# Supplementary material for: Molecular Mimicry between Toxoplasma gondii B-Cell Epitopes and Neurodevelopmental Proteins: An Immunoinformatic Approach
Source: Biomolecules. 2024 Aug 1;14(8):933. doi: 10.3390/biom14080933 (PMC11352964; doi:10.3390/biom14080933)
Supplement: Supplementary file 1 [file biomolecules-14-00933-s001.zip]

Archive with 1,052 entries (1,046 files):
- Supplemental S1/
- Supplemental S1/Supp-1-T_gondii_RH88-genes.fasta
- Supplemental S2/
- Supplemental S2/PDBs_Match/
- Supplemental S2/PDBs_Match/ANK3.cxs
- Supplemental S2/PDBs_Match/ANK3.png
- Supplemental S2/PDBs_Match/BMPR1A.png
- Supplemental S2/PDBs_Match/BMPR1A_cut.cxs
- Supplemental S2/PDBs_Match/BMPR2.png
- Supplemental S2/PDBs_Match/BMPR2_cut.cxs
- Supplemental S2/PDBs_Match/CSF1R.png
- Supplemental S2/PDBs_Match/CSF1R_cut.cxs
- Supplemental S2/PDBs_Match/EPHA2.png
- Supplemental S2/PDBs_Match/EPHA2_cut.cxs
- Supplemental S2/PDBs_Match/EPHA4.png
- Supplemental S2/PDBs_Match/EPHA4_cut.cxs
- Supplemental S2/PDBs_Match/EPHA5.png
- Supplemental S2/PDBs_Match/EPHA5_cut.cxs
- Supplemental S2/PDBs_Match/EPHB2.png
- Supplemental S2/PDBs_Match/EPHB2_cut.cxs
- Supplemental S2/PDBs_Match/FGFR2.png
- Supplemental S2/PDBs_Match/FGFR2_cut.cxs
- Supplemental S2/PDBs_Match/HMGB1.png
- Supplemental S2/PDBs_Match/HMGB1_cut.cxs
- Supplemental S2/PDBs_Match/HSP90AA1.cxs
- Supplemental S2/PDBs_Match/HSP90AA1.png
- Supplemental S2/PDBs_Match/HSP90AB1.cxs
- Supplemental S2/PDBs_Match/HSP90AB1.png
- Supplemental S2/PDBs_Match/LYN.png
- Supplemental S2/PDBs_Match/LYN_cut.cxs
- Supplemental S2/PDBs_Match/NOTCH1.png
- Supplemental S2/PDBs_Match/Notch1_cut.cxs
- Supplemental S2/PDBs_Match/NOTCH2.png
- Supplemental S2/PDBs_Match/Notch2_cut.cxs
- Supplemental S2/PDBs_Match/NOTCH3.png
- Supplemental S2/PDBs_Match/Notch3_cut.cxs
- Supplemental S2/PDBs_Match/NRDC.cxs
- Supplemental S2/PDBs_Match/NRDC.png
- Supplemental S2/PDBs_Match/NTRK1.png
- Supplemental S2/PDBs_Match/NTRK1_cut.cxs
- Supplemental S2/PDBs_Match/ROR1.png
- Supplemental S2/PDBs_Match/ROR1_cut.cxs
- Supplemental S2/PDBs_Match/ROR2.png
- Supplemental S2/PDBs_Match/ROR2_cut.cxs
- Supplemental S2/random/
- Supplemental S2/random/blast-all_methods-hs_surface_random_1-filtered.txt
- Supplemental S2/random/blast-all_methods-hs_surface_random_1-protein_ids.txt
- Supplemental S2/random/blast-all_methods-hs_surface_random_1.txt
- Supplemental S2/random/blast-all_methods-hs_surface_random_10-filtered.txt
- Supplemental S2/random/blast-all_methods-hs_surface_random_10-protein_ids.txt
- Supplemental S2/random/blast-all_methods-hs_surface_random_10.txt
- Supplemental S2/random/blast-all_methods-hs_surface_random_100-filtered.txt
- Supplemental S2/random/blast-all_methods-hs_surface_random_100-protein_ids.txt
- Supplemental S2/random/blast-all_methods-hs_surface_random_100.txt
- Supplemental S2/random/blast-all_methods-hs_surface_random_11-filtered.txt
- Supplemental S2/random/blast-all_methods-hs_surface_random_11-protein_ids.txt
- Supplemental S2/random/blast-all_methods-hs_surface_random_11.txt
- Supplemental S2/random/blast-all_methods-hs_surface_random_12-filtered.txt
- Supplemental S2/random/blast-all_methods-hs_surface_random_12-protein_ids.txt
- Supplemental S2/random/blast-all_methods-hs_surface_random_12.txt
- Supplemental S2/random/blast-all_methods-hs_surface_random_13-filtered.txt
- Supplemental S2/random/blast-all_methods-hs_surface_random_13-protein_ids.txt
- Supplemental S2/random/blast-all_methods-hs_surface_random_13.txt
- Supplemental S2/random/blast-all_methods-hs_surface_random_14-filtered.txt
- Supplemental S2/random/blast-all_methods-hs_surface_random_14-protein_ids.txt
- Supplemental S2/random/blast-all_methods-hs_surface_random_14.txt
- Supplemental S2/random/blast-all_methods-hs_surface_random_15-filtered.txt
- Supplemental S2/random/blast-all_methods-hs_surface_random_15-protein_ids.txt
- Supplemental S2/random/blast-all_methods-hs_surface_random_15.txt
- Supplemental S2/random/blast-all_methods-hs_surface_random_16-filtered.txt
- Supplemental S2/random/blast-all_methods-hs_surface_random_16-protein_ids.txt
- Supplemental S2/random/blast-all_methods-hs_surface_random_16.txt
- Supplemental S2/random/blast-all_methods-hs_surface_random_17-filtered.txt
- Supplemental S2/random/blast-all_methods-hs_surface_random_17-protein_ids.txt
- Supplemental S2/random/blast-all_methods-hs_surface_random_17.txt
- Supplemental S2/random/blast-all_methods-hs_surface_random_18-filtered.txt
- Supplemental S2/random/blast-all_methods-hs_surface_random_18-protein_ids.txt
- Supplemental S2/random/blast-all_methods-hs_surface_random_18.txt
- Supplemental S2/random/blast-all_methods-hs_surface_random_19-filtered.txt
- Supplemental S2/random/blast-all_methods-hs_surface_random_19-protein_ids.txt
- Supplemental S2/random/blast-all_methods-hs_surface_random_19.txt
- Supplemental S2/random/blast-all_methods-hs_surface_random_2-filtered.txt
- Supplemental S2/random/blast-all_methods-hs_surface_random_2-protein_ids.txt
- Supplemental S2/random/blast-all_methods-hs_surface_random_2.txt
- Supplemental S2/random/blast-all_methods-hs_surface_random_20-filtered.txt
- Supplemental S2/random/blast-all_methods-hs_surface_random_20-protein_ids.txt
- Supplemental S2/random/blast-all_methods-hs_surface_random_20.txt
- Supplemental S2/random/blast-all_methods-hs_surface_random_21-filtered.txt
- Supplemental S2/random/blast-all_methods-hs_surface_random_21-protein_ids.txt
- Supplemental S2/random/blast-all_methods-hs_surface_random_21.txt
- Supplemental S2/random/blast-all_methods-hs_surface_random_22-filtered.txt
- Supplemental S2/random/blast-all_methods-hs_surface_random_22-protein_ids.txt
- Supplemental S2/random/blast-all_methods-hs_surface_random_22.txt
- Supplemental S2/random/blast-all_methods-hs_surface_random_23-filtered.txt
- Supplemental S2/random/blast-all_methods-hs_surface_random_23-protein_ids.txt
- Supplemental S2/random/blast-all_methods-hs_surface_random_23.txt
- Supplemental S2/random/blast-all_methods-hs_surface_random_24-filtered.txt
- Supplemental S2/random/blast-all_methods-hs_surface_random_24-protein_ids.txt
- Supplemental S2/random/blast-all_methods-hs_surface_random_24.txt
- Supplemental S2/random/blast-all_methods-hs_surface_random_25-filtered.txt
- Supplemental S2/random/blast-all_methods-hs_surface_random_25-protein_ids.txt
- Supplemental S2/random/blast-all_methods-hs_surface_random_25.txt
- Supplemental S2/random/blast-all_methods-hs_surface_random_26-filtered.txt
- Supplemental S2/random/blast-all_methods-hs_surface_random_26-protein_ids.txt
- Supplemental S2/random/blast-all_methods-hs_surface_random_26.txt
- Supplemental S2/random/blast-all_methods-hs_surface_random_27-filtered.txt
- Supplemental S2/random/blast-all_methods-hs_surface_random_27-protein_ids.txt
- Supplemental S2/random/blast-all_methods-hs_surface_random_27.txt
- Supplemental S2/random/blast-all_methods-hs_surface_random_28-filtered.txt
- Supplemental S2/random/blast-all_methods-hs_surface_random_28-protein_ids.txt
- Supplemental S2/random/blast-all_methods-hs_surface_random_28.txt
- Supplemental S2/random/blast-all_methods-hs_surface_random_29-filtered.txt
- Supplemental S2/random/blast-all_methods-hs_surface_random_29-protein_ids.txt
- Supplemental S2/random/blast-all_methods-hs_surface_random_29.txt
- Supplemental S2/random/blast-all_methods-hs_surface_random_3-filtered.txt
- Supplemental S2/random/blast-all_methods-hs_surface_random_3-protein_ids.txt
- Supplemental S2/random/blast-all_methods-hs_surface_random_3.txt
- Supplemental S2/random/blast-all_methods-hs_surface_random_30-filtered.txt
- Supplemental S2/random/blast-all_methods-hs_surface_random_30-protein_ids.txt
- Supplemental S2/random/blast-all_methods-hs_surface_random_30.txt
- Supplemental S2/random/blast-all_methods-hs_surface_random_31-filtered.txt
- Supplemental S2/random/blast-all_methods-hs_surface_random_31-protein_ids.txt
- Supplemental S2/random/blast-all_methods-hs_surface_random_31.txt
- Supplemental S2/random/blast-all_methods-hs_surface_random_32-filtered.txt
- Supplemental S2/random/blast-all_methods-hs_surface_random_32-protein_ids.txt
- Supplemental S2/random/blast-all_methods-hs_surface_random_32.txt
- Supplemental S2/random/blast-all_methods-hs_surface_random_33-filtered.txt
- Supplemental S2/random/blast-all_methods-hs_surface_random_33-protein_ids.txt
- Supplemental S2/random/blast-all_methods-hs_surface_random_33.txt
- Supplemental S2/random/blast-all_methods-hs_surface_random_34-filtered.txt
- Supplemental S2/random/blast-all_methods-hs_surface_random_34-protein_ids.txt
- Supplemental S2/random/blast-all_methods-hs_surface_random_34.txt
- Supplemental S2/random/blast-all_methods-hs_surface_random_35-filtered.txt
- Supplemental S2/random/blast-all_methods-hs_surface_random_35-protein_ids.txt
- Supplemental S2/random/blast-all_methods-hs_surface_random_35.txt
- Supplemental S2/random/blast-all_methods-hs_surface_random_36-filtered.txt
- Supplemental S2/random/blast-all_methods-hs_surface_random_36-protein_ids.txt
- Supplemental S2/random/blast-all_methods-hs_surface_random_36.txt
- Supplemental S2/random/blast-all_methods-hs_surface_random_37-filtered.txt
- Supplemental S2/random/blast-all_methods-hs_surface_random_37-protein_ids.txt
- Supplemental S2/random/blast-all_methods-hs_surface_random_37.txt
- Supplemental S2/random/blast-all_methods-hs_surface_random_38-filtered.txt
- Supplemental S2/random/blast-all_methods-hs_surface_random_38-protein_ids.txt
- Supplemental S2/random/blast-all_methods-hs_surface_random_38.txt
- Supplemental S2/random/blast-all_methods-hs_surface_random_39-filtered.txt
- Supplemental S2/random/blast-all_methods-hs_surface_random_39-protein_ids.txt
- Supplemental S2/random/blast-all_methods-hs_surface_random_39.txt
- Supplemental S2/random/blast-all_methods-hs_surface_random_4-filtered.txt
- Supplemental S2/random/blast-all_methods-hs_surface_random_4-protein_ids.txt
- Supplemental S2/random/blast-all_methods-hs_surface_random_4.txt
- Supplemental S2/random/blast-all_methods-hs_surface_random_40-filtered.txt
- Supplemental S2/random/blast-all_methods-hs_surface_random_40-protein_ids.txt
- Supplemental S2/random/blast-all_methods-hs_surface_random_40.txt
- Supplemental S2/random/blast-all_methods-hs_surface_random_41-filtered.txt
- Supplemental S2/random/blast-all_methods-hs_surface_random_41-protein_ids.txt
- Supplemental S2/random/blast-all_methods-hs_surface_random_41.txt
- Supplemental S2/random/blast-all_methods-hs_surface_random_42-filtered.txt
- Supplemental S2/random/blast-all_methods-hs_surface_random_42-protein_ids.txt
- Supplemental S2/random/blast-all_methods-hs_surface_random_42.txt
- Supplemental S2/random/blast-all_methods-hs_surface_random_43-filtered.txt
- Supplemental S2/random/blast-all_methods-hs_surface_random_43-protein_ids.txt
- Supplemental S2/random/blast-all_methods-hs_surface_random_43.txt
- Supplemental S2/random/blast-all_methods-hs_surface_random_44-filtered.txt
- Supplemental S2/random/blast-all_methods-hs_surface_random_44-protein_ids.txt
- Supplemental S2/random/blast-all_methods-hs_surface_random_44.txt
- Supplemental S2/random/blast-all_methods-hs_surface_random_45-filtered.txt
- Supplemental S2/random/blast-all_methods-hs_surface_random_45-protein_ids.txt
- Supplemental S2/random/blast-all_methods-hs_surface_random_45.txt
- Supplemental S2/random/blast-all_methods-hs_surface_random_46-filtered.txt
- Supplemental S2/random/blast-all_methods-hs_surface_random_46-protein_ids.txt
- Supplemental S2/random/blast-all_methods-hs_surface_random_46.txt
- Supplemental S2/random/blast-all_methods-hs_surface_random_47-filtered.txt
- Supplemental S2/random/blast-all_methods-hs_surface_random_47-protein_ids.txt
- Supplemental S2/random/blast-all_methods-hs_surface_random_47.txt
- Supplemental S2/random/blast-all_methods-hs_surface_random_48-filtered.txt
- Supplemental S2/random/blast-all_methods-hs_surface_random_48-protein_ids.txt
- Supplemental S2/random/blast-all_methods-hs_surface_random_48.txt
- Supplemental S2/random/blast-all_methods-hs_surface_random_49-filtered.txt
- Supplemental S2/random/blast-all_methods-hs_surface_random_49-protein_ids.txt
- Supplemental S2/random/blast-all_methods-hs_surface_random_49.txt
- Supplemental S2/random/blast-all_methods-hs_surface_random_5-filtered.txt
- Supplemental S2/random/blast-all_methods-hs_surface_random_5-protein_ids.txt
- Supplemental S2/random/blast-all_methods-hs_surface_random_5.txt
- Supplemental S2/random/blast-all_methods-hs_surface_random_50-filtered.txt
- Supplemental S2/random/blast-all_methods-hs_surface_random_50-protein_ids.txt
- Supplemental S2/random/blast-all_methods-hs_surface_random_50.txt
- Supplemental S2/random/blast-all_methods-hs_surface_random_51-filtered.txt
- Supplemental S2/random/blast-all_methods-hs_surface_random_51-protein_ids.txt
- Supplemental S2/random/blast-all_methods-hs_surface_random_51.txt
- Supplemental S2/random/blast-all_methods-hs_surface_random_52-filtered.txt
- Supplemental S2/random/blast-all_methods-hs_surface_random_52-protein_ids.txt
- Supplemental S2/random/blast-all_methods-hs_surface_random_52.txt
- Supplemental S2/random/blast-all_methods-hs_surface_random_53-filtered.txt
- Supplemental S2/random/blast-all_methods-hs_surface_random_53-protein_ids.txt
- Supplemental S2/random/blast-all_methods-hs_surface_random_53.txt
- Supplemental S2/random/blast-all_methods-hs_surface_random_54-filtered.txt
- Supplemental S2/random/blast-all_methods-hs_surface_random_54-protein_ids.txt
- Supplemental S2/random/blast-all_methods-hs_surface_random_54.txt
- Supplemental S2/random/blast-all_methods-hs_surface_random_55-filtered.txt
- Supplemental S2/random/blast-all_methods-hs_surface_random_55-protein_ids.txt
- Supplemental S2/random/blast-all_methods-hs_surface_random_55.txt
- Supplemental S2/random/blast-all_methods-hs_surface_random_56-filtered.txt
- Supplemental S2/random/blast-all_methods-hs_surface_random_56-protein_ids.txt
- Supplemental S2/random/blast-all_methods-hs_surface_random_56.txt
- Supplemental S2/random/blast-all_methods-hs_surface_random_57-filtered.txt
- Supplemental S2/random/blast-all_methods-hs_surface_random_57-protein_ids.txt
- Supplemental S2/random/blast-all_methods-hs_surface_random_57.txt
- Supplemental S2/random/blast-all_methods-hs_surface_random_58-filtered.txt
- Supplemental S2/random/blast-all_methods-hs_surface_random_58-protein_ids.txt
- Supplemental S2/random/blast-all_methods-hs_surface_random_58.txt
- Supplemental S2/random/blast-all_methods-hs_surface_random_59-filtered.txt
- Supplemental S2/random/blast-all_methods-hs_surface_random_59-protein_ids.txt
- Supplemental S2/random/blast-all_methods-hs_surface_random_59.txt
- Supplemental S2/random/blast-all_methods-hs_surface_random_6-filtered.txt
- Supplemental S2/random/blast-all_methods-hs_surface_random_6-protein_ids.txt
- Supplemental S2/random/blast-all_methods-hs_surface_random_6.txt
- Supplemental S2/random/blast-all_methods-hs_surface_random_60-filtered.txt
- Supplemental S2/random/blast-all_methods-hs_surface_random_60-protein_ids.txt
- Supplemental S2/random/blast-all_methods-hs_surface_random_60.txt
- Supplemental S2/random/blast-all_methods-hs_surface_random_61-filtered.txt
- Supplemental S2/random/blast-all_methods-hs_surface_random_61-protein_ids.txt
- Supplemental S2/random/blast-all_methods-hs_surface_random_61.txt
- Supplemental S2/random/blast-all_methods-hs_surface_random_62-filtered.txt
- Supplemental S2/random/blast-all_methods-hs_surface_random_62-protein_ids.txt
- Supplemental S2/random/blast-all_methods-hs_surface_random_62.txt
- Supplemental S2/random/blast-all_methods-hs_surface_random_63-filtered.txt
- Supplemental S2/random/blast-all_methods-hs_surface_random_63-protein_ids.txt
- Supplemental S2/random/blast-all_methods-hs_surface_random_63.txt
- Supplemental S2/random/blast-all_methods-hs_surface_random_64-filtered.txt
- Supplemental S2/random/blast-all_methods-hs_surface_random_64-protein_ids.txt
- Supplemental S2/random/blast-all_methods-hs_surface_random_64.txt
- Supplemental S2/random/blast-all_methods-hs_surface_random_65-filtered.txt
- Supplemental S2/random/blast-all_methods-hs_surface_random_65-protein_ids.txt
- Supplemental S2/random/blast-all_methods-hs_surface_random_65.txt
- Supplemental S2/random/blast-all_methods-hs_surface_random_66-filtered.txt
- Supplemental S2/random/blast-all_methods-hs_surface_random_66-protein_ids.txt
- Supplemental S2/random/blast-all_methods-hs_surface_random_66.txt
- Supplemental S2/random/blast-all_methods-hs_surface_random_67-filtered.txt
- Supplemental S2/random/blast-all_methods-hs_surface_random_67-protein_ids.txt
- Supplemental S2/random/blast-all_methods-hs_surface_random_67.txt
- Supplemental S2/random/blast-all_methods-hs_surface_random_68-filtered.txt
- Supplemental S2/random/blast-all_methods-hs_surface_random_68-protein_ids.txt
- Supplemental S2/random/blast-all_methods-hs_surface_random_68.txt
- Supplemental S2/random/blast-all_methods-hs_surface_random_69-filtered.txt
- Supplemental S2/random/blast-all_methods-hs_surface_random_69-protein_ids.txt
- Supplemental S2/random/blast-all_methods-hs_surface_random_69.txt
- Supplemental S2/random/blast-all_methods-hs_surface_random_7-filtered.txt
- Supplemental S2/random/blast-all_methods-hs_surface_random_7-protein_ids.txt
- Supplemental S2/random/blast-all_methods-hs_surface_random_7.txt
- Supplemental S2/random/blast-all_methods-hs_surface_random_70-filtered.txt
- Supplemental S2/random/blast-all_methods-hs_surface_random_70-protein_ids.txt
- Supplemental S2/random/blast-all_methods-hs_surface_random_70.txt
- Supplemental S2/random/blast-all_methods-hs_surface_random_71-filtered.txt
- Supplemental S2/random/blast-all_methods-hs_surface_random_71-protein_ids.txt
- Supplemental S2/random/blast-all_methods-hs_surface_random_71.txt
- Supplemental S2/random/blast-all_methods-hs_surface_random_72-filtered.txt
- Supplemental S2/random/blast-all_methods-hs_surface_random_72-protein_ids.txt
- Supplemental S2/random/blast-all_methods-hs_surface_random_72.txt
- Supplemental S2/random/blast-all_methods-hs_surface_random_73-filtered.txt
- Supplemental S2/random/blast-all_methods-hs_surface_random_73-protein_ids.txt
- Supplemental S2/random/blast-all_methods-hs_surface_random_73.txt
- Supplemental S2/random/blast-all_methods-hs_surface_random_74-filtered.txt
- Supplemental S2/random/blast-all_methods-hs_surface_random_74-protein_ids.txt
- Supplemental S2/random/blast-all_methods-hs_surface_random_74.txt
- Supplemental S2/random/blast-all_methods-hs_surface_random_75-filtered.txt
- Supplemental S2/random/blast-all_methods-hs_surface_random_75-protein_ids.txt
- Supplemental S2/random/blast-all_methods-hs_surface_random_75.txt
- Supplemental S2/random/blast-all_methods-hs_surface_random_76-filtered.txt
- Supplemental S2/random/blast-all_methods-hs_surface_random_76-protein_ids.txt
- Supplemental S2/random/blast-all_methods-hs_surface_random_76.txt
- Supplemental S2/random/blast-all_methods-hs_surface_random_77-filtered.txt
- Supplemental S2/random/blast-all_methods-hs_surface_random_77-protein_ids.txt
- Supplemental S2/random/blast-all_methods-hs_surface_random_77.txt
- Supplemental S2/random/blast-all_methods-hs_surface_random_78-filtered.txt
- Supplemental S2/random/blast-all_methods-hs_surface_random_78-protein_ids.txt
- Supplemental S2/random/blast-all_methods-hs_surface_random_78.txt
- Supplemental S2/random/blast-all_methods-hs_surface_random_79-filtered.txt
- Supplemental S2/random/blast-all_methods-hs_surface_random_79-protein_ids.txt
- Supplemental S2/random/blast-all_methods-hs_surface_random_79.txt
- Supplemental S2/random/blast-all_methods-hs_surface_random_8-filtered.txt
- Supplemental S2/random/blast-all_methods-hs_surface_random_8-protein_ids.txt
- Supplemental S2/random/blast-all_methods-hs_surface_random_8.txt
- Supplemental S2/random/blast-all_methods-hs_surface_random_80-filtered.txt
- Supplemental S2/random/blast-all_methods-hs_surface_random_80-protein_ids.txt
- Supplemental S2/random/blast-all_methods-hs_surface_random_80.txt
- Supplemental S2/random/blast-all_methods-hs_surface_random_81-filtered.txt
- Supplemental S2/random/blast-all_methods-hs_surface_random_81-protein_ids.txt
- Supplemental S2/random/blast-all_methods-hs_surface_random_81.txt
- Supplemental S2/random/blast-all_methods-hs_surface_random_82-filtered.txt
- Supplemental S2/random/blast-all_methods-hs_surface_random_82-protein_ids.txt
- Supplemental S2/random/blast-all_methods-hs_surface_random_82.txt
- Supplemental S2/random/blast-all_methods-hs_surface_random_83-filtered.txt
- Supplemental S2/random/blast-all_methods-hs_surface_random_83-protein_ids.txt
- Supplemental S2/random/blast-all_methods-hs_surface_random_83.txt
- Supplemental S2/random/blast-all_methods-hs_surface_random_84-filtered.txt
- Supplemental S2/random/blast-all_methods-hs_surface_random_84-protein_ids.txt
- Supplemental S2/random/blast-all_methods-hs_surface_random_84.txt
- Supplemental S2/random/blast-all_methods-hs_surface_random_85-filtered.txt
- Supplemental S2/random/blast-all_methods-hs_surface_random_85-protein_ids.txt
- Supplemental S2/random/blast-all_methods-hs_surface_random_85.txt
[truncated: 752 more entries]
