# Supplementary material for: Molecular Mimicry between Toxoplasma gondii B-Cell Epitopes and Neurodevelopmental Proteins: An Immunoinformatic Approach
Source: Biomolecules. 2024 Aug 1;14(8):933. doi: 10.3390/biom14080933 (PMC11352964; doi:10.3390/biom14080933)
Supplement: Supplementary file 1 [file biomolecules-14-00933-s001.zip › Supplemental S2/random/blast-all_methods-hs_surface_random_1-filtered.txt]

query_id	query_start	query_end	query_length	sequence_id	sequence_start	sequence_end	sequence_length	evalue	alignment_length	identical_matches	mismatches	gaps	coverage (the same header applies for all other random-filtered.txt files)
unique_129	13	264	283	ENSP00000275493	716	965	1211	1.71e-11	261	56	185	20	89
unique_129	23	259	283	ENSP00000257290	721	942	1090	7.00e-10	245	56	158	31	84
unique_277	5	624	666	ENSP00000324173	30	644	655	0.0	623	400	212	11	93
unique_277	5	624	666	ENSP00000506097	30	606	617	0.0	623	377	197	49	93
unique_277	5	624	666	ENSP00000506285	30	613	624	0.0	623	375	206	42	93
unique_637	11	475	485	ENSP00000221130	65	521	523	4.40e-130	482	220	220	42	96
unique_1200	106	706	727	ENSP00000324173	28	639	655	0.0	618	321	274	23	83
unique_1200	106	706	727	ENSP00000506097	28	601	617	0.0	618	308	249	61	83
unique_1200	106	706	727	ENSP00000506285	28	608	624	0.0	618	300	264	54	83
unique_1532	12	76	78	ENSP00000454065	461	526	1198	8.59e-04	66	16	49	1	85
unique_1532	11	76	78	ENSP00000454065	497	570	1198	0.009	74	17	49	8	85
unique_1532	12	76	78	ENSP00000373689	815	880	1552	8.64e-04	66	16	49	1	85
unique_1532	11	76	78	ENSP00000373689	851	924	1552	0.009	74	17	49	8	85
unique_2410	105	255	282	ENSP00000257290	795	948	1090	2.66e-10	155	37	113	5	88
unique_2410	8	106	282	ENSP00000257290	603	708	1090	0.001	107	28	70	9	88
unique_2813	19	479	530	ENSP00000217420	7	477	526	2.94e-10	491	101	340	50	87
unique_3841	18	163	168	ENSP00000454065	398	527	1198	8.14e-08	167	42	67	58	87
unique_3841	18	163	168	ENSP00000373689	752	881	1552	8.30e-08	167	42	67	58	87
unique_4007	19	563	567	ENSP00000396460	33	552	574	9.56e-11	575	136	354	85	96
unique_4057	49	523	540	ENSP00000221130	65	516	523	6.31e-40	484	128	315	41	88
unique_4203	50	289	296	ENSP00000365351	104	362	495	3.27e-07	279	83	137	59	84
unique_4203	50	269	296	ENSP00000365351	194	438	495	3.07e-05	265	73	127	65	84
unique_4203	40	234	296	ENSP00000365351	229	489	495	0.010	264	75	117	72	84
unique_4296	8	178	201	ENSP00000449241	407	573	1193	8.50e-06	177	46	115	16	85
unique_4468	18	554	574	ENSP00000396460	21	555	574	0.0	537	296	239	2	94
unique_4568	78	598	619	ENSP00000308312	102	529	606	3.80e-17	526	122	301	103	84
unique_4643	80	656	666	ENSP00000396460	13	555	574	1.90e-119	578	204	338	36	87
unique_4879	17	184	193	ENSP00000449241	402	562	1193	6.55e-05	177	50	102	25	87
unique_5165	2	396	396	ENSP00000308312	2	390	606	5.59e-115	399	175	210	14	99
unique_5210	9	296	350	ENSP00000492290	240	529	533	4.22e-11	321	83	174	64	82
unique_5308	290	466	555	ENSP00000248450	108	281	435	2.61e-07	187	43	121	23	83
unique_5308	450	520	555	ENSP00000248450	96	169	435	3.00e-05	75	28	42	5	83
unique_5308	12	173	555	ENSP00000248450	89	239	435	0.001	164	40	109	15	83
unique_5308	225	415	555	ENSP00000248450	125	303	435	0.005	198	44	128	26	83
unique_5801	6	257	294	ENSP00000492290	237	494	533	1.52e-08	280	70	160	50	86
unique_6977	28	229	320	ENSP00000248450	102	293	435	1.40e-07	208	51	135	22	89
unique_6977	48	234	320	ENSP00000248450	78	253	435	1.23e-06	188	44	131	13	89
unique_6977	151	313	320	ENSP00000248450	90	244	435	2.01e-06	164	41	113	10	89
unique_6977	33	226	320	ENSP00000248450	231	430	435	5.02e-06	209	46	139	24	89
unique_7032	28	533	545	ENSP00000396460	41	554	574	2.28e-08	555	120	345	90	93
unique_7573	32	650	667	ENSP00000324173	20	644	655	0.0	625	442	177	6	93
unique_7573	32	650	667	ENSP00000506285	20	613	624	0.0	625	415	173	37	93
unique_7573	32	650	667	ENSP00000506097	20	606	617	0.0	625	413	168	44	93
