# Supplementary material for: Molecular Mimicry between Toxoplasma gondii B-Cell Epitopes and Neurodevelopmental Proteins: An Immunoinformatic Approach
Source: Biomolecules. 2024 Aug 1;14(8):933. doi: 10.3390/biom14080933 (PMC11352964; doi:10.3390/biom14080933)
Supplement: Supplementary file 1 [file biomolecules-14-00933-s001.zip › Supplemental S2/random/blast-all_methods-hs_surface_random_1-protein_ids.txt]

ENSP00000217420
ENSP00000221130
ENSP00000248450
ENSP00000257290
ENSP00000275493
ENSP00000308312
ENSP00000324173
ENSP00000365351
ENSP00000373689
ENSP00000396460
ENSP00000449241
ENSP00000454065
ENSP00000492290
ENSP00000506097
ENSP00000506285
