# Supplementary material for: Molecular Mimicry between Toxoplasma gondii B-Cell Epitopes and Neurodevelopmental Proteins: An Immunoinformatic Approach
Source: Biomolecules. 2024 Aug 1;14(8):933. doi: 10.3390/biom14080933 (PMC11352964; doi:10.3390/biom14080933)
Supplement: Supplementary file 1 [file biomolecules-14-00933-s001.zip › Supplemental S2/random/blast-all_methods-hs_surface_random_1.txt]

unique_2	1470	1592	2375	ENSP00000504727	3	106	449	0.005	123	35	69	19	5
unique_6	613	658	784	ENSP00000335203	18	63	107	0.002	46	16	30	0	6
unique_9	43	197	541	ENSP00000396460	47	197	574	2.04e-07	159	42	105	12	29
unique_35	276	922	1044	ENSP00000354995	6	613	679	3.53e-43	675	175	405	95	62
unique_35	379	608	1044	ENSP00000442024	353	552	785	1.08e-09	236	70	124	42	22
unique_35	378	534	1044	ENSP00000003084	440	574	1481	2.24e-04	160	43	89	28	15
unique_62	163	220	279	ENSP00000408734	175	234	337	2.64e-08	60	23	35	2	21
unique_62	152	200	279	ENSP00000275493	814	862	1211	2.37e-06	49	14	35	0	18
unique_62	152	220	279	ENSP00000257290	795	865	1090	4.94e-04	71	21	48	2	25
unique_62	168	221	279	ENSP00000492290	355	412	533	6.33e-04	58	19	35	4	19
unique_70	12	177	215	ENSP00000449241	407	571	1193	3.77e-04	175	42	114	19	77
unique_75	290	1000	1941	ENSP00000003084	5	642	1481	2.58e-65	716	191	442	83	64
unique_75	1508	1734	1941	ENSP00000003084	1123	1328	1481	1.22e-28	228	73	132	23	64
unique_75	1212	1415	1941	ENSP00000003084	916	1117	1481	3.16e-23	207	57	142	8	64
unique_75	1818	1923	1941	ENSP00000003084	1335	1439	1481	7.30e-17	106	40	65	1	64
unique_75	460	995	1941	ENSP00000003084	942	1430	1481	2.18e-09	559	113	353	93	64
unique_75	1824	1902	1941	ENSP00000003084	543	622	1481	6.94e-05	80	26	53	1	64
unique_75	1628	1728	1941	ENSP00000003084	437	523	1481	3.01e-04	101	28	59	14	64
unique_75	758	1294	1941	ENSP00000442024	328	772	785	9.69e-65	544	172	266	106	55
unique_75	469	693	1941	ENSP00000442024	102	319	785	2.27e-28	226	66	151	9	55
unique_75	290	417	1941	ENSP00000442024	12	128	785	3.92e-07	132	34	79	19	55
unique_75	1632	1728	1941	ENSP00000442024	353	435	785	2.03e-06	97	30	53	14	55
unique_75	1822	1908	1941	ENSP00000442024	453	540	785	6.50e-04	88	23	64	1	55
unique_75	1626	1701	1941	ENSP00000354995	87	168	679	3.98e-05	85	29	44	12	15
unique_75	781	992	1941	ENSP00000354995	99	304	679	0.001	224	53	141	30	15
unique_81	12	181	212	ENSP00000449241	408	575	1193	1.57e-06	176	38	124	14	80
unique_87	1013	1249	1266	ENSP00000442024	351	547	785	1.70e-19	238	67	129	42	42
unique_87	275	572	1266	ENSP00000442024	294	565	785	3.45e-19	305	80	185	40	42
unique_87	329	616	1266	ENSP00000003084	440	708	1481	4.48e-18	298	76	183	39	55
unique_87	857	1262	1266	ENSP00000003084	1055	1444	1481	5.08e-18	429	92	275	62	55
unique_87	329	549	1266	ENSP00000003084	1226	1435	1481	2.99e-15	221	54	156	11	55
unique_87	1013	1251	1266	ENSP00000003084	439	637	1481	2.04e-12	240	61	137	42	55
unique_87	311	486	1266	ENSP00000354995	76	251	679	3.02e-14	188	55	109	24	36
unique_87	943	1217	1266	ENSP00000354995	21	277	679	7.80e-13	290	72	170	48	36
unique_117	124	311	424	ENSP00000408734	108	261	337	1.79e-11	194	50	98	46	44
unique_117	156	315	424	ENSP00000257290	773	898	1090	1.74e-07	164	43	79	42	38
unique_117	71	225	424	ENSP00000275493	704	863	1211	2.25e-07	162	44	109	9	37
unique_117	195	225	424	ENSP00000492290	358	388	533	0.005	31	14	17	0	7
unique_129	15	209	283	ENSP00000408734	68	258	337	2.22e-13	200	59	127	14	69
unique_129	13	264	283	ENSP00000275493	716	965	1211	1.71e-11	261	56	185	20	89
unique_129	23	259	283	ENSP00000257290	721	942	1090	7.00e-10	245	56	158	31	84
unique_129	132	259	283	ENSP00000492290	355	513	533	5.24e-06	160	41	86	33	45
unique_144	143	318	683	ENSP00000248450	121	270	435	8.00e-06	179	48	99	32	26
unique_144	271	339	683	ENSP00000308312	229	300	606	0.002	72	19	50	3	10
unique_161	688	789	903	ENSP00000358407	680	778	791	0.004	102	26	73	3	11
unique_184	292	402	762	ENSP00000506097	246	357	617	0.008	113	27	83	3	15
unique_184	292	378	762	ENSP00000324173	246	334	655	0.010	89	23	64	2	11
unique_248	391	498	1129	ENSP00000408734	174	259	337	1.19e-06	108	32	54	22	10
unique_261	53	84	94	ENSP00000254868	83	114	317	0.003	32	16	16	0	34
unique_264	38	141	144	ENSP00000454065	456	566	1198	1.60e-12	112	34	69	9	74
unique_264	67	144	144	ENSP00000454065	452	525	1198	2.19e-07	78	24	50	4	74
unique_264	38	141	144	ENSP00000373689	810	920	1552	1.63e-12	112	34	69	9	74
unique_264	67	144	144	ENSP00000373689	806	879	1552	2.22e-07	78	24	50	4	74
unique_271	153	758	765	ENSP00000354995	93	670	679	3.29e-80	632	199	353	80	79
unique_271	161	366	765	ENSP00000442024	353	540	785	2.76e-08	209	53	132	24	27
unique_271	160	338	765	ENSP00000003084	1226	1400	1481	8.37e-07	188	49	117	22	27
unique_271	160	366	765	ENSP00000003084	440	628	1481	1.62e-05	215	50	131	34	27
unique_277	5	624	666	ENSP00000324173	30	644	655	0.0	623	400	212	11	93
unique_277	5	624	666	ENSP00000506097	30	606	617	0.0	623	377	197	49	93
unique_277	5	624	666	ENSP00000506285	30	613	624	0.0	623	375	206	42	93
unique_282	18	175	213	ENSP00000449241	411	567	1193	0.001	165	38	112	15	74
unique_284	339	725	793	ENSP00000442011	197	600	656	4.88e-88	411	160	220	31	49
unique_307	12	178	208	ENSP00000449241	408	573	1193	0.002	173	36	124	13	80
unique_333	863	983	1395	ENSP00000248450	90	208	435	1.29e-04	122	28	90	4	9
unique_349	441	603	693	ENSP00000492290	263	440	533	3.29e-05	181	39	121	21	24
unique_350	225	339	3185	ENSP00000350152	245	345	988	2.55e-04	116	32	68	16	4
unique_350	225	339	3185	ENSP00000349015	261	361	1004	3.30e-04	116	32	68	16	4
unique_442	286	514	583	ENSP00000501257	67	292	568	7.47e-09	241	71	143	27	39
unique_442	264	422	583	ENSP00000484952	148	301	795	1.01e-05	178	44	91	43	27
unique_449	296	345	436	ENSP00000379681	52	98	428	1.85e-04	50	23	24	3	18
unique_449	300	365	436	ENSP00000379681	44	111	428	7.46e-04	69	25	40	4	18
unique_449	308	372	436	ENSP00000379681	31	99	428	0.004	69	26	39	4	18
unique_449	265	356	436	ENSP00000332723	16	116	278	0.002	103	38	52	13	21
unique_458	96	262	513	ENSP00000408734	118	264	337	4.30e-11	170	43	101	26	33
unique_458	34	263	513	ENSP00000275493	712	917	1211	2.80e-10	244	52	140	52	45
unique_458	132	261	513	ENSP00000257290	789	896	1090	1.22e-07	131	33	74	24	25
unique_458	38	254	513	ENSP00000492290	238	440	533	1.78e-05	239	54	127	58	42
unique_487	168	228	636	ENSP00000348273	178	240	305	0.003	63	21	40	2	10
unique_506	199	320	758	ENSP00000379438	63	181	674	8.19e-04	127	37	77	13	16
unique_506	533	670	758	ENSP00000311545	188	332	887	0.002	154	38	91	25	18
unique_547	279	300	478	ENSP00000513363	753	774	1212	2.68e-04	22	15	7	0	5
unique_549	32	123	143	ENSP00000432927	319	409	825	0.006	97	26	60	11	64
unique_566	17	89	826	ENSP00000027335	473	548	833	0.005	76	23	50	3	9
unique_567	10	300	407	ENSP00000275493	695	967	1211	2.63e-07	298	65	201	32	71
unique_567	32	229	407	ENSP00000408734	65	259	337	4.35e-07	204	52	137	15	49
unique_567	25	201	407	ENSP00000492290	230	409	533	3.31e-04	194	45	118	31	43
unique_567	120	297	407	ENSP00000257290	790	953	1090	3.32e-04	180	41	121	18	61
unique_567	31	101	407	ENSP00000257290	595	674	1090	0.008	80	23	48	9	61
unique_598	569	852	2159	ENSP00000311545	36	303	887	1.23e-36	308	106	138	64	64
unique_598	350	595	2159	ENSP00000311545	33	300	887	1.30e-34	278	98	138	42	64
unique_598	737	997	2159	ENSP00000311545	33	306	887	4.92e-34	286	101	148	37	64
unique_598	228	469	2159	ENSP00000311545	41	300	887	2.23e-33	269	98	135	36	64
unique_598	308	554	2159	ENSP00000311545	33	300	887	9.77e-33	280	97	138	45	64
unique_598	1277	1499	2159	ENSP00000311545	47	300	887	2.60e-32	259	95	123	41	64
unique_598	1195	1458	2159	ENSP00000311545	47	300	887	7.20e-29	292	96	130	66	64
unique_598	187	423	2159	ENSP00000311545	37	300	887	1.14e-28	268	90	143	35	64
unique_598	976	1210	2159	ENSP00000311545	47	300	887	5.36e-28	264	94	131	39	64
unique_598	1096	1338	2159	ENSP00000311545	41	305	887	3.85e-27	278	96	134	48	64
unique_598	853	1130	2159	ENSP00000311545	32	311	887	2.60e-26	305	105	148	52	64
unique_598	828	1078	2159	ENSP00000311545	41	300	887	1.05e-25	278	99	134	45	64
unique_598	528	766	2159	ENSP00000311545	36	300	887	1.19e-25	278	95	131	52	64
unique_598	189	345	2159	ENSP00000311545	140	308	887	2.46e-14	172	60	94	18	64
unique_598	1437	1560	2159	ENSP00000311545	41	169	887	9.57e-10	139	46	68	25	64
unique_598	187	308	2159	ENSP00000311545	178	312	887	8.69e-04	136	40	81	15	64
unique_598	447	575	2159	ENSP00000379438	67	189	674	1.31e-23	133	66	53	14	52
unique_598	744	912	2159	ENSP00000379438	67	256	674	8.00e-23	194	75	90	29	52
unique_598	1411	1506	2159	ENSP00000379438	83	181	674	7.04e-21	99	49	47	3	52
unique_598	274	383	2159	ENSP00000379438	67	178	674	1.96e-20	114	55	53	6	52
unique_598	492	624	2159	ENSP00000379438	68	195	674	1.13e-18	136	60	65	11	52
unique_598	371	520	2159	ENSP00000379438	39	181	674	1.29e-18	152	60	81	11	52
unique_598	851	991	2159	ENSP00000379438	48	174	674	5.55e-14	144	55	69	20	52
unique_598	188	296	2159	ENSP00000379438	65	174	674	1.02e-12	115	47	57	11	52
unique_598	962	1079	2159	ENSP00000379438	60	175	674	1.84e-11	120	45	69	6	52
unique_598	1229	1481	2159	ENSP00000379438	68	371	674	1.37e-10	313	82	162	69	52
unique_598	1160	1251	2159	ENSP00000379438	82	175	674	8.21e-10	97	36	53	8	52
unique_598	1226	1321	2159	ENSP00000307843	108	194	274	5.95e-06	99	34	50	15	23
unique_598	532	626	2159	ENSP00000307843	110	194	274	1.99e-05	98	37	45	16	23
unique_598	921	1001	2159	ENSP00000307843	112	177	274	0.002	81	29	37	15	23
unique_598	1411	1465	2159	ENSP00000307843	123	176	274	0.002	58	24	27	7	23
unique_598	242	303	2159	ENSP00000307843	122	174	274	0.003	63	24	28	11	23
unique_598	290	346	2159	ENSP00000307843	123	176	274	0.004	59	24	28	7	23
unique_598	463	520	2159	ENSP00000307843	123	176	274	0.005	61	24	27	10	23
unique_598	760	817	2159	ENSP00000411023	130	185	294	0.001	60	24	30	6	5
unique_598	1258	1300	2159	ENSP00000411023	143	184	294	0.003	45	19	21	5	5
unique_598	760	817	2159	ENSP00000407236	130	185	294	0.001	60	24	30	6	5
unique_598	1258	1300	2159	ENSP00000407236	143	184	294	0.003	45	19	21	5	5
unique_598	760	817	2159	ENSP00000415577	130	185	294	0.001	60	24	30	6	5
unique_598	1258	1300	2159	ENSP00000415577	143	184	294	0.003	45	19	21	5	5
unique_636	11	339	835	ENSP00000221130	65	385	523	6.62e-70	342	141	167	34	39
unique_637	11	475	485	ENSP00000221130	65	521	523	4.40e-130	482	220	220	42	96
unique_654	30	204	324	ENSP00000489140	69	273	421	0.001	219	59	102	58	54
unique_657	713	960	983	ENSP00000275493	715	964	1211	8.15e-18	256	65	177	14	25
unique_657	716	905	983	ENSP00000408734	68	259	337	2.48e-17	195	57	130	8	19
unique_657	712	964	983	ENSP00000492290	236	521	533	4.67e-11	301	77	161	63	26
unique_657	809	965	983	ENSP00000257290	796	951	1090	4.82e-08	165	40	108	17	28
unique_657	685	800	983	ENSP00000257290	560	690	1090	8.85e-04	131	34	82	15	28
unique_664	7	122	547	ENSP00000396460	29	148	574	1.98e-08	120	31	85	4	21
unique_665	175	277	366	ENSP00000408734	164	259	337	2.74e-08	107	32	60	15	28
unique_665	182	274	366	ENSP00000492290	339	440	533	1.14e-06	107	34	54	19	25
unique_665	181	308	366	ENSP00000257290	802	923	1090	1.76e-06	130	36	84	10	35
unique_665	181	281	366	ENSP00000275493	821	915	1211	1.70e-05	107	27	62	18	28
unique_697	262	354	1584	ENSP00000308312	150	244	606	0.005	101	29	58	14	6
unique_700	15	174	211	ENSP00000449241	411	565	1193	6.00e-06	179	47	89	43	76
unique_766	60	262	366	ENSP00000248450	225	430	435	1.67e-10	208	53	148	7	60
unique_766	44	210	366	ENSP00000248450	128	281	435	9.89e-05	171	37	113	21	60
unique_766	49	253	366	ENSP00000248450	90	281	435	3.81e-04	208	44	145	19	60
unique_783	359	515	2001	ENSP00000408734	98	259	337	8.55e-04	165	36	118	11	8
unique_820	78	150	359	ENSP00000260061	314	391	663	6.68e-04	78	30	43	5	20
unique_820	71	158	359	ENSP00000361680	609	695	811	0.002	89	31	55	3	25
unique_831	288	376	732	ENSP00000248450	176	253	435	4.71e-05	89	22	56	11	12
unique_868	340	398	1157	ENSP00000449241	1089	1147	1193	0.010	59	21	38	0	5
unique_880	366	530	612	ENSP00000003084	438	603	1481	2.85e-08	178	49	104	25	60
unique_880	101	273	612	ENSP00000003084	445	591	1481	5.42e-05	174	42	104	28	60
unique_880	91	289	612	ENSP00000003084	1213	1407	1481	1.49e-04	213	53	128	32	60
unique_880	389	532	612	ENSP00000003084	1242	1402	1481	8.33e-04	165	43	97	25	60
unique_880	359	532	612	ENSP00000442024	343	518	785	4.07e-08	182	52	116	14	61
unique_880	111	310	612	ENSP00000442024	361	543	785	2.17e-04	210	54	119	37	61
unique_880	113	284	612	ENSP00000354995	111	274	679	1.80e-06	180	46	110	24	51
unique_880	378	517	612	ENSP00000354995	105	260	679	2.25e-05	166	36	94	36	51
unique_886	1211	1271	1387	ENSP00000408734	200	261	337	1.71e-04	64	25	34	5	14
unique_886	970	1097	1387	ENSP00000408734	68	195	337	8.65e-04	131	36	89	6	14
unique_902	26	77	78	ENSP00000501423	84	134	395	0.003	52	14	37	1	67
unique_914	354	512	824	ENSP00000506285	250	402	624	1.06e-05	159	37	116	6	54
unique_914	463	617	824	ENSP00000506285	425	594	624	1.25e-04	175	44	106	25	54
unique_914	57	234	824	ENSP00000506285	29	198	624	0.004	186	43	119	24	54
unique_914	354	513	824	ENSP00000324173	250	403	655	1.35e-05	160	37	117	6	54
unique_914	498	617	824	ENSP00000324173	503	625	655	0.001	128	33	82	13	54
unique_914	57	234	824	ENSP00000324173	29	198	655	0.004	186	43	119	24	54
unique_914	498	617	824	ENSP00000506097	465	587	617	0.001	128	33	82	13	36
unique_914	57	234	824	ENSP00000506097	29	198	617	0.003	186	43	119	24	36
unique_917	506	585	615	ENSP00000369055	221	298	399	0.007	80	20	58	2	13
unique_937	3154	3215	3401	ENSP00000358407	717	778	791	1.21e-05	62	23	39	0	2
unique_937	3175	3233	3401	ENSP00000358407	717	779	791	0.005	63	22	37	4	2
unique_1002	414	592	877	ENSP00000350152	196	382	988	0.007	206	57	103	46	20
unique_1002	414	592	877	ENSP00000349015	212	398	1004	0.007	206	57	103	46	20
unique_1053	189	273	310	ENSP00000449241	1073	1145	1193	3.36e-05	87	32	39	16	27
unique_1068	766	936	1063	ENSP00000484952	137	301	795	1.07e-05	188	43	105	40	16
unique_1068	802	1000	1063	ENSP00000501257	65	263	568	2.86e-04	218	55	125	38	19
unique_1114	119	196	272	ENSP00000350152	232	336	988	6.13e-04	105	30	48	27	29
unique_1114	119	196	272	ENSP00000349015	248	352	1004	7.20e-04	105	30	48	27	29
unique_1124	416	455	1765	ENSP00000408734	223	261	337	1.55e-06	40	21	18	1	2
unique_1124	372	452	1765	ENSP00000275493	835	909	1211	0.002	82	27	47	8	5
unique_1189	235	452	517	ENSP00000354995	98	301	679	8.24e-13	222	67	133	22	42
unique_1189	205	411	517	ENSP00000003084	1194	1390	1481	3.12e-08	208	50	146	12	40
unique_1189	238	451	517	ENSP00000442024	353	541	785	0.001	219	53	131	35	41
unique_1193	212	457	639	ENSP00000221130	235	502	523	0.010	283	60	171	52	38
unique_1197	201	506	514	ENSP00000248450	86	385	435	8.40e-13	315	69	222	24	60
unique_1197	216	412	514	ENSP00000248450	181	388	435	1.46e-05	212	48	145	19	60
unique_1197	346	413	514	ENSP00000308312	222	296	606	4.53e-04	75	23	45	7	13
unique_1200	106	706	727	ENSP00000324173	28	639	655	0.0	618	321	274	23	83
unique_1200	106	706	727	ENSP00000506097	28	601	617	0.0	618	308	249	61	83
unique_1200	106	706	727	ENSP00000506285	28	608	624	0.0	618	300	264	54	83
unique_1202	344	585	676	ENSP00000308312	200	437	606	1.22e-20	251	65	164	22	36
unique_1217	593	681	745	ENSP00000408734	175	261	337	0.003	102	28	46	28	12
unique_1268	84	179	875	ENSP00000248450	90	183	435	0.001	97	25	68	4	11
unique_1350	34	362	567	ENSP00000461086	22	341	416	6.19e-24	338	88	223	27	58
unique_1355	284	356	529	ENSP00000248450	355	433	435	0.002	80	23	49	8	16
unique_1355	281	362	529	ENSP00000248450	217	307	435	0.009	93	25	55	13	16
unique_1359	61	102	439	ENSP00000216241	636	675	763	8.50e-04	42	19	21	2	10
unique_1447	177	339	395	ENSP00000393121	19	197	302	8.04e-08	182	47	113	22	41
unique_1488	1	645	817	ENSP00000324173	29	606	655	1.34e-61	657	181	385	91	79
unique_1488	1	404	817	ENSP00000506285	29	420	624	7.06e-58	407	131	258	18	56
unique_1488	592	645	817	ENSP00000506285	520	575	624	8.56e-04	56	18	36	2	56
unique_1488	1	645	817	ENSP00000506097	29	568	617	1.69e-48	656	167	362	127	79
unique_1498	143	289	313	ENSP00000350152	196	324	988	0.001	148	41	87	20	47
unique_1498	143	289	313	ENSP00000349015	212	340	1004	0.001	148	41	87	20	47
unique_1500	56	128	381	ENSP00000514011	431	505	552	0.001	79	27	42	10	19
unique_1500	56	128	381	ENSP00000514012	431	505	552	0.001	79	27	42	10	19
unique_1518	213	277	455	ENSP00000361680	205	267	811	0.004	65	21	42	2	14
unique_1532	12	76	78	ENSP00000454065	461	526	1198	8.59e-04	66	16	49	1	85
unique_1532	11	76	78	ENSP00000454065	497	570	1198	0.009	74	17	49	8	85
unique_1532	12	76	78	ENSP00000373689	815	880	1552	8.64e-04	66	16	49	1	85
unique_1532	11	76	78	ENSP00000373689	851	924	1552	0.009	74	17	49	8	85
unique_1562	292	582	620	ENSP00000308312	168	430	606	1.97e-21	296	79	179	38	47
unique_1577	143	196	224	ENSP00000305647	6	59	117	4.36e-04	54	17	37	0	24
unique_1584	440	601	808	ENSP00000424536	224	395	477	1.46e-05	176	47	111	18	20
unique_1617	150	272	716	ENSP00000379438	63	182	674	5.97e-04	128	37	78	13	17
unique_1617	172	306	716	ENSP00000311545	55	203	887	0.001	155	40	89	26	19
unique_1631	303	411	565	ENSP00000379438	68	174	674	0.007	126	38	52	36	19
unique_1662	67	266	762	ENSP00000408734	65	266	337	6.75e-19	209	62	131	16	26
unique_1662	64	263	762	ENSP00000275493	712	916	1211	6.31e-15	207	57	141	9	26
unique_1662	167	313	762	ENSP00000257290	798	952	1090	1.27e-10	156	50	96	10	19
unique_1662	70	255	762	ENSP00000492290	240	440	533	2.43e-09	212	54	121	37	24
unique_1689	683	740	800	ENSP00000408734	202	259	337	0.001	59	18	39	2	7
unique_1710	118	714	793	ENSP00000354995	50	611	679	1.65e-48	624	166	369	89	75
unique_1710	156	374	793	ENSP00000442024	330	544	785	2.08e-09	240	60	134	46	28
unique_1710	93	350	793	ENSP00000003084	1158	1405	1481	1.97e-07	276	64	166	46	36
unique_1710	164	376	793	ENSP00000003084	440	634	1481	1.87e-06	219	48	141	30	36
unique_1714	1	79	488	ENSP00000449241	926	1004	1193	7.10e-19	79	35	44	0	16
unique_1727	139	355	674	ENSP00000311545	90	306	887	6.94e-20	237	75	122	40	35
unique_1727	140	372	674	ENSP00000311545	41	280	887	8.71e-19	261	81	131	49	35
unique_1727	158	251	674	ENSP00000379438	83	170	674	9.52e-15	95	40	47	8	33
unique_1727	215	377	674	ENSP00000379438	61	194	674	6.02e-11	163	59	75	29	33
unique_1727	158	220	674	ENSP00000307843	123	177	274	0.001	63	21	34	8	20
unique_1727	267	336	674	ENSP00000307843	137	200	274	0.002	70	24	40	6	20
unique_1727	158	221	674	ENSP00000411023	130	185	294	0.002	64	20	36	8	9
unique_1727	158	221	674	ENSP00000415577	130	185	294	0.002	64	20	36	8	9
unique_1727	158	221	674	ENSP00000407236	130	185	294	0.003	64	20	36	8	9
unique_1731	3193	3332	3593	ENSP00000003084	1204	1343	1481	1.34e-21	140	48	92	0	17
unique_1731	1931	2010	3593	ENSP00000003084	487	566	1481	8.53e-17	80	37	43	0	17
unique_1731	2697	2966	3593	ENSP00000003084	912	1172	1481	8.60e-17	278	70	183	25	17
unique_1731	3477	3578	3593	ENSP00000003084	1339	1437	1481	2.44e-06	102	31	68	3	17
unique_1731	1761	1796	3593	ENSP00000003084	440	475	1481	9.23e-05	36	18	18	0	17
unique_1731	1931	2010	3593	ENSP00000442024	399	478	785	6.91e-19	80	40	40	0	18
unique_1731	3214	3323	3593	ENSP00000442024	351	448	785	1.41e-10	111	39	58	14	18
unique_1731	1762	1807	3593	ENSP00000442024	353	398	785	1.50e-07	46	25	21	0	18
unique_1731	1170	1367	3593	ENSP00000442024	118	315	785	4.39e-07	200	47	149	4	18
unique_1731	2698	2793	3593	ENSP00000442024	689	779	785	1.16e-05	96	24	67	5	18
unique_1731	3446	3565	3593	ENSP00000442024	421	540	785	0.009	121	28	91	2	18
unique_1731	1759	1794	3593	ENSP00000354995	98	133	679	0.004	36	17	19	0	1
unique_1732	239	308	451	ENSP00000436135	69	136	434	3.02e-04	72	22	44	6	16
unique_1743	1027	1079	1430	ENSP00000408734	208	259	337	6.72e-04	53	17	35	1	4
unique_1743	823	890	1430	ENSP00000275493	820	885	1211	0.001	68	20	46	2	5
unique_1755	46	151	172	ENSP00000263636	642	728	1723	5.18e-07	109	31	53	25	62
unique_1755	82	131	172	ENSP00000263636	1407	1456	1723	0.004	50	14	36	0	62
unique_1755	89	145	172	ENSP00000263636	972	1028	1723	0.006	57	15	42	0	62
unique_1755	89	155	172	ENSP00000254868	201	254	317	7.91e-04	67	21	33	13	39
unique_1755	39	151	172	ENSP00000446003	90	168	217	0.010	114	27	51	36	66
unique_1781	62	156	1178	ENSP00000513363	28	129	1212	0.005	102	32	63	7	8
unique_1789	569	666	689	ENSP00000248450	188	286	435	2.14e-04	100	27	70	3	14
unique_1807	201	360	3282	ENSP00000350152	185	332	988	5.45e-06	164	47	97	20	5
unique_1848	39	272	342	ENSP00000275493	718	958	1211	6.32e-17	248	65	162	21	68
unique_1848	36	228	342	ENSP00000408734	65	261	337	3.17e-14	203	55	132	16	56
unique_1848	39	223	342	ENSP00000492290	240	440	533	4.34e-10	213	55	118	40	54
unique_1848	138	250	342	ENSP00000257290	798	918	1090	1.19e-08	123	39	72	12	61
unique_1848	35	128	342	ENSP00000257290	595	690	1090	1.87e-07	98	32	60	6	61
unique_1850	1165	1392	1884	ENSP00000442024	315	529	785	6.58e-13	235	76	132	27	12
unique_1850	1201	1457	1884	ENSP00000003084	1220	1461	1481	3.86e-08	281	76	142	63	14
unique_1850	1207	1392	1884	ENSP00000003084	440	617	1481	1.44e-07	190	41	133	16	14
unique_1850	1192	1356	1884	ENSP00000354995	77	247	679	2.31e-05	183	48	105	30	9
unique_1866	1423	1467	1618	ENSP00000379681	34	78	428	1.03e-04	45	20	25	0	3
unique_1866	1428	1477	1618	ENSP00000379681	60	109	428	8.62e-04	50	18	32	0	3
unique_1866	1426	1456	1618	ENSP00000379681	67	97	428	0.004	31	14	17	0	3
unique_1866	1428	1501	1618	ENSP00000332723	47	116	278	0.002	74	23	47	4	5
unique_1866	1417	1454	1618	ENSP00000363079	24	65	249	0.007	42	18	20	4	2
unique_1914	192	419	555	ENSP00000316228	71	272	400	0.004	235	57	138	40	41
unique_1926	1403	1589	1671	ENSP00000408734	102	257	337	3.36e-18	190	61	92	37	11
unique_1926	1390	1642	1671	ENSP00000275493	742	961	1211	6.37e-17	258	62	153	43	15
unique_1926	1457	1652	1671	ENSP00000257290	790	953	1090	5.64e-15	199	53	108	38	17
unique_1926	1372	1454	1671	ENSP00000257290	606	690	1090	7.44e-06	86	30	52	4	17
unique_1926	1389	1593	1671	ENSP00000492290	257	445	533	6.14e-13	230	64	100	66	12
unique_1931	909	990	1032	ENSP00000263636	1409	1514	1723	0.007	106	31	51	24	8
unique_1941	1698	1771	3132	ENSP00000368538	54	136	278	7.70e-04	87	30	40	17	2
unique_1941	576	643	3132	ENSP00000270188	168	246	517	0.001	79	21	47	11	2
unique_1941	566	632	3132	ENSP00000270188	74	146	517	0.004	77	23	40	14	2
unique_1941	1937	1987	3132	ENSP00000366729	39	93	256	0.009	55	17	34	4	2
unique_1944	995	1199	1371	ENSP00000408734	66	268	337	4.53e-12	216	60	132	24	15
unique_1944	991	1190	1371	ENSP00000492290	234	443	533	7.91e-08	225	61	124	40	15
unique_1944	1074	1188	1371	ENSP00000257290	774	889	1090	1.53e-07	121	32	78	11	8
unique_1944	214	265	1371	ENSP00000369055	81	131	399	1.04e-04	52	23	28	1	4
unique_1944	991	1142	1371	ENSP00000275493	712	863	1211	1.36e-04	157	35	112	10	11
unique_1948	153	404	751	ENSP00000248450	131	401	435	0.007	293	71	159	63	34
unique_1954	66	171	643	ENSP00000260061	471	573	663	3.25e-04	107	38	64	5	21
unique_1954	66	197	643	ENSP00000260061	320	456	663	3.66e-04	142	46	81	15	21
unique_1961	211	1037	1037	ENSP00000264205	95	767	768	2.32e-86	837	228	435	174	80
unique_1961	589	1037	1037	ENSP00000502021	344	750	751	5.04e-57	458	142	256	60	56
unique_1961	215	346	1037	ENSP00000502021	59	157	751	1.19e-08	132	37	62	33	56
unique_1961	589	1037	1037	ENSP00000418791	344	750	751	5.04e-57	458	142	256	60	56
unique_1961	215	346	1037	ENSP00000418791	59	157	751	1.19e-08	132	37	62	33	56
unique_1961	589	1037	1037	ENSP00000419653	344	750	751	5.04e-57	458	142	256	60	56
unique_1961	215	346	1037	ENSP00000419653	59	157	751	1.19e-08	132	37	62	33	56
unique_1961	589	1037	1037	ENSP00000418525	344	750	751	5.04e-57	458	142	256	60	56
unique_1961	215	346	1037	ENSP00000418525	59	157	751	1.19e-08	132	37	62	33	56
unique_1961	589	1037	1037	ENSP00000353679	344	750	751	5.04e-57	458	142	256	60	56
unique_1961	215	346	1037	ENSP00000353679	59	157	751	1.19e-08	132	37	62	33	56
unique_1974	227	282	454	ENSP00000449241	1093	1147	1193	1.30e-04	56	22	33	1	24
unique_1974	229	296	454	ENSP00000449241	1058	1128	1193	8.14e-04	71	25	43	3	24
unique_1974	186	248	454	ENSP00000449241	1085	1147	1193	0.002	65	25	36	4	24
unique_1985	344	612	793	ENSP00000408734	23	253	337	3.93e-08	280	72	148	60	34
unique_1985	392	700	793	ENSP00000492290	238	500	533	2.32e-05	326	71	175	80	39
unique_1985	388	709	793	ENSP00000275493	712	995	1211	6.98e-05	331	78	197	56	41
unique_1985	511	615	793	ENSP00000257290	800	888	1090	0.006	105	25	64	16	13
unique_2044	261	478	7897	ENSP00000350152	196	383	988	0.001	226	55	125	46	3
unique_2044	261	478	7897	ENSP00000349015	212	399	1004	0.002	226	55	125	46	3
unique_2051	338	430	606	ENSP00000248450	337	427	435	1.81e-07	94	26	64	4	39
unique_2051	406	575	606	ENSP00000248450	95	255	435	2.46e-06	174	43	114	17	39
unique_2051	382	437	606	ENSP00000248450	236	294	435	0.006	60	20	35	5	39
unique_2087	13	177	301	ENSP00000311545	132	301	887	6.19e-17	178	58	99	21	65
unique_2087	13	169	301	ENSP00000311545	172	358	887	4.84e-16	196	64	84	48	65
unique_2087	31	209	301	ENSP00000311545	45	225	887	8.41e-16	197	67	96	34	65
unique_2087	68	210	301	ENSP00000379438	68	208	674	4.06e-13	147	50	87	10	66
unique_2087	24	170	301	ENSP00000379438	65	203	674	2.13e-10	152	50	84	18	66
unique_2087	12	127	301	ENSP00000379438	97	203	674	6.44e-09	119	42	62	15	66
unique_2087	68	139	301	ENSP00000307843	111	173	274	1.30e-07	72	27	36	9	24
unique_2140	1960	2013	2079	ENSP00000248450	108	161	435	0.001	54	15	39	0	3
unique_2140	1960	2007	2079	ENSP00000248450	231	281	435	0.006	51	16	32	3	3
unique_2153	450	615	658	ENSP00000248450	235	417	435	5.21e-06	184	42	123	19	35
unique_2153	555	639	658	ENSP00000248450	90	175	435	1.50e-04	86	23	62	1	35
unique_2153	438	628	658	ENSP00000248450	182	388	435	1.70e-04	215	46	137	32	35
unique_2153	408	613	658	ENSP00000248450	72	275	435	3.37e-04	225	47	138	40	35
unique_2153	429	501	658	ENSP00000248450	357	429	435	0.010	73	20	53	0	35
unique_2155	1506	1688	1975	ENSP00000275493	712	905	1211	0.006	204	43	130	31	9
unique_2175	267	434	1297	ENSP00000439894	569	733	1025	0.005	175	49	109	17	13
unique_2219	135	215	659	ENSP00000248450	90	165	435	0.002	83	27	47	9	12
unique_2232	2136	2253	3156	ENSP00000350152	219	341	988	8.24e-04	128	37	76	15	4
unique_2232	2136	2253	3156	ENSP00000349015	235	357	1004	8.69e-04	128	37	76	15	4
unique_2305	519	615	973	ENSP00000369055	235	328	399	0.001	102	33	56	13	10
unique_2311	311	420	1291	ENSP00000275493	772	867	1211	3.98e-07	110	31	65	14	9
unique_2311	386	450	1291	ENSP00000492290	358	413	533	0.001	65	18	38	9	5
unique_2313	361	460	598	ENSP00000408734	178	259	337	0.004	100	29	53	18	17
unique_2325	286	609	642	ENSP00000424536	81	404	477	1.91e-11	355	82	211	62	50
unique_2341	488	651	1744	ENSP00000275493	697	858	1211	2.70e-05	171	41	114	16	9
unique_2341	513	651	1744	ENSP00000408734	68	208	337	2.89e-04	144	38	98	8	11
unique_2341	1215	1264	1744	ENSP00000408734	225	272	337	0.002	50	23	25	2	11
unique_2341	1220	1314	1744	ENSP00000257290	861	948	1090	0.001	96	26	61	9	5
unique_2341	1213	1260	1744	ENSP00000492290	400	459	533	0.002	61	25	22	14	3
unique_2350	404	590	1846	ENSP00000248450	96	278	435	0.002	189	43	138	8	10
unique_2374	194	380	3194	ENSP00000408734	68	260	337	5.32e-12	199	59	122	18	6
unique_2374	180	397	3194	ENSP00000275493	705	932	1211	8.61e-12	233	62	151	20	7
unique_2374	194	376	3194	ENSP00000492290	240	440	533	9.27e-09	217	57	110	50	6
unique_2374	295	429	3194	ENSP00000257290	806	940	1090	7.91e-08	143	45	82	16	4
unique_2389	259	402	1707	ENSP00000369055	29	182	399	0.002	161	47	90	24	8
unique_2405	57	207	478	ENSP00000408734	108	256	337	8.86e-12	161	46	93	22	32
unique_2405	114	259	478	ENSP00000257290	795	942	1090	3.37e-11	152	43	99	10	31
unique_2405	114	216	478	ENSP00000275493	814	917	1211	1.91e-10	106	32	69	5	22
unique_2405	82	208	478	ENSP00000492290	304	441	533	7.54e-07	146	37	82	27	27
unique_2407	8	198	296	ENSP00000408734	67	261	337	4.21e-19	205	64	117	24	65
unique_2407	2	194	296	ENSP00000275493	711	908	1211	3.41e-11	206	51	134	21	65
unique_2407	1	209	296	ENSP00000492290	232	455	533	1.40e-10	236	68	129	39	71
unique_2407	81	202	296	ENSP00000257290	774	898	1090	2.29e-09	128	40	79	9	41
unique_2410	9	198	282	ENSP00000408734	68	258	337	8.84e-14	193	49	139	5	67
unique_2410	6	232	282	ENSP00000275493	715	943	1211	2.47e-13	233	45	178	10	80
unique_2410	9	197	282	ENSP00000492290	240	441	533	3.44e-11	212	51	128	33	67
unique_2410	105	255	282	ENSP00000257290	795	948	1090	2.66e-10	155	37	113	5	88
unique_2410	8	106	282	ENSP00000257290	603	708	1090	0.001	107	28	70	9	88
unique_2440	252	471	1076	ENSP00000311545	28	250	887	3.51e-22	245	84	114	47	48
unique_2440	778	1001	1076	ENSP00000311545	47	304	887	6.74e-20	265	79	138	48	48
unique_2440	290	421	1076	ENSP00000311545	157	300	887	2.23e-12	149	47	80	22	48
unique_2440	750	911	1076	ENSP00000311545	166	301	887	2.33e-11	178	56	64	58	48
unique_2440	881	1047	1076	ENSP00000311545	33	197	887	1.78e-08	185	57	90	38	48
unique_2440	863	962	1076	ENSP00000379438	83	182	674	1.65e-11	107	45	48	14	47
unique_2440	265	380	1076	ENSP00000379438	68	174	674	1.01e-10	124	45	54	25	47
unique_2440	778	911	1076	ENSP00000379438	74	175	674	2.26e-10	136	41	59	36	47
unique_2440	333	422	1076	ENSP00000379438	83	175	674	4.18e-10	96	37	50	9	47
unique_2440	374	472	1076	ENSP00000379438	83	175	674	6.76e-09	102	39	51	12	47
unique_2440	754	808	1076	ENSP00000379438	96	145	674	2.93e-05	55	25	25	5	47
unique_2440	903	1048	1076	ENSP00000379438	82	169	674	5.58e-04	146	39	49	58	47
unique_2440	333	391	1076	ENSP00000411023	130	185	294	2.12e-08	60	26	29	5	15
unique_2440	904	961	1076	ENSP00000411023	130	183	294	5.34e-05	58	22	32	4	15
unique_2440	374	433	1076	ENSP00000411023	130	185	294	2.49e-04	61	22	33	6	15
unique_2440	333	391	1076	ENSP00000415577	130	185	294	2.12e-08	60	26	29	5	15
unique_2440	904	961	1076	ENSP00000415577	130	183	294	5.34e-05	58	22	32	4	15
unique_2440	374	433	1076	ENSP00000415577	130	185	294	2.49e-04	61	22	33	6	15
unique_2440	333	391	1076	ENSP00000407236	130	185	294	2.16e-08	60	26	29	5	15
unique_2440	904	961	1076	ENSP00000407236	130	183	294	5.44e-05	58	22	32	4	15
unique_2440	374	433	1076	ENSP00000407236	130	185	294	2.46e-04	61	22	33	6	15
unique_2440	314	390	1076	ENSP00000307843	101	177	274	3.24e-07	82	31	41	10	13
unique_2440	374	426	1076	ENSP00000307843	123	172	274	7.79e-04	54	19	30	5	13
unique_2440	778	803	1076	ENSP00000307843	152	177	274	0.008	26	15	11	0	13
unique_2541	6	207	1405	ENSP00000408734	65	268	337	1.16e-16	212	67	127	18	14
unique_2541	8	217	1405	ENSP00000275493	717	931	1211	1.36e-15	217	60	148	9	15
unique_2541	1	194	1405	ENSP00000492290	232	440	533	2.06e-11	222	61	120	41	14
unique_2541	101	243	1405	ENSP00000257290	793	940	1090	5.76e-09	151	44	96	11	10
unique_2569	301	412	544	ENSP00000435266	270	383	839	3.62e-04	116	33	77	6	21
unique_2569	301	412	544	ENSP00000436323	317	430	880	3.88e-04	116	33	77	6	21
unique_2569	301	412	544	ENSP00000432075	270	383	833	3.91e-04	116	33	77	6	21
unique_2569	301	412	544	ENSP00000436543	371	484	934	4.09e-04	116	33	77	6	21
unique_2569	301	412	544	ENSP00000437051	48	161	619	4.70e-04	116	33	77	6	21
unique_2570	147	203	221	ENSP00000454065	470	526	1198	4.46e-04	57	18	39	0	26
unique_2570	147	203	221	ENSP00000373689	824	880	1552	5.69e-04	57	18	39	0	26
unique_2585	907	1094	1113	ENSP00000442024	370	547	785	1.00e-08	198	53	115	30	24
unique_2585	791	872	1113	ENSP00000442024	353	421	785	3.28e-04	82	24	45	13	24
unique_2585	999	1088	1113	ENSP00000354995	209	300	679	3.67e-08	92	33	57	2	14
unique_2585	783	843	1113	ENSP00000354995	93	156	679	1.13e-05	64	24	37	3	14
unique_2585	973	1081	1113	ENSP00000003084	518	622	1481	1.37e-07	110	34	70	6	20
unique_2585	790	873	1113	ENSP00000003084	440	510	1481	6.18e-07	84	26	45	13	20
unique_2585	763	869	1113	ENSP00000003084	1206	1304	1481	1.21e-04	107	28	71	8	20
unique_2602	108	327	1497	ENSP00000257290	595	826	1090	3.52e-06	244	59	149	36	15
unique_2602	486	552	1497	ENSP00000408734	206	271	337	0.005	70	23	40	7	4
unique_2631	480	575	710	ENSP00000248450	338	431	435	1.33e-06	96	28	66	2	44
unique_2631	430	696	710	ENSP00000248450	138	432	435	7.89e-05	304	66	192	46	44
unique_2631	458	582	710	ENSP00000248450	90	212	435	1.42e-04	131	38	79	14	44
unique_2631	339	384	710	ENSP00000248450	362	407	435	0.002	46	16	30	0	44
unique_2644	1016	1108	1381	ENSP00000449241	1057	1148	1193	3.13e-04	99	36	50	13	7
unique_2657	370	805	1559	ENSP00000494191	44	493	600	5.53e-80	460	150	276	34	28
unique_2695	1102	1184	1433	ENSP00000449241	1065	1148	1193	0.004	87	27	53	7	8
unique_2695	1162	1213	1433	ENSP00000449241	1093	1144	1193	0.008	52	19	33	0	8
unique_2707	1513	1576	1603	ENSP00000003084	366	430	1481	5.86e-04	65	22	42	1	4
unique_2718	210	334	1742	ENSP00000275493	740	862	1211	2.45e-07	128	34	86	8	7
unique_2718	297	333	1742	ENSP00000408734	175	211	337	9.18e-05	37	17	20	0	2
unique_2726	70	325	2020	ENSP00000408734	68	331	337	1.02e-28	270	85	165	20	13
unique_2726	39	324	2020	ENSP00000275493	695	968	1211	7.02e-14	297	68	195	34	14
unique_2726	70	252	2020	ENSP00000492290	240	440	533	4.51e-12	203	56	125	22	9
unique_2726	152	324	2020	ENSP00000257290	790	953	1090	1.94e-07	180	46	111	23	9
unique_2771	213	463	558	ENSP00000408734	27	259	337	6.37e-06	263	65	156	42	45
unique_2771	372	481	558	ENSP00000275493	815	928	1211	9.75e-05	117	33	74	10	20
unique_2771	372	461	558	ENSP00000257290	796	889	1090	1.55e-04	96	27	61	8	16
unique_2771	236	460	558	ENSP00000492290	225	440	533	2.64e-04	244	61	136	47	40
unique_2772	158	408	503	ENSP00000408734	27	259	337	5.20e-06	262	63	159	40	50
unique_2772	248	422	503	ENSP00000257290	711	904	1090	8.20e-05	205	52	112	41	35
unique_2772	317	426	503	ENSP00000275493	815	928	1211	3.00e-04	117	33	74	10	22
unique_2772	295	405	503	ENSP00000492290	317	440	533	8.40e-04	128	33	74	21	22
unique_2804	2322	2382	2463	ENSP00000358407	719	779	791	1.29e-05	61	24	37	0	8
unique_2804	2236	2303	2463	ENSP00000358407	716	779	791	5.94e-05	68	24	40	4	8
unique_2804	2269	2329	2463	ENSP00000358407	717	779	791	1.19e-04	63	22	39	2	8
unique_2804	2348	2408	2463	ENSP00000358407	719	779	791	1.19e-04	61	21	40	0	8
unique_2804	2286	2345	2463	ENSP00000358407	719	778	791	1.47e-04	60	20	40	0	8
unique_2804	2313	2372	2463	ENSP00000358407	719	778	791	1.47e-04	60	22	38	0	8
unique_2804	2329	2391	2463	ENSP00000358407	717	779	791	4.30e-04	63	21	42	0	8
unique_2804	2339	2398	2463	ENSP00000358407	719	778	791	4.56e-04	60	20	40	0	8
unique_2804	2261	2321	2463	ENSP00000358407	719	779	791	5.09e-04	61	21	40	0	8
unique_2804	2366	2426	2463	ENSP00000358407	719	779	791	5.09e-04	61	21	40	0	8
unique_2804	2304	2363	2463	ENSP00000358407	719	778	791	7.77e-04	60	20	40	0	8
unique_2804	2374	2427	2463	ENSP00000358407	717	772	791	8.11e-04	56	22	32	2	8
unique_2804	2356	2415	2463	ENSP00000358407	719	778	791	0.001	60	19	41	0	8
unique_2804	2278	2338	2463	ENSP00000358407	719	779	791	0.002	61	20	41	0	8
unique_2804	2296	2354	2463	ENSP00000358407	719	778	791	0.002	60	23	36	1	8
unique_2804	2338	2400	2463	ENSP00000358407	717	779	791	0.002	63	20	43	0	8
unique_2804	2358	2417	2463	ENSP00000358407	717	779	791	0.002	63	21	39	3	8
unique_2804	2295	2347	2463	ENSP00000358407	727	779	791	0.002	53	19	34	0	8
unique_2804	2260	2312	2463	ENSP00000358407	727	779	791	0.003	53	18	35	0	8
unique_2804	2312	2365	2463	ENSP00000358407	719	772	791	0.003	54	16	38	0	8
unique_2809	83	276	323	ENSP00000257290	773	954	1090	1.79e-07	199	50	127	22	60
unique_2809	11	211	323	ENSP00000408734	65	261	337	4.11e-06	210	54	134	22	62
unique_2809	14	240	323	ENSP00000275493	718	939	1211	4.16e-06	236	59	154	23	70
unique_2813	19	479	530	ENSP00000217420	7	477	526	2.94e-10	491	101	340	50	87
unique_2828	568	933	934	ENSP00000257290	631	956	1090	2.62e-21	381	102	209	70	39
unique_2828	742	860	934	ENSP00000408734	159	258	337	3.97e-15	119	42	58	19	22
unique_2828	537	626	934	ENSP00000408734	68	150	337	0.002	90	25	58	7	22
unique_2828	737	924	934	ENSP00000275493	810	965	1211	2.69e-09	191	49	104	38	20
unique_2828	733	932	934	ENSP00000492290	317	526	533	3.63e-08	226	58	126	42	32
unique_2828	530	626	934	ENSP00000492290	233	321	533	3.17e-04	101	26	59	16	32
unique_2836	1889	1957	3829	ENSP00000369962	312	382	408	0.002	71	27	42	2	2
unique_2848	302	478	1542	ENSP00000408734	104	269	337	4.40e-13	186	51	106	29	11
unique_2848	365	473	1542	ENSP00000275493	820	916	1211	5.70e-06	113	35	58	20	7
unique_2848	332	465	1542	ENSP00000492290	305	440	533	7.67e-06	152	45	73	34	9
unique_2848	364	471	1542	ENSP00000257290	800	897	1090	1.05e-04	114	34	58	22	7
unique_2870	1459	1569	1598	ENSP00000350152	220	333	988	0.006	114	27	84	3	7
unique_2870	1459	1569	1598	ENSP00000349015	236	349	1004	0.008	114	27	84	3	7
unique_2875	141	551	630	ENSP00000221130	65	444	523	4.94e-24	427	116	248	63	65
unique_2889	295	507	525	ENSP00000442024	351	547	785	8.15e-19	214	63	133	18	41
unique_2889	295	494	525	ENSP00000003084	439	622	1481	1.19e-15	201	53	130	18	41
unique_2889	296	510	525	ENSP00000003084	1226	1435	1481	8.16e-13	216	57	152	7	41
unique_2889	296	500	525	ENSP00000354995	100	299	679	1.14e-08	212	56	137	19	39
unique_2942	160	404	975	ENSP00000354995	88	328	679	3.22e-48	252	104	130	18	42
unique_2942	763	925	975	ENSP00000354995	456	619	679	6.30e-16	164	47	116	1	42
unique_2942	149	375	975	ENSP00000442024	338	540	785	1.43e-12	231	62	137	32	23
unique_2942	166	375	975	ENSP00000003084	440	628	1481	1.40e-06	216	51	132	33	22
unique_2942	166	347	975	ENSP00000003084	1226	1400	1481	2.12e-04	192	48	117	27	22
unique_2978	826	938	1007	ENSP00000257290	773	888	1090	3.43e-04	118	30	81	7	11
unique_2978	744	938	1007	ENSP00000492290	233	440	533	0.010	220	54	129	37	19
unique_3005	126	267	1872	ENSP00000361680	613	764	811	6.60e-07	169	48	77	44	8
unique_3005	129	269	1872	ENSP00000216241	160	312	763	4.77e-04	174	47	73	54	8
unique_3005	164	275	1872	ENSP00000248668	91	228	772	0.003	138	43	69	26	6
unique_3005	183	282	1872	ENSP00000260061	492	586	663	0.005	101	35	59	7	5
unique_3046	87	164	240	ENSP00000350152	232	336	988	4.84e-04	105	30	48	27	33
unique_3046	87	164	240	ENSP00000349015	248	352	1004	5.68e-04	105	30	48	27	33
unique_3051	252	472	553	ENSP00000408734	63	253	337	0.005	232	51	129	52	40
unique_3053	633	697	1265	ENSP00000248450	323	386	435	0.010	65	20	44	1	5
unique_3091	100	156	373	ENSP00000248450	334	388	435	6.29e-05	57	20	35	2	15
unique_3094	164	205	264	ENSP00000379438	296	336	674	0.009	42	17	24	1	16
unique_3100	682	872	993	ENSP00000275493	711	908	1211	1.84e-16	201	60	128	13	19
unique_3100	689	877	993	ENSP00000408734	68	261	337	2.43e-13	201	60	122	19	19
unique_3100	793	878	993	ENSP00000257290	805	896	1090	5.98e-11	92	33	53	6	9
unique_3100	681	871	993	ENSP00000492290	232	440	533	2.77e-10	213	60	127	26	19
unique_3100	533	633	993	ENSP00000328531	373	475	820	7.08e-06	103	27	74	2	20
unique_3100	298	393	993	ENSP00000328531	393	488	820	3.98e-05	96	26	70	0	20
unique_3119	68	205	636	ENSP00000308312	340	472	606	0.006	142	35	94	13	22
unique_3119	146	187	636	ENSP00000308312	219	260	606	0.006	42	14	28	0	22
unique_3129	42	288	566	ENSP00000275493	675	923	1211	5.46e-16	255	71	170	14	44
unique_3129	73	283	566	ENSP00000408734	50	266	337	1.12e-10	223	52	153	18	37
unique_3129	71	273	566	ENSP00000492290	226	440	533	7.34e-08	228	52	138	38	36
unique_3129	180	282	566	ENSP00000257290	794	898	1090	8.12e-05	108	28	72	8	37
unique_3129	76	179	566	ENSP00000257290	590	696	1090	2.22e-04	113	31	67	15	37
unique_3154	754	854	1157	ENSP00000408734	173	273	337	1.63e-11	104	34	64	6	9
unique_3154	744	892	1157	ENSP00000257290	794	942	1090	1.96e-06	154	38	106	10	13
unique_3154	751	852	1157	ENSP00000275493	820	923	1211	5.56e-06	109	31	66	12	9
unique_3156	149	235	782	ENSP00000408734	175	261	337	3.18e-08	90	32	52	6	11
unique_3156	124	236	782	ENSP00000257290	781	896	1090	3.14e-07	123	38	68	17	14
unique_3156	138	236	782	ENSP00000275493	814	915	1211	7.22e-05	104	30	67	7	13
unique_3160	79	283	536	ENSP00000408734	66	272	337	2.08e-16	212	60	140	12	38
unique_3160	75	299	536	ENSP00000275493	712	940	1211	6.23e-16	239	64	151	24	42
unique_3160	71	265	536	ENSP00000492290	230	438	533	2.38e-12	224	61	119	44	36
unique_3160	181	322	536	ENSP00000257290	801	942	1090	1.15e-09	148	44	92	12	26
unique_3160	432	492	536	ENSP00000373689	820	880	1552	0.007	61	17	44	0	11
unique_3160	432	491	536	ENSP00000454065	466	525	1198	0.009	60	17	43	0	11
unique_3209	1126	1180	2576	ENSP00000350152	256	326	988	0.002	71	25	30	16	2
unique_3209	1126	1180	2576	ENSP00000349015	272	342	1004	0.002	71	25	30	16	2
unique_3250	5076	5228	7564	ENSP00000350152	220	376	988	0.009	157	36	117	4	2
unique_3256	36	246	575	ENSP00000275493	712	922	1211	6.89e-08	218	53	151	14	37
unique_3256	143	235	575	ENSP00000408734	175	259	337	1.18e-04	93	27	58	8	16
unique_3256	132	188	575	ENSP00000257290	795	848	1090	0.002	57	17	37	3	10
unique_3259	2741	2841	3568	ENSP00000408734	172	270	337	2.03e-10	104	39	57	8	3
unique_3259	2659	2899	3568	ENSP00000275493	756	977	1211	2.85e-08	255	61	147	47	7
unique_3259	2711	2893	3568	ENSP00000257290	775	965	1090	9.59e-07	203	50	121	32	5
unique_3259	2728	2824	3568	ENSP00000492290	326	436	533	2.75e-06	115	34	59	22	3
unique_3287	1538	1725	2132	ENSP00000275493	718	908	1211	2.17e-12	196	56	127	13	9
unique_3287	1535	1727	2132	ENSP00000408734	65	259	337	1.70e-11	201	58	129	14	9
unique_3287	1525	1794	2132	ENSP00000492290	227	510	533	8.70e-09	300	78	176	46	13
unique_3287	79	178	2132	ENSP00000373689	818	914	1552	1.30e-05	100	28	69	3	5
unique_3287	79	178	2132	ENSP00000454065	464	560	1198	2.52e-05	100	28	69	3	5
unique_3287	1635	1777	2132	ENSP00000257290	792	940	1090	2.61e-05	159	38	95	26	7
unique_3288	23	225	339	ENSP00000311545	94	311	887	9.10e-30	227	86	108	33	71
unique_3288	72	222	339	ENSP00000311545	45	207	887	3.21e-19	167	62	85	20	71
unique_3288	146	262	339	ENSP00000311545	33	158	887	4.39e-08	129	40	74	15	71
unique_3288	119	229	339	ENSP00000379438	77	185	674	8.65e-17	114	50	56	8	63
unique_3288	16	134	339	ENSP00000379438	64	177	674	1.40e-09	121	44	68	9	63
unique_3288	125	186	339	ENSP00000307843	123	179	274	0.003	64	24	31	9	18
unique_3294	155	250	806	ENSP00000257290	769	854	1090	3.13e-05	99	29	54	16	12
unique_3294	187	237	806	ENSP00000408734	173	210	337	0.002	51	18	20	13	6
unique_3322	332	447	6072	ENSP00000350152	191	333	988	3.60e-06	143	41	75	27	2
unique_3322	326	437	6072	ENSP00000350152	221	346	988	4.68e-06	127	39	72	16	2
unique_3322	332	447	6072	ENSP00000349015	207	349	1004	4.17e-06	143	41	75	27	2
unique_3322	326	437	6072	ENSP00000349015	237	362	1004	5.38e-06	127	39	72	16	2
unique_3336	122	601	618	ENSP00000442011	127	580	656	6.98e-53	502	134	298	70	78
unique_3348	368	467	534	ENSP00000308312	340	440	606	9.20e-05	103	25	73	5	19
unique_3363	108	188	385	ENSP00000408734	174	256	337	4.79e-12	84	34	46	4	21
unique_3363	99	191	385	ENSP00000257290	795	891	1090	2.08e-10	100	32	58	10	24
unique_3363	96	249	385	ENSP00000275493	812	965	1211	3.60e-10	158	38	112	8	40
unique_3363	107	188	385	ENSP00000492290	340	440	533	2.86e-09	102	32	49	21	21
unique_3372	16	54	265	ENSP00000350152	87	125	988	0.005	39	16	23	0	15
unique_3372	16	54	265	ENSP00000349015	103	141	1004	0.006	39	16	23	0	15
unique_3390	10	70	228	ENSP00000357142	127	194	377	0.001	68	25	36	7	27
unique_3402	524	709	782	ENSP00000354995	66	248	679	3.73e-12	197	63	109	25	44
unique_3402	214	372	782	ENSP00000354995	107	248	679	1.24e-04	168	44	89	35	44
unique_3402	569	736	782	ENSP00000003084	437	610	1481	2.63e-08	187	40	115	32	55
unique_3402	545	709	782	ENSP00000003084	1201	1377	1481	4.82e-06	180	46	116	18	55
unique_3402	204	372	782	ENSP00000003084	1223	1377	1481	5.52e-06	172	50	102	20	55
unique_3402	340	442	782	ENSP00000003084	547	637	1481	2.00e-04	104	28	62	14	55
unique_3402	573	709	782	ENSP00000442024	353	491	785	1.91e-06	151	43	82	26	27
unique_3402	339	413	782	ENSP00000442024	458	522	785	2.69e-05	75	26	39	10	27
unique_3414	60	163	176	ENSP00000454065	465	570	1198	1.79e-06	107	26	77	4	59
unique_3414	60	163	176	ENSP00000373689	819	924	1552	1.82e-06	107	26	77	4	59
unique_3423	109	191	279	ENSP00000302716	2748	2824	4494	0.006	83	27	50	6	30
unique_3431	205	298	492	ENSP00000408734	172	262	337	3.18e-10	97	37	51	9	19
unique_3431	199	346	492	ENSP00000257290	797	940	1090	4.07e-10	155	42	95	18	30
unique_3431	170	299	492	ENSP00000275493	786	915	1211	1.94e-08	135	36	89	10	26
unique_3431	169	288	492	ENSP00000492290	304	436	533	6.24e-07	139	39	75	25	24
unique_3432	38	228	347	ENSP00000311545	106	312	887	5.44e-20	215	77	106	32	65
unique_3432	77	229	347	ENSP00000311545	47	219	887	8.61e-14	177	59	90	28	65
unique_3432	128	264	347	ENSP00000311545	12	158	887	2.01e-06	154	49	81	24	65
unique_3432	112	259	347	ENSP00000379438	68	200	674	6.19e-15	151	52	78	21	64
unique_3432	38	161	347	ENSP00000379438	83	212	674	6.52e-10	140	52	62	26	64
unique_3432	128	188	347	ENSP00000307843	123	179	274	1.83e-05	62	23	33	6	18
unique_3432	128	183	347	ENSP00000411023	130	180	294	2.14e-04	56	20	31	5	16
unique_3432	128	183	347	ENSP00000407236	130	180	294	2.14e-04	56	20	31	5	16
unique_3432	128	183	347	ENSP00000415577	130	180	294	2.14e-04	56	20	31	5	16
unique_3433	85	274	400	ENSP00000408734	68	259	337	1.51e-12	197	51	134	12	48
unique_3433	82	332	400	ENSP00000492290	237	515	533	2.72e-10	289	71	170	48	63
unique_3433	81	278	400	ENSP00000275493	714	915	1211	5.54e-09	213	51	136	26	50
unique_3433	179	287	400	ENSP00000257290	795	906	1090	4.83e-06	116	33	72	11	27
unique_3437	30	241	404	ENSP00000275493	716	924	1211	3.12e-13	229	55	137	37	52
unique_3437	29	228	404	ENSP00000408734	65	259	337	2.41e-08	206	47	142	17	50
unique_3437	128	276	404	ENSP00000257290	790	963	1090	6.54e-07	179	44	100	35	61
unique_3437	28	126	404	ENSP00000257290	595	690	1090	1.52e-04	101	32	62	7	61
unique_3437	13	281	404	ENSP00000492290	224	514	533	0.006	316	68	176	72	67
unique_3448	5	44	71	ENSP00000382166	295	336	356	0.009	42	15	25	2	56
unique_3466	1042	1163	1367	ENSP00000361680	641	766	811	6.87e-06	126	40	82	4	9
unique_3466	1105	1207	1367	ENSP00000260061	314	417	663	0.006	108	38	61	9	18
unique_3466	768	889	1367	ENSP00000260061	469	575	663	0.006	122	31	76	15	18
unique_3466	827	908	1367	ENSP00000260061	49	130	663	0.008	84	28	52	4	18
unique_3487	52	245	581	ENSP00000408734	64	259	337	3.39e-18	212	63	115	34	33
unique_3487	50	260	581	ENSP00000275493	712	925	1211	4.62e-15	220	56	149	15	36
unique_3487	54	240	581	ENSP00000492290	238	438	533	1.35e-12	217	59	112	46	32
unique_3487	148	249	581	ENSP00000257290	793	895	1090	7.78e-07	106	31	68	7	32
unique_3487	54	137	581	ENSP00000257290	597	684	1090	0.003	91	25	56	10	32
unique_3487	448	575	581	ENSP00000454065	447	570	1198	0.001	138	35	79	24	22
unique_3487	448	537	581	ENSP00000373689	801	876	1552	0.001	90	26	50	14	15
unique_3546	76	400	416	ENSP00000501423	64	354	395	2.27e-58	331	115	170	46	78
unique_3596	219	512	609	ENSP00000484952	115	391	795	1.16e-11	324	85	162	77	48
unique_3596	254	510	609	ENSP00000501257	57	282	568	0.003	265	72	146	47	42
unique_3614	70	269	542	ENSP00000408734	68	259	337	1.84e-09	207	54	131	22	37
unique_3614	68	285	542	ENSP00000275493	716	927	1211	5.12e-08	224	58	148	18	40
unique_3623	835	1130	1241	ENSP00000484952	97	401	795	1.58e-09	340	78	183	79	24
unique_3623	871	1132	1241	ENSP00000501257	57	296	568	2.28e-04	274	67	161	46	21
unique_3625	158	517	571	ENSP00000217420	111	477	526	1.90e-09	382	81	264	37	63
unique_3661	86	227	493	ENSP00000408734	119	261	337	3.74e-07	147	40	98	9	29
unique_3661	19	229	493	ENSP00000275493	711	915	1211	1.32e-06	228	59	129	40	43
unique_3661	99	220	493	ENSP00000492290	303	438	533	1.88e-05	137	32	89	16	25
unique_3661	134	283	493	ENSP00000257290	801	942	1090	4.65e-05	154	32	106	16	30
unique_3704	440	543	630	ENSP00000408734	158	260	337	2.96e-07	110	34	63	13	17
unique_3704	441	540	630	ENSP00000257290	790	889	1090	2.85e-04	110	30	60	20	16
unique_3704	464	537	630	ENSP00000492290	357	438	533	3.08e-04	82	21	53	8	12
unique_3704	429	496	630	ENSP00000275493	795	864	1211	0.007	70	18	50	2	11
unique_3730	14	175	211	ENSP00000449241	407	567	1193	0.002	171	44	108	19	77
unique_3750	203	370	456	ENSP00000449241	407	575	1193	7.47e-05	175	44	118	13	37
unique_3756	130	357	526	ENSP00000248450	204	428	435	1.19e-16	233	65	155	13	75
unique_3756	140	482	526	ENSP00000248450	132	427	435	5.09e-15	348	81	210	57	75
unique_3756	382	489	526	ENSP00000248450	189	294	435	2.28e-06	111	32	71	8	75
unique_3756	253	524	526	ENSP00000248450	101	427	435	2.89e-05	344	71	184	89	75
unique_3759	367	525	540	ENSP00000499921	143	296	313	4.25e-31	159	62	92	5	29
unique_3759	367	525	540	ENSP00000500732	143	296	313	4.25e-31	159	62	92	5	29
unique_3759	367	525	540	ENSP00000499850	143	296	313	4.25e-31	159	62	92	5	29
unique_3759	367	525	540	ENSP00000500668	143	296	313	4.25e-31	159	62	92	5	29
unique_3777	133	333	603	ENSP00000408734	67	272	337	1.37e-18	209	62	136	11	33
unique_3777	132	340	603	ENSP00000275493	716	931	1211	2.57e-10	225	58	142	25	35
unique_3777	231	370	603	ENSP00000257290	801	940	1090	2.83e-06	146	40	94	12	23
unique_3777	131	315	603	ENSP00000492290	237	438	533	4.42e-06	212	55	120	37	31
unique_3777	449	537	603	ENSP00000373689	798	888	1552	1.55e-05	91	27	62	2	15
unique_3777	449	537	603	ENSP00000454065	444	534	1198	1.71e-05	91	27	62	2	15
unique_3810	1	55	160	ENSP00000311712	186	240	264	6.67e-04	55	17	38	0	34
unique_3829	1041	1233	1476	ENSP00000408734	67	259	337	1.41e-18	198	57	131	10	13
unique_3829	1040	1245	1476	ENSP00000275493	716	923	1211	6.01e-16	215	59	140	16	14
unique_3829	1144	1284	1476	ENSP00000257290	801	942	1090	6.65e-10	151	41	91	19	16
unique_3829	1034	1123	1476	ENSP00000257290	591	686	1090	0.007	98	27	61	10	16
unique_3829	1029	1246	1476	ENSP00000492290	227	454	533	1.64e-09	242	58	146	38	15
unique_3829	1308	1474	1476	ENSP00000373689	725	881	1552	1.42e-07	170	49	105	16	11
unique_3829	1414	1474	1476	ENSP00000454065	468	527	1198	2.87e-07	61	27	33	1	4
unique_3841	18	163	168	ENSP00000454065	398	527	1198	8.14e-08	167	42	67	58	87
unique_3841	18	163	168	ENSP00000373689	752	881	1552	8.30e-08	167	42	67	58	87
unique_3846	153	347	662	ENSP00000396460	47	226	574	6.45e-05	201	44	130	27	29
unique_3878	14	133	205	ENSP00000275493	781	909	1211	2.74e-06	130	35	84	11	59
unique_3878	52	137	205	ENSP00000408734	172	262	337	1.28e-04	93	27	57	9	42
unique_3878	62	126	205	ENSP00000492290	357	435	533	0.002	79	24	41	14	32
unique_3878	50	133	205	ENSP00000257290	801	890	1090	0.009	91	21	62	8	41
unique_3883	141	221	281	ENSP00000361680	661	744	811	0.004	88	30	47	11	29
unique_3932	151	208	296	ENSP00000373689	561	631	1552	0.005	71	23	35	13	20
unique_3932	151	208	296	ENSP00000454065	207	277	1198	0.006	71	23	35	13	20
unique_3943	199	432	512	ENSP00000484952	149	382	795	8.84e-09	267	68	133	66	46
unique_3943	253	447	512	ENSP00000501257	96	291	568	3.09e-07	213	66	112	35	38
unique_3951	196	626	1089	ENSP00000506285	30	421	624	3.21e-34	431	114	278	39	40
unique_3951	196	626	1089	ENSP00000324173	30	421	655	4.29e-34	431	114	278	39	40
unique_3951	196	626	1089	ENSP00000506097	30	383	617	7.18e-23	431	105	249	77	40
unique_4004	374	533	555	ENSP00000396460	401	552	574	2.60e-06	165	47	100	18	49
unique_4004	19	132	555	ENSP00000396460	33	149	574	3.99e-05	118	31	82	5	49
unique_4007	19	563	567	ENSP00000396460	33	552	574	9.56e-11	575	136	354	85	96
unique_4056	17	136	387	ENSP00000275493	1035	1138	1211	0.004	121	32	71	18	31
unique_4057	49	523	540	ENSP00000221130	65	516	523	6.31e-40	484	128	315	41	88
unique_4070	228	428	683	ENSP00000311545	47	251	887	7.33e-14	221	71	114	36	64
unique_4070	152	427	683	ENSP00000311545	55	346	887	1.97e-10	307	88	173	46	64
unique_4070	319	574	683	ENSP00000311545	46	308	887	3.14e-05	282	69	168	45	64
unique_4070	408	586	683	ENSP00000311545	43	223	887	0.002	195	52	113	30	64
unique_4070	130	263	683	ENSP00000379438	63	190	674	3.30e-07	139	44	79	16	44
unique_4070	417	580	683	ENSP00000379438	31	197	674	0.003	176	43	112	21	44
unique_4096	1163	1245	1686	ENSP00000421439	115	201	232	6.14e-04	87	24	59	4	5
unique_4151	1358	1735	2268	ENSP00000498132	51	399	641	7.70e-21	393	94	240	59	17
unique_4151	1358	1735	2268	ENSP00000432332	51	399	641	7.70e-21	393	94	240	59	17
unique_4167	147	285	516	ENSP00000316228	45	186	400	0.008	158	43	80	35	27
unique_4203	61	183	296	ENSP00000452786	486	641	789	3.33e-08	158	53	68	37	42
unique_4203	50	289	296	ENSP00000365351	104	362	495	3.27e-07	279	83	137	59	84
unique_4203	50	269	296	ENSP00000365351	194	438	495	3.07e-05	265	73	127	65	84
unique_4203	40	234	296	ENSP00000365351	229	489	495	0.010	264	75	117	72	84
unique_4203	50	118	296	ENSP00000503546	568	646	799	1.77e-04	79	32	37	10	23
unique_4203	50	118	296	ENSP00000504444	568	646	799	1.77e-04	79	32	37	10	23
unique_4203	50	118	296	ENSP00000502979	568	646	820	1.81e-04	79	32	37	10	23
unique_4203	161	267	296	ENSP00000222573	505	614	770	5.75e-04	118	36	63	19	74
unique_4203	48	96	296	ENSP00000222573	559	616	770	0.002	61	22	24	15	74
unique_4203	96	214	296	ENSP00000222573	504	607	770	0.004	129	41	53	35	74
unique_4287	350	453	540	ENSP00000408734	158	260	337	3.39e-07	110	33	64	13	19
unique_4287	351	450	540	ENSP00000257290	790	889	1090	1.41e-04	110	31	59	20	19
unique_4287	374	447	540	ENSP00000492290	357	438	533	3.19e-04	82	20	54	8	14
unique_4287	339	406	540	ENSP00000275493	795	864	1211	0.005	70	19	49	2	13
unique_4296	8	178	201	ENSP00000449241	407	573	1193	8.50e-06	177	46	115	16	85
unique_4373	60	164	225	ENSP00000248668	112	227	772	3.82e-04	116	36	69	11	47
unique_4373	83	183	225	ENSP00000260061	49	155	663	6.79e-04	108	31	69	8	45
unique_4428	600	671	706	ENSP00000257290	877	941	1090	0.002	72	18	47	7	10
unique_4437	2454	2639	3001	ENSP00000311545	20	204	887	1.98e-19	200	64	107	29	6
unique_4437	2489	2638	3001	ENSP00000311545	153	300	887	5.05e-14	164	53	81	30	6
unique_4437	2493	2723	3001	ENSP00000379438	83	279	674	4.21e-14	252	71	105	76	8
unique_4437	2556	2646	3001	ENSP00000307843	98	177	274	9.21e-06	94	31	46	17	5
unique_4437	2492	2552	3001	ENSP00000307843	122	179	274	3.49e-05	62	24	33	5	5
unique_4456	166	232	562	ENSP00000449241	1081	1147	1193	1.65e-04	67	22	45	0	12
unique_4468	18	554	574	ENSP00000396460	21	555	574	0.0	537	296	239	2	94
unique_4478	202	368	563	ENSP00000275493	699	868	1211	3.73e-08	173	41	123	9	30
unique_4478	284	384	563	ENSP00000492290	303	411	533	4.71e-04	111	28	71	12	18
unique_4478	216	511	563	ENSP00000408734	65	321	337	6.14e-04	302	65	186	51	53
unique_4478	215	309	563	ENSP00000257290	595	693	1090	0.008	99	28	67	4	17
unique_4495	110	196	217	ENSP00000449241	926	1012	1193	2.59e-25	87	40	47	0	40
unique_4514	460	635	2227	ENSP00000492290	225	413	533	1.55e-07	195	50	120	25	8
unique_4514	469	658	2227	ENSP00000408734	67	259	337	9.31e-07	195	44	144	7	9
unique_4514	564	664	2227	ENSP00000257290	798	898	1090	1.36e-06	105	30	67	8	5
unique_4514	2101	2209	2227	ENSP00000373689	818	920	1552	8.66e-05	110	34	68	8	5
unique_4514	2101	2209	2227	ENSP00000454065	464	566	1198	1.59e-04	110	34	68	8	5
unique_4568	78	598	619	ENSP00000308312	102	529	606	3.80e-17	526	122	301	103	84
unique_4587	175	233	420	ENSP00000350152	268	325	988	0.005	59	23	35	1	14
unique_4587	175	233	420	ENSP00000349015	284	341	1004	0.006	59	23	35	1	14
unique_4597	112	302	359	ENSP00000408734	68	259	337	1.09e-16	198	57	128	13	53
unique_4597	110	307	359	ENSP00000275493	716	916	1211	1.10e-11	206	55	138	13	55
unique_4597	208	306	359	ENSP00000257290	797	896	1090	5.75e-11	104	35	60	9	28
unique_4597	181	327	359	ENSP00000492290	307	480	533	4.34e-09	175	49	97	29	41
unique_4643	80	656	666	ENSP00000396460	13	555	574	1.90e-119	578	204	338	36	87
unique_4649	992	1222	1446	ENSP00000354995	99	260	679	4.62e-06	231	58	104	69	21
unique_4649	637	702	1446	ENSP00000354995	199	262	679	0.003	66	22	42	2	21
unique_4649	1176	1230	1446	ENSP00000003084	1345	1398	1481	7.15e-04	56	25	28	3	7
unique_4649	346	396	1446	ENSP00000003084	428	476	1481	0.008	51	20	29	2	7
unique_4649	985	1026	1446	ENSP00000442024	346	385	785	0.003	42	18	22	2	9
unique_4649	636	716	1446	ENSP00000442024	442	522	785	0.006	84	26	52	6	9
unique_4722	464	654	949	ENSP00000408734	68	261	337	2.35e-12	196	52	137	7	20
unique_4722	451	649	949	ENSP00000492290	227	440	533	2.67e-09	220	53	140	27	21
unique_4722	453	651	949	ENSP00000275493	707	909	1211	3.86e-09	206	48	148	10	21
unique_4722	561	651	949	ENSP00000257290	798	890	1090	8.94e-08	93	29	62	2	21
unique_4722	445	549	949	ENSP00000257290	578	688	1090	0.006	119	34	63	22	21
unique_4809	276	370	493	ENSP00000257290	790	885	1090	2.42e-05	99	27	65	7	19
unique_4809	284	380	493	ENSP00000275493	817	915	1211	1.11e-04	100	26	70	4	20
unique_4809	201	374	493	ENSP00000492290	246	450	533	2.61e-04	207	53	119	35	35
unique_4811	190	397	511	ENSP00000275493	703	915	1211	9.57e-16	224	61	136	27	41
unique_4811	205	401	511	ENSP00000408734	68	266	337	2.27e-15	209	56	131	22	39
unique_4811	305	412	511	ENSP00000257290	798	912	1090	1.73e-08	118	35	70	13	40
unique_4811	197	293	511	ENSP00000257290	591	688	1090	4.30e-04	98	24	73	1	40
unique_4811	274	390	511	ENSP00000492290	304	440	533	3.96e-06	142	40	72	30	23
unique_4834	163	207	260	ENSP00000414489	87	135	248	0.006	49	14	31	4	17
unique_4862	969	1049	4666	ENSP00000248450	356	429	435	2.29e-04	81	24	50	7	2
unique_4862	991	1049	4666	ENSP00000248450	147	203	435	0.002	59	18	39	2	2
unique_4862	971	1049	4666	ENSP00000248450	84	163	435	0.007	80	19	60	1	2
unique_4879	17	184	193	ENSP00000449241	402	562	1193	6.55e-05	177	50	102	25	87
unique_4960	515	655	1909	ENSP00000408734	113	237	337	4.27e-07	153	48	65	40	7
unique_4960	542	629	1909	ENSP00000275493	785	860	1211	5.03e-05	90	26	48	16	5
unique_4960	578	629	1909	ENSP00000257290	790	841	1090	2.46e-04	52	19	33	0	3
unique_4960	602	631	1909	ENSP00000492290	358	387	533	6.03e-04	30	16	14	0	2
unique_4974	492	661	770	ENSP00000449241	406	572	1193	3.57e-09	176	49	112	15	22
unique_4975	5	161	198	ENSP00000308312	397	553	606	2.16e-28	160	64	90	6	79
unique_4991	262	351	552	ENSP00000492290	339	441	533	5.46e-05	108	29	56	23	16
unique_4991	196	350	552	ENSP00000275493	758	907	1211	1.65e-04	160	39	106	15	28
unique_4991	268	364	552	ENSP00000408734	178	267	337	2.50e-04	103	30	54	19	18
unique_5025	295	751	1029	ENSP00000494191	82	515	600	8.06e-10	468	88	335	45	44
unique_5057	169	217	229	ENSP00000305647	5	53	117	3.35e-05	49	18	31	0	21
unique_5058	180	407	681	ENSP00000408734	24	261	337	6.92e-16	241	59	166	16	33
unique_5058	180	425	681	ENSP00000275493	691	931	1211	2.15e-11	257	61	169	27	36
unique_5058	556	655	681	ENSP00000373689	820	925	1552	4.87e-08	106	26	74	6	15
unique_5058	588	656	681	ENSP00000373689	816	882	1552	8.85e-04	69	20	47	2	15
unique_5058	556	655	681	ENSP00000454065	466	571	1198	6.56e-08	106	26	74	6	16
unique_5058	588	666	681	ENSP00000454065	462	538	1198	0.001	79	22	55	2	16
unique_5058	312	457	681	ENSP00000257290	797	942	1090	2.37e-07	152	42	98	12	21
unique_5058	219	400	681	ENSP00000492290	240	438	533	3.44e-06	212	58	111	43	27
unique_5078	59	311	374	ENSP00000424536	66	295	477	3.08e-06	256	57	170	29	68
unique_5079	156	248	652	ENSP00000396460	47	143	574	1.99e-08	97	30	63	4	14
unique_5086	237	428	608	ENSP00000311545	77	279	887	7.68e-07	223	64	108	51	32
unique_5086	305	406	608	ENSP00000379438	82	174	674	0.008	102	30	63	9	17
unique_5113	397	436	611	ENSP00000348273	176	211	305	0.007	40	19	17	4	7
unique_5125	806	963	1014	ENSP00000501257	156	292	568	3.88e-04	162	45	88	29	16
unique_5125	755	966	1014	ENSP00000484952	193	402	795	0.004	232	54	136	42	21
unique_5147	938	1225	1355	ENSP00000484312	318	617	635	9.91e-21	321	80	187	54	21
unique_5151	276	363	1151	ENSP00000350152	252	334	988	0.005	88	27	56	5	8
unique_5151	276	363	1151	ENSP00000349015	268	350	1004	0.007	88	27	56	5	8
unique_5165	2	396	396	ENSP00000308312	2	390	606	5.59e-115	399	175	210	14	99
unique_5168	248	428	893	ENSP00000171887	47	197	1736	2.82e-09	185	43	104	38	20
unique_5168	248	428	893	ENSP00000308321	78	228	417	3.63e-08	185	43	104	38	20
unique_5172	1264	1416	2811	ENSP00000257290	790	948	1090	1.06e-09	159	42	111	6	5
unique_5172	1156	1375	2811	ENSP00000408734	54	272	337	1.83e-09	235	63	141	31	8
unique_5172	1240	1408	2811	ENSP00000275493	786	958	1211	7.90e-06	174	38	130	6	6
unique_5172	1172	1359	2811	ENSP00000492290	240	440	533	1.20e-05	214	57	118	39	7
unique_5210	9	219	350	ENSP00000408734	68	273	337	1.63e-14	218	65	134	19	60
unique_5210	9	296	350	ENSP00000492290	240	529	533	4.22e-11	321	83	174	64	82
unique_5210	107	205	350	ENSP00000257290	800	898	1090	6.16e-08	103	30	65	8	28
unique_5210	2	197	350	ENSP00000275493	711	908	1211	1.98e-05	208	49	137	22	56
unique_5227	982	1264	1364	ENSP00000484952	122	409	795	4.08e-10	311	78	182	51	21
unique_5227	1015	1259	1364	ENSP00000501257	60	297	568	1.96e-04	259	75	149	35	18
unique_5266	1641	1701	2130	ENSP00000408734	174	236	337	2.20e-07	63	25	36	2	3
unique_5266	1629	1684	2130	ENSP00000257290	791	848	1090	1.89e-06	58	21	35	2	3
unique_5266	1609	1686	2130	ENSP00000275493	785	869	1211	1.18e-05	85	23	55	7	4
unique_5266	1652	1710	2130	ENSP00000492290	360	422	533	2.09e-05	63	24	35	4	3
unique_5285	53	423	811	ENSP00000354995	36	361	679	9.70e-47	372	119	206	47	77
unique_5285	498	748	811	ENSP00000354995	364	614	679	1.70e-10	259	64	179	16	77
unique_5285	146	326	811	ENSP00000003084	1227	1400	1481	1.03e-07	188	47	120	21	26
unique_5285	146	354	811	ENSP00000003084	441	628	1481	0.003	211	48	138	25	26
unique_5285	145	378	811	ENSP00000442024	352	564	785	2.86e-07	237	50	160	27	29
unique_5305	242	369	547	ENSP00000257290	790	891	1090	2.43e-10	132	39	59	34	23
unique_5305	150	367	547	ENSP00000408734	68	257	337	1.10e-07	224	52	132	40	40
unique_5305	149	369	547	ENSP00000275493	717	910	1211	2.32e-06	225	52	138	35	40
unique_5305	150	366	547	ENSP00000492290	240	440	533	1.18e-04	232	56	130	46	40
unique_5308	290	466	555	ENSP00000248450	108	281	435	2.61e-07	187	43	121	23	83
unique_5308	450	520	555	ENSP00000248450	96	169	435	3.00e-05	75	28	42	5	83
unique_5308	12	173	555	ENSP00000248450	89	239	435	0.001	164	40	109	15	83
unique_5308	225	415	555	ENSP00000248450	125	303	435	0.005	198	44	128	26	83
unique_5361	191	712	740	ENSP00000221130	63	521	523	9.70e-108	525	205	251	69	71
unique_5364	1	52	112	ENSP00000504727	26	81	449	0.005	56	15	37	4	46
unique_5368	511	621	1634	ENSP00000222573	564	680	770	0.003	117	29	82	6	7
unique_5379	866	994	2074	ENSP00000350152	219	340	988	0.004	137	44	70	23	6
unique_5379	866	994	2074	ENSP00000349015	235	356	1004	0.005	137	44	70	23	6
unique_5395	75	319	368	ENSP00000260061	173	428	663	9.00e-12	258	77	166	15	67
unique_5395	123	295	368	ENSP00000260061	53	234	663	1.63e-08	186	57	112	17	67
unique_5395	76	313	368	ENSP00000260061	316	573	663	2.72e-08	259	78	159	22	67
unique_5395	230	317	368	ENSP00000260061	49	140	663	0.004	92	27	61	4	67
unique_5395	78	313	368	ENSP00000216241	65	312	763	2.58e-08	252	75	157	20	73
unique_5395	102	316	368	ENSP00000216241	430	680	763	2.74e-07	251	64	151	36	73
unique_5395	56	286	368	ENSP00000216241	58	310	763	3.15e-07	253	67	164	22	73
unique_5395	166	315	368	ENSP00000216241	428	607	763	7.13e-04	181	47	102	32	73
unique_5395	178	323	368	ENSP00000216241	82	228	763	0.001	147	44	102	1	73
unique_5395	76	291	368	ENSP00000361680	494	746	811	2.60e-08	256	72	141	43	59
unique_5395	121	317	368	ENSP00000248668	70	258	772	2.63e-08	210	61	115	34	54
unique_5395	187	313	368	ENSP00000489140	93	270	421	0.003	179	42	84	53	35
unique_5401	49	249	392	ENSP00000408734	65	261	337	1.49e-11	212	57	129	26	51
unique_5401	137	245	392	ENSP00000257290	778	889	1090	1.73e-10	114	35	72	7	28
unique_5401	50	245	392	ENSP00000275493	716	908	1211	1.13e-09	209	52	128	29	50
unique_5410	217	296	616	ENSP00000491063	137	221	509	0.009	85	22	58	5	13
unique_5412	740	958	4624	ENSP00000350152	227	453	988	0.001	231	54	161	16	5
unique_5412	740	958	4624	ENSP00000349015	243	469	1004	0.001	231	54	161	16	5
unique_5413	475	550	639	ENSP00000408734	177	257	337	7.29e-05	82	25	50	7	12
unique_5413	385	552	639	ENSP00000275493	734	910	1211	0.002	180	40	125	15	26
unique_5417	185	416	665	ENSP00000408734	65	260	337	4.85e-13	234	50	144	40	35
unique_5417	217	335	665	ENSP00000275493	752	862	1211	1.39e-06	119	33	78	8	18
unique_5417	480	628	665	ENSP00000373689	716	882	1552	0.001	167	34	115	18	22
unique_5417	480	628	665	ENSP00000454065	362	528	1198	0.002	167	34	115	18	22
unique_5450	230	404	431	ENSP00000449241	407	574	1193	2.67e-09	183	43	117	23	41
unique_5460	505	778	797	ENSP00000442024	329	557	785	3.11e-14	278	65	160	53	34
unique_5460	519	704	797	ENSP00000003084	1220	1390	1481	2.85e-12	187	54	116	17	31
unique_5460	523	766	797	ENSP00000003084	438	633	1481	1.61e-11	244	58	138	48	31
unique_5460	521	767	797	ENSP00000354995	96	305	679	1.01e-06	250	61	146	43	31
unique_5482	220	707	1036	ENSP00000494191	47	479	600	8.67e-56	496	148	277	71	47
unique_5518	1446	1572	4500	ENSP00000408734	131	257	337	1.94e-11	131	47	76	8	3
unique_5518	1376	1580	4500	ENSP00000275493	712	917	1211	4.22e-11	212	50	149	13	5
unique_5518	1483	1588	4500	ENSP00000257290	798	906	1090	8.42e-09	111	31	73	7	2
unique_5518	1441	1571	4500	ENSP00000492290	301	440	533	2.64e-04	150	40	81	29	3
unique_5519	128	188	220	ENSP00000305647	8	68	117	0.003	61	15	46	0	28
unique_5521	245	433	710	ENSP00000408734	68	261	337	2.49e-18	197	62	124	11	27
unique_5521	243	426	710	ENSP00000492290	238	438	533	6.94e-12	214	61	110	43	26
unique_5521	557	674	710	ENSP00000373689	798	925	1552	4.51e-06	128	35	83	10	17
unique_5521	557	674	710	ENSP00000454065	444	571	1198	5.34e-06	128	35	83	10	17
unique_5521	342	451	710	ENSP00000257290	801	913	1090	4.77e-05	116	28	79	9	15
unique_5538	2101	2352	2461	ENSP00000408734	78	261	337	2.44e-08	256	59	121	76	10
unique_5538	2139	2215	2461	ENSP00000492290	283	370	533	6.51e-05	89	30	46	13	3
unique_5544	72	242	1255	ENSP00000248450	108	255	435	6.19e-04	171	42	106	23	14
unique_5544	94	182	1255	ENSP00000308312	360	447	606	0.001	89	19	69	1	7
unique_5551	1669	1839	3956	ENSP00000408734	105	237	337	0.002	178	41	85	52	4
unique_5551	1786	1837	3956	ENSP00000492290	355	412	533	0.002	58	21	31	6	1
unique_5554	197	280	460	ENSP00000248450	338	421	435	4.67e-04	88	29	51	8	18
unique_5559	132	278	774	ENSP00000408734	68	220	337	1.28e-06	163	42	95	26	24
unique_5559	382	418	774	ENSP00000408734	224	259	337	3.69e-04	37	19	17	1	24
unique_5559	130	273	774	ENSP00000275493	716	861	1211	2.47e-06	148	31	111	6	19
unique_5559	243	286	774	ENSP00000257290	812	855	1090	0.003	44	15	29	0	6
unique_5569	85	314	1598	ENSP00000275493	702	915	1211	1.07e-08	245	60	139	46	14
unique_5569	94	307	1598	ENSP00000492290	233	440	533	1.13e-07	233	63	126	44	13
unique_5569	223	359	1598	ENSP00000257290	812	942	1090	1.18e-06	143	37	88	18	12
unique_5569	132	185	1598	ENSP00000257290	634	686	1090	0.002	55	21	31	3	12
unique_5589	215	335	903	ENSP00000350152	203	332	988	0.001	136	46	69	21	13
unique_5589	215	335	903	ENSP00000349015	219	348	1004	0.001	136	46	69	21	13
unique_5675	2305	2467	2486	ENSP00000257290	788	953	1090	1.74e-14	166	49	114	3	7
unique_5675	2247	2467	2486	ENSP00000275493	762	971	1211	1.57e-13	225	60	146	19	9
unique_5675	2245	2411	2486	ENSP00000408734	107	264	337	8.44e-13	173	61	91	21	7
unique_5675	2312	2411	2486	ENSP00000492290	331	452	533	1.08e-05	122	37	63	22	4
unique_5709	206	453	1162	ENSP00000354995	98	339	679	2.05e-48	250	98	142	10	41
unique_5709	929	1159	1162	ENSP00000354995	449	675	679	1.69e-16	233	61	164	8	41
unique_5709	211	414	1162	ENSP00000442024	355	540	785	6.99e-16	213	66	111	36	18
unique_5709	208	390	1162	ENSP00000003084	1226	1403	1481	1.40e-04	191	48	122	21	18
unique_5709	219	419	1162	ENSP00000003084	451	633	1481	5.55e-04	203	44	137	22	18
unique_5710	102	245	332	ENSP00000257290	781	929	1090	4.57e-09	154	43	96	15	43
unique_5710	119	219	332	ENSP00000408734	167	264	337	2.45e-08	103	33	63	7	30
unique_5710	4	211	332	ENSP00000492290	229	440	533	1.19e-07	230	53	137	40	63
unique_5710	105	214	332	ENSP00000275493	803	910	1211	2.84e-04	116	32	70	14	33
unique_5728	825	1182	2278	ENSP00000484952	113	444	795	1.99e-12	399	101	190	108	16
unique_5728	880	1150	2278	ENSP00000501257	57	296	568	4.46e-06	283	71	157	55	12
unique_5740	482	638	1304	ENSP00000408734	67	212	337	4.78e-09	167	47	89	31	15
unique_5740	1024	1059	1304	ENSP00000408734	226	260	337	0.005	36	18	17	1	15
unique_5740	483	636	1304	ENSP00000275493	718	860	1211	6.94e-08	154	34	109	11	12
unique_5740	571	636	1304	ENSP00000257290	775	841	1090	3.10e-05	67	19	47	1	5
unique_5740	482	635	1304	ENSP00000492290	239	384	533	0.002	169	36	95	38	12
unique_5801	9	199	294	ENSP00000408734	68	256	337	3.38e-16	202	61	117	24	65
unique_5801	3	229	294	ENSP00000275493	712	941	1211	7.74e-15	235	53	169	13	77
unique_5801	114	251	294	ENSP00000257290	801	942	1090	6.88e-10	142	37	101	4	47
unique_5801	6	257	294	ENSP00000492290	237	494	533	1.52e-08	280	70	160	50	86
unique_5815	1558	1655	1938	ENSP00000359285	373	477	628	6.29e-05	109	34	60	15	5
unique_5820	97	190	500	ENSP00000449241	943	1042	1193	1.97e-15	101	37	56	8	19
unique_5872	550	677	915	ENSP00000408734	156	272	337	2.58e-08	130	40	75	15	14
unique_5872	555	668	915	ENSP00000257290	789	896	1090	1.93e-05	117	33	72	12	12
unique_5872	567	668	915	ENSP00000275493	820	915	1211	0.005	105	29	64	12	11
unique_5908	2	220	332	ENSP00000275493	690	915	1211	3.52e-17	238	63	144	31	66
unique_5908	17	218	332	ENSP00000408734	65	261	337	6.57e-14	215	60	124	31	61
unique_5908	98	276	332	ENSP00000492290	305	503	533	6.38e-11	207	58	113	36	54
unique_5908	128	262	332	ENSP00000257290	798	940	1090	5.36e-09	145	36	97	12	73
unique_5908	11	118	332	ENSP00000257290	590	690	1090	0.001	110	32	67	11	73
unique_5927	413	445	572	ENSP00000492290	357	389	533	2.14e-04	33	15	18	0	6
unique_5927	389	496	572	ENSP00000257290	789	896	1090	0.001	120	35	61	24	19
unique_5927	366	492	572	ENSP00000408734	138	259	337	0.003	136	33	80	23	22
unique_5927	371	513	572	ENSP00000275493	789	927	1211	0.007	146	37	99	10	25
unique_5930	4910	4982	5223	ENSP00000350152	272	333	988	0.005	74	26	35	13	1
unique_5930	3582	3675	5223	ENSP00000513363	27	129	1212	0.006	103	29	65	9	2
unique_5961	1090	1170	1580	ENSP00000248450	333	404	435	4.01e-04	81	21	51	9	5
unique_5995	3600	3708	4150	ENSP00000513363	24	129	1212	4.99e-07	109	32	74	3	3
unique_5995	3585	3684	4150	ENSP00000513363	31	141	1212	0.002	113	30	68	15	3
unique_5996	55	163	169	ENSP00000454065	455	570	1198	1.86e-06	118	31	76	11	64
unique_5996	66	163	169	ENSP00000454065	417	526	1198	0.001	110	24	74	12	64
unique_5996	55	163	169	ENSP00000373689	809	924	1552	2.55e-06	118	31	76	11	64
unique_5996	66	163	169	ENSP00000373689	771	880	1552	0.001	110	24	74	12	64
unique_6015	358	395	688	ENSP00000257290	806	843	1090	5.18e-04	38	16	22	0	6
unique_6015	350	395	688	ENSP00000275493	817	862	1211	0.002	46	16	30	0	7
unique_6015	358	415	688	ENSP00000408734	175	232	337	0.005	58	18	40	0	8
unique_6022	262	374	479	ENSP00000257290	636	730	1090	0.005	116	32	60	24	24
unique_6047	229	260	387	ENSP00000492290	358	389	533	1.03e-04	32	15	17	0	8
unique_6047	181	255	387	ENSP00000408734	138	209	337	0.001	78	24	45	9	19
unique_6047	204	311	387	ENSP00000257290	789	896	1090	0.002	110	33	73	4	28
unique_6056	27	172	782	ENSP00000492290	232	377	533	4.13e-07	158	46	88	24	19
unique_6068	45	190	282	ENSP00000350152	212	331	988	0.009	149	36	81	32	52
unique_6117	355	467	530	ENSP00000257290	796	909	1090	0.009	123	35	69	19	21
unique_6146	504	579	2550	ENSP00000350152	229	298	988	0.001	76	30	40	6	3
unique_6146	504	579	2550	ENSP00000349015	245	314	1004	0.002	76	30	40	6	3
unique_6148	1557	1670	1882	ENSP00000003084	1230	1339	1481	1.18e-19	114	50	60	4	47
unique_6148	594	745	1882	ENSP00000003084	437	563	1481	1.38e-19	152	54	73	25	47
unique_6148	1119	1404	1882	ENSP00000003084	908	1167	1481	1.52e-07	291	57	198	36	47
unique_6148	27	363	1882	ENSP00000003084	6	293	1481	2.28e-04	349	69	207	73	47
unique_6148	597	745	1882	ENSP00000442024	352	475	785	1.39e-17	149	52	72	25	36
unique_6148	918	1195	1882	ENSP00000442024	537	758	785	7.62e-10	286	73	141	72	36
unique_6148	247	500	1882	ENSP00000442024	117	375	785	1.32e-07	270	58	185	27	36
unique_6148	1533	1633	1882	ENSP00000354995	92	178	679	0.006	104	27	57	20	5
unique_6151	273	469	708	ENSP00000408734	46	261	337	1.70e-19	221	65	127	29	28
unique_6151	232	486	708	ENSP00000275493	671	930	1211	4.20e-08	270	63	182	25	36
unique_6151	552	674	708	ENSP00000373689	745	880	1552	6.47e-08	139	38	82	19	17
unique_6151	552	674	708	ENSP00000454065	391	526	1198	9.99e-08	139	38	82	19	17
unique_6151	281	462	708	ENSP00000492290	240	438	533	2.89e-06	209	52	120	37	26
unique_6151	280	361	708	ENSP00000257290	598	686	1090	0.009	89	21	61	7	12
unique_6167	15	92	1122	ENSP00000400304	93	157	376	0.005	78	23	42	13	7
unique_6174	28	97	101	ENSP00000358407	717	772	791	0.003	70	22	34	14	69
unique_6189	286	419	795	ENSP00000504727	182	302	449	3.72e-07	134	33	88	13	26
unique_6189	711	780	795	ENSP00000504727	362	428	449	0.004	76	30	31	15	26
unique_6237	44	212	240	ENSP00000449241	407	573	1193	3.74e-07	175	48	113	14	70
unique_6246	137	266	382	ENSP00000379438	49	174	674	1.52e-06	139	45	72	22	34
unique_6246	153	318	382	ENSP00000311545	41	214	887	0.008	184	48	108	28	43
unique_6278	221	271	1487	ENSP00000379681	32	84	428	0.003	53	18	33	2	3
unique_6301	266	412	489	ENSP00000408734	119	260	337	5.13e-08	154	39	96	19	30
unique_6301	315	415	489	ENSP00000275493	820	915	1211	1.11e-04	103	27	67	9	21
unique_6301	286	367	489	ENSP00000492290	317	397	533	0.002	82	24	57	1	17
unique_6314	306	382	793	ENSP00000248450	181	242	435	0.008	77	22	40	15	10
unique_6369	376	460	551	ENSP00000492290	349	440	533	5.49e-04	94	26	57	11	15
unique_6369	341	474	551	ENSP00000275493	789	922	1211	0.002	144	35	89	20	24
unique_6371	103	429	468	ENSP00000424536	75	390	477	2.56e-10	357	81	205	71	70
unique_6373	51	183	348	ENSP00000311545	234	361	887	0.001	141	38	82	21	42
unique_6373	38	127	348	ENSP00000311545	29	112	887	0.004	94	30	50	14	42
unique_6403	72	217	768	ENSP00000373854	147	289	1162	3.94e-06	151	39	99	13	19
unique_6403	69	220	768	ENSP00000439894	18	167	1025	2.20e-05	155	41	106	8	20
unique_6403	478	582	768	ENSP00000299164	848	944	951	8.16e-04	108	35	59	14	16
unique_6403	459	528	768	ENSP00000299164	506	571	951	0.007	70	20	46	4	16
unique_6413	738	974	1004	ENSP00000003084	436	622	1481	9.68e-18	238	68	118	52	56
unique_6413	415	978	1004	ENSP00000003084	928	1423	1481	8.75e-16	581	135	344	102	56
unique_6413	728	988	1004	ENSP00000442024	333	548	785	2.54e-13	267	64	146	57	26
unique_6413	719	1003	1004	ENSP00000354995	71	315	679	1.32e-10	296	69	165	62	28
unique_6416	45	121	253	ENSP00000216241	163	240	763	2.68e-05	79	30	46	3	47
unique_6416	61	163	253	ENSP00000216241	253	345	763	2.68e-04	103	32	61	10	47
unique_6427	2652	2711	4982	ENSP00000361680	164	223	811	0.006	61	24	35	2	1
unique_6449	84	337	429	ENSP00000408734	27	261	337	1.60e-05	266	67	156	43	59
unique_6449	243	352	429	ENSP00000275493	815	928	1211	4.57e-04	117	33	74	10	26
unique_6449	243	348	429	ENSP00000257290	796	904	1090	4.84e-04	115	34	66	15	25
unique_6449	223	331	429	ENSP00000492290	319	440	533	0.001	126	33	72	21	25
unique_6461	138	216	334	ENSP00000248450	349	427	435	1.73e-07	79	22	57	0	24
unique_6461	153	216	334	ENSP00000248450	97	161	435	2.27e-04	65	20	44	1	24
unique_6548	329	470	567	ENSP00000408734	116	259	337	3.16e-06	155	40	91	24	25
unique_6548	391	446	567	ENSP00000492290	357	420	533	5.70e-04	64	16	40	8	10
unique_6549	271	470	567	ENSP00000408734	86	259	337	8.85e-06	208	50	116	42	35
unique_6549	391	445	567	ENSP00000492290	357	419	533	2.01e-04	63	17	38	8	10
unique_6549	367	474	567	ENSP00000257290	789	896	1090	3.39e-04	111	31	74	6	19
unique_6549	374	474	567	ENSP00000275493	815	915	1211	0.006	102	24	76	2	18
unique_6551	177	285	290	ENSP00000350387	47	126	474	0.002	109	32	48	29	38
unique_6591	355	393	915	ENSP00000350152	87	125	988	0.007	39	17	22	0	4
unique_6591	355	393	915	ENSP00000349015	103	141	1004	0.007	39	17	22	0	4
unique_6602	91	144	1291	ENSP00000373689	811	864	1552	2.82e-04	54	19	35	0	4
unique_6602	91	144	1291	ENSP00000454065	457	510	1198	3.32e-04	54	19	35	0	4
unique_6664	383	473	570	ENSP00000257290	795	889	1090	2.71e-04	97	28	61	8	16
unique_6664	371	472	570	ENSP00000492290	323	440	533	4.47e-04	119	32	69	18	18
unique_6664	383	493	570	ENSP00000275493	814	928	1211	4.99e-04	118	33	75	10	19
unique_6665	226	475	570	ENSP00000408734	28	259	337	2.24e-05	261	63	158	40	44
unique_6665	384	473	570	ENSP00000257290	796	889	1090	1.64e-04	96	28	60	8	16
unique_6665	384	493	570	ENSP00000275493	815	928	1211	2.68e-04	117	33	74	10	19
unique_6665	362	472	570	ENSP00000492290	317	440	533	0.001	128	33	74	21	19
unique_6666	324	433	463	ENSP00000275493	815	928	1211	3.92e-05	117	33	74	10	24
unique_6666	324	413	463	ENSP00000257290	796	889	1090	5.45e-05	96	27	61	8	19
unique_6666	337	415	463	ENSP00000408734	178	259	337	1.22e-04	86	29	46	11	17
unique_6666	302	412	463	ENSP00000492290	317	440	533	6.72e-04	128	33	74	21	24
unique_6670	234	484	579	ENSP00000408734	27	259	337	3.73e-05	262	62	160	40	43
unique_6670	393	482	579	ENSP00000257290	796	889	1090	1.15e-04	96	28	60	8	16
unique_6670	393	502	579	ENSP00000275493	815	928	1211	2.28e-04	117	33	74	10	19
unique_6670	371	481	579	ENSP00000492290	317	440	533	0.001	128	33	74	21	19
unique_6672	234	484	579	ENSP00000408734	27	259	337	6.23e-06	262	63	159	40	43
unique_6672	324	482	579	ENSP00000257290	711	889	1090	9.51e-05	186	45	107	34	27
unique_6672	393	502	579	ENSP00000275493	815	928	1211	2.55e-04	117	33	74	10	19
unique_6672	371	481	579	ENSP00000492290	317	440	533	0.001	128	33	74	21	19
unique_6681	1064	1526	1544	ENSP00000442024	147	546	785	3.62e-22	481	112	270	99	53
unique_6681	560	914	1544	ENSP00000442024	324	628	785	9.15e-16	361	89	210	62	53
unique_6681	1129	1512	1544	ENSP00000003084	1058	1422	1481	4.22e-20	407	96	246	65	41
unique_6681	599	825	1544	ENSP00000003084	1226	1441	1481	9.16e-18	227	61	155	11	41
unique_6681	599	794	1544	ENSP00000003084	440	619	1481	4.56e-13	197	50	129	18	41
unique_6681	1282	1530	1544	ENSP00000003084	439	639	1481	9.74e-13	251	63	136	52	41
unique_6681	581	756	1544	ENSP00000354995	76	251	679	1.80e-11	189	53	110	26	26
unique_6681	1250	1468	1544	ENSP00000354995	54	251	679	2.25e-07	232	57	128	47	26
unique_6696	1710	1901	2156	ENSP00000311545	102	303	887	6.67e-04	214	63	117	34	9
unique_6705	72	237	299	ENSP00000311545	142	299	887	1.05e-06	179	46	99	34	56
unique_6705	71	237	299	ENSP00000311545	90	249	887	6.09e-04	179	56	92	31	56
unique_6756	361	467	919	ENSP00000269485	158	264	300	0.007	112	32	70	10	12
unique_6790	450	536	992	ENSP00000299164	840	916	951	0.003	94	34	36	24	9
unique_6795	322	550	773	ENSP00000260061	263	551	663	1.58e-05	299	80	139	80	39
unique_6795	490	595	773	ENSP00000260061	313	420	663	0.006	111	40	63	8	39
unique_6795	452	547	773	ENSP00000260061	178	275	663	0.007	101	35	58	8	39
unique_6795	472	622	773	ENSP00000260061	52	203	663	0.008	163	55	85	23	39
unique_6795	437	616	773	ENSP00000361680	597	795	811	2.01e-05	205	61	113	31	23
unique_6795	383	555	773	ENSP00000216241	461	611	763	1.00e-04	180	59	85	36	22
unique_6795	436	575	773	ENSP00000248668	102	225	772	1.72e-04	145	42	77	26	18
unique_6826	159	639	661	ENSP00000221130	65	521	523	3.67e-78	492	177	269	46	73
unique_6843	17	218	691	ENSP00000408734	67	261	337	3.88e-17	210	66	121	23	29
unique_6843	117	222	691	ENSP00000257290	800	898	1090	1.51e-12	108	40	57	11	15
unique_6843	4	247	691	ENSP00000492290	226	473	533	1.56e-11	264	72	156	36	35
unique_6843	11	215	691	ENSP00000275493	711	909	1211	4.17e-11	211	51	142	18	30
unique_6859	936	1043	1212	ENSP00000379438	68	173	674	3.80e-17	113	49	52	12	9
unique_6859	936	1045	1212	ENSP00000311545	41	164	887	1.20e-12	133	46	55	32	10
unique_6859	928	1043	1212	ENSP00000311545	173	299	887	1.62e-10	134	46	63	25	10
unique_6859	958	998	1212	ENSP00000311545	259	301	887	9.00e-07	43	21	20	2	10
unique_6859	578	882	1212	ENSP00000484952	106	402	795	8.22e-09	335	80	187	68	25
unique_6859	634	879	1212	ENSP00000501257	45	292	568	1.32e-06	268	70	156	42	20
unique_6859	952	997	1212	ENSP00000307843	123	167	274	0.001	46	18	27	1	4
unique_6873	25	180	2879	ENSP00000275493	760	912	1211	1.59e-16	162	47	100	15	5
unique_6873	7	175	2879	ENSP00000408734	91	256	337	7.03e-13	177	53	105	19	6
unique_6873	90	227	2879	ENSP00000257290	801	942	1090	1.23e-12	142	44	94	4	5
unique_6873	53	175	2879	ENSP00000492290	305	440	533	2.19e-05	142	35	82	25	4
unique_6881	11	49	228	ENSP00000449241	394	432	1193	8.51e-04	39	13	26	0	17
unique_6917	639	742	978	ENSP00000248450	126	245	435	0.007	120	32	72	16	11
unique_6941	397	426	775	ENSP00000454065	500	529	1198	0.009	30	11	19	0	4
unique_6941	397	426	775	ENSP00000373689	854	883	1552	0.009	30	11	19	0	4
unique_6953	38	199	242	ENSP00000449241	405	566	1193	2.05e-06	171	44	109	18	67
unique_6977	28	229	320	ENSP00000248450	102	293	435	1.40e-07	208	51	135	22	89
unique_6977	48	234	320	ENSP00000248450	78	253	435	1.23e-06	188	44	131	13	89
unique_6977	151	313	320	ENSP00000248450	90	244	435	2.01e-06	164	41	113	10	89
unique_6977	33	226	320	ENSP00000248450	231	430	435	5.02e-06	209	46	139	24	89
unique_6979	3507	3576	3632	ENSP00000248450	228	298	435	2.34e-04	73	26	42	5	2
unique_6994	233	309	399	ENSP00000400304	100	166	376	1.20e-04	77	25	42	10	19
unique_7027	207	340	469	ENSP00000379438	55	175	674	1.92e-06	139	45	71	23	29
unique_7027	323	387	469	ENSP00000311545	46	112	887	0.003	73	25	34	14	14
unique_7032	28	533	545	ENSP00000396460	41	554	574	2.28e-08	555	120	345	90	93
unique_7048	69	159	331	ENSP00000248450	334	427	435	1.13e-04	94	25	66	3	27
unique_7050	45	76	203	ENSP00000492290	358	389	533	4.43e-05	32	15	17	0	16
unique_7050	35	123	203	ENSP00000408734	173	259	337	7.19e-04	95	24	57	14	44
unique_7050	20	127	203	ENSP00000257290	789	896	1090	0.001	120	35	61	24	53
unique_7050	32	144	203	ENSP00000275493	820	927	1211	0.002	114	29	78	7	56
unique_7073	13	215	2095	ENSP00000408734	67	272	337	1.70e-20	212	66	131	15	10
unique_7073	14	208	2095	ENSP00000275493	718	917	1211	1.58e-16	204	55	136	13	9
unique_7073	13	199	2095	ENSP00000492290	239	440	533	5.32e-10	217	65	107	45	9
unique_7073	112	334	2095	ENSP00000257290	801	1012	1090	7.79e-10	232	61	142	29	11
unique_7079	27	165	1299	ENSP00000248450	231	386	435	3.80e-05	157	35	103	19	21
unique_7079	218	298	1299	ENSP00000248450	177	254	435	2.33e-04	81	18	60	3	21
unique_7079	64	301	1299	ENSP00000248450	103	302	435	0.001	239	45	154	40	21
unique_7079	27	165	1299	ENSP00000308312	281	436	606	4.42e-04	156	41	98	17	11
unique_7097	226	369	1258	ENSP00000408734	157	273	337	2.82e-08	147	43	71	33	11
unique_7097	231	357	1258	ENSP00000257290	789	895	1090	5.04e-06	131	33	70	28	10
unique_7182	1328	1439	4761	ENSP00000299164	836	939	951	5.54e-06	122	43	51	28	11
unique_7182	957	1071	4761	ENSP00000299164	810	919	951	4.34e-05	118	34	73	11	11
unique_7182	506	622	4761	ENSP00000299164	455	555	951	1.59e-04	119	31	68	20	11
unique_7182	862	915	4761	ENSP00000299164	515	570	951	3.54e-04	56	24	30	2	11
unique_7182	989	1044	4761	ENSP00000299164	515	572	951	6.39e-04	58	24	32	2	11
unique_7182	1282	1378	4761	ENSP00000299164	848	935	951	0.001	98	33	54	11	11
unique_7182	1382	1442	4761	ENSP00000299164	513	574	951	0.004	62	21	40	1	11
unique_7182	1082	1156	4761	ENSP00000299164	490	566	951	0.009	84	29	39	16	11
unique_7187	98	222	666	ENSP00000361680	641	766	811	1.50e-07	129	46	76	7	19
unique_7187	126	220	666	ENSP00000361680	623	718	811	2.39e-06	99	39	53	7	19
unique_7248	155	248	462	ENSP00000354995	104	195	679	0.004	97	33	56	8	20
unique_7252	274	614	618	ENSP00000424536	75	391	477	1.95e-13	367	93	198	76	55
unique_7275	1573	1957	2161	ENSP00000257290	576	890	1090	1.43e-13	404	104	192	108	18
unique_7275	1810	1957	2161	ENSP00000408734	159	258	337	6.03e-11	148	50	50	48	11
unique_7275	1596	1679	2161	ENSP00000408734	67	150	337	2.88e-04	84	25	59	0	11
unique_7275	1805	1987	2161	ENSP00000275493	810	932	1211	7.42e-07	185	47	74	64	8
unique_7275	1589	1688	2161	ENSP00000492290	232	330	533	3.75e-06	104	28	67	9	5
unique_7276	4	178	241	ENSP00000408734	82	259	337	2.16e-16	180	56	117	7	73
unique_7276	7	198	241	ENSP00000275493	741	931	1211	3.32e-13	196	50	137	9	80
unique_7276	5	175	241	ENSP00000492290	255	440	533	1.28e-10	196	54	107	35	71
unique_7276	90	197	241	ENSP00000257290	801	912	1090	1.61e-10	113	34	73	6	45
unique_7278	1044	1108	2419	ENSP00000504727	2	68	449	3.62e-04	71	24	37	10	3
unique_7280	319	621	968	ENSP00000484952	108	406	795	3.58e-11	329	84	189	56	31
unique_7280	416	612	968	ENSP00000501257	96	291	568	4.12e-06	210	61	122	27	20
unique_7290	133	259	1297	ENSP00000408734	83	211	337	6.88e-09	133	41	82	10	10
unique_7290	215	260	1297	ENSP00000257290	798	843	1090	2.99e-07	46	21	25	0	4
unique_7290	213	260	1297	ENSP00000275493	812	862	1211	5.30e-05	51	21	27	3	4
unique_7290	155	261	1297	ENSP00000492290	272	388	533	0.001	117	33	74	10	8
unique_7312	194	257	2378	ENSP00000366729	26	92	256	0.008	69	27	35	7	3
unique_7353	265	615	664	ENSP00000217420	119	477	526	1.90e-10	383	90	237	56	53
unique_7370	302	493	795	ENSP00000408734	68	261	337	8.97e-14	198	59	129	10	24
unique_7370	295	490	795	ENSP00000275493	711	909	1211	1.07e-12	203	52	140	11	25
unique_7370	366	529	795	ENSP00000492290	301	472	533	4.52e-07	183	45	108	30	21
unique_7370	395	510	795	ENSP00000257290	794	912	1090	3.81e-06	122	33	80	9	15
unique_7382	523	624	4579	ENSP00000248668	137	233	772	1.05e-04	104	31	64	9	2
unique_7382	551	645	4579	ENSP00000361680	635	732	811	1.20e-04	98	31	64	3	2
unique_7382	557	618	4579	ENSP00000361680	687	748	811	5.56e-04	62	21	41	0	2
unique_7382	553	617	4579	ENSP00000361680	706	770	811	0.003	65	24	41	0	2
unique_7382	534	625	4579	ENSP00000216241	137	230	763	0.001	94	31	61	2	2
unique_7448	167	237	1009	ENSP00000302716	1218	1289	4494	0.006	72	20	51	1	7
unique_7469	148	216	713	ENSP00000449241	1082	1149	1193	2.94e-05	69	24	44	1	10
unique_7483	780	872	975	ENSP00000499921	150	232	313	0.002	94	28	54	12	10
unique_7483	780	872	975	ENSP00000500732	150	232	313	0.002	94	28	54	12	10
unique_7483	780	872	975	ENSP00000499850	150	232	313	0.002	94	28	54	12	10
unique_7483	780	872	975	ENSP00000500668	150	232	313	0.002	94	28	54	12	10
unique_7513	482	848	880	ENSP00000494191	82	419	600	0.001	377	75	253	49	42
unique_7551	1403	1550	1567	ENSP00000257290	768	890	1090	1.00e-05	155	42	74	39	9
unique_7551	1324	1550	1567	ENSP00000275493	712	909	1211	2.68e-04	235	61	129	45	14
unique_7551	1328	1562	1567	ENSP00000408734	66	268	337	0.003	242	63	133	46	15
unique_7573	32	650	667	ENSP00000324173	20	644	655	0.0	625	442	177	6	93
unique_7573	32	650	667	ENSP00000506285	20	613	624	0.0	625	415	173	37	93
unique_7573	32	650	667	ENSP00000506097	20	606	617	0.0	625	413	168	44	93
unique_7576	43	308	450	ENSP00000408734	25	272	337	2.12e-15	280	79	155	46	59
unique_7576	82	372	450	ENSP00000492290	240	514	533	5.59e-09	325	83	158	84	65
unique_7576	74	290	450	ENSP00000275493	710	908	1211	1.01e-08	226	47	143	36	48
unique_7576	183	290	450	ENSP00000257290	781	889	1090	3.87e-07	110	26	81	3	24
unique_7580	323	498	576	ENSP00000248450	109	283	435	1.13e-09	179	37	135	7	48
unique_7580	260	428	576	ENSP00000248450	87	298	435	3.48e-07	214	48	119	47	48
unique_7580	280	375	576	ENSP00000248450	333	427	435	1.29e-06	96	26	69	1	48
unique_7580	268	458	576	ENSP00000248450	219	427	435	1.34e-06	227	59	114	54	48
unique_7580	225	417	576	ENSP00000248450	227	427	435	4.58e-05	208	41	145	22	48
unique_7584	28	89	288	ENSP00000449241	1087	1148	1193	7.22e-05	62	22	40	0	22
unique_7668	600	729	7449	ENSP00000350152	236	364	988	0.004	130	33	96	1	2
unique_7668	600	729	7449	ENSP00000349015	252	380	1004	0.005	130	33	96	1	2
unique_7677	20	81	167	ENSP00000373689	822	882	1552	1.54e-05	62	22	39	1	37
unique_7677	20	81	167	ENSP00000454065	468	528	1198	1.57e-05	62	22	39	1	37
unique_7710	84	161	237	ENSP00000350152	232	336	988	4.02e-04	105	30	48	27	33
unique_7710	84	161	237	ENSP00000349015	248	352	1004	4.72e-04	105	30	48	27	33
unique_7722	906	1120	1162	ENSP00000003084	1227	1439	1481	4.75e-21	217	61	150	6	19
unique_7722	906	1115	1162	ENSP00000003084	441	637	1481	8.57e-17	211	57	139	15	19
unique_7722	905	1135	1162	ENSP00000442024	352	565	785	1.60e-17	232	60	153	19	20
unique_7722	818	1084	1162	ENSP00000354995	24	275	679	2.72e-12	280	69	170	41	23
unique_7723	90	259	369	ENSP00000260061	56	218	663	0.009	186	52	95	39	46
unique_7756	135	176	1478	ENSP00000350152	50	91	988	0.004	42	14	28	0	3
unique_7759	518	751	774	ENSP00000003084	1208	1438	1481	4.46e-25	234	63	168	3	30
unique_7759	536	742	774	ENSP00000003084	440	633	1481	7.66e-21	209	59	133	17	30
unique_7759	537	771	774	ENSP00000442024	353	574	785	3.12e-23	236	65	156	15	30
unique_7759	501	749	774	ENSP00000354995	77	311	679	2.02e-15	262	72	150	40	32
unique_7792	540	606	2672	ENSP00000368538	64	138	278	7.12e-04	78	24	40	14	3
unique_7805	218	386	519	ENSP00000248450	96	253	435	2.29e-13	170	51	106	13	46
unique_7805	211	388	519	ENSP00000248450	132	300	435	8.88e-11	181	49	117	15	46
unique_7805	305	386	519	ENSP00000248450	90	172	435	2.02e-06	83	27	55	1	46
unique_7805	255	436	519	ENSP00000248450	83	259	435	1.05e-05	189	45	125	19	46
unique_7805	197	381	519	ENSP00000248450	245	433	435	1.31e-05	192	44	138	10	46
unique_7846	90	399	600	ENSP00000461086	9	333	416	5.41e-21	332	88	215	29	52
unique_7846	53	331	600	ENSP00000366809	72	323	443	3.68e-06	289	71	171	47	47
unique_7848	225	500	688	ENSP00000461086	82	341	416	1.03e-24	283	84	169	30	40
unique_7848	222	425	688	ENSP00000366809	144	347	443	2.11e-07	219	62	127	30	30
unique_7883	383	548	1218	ENSP00000248450	102	245	435	0.006	171	44	95	32	14
unique_7911	90	186	192	ENSP00000454065	466	569	1198	1.45e-04	106	29	66	11	51
unique_7911	90	186	192	ENSP00000373689	820	923	1552	1.75e-04	106	29	66	11	51
unique_7982	679	954	1147	ENSP00000365351	70	404	495	2.06e-07	350	97	164	89	37
unique_7982	562	681	1147	ENSP00000365351	288	420	495	3.81e-04	142	48	63	31	37
unique_7982	527	808	1147	ENSP00000365351	63	398	495	0.001	353	105	160	88	37
unique_7982	519	612	1147	ENSP00000222573	503	614	770	2.01e-06	116	40	50	26	8
unique_7982	527	720	1147	ENSP00000311545	91	326	887	1.48e-04	240	60	130	50	17
unique_7982	918	1009	1147	ENSP00000270188	38	144	517	0.004	107	27	65	15	8
unique_7985	3193	3323	3449	ENSP00000350152	226	346	988	1.04e-05	133	37	82	14	4
unique_7985	3193	3323	3449	ENSP00000349015	242	362	1004	1.23e-05	133	37	82	14	4
unique_8014	124	232	237	ENSP00000454065	456	571	1198	3.43e-04	117	28	80	9	46
unique_8014	124	232	237	ENSP00000373689	810	925	1552	3.93e-04	117	28	80	9	46
unique_8043	665	770	927	ENSP00000257290	789	898	1090	5.46e-06	111	31	74	6	11
unique_8043	691	764	927	ENSP00000408734	184	259	337	0.001	78	26	46	6	8
unique_8043	571	763	927	ENSP00000275493	716	909	1211	0.007	209	56	122	31	21
unique_8064	3	62	2412	ENSP00000373689	821	880	1552	8.46e-05	60	21	39	0	2
unique_8064	2268	2343	2412	ENSP00000275493	851	928	1211	1.61e-04	79	25	50	4	3
unique_8064	3	62	2412	ENSP00000454065	467	526	1198	1.84e-04	60	21	39	0	2
unique_8064	2267	2323	2412	ENSP00000408734	200	258	337	0.006	60	23	33	4	2
unique_8064	2194	2331	2412	ENSP00000257290	755	898	1090	0.006	147	37	98	12	6
unique_8110	758	919	2466	ENSP00000248450	74	242	435	0.001	179	45	107	27	7
unique_8195	1559	1596	2909	ENSP00000379681	66	101	428	0.010	38	18	18	2	1
unique_8208	4696	4880	5071	ENSP00000408734	136	257	337	4.73e-06	186	51	70	65	4
unique_8208	4741	4796	5071	ENSP00000275493	820	874	1211	1.60e-04	56	24	31	1	1
unique_8297	188	257	272	ENSP00000494896	35	110	330	0.006	76	21	49	6	26
unique_8335	98	268	602	ENSP00000461086	92	269	416	2.70e-09	181	56	112	13	28
unique_8335	202	256	602	ENSP00000366809	255	308	443	5.52e-04	55	19	35	1	9
unique_8339	165	228	261	ENSP00000305647	5	68	117	1.76e-07	64	21	43	0	25
unique_8380	715	1012	1317	ENSP00000275493	714	964	1211	2.39e-10	299	71	179	49	23
unique_8380	721	898	1317	ENSP00000408734	70	236	337	4.38e-09	185	54	106	25	14
unique_8380	721	1029	1317	ENSP00000492290	242	532	533	4.44e-08	333	76	191	66	23
unique_8380	850	1015	1317	ENSP00000257290	815	949	1090	2.81e-04	167	40	94	33	13
unique_8393	2750	2835	3432	ENSP00000350152	291	384	988	0.009	94	24	62	8	3
unique_8393	2750	2835	3432	ENSP00000349015	307	400	1004	0.009	94	24	62	8	3
unique_8407	268	655	662	ENSP00000308312	102	479	606	9.60e-34	398	103	265	30	59
unique_8413	5	126	229	ENSP00000216241	550	675	763	1.89e-06	129	40	79	10	53
unique_8528	560	661	783	ENSP00000501257	175	264	568	6.45e-05	105	33	54	18	13
unique_8532	208	335	337	ENSP00000260061	400	563	663	0.005	170	45	77	48	38
