# Supplementary material for: Molecular Mimicry between Toxoplasma gondii B-Cell Epitopes and Neurodevelopmental Proteins: An Immunoinformatic Approach
Source: Biomolecules. 2024 Aug 1;14(8):933. doi: 10.3390/biom14080933 (PMC11352964; doi:10.3390/biom14080933)
Supplement: Supplementary file 1 [file biomolecules-14-00933-s001.zip › Supplemental S2/random/blast-all_methods-hs_surface_random_10-filtered.txt]

unique_87	3	1261	1266	ENSP00000478255	105	1273	1281	0.0	1266	481	681	104	99
unique_129	12	259	283	ENSP00000296474	1085	1333	1401	9.73e-14	255	63	179	13	88
unique_129	13	265	283	ENSP00000342838	1015	1276	1371	1.27e-13	270	64	181	25	89
unique_129	11	266	283	ENSP00000301178	538	806	895	1.37e-10	279	67	179	33	90
unique_355	8	270	270	ENSP00000412856	19	245	262	6.17e-67	267	113	110	44	97
unique_459	12	343	469	ENSP00000262455	17	366	407	7.51e-30	354	92	236	26	94
unique_459	356	462	469	ENSP00000262455	37	146	407	1.16e-08	111	23	83	5	94
unique_637	11	475	485	ENSP00000221130	65	521	523	4.66e-130	482	220	220	42	96
unique_2410	1	254	282	ENSP00000342838	1009	1275	1371	1.54e-17	269	59	193	17	90
unique_2410	9	249	282	ENSP00000296474	1088	1333	1401	2.84e-15	251	61	175	15	85
unique_2889	1	517	525	ENSP00000478255	162	626	1281	2.60e-43	534	148	300	86	98
unique_2889	275	517	525	ENSP00000478255	1031	1271	1281	7.33e-41	247	85	152	10	98
unique_2998	32	473	474	ENSP00000234590	1	431	435	0.0	444	292	137	15	93
unique_4007	19	563	567	ENSP00000503139	33	552	574	1.01e-10	575	136	354	85	96
unique_4057	49	523	540	ENSP00000221130	65	516	523	6.67e-40	484	128	315	41	88
unique_4203	41	286	296	ENSP00000403447	117	440	2004	8.23e-08	328	84	158	86	86
unique_4203	39	292	296	ENSP00000403447	591	857	2004	6.59e-07	284	80	157	47	86
unique_4203	61	276	296	ENSP00000403447	868	1125	2004	3.03e-06	266	73	135	58	86
unique_4203	61	293	296	ENSP00000403447	103	369	2004	5.04e-06	278	75	147	56	86
unique_4203	39	278	296	ENSP00000403447	278	550	2004	1.61e-05	281	76	156	49	86
unique_4203	53	281	296	ENSP00000403447	669	933	2004	1.69e-04	267	72	155	40	86
unique_4203	42	234	296	ENSP00000403447	772	1007	2004	0.004	236	64	129	43	86
unique_4203	40	277	296	ENSP00000403447	440	689	2004	0.006	271	70	147	54	86
unique_4203	51	289	296	ENSP00000365332	12	269	402	1.74e-06	278	82	137	59	84
unique_4203	50	269	296	ENSP00000365332	101	345	402	2.86e-05	278	75	112	91	84
unique_4203	40	234	296	ENSP00000365332	136	396	402	0.008	264	75	117	72	84
unique_4468	18	554	574	ENSP00000503139	21	555	574	0.0	537	296	239	2	94
unique_4643	80	656	666	ENSP00000503139	13	555	574	2.01e-119	578	204	338	36	87
unique_5210	9	296	350	ENSP00000492290	240	529	533	4.46e-11	321	83	174	64	82
unique_5312	12	289	289	ENSP00000412856	18	260	262	4.19e-80	281	128	112	41	96
unique_5801	6	258	294	ENSP00000342838	1014	1277	1371	2.78e-14	270	69	178	23	86
unique_5801	7	251	294	ENSP00000296474	1086	1333	1401	1.03e-11	254	60	179	15	83
unique_5801	7	268	294	ENSP00000301178	540	819	895	4.01e-10	284	63	195	26	89
unique_5801	6	257	294	ENSP00000492290	237	494	533	1.61e-08	280	70	160	50	86
unique_6681	228	1544	1544	ENSP00000478255	35	1278	1281	0.0	1347	503	711	133	85
unique_6681	244	835	1544	ENSP00000478255	711	1280	1281	1.28e-103	607	227	328	52	85
unique_6696	239	1253	2156	ENSP00000403447	194	1125	2004	2.57e-14	1080	271	596	213	94
unique_6696	324	1461	2156	ENSP00000403447	24	1079	2004	5.58e-12	1221	301	672	248	94
unique_6696	1105	2086	2156	ENSP00000403447	101	972	2004	9.25e-12	1038	263	553	222	94
unique_6696	841	1898	2156	ENSP00000403447	101	1120	2004	8.88e-11	1167	279	632	256	94
unique_6696	101	725	2156	ENSP00000403447	517	1125	2004	1.63e-09	689	169	376	144	94
unique_6696	852	1985	2156	ENSP00000403447	24	1041	2004	6.93e-07	1210	295	647	268	94
unique_6696	101	1146	2156	ENSP00000403447	160	1161	2004	2.00e-06	1159	276	613	270	94
unique_6696	1640	2089	2156	ENSP00000403447	25	439	2004	1.59e-04	480	120	265	95	94
unique_6696	1368	2118	2156	ENSP00000403447	101	769	2004	0.002	812	206	402	204	94
unique_7032	28	533	545	ENSP00000503139	41	554	574	2.41e-08	555	120	345	90	93
unique_7192	48	378	378	ENSP00000371493	105	401	492	6.07e-12	333	77	218	38	88
unique_7192	48	378	378	ENSP00000479005	105	401	492	6.57e-12	333	77	218	38	88
unique_7276	28	230	241	ENSP00000301178	583	799	895	2.65e-11	220	51	149	20	84
unique_7276	37	232	241	ENSP00000286301	704	908	973	2.50e-09	213	47	141	25	81
unique_7617	28	396	438	ENSP00000371493	105	417	492	4.58e-12	382	91	209	82	84
unique_7617	28	396	438	ENSP00000479005	105	417	492	4.62e-12	382	91	209	82	84
unique_8135	14	155	187	ENSP00000403447	1599	1740	2004	8.10e-07	147	48	89	10	88
unique_8135	41	177	187	ENSP00000403447	1694	1832	2004	7.50e-04	144	45	87	12	88
unique_8135	40	140	187	ENSP00000403447	1726	1823	2004	0.002	101	35	63	3	88
unique_8193	13	211	328	ENSP00000300589	844	1010	1041	4.04e-16	199	66	101	32	94
unique_8193	15	280	328	ENSP00000300589	760	1023	1041	5.46e-16	277	79	174	24	94
unique_8193	156	309	328	ENSP00000300589	843	997	1041	7.05e-09	155	46	108	1	94
unique_8193	3	163	328	ENSP00000300589	862	1018	1041	2.08e-05	161	42	115	4	94
unique_8318	3	442	443	ENSP00000234590	3	431	435	0.0	442	273	154	15	99
