# Supplementary material for: Molecular Mimicry between Toxoplasma gondii B-Cell Epitopes and Neurodevelopmental Proteins: An Immunoinformatic Approach
Source: Biomolecules. 2024 Aug 1;14(8):933. doi: 10.3390/biom14080933 (PMC11352964; doi:10.3390/biom14080933)
Supplement: Supplementary file 1 [file biomolecules-14-00933-s001.zip › Supplemental S2/random/blast-all_methods-hs_surface_random_10-protein_ids.txt]

ENSP00000221130
ENSP00000234590
ENSP00000262455
ENSP00000286301
ENSP00000296474
ENSP00000300589
ENSP00000301178
ENSP00000342838
ENSP00000365332
ENSP00000371493
ENSP00000403447
ENSP00000412856
ENSP00000478255
ENSP00000479005
ENSP00000492290
ENSP00000503139
