# Supplementary material for: Molecular Mimicry between Toxoplasma gondii B-Cell Epitopes and Neurodevelopmental Proteins: An Immunoinformatic Approach
Source: Biomolecules. 2024 Aug 1;14(8):933. doi: 10.3390/biom14080933 (PMC11352964; doi:10.3390/biom14080933)
Supplement: Supplementary file 1 [file biomolecules-14-00933-s001.zip › Supplemental S2/random/blast-all_methods-hs_surface_random_10.txt]

unique_2	1470	1592	2375	ENSP00000486498	3	106	449	0.006	123	35	69	19	5
unique_6	613	658	784	ENSP00000494248	18	63	107	0.002	46	16	30	0	6
unique_9	43	197	541	ENSP00000503139	47	197	574	2.16e-07	159	42	105	12	29
unique_35	371	922	1044	ENSP00000339744	104	612	678	1.83e-42	568	148	345	75	53
unique_35	379	592	1044	ENSP00000487081	428	615	860	1.83e-09	220	67	115	38	20
unique_35	378	538	1044	ENSP00000478255	409	561	1281	2.74e-07	166	42	106	18	21
unique_35	378	592	1044	ENSP00000478255	1052	1255	1281	5.87e-06	222	58	139	25	21
unique_47	412	574	584	ENSP00000308117	500	657	758	1.71e-04	174	51	96	27	28
unique_62	163	220	279	ENSP00000446490	299	358	461	3.85e-08	60	23	35	2	21
unique_62	152	208	279	ENSP00000296474	1185	1245	1401	6.87e-05	61	19	38	4	20
unique_62	156	203	279	ENSP00000358991	319	368	634	1.68e-04	50	16	32	2	17
unique_62	111	220	279	ENSP00000286301	720	825	973	2.38e-04	112	30	74	8	39
unique_62	168	221	279	ENSP00000390477	328	385	477	5.80e-04	58	21	33	4	19
unique_62	171	221	279	ENSP00000442885	279	333	454	6.35e-04	55	20	31	4	18
unique_62	168	221	279	ENSP00000492290	355	412	533	6.70e-04	58	19	35	4	19
unique_62	152	198	279	ENSP00000301178	649	695	895	0.003	47	13	34	0	17
unique_62	158	230	279	ENSP00000342838	1130	1199	1371	0.004	75	20	48	7	26
unique_75	758	1294	1941	ENSP00000487081	403	847	860	4.28e-64	544	171	267	106	58
unique_75	290	693	1941	ENSP00000487081	12	394	860	2.57e-50	405	112	270	23	58
unique_75	1632	1728	1941	ENSP00000487081	428	510	860	1.89e-06	97	30	53	14	58
unique_75	1822	1908	1941	ENSP00000487081	528	615	860	6.44e-04	88	23	64	1	58
unique_75	782	1056	1941	ENSP00000478255	409	687	1281	6.82e-17	290	78	186	26	27
unique_75	1611	1737	1941	ENSP00000478255	388	516	1281	1.49e-14	130	44	82	4	27
unique_75	1821	1929	1941	ENSP00000478255	1168	1276	1281	1.82e-14	109	39	70	0	27
unique_75	782	1004	1941	ENSP00000478255	1052	1274	1281	3.16e-14	231	63	152	16	27
unique_75	1818	1927	1941	ENSP00000478255	520	629	1281	1.62e-13	110	38	72	0	27
unique_75	1611	1753	1941	ENSP00000478255	1031	1174	1281	2.52e-12	149	44	94	11	27
unique_75	1626	1701	1941	ENSP00000339744	98	179	678	5.38e-05	85	29	44	12	15
unique_75	781	992	1941	ENSP00000339744	110	315	678	8.56e-04	224	53	141	30	15
unique_87	3	1261	1266	ENSP00000478255	105	1273	1281	0.0	1266	481	681	104	99
unique_87	1013	1249	1266	ENSP00000487081	426	622	860	1.80e-19	238	66	130	42	42
unique_87	278	572	1266	ENSP00000487081	372	640	860	3.65e-19	302	80	182	40	42
unique_87	311	486	1266	ENSP00000339744	87	262	678	3.54e-14	188	55	109	24	36
unique_87	943	1217	1266	ENSP00000339744	32	288	678	9.29e-13	290	72	170	48	36
unique_104	93	148	625	ENSP00000403447	1633	1689	2004	0.001	57	22	34	1	9
unique_117	49	315	424	ENSP00000301178	497	752	895	1.18e-11	294	72	157	65	63
unique_117	124	311	424	ENSP00000446490	232	385	461	1.82e-11	194	50	98	46	44
unique_117	123	222	424	ENSP00000296474	1129	1231	1401	2.60e-11	103	33	67	3	24
unique_117	75	222	424	ENSP00000342838	1010	1170	1371	2.52e-07	161	40	108	13	35
unique_117	57	222	424	ENSP00000358991	218	363	634	2.60e-06	178	38	96	44	39
unique_117	182	222	424	ENSP00000286301	761	801	973	8.13e-05	41	15	26	0	10
unique_117	98	221	424	ENSP00000390477	213	357	477	1.34e-04	146	37	86	23	29
unique_117	98	221	424	ENSP00000442885	161	305	454	4.49e-04	146	37	86	23	29
unique_117	195	225	424	ENSP00000492290	358	388	533	0.005	31	14	17	0	7
unique_126	38	194	209	ENSP00000412856	25	188	262	6.45e-09	164	42	115	7	75
unique_129	12	259	283	ENSP00000296474	1085	1333	1401	9.73e-14	255	63	179	13	88
unique_129	13	265	283	ENSP00000342838	1015	1276	1371	1.27e-13	270	64	181	25	89
unique_129	15	209	283	ENSP00000446490	192	382	461	4.77e-13	200	59	127	14	69
unique_129	11	266	283	ENSP00000301178	538	806	895	1.37e-10	279	67	179	33	90
unique_129	105	263	283	ENSP00000286301	744	906	973	1.83e-10	166	42	114	10	56
unique_129	8	206	283	ENSP00000358991	211	416	634	4.84e-08	211	47	147	17	70
unique_129	132	259	283	ENSP00000492290	355	513	533	5.55e-06	160	41	86	33	45
unique_129	135	238	283	ENSP00000442885	279	408	454	2.60e-05	130	35	69	26	37
unique_129	132	244	283	ENSP00000390477	328	467	477	4.16e-05	140	38	75	27	40
unique_221	284	673	852	ENSP00000262455	31	381	407	1.15e-06	403	87	251	65	46
unique_248	392	498	1129	ENSP00000446490	299	383	461	1.57e-06	107	32	53	22	9
unique_248	469	493	1129	ENSP00000342838	1190	1215	1371	0.004	26	15	10	1	2
unique_271	153	758	765	ENSP00000339744	104	669	678	8.23e-77	615	189	368	58	79
unique_271	159	360	765	ENSP00000478255	408	610	1281	5.87e-15	213	66	126	21	29
unique_271	160	378	765	ENSP00000478255	1052	1271	1281	9.28e-13	234	66	139	29	29
unique_271	161	366	765	ENSP00000487081	428	615	860	3.05e-08	209	53	132	24	27
unique_349	501	611	693	ENSP00000442885	254	371	454	8.38e-06	118	28	83	7	16
unique_349	501	611	693	ENSP00000390477	306	423	477	9.44e-06	118	28	83	7	16
unique_349	441	603	693	ENSP00000492290	263	440	533	3.48e-05	181	39	121	21	24
unique_355	8	270	270	ENSP00000412856	19	245	262	6.17e-67	267	113	110	44	97
unique_431	63	159	188	ENSP00000327336	114	210	369	6.01e-04	98	23	73	2	52
unique_442	264	508	583	ENSP00000479496	200	448	957	2.52e-06	280	57	157	66	42
unique_442	264	422	583	ENSP00000484952	148	301	795	1.07e-05	178	44	91	43	27
unique_449	296	345	436	ENSP00000379681	52	98	428	1.96e-04	50	23	24	3	18
unique_449	300	365	436	ENSP00000379681	44	111	428	7.90e-04	69	25	40	4	18
unique_449	308	372	436	ENSP00000379681	31	99	428	0.005	69	26	39	4	18
unique_449	299	334	436	ENSP00000360871	71	106	327	4.86e-04	36	18	18	0	11
unique_449	300	346	436	ENSP00000360871	63	106	327	0.001	47	22	22	3	11
unique_458	37	303	513	ENSP00000296474	1085	1331	1401	4.29e-11	275	63	176	36	52
unique_458	96	262	513	ENSP00000446490	242	388	461	6.80e-11	170	43	101	26	33
unique_458	35	270	513	ENSP00000301178	537	759	895	1.23e-10	249	53	157	39	46
unique_458	33	274	513	ENSP00000358991	211	440	634	1.44e-10	253	61	158	34	47
unique_458	36	254	513	ENSP00000442885	157	361	454	2.66e-08	237	54	133	50	43
unique_458	36	254	513	ENSP00000390477	209	413	477	2.98e-08	240	55	129	56	43
unique_458	7	266	513	ENSP00000342838	981	1230	1371	1.46e-06	277	57	176	44	51
unique_458	38	254	513	ENSP00000492290	238	440	533	1.89e-05	239	54	127	58	42
unique_458	145	303	513	ENSP00000286301	761	900	973	4.85e-05	162	39	98	25	31
unique_459	12	343	469	ENSP00000262455	17	366	407	7.51e-30	354	92	236	26	94
unique_459	356	462	469	ENSP00000262455	37	146	407	1.16e-08	111	23	83	5	94
unique_487	168	233	636	ENSP00000380963	45	112	161	7.47e-04	68	23	43	2	10
unique_506	219	640	758	ENSP00000403447	712	1089	2004	9.11e-11	437	112	251	74	61
unique_506	214	637	758	ENSP00000403447	410	755	2004	5.49e-07	437	101	232	104	61
unique_506	218	658	758	ENSP00000403447	337	731	2004	7.39e-07	468	114	254	100	61
unique_506	197	636	758	ENSP00000403447	548	966	2004	1.27e-06	472	116	271	85	61
unique_506	222	640	758	ENSP00000274938	55	430	994	4.34e-09	432	114	249	69	55
unique_506	305	361	758	ENSP00000274938	53	106	994	1.54e-06	57	23	31	3	55
unique_506	240	356	758	ENSP00000366307	296	394	576	0.003	118	38	60	20	15
unique_532	473	628	672	ENSP00000342838	1137	1288	1371	1.89e-04	166	44	98	24	23
unique_549	32	123	143	ENSP00000434227	309	399	798	0.006	97	26	60	11	64
unique_561	191	335	464	ENSP00000432202	38	169	663	3.47e-20	149	50	78	21	31
unique_567	31	291	407	ENSP00000301178	538	800	895	2.97e-08	281	60	183	38	64
unique_567	118	313	407	ENSP00000286301	748	924	973	4.36e-08	198	45	130	23	48
unique_567	32	229	407	ENSP00000446490	189	383	461	4.39e-07	204	52	137	15	49
unique_567	33	237	407	ENSP00000296474	1086	1291	1401	1.28e-05	212	45	154	13	50
unique_567	33	296	407	ENSP00000342838	1015	1280	1371	1.72e-05	285	55	190	40	65
unique_567	25	201	407	ENSP00000492290	230	409	533	3.50e-04	194	45	118	31	43
unique_567	34	199	407	ENSP00000358991	217	390	634	0.004	178	47	115	16	41
unique_567	13	201	407	ENSP00000442885	138	330	454	0.006	205	47	130	28	46
unique_568	142	354	559	ENSP00000403447	1580	1786	2004	2.15e-04	216	68	136	12	43
unique_568	116	255	559	ENSP00000403447	1668	1791	2004	6.02e-04	140	49	75	16	43
unique_598	203	1372	2159	ENSP00000403447	102	1161	2004	1.23e-77	1216	358	656	202	60
unique_598	358	1294	2159	ENSP00000403447	35	1000	2004	5.63e-62	1058	290	555	213	60
unique_598	1182	1501	2159	ENSP00000403447	29	349	2004	1.19e-19	354	104	183	67	60
unique_598	481	837	2159	ENSP00000274938	29	419	994	2.11e-38	411	138	199	74	64
unique_598	264	637	2159	ENSP00000274938	29	386	994	3.31e-33	392	128	212	52	64
unique_598	813	1183	2159	ENSP00000274938	25	406	994	6.38e-33	421	134	198	89	64
unique_598	1119	1573	2159	ENSP00000274938	15	465	994	1.05e-30	483	144	279	60	64
unique_598	955	1381	2159	ENSP00000274938	29	440	994	1.07e-29	459	144	236	79	64
unique_598	602	1029	2159	ENSP00000274938	25	413	994	6.39e-26	449	136	232	81	64
unique_598	204	583	2159	ENSP00000274938	55	419	994	7.77e-25	393	122	230	41	64
unique_598	198	378	2159	ENSP00000274938	193	386	994	2.40e-16	207	68	100	39	64
unique_598	468	764	2159	ENSP00000366307	194	468	576	3.12e-17	302	92	178	32	60
unique_598	1108	1372	2159	ENSP00000366307	219	466	576	3.88e-15	282	83	148	51	60
unique_598	983	1208	2159	ENSP00000366307	222	468	576	1.28e-13	272	75	126	71	60
unique_598	926	1163	2159	ENSP00000366307	256	466	576	3.09e-11	247	69	133	45	60
unique_598	1113	1346	2159	ENSP00000366307	265	474	576	8.06e-11	259	76	109	74	60
unique_598	280	509	2159	ENSP00000366307	255	466	576	9.98e-11	240	68	134	38	60
unique_598	567	845	2159	ENSP00000366307	224	466	576	1.38e-10	284	83	155	46	60
unique_598	750	989	2159	ENSP00000366307	255	468	576	9.03e-08	246	71	137	38	60
unique_598	1277	1495	2159	ENSP00000366307	256	466	576	2.33e-07	228	66	136	26	60
unique_598	204	333	2159	ENSP00000366307	349	466	576	9.45e-05	131	42	75	14	60
unique_598	1282	1381	2159	ENSP00000308117	252	346	758	1.69e-06	109	33	53	23	37
unique_598	503	595	2159	ENSP00000308117	252	341	758	3.74e-06	99	39	45	15	37
unique_598	713	806	2159	ENSP00000308117	250	340	758	1.02e-04	98	37	50	11	37
unique_598	207	363	2159	ENSP00000308117	225	361	758	1.27e-04	160	47	87	26	37
unique_598	278	383	2159	ENSP00000308117	244	345	758	7.71e-04	108	35	65	8	37
unique_598	1374	1517	2159	ENSP00000308117	221	361	758	0.001	157	51	77	29	37
unique_598	981	1086	2159	ENSP00000308117	252	349	758	0.002	114	37	53	24	37
unique_598	671	732	2159	ENSP00000308117	292	348	758	0.003	62	22	35	5	37
unique_598	743	857	2159	ENSP00000308117	244	351	758	0.004	124	40	59	25	37
unique_598	1226	1321	2159	ENSP00000385639	108	194	274	6.30e-06	99	34	50	15	23
unique_598	532	626	2159	ENSP00000385639	110	194	274	2.11e-05	98	37	45	16	23
unique_598	921	1001	2159	ENSP00000385639	112	177	274	0.002	81	29	37	15	23
unique_598	1411	1465	2159	ENSP00000385639	123	176	274	0.002	58	24	27	7	23
unique_598	242	303	2159	ENSP00000385639	122	174	274	0.004	63	24	28	11	23
unique_598	290	346	2159	ENSP00000385639	123	176	274	0.004	59	24	28	7	23
unique_598	463	520	2159	ENSP00000385639	123	176	274	0.005	61	24	27	10	23
unique_598	461	523	2159	ENSP00000329869	764	841	934	8.79e-05	78	29	34	15	15
unique_598	732	775	2159	ENSP00000329869	793	840	934	6.08e-04	48	23	21	4	15
unique_598	814	858	2159	ENSP00000329869	793	840	934	0.001	48	20	25	3	15
unique_598	1209	1300	2159	ENSP00000329869	786	870	934	0.001	96	29	52	15	15
unique_598	1464	1506	2159	ENSP00000329869	793	838	934	0.003	46	19	24	3	15
unique_598	560	606	2159	ENSP00000329869	793	840	934	0.004	48	21	26	1	15
unique_598	760	817	2159	ENSP00000388000	130	185	294	0.001	60	24	30	6	5
unique_598	1258	1300	2159	ENSP00000388000	143	184	294	0.003	45	19	21	5	5
unique_636	11	339	835	ENSP00000221130	65	385	523	7.01e-70	342	141	167	34	39
unique_637	11	475	485	ENSP00000221130	65	521	523	4.66e-130	482	220	220	42	96
unique_657	716	905	983	ENSP00000446490	192	383	461	2.76e-17	195	57	130	8	19
unique_657	710	971	983	ENSP00000442885	155	449	454	3.88e-15	303	80	174	49	27
unique_657	710	957	983	ENSP00000390477	207	476	477	1.08e-14	284	78	156	50	25
unique_657	716	855	983	ENSP00000358991	218	363	634	1.35e-13	150	43	93	14	14
unique_657	716	975	983	ENSP00000296474	1088	1352	1401	2.63e-12	271	57	197	17	26
unique_657	699	965	983	ENSP00000342838	1000	1279	1371	1.18e-11	285	70	192	23	27
unique_657	712	964	983	ENSP00000492290	236	521	533	4.94e-11	301	77	161	63	26
unique_657	704	965	983	ENSP00000301178	530	804	895	3.24e-10	281	58	198	25	27
unique_657	809	965	983	ENSP00000286301	756	911	973	1.51e-07	159	38	116	5	29
unique_657	685	832	983	ENSP00000286301	551	712	973	3.83e-05	163	43	104	16	29
unique_664	7	122	547	ENSP00000503139	29	148	574	2.09e-08	120	31	85	4	21
unique_665	175	277	366	ENSP00000446490	288	383	461	4.21e-08	107	32	60	15	28
unique_665	39	311	366	ENSP00000342838	1015	1255	1371	1.56e-07	283	65	166	52	75
unique_665	182	274	366	ENSP00000492290	339	440	533	1.20e-06	107	34	54	19	25
unique_665	182	272	366	ENSP00000442885	260	359	454	2.07e-06	107	34	50	23	25
unique_665	182	272	366	ENSP00000390477	312	411	477	2.71e-06	107	34	50	23	25
unique_665	181	297	366	ENSP00000286301	762	872	973	3.07e-06	121	33	74	14	32
unique_665	177	329	366	ENSP00000301178	652	819	895	1.55e-05	181	39	101	41	42
unique_665	150	246	366	ENSP00000358991	291	398	634	8.50e-04	108	26	71	11	27
unique_665	181	283	366	ENSP00000296474	1192	1290	1401	0.002	112	31	59	22	28
unique_709	1340	1488	1501	ENSP00000398266	1299	1474	2016	7.92e-07	176	42	107	27	11
unique_709	1331	1401	1501	ENSP00000398266	206	277	2016	0.003	73	23	47	3	11
unique_709	1345	1447	1501	ENSP00000398266	810	903	2016	0.003	106	27	64	15	11
unique_764	13	112	237	ENSP00000486109	749	835	983	0.002	102	28	57	17	42
unique_783	359	515	2001	ENSP00000446490	222	383	461	0.001	165	36	118	11	8
unique_814	128	292	360	ENSP00000432202	6	173	663	1.38e-21	185	58	90	37	46
unique_820	45	160	359	ENSP00000312535	90	205	636	4.97e-05	123	36	73	14	32
unique_820	78	150	359	ENSP00000385766	314	391	663	7.07e-04	78	30	43	5	20
unique_868	341	434	1157	ENSP00000403447	1700	1791	2004	1.84e-06	94	35	57	2	29
unique_868	267	598	1157	ENSP00000403447	1501	1824	2004	0.004	362	96	198	68	29
unique_880	353	549	612	ENSP00000478255	393	610	1281	4.33e-08	229	58	128	43	61
unique_880	111	289	612	ENSP00000478255	418	592	1281	9.26e-07	189	48	117	24	61
unique_880	111	289	612	ENSP00000478255	1061	1237	1281	6.70e-06	198	49	109	40	61
unique_880	360	548	612	ENSP00000478255	1042	1247	1281	1.27e-04	219	53	123	43	61
unique_880	359	532	612	ENSP00000487081	418	593	860	4.54e-08	182	52	116	14	61
unique_880	111	310	612	ENSP00000487081	436	618	860	2.32e-04	210	54	119	37	61
unique_880	113	284	612	ENSP00000339744	122	285	678	1.60e-06	180	46	110	24	51
unique_880	378	517	612	ENSP00000339744	116	271	678	2.61e-05	166	36	94	36	51
unique_886	1211	1271	1387	ENSP00000446490	324	385	461	3.02e-04	64	25	34	5	14
unique_886	970	1097	1387	ENSP00000446490	192	319	461	0.002	131	36	89	6	14
unique_886	1209	1290	1387	ENSP00000342838	1158	1242	1371	4.54e-04	86	25	56	5	6
unique_886	969	1096	1387	ENSP00000390477	212	342	477	0.001	142	35	82	25	9
unique_896	326	427	511	ENSP00000403447	1183	1285	2004	4.95e-10	111	40	54	17	47
unique_896	216	346	511	ENSP00000403447	1180	1284	2004	8.36e-06	141	42	53	46	47
unique_896	186	240	511	ENSP00000403447	1226	1285	2004	2.13e-04	62	24	29	9	47
unique_902	26	77	78	ENSP00000501423	84	134	395	0.003	52	14	37	1	67
unique_928	99	246	621	ENSP00000262455	41	191	407	4.23e-09	154	41	104	9	46
unique_928	485	620	621	ENSP00000262455	31	169	407	1.69e-05	144	30	101	13	46
unique_937	3081	3197	3401	ENSP00000360170	92	198	461	0.003	121	36	67	18	3
unique_1053	201	304	310	ENSP00000403447	1716	1819	2004	2.51e-09	104	38	66	0	46
unique_1053	167	304	310	ENSP00000403447	1646	1786	2004	3.17e-07	144	45	90	9	46
unique_1053	215	310	310	ENSP00000403447	1583	1692	2004	0.001	110	32	64	14	46
unique_1068	766	936	1063	ENSP00000484952	137	301	795	1.13e-05	188	43	105	40	16
unique_1068	766	1014	1063	ENSP00000479496	189	436	957	2.43e-05	267	67	163	37	23
unique_1124	416	455	1765	ENSP00000446490	347	385	461	2.54e-06	40	21	18	1	2
unique_1124	423	470	1765	ENSP00000286301	821	869	973	2.29e-04	49	19	29	1	3
unique_1124	423	510	1765	ENSP00000342838	1190	1268	1371	0.006	90	26	51	13	5
unique_1189	235	452	517	ENSP00000339744	109	312	678	6.21e-13	222	67	133	22	42
unique_1189	236	501	517	ENSP00000478255	408	663	1281	1.08e-11	279	76	167	36	51
unique_1189	237	446	517	ENSP00000478255	1052	1251	1281	6.48e-10	219	59	132	28	51
unique_1189	238	400	517	ENSP00000487081	428	568	860	0.001	167	42	95	30	32
unique_1217	593	681	745	ENSP00000446490	299	385	461	0.003	97	27	52	18	12
unique_1217	586	677	745	ENSP00000342838	1128	1218	1371	0.007	100	29	54	17	12
unique_1217	566	679	745	ENSP00000390477	287	416	477	0.007	137	38	69	30	15
unique_1235	833	1513	1928	ENSP00000398266	1229	1922	2016	6.90e-21	753	158	464	131	58
unique_1235	250	618	1928	ENSP00000398266	1400	1713	2016	1.58e-09	379	76	228	75	58
unique_1235	402	615	1928	ENSP00000398266	703	898	2016	5.98e-06	223	47	140	36	58
unique_1235	772	1021	1928	ENSP00000398266	1500	1724	2016	2.17e-04	252	54	169	29	58
unique_1235	379	578	1928	ENSP00000398266	1151	1355	2016	0.004	221	38	146	37	58
unique_1269	61	104	518	ENSP00000480090	207	258	1733	0.003	52	19	25	8	8
unique_1350	34	362	567	ENSP00000461086	22	341	416	6.55e-24	338	88	223	27	58
unique_1369	1552	1738	3420	ENSP00000321427	799	988	989	0.002	203	49	125	29	5
unique_1433	309	497	534	ENSP00000342838	1094	1275	1371	2.25e-09	199	49	123	27	35
unique_1433	322	518	534	ENSP00000286301	737	917	973	9.18e-05	206	44	128	34	37
unique_1433	330	426	534	ENSP00000442885	258	361	454	0.002	109	32	60	17	18
unique_1433	330	426	534	ENSP00000390477	310	413	477	0.003	109	32	60	17	18
unique_1447	177	339	395	ENSP00000372654	41	219	324	4.12e-08	182	47	113	22	41
unique_1499	1078	1201	1326	ENSP00000432202	48	169	663	1.46e-15	124	34	88	2	9
unique_1500	56	128	381	ENSP00000403731	431	505	552	0.001	79	27	42	10	19
unique_1553	291	408	1306	ENSP00000301178	642	753	895	0.006	118	26	86	6	9
unique_1553	300	402	1306	ENSP00000446490	290	385	461	0.008	104	24	71	9	8
unique_1577	139	195	224	ENSP00000054666	11	67	101	2.69e-04	57	17	40	0	25
unique_1584	440	601	808	ENSP00000402228	180	351	433	1.46e-05	176	47	111	18	20
unique_1588	208	252	359	ENSP00000499694	185	227	541	0.001	45	19	24	2	13
unique_1588	208	252	359	ENSP00000301679	185	227	541	0.001	45	19	24	2	13
unique_1617	155	323	716	ENSP00000403447	446	598	2004	4.31e-11	171	50	101	20	65
unique_1617	155	603	716	ENSP00000403447	243	631	2004	2.77e-09	460	110	268	82	65
unique_1617	199	331	716	ENSP00000403447	905	1021	2004	2.35e-07	134	40	76	18	65
unique_1617	148	591	716	ENSP00000403447	28	468	2004	3.28e-07	490	123	272	95	65
unique_1617	140	323	716	ENSP00000403447	310	484	2004	2.52e-05	192	54	113	25	65
unique_1617	172	234	716	ENSP00000403447	1031	1091	2004	0.006	67	24	33	10	65
unique_1617	227	601	716	ENSP00000274938	33	355	994	7.30e-11	383	95	220	68	64
unique_1617	200	611	716	ENSP00000274938	45	464	994	1.01e-10	460	106	266	88	64
unique_1617	156	445	716	ENSP00000274938	163	428	994	8.61e-06	298	77	181	40	64
unique_1617	169	358	716	ENSP00000366307	304	475	576	2.59e-04	196	55	111	30	27
unique_1617	254	359	716	ENSP00000366307	304	400	576	5.71e-04	108	30	65	13	27
unique_1624	132	312	461	ENSP00000403447	1634	1810	2004	2.53e-12	182	60	116	6	53
unique_1624	68	221	461	ENSP00000403447	1638	1787	2004	1.55e-09	154	46	104	4	53
unique_1631	294	511	565	ENSP00000274938	136	354	994	2.64e-06	239	63	135	41	39
unique_1631	303	415	565	ENSP00000274938	40	146	994	0.009	125	37	58	30	39
unique_1631	303	473	565	ENSP00000403447	939	1095	2004	2.27e-04	172	43	113	16	32
unique_1631	379	483	565	ENSP00000403447	394	487	2004	3.79e-04	110	38	51	21	32
unique_1631	315	466	565	ENSP00000308117	205	349	758	2.57e-04	158	41	98	19	27
unique_1631	321	502	565	ENSP00000366307	265	392	576	0.006	185	46	79	60	32
unique_1662	66	312	762	ENSP00000301178	538	801	895	7.35e-22	267	74	170	23	32
unique_1662	67	266	762	ENSP00000446490	189	390	461	7.20e-19	208	60	134	14	26
unique_1662	69	312	762	ENSP00000296474	1087	1343	1401	3.10e-16	259	64	178	17	32
unique_1662	70	318	762	ENSP00000342838	1017	1288	1371	2.41e-12	279	67	175	37	33
unique_1662	70	255	762	ENSP00000492290	240	440	533	2.58e-09	212	54	121	37	24
unique_1662	70	258	762	ENSP00000358991	218	420	634	3.51e-08	209	55	128	26	25
unique_1662	167	310	762	ENSP00000286301	758	906	973	1.25e-07	150	38	105	7	32
unique_1662	65	182	762	ENSP00000286301	583	704	973	0.003	125	33	82	10	32
unique_1662	66	243	762	ENSP00000390477	209	385	477	1.98e-07	194	51	110	33	23
unique_1662	66	243	762	ENSP00000442885	157	333	454	6.77e-07	194	51	110	33	23
unique_1681	521	622	774	ENSP00000492323	165	269	836	4.90e-04	113	30	64	19	13
unique_1689	445	591	800	ENSP00000301178	521	680	895	1.05e-04	162	39	106	17	18
unique_1689	683	740	800	ENSP00000446490	326	383	461	0.001	59	18	39	2	7
unique_1710	118	401	793	ENSP00000339744	61	341	678	4.60e-48	292	106	167	19	36
unique_1710	164	380	793	ENSP00000478255	1052	1269	1281	1.93e-10	229	62	144	23	29
unique_1710	149	365	793	ENSP00000478255	396	611	1281	2.44e-08	233	63	137	33	29
unique_1710	156	374	793	ENSP00000487081	405	619	860	1.87e-09	240	60	134	46	28
unique_1727	177	314	674	ENSP00000274938	29	156	994	6.77e-18	138	50	78	10	35
unique_1727	158	364	674	ENSP00000274938	55	281	994	2.48e-17	247	71	116	60	35
unique_1727	181	392	674	ENSP00000274938	201	384	994	3.66e-13	216	64	116	36	35
unique_1727	158	276	674	ENSP00000274938	260	408	994	1.90e-05	154	41	73	40	35
unique_1727	311	367	674	ENSP00000274938	29	77	994	0.001	57	24	25	8	35
unique_1727	138	392	674	ENSP00000403447	399	616	2004	1.32e-13	263	84	126	53	44
unique_1727	133	251	674	ENSP00000403447	515	615	2004	7.80e-06	119	40	61	18	44
unique_1727	104	364	674	ENSP00000403447	113	359	2004	1.99e-05	300	78	130	92	44
unique_1727	194	402	674	ENSP00000403447	906	1089	2004	3.51e-05	221	66	106	49	44
unique_1727	161	310	674	ENSP00000308117	217	351	758	1.46e-13	154	55	76	23	30
unique_1727	281	364	674	ENSP00000308117	242	316	758	2.13e-06	87	34	38	15	30
unique_1727	267	358	674	ENSP00000308117	267	350	758	5.95e-06	95	35	46	14	30
unique_1727	152	343	674	ENSP00000366307	259	466	576	1.12e-07	229	63	108	58	30
unique_1727	141	315	674	ENSP00000366307	207	369	576	1.21e-07	179	50	109	20	30
unique_1727	155	208	674	ENSP00000366307	422	468	576	0.002	54	22	25	7	30
unique_1727	241	311	674	ENSP00000329869	772	840	934	2.43e-05	73	26	41	6	29
unique_1727	275	370	674	ENSP00000329869	750	850	934	2.57e-05	106	34	57	15	29
unique_1727	175	221	674	ENSP00000329869	794	840	934	0.007	47	15	32	0	29
unique_1727	219	259	674	ENSP00000329869	794	833	934	0.008	41	14	26	1	29
unique_1727	158	220	674	ENSP00000385639	123	177	274	0.001	63	21	34	8	20
unique_1727	267	336	674	ENSP00000385639	137	200	274	0.002	70	24	40	6	20
unique_1727	158	221	674	ENSP00000388000	130	185	294	0.003	64	20	36	8	9
unique_1731	1931	2010	3593	ENSP00000487081	474	553	860	6.75e-19	80	40	40	0	18
unique_1731	3214	3323	3593	ENSP00000487081	426	523	860	1.37e-10	111	39	58	14	18
unique_1731	1762	1807	3593	ENSP00000487081	428	473	860	1.53e-07	46	25	21	0	18
unique_1731	1170	1367	3593	ENSP00000487081	193	390	860	4.28e-07	200	47	149	4	18
unique_1731	2698	2793	3593	ENSP00000487081	764	854	860	1.21e-05	96	24	67	5	18
unique_1731	3446	3565	3593	ENSP00000487081	496	615	860	0.009	121	28	91	2	18
unique_1731	3197	3332	3593	ENSP00000478255	1033	1173	1281	1.06e-11	142	41	94	7	10
unique_1731	3197	3326	3593	ENSP00000478255	390	522	1281	1.34e-08	133	38	92	3	10
unique_1731	3446	3578	3593	ENSP00000478255	491	623	1281	5.50e-08	135	39	92	4	10
unique_1731	3483	3586	3593	ENSP00000478255	1175	1277	1281	3.14e-07	105	36	66	3	10
unique_1731	1932	2006	3593	ENSP00000478255	470	545	1281	2.81e-05	76	27	48	1	10
unique_1731	1931	2006	3593	ENSP00000478255	1112	1190	1281	6.24e-05	79	25	51	3	10
unique_1731	1759	1794	3593	ENSP00000339744	109	144	678	0.004	36	17	19	0	1
unique_1743	1027	1079	1430	ENSP00000446490	332	383	461	0.001	53	17	35	1	4
unique_1755	89	151	172	ENSP00000376524	691	751	1325	1.19e-05	63	20	41	2	37
unique_1755	89	131	172	ENSP00000376524	1134	1176	1325	0.009	43	15	28	0	37
unique_1755	59	144	172	ENSP00000455897	953	1024	1457	2.29e-04	86	20	52	14	50
unique_1755	87	133	172	ENSP00000302569	138	185	248	0.002	48	14	33	1	27
unique_1755	32	152	172	ENSP00000353690	51	140	199	0.005	121	32	58	31	70
unique_1776	221	351	797	ENSP00000185942	198	320	710	0.009	137	40	77	20	16
unique_1776	221	351	797	ENSP00000351554	213	335	725	0.010	137	40	77	20	16
unique_1815	118	339	390	ENSP00000432202	5	218	663	5.71e-36	225	81	130	14	57
unique_1848	39	246	342	ENSP00000296474	1088	1304	1401	3.94e-15	221	56	148	17	61
unique_1848	39	223	342	ENSP00000342838	1017	1217	1371	2.70e-14	203	52	131	20	54
unique_1848	27	228	342	ENSP00000446490	174	385	461	4.04e-14	218	60	136	22	59
unique_1848	35	245	342	ENSP00000301178	538	765	895	4.97e-14	231	57	151	23	62
unique_1848	39	223	342	ENSP00000492290	240	440	533	4.59e-10	213	55	118	40	54
unique_1848	32	226	342	ENSP00000358991	211	420	634	5.40e-09	214	51	140	23	57
unique_1848	31	126	342	ENSP00000286301	580	677	973	1.82e-08	101	33	60	8	63
unique_1848	138	256	342	ENSP00000286301	758	884	973	3.78e-08	127	35	84	8	63
unique_1848	39	223	342	ENSP00000390477	213	413	477	1.90e-06	214	57	115	42	54
unique_1848	26	223	342	ENSP00000442885	148	361	454	3.26e-06	227	58	127	42	58
unique_1850	1165	1392	1884	ENSP00000487081	390	604	860	1.14e-12	235	76	132	27	12
unique_1850	1207	1408	1884	ENSP00000478255	1052	1259	1281	3.84e-11	221	57	132	32	12
unique_1850	1188	1386	1884	ENSP00000478255	387	593	1281	5.67e-10	217	60	129	28	12
unique_1850	1192	1356	1884	ENSP00000339744	88	258	678	1.88e-05	183	48	105	30	9
unique_1866	1423	1467	1618	ENSP00000379681	34	78	428	1.09e-04	45	20	25	0	3
unique_1866	1428	1477	1618	ENSP00000379681	60	109	428	0.001	50	18	32	0	3
unique_1866	1426	1456	1618	ENSP00000379681	67	97	428	0.005	31	14	17	0	3
unique_1926	1388	1664	1671	ENSP00000296474	1109	1356	1401	4.57e-20	281	77	167	37	17
unique_1926	1403	1589	1671	ENSP00000446490	226	381	461	1.96e-17	190	61	92	37	11
unique_1926	1388	1655	1671	ENSP00000301178	562	809	895	8.20e-17	282	72	162	48	16
unique_1926	1375	1650	1671	ENSP00000342838	1027	1279	1371	4.68e-16	287	74	168	45	17
unique_1926	1369	1621	1671	ENSP00000358991	195	463	634	8.99e-14	296	75	151	70	15
unique_1926	1456	1650	1671	ENSP00000286301	749	911	973	9.62e-14	198	52	108	38	12
unique_1926	1390	1591	1671	ENSP00000390477	231	416	477	4.11e-13	226	66	96	64	12
unique_1926	1389	1593	1671	ENSP00000492290	257	445	533	6.50e-13	230	64	100	66	12
unique_1926	1390	1591	1671	ENSP00000442885	179	364	454	1.05e-12	226	66	96	64	12
unique_1941	1744	1923	3132	ENSP00000274938	623	799	994	2.74e-08	191	52	114	25	12
unique_1941	1907	2107	3132	ENSP00000274938	621	799	994	2.27e-04	207	52	121	34	12
unique_1941	1937	1987	3132	ENSP00000366729	39	93	256	0.010	55	17	34	4	2
unique_1944	996	1139	1371	ENSP00000358991	217	363	634	1.36e-11	149	42	100	7	11
unique_1944	995	1192	1371	ENSP00000446490	190	385	461	5.47e-11	210	60	124	26	14
unique_1944	991	1190	1371	ENSP00000492290	234	443	533	8.37e-08	225	61	124	40	15
unique_1944	997	1139	1371	ENSP00000296474	1088	1231	1401	5.44e-06	152	42	93	17	10
unique_1944	1099	1187	1371	ENSP00000342838	1130	1217	1371	7.29e-06	89	24	64	1	6
unique_1944	1099	1188	1371	ENSP00000286301	761	849	973	1.51e-05	92	26	61	5	7
unique_1944	1066	1190	1371	ENSP00000390477	277	416	477	4.44e-05	147	39	79	29	9
unique_1944	997	1190	1371	ENSP00000442885	161	364	454	7.07e-05	223	59	116	48	14
unique_1944	997	1187	1371	ENSP00000301178	542	742	895	1.20e-04	209	48	135	26	14
unique_1954	66	171	643	ENSP00000385766	471	573	663	3.44e-04	107	38	64	5	21
unique_1954	66	197	643	ENSP00000385766	320	456	663	3.88e-04	142	46	81	15	21
unique_1961	589	1037	1037	ENSP00000417079	344	750	751	5.33e-57	458	142	256	60	56
unique_1961	215	346	1037	ENSP00000417079	59	157	751	1.25e-08	132	37	62	33	56
unique_1961	589	1037	1037	ENSP00000418525	344	750	751	5.33e-57	458	142	256	60	56
unique_1961	215	346	1037	ENSP00000418525	59	157	751	1.25e-08	132	37	62	33	56
unique_1974	193	296	454	ENSP00000403447	1668	1771	2004	0.001	106	39	63	4	24
unique_1974	188	244	454	ENSP00000403447	1763	1819	2004	0.006	57	21	36	0	24
unique_1985	388	562	793	ENSP00000358991	212	364	634	5.67e-09	184	54	90	40	22
unique_1985	394	670	793	ENSP00000296474	1088	1359	1401	1.62e-08	304	68	177	59	35
unique_1985	344	612	793	ENSP00000446490	147	377	461	1.17e-07	280	72	148	60	34
unique_1985	392	700	793	ENSP00000492290	238	500	533	2.46e-05	326	71	175	80	39
unique_1985	392	628	793	ENSP00000301178	540	756	895	4.33e-05	242	53	159	30	30
unique_1985	494	651	793	ENSP00000342838	1111	1254	1371	5.37e-04	162	39	101	22	20
unique_1985	516	699	793	ENSP00000286301	765	926	973	0.004	187	42	117	28	23
unique_2087	13	140	301	ENSP00000274938	29	149	994	3.51e-15	129	47	73	9	54
unique_2087	14	172	301	ENSP00000274938	237	383	994	2.30e-14	162	54	90	18	54
unique_2087	13	132	301	ENSP00000274938	277	386	994	6.53e-13	122	49	59	14	54
unique_2087	52	176	301	ENSP00000274938	24	142	994	3.90e-12	127	43	74	10	54
unique_2087	32	172	301	ENSP00000274938	211	343	994	2.59e-08	142	46	86	10	54
unique_2087	5	134	301	ENSP00000403447	498	620	2004	2.84e-12	133	42	78	13	58
unique_2087	13	179	301	ENSP00000403447	432	584	2004	7.96e-09	169	53	98	18	58
unique_2087	17	134	301	ENSP00000403447	352	468	2004	1.01e-08	126	42	67	17	58
unique_2087	32	134	301	ENSP00000403447	906	999	2004	6.78e-07	104	33	60	11	58
unique_2087	9	134	301	ENSP00000403447	268	386	2004	4.23e-06	131	37	77	17	58
unique_2087	13	179	301	ENSP00000403447	194	350	2004	1.54e-05	172	48	104	20	58
unique_2087	68	139	301	ENSP00000385639	111	173	274	1.38e-07	72	27	36	9	24
unique_2087	23	147	301	ENSP00000366307	244	369	576	2.10e-05	139	39	73	27	42
unique_2087	91	133	301	ENSP00000329869	785	829	934	0.002	46	18	24	4	14
unique_2091	528	735	2202	ENSP00000448517	74	295	444	2.26e-12	226	57	147	22	9
unique_2091	528	735	2202	ENSP00000339157	74	295	444	2.26e-12	226	57	147	22	9
unique_2155	1502	1695	1975	ENSP00000442885	151	334	454	0.008	209	57	112	40	10
unique_2175	267	434	1297	ENSP00000358310	712	876	1168	0.005	175	49	109	17	13
unique_2230	1228	1276	3269	ENSP00000358991	310	361	634	0.004	55	22	24	9	1
unique_2230	1231	1282	3269	ENSP00000342838	1126	1174	1371	0.007	52	17	32	3	2
unique_2311	310	454	1291	ENSP00000342838	1071	1211	1371	3.72e-05	146	36	104	6	11
unique_2311	386	450	1291	ENSP00000492290	358	413	533	0.001	65	18	38	9	5
unique_2311	372	410	1291	ENSP00000301178	654	692	895	0.002	39	13	26	0	3
unique_2313	210	460	598	ENSP00000358991	211	420	634	4.81e-05	255	63	143	49	42
unique_2313	339	464	598	ENSP00000286301	747	856	973	6.99e-04	128	33	75	20	21
unique_2313	361	460	598	ENSP00000446490	302	383	461	0.005	100	29	53	18	17
unique_2320	778	851	1355	ENSP00000398266	1411	1495	2016	0.001	85	20	54	11	5
unique_2325	436	609	642	ENSP00000402228	165	360	433	1.30e-05	203	48	119	36	27
unique_2341	504	654	1744	ENSP00000358991	209	364	634	8.22e-05	158	39	110	9	9
unique_2341	513	651	1744	ENSP00000446490	192	332	461	1.68e-04	144	38	98	8	11
unique_2341	1215	1264	1744	ENSP00000446490	349	396	461	0.003	50	23	25	2	11
unique_2341	502	764	1744	ENSP00000301178	531	828	895	2.79e-04	301	68	192	41	15
unique_2341	1213	1260	1744	ENSP00000492290	400	459	533	0.002	61	25	22	14	3
unique_2374	194	379	3194	ENSP00000358991	218	420	634	3.25e-13	206	59	124	23	6
unique_2374	194	380	3194	ENSP00000446490	192	384	461	1.30e-11	199	59	122	18	6
unique_2374	194	376	3194	ENSP00000492290	240	440	533	9.81e-09	217	57	110	50	6
unique_2374	194	393	3194	ENSP00000342838	1017	1235	1371	1.56e-08	223	56	140	27	6
unique_2374	194	384	3194	ENSP00000296474	1088	1289	1401	2.95e-08	206	54	133	19	6
unique_2374	190	372	3194	ENSP00000390477	209	403	477	2.86e-07	207	57	114	36	6
unique_2374	190	357	3194	ENSP00000442885	157	336	454	4.03e-07	194	56	98	40	5
unique_2374	298	397	3194	ENSP00000286301	769	870	973	6.38e-07	105	33	64	8	3
unique_2405	114	286	478	ENSP00000286301	755	927	973	1.80e-14	178	51	117	10	36
unique_2405	14	208	478	ENSP00000301178	544	743	895	3.21e-12	205	46	144	15	41
unique_2405	57	207	478	ENSP00000446490	232	380	461	1.56e-11	161	46	93	22	32
unique_2405	1	265	478	ENSP00000342838	1009	1276	1371	2.18e-11	280	65	188	27	55
unique_2405	41	259	478	ENSP00000296474	1110	1333	1401	2.79e-09	236	58	149	29	46
unique_2405	53	162	478	ENSP00000358991	254	363	634	6.20e-07	118	36	66	16	23
unique_2405	82	208	478	ENSP00000492290	304	441	533	7.98e-07	146	37	82	27	27
unique_2405	82	208	478	ENSP00000390477	277	414	477	0.004	143	35	87	21	27
unique_2405	82	208	478	ENSP00000442885	225	362	454	0.005	143	35	87	21	27
unique_2407	8	198	296	ENSP00000446490	191	385	461	5.82e-19	205	64	117	24	65
unique_2407	9	195	296	ENSP00000296474	1088	1282	1401	2.21e-12	200	54	128	18	63
unique_2407	7	207	296	ENSP00000301178	540	757	895	9.46e-12	219	53	147	19	68
unique_2407	1	212	296	ENSP00000342838	1009	1236	1371	2.43e-11	230	55	155	20	72
unique_2407	1	209	296	ENSP00000492290	232	455	533	1.48e-10	236	68	129	39	71
unique_2407	8	197	296	ENSP00000358991	217	421	634	1.67e-10	206	53	136	17	64
unique_2407	104	214	296	ENSP00000286301	758	870	973	5.84e-07	117	31	76	10	38
unique_2407	7	242	296	ENSP00000390477	211	470	477	6.54e-07	276	65	155	56	80
unique_2407	7	237	296	ENSP00000442885	159	411	454	1.12e-06	269	63	152	54	78
unique_2410	1	254	282	ENSP00000342838	1009	1275	1371	1.54e-17	269	59	193	17	90
unique_2410	9	249	282	ENSP00000296474	1088	1333	1401	2.84e-15	251	61	175	15	85
unique_2410	7	203	282	ENSP00000301178	540	750	895	6.59e-15	212	48	148	16	70
unique_2410	9	195	282	ENSP00000358991	218	416	634	7.45e-14	199	52	135	12	66
unique_2410	9	198	282	ENSP00000446490	192	382	461	8.57e-14	193	49	139	5	67
unique_2410	9	197	282	ENSP00000492290	240	441	533	3.64e-11	212	51	128	33	67
unique_2410	7	197	282	ENSP00000442885	159	362	454	3.96e-08	215	49	131	35	68
unique_2410	7	197	282	ENSP00000390477	211	414	477	4.81e-08	215	49	131	35	68
unique_2410	98	196	282	ENSP00000286301	748	848	973	6.40e-07	101	24	75	2	67
unique_2410	7	95	282	ENSP00000286301	586	680	973	1.85e-04	95	24	65	6	67
unique_2435	406	477	943	ENSP00000432202	53	124	663	8.68e-18	72	30	42	0	8
unique_2440	260	470	1076	ENSP00000274938	190	386	994	1.92e-32	214	83	111	20	53
unique_2440	289	437	1076	ENSP00000274938	259	403	994	5.68e-25	151	59	84	8	53
unique_2440	753	1051	1076	ENSP00000274938	67	345	994	1.42e-24	341	95	142	104	53
unique_2440	309	526	1076	ENSP00000274938	29	243	994	6.71e-24	224	72	137	15	53
unique_2440	778	1003	1076	ENSP00000274938	251	439	994	1.39e-22	229	74	112	43	53
unique_2440	756	997	1076	ENSP00000274938	29	227	994	4.04e-22	248	83	110	55	53
unique_2440	289	422	1076	ENSP00000274938	54	189	994	8.92e-22	140	51	79	10	53
unique_2440	754	1048	1076	ENSP00000274938	110	382	994	2.42e-19	307	88	173	46	53
unique_2440	346	471	1076	ENSP00000274938	25	142	994	3.61e-17	129	47	68	14	53
unique_2440	851	1004	1076	ENSP00000274938	43	195	994	4.93e-16	159	53	95	11	53
unique_2440	384	475	1076	ENSP00000274938	22	105	994	1.21e-06	94	29	53	12	53
unique_2440	922	1047	1076	ENSP00000274938	29	136	994	3.33e-06	129	37	68	24	53
unique_2440	354	473	1076	ENSP00000308117	235	343	758	6.19e-15	123	45	61	17	46
unique_2440	304	426	1076	ENSP00000308117	232	346	758	6.52e-12	126	41	71	14	46
unique_2440	290	390	1076	ENSP00000308117	256	351	758	7.80e-11	103	44	50	9	46
unique_2440	850	963	1076	ENSP00000308117	242	352	758	6.86e-10	117	41	67	9	46
unique_2440	749	802	1076	ENSP00000308117	305	350	758	1.41e-04	54	23	23	8	46
unique_2440	933	1057	1076	ENSP00000308117	242	345	758	6.66e-04	126	36	67	23	46
unique_2440	782	875	1076	ENSP00000308117	289	347	758	0.002	95	25	33	37	46
unique_2440	312	484	1076	ENSP00000366307	244	407	576	8.70e-15	177	53	107	17	44
unique_2440	775	952	1076	ENSP00000366307	293	470	576	4.06e-13	217	62	77	78	44
unique_2440	828	1069	1076	ENSP00000366307	230	486	576	1.29e-11	277	77	145	55	44
unique_2440	307	425	1076	ENSP00000366307	323	476	576	2.51e-09	156	50	67	39	44
unique_2440	372	473	1076	ENSP00000366307	222	316	576	1.13e-05	107	32	58	17	44
unique_2440	756	996	1076	ENSP00000403447	432	654	2004	6.01e-13	249	77	138	34	50
unique_2440	265	488	1076	ENSP00000403447	484	686	2004	4.46e-12	233	73	121	39	50
unique_2440	756	950	1076	ENSP00000403447	314	503	2004	1.53e-06	208	60	117	31	50
unique_2440	309	502	1076	ENSP00000403447	314	497	2004	3.38e-06	200	55	123	22	50
unique_2440	289	438	1076	ENSP00000403447	340	480	2004	2.41e-05	159	48	84	27	50
unique_2440	855	1054	1076	ENSP00000403447	135	348	2004	1.13e-04	238	59	117	62	50
unique_2440	330	472	1076	ENSP00000403447	951	1080	2004	2.44e-04	149	44	80	25	50
unique_2440	859	949	1076	ENSP00000403447	988	1076	2004	4.87e-04	96	32	52	12	50
unique_2440	290	421	1076	ENSP00000403447	715	836	2004	0.001	138	41	75	22	50
unique_2440	854	950	1076	ENSP00000403447	907	996	2004	0.002	101	31	55	15	50
unique_2440	333	422	1076	ENSP00000403447	143	227	2004	0.003	96	33	46	17	50
unique_2440	271	472	1076	ENSP00000403447	593	798	2004	0.004	230	55	123	52	50
unique_2440	333	391	1076	ENSP00000388000	130	185	294	2.25e-08	60	26	29	5	15
unique_2440	904	961	1076	ENSP00000388000	130	183	294	5.65e-05	58	22	32	4	15
unique_2440	374	433	1076	ENSP00000388000	130	185	294	2.63e-04	61	22	33	6	15
unique_2440	314	390	1076	ENSP00000385639	101	177	274	3.42e-07	82	31	41	10	13
unique_2440	374	426	1076	ENSP00000385639	123	172	274	8.24e-04	54	19	30	5	13
unique_2440	778	803	1076	ENSP00000385639	152	177	274	0.008	26	15	11	0	13
unique_2440	291	391	1076	ENSP00000329869	767	840	934	6.40e-05	106	34	35	37	13
unique_2440	389	433	1076	ENSP00000329869	794	840	934	0.010	48	20	24	4	13
unique_2475	475	538	1489	ENSP00000356102	84	143	888	0.002	64	24	36	4	4
unique_2477	226	266	377	ENSP00000442885	40	80	454	0.009	41	13	28	0	11
unique_2541	8	300	1405	ENSP00000296474	1087	1381	1401	8.65e-20	306	81	201	24	21
unique_2541	6	207	1405	ENSP00000446490	189	392	461	5.08e-16	212	67	127	18	14
unique_2541	1	245	1405	ENSP00000342838	1009	1270	1371	9.03e-16	269	72	166	31	17
unique_2541	5	216	1405	ENSP00000301178	538	765	895	2.20e-14	232	58	150	24	15
unique_2541	1	194	1405	ENSP00000492290	232	440	533	2.18e-11	222	61	120	41	14
unique_2541	4	194	1405	ENSP00000390477	208	413	477	1.01e-09	219	58	120	41	14
unique_2541	9	197	1405	ENSP00000358991	218	420	634	1.27e-09	213	57	122	34	13
unique_2541	5	194	1405	ENSP00000442885	157	361	454	2.50e-08	216	56	123	37	14
unique_2541	102	249	1405	ENSP00000286301	754	906	973	8.03e-08	154	37	110	7	17
unique_2541	5	92	1405	ENSP00000286301	584	675	973	0.001	95	28	57	10	17
unique_2559	54	114	4123	ENSP00000356102	579	645	888	5.75e-04	67	21	40	6	1
unique_2569	301	412	544	ENSP00000433334	317	430	909	3.69e-04	116	33	77	6	21
unique_2569	301	412	544	ENSP00000432041	371	484	919	3.70e-04	116	33	77	6	21
unique_2569	301	412	544	ENSP00000436744	317	430	886	3.77e-04	116	33	77	6	21
unique_2569	301	412	544	ENSP00000354785	371	484	942	3.84e-04	116	33	77	6	21
unique_2569	301	412	544	ENSP00000434949	270	383	841	3.97e-04	116	33	77	6	21
unique_2569	301	412	544	ENSP00000432243	317	430	880	4.11e-04	116	33	77	6	21
unique_2569	301	412	544	ENSP00000434017	270	383	833	4.14e-04	116	33	77	6	21
unique_2569	301	412	544	ENSP00000437051	48	161	619	4.98e-04	116	33	77	6	21
unique_2585	468	872	1113	ENSP00000478255	147	491	1281	1.44e-30	409	113	228	68	48
unique_2585	977	1100	1113	ENSP00000478255	502	623	1281	1.15e-28	125	62	59	4	48
unique_2585	974	1103	1113	ENSP00000478255	1144	1271	1281	4.39e-27	130	61	67	2	48
unique_2585	790	872	1113	ENSP00000478255	1052	1134	1281	5.70e-20	83	43	40	0	48
unique_2585	468	655	1113	ENSP00000478255	788	994	1281	9.03e-06	210	52	133	25	48
unique_2585	907	1094	1113	ENSP00000487081	445	622	860	1.30e-08	198	53	115	30	24
unique_2585	791	872	1113	ENSP00000487081	428	496	860	4.12e-04	82	24	45	13	24
unique_2585	999	1088	1113	ENSP00000339744	220	311	678	3.00e-08	92	33	57	2	14
unique_2585	783	843	1113	ENSP00000339744	104	167	678	1.15e-05	64	24	37	3	14
unique_2587	211	347	415	ENSP00000398266	547	690	2016	0.004	147	40	94	13	33
unique_2602	107	329	1497	ENSP00000286301	583	788	973	3.82e-05	230	58	141	31	15
unique_2602	486	552	1497	ENSP00000446490	330	395	461	0.008	70	23	40	7	4
unique_2644	969	1139	1381	ENSP00000403447	1653	1820	2004	1.10e-06	171	54	114	3	26
unique_2644	1032	1220	1381	ENSP00000403447	1586	1778	2004	3.35e-05	200	54	128	18	26
unique_2644	867	1107	1381	ENSP00000403447	1619	1823	2004	8.40e-05	243	67	136	40	26
unique_2657	370	805	1559	ENSP00000494997	44	493	600	5.86e-80	460	150	276	34	28
unique_2657	370	805	1559	ENSP00000495900	44	493	600	5.86e-80	460	150	276	34	28
unique_2657	370	805	1559	ENSP00000496348	44	493	600	5.86e-80	460	150	276	34	28
unique_2657	370	805	1559	ENSP00000494136	44	493	600	5.86e-80	460	150	276	34	28
unique_2688	1071	1202	2662	ENSP00000360170	88	221	461	2.42e-04	134	30	102	2	5
unique_2695	1043	1216	1433	ENSP00000403447	1631	1790	2004	4.04e-12	174	65	95	14	20
unique_2695	1110	1328	1433	ENSP00000403447	1619	1819	2004	1.15e-07	223	68	129	26	20
unique_2718	221	334	1742	ENSP00000296474	1118	1233	1401	5.35e-06	116	28	86	2	7
unique_2718	297	333	1742	ENSP00000446490	299	335	461	1.03e-04	37	17	20	0	2
unique_2718	213	332	1742	ENSP00000358991	237	363	634	1.51e-04	127	35	85	7	7
unique_2718	214	334	1742	ENSP00000301178	562	697	895	2.06e-04	136	30	91	15	7
unique_2718	224	334	1742	ENSP00000342838	1052	1172	1371	2.18e-04	121	31	80	10	6
unique_2718	212	360	1742	ENSP00000390477	231	386	477	0.002	163	39	103	21	9
unique_2718	212	356	1742	ENSP00000442885	179	330	454	0.008	159	38	100	21	8
unique_2726	58	256	2020	ENSP00000358991	204	421	634	6.63e-28	219	77	121	21	10
unique_2726	70	325	2020	ENSP00000446490	192	455	461	9.96e-28	270	85	165	20	13
unique_2726	70	335	2020	ENSP00000342838	1017	1284	1371	8.25e-17	294	77	163	54	13
unique_2726	69	330	2020	ENSP00000296474	1087	1347	1401	5.83e-14	277	71	175	31	13
unique_2726	70	254	2020	ENSP00000301178	542	744	895	1.45e-12	210	61	117	32	9
unique_2726	61	252	2020	ENSP00000390477	204	413	477	2.59e-12	214	60	128	26	10
unique_2726	70	252	2020	ENSP00000492290	240	440	533	4.77e-12	203	56	125	22	9
unique_2726	61	252	2020	ENSP00000442885	152	361	454	2.14e-11	214	60	128	26	10
unique_2726	152	325	2020	ENSP00000286301	750	911	973	4.86e-08	174	43	119	12	9
unique_2738	596	665	685	ENSP00000432202	52	124	663	1.14e-12	73	23	47	3	10
unique_2771	213	463	558	ENSP00000446490	151	383	461	6.29e-06	263	65	156	42	45
unique_2771	246	460	558	ENSP00000442885	154	361	454	1.90e-04	245	60	118	67	39
unique_2771	236	460	558	ENSP00000492290	225	440	533	2.79e-04	244	61	136	47	40
unique_2771	246	460	558	ENSP00000390477	206	413	477	2.80e-04	239	57	127	55	39
unique_2771	372	480	558	ENSP00000286301	756	865	973	7.58e-04	118	31	70	17	20
unique_2772	158	408	503	ENSP00000446490	151	383	461	4.69e-06	262	63	159	40	50
unique_2772	335	405	503	ENSP00000442885	279	361	454	7.28e-04	86	25	43	18	14
unique_2772	335	405	503	ENSP00000390477	331	413	477	8.81e-04	86	25	43	18	14
unique_2772	295	405	503	ENSP00000492290	317	440	533	8.89e-04	128	33	74	21	22
unique_2772	317	425	503	ENSP00000286301	756	865	973	0.001	118	31	70	17	22
unique_2809	104	269	323	ENSP00000301178	650	800	895	3.69e-07	168	41	108	19	51
unique_2809	87	153	323	ENSP00000286301	738	801	973	2.25e-06	67	26	38	3	21
unique_2809	11	208	323	ENSP00000446490	189	383	461	4.07e-06	207	52	134	21	61
unique_2809	12	213	323	ENSP00000296474	1086	1289	1401	1.53e-04	212	50	144	18	63
unique_2809	7	216	323	ENSP00000342838	1010	1229	1371	6.41e-04	233	49	148	36	65
unique_2810	678	977	2568	ENSP00000185942	302	593	710	6.90e-07	308	73	211	24	18
unique_2810	564	1020	2568	ENSP00000185942	63	492	710	4.13e-06	470	93	324	53	18
unique_2810	678	977	2568	ENSP00000351554	317	608	725	7.19e-07	308	73	211	24	17
unique_2810	577	1020	2568	ENSP00000351554	91	507	725	7.78e-06	457	92	312	53	17
unique_2828	585	928	934	ENSP00000286301	633	911	973	4.51e-19	347	89	187	71	37
unique_2828	742	860	934	ENSP00000446490	283	382	461	1.22e-14	119	42	58	19	13
unique_2828	722	934	934	ENSP00000296474	1160	1348	1401	2.97e-14	213	61	128	24	23
unique_2828	732	934	934	ENSP00000301178	632	810	895	3.52e-14	206	56	120	30	22
unique_2828	749	928	934	ENSP00000342838	1126	1279	1371	3.97e-14	180	52	102	26	19
unique_2828	733	932	934	ENSP00000492290	317	526	533	3.84e-08	226	58	126	42	32
unique_2828	530	626	934	ENSP00000492290	233	321	533	3.36e-04	101	26	59	16	32
unique_2828	742	862	934	ENSP00000358991	310	421	634	5.03e-08	123	39	71	13	24
unique_2828	522	627	934	ENSP00000358991	201	301	634	5.29e-04	108	30	69	9	24
unique_2828	749	927	934	ENSP00000442885	254	442	454	2.56e-07	205	56	107	42	32
unique_2828	508	628	934	ENSP00000442885	137	244	454	6.45e-06	126	36	67	23	32
unique_2828	508	628	934	ENSP00000390477	189	296	477	1.81e-05	126	36	67	23	28
unique_2828	749	889	934	ENSP00000390477	306	456	477	3.73e-05	167	47	78	42	28
unique_2848	302	478	1542	ENSP00000446490	228	393	461	1.17e-12	186	51	106	29	11
unique_2848	300	479	1542	ENSP00000296474	1121	1294	1401	3.94e-08	191	55	108	28	12
unique_2848	302	411	1542	ENSP00000358991	254	364	634	6.27e-07	116	33	72	11	7
unique_2848	332	465	1542	ENSP00000492290	305	440	533	8.11e-06	152	45	73	34	9
unique_2848	298	546	1542	ENSP00000390477	238	472	477	2.30e-04	273	70	141	62	16
unique_2848	298	433	1542	ENSP00000442885	186	334	454	3.02e-04	156	48	81	27	9
unique_2848	365	523	1542	ENSP00000286301	761	906	973	0.002	167	37	101	29	10
unique_2870	1095	1223	1598	ENSP00000403447	1637	1739	2004	1.21e-05	131	39	62	30	8
unique_2875	141	551	630	ENSP00000221130	65	444	523	5.23e-24	427	116	248	63	65
unique_2876	667	1085	1230	ENSP00000378364	94	527	591	7.71e-90	450	195	208	47	34
unique_2876	667	1085	1230	ENSP00000444542	65	498	562	2.62e-89	450	195	208	47	34
unique_2876	667	1085	1230	ENSP00000494107	65	498	569	3.89e-89	450	195	208	47	34
unique_2876	667	1085	1230	ENSP00000442810	61	494	558	4.60e-89	450	195	208	47	34
unique_2889	1	517	525	ENSP00000478255	162	626	1281	2.60e-43	534	148	300	86	98
unique_2889	275	517	525	ENSP00000478255	1031	1271	1281	7.33e-41	247	85	152	10	98
unique_2889	295	508	525	ENSP00000487081	426	623	860	5.69e-19	215	63	134	18	41
unique_2889	296	500	525	ENSP00000339744	111	310	678	1.55e-08	212	56	137	19	39
unique_2933	159	299	470	ENSP00000432202	53	166	663	3.22e-19	141	50	64	27	30
unique_2940	172	710	1145	ENSP00000356102	51	553	888	1.25e-48	543	142	357	44	47
unique_2942	160	404	975	ENSP00000339744	99	339	678	2.44e-48	252	104	130	18	42
unique_2942	763	925	975	ENSP00000339744	455	618	678	4.01e-16	164	47	116	1	42
unique_2942	149	375	975	ENSP00000487081	413	615	860	1.41e-12	231	62	137	32	23
unique_2942	166	369	975	ENSP00000478255	409	610	1281	3.21e-09	218	57	131	30	28
unique_2942	121	390	975	ENSP00000478255	1004	1267	1281	5.39e-08	295	81	158	56	28
unique_2978	819	960	1007	ENSP00000296474	1158	1300	1401	5.23e-06	155	46	84	25	14
unique_2978	751	938	1007	ENSP00000390477	213	413	477	2.76e-04	220	54	115	51	19
unique_2978	751	938	1007	ENSP00000442885	161	361	454	6.56e-04	220	54	115	51	19
unique_2998	32	473	474	ENSP00000234590	1	431	435	0.0	444	292	137	15	93
unique_3005	183	282	1872	ENSP00000385766	492	586	663	0.005	101	35	59	7	5
unique_3041	746	801	2893	ENSP00000246551	34	86	94	0.009	56	22	31	3	2
unique_3051	247	518	553	ENSP00000342838	1009	1268	1371	8.50e-05	286	72	174	40	49
unique_3051	386	476	553	ENSP00000286301	756	849	973	2.76e-04	97	29	59	9	16
unique_3051	252	472	553	ENSP00000446490	187	377	461	0.005	232	51	129	52	40
unique_3062	4	33	65	ENSP00000455897	780	809	1457	0.004	30	11	19	0	46
unique_3099	2152	2339	4919	ENSP00000274938	638	828	994	1.85e-06	206	62	111	33	22
unique_3099	1594	1702	4919	ENSP00000274938	639	729	994	5.14e-06	109	38	53	18	22
unique_3099	1531	1700	4919	ENSP00000274938	639	783	994	3.54e-05	176	49	90	37	22
unique_3099	2938	3143	4919	ENSP00000274938	611	799	994	9.57e-05	217	63	115	39	22
unique_3099	2187	2281	4919	ENSP00000274938	621	714	994	2.98e-04	98	36	55	7	22
unique_3099	1061	1264	4919	ENSP00000274938	634	830	994	4.01e-04	223	63	115	45	22
unique_3099	2564	2685	4919	ENSP00000274938	632	729	994	0.004	124	36	60	28	22
unique_3099	1828	2013	4919	ENSP00000274938	633	783	994	0.007	189	52	96	41	22
unique_3099	4595	4697	4919	ENSP00000185942	276	382	710	0.004	112	29	69	14	2
unique_3099	4595	4697	4919	ENSP00000351554	291	397	725	0.004	112	29	69	14	2
unique_3100	687	872	993	ENSP00000296474	1086	1281	1401	1.74e-13	200	58	124	18	19
unique_3100	689	874	993	ENSP00000446490	192	383	461	4.93e-13	198	58	122	18	19
unique_3100	667	871	993	ENSP00000301178	522	742	895	1.25e-11	226	60	140	26	21
unique_3100	681	871	993	ENSP00000492290	232	440	533	2.93e-10	213	60	127	26	19
unique_3100	689	874	993	ENSP00000358991	218	420	634	4.54e-09	205	54	130	21	19
unique_3100	677	871	993	ENSP00000342838	1005	1217	1371	4.63e-09	215	51	142	22	20
unique_3100	786	878	993	ENSP00000286301	758	856	973	1.52e-08	99	30	63	6	9
unique_3100	688	850	993	ENSP00000390477	212	386	477	2.90e-07	178	47	113	18	16
unique_3100	688	871	993	ENSP00000442885	160	361	454	4.84e-07	206	53	127	26	19
unique_3100	516	641	993	ENSP00000321427	508	629	989	3.01e-05	126	29	93	4	19
unique_3100	193	254	993	ENSP00000321427	555	616	989	4.00e-04	62	20	42	0	19
unique_3129	76	288	566	ENSP00000301178	533	758	895	1.87e-12	234	62	143	29	38
unique_3129	80	283	566	ENSP00000446490	187	390	461	7.73e-11	211	49	148	14	36
unique_3129	51	271	566	ENSP00000390477	178	411	477	5.76e-09	251	65	139	47	39
unique_3129	51	271	566	ENSP00000442885	126	359	454	8.67e-09	251	65	139	47	39
unique_3129	71	273	566	ENSP00000492290	226	440	533	7.77e-08	228	52	138	38	36
unique_3129	83	280	566	ENSP00000296474	1086	1288	1401	1.01e-07	212	59	130	23	35
unique_3129	76	293	566	ENSP00000342838	1008	1238	1371	6.42e-07	235	49	165	21	39
unique_3129	85	277	566	ENSP00000358991	218	421	634	3.04e-05	215	53	129	33	34
unique_3129	76	174	566	ENSP00000286301	579	678	973	1.22e-04	101	31	67	3	17
unique_3154	754	854	1157	ENSP00000446490	297	397	461	2.00e-11	104	34	64	6	9
unique_3154	720	898	1157	ENSP00000342838	1089	1276	1371	2.00e-07	197	48	122	27	15
unique_3154	720	844	1157	ENSP00000296474	1160	1288	1401	4.89e-05	132	36	86	10	11
unique_3154	743	866	1157	ENSP00000286301	753	878	973	0.001	129	32	89	8	11
unique_3156	149	235	782	ENSP00000446490	299	385	461	5.19e-08	90	32	52	6	11
unique_3156	137	251	782	ENSP00000286301	754	871	973	4.18e-05	120	32	81	7	15
unique_3156	93	244	782	ENSP00000296474	1135	1296	1401	5.57e-04	164	44	106	14	19
unique_3160	80	283	536	ENSP00000446490	191	396	461	4.21e-16	211	60	139	12	38
unique_3160	79	297	536	ENSP00000301178	540	773	895	7.05e-14	240	64	149	27	41
unique_3160	54	328	536	ENSP00000342838	992	1276	1371	3.98e-13	298	69	193	36	51
unique_3160	71	265	536	ENSP00000492290	230	438	533	2.52e-12	224	61	119	44	36
unique_3160	79	274	536	ENSP00000296474	1086	1288	1401	2.75e-12	207	58	134	15	37
unique_3160	81	265	536	ENSP00000390477	213	411	477	6.76e-09	211	55	118	38	35
unique_3160	81	265	536	ENSP00000442885	161	359	454	9.66e-09	211	55	118	38	35
unique_3160	181	276	536	ENSP00000286301	761	858	973	5.40e-07	104	33	57	14	18
unique_3160	80	288	536	ENSP00000358991	217	441	634	5.59e-07	230	55	149	26	39
unique_3209	1108	1153	2576	ENSP00000343795	466	506	507	0.007	46	17	24	5	2
unique_3256	40	240	575	ENSP00000296474	1086	1289	1401	5.44e-08	209	50	146	13	35
unique_3256	38	303	575	ENSP00000301178	538	807	895	2.60e-07	293	68	175	50	46
unique_3256	115	312	575	ENSP00000286301	738	924	973	1.28e-05	200	46	139	15	34
unique_3256	143	235	575	ENSP00000446490	299	383	461	9.43e-05	93	27	58	8	16
unique_3259	2741	2841	3568	ENSP00000446490	296	394	461	4.23e-10	104	39	57	8	3
unique_3259	2633	2885	3568	ENSP00000342838	1028	1282	1371	8.03e-10	280	71	157	52	7
unique_3259	2740	2881	3568	ENSP00000286301	762	910	973	1.27e-08	157	46	88	23	4
unique_3259	2653	2829	3568	ENSP00000358991	247	418	634	5.25e-08	188	52	109	27	5
unique_3259	2658	2903	3568	ENSP00000296474	1124	1365	1401	9.50e-08	263	66	159	38	7
unique_3259	2660	2823	3568	ENSP00000301178	580	737	895	1.24e-07	170	46	106	18	5
unique_3259	2728	2824	3568	ENSP00000492290	326	436	533	2.91e-06	115	34	59	22	3
unique_3259	2730	2824	3568	ENSP00000442885	249	357	454	1.17e-05	109	33	62	14	3
unique_3259	2728	2824	3568	ENSP00000390477	299	409	477	1.32e-05	111	36	61	14	3
unique_3287	1538	1731	2132	ENSP00000296474	1088	1288	1401	1.96e-14	207	64	124	19	9
unique_3287	1534	1732	2132	ENSP00000301178	538	751	895	4.50e-14	219	56	138	25	9
unique_3287	1537	1728	2132	ENSP00000358991	217	421	634	2.29e-11	214	56	127	31	9
unique_3287	1535	1727	2132	ENSP00000446490	189	383	461	4.28e-11	201	58	129	14	9
unique_3287	1525	1794	2132	ENSP00000492290	227	510	533	9.21e-09	300	78	176	46	13
unique_3287	1525	1726	2132	ENSP00000442885	148	363	454	8.97e-08	231	61	126	44	9
unique_3287	1525	1726	2132	ENSP00000390477	200	415	477	1.82e-07	232	61	125	46	9
unique_3287	1537	1722	2132	ENSP00000342838	1016	1215	1371	5.07e-05	206	46	134	26	9
unique_3287	1618	1737	2132	ENSP00000286301	741	865	973	1.55e-04	128	36	81	11	6
unique_3288	97	231	339	ENSP00000274938	28	155	994	1.23e-16	137	51	75	11	61
unique_3288	54	228	339	ENSP00000274938	29	198	994	3.65e-13	181	59	105	17	61
unique_3288	55	217	339	ENSP00000274938	237	386	994	8.07e-11	165	57	91	17	61
unique_3288	26	219	339	ENSP00000274938	86	308	994	8.89e-11	237	63	117	57	61
unique_3288	26	85	339	ENSP00000274938	332	383	994	0.006	60	21	31	8	61
unique_3288	2	221	339	ENSP00000403447	308	508	2004	2.54e-11	232	68	121	43	78
unique_3288	26	220	339	ENSP00000403447	490	685	2004	4.85e-11	220	64	107	49	78
unique_3288	22	220	339	ENSP00000403447	778	1000	2004	2.08e-09	236	64	122	50	78
unique_3288	21	220	339	ENSP00000403447	166	387	2004	2.69e-07	239	68	115	56	78
unique_3288	22	238	339	ENSP00000403447	524	755	2004	5.80e-07	254	73	122	59	78
unique_3288	21	220	339	ENSP00000403447	561	761	2004	6.04e-06	222	57	122	43	78
unique_3288	33	174	339	ENSP00000403447	101	225	2004	6.15e-06	147	42	78	27	78
unique_3288	4	221	339	ENSP00000403447	728	925	2004	6.37e-06	231	62	123	46	78
unique_3288	27	265	339	ENSP00000403447	135	345	2004	2.21e-05	247	64	139	44	78
unique_3288	15	241	339	ENSP00000403447	30	252	2004	1.78e-04	238	62	150	26	78
unique_3288	33	192	339	ENSP00000366307	306	448	576	9.08e-06	161	43	99	19	59
unique_3288	20	218	339	ENSP00000366307	209	394	576	0.003	205	56	124	25	59
unique_3288	43	98	339	ENSP00000366307	428	479	576	0.005	58	22	28	8	59
unique_3288	102	229	339	ENSP00000308117	235	352	758	0.002	132	39	75	18	38
unique_3288	125	186	339	ENSP00000385639	123	179	274	0.003	64	24	31	9	18
unique_3294	150	239	806	ENSP00000296474	1159	1233	1401	1.13e-05	90	26	49	15	11
unique_3294	187	237	806	ENSP00000446490	297	334	461	0.003	51	18	20	13	6
unique_3294	184	239	806	ENSP00000286301	761	803	973	0.005	56	18	25	13	7
unique_3327	424	461	513	ENSP00000300900	203	242	313	1.02e-06	40	21	17	2	7
unique_3363	2	249	385	ENSP00000342838	1053	1275	1371	7.33e-14	253	61	157	35	64
unique_3363	104	250	385	ENSP00000286301	761	908	973	3.37e-12	151	37	107	7	38
unique_3363	108	188	385	ENSP00000446490	298	380	461	7.39e-12	84	34	46	4	21
unique_3363	78	248	385	ENSP00000301178	621	799	895	1.25e-10	186	45	119	22	44
unique_3363	2	244	385	ENSP00000296474	1122	1333	1401	1.08e-09	253	57	145	51	63
unique_3363	107	188	385	ENSP00000492290	340	440	533	3.02e-09	102	32	49	21	21
unique_3363	96	188	385	ENSP00000442885	250	361	454	9.13e-09	115	37	53	25	24
unique_3363	96	188	385	ENSP00000390477	302	413	477	1.12e-08	115	37	53	25	24
unique_3363	90	187	385	ENSP00000358991	309	416	634	3.34e-06	108	30	68	10	25
unique_3369	1265	1441	5298	ENSP00000274938	639	782	994	2.30e-05	182	49	90	43	30
unique_3369	2165	2259	5298	ENSP00000274938	639	729	994	5.58e-05	99	36	51	12	30
unique_3369	1658	1822	5298	ENSP00000274938	572	772	994	6.34e-05	210	59	97	54	30
unique_3369	4006	4140	5298	ENSP00000274938	630	790	994	8.37e-05	162	47	87	28	30
unique_3369	2540	2701	5298	ENSP00000274938	639	784	994	8.80e-05	169	45	94	30	30
unique_3369	4094	4262	5298	ENSP00000274938	633	793	994	1.16e-04	185	51	94	40	30
unique_3369	3526	3706	5298	ENSP00000274938	615	782	994	1.28e-04	195	55	99	41	30
unique_3369	2594	2767	5298	ENSP00000274938	639	798	994	2.89e-04	178	50	106	22	30
unique_3369	4098	4260	5298	ENSP00000274938	623	752	994	3.53e-04	164	50	79	35	30
unique_3369	3597	3729	5298	ENSP00000274938	639	754	994	6.76e-04	144	41	64	39	30
unique_3369	2007	2200	5298	ENSP00000274938	634	784	994	0.003	194	53	98	43	30
unique_3369	1453	1550	5298	ENSP00000274938	616	729	994	0.006	121	35	56	30	30
unique_3369	1803	1993	5298	ENSP00000274938	623	800	994	0.006	203	52	114	37	30
unique_3369	2666	2795	5298	ENSP00000274938	639	772	994	0.008	139	40	85	14	30
unique_3369	1343	1503	5298	ENSP00000274938	627	772	994	0.009	168	52	87	29	30
unique_3402	524	709	782	ENSP00000339744	77	259	678	4.52e-12	197	63	109	25	44
unique_3402	214	372	782	ENSP00000339744	118	259	678	1.23e-04	168	44	89	35	44
unique_3402	572	732	782	ENSP00000478255	409	587	1281	9.01e-12	179	57	104	18	51
unique_3402	206	408	782	ENSP00000478255	408	587	1281	1.35e-06	219	53	111	55	51
unique_3402	678	732	782	ENSP00000478255	1176	1232	1281	2.63e-06	57	24	31	2	51
unique_3402	213	443	782	ENSP00000478255	1058	1275	1281	7.33e-06	257	61	131	65	51
unique_3402	573	709	782	ENSP00000487081	428	566	860	2.86e-06	151	43	82	26	27
unique_3402	339	413	782	ENSP00000487081	533	597	860	2.88e-05	75	26	39	10	27
unique_3427	157	279	1063	ENSP00000358991	309	420	634	0.010	124	33	78	13	12
unique_3431	205	298	492	ENSP00000446490	296	386	461	4.59e-10	97	37	51	9	19
unique_3431	172	292	492	ENSP00000342838	1089	1217	1371	4.28e-09	137	37	76	24	25
unique_3431	172	308	492	ENSP00000301178	618	759	895	1.97e-08	146	37	96	13	28
unique_3431	203	313	492	ENSP00000286301	761	870	973	5.56e-08	117	31	73	13	23
unique_3431	161	298	492	ENSP00000442885	216	367	454	9.83e-08	158	43	89	26	28
unique_3431	161	298	492	ENSP00000390477	268	419	477	1.09e-07	158	43	89	26	28
unique_3431	199	293	492	ENSP00000296474	1187	1281	1401	4.21e-07	101	30	59	12	19
unique_3431	172	316	492	ENSP00000358991	286	439	634	4.92e-07	160	45	94	21	29
unique_3431	169	288	492	ENSP00000492290	304	436	533	6.60e-07	139	39	75	25	24
unique_3432	56	259	347	ENSP00000274938	28	233	994	1.77e-11	217	59	134	24	65
unique_3432	35	217	347	ENSP00000274938	92	304	994	5.33e-09	226	66	104	56	65
unique_3432	105	216	347	ENSP00000274938	240	343	994	2.41e-05	113	38	65	10	65
unique_3432	34	178	347	ENSP00000403447	495	620	2004	6.44e-10	148	42	81	25	57
unique_3432	36	223	347	ENSP00000403447	339	508	2004	4.66e-09	194	53	111	30	57
unique_3432	38	222	347	ENSP00000403447	180	387	2004	2.59e-07	230	66	97	67	57
unique_3432	76	178	347	ENSP00000403447	781	875	2004	3.93e-07	103	32	63	8	57
unique_3432	38	232	347	ENSP00000403447	51	241	2004	1.05e-06	205	51	130	24	57
unique_3432	76	223	347	ENSP00000403447	906	1041	2004	2.65e-06	151	40	93	18	57
unique_3432	120	178	347	ENSP00000403447	745	798	2004	6.06e-04	59	22	32	5	57
unique_3432	77	216	347	ENSP00000366307	256	390	576	4.23e-07	144	41	90	13	52
unique_3432	36	216	347	ENSP00000366307	306	466	576	6.23e-07	182	45	115	22	52
unique_3432	26	145	347	ENSP00000329869	754	896	934	1.23e-06	146	42	75	29	46
unique_3432	118	183	347	ENSP00000329869	756	835	934	1.21e-05	80	27	39	14	46
unique_3432	128	188	347	ENSP00000385639	123	179	274	1.93e-05	62	23	33	6	18
unique_3432	128	183	347	ENSP00000388000	130	180	294	2.26e-04	56	20	31	5	16
unique_3432	19	94	347	ENSP00000308117	275	343	758	0.003	76	24	45	7	22
unique_3433	84	283	400	ENSP00000442885	160	373	454	3.89e-13	226	64	124	38	50
unique_3433	69	283	400	ENSP00000390477	198	425	477	4.04e-13	239	66	138	35	54
unique_3433	85	274	400	ENSP00000446490	192	383	461	1.28e-12	197	51	134	12	48
unique_3433	82	332	400	ENSP00000492290	237	515	533	2.88e-10	289	71	170	48	63
unique_3433	83	278	400	ENSP00000296474	1086	1288	1401	2.41e-09	208	50	141	17	49
unique_3433	82	336	400	ENSP00000342838	1014	1276	1371	8.55e-09	278	59	181	38	64
unique_3433	179	292	400	ENSP00000286301	755	871	973	5.80e-07	121	34	76	11	29
unique_3435	1900	1992	2014	ENSP00000342838	1190	1278	1371	5.67e-07	95	32	55	8	5
unique_3435	1918	1989	2014	ENSP00000296474	1268	1338	1401	1.39e-04	73	25	45	3	4
unique_3435	1898	1998	2014	ENSP00000286301	819	916	973	4.72e-04	105	28	66	11	5
unique_3437	23	240	404	ENSP00000301178	533	758	895	1.22e-11	235	58	151	26	54
unique_3437	23	234	404	ENSP00000342838	1008	1227	1371	7.26e-11	236	60	136	40	52
unique_3437	12	237	404	ENSP00000296474	1064	1293	1401	1.66e-10	243	64	149	30	56
unique_3437	29	228	404	ENSP00000446490	189	383	461	2.52e-08	206	47	142	17	50
unique_3437	10	223	404	ENSP00000390477	191	411	477	2.66e-06	238	59	138	41	53
unique_3437	10	223	404	ENSP00000442885	139	359	454	3.32e-06	238	59	138	41	53
unique_3437	32	181	404	ENSP00000358991	218	362	634	3.40e-05	165	43	87	35	37
unique_3437	126	234	404	ENSP00000286301	748	858	973	3.53e-05	114	29	77	8	51
unique_3437	23	120	404	ENSP00000286301	579	673	973	0.001	99	29	65	5	51
unique_3437	13	281	404	ENSP00000492290	224	514	533	0.006	316	68	176	72	67
unique_3448	5	44	71	ENSP00000439140	295	336	356	0.010	42	15	25	2	56
unique_3449	150	221	3027	ENSP00000358991	268	346	634	0.001	83	30	38	15	2
unique_3451	268	354	384	ENSP00000321427	562	650	989	3.07e-04	90	25	61	4	23
unique_3458	59	128	1010	ENSP00000316029	1464	1533	2542	0.009	70	23	47	0	7
unique_3466	1105	1207	1367	ENSP00000385766	314	417	663	0.006	108	38	61	9	18
unique_3466	768	889	1367	ENSP00000385766	469	575	663	0.007	122	31	76	15	18
unique_3466	827	908	1367	ENSP00000385766	49	130	663	0.009	84	28	52	4	18
unique_3487	52	245	581	ENSP00000446490	188	383	461	8.93e-18	212	63	115	34	33
unique_3487	54	249	581	ENSP00000296474	1086	1287	1401	8.28e-17	210	58	130	22	34
unique_3487	37	240	581	ENSP00000390477	197	411	477	9.49e-15	230	65	124	41	35
unique_3487	37	240	581	ENSP00000442885	145	359	454	1.61e-14	230	65	124	41	35
unique_3487	54	240	581	ENSP00000492290	238	438	533	1.43e-12	217	59	112	46	32
unique_3487	45	240	581	ENSP00000301178	529	740	895	1.03e-10	218	53	137	28	34
unique_3487	54	244	581	ENSP00000342838	1015	1219	1371	2.14e-10	208	52	136	20	33
unique_3487	39	246	581	ENSP00000358991	205	421	634	1.02e-09	231	56	138	37	36
unique_3487	149	244	581	ENSP00000286301	754	850	973	4.76e-05	101	29	63	9	31
unique_3487	54	137	581	ENSP00000286301	586	673	973	0.001	88	24	60	4	31
unique_3496	63	266	293	ENSP00000403447	1634	1840	2004	1.05e-09	220	72	119	29	71
unique_3496	153	208	293	ENSP00000403447	1633	1688	2004	0.001	56	21	35	0	71
unique_3496	60	152	293	ENSP00000403447	1731	1824	2004	0.002	95	33	59	3	71
unique_3546	76	400	416	ENSP00000501423	64	354	395	2.41e-58	331	115	170	46	78
unique_3571	575	700	942	ENSP00000432202	1	116	663	3.92e-19	127	45	70	12	13
unique_3595	725	819	1516	ENSP00000262455	50	144	407	1.90e-08	95	24	71	0	41
unique_3595	836	951	1516	ENSP00000262455	29	144	407	5.78e-08	116	25	91	0	41
unique_3595	1404	1499	1516	ENSP00000262455	41	136	407	2.65e-07	96	22	74	0	41
unique_3595	987	1090	1516	ENSP00000262455	41	144	407	8.20e-06	104	21	83	0	41
unique_3595	1126	1229	1516	ENSP00000262455	41	144	407	8.20e-06	104	21	83	0	41
unique_3595	1265	1368	1516	ENSP00000262455	41	144	407	8.20e-06	104	21	83	0	41
unique_3596	218	512	609	ENSP00000479496	161	443	957	8.26e-12	322	79	177	66	48
unique_3596	219	512	609	ENSP00000484952	115	391	795	1.22e-11	324	85	162	77	48
unique_3614	70	269	542	ENSP00000446490	192	383	461	3.78e-09	208	57	127	24	37
unique_3614	68	326	542	ENSP00000342838	1015	1276	1371	3.17e-08	280	66	175	39	48
unique_3614	68	272	542	ENSP00000296474	1086	1286	1401	4.12e-05	224	55	127	42	38
unique_3623	861	1130	1241	ENSP00000479496	191	453	957	3.53e-12	304	71	158	75	22
unique_3623	835	1130	1241	ENSP00000484952	97	401	795	1.68e-09	340	78	183	79	24
unique_3661	131	289	493	ENSP00000296474	1188	1339	1401	7.92e-08	161	39	111	11	32
unique_3661	86	227	493	ENSP00000446490	243	385	461	2.22e-07	147	40	98	9	29
unique_3661	99	220	493	ENSP00000492290	303	438	533	1.99e-05	137	32	89	16	25
unique_3661	99	220	493	ENSP00000390477	276	411	477	7.07e-05	139	37	82	20	25
unique_3661	99	220	493	ENSP00000442885	224	359	454	7.89e-05	139	37	82	20	25
unique_3661	134	283	493	ENSP00000286301	761	902	973	1.75e-04	154	33	105	16	30
unique_3661	138	283	493	ENSP00000342838	1134	1270	1371	4.57e-04	151	33	99	19	30
unique_3661	138	220	493	ENSP00000301178	659	740	895	0.001	83	21	61	1	17
unique_3704	440	543	630	ENSP00000446490	282	384	461	4.55e-07	110	34	63	13	17
unique_3704	432	549	630	ENSP00000286301	741	854	973	5.25e-05	128	33	71	24	19
unique_3704	440	601	630	ENSP00000342838	1118	1268	1371	7.37e-05	172	41	100	31	26
unique_3704	464	537	630	ENSP00000492290	357	438	533	3.26e-04	82	21	53	8	12
unique_3704	464	537	630	ENSP00000442885	278	359	454	6.14e-04	82	24	50	8	12
unique_3704	464	537	630	ENSP00000390477	330	411	477	7.96e-04	82	24	50	8	12
unique_3704	411	507	630	ENSP00000358991	277	391	634	0.001	117	32	63	22	15
unique_3748	8	84	533	ENSP00000398266	1235	1316	2016	4.23e-04	82	28	49	5	14
unique_3759	367	525	540	ENSP00000499921	143	296	313	4.50e-31	159	62	92	5	29
unique_3777	133	333	603	ENSP00000446490	191	396	461	4.02e-18	209	62	136	11	33
unique_3777	97	372	603	ENSP00000342838	974	1270	1371	4.15e-11	308	77	188	43	46
unique_3777	132	369	603	ENSP00000301178	540	814	895	1.12e-10	283	68	162	53	39
unique_3777	132	324	603	ENSP00000296474	1086	1288	1401	1.17e-08	208	54	134	20	32
unique_3777	134	315	603	ENSP00000442885	161	359	454	8.21e-07	210	58	113	39	30
unique_3777	134	315	603	ENSP00000390477	213	411	477	8.23e-07	210	58	113	39	30
unique_3777	131	315	603	ENSP00000492290	237	438	533	4.68e-06	212	55	120	37	31
unique_3777	130	320	603	ENSP00000358991	214	420	634	2.25e-05	212	53	133	26	32
unique_3777	231	326	603	ENSP00000286301	761	858	973	0.003	101	27	66	8	16
unique_3829	1040	1233	1476	ENSP00000446490	190	383	461	4.84e-19	199	57	132	10	13
unique_3829	1040	1232	1476	ENSP00000296474	1086	1282	1401	3.13e-13	204	54	132	18	13
unique_3829	1007	1266	1476	ENSP00000301178	498	791	895	3.48e-13	299	72	183	44	18
unique_3829	1040	1290	1476	ENSP00000342838	1015	1276	1371	3.53e-13	269	64	180	25	17
unique_3829	1029	1246	1476	ENSP00000492290	227	454	533	1.74e-09	242	58	146	38	15
unique_3829	1029	1246	1476	ENSP00000390477	200	427	477	2.81e-09	242	63	141	38	15
unique_3829	1144	1288	1476	ENSP00000286301	761	906	973	5.11e-08	151	39	101	11	10
unique_3829	1029	1340	1476	ENSP00000442885	148	445	454	3.00e-07	336	82	192	62	21
unique_3846	153	347	662	ENSP00000503139	47	226	574	6.83e-05	201	44	130	27	29
unique_3878	62	192	205	ENSP00000390477	330	473	477	4.81e-06	148	44	83	21	64
unique_3878	48	133	205	ENSP00000301178	653	744	895	6.98e-05	93	25	60	8	42
unique_3878	50	133	205	ENSP00000342838	1130	1219	1371	9.91e-05	91	27	56	8	41
unique_3878	52	137	205	ENSP00000446490	296	386	461	1.46e-04	93	27	57	9	42
unique_3878	62	131	205	ENSP00000442885	278	361	454	2.12e-04	84	27	43	14	34
unique_3878	62	126	205	ENSP00000492290	357	435	533	0.002	79	24	41	14	32
unique_3943	199	432	512	ENSP00000479496	201	434	957	2.29e-10	266	71	131	64	46
unique_3943	199	432	512	ENSP00000484952	149	382	795	9.36e-09	267	68	133	66	46
unique_3995	291	522	536	ENSP00000432202	2	217	663	1.44e-20	247	76	125	46	43
unique_4004	374	533	555	ENSP00000503139	401	552	574	2.75e-06	165	47	100	18	49
unique_4004	19	132	555	ENSP00000503139	33	149	574	4.23e-05	118	31	82	5	49
unique_4007	19	563	567	ENSP00000503139	33	552	574	1.01e-10	575	136	354	85	96
unique_4057	49	523	540	ENSP00000221130	65	516	523	6.67e-40	484	128	315	41	88
unique_4070	128	570	683	ENSP00000274938	33	439	994	5.04e-19	462	127	261	74	65
unique_4070	147	569	683	ENSP00000403447	569	1041	2004	1.95e-10	512	129	255	128	64
unique_4070	135	292	683	ENSP00000403447	939	1083	2004	8.96e-09	162	51	90	21	64
unique_4070	146	523	683	ENSP00000403447	136	509	2004	1.15e-08	415	101	236	78	64
unique_4070	145	519	683	ENSP00000403447	745	1079	2004	1.20e-08	381	91	238	52	64
unique_4070	149	520	683	ENSP00000403447	337	722	2004	2.14e-04	425	91	242	92	64
unique_4070	138	288	683	ENSP00000366307	249	394	576	1.27e-04	166	50	81	35	54
unique_4070	318	537	683	ENSP00000366307	254	445	576	0.002	220	53	139	28	54
unique_4084	152	319	639	ENSP00000300589	850	1024	1041	6.86e-09	178	53	112	13	26
unique_4084	342	562	639	ENSP00000185942	180	390	710	0.002	225	50	157	18	35
unique_4084	342	562	639	ENSP00000351554	195	405	725	0.003	225	50	157	18	35
unique_4094	75	207	318	ENSP00000448517	76	200	444	2.55e-04	137	36	85	16	42
unique_4094	75	207	318	ENSP00000339157	76	200	444	2.55e-04	137	36	85	16	42
unique_4096	964	1097	1686	ENSP00000360170	66	205	461	0.002	141	33	100	8	15
unique_4096	1060	1213	1686	ENSP00000360170	78	240	461	0.003	165	38	114	13	15
unique_4143	66	126	193	ENSP00000351605	551	614	707	0.007	64	20	41	3	32
unique_4147	80	323	455	ENSP00000217456	112	327	417	2.16e-27	246	79	135	32	54
unique_4203	41	286	296	ENSP00000403447	117	440	2004	8.23e-08	328	84	158	86	86
unique_4203	39	292	296	ENSP00000403447	591	857	2004	6.59e-07	284	80	157	47	86
unique_4203	61	276	296	ENSP00000403447	868	1125	2004	3.03e-06	266	73	135	58	86
unique_4203	61	293	296	ENSP00000403447	103	369	2004	5.04e-06	278	75	147	56	86
unique_4203	39	278	296	ENSP00000403447	278	550	2004	1.61e-05	281	76	156	49	86
unique_4203	53	281	296	ENSP00000403447	669	933	2004	1.69e-04	267	72	155	40	86
unique_4203	42	234	296	ENSP00000403447	772	1007	2004	0.004	236	64	129	43	86
unique_4203	40	277	296	ENSP00000403447	440	689	2004	0.006	271	70	147	54	86
unique_4203	51	289	296	ENSP00000365332	12	269	402	1.74e-06	278	82	137	59	84
unique_4203	50	269	296	ENSP00000365332	101	345	402	2.86e-05	278	75	112	91	84
unique_4203	40	234	296	ENSP00000365332	136	396	402	0.008	264	75	117	72	84
unique_4203	61	173	296	ENSP00000386367	479	618	789	1.28e-05	144	49	60	35	38
unique_4203	50	118	296	ENSP00000503546	568	646	799	1.88e-04	79	32	37	10	23
unique_4203	50	118	296	ENSP00000504205	568	646	799	1.88e-04	79	32	37	10	23
unique_4203	50	118	296	ENSP00000502882	568	646	799	1.88e-04	79	32	37	10	23
unique_4203	161	267	296	ENSP00000441561	370	479	635	6.53e-04	118	36	63	19	74
unique_4203	48	96	296	ENSP00000441561	424	481	635	0.002	61	22	24	15	74
unique_4203	96	214	296	ENSP00000441561	369	472	635	0.004	129	41	53	35	74
unique_4203	187	277	296	ENSP00000400217	489	574	1806	0.005	100	34	43	23	31
unique_4203	187	277	296	ENSP00000200181	489	574	1823	0.006	100	34	43	23	31
unique_4264	126	249	498	ENSP00000260197	1030	1173	2215	0.003	152	38	78	36	25
unique_4287	350	453	540	ENSP00000446490	282	384	461	5.37e-07	110	33	64	13	19
unique_4287	342	459	540	ENSP00000286301	741	854	973	4.10e-05	128	34	70	24	22
unique_4287	350	447	540	ENSP00000342838	1118	1215	1371	1.56e-04	108	27	61	20	18
unique_4287	374	447	540	ENSP00000492290	357	438	533	3.38e-04	82	20	54	8	14
unique_4287	374	447	540	ENSP00000442885	278	359	454	6.66e-04	82	23	51	8	14
unique_4287	374	447	540	ENSP00000390477	330	411	477	8.71e-04	82	23	51	8	14
unique_4287	321	417	540	ENSP00000358991	277	391	634	0.001	117	33	62	22	18
unique_4325	83	124	124	ENSP00000385017	56	96	1508	0.005	42	16	25	1	34
unique_4366	781	942	974	ENSP00000342838	1122	1274	1371	2.32e-05	168	40	107	21	17
unique_4366	784	886	974	ENSP00000286301	756	856	973	0.003	108	24	72	12	11
unique_4366	802	886	974	ENSP00000301178	668	750	895	0.006	86	20	62	4	9
unique_4373	83	183	225	ENSP00000385766	49	155	663	7.18e-04	108	31	69	8	45
unique_4374	150	321	334	ENSP00000403447	880	1039	2004	1.70e-06	181	49	102	30	51
unique_4374	179	295	334	ENSP00000403447	749	853	2004	3.32e-05	118	39	65	14	51
unique_4374	181	255	334	ENSP00000403447	497	564	2004	0.003	76	26	41	9	51
unique_4374	178	273	334	ENSP00000308117	251	341	758	0.003	100	33	54	13	29
unique_4374	179	319	334	ENSP00000366307	261	393	576	0.004	151	42	81	28	42
unique_4428	432	678	706	ENSP00000342838	1044	1276	1371	0.010	280	65	135	80	35
unique_4437	2507	2649	3001	ENSP00000274938	28	155	994	4.92e-16	147	50	74	23	5
unique_4437	2493	2647	3001	ENSP00000274938	260	399	994	3.25e-10	161	48	86	27	5
unique_4437	2489	2549	3001	ENSP00000274938	297	355	994	1.29e-08	63	27	30	6	5
unique_4437	2486	2639	3001	ENSP00000274938	175	308	994	2.22e-07	156	44	88	24	5
unique_4437	2489	2640	3001	ENSP00000403447	571	723	2004	2.32e-09	163	48	94	21	7
unique_4437	2489	2640	3001	ENSP00000403447	414	583	2004	7.97e-08	186	54	82	50	7
unique_4437	2467	2640	3001	ENSP00000403447	932	1081	2004	2.58e-06	181	53	90	38	7
unique_4437	2454	2650	3001	ENSP00000403447	267	484	2004	3.76e-06	233	60	122	51	7
unique_4437	2492	2640	3001	ENSP00000403447	179	349	2004	9.54e-05	177	51	92	34	7
unique_4437	2489	2634	3001	ENSP00000366307	304	466	576	4.67e-09	175	58	76	41	5
unique_4437	2587	2647	3001	ENSP00000366307	307	364	576	0.002	63	24	32	7	5
unique_4437	2506	2550	3001	ENSP00000329869	794	839	934	3.03e-07	46	22	23	1	3
unique_4437	2602	2646	3001	ENSP00000329869	794	839	934	1.39e-04	47	22	22	3	3
unique_4437	2556	2646	3001	ENSP00000385639	98	177	274	9.75e-06	94	31	46	17	5
unique_4437	2492	2552	3001	ENSP00000385639	122	179	274	3.69e-05	62	24	33	5	5
unique_4437	2581	2645	3001	ENSP00000308117	283	350	758	0.002	73	26	34	13	2
unique_4456	135	266	562	ENSP00000403447	1660	1791	2004	3.32e-05	132	45	87	0	37
unique_4456	169	342	562	ENSP00000403447	1580	1761	2004	0.004	191	60	105	26	37
unique_4468	18	554	574	ENSP00000503139	21	555	574	0.0	537	296	239	2	94
unique_4478	154	457	563	ENSP00000296474	1002	1292	1401	2.33e-07	330	69	196	65	54
unique_4478	219	359	563	ENSP00000358991	218	362	634	1.67e-05	146	40	100	6	25
unique_4478	215	418	563	ENSP00000301178	538	754	895	9.31e-05	219	48	154	17	36
unique_4478	202	384	563	ENSP00000390477	196	384	477	2.56e-04	199	52	121	26	33
unique_4478	284	384	563	ENSP00000492290	303	411	533	4.99e-04	111	28	71	12	18
unique_4478	216	511	563	ENSP00000446490	189	445	461	5.89e-04	302	65	186	51	53
unique_4478	202	384	563	ENSP00000442885	144	332	454	6.44e-04	199	52	121	26	33
unique_4514	486	670	2227	ENSP00000301178	560	758	895	6.48e-08	203	50	131	22	8
unique_4514	460	635	2227	ENSP00000492290	225	413	533	1.64e-07	195	50	120	25	8
unique_4514	470	672	2227	ENSP00000296474	1088	1298	1401	2.02e-07	217	60	137	20	9
unique_4514	468	658	2227	ENSP00000446490	190	383	461	4.67e-07	196	44	145	7	9
unique_4514	459	648	2227	ENSP00000390477	202	400	477	7.29e-06	205	53	131	21	9
unique_4514	459	649	2227	ENSP00000442885	150	349	454	7.59e-06	206	53	132	21	9
unique_4514	564	696	2227	ENSP00000286301	755	895	973	2.00e-05	145	41	88	16	10
unique_4514	462	553	2227	ENSP00000286301	580	678	973	0.007	99	24	68	7	10
unique_4597	112	302	359	ENSP00000446490	192	383	461	8.54e-17	198	57	128	13	53
unique_4597	111	346	359	ENSP00000296474	1087	1323	1401	1.69e-14	245	63	165	17	66
unique_4597	112	253	359	ENSP00000358991	218	364	634	2.56e-13	149	40	100	9	40
unique_4597	112	300	359	ENSP00000342838	1017	1218	1371	7.04e-13	209	53	129	27	53
unique_4597	107	297	359	ENSP00000390477	208	411	477	1.55e-11	211	56	128	27	53
unique_4597	107	297	359	ENSP00000442885	156	359	454	1.75e-11	211	56	128	27	53
unique_4597	208	297	359	ENSP00000286301	757	846	973	2.10e-10	98	31	51	16	50
unique_4597	112	199	359	ENSP00000286301	588	679	973	0.003	92	21	67	4	50
unique_4597	112	306	359	ENSP00000301178	542	750	895	2.12e-10	218	51	135	32	54
unique_4597	181	327	359	ENSP00000492290	307	480	533	4.59e-09	175	49	97	29	41
unique_4622	64	96	129	ENSP00000320084	491	519	535	0.003	33	17	12	4	26
unique_4643	80	656	666	ENSP00000503139	13	555	574	2.01e-119	578	204	338	36	87
unique_4649	992	1222	1446	ENSP00000339744	110	271	678	4.27e-06	231	58	104	69	21
unique_4649	637	702	1446	ENSP00000339744	210	273	678	0.003	66	22	42	2	21
unique_4649	987	1218	1446	ENSP00000478255	403	570	1281	5.04e-05	233	63	104	66	18
unique_4649	657	688	1446	ENSP00000478255	1176	1207	1281	0.004	32	16	16	0	18
unique_4649	993	1029	1446	ENSP00000478255	1052	1087	1281	0.009	37	16	20	1	18
unique_4649	985	1026	1446	ENSP00000487081	421	460	860	0.003	42	18	22	2	9
unique_4649	636	716	1446	ENSP00000487081	517	597	860	0.008	84	26	52	6	9
unique_4722	449	698	949	ENSP00000301178	527	793	895	6.22e-15	267	63	187	17	26
unique_4722	464	654	949	ENSP00000446490	192	385	461	1.23e-12	196	52	137	7	20
unique_4722	445	698	949	ENSP00000296474	1073	1331	1401	1.84e-12	270	68	175	27	27
unique_4722	408	649	949	ENSP00000390477	163	413	477	6.24e-10	266	71	156	39	26
unique_4722	451	649	949	ENSP00000492290	227	440	533	2.82e-09	220	53	140	27	21
unique_4722	408	649	949	ENSP00000442885	111	361	454	3.94e-09	266	71	156	39	26
unique_4722	464	674	949	ENSP00000358991	218	443	634	5.83e-09	228	61	148	19	22
unique_4722	561	656	949	ENSP00000286301	758	856	973	6.50e-07	100	31	64	5	10
unique_4722	434	698	949	ENSP00000342838	987	1268	1371	7.67e-07	288	65	194	29	28
unique_4748	899	1047	1260	ENSP00000480090	1554	1706	1733	0.001	153	38	111	4	12
unique_4809	212	379	493	ENSP00000296474	1110	1286	1401	4.86e-09	186	44	115	27	34
unique_4809	240	410	493	ENSP00000301178	595	766	895	7.82e-07	187	43	113	31	35
unique_4809	280	370	493	ENSP00000286301	754	845	973	2.63e-05	94	26	63	5	18
unique_4809	201	374	493	ENSP00000492290	246	450	533	2.77e-04	207	53	119	35	35
unique_4811	117	413	511	ENSP00000296474	994	1304	1401	2.17e-19	317	78	213	26	58
unique_4811	205	400	511	ENSP00000446490	192	389	461	5.86e-15	208	56	130	22	38
unique_4811	192	452	511	ENSP00000301178	527	805	895	6.72e-11	282	61	197	24	51
unique_4811	205	395	511	ENSP00000342838	1017	1224	1371	1.23e-10	208	50	141	17	37
unique_4811	205	394	511	ENSP00000358991	218	421	634	1.41e-09	211	54	129	28	37
unique_4811	305	392	511	ENSP00000286301	758	850	973	2.80e-08	94	27	60	7	36
unique_4811	197	294	511	ENSP00000286301	580	678	973	1.08e-05	99	26	72	1	36
unique_4811	199	369	511	ENSP00000390477	207	386	477	5.66e-07	192	49	110	33	33
unique_4811	199	369	511	ENSP00000442885	155	334	454	1.22e-06	192	49	110	33	33
unique_4811	274	390	511	ENSP00000492290	304	440	533	4.20e-06	142	40	72	30	23
unique_4834	52	167	260	ENSP00000302569	45	161	248	5.37e-04	120	29	84	7	45
unique_4834	163	207	260	ENSP00000414489	87	135	248	0.007	49	14	31	4	17
unique_4834	163	207	260	ENSP00000389221	87	135	248	0.007	49	14	31	4	17
unique_4834	163	207	260	ENSP00000373126	87	135	248	0.007	49	14	31	4	17
unique_4960	515	655	1909	ENSP00000446490	237	361	461	5.76e-07	153	48	65	40	7
unique_4960	554	653	1909	ENSP00000358991	287	389	634	4.44e-06	107	34	62	11	5
unique_4960	510	631	1909	ENSP00000296474	1111	1233	1401	2.77e-05	123	30	92	1	6
unique_4960	480	629	1909	ENSP00000342838	1036	1170	1371	6.25e-05	157	44	84	29	8
unique_4960	602	631	1909	ENSP00000492290	358	387	533	6.38e-04	30	16	14	0	2
unique_4960	576	631	1909	ENSP00000301178	642	697	895	0.002	56	14	42	0	3
unique_4960	600	629	1909	ENSP00000286301	772	801	973	0.003	30	14	16	0	2
unique_4960	553	628	1909	ENSP00000390477	260	357	477	0.004	103	28	43	32	4
unique_4960	602	628	1909	ENSP00000442885	279	305	454	0.006	27	14	13	0	1
unique_4991	273	408	552	ENSP00000442885	279	440	454	4.91e-07	167	41	90	36	25
unique_4991	273	360	552	ENSP00000390477	331	423	477	6.06e-07	98	30	53	15	16
unique_4991	262	351	552	ENSP00000492290	339	441	533	5.77e-05	108	29	56	23	16
unique_4991	268	364	552	ENSP00000446490	302	391	461	2.34e-04	103	30	54	19	18
unique_5025	295	751	1029	ENSP00000494997	82	515	600	8.53e-10	468	88	335	45	44
unique_5025	295	751	1029	ENSP00000495900	82	515	600	8.53e-10	468	88	335	45	44
unique_5025	295	751	1029	ENSP00000496348	82	515	600	8.53e-10	468	88	335	45	44
unique_5025	295	751	1029	ENSP00000494136	82	515	600	8.53e-10	468	88	335	45	44
unique_5057	169	221	229	ENSP00000054666	14	66	101	4.93e-06	53	20	33	0	23
unique_5058	180	407	681	ENSP00000446490	148	385	461	2.09e-15	241	59	166	16	33
unique_5058	207	460	681	ENSP00000301178	530	798	895	3.02e-12	275	65	183	27	37
unique_5058	219	462	681	ENSP00000342838	1017	1275	1371	5.35e-11	265	68	170	27	36
unique_5058	219	455	681	ENSP00000296474	1088	1331	1401	7.43e-10	251	59	171	21	35
unique_5058	219	400	681	ENSP00000492290	240	438	533	3.64e-06	212	58	111	43	27
unique_5058	316	432	681	ENSP00000286301	761	884	973	2.10e-04	128	36	77	15	17
unique_5058	219	382	681	ENSP00000390477	213	386	477	5.18e-04	187	50	101	36	24
unique_5058	219	382	681	ENSP00000442885	161	334	454	5.40e-04	187	50	101	36	24
unique_5072	32	80	143	ENSP00000260408	459	505	749	0.004	49	18	29	2	34
unique_5078	59	119	374	ENSP00000402228	66	122	433	2.62e-04	61	18	39	4	16
unique_5079	156	248	652	ENSP00000503139	47	143	574	2.11e-08	97	30	63	4	14
unique_5086	262	462	608	ENSP00000403447	951	1135	2004	3.71e-06	203	54	129	20	39
unique_5086	228	424	608	ENSP00000403447	842	1051	2004	0.001	238	56	113	69	39
unique_5086	262	405	608	ENSP00000274938	257	386	994	2.40e-04	148	42	84	22	26
unique_5086	261	420	608	ENSP00000274938	178	321	994	3.08e-04	162	44	98	20	26
unique_5086	275	448	608	ENSP00000366307	277	428	576	3.60e-04	175	48	103	24	29
unique_5113	397	436	611	ENSP00000380963	43	78	161	0.004	40	19	17	4	7
unique_5125	755	964	1014	ENSP00000479496	245	452	957	8.21e-05	239	58	121	60	21
unique_5125	755	966	1014	ENSP00000484952	193	402	795	0.004	232	54	136	42	21
unique_5147	938	1225	1355	ENSP00000484312	318	617	635	1.05e-20	321	80	187	54	21
unique_5172	1171	1436	2811	ENSP00000296474	1087	1357	1401	1.19e-18	280	77	180	23	9
unique_5172	1262	1360	2811	ENSP00000286301	748	849	973	7.05e-10	103	34	64	5	4
unique_5172	1156	1375	2811	ENSP00000446490	178	396	461	4.50e-09	235	63	141	31	8
unique_5172	1172	1408	2811	ENSP00000342838	1017	1268	1371	8.95e-09	259	59	171	29	8
unique_5172	1172	1363	2811	ENSP00000358991	218	421	634	3.46e-08	208	50	138	20	7
unique_5172	1172	1374	2811	ENSP00000301178	542	758	895	6.05e-08	222	50	148	24	7
unique_5172	1172	1359	2811	ENSP00000492290	240	440	533	1.27e-05	214	57	118	39	7
unique_5172	1171	1359	2811	ENSP00000390477	212	413	477	2.50e-05	217	55	119	43	7
unique_5172	1171	1338	2811	ENSP00000442885	160	334	454	2.70e-05	189	51	103	35	6
unique_5210	9	219	350	ENSP00000446490	192	397	461	2.84e-14	218	65	134	19	60
unique_5210	9	296	350	ENSP00000492290	240	529	533	4.46e-11	321	83	174	64	82
unique_5210	1	149	350	ENSP00000358991	211	363	634	9.17e-11	158	46	98	14	43
unique_5210	7	196	350	ENSP00000442885	159	361	454	1.35e-08	212	55	126	31	54
unique_5210	7	196	350	ENSP00000390477	211	413	477	1.71e-08	212	55	126	31	54
unique_5210	8	197	350	ENSP00000296474	1087	1281	1401	5.71e-07	208	51	126	31	54
unique_5210	6	196	350	ENSP00000342838	1014	1217	1371	3.67e-06	217	56	122	39	55
unique_5210	108	215	350	ENSP00000286301	761	868	973	7.54e-05	111	28	77	6	31
unique_5210	9	205	350	ENSP00000301178	542	752	895	3.12e-04	224	51	133	40	56
unique_5227	997	1256	1364	ENSP00000479496	197	453	957	2.91e-11	280	70	167	43	19
unique_5227	982	1264	1364	ENSP00000484952	122	409	795	4.32e-10	311	78	182	51	21
unique_5266	1627	1684	2130	ENSP00000286301	749	808	973	1.28e-07	60	23	35	2	3
unique_5266	1641	1701	2130	ENSP00000446490	298	360	461	3.91e-07	63	25	36	2	3
unique_5266	1652	1710	2130	ENSP00000492290	360	422	533	2.21e-05	63	24	35	4	3
unique_5266	1634	1701	2130	ENSP00000342838	1127	1196	1371	4.94e-05	72	21	45	6	3
unique_5266	1641	1678	2130	ENSP00000358991	325	364	634	5.49e-05	40	18	20	2	2
unique_5266	1629	1686	2130	ENSP00000296474	1181	1239	1401	2.31e-04	60	18	39	3	3
unique_5266	1624	1677	2130	ENSP00000301178	642	695	895	2.95e-04	54	17	37	0	3
unique_5266	1652	1714	2130	ENSP00000390477	333	399	477	3.72e-04	70	21	39	10	3
unique_5266	1652	1712	2130	ENSP00000442885	281	345	454	5.39e-04	68	21	37	10	3
unique_5285	53	423	811	ENSP00000339744	47	372	678	8.67e-47	372	119	206	47	77
unique_5285	498	748	811	ENSP00000339744	375	613	678	3.64e-11	258	63	169	26	77
unique_5285	138	349	811	ENSP00000478255	402	611	1281	3.81e-16	220	65	137	18	26
unique_5285	138	333	811	ENSP00000478255	1045	1236	1281	1.72e-15	201	62	125	14	26
unique_5285	145	378	811	ENSP00000487081	427	639	860	3.81e-07	242	50	155	37	29
unique_5305	137	368	547	ENSP00000296474	1072	1282	1401	2.69e-12	242	66	135	41	42
unique_5305	142	307	547	ENSP00000301178	532	713	895	5.15e-12	182	43	123	16	30
unique_5305	113	372	547	ENSP00000342838	971	1223	1371	2.00e-10	291	74	148	69	48
unique_5305	150	368	547	ENSP00000446490	192	382	461	1.74e-07	225	52	133	40	40
unique_5305	257	369	547	ENSP00000286301	765	851	973	6.23e-06	117	31	52	34	21
unique_5305	150	366	547	ENSP00000492290	240	440	533	1.25e-04	232	56	130	46	40
unique_5305	150	304	547	ENSP00000358991	218	374	634	0.001	161	37	114	10	28
unique_5312	12	289	289	ENSP00000412856	18	260	262	4.19e-80	281	128	112	41	96
unique_5318	142	282	332	ENSP00000357086	11	124	435	0.008	141	32	82	27	42
unique_5361	191	712	740	ENSP00000221130	63	521	523	1.03e-107	525	205	251	69	71
unique_5364	1	52	112	ENSP00000486498	26	81	449	0.006	56	15	37	4	46
unique_5368	511	621	1634	ENSP00000441561	429	545	635	0.002	117	29	82	6	7
unique_5374	2888	2979	3396	ENSP00000351605	580	670	707	0.005	98	35	50	13	3
unique_5395	75	319	368	ENSP00000385766	173	428	663	9.53e-12	258	77	166	15	67
unique_5395	123	295	368	ENSP00000385766	53	234	663	1.73e-08	186	57	112	17	67
unique_5395	76	313	368	ENSP00000385766	316	573	663	2.88e-08	259	78	159	22	67
unique_5395	230	317	368	ENSP00000385766	49	140	663	0.004	92	27	61	4	67
unique_5395	142	317	368	ENSP00000312535	49	240	636	3.06e-10	192	57	119	16	48
unique_5395	22	313	368	ENSP00000327336	31	312	369	1.74e-09	309	81	184	44	79
unique_5395	181	264	368	ENSP00000481884	72	158	674	1.50e-04	87	30	54	3	52
unique_5395	144	336	368	ENSP00000481884	55	270	674	0.001	223	57	129	37	52
unique_5395	181	264	368	ENSP00000306864	72	158	674	1.50e-04	87	30	54	3	52
unique_5395	144	336	368	ENSP00000306864	55	270	674	0.001	223	57	129	37	52
unique_5401	40	245	392	ENSP00000296474	1076	1281	1401	1.13e-13	223	63	126	34	53
unique_5401	49	249	392	ENSP00000446490	189	385	461	1.70e-11	212	57	129	26	51
unique_5401	48	244	392	ENSP00000301178	538	742	895	3.98e-11	210	49	143	18	50
unique_5401	155	331	392	ENSP00000286301	758	921	973	1.02e-07	181	44	116	21	45
unique_5401	50	244	392	ENSP00000342838	1015	1217	1371	2.04e-07	218	59	121	38	50
unique_5401	52	248	392	ENSP00000358991	218	421	634	1.20e-05	220	54	127	39	50
unique_5401	51	244	392	ENSP00000390477	212	413	477	0.002	218	48	130	40	49
unique_5401	51	244	392	ENSP00000442885	160	361	454	0.004	218	48	130	40	49
unique_5410	217	296	616	ENSP00000491063	137	221	509	0.009	85	22	58	5	13
unique_5413	392	589	639	ENSP00000301178	568	802	895	1.50e-05	238	57	138	43	31
unique_5413	475	550	639	ENSP00000446490	301	381	461	7.26e-05	82	25	50	7	12
unique_5413	480	543	639	ENSP00000442885	278	355	454	0.002	79	25	38	16	10
unique_5413	480	543	639	ENSP00000390477	330	407	477	0.003	79	25	38	16	10
unique_5417	185	416	665	ENSP00000446490	189	384	461	9.27e-13	234	50	144	40	35
unique_5417	189	349	665	ENSP00000296474	1089	1248	1401	1.74e-08	169	51	101	17	24
unique_5417	189	468	665	ENSP00000342838	1018	1268	1371	1.30e-07	292	67	172	53	42
unique_5417	178	471	665	ENSP00000442885	151	435	454	2.06e-05	329	75	175	79	44
unique_5417	184	428	665	ENSP00000301178	538	757	895	4.19e-05	259	56	150	53	37
unique_5417	184	278	665	ENSP00000286301	584	685	973	7.66e-05	102	28	67	7	14
unique_5417	178	420	665	ENSP00000390477	203	431	477	1.29e-04	272	65	135	72	37
unique_5460	526	796	797	ENSP00000478255	410	645	1281	7.39e-23	271	75	161	35	61
unique_5460	510	780	797	ENSP00000478255	1037	1274	1281	7.59e-23	272	79	158	35	61
unique_5460	163	359	797	ENSP00000478255	146	341	1281	4.23e-08	205	52	136	17	61
unique_5460	505	778	797	ENSP00000487081	404	632	860	2.58e-14	278	65	160	53	34
unique_5460	521	767	797	ENSP00000339744	107	316	678	1.30e-06	250	61	146	43	31
unique_5482	220	707	1036	ENSP00000494997	47	479	600	9.18e-56	496	148	277	71	47
unique_5482	220	707	1036	ENSP00000495900	47	479	600	9.18e-56	496	148	277	71	47
unique_5482	220	707	1036	ENSP00000496348	47	479	600	9.18e-56	496	148	277	71	47
unique_5482	220	707	1036	ENSP00000494136	47	479	600	9.18e-56	496	148	277	71	47
unique_5512	88	167	2971	ENSP00000380426	96	177	253	0.004	82	20	60	2	3
unique_5518	1451	1571	4500	ENSP00000301178	618	742	895	4.79e-12	125	35	86	4	3
unique_5518	1446	1572	4500	ENSP00000446490	255	381	461	5.34e-11	131	47	76	8	3
unique_5518	1443	1582	4500	ENSP00000342838	1081	1229	1371	4.29e-10	149	40	100	9	3
unique_5518	1426	1572	4500	ENSP00000296474	1134	1281	1401	1.37e-07	154	35	106	13	3
unique_5518	1469	1590	4500	ENSP00000286301	744	868	973	7.93e-07	125	30	92	3	3
unique_5518	1441	1571	4500	ENSP00000492290	301	440	533	2.79e-04	150	40	81	29	3
unique_5518	1390	1576	4500	ENSP00000358991	235	422	634	0.001	201	47	127	27	4
unique_5519	132	189	220	ENSP00000054666	21	78	101	2.49e-07	58	17	41	0	26
unique_5521	245	433	710	ENSP00000446490	192	385	461	9.52e-18	197	62	124	11	27
unique_5521	243	426	710	ENSP00000492290	238	438	533	7.35e-12	214	61	110	43	26
unique_5521	241	451	710	ENSP00000301178	538	766	895	1.47e-11	233	64	143	26	30
unique_5521	240	481	710	ENSP00000342838	1012	1268	1371	1.76e-07	264	63	172	29	34
unique_5521	240	409	710	ENSP00000442885	156	335	454	5.47e-07	196	55	99	42	24
unique_5521	240	409	710	ENSP00000390477	208	387	477	6.04e-07	196	55	99	42	24
unique_5521	243	435	710	ENSP00000296474	1086	1288	1401	8.53e-07	212	51	133	28	27
unique_5521	236	431	710	ENSP00000358991	209	420	634	2.16e-06	216	60	132	24	28
unique_5521	237	325	710	ENSP00000286301	580	675	973	0.001	96	26	63	7	13
unique_5538	2101	2352	2461	ENSP00000446490	202	385	461	5.34e-08	256	59	121	76	10
unique_5538	2107	2351	2461	ENSP00000358991	233	421	634	1.62e-06	252	60	122	70	10
unique_5538	2139	2215	2461	ENSP00000492290	283	370	533	6.89e-05	89	30	46	13	3
unique_5538	2139	2215	2461	ENSP00000390477	256	343	477	8.39e-05	89	31	45	13	3
unique_5538	2139	2215	2461	ENSP00000442885	204	291	454	4.74e-04	89	31	45	13	3
unique_5538	2105	2218	2461	ENSP00000342838	1037	1158	1371	0.001	124	31	81	12	5
unique_5551	1786	1844	3956	ENSP00000442885	276	340	454	3.42e-04	65	22	37	6	1
unique_5551	1786	1844	3956	ENSP00000390477	328	392	477	7.89e-04	65	22	37	6	1
unique_5551	1786	1837	3956	ENSP00000492290	355	412	533	0.002	58	21	31	6	1
unique_5551	1790	1839	3956	ENSP00000446490	308	361	461	0.003	54	20	30	4	1
unique_5551	1769	1842	3956	ENSP00000342838	1128	1200	1371	0.004	81	25	41	15	2
unique_5559	132	296	774	ENSP00000358991	218	381	634	1.37e-08	172	48	109	15	21
unique_5559	132	278	774	ENSP00000446490	192	344	461	1.60e-06	155	43	102	10	24
unique_5559	382	418	774	ENSP00000446490	348	383	461	5.20e-04	37	19	17	1	24
unique_5559	127	272	774	ENSP00000342838	1012	1170	1371	2.68e-05	163	37	105	21	19
unique_5559	95	272	774	ENSP00000301178	518	695	895	4.86e-05	196	47	113	36	23
unique_5559	94	272	774	ENSP00000296474	1050	1231	1401	5.96e-05	185	31	145	9	23
unique_5559	122	271	774	ENSP00000390477	203	357	477	2.35e-04	161	39	105	17	19
unique_5559	122	271	774	ENSP00000442885	151	305	454	5.35e-04	161	39	105	17	19
unique_5569	99	359	1598	ENSP00000301178	540	795	895	8.09e-11	284	72	161	51	16
unique_5569	67	311	1598	ENSP00000358991	183	421	634	5.38e-09	265	61	158	46	15
unique_5569	81	365	1598	ENSP00000342838	995	1276	1371	1.63e-08	309	75	183	51	18
unique_5569	99	359	1598	ENSP00000296474	1086	1333	1401	4.99e-08	270	67	172	31	16
unique_5569	94	307	1598	ENSP00000492290	233	440	533	1.19e-07	233	63	126	44	13
unique_5569	223	366	1598	ENSP00000286301	772	909	973	1.32e-07	151	39	92	20	9
unique_5569	101	307	1598	ENSP00000442885	161	361	454	1.53e-05	225	59	124	42	13
unique_5569	101	307	1598	ENSP00000390477	213	413	477	4.36e-04	225	59	124	42	13
unique_5584	111	153	213	ENSP00000356102	758	805	888	2.46e-04	48	18	25	5	20
unique_5624	122	264	311	ENSP00000262455	26	175	407	1.37e-10	153	43	97	13	46
unique_5675	2257	2466	2486	ENSP00000301178	594	805	895	2.30e-17	218	64	140	14	8
unique_5675	2319	2466	2486	ENSP00000286301	762	912	973	2.51e-17	154	49	96	9	6
unique_5675	2311	2466	2486	ENSP00000342838	1123	1280	1371	1.50e-15	165	51	98	16	6
unique_5675	2257	2475	2486	ENSP00000296474	1140	1356	1401	2.30e-14	228	69	139	20	9
unique_5675	2245	2411	2486	ENSP00000446490	231	388	461	3.68e-12	171	59	95	17	7
unique_5675	2257	2411	2486	ENSP00000358991	268	425	634	1.26e-09	166	50	97	19	6
unique_5675	2312	2411	2486	ENSP00000492290	331	452	533	1.14e-05	122	37	63	22	4
unique_5675	2312	2402	2486	ENSP00000390477	304	412	477	4.62e-05	110	32	58	20	4
unique_5675	2312	2402	2486	ENSP00000442885	252	360	454	1.57e-04	110	32	58	20	4
unique_5709	206	453	1162	ENSP00000339744	109	350	678	1.63e-48	250	98	142	10	41
unique_5709	929	1159	1162	ENSP00000339744	448	674	678	1.16e-16	233	61	164	8	41
unique_5709	211	418	1162	ENSP00000487081	430	619	860	8.61e-16	217	66	115	36	18
unique_5709	207	420	1162	ENSP00000478255	408	616	1281	8.79e-14	224	71	128	25	19
unique_5709	208	430	1162	ENSP00000478255	1052	1275	1281	2.81e-10	233	60	154	19	19
unique_5710	119	219	332	ENSP00000446490	291	388	461	5.73e-08	103	33	63	7	30
unique_5710	4	211	332	ENSP00000492290	229	440	533	1.26e-07	230	53	137	40	63
unique_5710	105	214	332	ENSP00000286301	744	851	973	3.60e-07	116	35	67	14	33
unique_5710	13	246	332	ENSP00000296474	1086	1321	1401	8.02e-07	256	57	157	42	70
unique_5710	117	211	332	ENSP00000442885	253	361	454	7.57e-04	113	33	58	22	29
unique_5710	99	211	332	ENSP00000390477	287	413	477	0.001	131	35	74	22	34
unique_5728	825	1182	2278	ENSP00000484952	113	444	795	2.11e-12	399	101	190	108	16
unique_5728	826	1170	2278	ENSP00000479496	161	488	957	1.22e-11	382	92	199	91	15
unique_5740	455	636	1304	ENSP00000358991	187	363	634	1.36e-11	192	53	114	25	14
unique_5740	482	638	1304	ENSP00000446490	191	336	461	7.86e-10	164	46	93	25	15
unique_5740	1023	1059	1304	ENSP00000446490	349	384	461	0.003	37	18	18	1	15
unique_5740	483	636	1304	ENSP00000296474	1088	1231	1401	4.32e-08	154	31	113	10	12
unique_5740	471	636	1304	ENSP00000342838	1005	1170	1371	3.93e-07	177	40	115	22	13
unique_5740	583	636	1304	ENSP00000286301	748	801	973	1.57e-06	54	20	34	0	4
unique_5740	461	636	1304	ENSP00000301178	515	695	895	6.18e-05	193	44	120	29	13
unique_5740	478	635	1304	ENSP00000390477	208	357	477	0.001	168	38	102	28	12
unique_5740	482	635	1304	ENSP00000492290	239	384	533	0.002	169	36	95	38	12
unique_5740	478	635	1304	ENSP00000442885	156	305	454	0.005	168	38	102	28	12
unique_5752	957	1068	1224	ENSP00000260197	155	252	2215	0.002	114	32	64	18	9
unique_5777	14	83	105	ENSP00000262455	42	116	407	1.72e-11	75	26	44	5	67
unique_5801	9	201	294	ENSP00000446490	192	382	461	5.70e-16	204	61	119	24	66
unique_5801	6	258	294	ENSP00000342838	1014	1277	1371	2.78e-14	270	69	178	23	86
unique_5801	7	251	294	ENSP00000296474	1086	1333	1401	1.03e-11	254	60	179	15	83
unique_5801	97	275	294	ENSP00000286301	744	924	973	4.99e-11	186	46	128	12	61
unique_5801	7	268	294	ENSP00000301178	540	819	895	4.01e-10	284	63	195	26	89
unique_5801	6	257	294	ENSP00000492290	237	494	533	1.61e-08	280	70	160	50	86
unique_5801	9	198	294	ENSP00000358991	218	416	634	2.52e-08	208	52	129	27	65
unique_5801	8	240	294	ENSP00000442885	160	397	454	3.98e-05	264	60	147	57	79
unique_5801	8	200	294	ENSP00000390477	212	414	477	1.03e-04	220	51	125	44	66
unique_5810	155	352	594	ENSP00000412856	46	199	262	0.003	199	48	105	46	33
unique_5821	216	325	680	ENSP00000418735	1478	1593	1936	0.004	120	34	72	14	16
unique_5872	550	677	915	ENSP00000446490	280	396	461	3.32e-08	130	40	75	15	14
unique_5872	549	661	915	ENSP00000342838	1112	1217	1371	3.48e-06	115	31	73	11	12
unique_5872	567	661	915	ENSP00000286301	761	848	973	4.16e-05	97	30	56	11	10
unique_5872	570	665	915	ENSP00000358991	324	421	634	0.002	106	30	58	18	10
unique_5872	579	661	915	ENSP00000390477	330	413	477	0.003	92	27	48	17	9
unique_5872	579	661	915	ENSP00000442885	278	361	454	0.004	92	27	48	17	9
unique_5880	166	303	321	ENSP00000403447	915	1037	2004	1.04e-06	139	44	78	17	50
unique_5880	149	277	321	ENSP00000403447	205	321	2004	8.99e-04	131	39	76	16	50
unique_5880	159	281	321	ENSP00000403447	745	855	2004	0.006	124	34	76	14	50
unique_5880	142	257	321	ENSP00000403447	1011	1120	2004	0.007	120	37	69	14	50
unique_5880	156	304	321	ENSP00000366307	254	394	576	2.03e-04	157	45	88	24	46
unique_5908	20	236	332	ENSP00000296474	1088	1304	1401	7.83e-14	231	57	146	28	65
unique_5908	17	218	332	ENSP00000446490	189	385	461	8.08e-14	215	60	124	31	61
unique_5908	20	213	332	ENSP00000342838	1017	1217	1371	8.39e-13	212	56	127	29	58
unique_5908	11	236	332	ENSP00000301178	533	766	895	1.73e-12	244	60	156	28	68
unique_5908	98	276	332	ENSP00000492290	305	503	533	6.75e-11	207	58	113	36	54
unique_5908	11	220	332	ENSP00000286301	579	856	973	7.68e-08	284	62	142	80	63
unique_5908	52	216	332	ENSP00000358991	237	420	634	2.30e-07	187	49	113	25	50
unique_5908	144	213	332	ENSP00000442885	279	361	454	5.41e-07	83	30	40	13	21
unique_5908	98	213	332	ENSP00000390477	278	413	477	5.74e-07	136	39	77	20	35
unique_5927	378	510	572	ENSP00000390477	297	434	477	6.06e-06	141	36	94	11	23
unique_5927	378	510	572	ENSP00000442885	245	382	454	6.40e-06	141	36	94	11	23
unique_5927	413	445	572	ENSP00000492290	357	389	533	2.26e-04	33	15	18	0	6
unique_5927	396	440	572	ENSP00000286301	756	800	973	0.003	45	17	28	0	8
unique_5927	366	440	572	ENSP00000446490	262	333	461	0.005	75	24	48	3	13
unique_5957	70	288	1361	ENSP00000432202	1	200	663	6.05e-37	220	78	121	21	16
unique_5996	21	57	169	ENSP00000325296	629	665	806	0.004	37	15	22	0	22
unique_6015	252	395	688	ENSP00000301178	547	697	895	0.002	152	31	112	9	21
unique_6015	275	395	688	ENSP00000342838	1041	1172	1371	0.003	132	32	89	11	18
unique_6015	358	415	688	ENSP00000446490	299	356	461	0.007	58	18	40	0	8
unique_6015	358	395	688	ENSP00000296474	1196	1233	1401	0.008	38	14	24	0	6
unique_6047	193	325	387	ENSP00000442885	245	382	454	2.69e-05	140	37	94	9	34
unique_6047	193	325	387	ENSP00000390477	297	434	477	2.82e-05	140	37	94	9	34
unique_6047	229	260	387	ENSP00000492290	358	389	533	1.09e-04	32	15	17	0	8
unique_6047	211	302	387	ENSP00000286301	756	846	973	7.04e-04	92	25	66	1	24
unique_6047	181	255	387	ENSP00000446490	262	333	461	0.002	75	24	48	3	19
unique_6047	172	255	387	ENSP00000358991	274	362	634	0.005	91	28	54	9	22
unique_6056	27	172	782	ENSP00000492290	232	377	533	4.37e-07	158	46	88	24	19
unique_6056	27	170	782	ENSP00000390477	205	342	477	5.86e-07	152	47	83	22	18
unique_6056	27	170	782	ENSP00000442885	153	290	454	1.10e-06	152	47	83	22	18
unique_6056	25	174	782	ENSP00000358991	208	351	634	0.002	157	44	93	20	19
unique_6109	588	648	774	ENSP00000390477	315	373	477	2.74e-04	61	20	39	2	8
unique_6109	588	648	774	ENSP00000442885	263	321	454	3.33e-04	61	20	39	2	8
unique_6148	597	745	1882	ENSP00000487081	427	550	860	1.75e-17	149	52	72	25	48
unique_6148	24	500	1882	ENSP00000487081	10	450	860	7.86e-11	501	95	322	84	48
unique_6148	918	1195	1882	ENSP00000487081	612	833	860	7.43e-10	286	73	141	72	48
unique_6148	500	744	1882	ENSP00000478255	939	1190	1281	1.69e-10	266	67	164	35	19
unique_6148	520	744	1882	ENSP00000478255	361	545	1281	1.21e-09	232	62	116	54	19
unique_6148	1557	1670	1882	ENSP00000478255	413	524	1281	1.72e-09	114	34	78	2	19
unique_6148	1552	1661	1882	ENSP00000478255	1051	1162	1281	1.36e-08	112	35	75	2	19
unique_6148	1533	1633	1882	ENSP00000339744	103	189	678	0.006	104	27	57	20	5
unique_6151	273	469	708	ENSP00000446490	170	385	461	3.47e-19	221	65	127	29	28
unique_6151	280	517	708	ENSP00000301178	541	793	895	1.44e-14	265	69	157	39	34
unique_6151	280	471	708	ENSP00000296474	1087	1288	1401	2.89e-14	205	59	130	16	27
unique_6151	281	519	708	ENSP00000342838	1017	1270	1371	2.80e-13	260	70	163	27	34
unique_6151	281	462	708	ENSP00000492290	240	438	533	3.06e-06	209	52	120	37	26
unique_6151	281	462	708	ENSP00000390477	213	411	477	3.16e-06	209	54	118	37	26
unique_6151	281	462	708	ENSP00000442885	161	359	454	5.49e-06	209	54	118	37	26
unique_6151	378	473	708	ENSP00000286301	761	858	973	3.59e-04	101	30	63	8	14
unique_6189	286	419	795	ENSP00000486498	182	302	449	3.94e-07	134	33	88	13	26
unique_6189	711	780	795	ENSP00000486498	362	428	449	0.005	76	30	31	15	26
unique_6221	679	748	1381	ENSP00000486109	787	854	983	0.007	70	24	44	2	5
unique_6246	127	266	382	ENSP00000366307	291	431	576	0.002	156	38	87	31	37
unique_6278	221	271	1487	ENSP00000379681	32	84	428	0.003	53	18	33	2	3
unique_6301	266	412	489	ENSP00000446490	243	384	461	7.84e-08	154	39	96	19	30
unique_6301	286	354	489	ENSP00000358991	296	362	634	3.27e-07	71	28	37	6	14
unique_6301	310	427	489	ENSP00000286301	756	871	973	3.41e-04	125	32	77	16	24
unique_6301	306	415	489	ENSP00000301178	643	750	895	0.001	115	28	75	12	22
unique_6301	286	367	489	ENSP00000492290	317	397	533	0.002	82	24	57	1	17
unique_6301	307	408	489	ENSP00000342838	1122	1217	1371	0.005	103	21	74	8	21
unique_6312	1601	1753	2885	ENSP00000296474	1191	1338	1401	0.001	160	36	105	19	5
unique_6312	1593	1769	2885	ENSP00000342838	1122	1294	1371	0.006	185	43	122	20	6
unique_6369	352	460	551	ENSP00000390477	294	413	477	3.98e-07	122	32	75	15	20
unique_6369	352	460	551	ENSP00000442885	242	361	454	5.53e-07	122	32	75	15	20
unique_6369	366	490	551	ENSP00000342838	1120	1241	1371	4.58e-05	137	34	76	27	23
unique_6369	369	470	551	ENSP00000286301	761	859	973	2.65e-04	108	24	69	15	19
unique_6369	376	460	551	ENSP00000492290	349	440	533	5.81e-04	94	26	57	11	15
unique_6371	263	429	468	ENSP00000402228	164	346	433	0.002	190	40	120	30	49
unique_6371	103	163	468	ENSP00000402228	75	131	433	0.002	65	21	32	12	49
unique_6373	17	137	348	ENSP00000403447	906	1007	2004	0.001	127	38	58	31	35
unique_6382	120	232	355	ENSP00000432202	53	150	663	4.20e-17	113	39	59	15	32
unique_6403	272	501	768	ENSP00000418735	1498	1710	1936	4.30e-14	235	74	134	27	53
unique_6403	275	553	768	ENSP00000418735	1188	1464	1936	6.82e-13	318	82	156	80	53
unique_6403	255	623	768	ENSP00000418735	1370	1703	1936	8.87e-13	375	95	233	47	53
unique_6403	246	622	768	ENSP00000418735	1217	1580	1936	1.45e-12	408	112	221	75	53
unique_6403	217	492	768	ENSP00000418735	940	1261	1936	2.28e-06	346	91	161	94	53
unique_6403	407	553	768	ENSP00000418735	1002	1130	1936	9.37e-06	152	44	80	28	53
unique_6403	335	493	768	ENSP00000418735	992	1131	1936	1.38e-05	165	47	87	31	53
unique_6403	433	623	768	ENSP00000418735	952	1133	1936	1.00e-04	210	56	107	47	53
unique_6403	466	590	768	ENSP00000418735	532	642	1936	0.003	128	36	72	20	53
unique_6403	66	190	768	ENSP00000403392	155	274	1190	8.62e-07	127	38	80	9	16
unique_6403	67	220	768	ENSP00000358310	159	310	1168	1.16e-05	157	41	108	8	20
unique_6403	445	527	768	ENSP00000486734	350	438	1372	4.57e-05	93	33	46	14	20
unique_6403	403	554	768	ENSP00000486734	950	1096	1372	5.89e-05	167	48	84	35	20
unique_6403	481	553	768	ENSP00000486734	695	765	1372	9.47e-05	83	31	30	22	20
unique_6403	408	528	768	ENSP00000486734	688	805	1372	0.002	138	45	56	37	20
unique_6403	445	527	768	ENSP00000348997	319	407	1341	4.67e-05	93	33	46	14	20
unique_6403	403	554	768	ENSP00000348997	919	1065	1341	5.63e-05	167	48	84	35	20
unique_6403	481	553	768	ENSP00000348997	664	734	1341	9.53e-05	83	31	30	22	20
unique_6403	408	528	768	ENSP00000348997	657	774	1341	0.002	138	45	56	37	20
unique_6413	434	980	1004	ENSP00000478255	146	610	1281	1.32e-44	554	144	314	96	55
unique_6413	724	987	1004	ENSP00000478255	1034	1262	1281	1.96e-39	264	98	131	35	55
unique_6413	728	988	1004	ENSP00000487081	408	623	860	3.12e-13	267	64	146	57	26
unique_6413	719	1003	1004	ENSP00000339744	82	326	678	1.19e-10	296	69	165	62	28
unique_6416	45	125	253	ENSP00000327336	95	173	369	0.002	83	26	51	6	32
unique_6448	108	142	146	ENSP00000390477	331	365	477	0.009	35	13	22	0	24
unique_6449	84	334	429	ENSP00000446490	151	383	461	1.84e-05	263	65	156	42	59
unique_6449	223	331	429	ENSP00000492290	319	440	533	0.001	126	33	72	21	25
unique_6449	248	351	429	ENSP00000286301	761	865	973	0.004	113	30	66	17	24
unique_6449	261	331	429	ENSP00000442885	279	361	454	0.006	86	24	44	18	17
unique_6449	261	331	429	ENSP00000390477	331	413	477	0.008	86	24	44	18	17
unique_6471	477	655	1208	ENSP00000300589	841	1023	1041	6.44e-08	191	59	112	20	29
unique_6471	162	336	1208	ENSP00000300589	827	1014	1041	0.003	194	48	121	25	29
unique_6471	185	230	1208	ENSP00000316328	994	1039	1131	0.010	46	17	29	0	4
unique_6524	873	990	1658	ENSP00000386008	221	334	336	0.009	121	30	81	10	7
unique_6548	329	470	567	ENSP00000446490	240	383	461	3.72e-06	155	40	91	24	25
unique_6548	374	534	567	ENSP00000286301	756	922	973	5.43e-06	180	43	105	32	28
unique_6548	242	467	567	ENSP00000342838	1017	1217	1371	5.05e-05	235	56	136	43	40
unique_6548	391	446	567	ENSP00000492290	357	420	533	6.03e-04	64	16	40	8	10
unique_6548	368	467	567	ENSP00000390477	309	413	477	0.001	109	29	67	13	18
unique_6548	391	467	567	ENSP00000442885	278	361	454	0.001	85	22	54	9	14
unique_6548	368	470	567	ENSP00000358991	310	420	634	0.009	118	30	66	22	18
unique_6549	374	534	567	ENSP00000286301	756	922	973	7.08e-06	179	44	105	30	28
unique_6549	271	470	567	ENSP00000446490	210	383	461	9.41e-06	208	50	116	42	35
unique_6549	391	445	567	ENSP00000492290	357	419	533	2.13e-04	63	17	38	8	10
unique_6549	363	467	567	ENSP00000390477	304	413	477	5.02e-04	115	29	71	15	19
unique_6549	374	467	567	ENSP00000342838	1125	1217	1371	5.99e-04	96	23	68	5	17
unique_6549	363	446	567	ENSP00000442885	252	341	454	8.65e-04	94	24	56	14	15
unique_6551	177	285	290	ENSP00000406657	47	126	474	0.002	109	32	48	29	38
unique_6551	177	285	290	ENSP00000378571	47	126	474	0.002	109	32	48	29	38
unique_6586	150	202	745	ENSP00000356102	629	687	888	0.006	59	20	33	6	7
unique_6597	143	219	242	ENSP00000262455	35	116	407	6.80e-07	82	26	51	5	32
unique_6654	1011	1063	1658	ENSP00000325296	478	529	806	0.002	53	19	33	1	3
unique_6664	371	472	570	ENSP00000492290	323	440	533	4.73e-04	119	32	69	18	18
unique_6664	402	472	570	ENSP00000442885	279	361	454	0.001	86	25	43	18	12
unique_6664	402	472	570	ENSP00000390477	331	413	477	0.002	86	25	43	18	12
unique_6665	226	475	570	ENSP00000446490	152	383	461	1.24e-05	261	63	158	40	44
unique_6665	402	472	570	ENSP00000442885	279	361	454	6.54e-04	86	25	43	18	12
unique_6665	402	472	570	ENSP00000390477	331	413	477	7.45e-04	86	25	43	18	12
unique_6665	362	472	570	ENSP00000492290	317	440	533	0.001	128	33	74	21	19
unique_6665	384	492	570	ENSP00000286301	756	865	973	0.001	118	31	70	17	19
unique_6666	337	415	463	ENSP00000446490	302	383	461	1.71e-04	86	29	46	11	17
unique_6666	329	432	463	ENSP00000286301	761	865	973	3.62e-04	113	30	66	17	22
unique_6666	302	412	463	ENSP00000492290	317	440	533	7.11e-04	128	33	74	21	24
unique_6666	342	412	463	ENSP00000390477	331	413	477	0.001	86	24	44	18	15
unique_6666	342	412	463	ENSP00000442885	279	361	454	0.001	86	24	44	18	15
unique_6670	234	484	579	ENSP00000446490	151	383	461	2.42e-05	262	62	160	40	43
unique_6670	267	481	579	ENSP00000442885	154	361	454	4.01e-04	248	61	114	73	37
unique_6670	267	481	579	ENSP00000390477	206	413	477	4.26e-04	242	58	123	61	37
unique_6670	338	501	579	ENSP00000286301	704	865	973	5.65e-04	174	44	108	22	28
unique_6670	371	481	579	ENSP00000492290	317	440	533	0.001	128	33	74	21	19
unique_6672	234	484	579	ENSP00000446490	151	383	461	4.00e-06	262	63	159	40	43
unique_6672	267	481	579	ENSP00000442885	154	361	454	5.38e-04	248	61	114	73	37
unique_6672	267	481	579	ENSP00000390477	206	413	477	6.08e-04	242	59	122	61	37
unique_6672	371	481	579	ENSP00000492290	317	440	533	0.001	128	33	74	21	19
unique_6672	393	501	579	ENSP00000286301	756	865	973	0.001	118	31	70	17	19
unique_6681	228	1544	1544	ENSP00000478255	35	1278	1281	0.0	1347	503	711	133	85
unique_6681	244	835	1544	ENSP00000478255	711	1280	1281	1.28e-103	607	227	328	52	85
unique_6681	1064	1526	1544	ENSP00000487081	222	621	860	4.01e-22	481	112	270	99	53
unique_6681	560	914	1544	ENSP00000487081	399	703	860	1.08e-15	361	89	210	62	53
unique_6681	581	756	1544	ENSP00000339744	87	262	678	2.16e-11	189	53	110	26	26
unique_6681	1250	1468	1544	ENSP00000339744	65	262	678	3.21e-07	232	57	128	47	26
unique_6696	239	1253	2156	ENSP00000403447	194	1125	2004	2.57e-14	1080	271	596	213	94
unique_6696	324	1461	2156	ENSP00000403447	24	1079	2004	5.58e-12	1221	301	672	248	94
unique_6696	1105	2086	2156	ENSP00000403447	101	972	2004	9.25e-12	1038	263	553	222	94
unique_6696	841	1898	2156	ENSP00000403447	101	1120	2004	8.88e-11	1167	279	632	256	94
unique_6696	101	725	2156	ENSP00000403447	517	1125	2004	1.63e-09	689	169	376	144	94
unique_6696	852	1985	2156	ENSP00000403447	24	1041	2004	6.93e-07	1210	295	647	268	94
unique_6696	101	1146	2156	ENSP00000403447	160	1161	2004	2.00e-06	1159	276	613	270	94
unique_6696	1640	2089	2156	ENSP00000403447	25	439	2004	1.59e-04	480	120	265	95	94
unique_6696	1368	2118	2156	ENSP00000403447	101	769	2004	0.002	812	206	402	204	94
unique_6696	1399	1784	2156	ENSP00000274938	47	408	994	1.60e-05	413	108	227	78	27
unique_6696	1496	1851	2156	ENSP00000274938	52	386	994	0.004	381	97	213	71	27
unique_6696	1960	2082	2156	ENSP00000274938	78	196	994	0.007	127	36	79	12	27
unique_6696	1597	1854	2156	ENSP00000366307	232	472	576	0.002	275	75	149	51	12
unique_6705	67	249	299	ENSP00000403447	934	1091	2004	7.51e-06	185	52	104	29	63
unique_6705	126	237	299	ENSP00000403447	907	997	2004	5.58e-05	113	38	52	23	63
unique_6705	65	237	299	ENSP00000403447	693	835	2004	8.06e-05	178	58	80	40	63
unique_6705	63	241	299	ENSP00000403447	392	546	2004	5.79e-04	186	56	92	38	63
unique_6705	64	192	299	ENSP00000403447	768	874	2004	0.008	129	37	70	22	63
unique_6705	126	237	299	ENSP00000274938	46	141	994	0.001	112	33	63	16	37
unique_6737	1271	1358	2490	ENSP00000385017	256	348	1508	0.005	93	26	62	5	4
unique_6790	462	753	992	ENSP00000418735	945	1239	1936	2.37e-08	316	81	190	45	34
unique_6790	458	723	992	ENSP00000418735	1388	1638	1936	4.26e-07	292	78	147	67	34
unique_6790	459	793	992	ENSP00000418735	885	1206	1936	0.001	353	77	227	49	34
unique_6790	522	650	992	ENSP00000418735	1337	1465	1936	0.002	140	45	73	22	34
unique_6795	451	531	773	ENSP00000327336	94	175	369	2.04e-07	84	33	46	5	10
unique_6795	322	550	773	ENSP00000385766	263	551	663	1.68e-05	299	80	139	80	39
unique_6795	490	595	773	ENSP00000385766	313	420	663	0.007	111	40	63	8	39
unique_6795	452	547	773	ENSP00000385766	178	275	663	0.008	101	35	58	8	39
unique_6795	472	622	773	ENSP00000385766	52	203	663	0.008	163	55	85	23	39
unique_6795	450	547	773	ENSP00000481884	55	158	674	7.58e-05	106	42	54	10	13
unique_6795	446	525	773	ENSP00000481884	75	158	674	6.52e-04	86	32	46	8	13
unique_6795	450	547	773	ENSP00000306864	55	158	674	7.58e-05	106	42	54	10	13
unique_6795	446	525	773	ENSP00000306864	75	158	674	6.52e-04	86	32	46	8	13
unique_6798	1358	1411	2593	ENSP00000446490	297	350	461	0.005	55	22	31	2	2
unique_6798	2102	2195	2593	ENSP00000342838	1178	1274	1371	0.007	97	21	73	3	4
unique_6826	159	639	661	ENSP00000221130	65	521	523	3.89e-78	492	177	269	46	73
unique_6843	17	218	691	ENSP00000446490	191	385	461	2.54e-16	210	66	121	23	29
unique_6843	18	215	691	ENSP00000296474	1088	1282	1401	2.71e-13	203	53	137	13	29
unique_6843	4	247	691	ENSP00000492290	226	473	533	1.65e-11	264	72	156	36	35
unique_6843	11	314	691	ENSP00000342838	1010	1298	1371	4.90e-11	335	80	178	77	44
unique_6843	4	223	691	ENSP00000301178	531	753	895	5.22e-11	237	56	150	31	32
unique_6843	17	217	691	ENSP00000358991	217	421	634	1.31e-10	221	63	122	36	29
unique_6843	118	233	691	ENSP00000286301	761	869	973	6.82e-09	117	36	72	9	17
unique_6843	4	213	691	ENSP00000390477	199	413	477	1.93e-07	239	61	125	53	30
unique_6843	4	213	691	ENSP00000442885	147	361	454	1.31e-06	239	61	125	53	30
unique_6859	936	1043	1212	ENSP00000274938	40	141	994	4.06e-13	111	43	56	12	14
unique_6859	932	1043	1212	ENSP00000274938	247	346	994	2.09e-12	116	46	50	20	14
unique_6859	966	1098	1212	ENSP00000274938	28	142	994	1.83e-06	136	41	71	24	14
unique_6859	952	1043	1212	ENSP00000274938	95	187	994	2.61e-06	95	33	57	5	14
unique_6859	968	1043	1212	ENSP00000274938	237	306	994	2.69e-05	78	30	38	10	14
unique_6859	952	996	1212	ENSP00000274938	341	386	994	0.004	46	20	25	1	14
unique_6859	615	882	1212	ENSP00000479496	190	454	957	9.59e-10	285	70	178	37	22
unique_6859	578	882	1212	ENSP00000484952	106	402	795	8.70e-09	335	80	187	68	25
unique_6859	929	1105	1212	ENSP00000403447	477	678	2004	3.89e-08	223	61	95	67	17
unique_6859	928	1107	1212	ENSP00000403447	931	1088	2004	5.68e-06	182	51	105	26	17
unique_6859	928	1058	1212	ENSP00000403447	356	481	2004	1.08e-05	133	43	81	9	17
unique_6859	936	1098	1212	ENSP00000403447	901	1038	2004	1.32e-05	164	48	89	27	17
unique_6859	951	1099	1212	ENSP00000403447	460	582	2004	4.22e-05	150	43	79	28	17
unique_6859	907	1043	1212	ENSP00000403447	103	225	2004	6.28e-05	139	42	79	18	17
unique_6859	952	1040	1212	ENSP00000403447	262	343	2004	0.004	94	33	44	17	17
unique_6859	942	1040	1212	ENSP00000308117	246	337	758	7.67e-08	105	35	51	19	8
unique_6859	949	993	1212	ENSP00000366307	422	466	576	5.54e-07	46	26	18	2	9
unique_6859	951	1010	1212	ENSP00000366307	307	369	576	5.40e-05	63	22	38	3	9
unique_6859	991	1054	1212	ENSP00000366307	425	480	576	0.002	66	24	30	12	9
unique_6859	952	1042	1212	ENSP00000366307	265	353	576	0.006	105	34	41	30	9
unique_6859	965	1006	1212	ENSP00000329869	794	840	934	9.78e-05	47	18	24	5	3
unique_6859	952	997	1212	ENSP00000385639	123	167	274	0.001	46	18	27	1	4
unique_6865	149	451	617	ENSP00000398266	418	724	2016	0.004	331	76	203	52	49
unique_6873	25	175	2879	ENSP00000301178	583	742	895	1.15e-17	164	48	99	17	5
unique_6873	19	179	2879	ENSP00000342838	1054	1221	1371	2.75e-15	171	53	105	13	6
unique_6873	25	233	2879	ENSP00000296474	1129	1339	1401	9.62e-15	220	59	141	20	7
unique_6873	25	177	2879	ENSP00000358991	257	419	634	4.36e-14	164	46	106	12	5
unique_6873	90	178	2879	ENSP00000286301	761	851	973	1.44e-12	91	33	56	2	3
unique_6873	7	175	2879	ENSP00000446490	215	380	461	1.88e-12	177	53	105	19	6
unique_6873	6	175	2879	ENSP00000390477	226	413	477	1.74e-07	197	53	108	36	6
unique_6873	6	175	2879	ENSP00000442885	174	361	454	1.74e-06	197	53	108	36	6
unique_6873	53	175	2879	ENSP00000492290	305	440	533	2.32e-05	142	35	82	25	4
unique_7020	218	264	539	ENSP00000398266	1248	1293	2016	0.003	47	16	30	1	9
unique_7027	199	344	469	ENSP00000274938	5	147	994	5.94e-05	153	41	95	17	31
unique_7027	242	344	469	ENSP00000308117	250	346	758	0.003	109	32	59	18	22
unique_7032	28	533	545	ENSP00000503139	41	554	574	2.41e-08	555	120	345	90	93
unique_7050	3	141	203	ENSP00000390477	294	434	477	1.00e-06	147	38	95	14	68
unique_7050	3	141	203	ENSP00000442885	242	382	454	1.17e-06	147	38	95	14	68
unique_7050	45	76	203	ENSP00000492290	358	389	533	4.69e-05	32	15	17	0	16
unique_7050	27	71	203	ENSP00000286301	756	800	973	6.01e-04	45	17	28	0	22
unique_7050	21	123	203	ENSP00000446490	283	383	461	0.001	110	28	66	16	51
unique_7073	13	215	2095	ENSP00000446490	191	396	461	8.47e-20	212	66	131	15	10
unique_7073	10	208	2095	ENSP00000301178	538	752	895	2.72e-16	218	59	137	22	9
unique_7073	11	214	2095	ENSP00000296474	1085	1296	1401	5.65e-16	217	59	140	18	10
unique_7073	14	253	2095	ENSP00000342838	1017	1268	1371	5.56e-14	261	66	165	30	11
unique_7073	13	203	2095	ENSP00000358991	217	421	634	1.00e-11	210	61	125	24	9
unique_7073	9	199	2095	ENSP00000390477	208	413	477	7.03e-11	220	64	113	43	9
unique_7073	13	199	2095	ENSP00000492290	239	440	533	5.63e-10	217	65	107	45	9
unique_7073	9	199	2095	ENSP00000442885	156	361	454	1.18e-09	218	64	115	39	9
unique_7073	94	208	2095	ENSP00000286301	742	858	973	8.36e-09	123	42	67	14	5
unique_7080	388	485	587	ENSP00000296474	1191	1286	1401	0.009	98	23	73	2	17
unique_7097	195	369	1258	ENSP00000446490	261	397	461	5.31e-08	178	51	83	44	14
unique_7097	232	353	1258	ENSP00000286301	750	849	973	3.77e-07	123	37	62	24	10
unique_7097	193	352	1258	ENSP00000342838	1088	1217	1371	1.63e-06	160	44	86	30	13
unique_7182	578	1186	4761	ENSP00000418735	989	1634	1936	2.10e-21	718	192	345	181	21
unique_7182	527	1366	4761	ENSP00000418735	876	1711	1936	4.25e-21	929	231	516	182	21
unique_7182	480	952	4761	ENSP00000418735	1191	1705	1936	1.39e-18	553	140	295	118	21
unique_7182	479	1085	4761	ENSP00000418735	1060	1715	1936	1.78e-18	711	189	363	159	21
unique_7182	648	1438	4761	ENSP00000418735	887	1733	1936	4.44e-18	914	236	488	190	21
unique_7182	1039	1442	4761	ENSP00000418735	928	1443	1936	6.09e-11	542	134	244	164	21
unique_7182	453	715	4761	ENSP00000418735	1432	1700	1936	1.06e-09	296	87	149	60	21
unique_7182	986	1042	4761	ENSP00000418735	579	642	1936	4.66e-04	64	28	29	7	21
unique_7182	1066	1156	4761	ENSP00000348997	313	403	1341	1.26e-04	101	40	41	20	5
unique_7182	583	637	4761	ENSP00000348997	349	408	1341	0.001	60	25	30	5	5
unique_7182	978	1128	4761	ENSP00000348997	911	1065	1341	0.003	168	53	85	30	5
unique_7182	1066	1156	4761	ENSP00000486734	344	434	1372	1.29e-04	101	40	41	20	5
unique_7182	583	637	4761	ENSP00000486734	380	439	1372	0.001	60	25	30	5	5
unique_7182	978	1128	4761	ENSP00000486734	942	1096	1372	0.004	168	53	85	30	5
unique_7187	92	178	666	ENSP00000327336	224	316	369	2.49e-04	93	36	51	6	13
unique_7192	48	378	378	ENSP00000371493	105	401	492	6.07e-12	333	77	218	38	88
unique_7192	48	378	378	ENSP00000479005	105	401	492	6.57e-12	333	77	218	38	88
unique_7248	332	394	462	ENSP00000478255	527	587	1281	4.40e-04	63	23	38	2	14
unique_7248	155	248	462	ENSP00000339744	115	206	678	0.004	97	33	56	8	20
unique_7252	274	614	618	ENSP00000402228	75	347	433	1.12e-08	362	88	164	110	55
unique_7273	157	270	289	ENSP00000403447	1611	1738	2004	1.05e-04	136	44	62	30	39
unique_7275	1810	1957	2161	ENSP00000358991	310	419	634	1.77e-10	149	45	64	40	11
unique_7275	1594	1680	2161	ENSP00000358991	215	301	634	1.46e-05	89	31	54	4	11
unique_7275	1810	1957	2161	ENSP00000446490	283	382	461	2.29e-10	148	50	50	48	11
unique_7275	1596	1679	2161	ENSP00000446490	191	274	461	4.93e-04	84	25	59	0	11
unique_7275	1584	1679	2161	ENSP00000286301	575	675	973	1.22e-08	101	35	61	5	15
unique_7275	1783	1985	2161	ENSP00000286301	723	879	973	7.13e-07	206	53	101	52	15
unique_7275	2115	2149	2161	ENSP00000286301	878	912	973	4.72e-04	35	15	20	0	15
unique_7275	1589	1693	2161	ENSP00000390477	205	308	477	4.17e-07	109	35	65	9	12
unique_7275	1803	1955	2161	ENSP00000390477	292	413	477	6.04e-04	165	44	66	55	12
unique_7275	1815	2005	2161	ENSP00000296474	1183	1331	1401	8.05e-07	195	56	89	50	11
unique_7275	2115	2156	2161	ENSP00000296474	1309	1350	1401	0.003	42	14	28	0	11
unique_7275	1811	1957	2161	ENSP00000342838	1120	1219	1371	1.80e-06	147	37	63	47	10
unique_7275	2094	2152	2161	ENSP00000342838	1228	1283	1371	1.05e-04	59	20	36	3	10
unique_7275	1589	1688	2161	ENSP00000492290	232	330	533	3.97e-06	104	28	67	9	5
unique_7275	1589	1693	2161	ENSP00000442885	153	256	454	5.21e-06	109	35	65	9	8
unique_7275	1803	1869	2161	ENSP00000442885	240	305	454	0.003	73	26	34	13	8
unique_7275	1816	1955	2161	ENSP00000301178	650	742	895	4.91e-05	140	38	55	47	9
unique_7275	2097	2159	2161	ENSP00000301178	756	811	895	0.002	63	24	32	7	9
unique_7276	4	178	241	ENSP00000446490	206	383	461	2.13e-16	180	55	118	7	73
unique_7276	5	175	241	ENSP00000442885	176	361	454	2.45e-12	195	56	106	33	71
unique_7276	5	175	241	ENSP00000390477	228	413	477	2.53e-12	195	56	106	33	71
unique_7276	28	183	241	ENSP00000296474	1129	1289	1401	3.07e-12	165	42	110	13	65
unique_7276	28	230	241	ENSP00000301178	583	799	895	2.65e-11	220	51	149	20	84
unique_7276	24	191	241	ENSP00000358991	253	433	634	3.36e-11	183	51	115	17	70
unique_7276	5	175	241	ENSP00000492290	255	440	533	1.35e-10	196	54	107	35	71
unique_7276	8	199	241	ENSP00000342838	1042	1242	1371	1.28e-09	204	46	143	15	80
unique_7276	37	232	241	ENSP00000286301	704	908	973	2.50e-09	213	47	141	25	81
unique_7278	1044	1108	2419	ENSP00000486498	2	68	449	3.83e-04	71	24	37	10	3
unique_7280	319	621	968	ENSP00000484952	108	406	795	3.79e-11	329	84	189	56	31
unique_7280	325	621	968	ENSP00000479496	161	458	957	2.00e-08	326	81	188	57	31
unique_7290	132	259	1297	ENSP00000446490	206	335	461	4.40e-08	134	41	83	10	10
unique_7290	129	260	1297	ENSP00000296474	1103	1233	1401	5.43e-08	135	36	92	7	10
unique_7290	135	260	1297	ENSP00000301178	563	697	895	7.81e-07	141	36	84	21	10
unique_7290	133	258	1297	ENSP00000358991	233	363	634	2.26e-05	134	36	87	11	10
unique_7290	150	257	1297	ENSP00000390477	240	357	477	5.08e-05	118	35	73	10	8
unique_7290	149	263	1297	ENSP00000286301	697	805	973	1.22e-04	118	35	71	12	9
unique_7290	155	257	1297	ENSP00000442885	193	305	454	3.25e-04	113	35	68	10	8
unique_7290	155	261	1297	ENSP00000492290	272	388	533	0.001	117	33	74	10	8
unique_7290	222	260	1297	ENSP00000342838	1134	1172	1371	0.003	39	14	25	0	3
unique_7312	194	257	2378	ENSP00000366729	26	92	256	0.008	69	27	35	7	3
unique_7358	1904	2016	2937	ENSP00000308117	541	665	758	0.004	128	33	77	18	4
unique_7358	1887	1982	2937	ENSP00000351605	590	685	707	0.006	97	26	69	2	3
unique_7370	302	493	795	ENSP00000446490	192	385	461	9.76e-14	198	59	129	10	24
unique_7370	293	507	795	ENSP00000358991	209	439	634	4.60e-11	236	61	149	26	27
unique_7370	301	511	795	ENSP00000301178	541	766	895	8.23e-10	226	54	157	15	27
unique_7370	301	495	795	ENSP00000296474	1087	1288	1401	1.91e-09	204	55	138	11	25
unique_7370	302	539	795	ENSP00000342838	1017	1268	1371	2.93e-08	260	67	163	30	30
unique_7370	301	488	795	ENSP00000390477	212	413	477	4.39e-07	214	56	120	38	24
unique_7370	366	529	795	ENSP00000492290	301	472	533	4.78e-07	183	45	108	30	21
unique_7370	301	488	795	ENSP00000442885	160	361	454	5.33e-07	214	56	120	38	24
unique_7370	402	509	795	ENSP00000286301	760	870	973	5.75e-05	114	28	77	9	14
unique_7382	477	631	4579	ENSP00000312535	51	223	636	5.57e-04	175	49	104	22	3
unique_7451	589	684	970	ENSP00000432202	53	145	663	5.00e-16	96	33	60	3	10
unique_7451	266	308	970	ENSP00000403447	1634	1676	2004	0.003	43	20	23	0	4
unique_7469	133	319	713	ENSP00000403447	1678	1859	2004	2.31e-06	187	56	126	5	26
unique_7469	209	275	713	ENSP00000403447	1619	1686	2004	6.56e-04	68	26	41	1	26
unique_7483	780	872	975	ENSP00000499921	150	232	313	0.002	94	28	54	12	10
unique_7513	482	848	880	ENSP00000494997	82	419	600	0.001	377	75	253	49	42
unique_7513	482	848	880	ENSP00000495900	82	419	600	0.001	377	75	253	49	42
unique_7513	482	848	880	ENSP00000496348	82	419	600	0.001	377	75	253	49	42
unique_7513	482	848	880	ENSP00000494136	82	419	600	0.001	377	75	253	49	42
unique_7551	1433	1553	1567	ENSP00000286301	752	853	973	0.002	126	33	64	29	8
unique_7551	1433	1548	1567	ENSP00000342838	1121	1217	1371	0.004	122	31	60	31	7
unique_7551	1328	1562	1567	ENSP00000446490	190	392	461	0.005	242	63	133	46	15
unique_7576	43	308	450	ENSP00000446490	149	396	461	3.97e-15	280	79	155	46	59
unique_7576	82	372	450	ENSP00000492290	240	514	533	5.92e-09	325	83	158	84	65
unique_7576	71	243	450	ENSP00000358991	207	363	634	9.61e-09	185	54	91	40	38
unique_7576	81	290	450	ENSP00000296474	1087	1281	1401	4.50e-08	217	49	139	29	47
unique_7576	78	289	450	ENSP00000301178	538	742	895	6.58e-08	222	53	142	27	47
unique_7576	82	322	450	ENSP00000342838	1017	1251	1371	9.01e-08	266	55	155	56	54
unique_7576	74	298	450	ENSP00000286301	580	858	973	1.25e-07	285	70	149	66	50
unique_7576	78	289	450	ENSP00000390477	209	413	477	7.33e-07	239	65	113	61	47
unique_7576	78	289	450	ENSP00000442885	157	361	454	1.46e-06	239	65	113	61	47
unique_7584	16	90	288	ENSP00000403447	1651	1726	2004	2.99e-07	76	29	46	1	42
unique_7584	4	86	288	ENSP00000403447	1605	1688	2004	1.18e-06	84	29	54	1	42
unique_7584	14	124	288	ENSP00000403447	1682	1793	2004	2.14e-05	112	36	75	1	42
unique_7584	12	93	288	ENSP00000403447	1714	1795	2004	8.47e-04	82	27	55	0	42
unique_7617	28	396	438	ENSP00000371493	105	417	492	4.58e-12	382	91	209	82	84
unique_7617	28	396	438	ENSP00000479005	105	417	492	4.62e-12	382	91	209	82	84
unique_7637	382	442	518	ENSP00000300900	217	276	313	7.01e-05	61	22	38	1	12
unique_7695	272	376	658	ENSP00000262455	30	138	407	1.97e-04	111	27	76	8	16
unique_7700	284	390	544	ENSP00000262455	28	135	407	1.72e-11	113	35	67	11	36
unique_7700	159	248	544	ENSP00000262455	40	135	407	1.92e-05	99	26	61	12	36
unique_7715	106	224	602	ENSP00000262455	31	153	407	1.48e-04	125	31	86	8	20
unique_7722	880	1145	1162	ENSP00000478255	385	649	1281	3.34e-57	266	107	158	1	24
unique_7722	868	1126	1162	ENSP00000478255	1016	1275	1281	1.08e-53	264	107	148	9	24
unique_7722	905	1135	1162	ENSP00000487081	427	640	860	2.06e-17	232	60	153	19	20
unique_7722	792	1112	1162	ENSP00000339744	5	316	678	1.27e-12	337	80	216	41	28
unique_7723	154	281	369	ENSP00000312535	77	243	636	2.15e-05	167	55	73	39	35
unique_7723	90	259	369	ENSP00000385766	56	218	663	0.010	186	52	95	39	46
unique_7759	298	770	774	ENSP00000478255	192	642	1281	1.75e-61	495	162	267	66	61
unique_7759	499	750	774	ENSP00000478255	1033	1267	1281	7.74e-55	254	107	126	21	61
unique_7759	537	771	774	ENSP00000487081	428	649	860	2.99e-23	236	65	156	15	30
unique_7759	501	749	774	ENSP00000339744	88	322	678	2.14e-15	262	72	150	40	32
unique_7760	4860	5555	5664	ENSP00000185942	40	664	710	2.72e-08	723	152	446	125	21
unique_7760	4789	5431	5664	ENSP00000185942	57	682	710	8.60e-08	681	137	451	93	21
unique_7760	4360	4840	5664	ENSP00000185942	104	559	710	0.001	496	99	342	55	21
unique_7760	5121	5487	5664	ENSP00000351554	43	408	725	6.56e-08	402	92	239	71	22
unique_7760	4861	5431	5664	ENSP00000351554	151	697	725	1.74e-07	608	125	385	98	22
unique_7760	4859	5555	5664	ENSP00000351554	71	679	725	6.62e-07	728	152	426	150	22
unique_7760	4360	4840	5664	ENSP00000351554	119	574	725	0.001	496	99	342	55	22
unique_7760	5203	5635	5664	ENSP00000351554	23	406	725	0.002	444	88	285	71	22
unique_7760	2377	2543	5664	ENSP00000274938	620	772	994	1.65e-07	177	51	92	34	25
unique_7760	2225	2433	5664	ENSP00000274938	639	800	994	1.73e-05	211	60	100	51	25
unique_7760	1943	2102	5664	ENSP00000274938	639	783	994	5.18e-05	166	44	95	27	25
unique_7760	1130	1255	5664	ENSP00000274938	638	772	994	7.32e-05	142	48	71	23	25
unique_7760	2857	3038	5664	ENSP00000274938	624	797	994	8.96e-05	196	54	106	36	25
unique_7760	1865	2065	5664	ENSP00000274938	639	799	994	1.46e-04	201	52	109	40	25
unique_7760	3494	3627	5664	ENSP00000274938	632	732	994	2.80e-04	134	42	59	33	25
unique_7760	2669	2811	5664	ENSP00000274938	637	783	994	4.92e-04	157	45	88	24	25
unique_7760	1801	1983	5664	ENSP00000274938	619	786	994	0.002	192	58	101	33	25
unique_7760	3287	3476	5664	ENSP00000274938	601	772	994	0.004	201	59	102	40	25
unique_7760	3280	3389	5664	ENSP00000479496	660	776	957	0.005	120	33	74	13	2
unique_7785	298	490	555	ENSP00000301178	617	799	895	1.15e-06	201	47	128	26	35
unique_7792	475	629	2672	ENSP00000274938	639	799	994	2.36e-06	164	49	103	12	15
unique_7792	671	834	2672	ENSP00000274938	610	773	994	1.98e-04	180	44	104	32	15
unique_7792	1010	1101	2672	ENSP00000274938	655	754	994	0.001	100	32	60	8	15
unique_7792	484	549	2672	ENSP00000361350	139	195	204	0.001	68	27	28	13	2
unique_7795	95	199	288	ENSP00000403447	868	961	2004	4.80e-06	105	37	57	11	46
unique_7795	75	202	288	ENSP00000403447	661	801	2004	1.80e-04	153	42	74	37	46
unique_7795	71	201	288	ENSP00000403447	929	1082	2004	0.005	157	39	89	29	46
unique_7795	82	202	288	ENSP00000403447	167	272	2004	0.007	122	33	72	17	46
unique_7795	91	173	288	ENSP00000403447	414	486	2004	0.008	83	23	50	10	46
unique_7809	127	203	253	ENSP00000321427	671	745	989	6.42e-04	77	23	52	2	30
unique_7838	1514	1677	3827	ENSP00000274938	616	770	994	2.30e-05	177	56	86	35	24
unique_7838	3326	3459	3827	ENSP00000274938	639	772	994	1.35e-04	140	43	85	12	24
unique_7838	1816	1920	3827	ENSP00000274938	625	729	994	1.52e-04	111	40	59	12	24
unique_7838	2861	2993	3827	ENSP00000274938	650	783	994	4.33e-04	139	47	81	11	24
unique_7838	2917	3074	3827	ENSP00000274938	635	783	994	0.001	174	49	84	41	24
unique_7838	3347	3542	3827	ENSP00000274938	613	782	994	0.001	196	57	113	26	24
unique_7838	3272	3415	3827	ENSP00000274938	653	799	994	0.002	151	48	92	11	24
unique_7838	1787	1914	3827	ENSP00000274938	650	799	994	0.002	152	41	85	26	24
unique_7838	3496	3588	3827	ENSP00000274938	634	713	994	0.005	95	29	49	17	24
unique_7838	2697	2773	3827	ENSP00000274938	654	729	994	0.008	81	28	44	9	24
unique_7838	3326	3422	3827	ENSP00000479496	720	808	957	0.003	99	30	57	12	3
unique_7846	90	399	600	ENSP00000461086	9	333	416	5.73e-21	332	88	215	29	52
unique_7846	53	331	600	ENSP00000366809	72	323	443	3.90e-06	289	71	171	47	47
unique_7848	225	500	688	ENSP00000461086	82	341	416	1.09e-24	283	84	169	30	40
unique_7848	222	425	688	ENSP00000366809	144	347	443	2.23e-07	219	62	127	30	30
unique_7940	1410	1468	1902	ENSP00000300589	955	1013	1041	0.007	59	17	42	0	3
unique_7954	422	480	559	ENSP00000432202	49	107	663	1.31e-12	59	26	33	0	11
unique_7967	16	106	128	ENSP00000301178	468	561	895	0.009	98	25	62	11	71
unique_7982	540	987	1147	ENSP00000403447	103	550	2004	1.84e-29	485	148	263	74	42
unique_7982	520	996	1147	ENSP00000403447	278	812	2004	2.47e-28	547	169	296	82	42
unique_7982	522	982	1147	ENSP00000403447	695	1193	2004	9.23e-24	508	150	302	56	42
unique_7982	746	994	1147	ENSP00000403447	35	300	2004	1.01e-10	292	90	133	69	42
unique_7982	520	659	1147	ENSP00000403447	970	1125	2004	6.60e-10	158	53	85	20	42
unique_7982	713	954	1147	ENSP00000365332	12	311	402	3.02e-07	313	87	142	84	32
unique_7982	562	681	1147	ENSP00000365332	195	327	402	0.001	142	48	63	31	32
unique_7982	519	612	1147	ENSP00000441561	368	479	635	3.60e-06	116	40	50	26	8
unique_7982	753	872	1147	ENSP00000400217	473	598	1806	8.54e-05	133	43	70	20	30
unique_7982	647	820	1147	ENSP00000400217	478	648	1806	3.00e-04	186	56	103	27	30
unique_7982	519	641	1147	ENSP00000400217	460	596	1806	4.10e-04	141	44	75	22	30
unique_7982	753	872	1147	ENSP00000200181	473	598	1823	9.70e-05	133	43	70	20	30
unique_7982	647	820	1147	ENSP00000200181	478	648	1823	3.24e-04	186	56	103	27	30
unique_7982	519	641	1147	ENSP00000200181	460	596	1823	4.94e-04	141	44	75	22	30
unique_7982	530	697	1147	ENSP00000386367	469	616	789	0.001	177	52	87	38	15
unique_8035	370	425	1451	ENSP00000403447	1634	1688	2004	0.003	56	25	30	1	4
unique_8043	674	774	927	ENSP00000286301	758	862	973	1.09e-06	108	33	65	10	11
unique_8043	681	776	927	ENSP00000301178	659	758	895	2.76e-06	103	32	61	10	10
unique_8043	673	763	927	ENSP00000296474	1187	1282	1401	3.83e-05	97	29	61	7	10
unique_8043	691	764	927	ENSP00000446490	308	383	461	0.002	78	26	46	6	8
unique_8064	2267	2346	2412	ENSP00000342838	1160	1242	1371	2.23e-06	83	25	55	3	3
unique_8064	2267	2323	2412	ENSP00000446490	324	382	461	0.009	60	23	33	4	2
unique_8064	2256	2331	2412	ENSP00000286301	774	858	973	0.010	90	23	48	19	3
unique_8135	14	155	187	ENSP00000403447	1599	1740	2004	8.10e-07	147	48	89	10	88
unique_8135	41	177	187	ENSP00000403447	1694	1832	2004	7.50e-04	144	45	87	12	88
unique_8135	40	140	187	ENSP00000403447	1726	1823	2004	0.002	101	35	63	3	88
unique_8140	35	52	74	ENSP00000398266	1568	1586	2016	0.010	19	12	6	1	24
unique_8142	548	614	1046	ENSP00000432202	53	116	663	2.68e-17	67	32	32	3	6
unique_8193	13	211	328	ENSP00000300589	844	1010	1041	4.04e-16	199	66	101	32	94
unique_8193	15	280	328	ENSP00000300589	760	1023	1041	5.46e-16	277	79	174	24	94
unique_8193	156	309	328	ENSP00000300589	843	997	1041	7.05e-09	155	46	108	1	94
unique_8193	3	163	328	ENSP00000300589	862	1018	1041	2.08e-05	161	42	115	4	94
unique_8193	18	121	328	ENSP00000316328	993	1097	1131	5.76e-04	105	31	73	1	63
unique_8193	163	264	328	ENSP00000316328	994	1096	1131	0.006	103	28	74	1	63
unique_8208	4696	4880	5071	ENSP00000446490	260	381	461	1.09e-05	186	51	70	65	4
unique_8208	4741	4784	5071	ENSP00000296474	1191	1233	1401	0.004	44	17	26	1	1
unique_8263	1244	1665	2751	ENSP00000185942	184	656	710	0.003	476	103	316	57	15
unique_8263	1244	1665	2751	ENSP00000351554	199	671	725	0.004	476	103	316	57	15
unique_8316	135	237	877	ENSP00000262455	33	138	407	1.01e-12	106	34	69	3	12
unique_8318	3	442	443	ENSP00000234590	3	431	435	0.0	442	273	154	15	99
unique_8335	98	268	602	ENSP00000461086	92	269	416	2.86e-09	181	56	112	13	28
unique_8335	202	256	602	ENSP00000366809	255	308	443	5.84e-04	55	19	35	1	9
unique_8339	166	232	261	ENSP00000054666	15	81	101	1.54e-08	67	19	48	0	26
unique_8362	390	489	1036	ENSP00000398266	1186	1278	2016	0.003	100	25	68	7	10
unique_8380	721	898	1317	ENSP00000446490	194	360	461	6.99e-11	185	54	106	25	14
unique_8380	717	1012	1317	ENSP00000301178	540	799	895	7.04e-11	305	77	174	54	22
unique_8380	717	1008	1317	ENSP00000296474	1086	1333	1401	4.38e-10	292	62	186	44	22
unique_8380	721	1029	1317	ENSP00000492290	242	532	533	4.70e-08	333	76	191	66	23
unique_8380	719	1014	1317	ENSP00000358991	218	474	634	6.59e-08	299	72	182	45	22
unique_8380	721	1022	1317	ENSP00000342838	1019	1282	1371	9.39e-08	326	83	157	86	23
unique_8380	717	875	1317	ENSP00000390477	211	357	477	8.82e-04	164	41	101	22	12
unique_8380	790	875	1317	ENSP00000442885	226	305	454	0.002	88	25	53	10	7
unique_8380	714	786	1317	ENSP00000286301	582	656	973	0.004	75	23	50	2	6
unique_8384	109	256	277	ENSP00000432202	50	195	663	3.93e-15	155	46	93	16	53
unique_8386	738	789	1347	ENSP00000301178	839	889	895	0.005	52	22	29	1	4
unique_8467	132	191	429	ENSP00000432202	53	109	663	1.59e-14	60	29	28	3	14
unique_8491	129	333	360	ENSP00000432202	2	200	663	4.23e-19	223	59	122	42	57
unique_8510	120	330	370	ENSP00000432202	6	209	663	8.54e-42	217	85	113	19	57
unique_8532	208	335	337	ENSP00000385766	400	563	663	0.005	170	45	77	48	38
unique_8574	138	848	1032	ENSP00000260197	100	753	2215	3.73e-70	740	211	414	115	69
unique_8574	160	886	1032	ENSP00000438597	5	644	695	2.94e-58	758	202	407	149	70
