# Supplementary material for: Molecular Mimicry between Toxoplasma gondii B-Cell Epitopes and Neurodevelopmental Proteins: An Immunoinformatic Approach
Source: Biomolecules. 2024 Aug 1;14(8):933. doi: 10.3390/biom14080933 (PMC11352964; doi:10.3390/biom14080933)
Supplement: Supplementary file 1 [file biomolecules-14-00933-s001.zip › Supplemental S2/random/blast-all_methods-hs_surface_random_100-filtered.txt]

unique_87	3	1261	1266	ENSP00000265724	105	1273	1281	0.0	1266	481	681	104	99
unique_129	8	266	283	ENSP00000369375	823	1091	1125	6.14e-13	283	65	180	38	92
unique_459	12	343	469	ENSP00000262455	17	366	407	7.17e-30	354	92	236	26	94
unique_459	356	462	469	ENSP00000262455	37	146	407	1.11e-08	111	23	83	5	94
unique_1170	82	457	465	ENSP00000435932	395	776	2003	1.89e-27	394	98	266	30	81
unique_1532	12	76	78	ENSP00000317997	815	880	1552	8.73e-04	66	16	49	1	85
unique_1532	11	76	78	ENSP00000317997	851	924	1552	0.009	74	17	49	8	85
unique_2410	7	254	282	ENSP00000369375	828	1089	1125	9.31e-13	264	56	190	18	88
unique_2889	1	517	525	ENSP00000265724	162	626	1281	2.48e-43	534	148	300	86	98
unique_2889	275	517	525	ENSP00000265724	1031	1271	1281	7.00e-41	247	85	152	10	98
unique_3841	18	163	168	ENSP00000317997	752	881	1552	8.39e-08	167	42	67	58	87
unique_4007	19	563	567	ENSP00000503894	33	552	574	9.66e-11	575	136	354	85	96
unique_4007	19	563	567	ENSP00000414446	33	552	574	9.66e-11	575	136	354	85	96
unique_4007	19	563	567	ENSP00000412717	33	552	574	9.66e-11	575	136	354	85	96
unique_4468	18	554	574	ENSP00000503894	21	555	574	0.0	537	296	239	2	94
unique_4468	18	554	574	ENSP00000414446	21	555	574	0.0	537	296	239	2	94
unique_4468	18	554	574	ENSP00000412717	21	555	574	0.0	537	296	239	2	94
unique_4643	80	656	666	ENSP00000503894	13	555	574	1.92e-119	578	204	338	36	87
unique_4643	80	656	666	ENSP00000414446	13	555	574	1.92e-119	578	204	338	36	87
unique_4643	80	656	666	ENSP00000412717	13	555	574	1.92e-119	578	204	338	36	87
unique_5488	8	114	115	ENSP00000482779	11	114	116	9.52e-13	107	32	72	3	93
unique_5801	8	256	294	ENSP00000369375	829	1089	1125	2.33e-15	266	62	182	22	85
unique_6681	228	1544	1544	ENSP00000265724	35	1278	1281	0.0	1347	503	711	133	85
unique_6681	244	835	1544	ENSP00000265724	711	1280	1281	1.22e-103	607	227	328	52	85
unique_7032	28	533	545	ENSP00000503894	41	554	574	2.30e-08	555	120	345	90	93
unique_7032	28	533	545	ENSP00000414446	41	554	574	2.30e-08	555	120	345	90	93
unique_7032	28	533	545	ENSP00000412717	41	554	574	2.30e-08	555	120	345	90	93
unique_7276	20	231	241	ENSP00000369375	862	1089	1125	6.93e-12	236	57	147	32	88
unique_7735	23	557	564	ENSP00000381736	18	549	554	0.0	535	383	149	3	95
unique_8003	1	113	115	ENSP00000274764	11	124	128	6.74e-51	114	77	36	1	98
unique_8004	1	112	114	ENSP00000274764	11	124	128	4.55e-50	114	76	36	2	98
