# Supplementary material for: Molecular Mimicry between Toxoplasma gondii B-Cell Epitopes and Neurodevelopmental Proteins: An Immunoinformatic Approach
Source: Biomolecules. 2024 Aug 1;14(8):933. doi: 10.3390/biom14080933 (PMC11352964; doi:10.3390/biom14080933)
Supplement: Supplementary file 1 [file biomolecules-14-00933-s001.zip › Supplemental S2/random/blast-all_methods-hs_surface_random_100.txt]

unique_2	1470	1592	2375	ENSP00000504727	3	106	449	0.005	123	35	69	19	5
unique_2	1470	1592	2375	ENSP00000504303	3	106	449	0.005	123	35	69	19	5
unique_2	1470	1592	2375	ENSP00000486498	3	106	449	0.005	123	35	69	19	5
unique_9	43	197	541	ENSP00000503894	47	197	574	2.07e-07	159	42	105	12	29
unique_9	43	197	541	ENSP00000414446	47	197	574	2.07e-07	159	42	105	12	29
unique_9	43	197	541	ENSP00000412717	47	197	574	2.07e-07	159	42	105	12	29
unique_35	370	908	1044	ENSP00000498246	56	571	656	4.61e-55	559	154	342	63	52
unique_35	276	922	1044	ENSP00000381467	6	601	667	1.31e-42	671	171	401	99	62
unique_35	378	538	1044	ENSP00000265724	409	561	1281	2.62e-07	166	42	106	18	21
unique_35	378	592	1044	ENSP00000265724	1052	1255	1281	5.61e-06	222	58	139	25	21
unique_35	389	538	1044	ENSP00000363868	1939	2075	2262	4.56e-05	153	39	95	19	15
unique_35	386	538	1044	ENSP00000363868	923	1063	2262	4.56e-04	156	32	106	18	15
unique_62	163	220	279	ENSP00000479889	299	358	461	3.67e-08	60	23	35	2	21
unique_62	156	203	279	ENSP00000358991	319	368	634	1.61e-04	50	16	32	2	17
unique_75	1508	1734	1941	ENSP00000497203	1062	1267	1420	1.10e-28	228	73	132	23	64
unique_75	833	1000	1941	ENSP00000497203	414	581	1420	1.48e-28	169	64	103	2	64
unique_75	290	702	1941	ENSP00000497203	5	388	1420	1.33e-26	425	103	269	53	64
unique_75	1212	1415	1941	ENSP00000497203	855	1056	1420	3.35e-23	207	57	142	8	64
unique_75	1818	1923	1941	ENSP00000497203	1274	1378	1420	7.22e-17	106	40	65	1	64
unique_75	460	995	1941	ENSP00000497203	881	1369	1420	1.80e-09	560	114	351	95	64
unique_75	1824	1902	1941	ENSP00000497203	482	561	1420	7.28e-05	80	26	53	1	64
unique_75	782	1056	1941	ENSP00000265724	409	687	1281	6.51e-17	290	78	186	26	27
unique_75	1611	1737	1941	ENSP00000265724	388	516	1281	1.42e-14	130	44	82	4	27
unique_75	1821	1929	1941	ENSP00000265724	1168	1276	1281	1.74e-14	109	39	70	0	27
unique_75	782	1004	1941	ENSP00000265724	1052	1274	1281	3.01e-14	231	63	152	16	27
unique_75	1818	1927	1941	ENSP00000265724	520	629	1281	1.55e-13	110	38	72	0	27
unique_75	1611	1753	1941	ENSP00000265724	1031	1174	1281	2.41e-12	149	44	94	11	27
unique_75	1615	1702	1941	ENSP00000363868	899	985	2262	1.52e-05	88	22	65	1	20
unique_75	785	988	1941	ENSP00000363868	918	1114	2262	2.37e-04	215	49	137	29	20
unique_75	1811	1908	1941	ENSP00000363868	2027	2126	2262	4.72e-04	106	31	61	14	20
unique_75	1813	1908	1941	ENSP00000363868	1012	1113	2262	0.002	102	29	67	6	20
unique_75	1626	1701	1941	ENSP00000381467	87	168	667	3.83e-05	85	29	44	12	15
unique_75	781	992	1941	ENSP00000381467	99	304	667	0.001	224	53	141	30	15
unique_75	795	1062	1941	ENSP00000498246	75	339	656	2.43e-04	281	58	194	29	14
unique_85	77	512	821	ENSP00000435932	389	840	2003	4.44e-33	458	127	303	28	53
unique_87	3	1261	1266	ENSP00000265724	105	1273	1281	0.0	1266	481	681	104	99
unique_87	857	1262	1266	ENSP00000497203	994	1383	1420	4.07e-18	429	92	275	62	55
unique_87	329	549	1266	ENSP00000497203	1165	1374	1420	2.94e-15	221	54	156	11	55
unique_87	353	616	1266	ENSP00000497203	403	647	1420	2.64e-10	274	64	171	39	55
unique_87	1093	1251	1266	ENSP00000497203	426	576	1420	7.30e-09	162	45	103	14	55
unique_87	311	486	1266	ENSP00000381467	76	251	667	3.01e-14	188	55	109	24	36
unique_87	943	1217	1266	ENSP00000381467	21	277	667	7.33e-13	290	72	170	48	36
unique_87	327	560	1266	ENSP00000363868	913	1135	2262	4.48e-14	244	68	145	31	38
unique_87	1017	1213	1266	ENSP00000363868	918	1087	2262	1.40e-12	200	55	112	33	38
unique_87	283	512	1266	ENSP00000363868	1889	2104	2262	3.15e-07	237	58	151	28	38
unique_87	1009	1216	1266	ENSP00000363868	1923	2104	2262	8.19e-05	223	43	124	56	38
unique_87	326	597	1266	ENSP00000498246	60	350	656	4.10e-11	301	76	186	39	35
unique_87	1029	1204	1266	ENSP00000498246	77	235	656	1.61e-07	184	48	103	33	35
unique_117	124	311	424	ENSP00000479889	232	385	461	1.73e-11	194	50	98	46	44
unique_117	57	222	424	ENSP00000369375	830	987	1125	2.39e-07	188	45	91	52	39
unique_117	57	222	424	ENSP00000358991	218	363	634	2.48e-06	178	38	96	44	39
unique_124	97	393	504	ENSP00000381736	134	428	554	4.59e-23	303	79	210	14	59
unique_129	15	209	283	ENSP00000479889	192	382	461	4.56e-13	200	59	127	14	69
unique_129	8	266	283	ENSP00000369375	823	1091	1125	6.14e-13	283	65	180	38	92
unique_129	8	206	283	ENSP00000358991	211	416	634	4.63e-08	211	47	147	17	70
unique_161	688	789	903	ENSP00000358407	680	778	791	0.004	102	26	73	3	11
unique_221	284	673	852	ENSP00000262455	31	381	407	1.09e-06	403	87	251	65	46
unique_248	392	498	1129	ENSP00000479889	299	383	461	1.50e-06	107	32	53	22	9
unique_261	53	92	94	ENSP00000460252	83	122	293	0.003	40	16	24	0	43
unique_264	38	141	144	ENSP00000317997	810	920	1552	1.65e-12	112	34	69	9	74
unique_264	67	144	144	ENSP00000317997	806	879	1552	2.24e-07	78	24	50	4	74
unique_271	153	758	765	ENSP00000381467	93	658	667	9.35e-77	615	188	369	58	79
unique_271	158	763	765	ENSP00000498246	61	653	656	5.05e-71	629	189	381	59	79
unique_271	128	341	765	ENSP00000363868	1895	2102	2262	1.01e-15	227	66	129	32	32
unique_271	157	371	765	ENSP00000363868	912	1118	2262	9.87e-14	218	53	151	14	32
unique_271	159	360	765	ENSP00000265724	408	610	1281	5.60e-15	213	66	126	21	29
unique_271	160	378	765	ENSP00000265724	1052	1271	1281	8.86e-13	234	66	139	29	29
unique_271	160	338	765	ENSP00000497203	1165	1339	1420	8.48e-07	188	49	117	22	23
unique_284	339	725	793	ENSP00000443192	109	512	568	1.47e-88	411	160	220	31	49
unique_286	3005	3162	3281	ENSP00000353408	362	515	578	6.44e-05	161	40	111	10	7
unique_286	3004	3248	3281	ENSP00000353408	300	570	578	4.25e-04	275	56	185	34	7
unique_327	283	369	777	ENSP00000389814	14	96	245	4.08e-04	89	29	52	8	11
unique_338	265	349	895	ENSP00000389814	40	135	245	0.008	96	31	54	11	9
unique_342	288	375	507	ENSP00000435932	389	481	2003	0.002	95	33	53	9	17
unique_344	1310	1354	1486	ENSP00000358490	273	318	352	0.008	50	21	20	9	3
unique_350	225	339	3185	ENSP00000369207	259	359	1002	2.59e-04	116	32	68	16	4
unique_449	296	345	436	ENSP00000379681	52	98	428	1.87e-04	50	23	24	3	18
unique_449	300	365	436	ENSP00000379681	44	111	428	7.54e-04	69	25	40	4	18
unique_449	308	372	436	ENSP00000379681	31	99	428	0.005	69	26	39	4	18
unique_458	96	262	513	ENSP00000479889	242	388	461	6.49e-11	170	43	101	26	33
unique_458	33	274	513	ENSP00000358991	211	440	634	1.38e-10	253	61	158	34	47
unique_458	29	265	513	ENSP00000369375	819	1043	1125	1.45e-07	254	55	153	46	46
unique_459	12	343	469	ENSP00000262455	17	366	407	7.17e-30	354	92	236	26	94
unique_459	356	462	469	ENSP00000262455	37	146	407	1.11e-08	111	23	83	5	94
unique_487	168	228	636	ENSP00000380964	45	107	172	0.004	63	21	40	2	10
unique_506	250	644	758	ENSP00000310658	62	436	1000	1.81e-07	426	103	241	82	52
unique_506	199	320	758	ENSP00000379442	30	148	641	6.77e-04	127	37	77	13	16
unique_506	199	320	758	ENSP00000460548	30	148	641	6.77e-04	127	37	77	13	16
unique_511	83	194	565	ENSP00000432638	20	139	851	0.008	121	35	76	10	20
unique_545	92	182	4007	ENSP00000478469	735	820	821	5.34e-04	95	30	52	13	2
unique_545	92	182	4007	ENSP00000414544	735	820	821	5.34e-04	95	30	52	13	2
unique_547	279	300	478	ENSP00000513363	753	774	1212	2.71e-04	22	15	7	0	5
unique_549	32	123	143	ENSP00000476000	293	383	634	0.005	97	26	60	11	64
unique_567	32	229	407	ENSP00000479889	189	383	461	4.19e-07	204	52	137	15	49
unique_567	119	260	407	ENSP00000369375	935	1067	1125	1.28e-04	150	40	85	25	35
unique_567	34	199	407	ENSP00000358991	217	390	634	0.004	178	47	115	16	41
unique_598	471	893	2159	ENSP00000310658	35	434	1000	6.46e-43	442	150	231	61	62
unique_598	908	1341	2159	ENSP00000310658	45	441	1000	2.75e-38	453	148	230	75	62
unique_598	254	639	2159	ENSP00000310658	35	434	1000	8.35e-33	421	142	223	56	62
unique_598	1118	1535	2159	ENSP00000310658	30	482	1000	1.28e-32	478	151	242	85	62
unique_598	1045	1418	2159	ENSP00000310658	44	434	1000	2.16e-27	417	127	221	69	62
unique_598	606	1003	2159	ENSP00000310658	45	445	1000	3.03e-25	445	131	223	91	62
unique_598	204	555	2159	ENSP00000310658	71	434	1000	2.48e-23	395	114	207	74	62
unique_598	198	423	2159	ENSP00000310658	209	433	1000	2.79e-13	238	64	149	25	62
unique_598	735	912	2159	ENSP00000379442	25	223	641	7.92e-23	203	77	97	29	45
unique_598	1411	1506	2159	ENSP00000379442	50	148	641	6.44e-21	99	49	47	3	45
unique_598	492	595	2159	ENSP00000379442	35	141	641	9.75e-19	107	53	51	3	45
unique_598	401	520	2159	ENSP00000379442	34	148	641	1.83e-18	122	54	59	9	45
unique_598	301	427	2159	ENSP00000379442	20	145	641	1.80e-15	133	54	66	13	45
unique_598	228	338	2159	ENSP00000379442	35	142	641	6.83e-14	114	44	61	9	45
unique_598	358	473	2159	ENSP00000379442	35	145	641	7.70e-14	120	46	61	13	45
unique_598	188	296	2159	ENSP00000379442	32	141	641	9.41e-13	115	47	57	11	45
unique_598	962	1079	2159	ENSP00000379442	27	142	641	5.37e-12	120	46	68	6	45
unique_598	1229	1481	2159	ENSP00000379442	35	338	641	2.05e-10	313	82	162	69	45
unique_598	735	912	2159	ENSP00000460548	25	223	641	7.92e-23	203	77	97	29	45
unique_598	1411	1506	2159	ENSP00000460548	50	148	641	6.44e-21	99	49	47	3	45
unique_598	492	595	2159	ENSP00000460548	35	141	641	9.75e-19	107	53	51	3	45
unique_598	401	520	2159	ENSP00000460548	34	148	641	1.83e-18	122	54	59	9	45
unique_598	301	427	2159	ENSP00000460548	20	145	641	1.80e-15	133	54	66	13	45
unique_598	228	338	2159	ENSP00000460548	35	142	641	6.83e-14	114	44	61	9	45
unique_598	358	473	2159	ENSP00000460548	35	145	641	7.70e-14	120	46	61	13	45
unique_598	188	296	2159	ENSP00000460548	32	141	641	9.41e-13	115	47	57	11	45
unique_598	962	1079	2159	ENSP00000460548	27	142	641	5.37e-12	120	46	68	6	45
unique_598	1229	1481	2159	ENSP00000460548	35	338	641	2.05e-10	313	82	162	69	45
unique_598	461	523	2159	ENSP00000371636	707	784	877	9.17e-05	78	29	34	15	15
unique_598	732	775	2159	ENSP00000371636	736	783	877	6.35e-04	48	23	21	4	15
unique_598	814	858	2159	ENSP00000371636	736	783	877	0.001	48	20	25	3	15
unique_598	1209	1300	2159	ENSP00000371636	729	813	877	0.001	96	29	52	15	15
unique_598	1464	1506	2159	ENSP00000371636	736	781	877	0.003	46	19	24	3	15
unique_598	560	606	2159	ENSP00000371636	736	783	877	0.004	48	21	26	1	15
unique_598	760	817	2159	ENSP00000405502	130	185	294	0.001	60	24	30	6	5
unique_598	1258	1300	2159	ENSP00000405502	143	184	294	0.003	45	19	21	5	5
unique_598	509	553	2159	ENSP00000383276	813	856	1247	0.002	45	20	24	1	4
unique_598	554	594	2159	ENSP00000383276	817	856	1247	0.007	41	19	21	1	4
unique_626	305	375	1602	ENSP00000381204	64	138	209	0.006	75	20	51	4	4
unique_654	30	204	324	ENSP00000440049	69	273	421	0.001	219	59	102	58	54
unique_654	30	204	324	ENSP00000489447	69	273	421	0.001	219	59	102	58	54
unique_654	30	204	324	ENSP00000489140	69	273	421	0.001	219	59	102	58	54
unique_654	59	232	324	ENSP00000218032	525	713	1042	0.003	192	54	117	21	54
unique_657	704	964	983	ENSP00000369375	818	1092	1125	1.18e-17	290	70	176	44	27
unique_657	716	905	983	ENSP00000479889	192	383	461	2.64e-17	195	57	130	8	19
unique_657	716	855	983	ENSP00000358991	218	363	634	1.29e-13	150	43	93	14	14
unique_664	7	122	547	ENSP00000503894	29	148	574	2.00e-08	120	31	85	4	21
unique_664	7	122	547	ENSP00000414446	29	148	574	2.00e-08	120	31	85	4	21
unique_664	7	122	547	ENSP00000412717	29	148	574	2.00e-08	120	31	85	4	21
unique_665	159	297	366	ENSP00000369375	926	1054	1125	3.57e-08	142	46	80	16	38
unique_665	175	277	366	ENSP00000479889	288	383	461	4.02e-08	107	32	60	15	28
unique_665	150	246	366	ENSP00000358991	291	398	634	8.12e-04	108	26	71	11	27
unique_697	1281	1362	1584	ENSP00000358490	269	340	352	1.34e-06	82	31	41	10	5
unique_716	59	135	266	ENSP00000478469	729	819	821	9.61e-07	91	32	45	14	38
unique_716	76	158	266	ENSP00000478469	712	788	821	2.49e-04	83	22	55	6	38
unique_716	59	135	266	ENSP00000414544	729	819	821	9.61e-07	91	32	45	14	38
unique_716	76	158	266	ENSP00000414544	712	788	821	2.49e-04	83	22	55	6	38
unique_722	764	850	1130	ENSP00000358490	270	350	352	3.43e-04	87	27	54	6	8
unique_764	13	112	237	ENSP00000342580	571	657	805	0.002	102	28	57	17	42
unique_783	359	515	2001	ENSP00000479889	222	383	461	0.001	165	36	118	11	8
unique_820	71	158	359	ENSP00000259324	609	695	811	0.002	89	31	55	3	25
unique_880	353	549	612	ENSP00000265724	393	610	1281	4.13e-08	229	58	128	43	61
unique_880	111	289	612	ENSP00000265724	418	592	1281	8.84e-07	189	48	117	24	61
unique_880	111	289	612	ENSP00000265724	1061	1237	1281	6.40e-06	198	49	109	40	61
unique_880	360	548	612	ENSP00000265724	1042	1247	1281	1.21e-04	219	53	123	43	61
unique_880	113	284	612	ENSP00000381467	111	274	667	1.86e-06	180	46	110	24	51
unique_880	378	517	612	ENSP00000381467	105	260	667	2.52e-05	166	36	94	36	51
unique_880	380	559	612	ENSP00000363868	922	1115	2262	1.22e-05	203	52	119	32	72
unique_880	112	370	612	ENSP00000363868	1938	2188	2262	4.22e-05	282	59	169	54	72
unique_880	385	509	612	ENSP00000363868	1940	2080	2262	3.84e-04	145	41	80	24	72
unique_880	474	530	612	ENSP00000497203	487	542	1420	2.76e-05	59	26	28	5	56
unique_880	91	289	612	ENSP00000497203	1152	1346	1420	1.43e-04	213	53	128	32	56
unique_880	389	532	612	ENSP00000497203	1181	1341	1420	8.75e-04	165	43	97	25	56
unique_880	457	532	612	ENSP00000498246	164	244	656	0.007	81	21	55	5	12
unique_886	969	1096	1387	ENSP00000369375	829	971	1125	3.81e-09	146	44	81	21	9
unique_886	1211	1271	1387	ENSP00000479889	324	385	461	2.89e-04	64	25	34	5	14
unique_886	970	1097	1387	ENSP00000479889	192	319	461	0.002	131	36	89	6	14
unique_897	221	533	2590	ENSP00000435932	402	637	2003	3.35e-13	318	75	156	87	16
unique_897	798	911	2590	ENSP00000435932	807	918	2003	0.004	116	32	78	6	16
unique_907	651	804	807	ENSP00000435932	1747	1889	2003	0.001	162	39	96	27	19
unique_917	218	454	615	ENSP00000381736	182	416	554	4.92e-16	253	70	149	34	39
unique_928	99	246	621	ENSP00000262455	41	191	407	4.04e-09	154	41	104	9	46
unique_928	485	620	621	ENSP00000262455	31	169	407	1.61e-05	144	30	101	13	46
unique_932	1316	1445	3014	ENSP00000478469	708	813	821	2.18e-04	130	35	71	24	4
unique_932	1316	1445	3014	ENSP00000414544	708	813	821	2.18e-04	130	35	71	24	4
unique_937	3154	3215	3401	ENSP00000358407	717	778	791	1.23e-05	62	23	39	0	2
unique_937	3175	3233	3401	ENSP00000358407	717	779	791	0.005	63	22	37	4	2
unique_937	3081	3197	3401	ENSP00000360170	92	198	461	0.002	121	36	67	18	3
unique_1002	414	592	877	ENSP00000369207	210	396	1002	0.008	206	57	103	46	20
unique_1114	119	196	272	ENSP00000369207	246	350	1002	6.26e-04	105	30	48	27	29
unique_1124	416	455	1765	ENSP00000479889	347	385	461	2.43e-06	40	21	18	1	2
unique_1170	82	457	465	ENSP00000435932	395	776	2003	1.89e-27	394	98	266	30	81
unique_1189	235	452	517	ENSP00000381467	98	301	667	7.62e-13	222	67	133	22	42
unique_1189	235	465	517	ENSP00000498246	61	284	656	8.67e-13	240	66	149	25	45
unique_1189	236	501	517	ENSP00000265724	408	663	1281	1.03e-11	279	76	167	36	51
unique_1189	237	446	517	ENSP00000265724	1052	1251	1281	6.19e-10	219	59	132	28	51
unique_1189	205	411	517	ENSP00000497203	1133	1329	1420	3.00e-08	208	50	146	12	40
unique_1189	221	472	517	ENSP00000363868	899	1136	2262	3.25e-08	255	63	172	20	49
unique_1189	220	471	517	ENSP00000363868	1911	2147	2262	4.47e-06	258	63	168	27	49
unique_1208	142	435	559	ENSP00000381736	128	417	554	1.71e-18	305	80	199	26	53
unique_1217	593	681	745	ENSP00000479889	299	385	461	0.003	97	27	52	18	12
unique_1222	137	212	1100	ENSP00000358490	270	351	352	0.004	87	29	42	16	7
unique_1269	61	104	518	ENSP00000480090	207	258	1733	0.003	52	19	25	8	8
unique_1350	34	362	567	ENSP00000461086	22	341	416	6.25e-24	338	88	223	27	58
unique_1369	368	467	3420	ENSP00000353408	363	462	578	4.01e-04	100	27	73	0	3
unique_1385	15	56	1605	ENSP00000363868	915	952	2262	0.001	42	19	19	4	3
unique_1433	338	501	534	ENSP00000369375	942	1093	1125	9.76e-05	173	45	98	30	31
unique_1447	177	339	395	ENSP00000393121	19	197	302	8.12e-08	182	47	113	22	41
unique_1492	29	61	70	ENSP00000357147	102	134	299	0.008	33	13	20	0	47
unique_1498	143	289	313	ENSP00000369207	210	338	1002	8.32e-04	148	41	87	20	47
unique_1518	213	277	455	ENSP00000259324	205	267	811	0.004	65	21	42	2	14
unique_1532	12	76	78	ENSP00000317997	815	880	1552	8.73e-04	66	16	49	1	85
unique_1532	11	76	78	ENSP00000317997	851	924	1552	0.009	74	17	49	8	85
unique_1535	1978	2101	2167	ENSP00000353408	377	514	578	0.002	139	37	86	16	7
unique_1535	2023	2129	2167	ENSP00000353408	349	455	578	0.003	107	25	82	0	7
unique_1536	748	902	7265	ENSP00000353408	358	513	578	5.90e-05	168	42	101	25	2
unique_1553	300	402	1306	ENSP00000479889	290	385	461	0.008	104	24	71	9	8
unique_1577	139	195	224	ENSP00000054666	11	67	101	2.57e-04	57	17	40	0	25
unique_1577	143	196	224	ENSP00000305647	6	59	117	4.40e-04	54	17	37	0	24
unique_1584	440	601	808	ENSP00000424536	224	395	477	1.48e-05	176	47	111	18	20
unique_1588	208	252	359	ENSP00000499447	185	227	541	0.001	45	19	24	2	13
unique_1617	173	602	716	ENSP00000310658	71	443	1000	3.96e-06	454	105	244	105	60
unique_1617	150	272	716	ENSP00000379442	30	149	641	4.89e-04	128	37	78	13	17
unique_1617	150	272	716	ENSP00000460548	30	149	641	4.89e-04	128	37	78	13	17
unique_1631	317	471	565	ENSP00000310658	302	444	1000	2.77e-05	159	52	87	20	30
unique_1631	303	415	565	ENSP00000310658	56	162	1000	0.005	127	37	56	34	30
unique_1631	303	411	565	ENSP00000379442	35	141	641	0.007	126	38	52	36	19
unique_1631	303	411	565	ENSP00000460548	35	141	641	0.007	126	38	52	36	19
unique_1631	246	366	565	ENSP00000513002	488	588	781	0.009	124	38	60	26	21
unique_1662	67	266	762	ENSP00000479889	189	390	461	6.88e-19	208	60	134	14	26
unique_1662	65	310	762	ENSP00000369375	825	1088	1125	6.97e-14	268	63	179	26	32
unique_1662	70	258	762	ENSP00000358991	218	420	634	3.36e-08	209	55	128	26	25
unique_1689	683	740	800	ENSP00000479889	326	383	461	0.001	59	18	39	2	7
unique_1709	398	666	2050	ENSP00000435932	1583	1888	2003	0.009	317	85	173	59	13
unique_1710	107	703	793	ENSP00000498246	3	572	656	4.05e-59	615	162	390	63	75
unique_1710	118	401	793	ENSP00000381467	50	330	667	3.16e-48	292	106	167	19	36
unique_1710	164	380	793	ENSP00000265724	1052	1269	1281	1.85e-10	229	62	144	23	29
unique_1710	149	365	793	ENSP00000265724	396	611	1281	2.33e-08	233	63	137	33	29
unique_1710	171	365	793	ENSP00000363868	922	1108	2262	7.29e-09	198	50	134	14	26
unique_1710	158	317	793	ENSP00000363868	1922	2075	2262	8.02e-08	162	42	110	10	26
unique_1710	93	350	793	ENSP00000497203	1097	1344	1420	1.70e-07	276	63	167	46	36
unique_1710	287	376	793	ENSP00000497203	487	573	1420	0.007	94	21	62	11	36
unique_1715	898	1077	2121	ENSP00000353408	359	536	578	7.04e-05	188	47	123	18	9
unique_1715	915	1080	2121	ENSP00000353408	352	513	578	6.17e-04	167	39	122	6	9
unique_1722	506	644	2483	ENSP00000435932	410	540	2003	6.73e-04	139	34	97	8	11
unique_1722	1389	1517	2483	ENSP00000435932	1095	1219	2003	0.002	129	36	89	4	11
unique_1727	166	314	674	ENSP00000310658	35	172	1000	6.51e-19	149	57	81	11	34
unique_1727	158	312	674	ENSP00000310658	306	445	1000	2.85e-17	155	53	87	15	34
unique_1727	158	364	674	ENSP00000310658	71	327	1000	1.01e-16	272	80	112	80	34
unique_1727	178	344	674	ENSP00000310658	283	430	1000	1.35e-13	167	51	97	19	34
unique_1727	154	358	674	ENSP00000310658	194	407	1000	3.39e-12	233	67	119	47	34
unique_1727	284	382	674	ENSP00000310658	61	158	1000	3.88e-07	107	37	53	17	34
unique_1727	158	251	674	ENSP00000379442	50	137	641	9.02e-15	95	40	47	8	33
unique_1727	239	377	674	ENSP00000379442	40	161	641	1.02e-10	139	52	70	17	33
unique_1727	158	251	674	ENSP00000460548	50	137	641	9.02e-15	95	40	47	8	33
unique_1727	239	377	674	ENSP00000460548	40	161	641	1.02e-10	139	52	70	17	33
unique_1727	241	311	674	ENSP00000371636	715	783	877	1.96e-05	73	26	41	6	29
unique_1727	275	370	674	ENSP00000371636	693	793	877	2.47e-05	106	34	57	15	29
unique_1727	175	221	674	ENSP00000371636	737	783	877	0.006	47	15	32	0	29
unique_1727	219	259	674	ENSP00000371636	737	776	877	0.007	41	14	26	1	29
unique_1727	215	252	674	ENSP00000383276	429	465	1247	0.002	38	17	20	1	9
unique_1727	221	273	674	ENSP00000383276	192	239	1247	0.007	54	22	25	7	9
unique_1727	158	221	674	ENSP00000405502	130	185	294	0.003	64	20	36	8	9
unique_1731	3193	3332	3593	ENSP00000497203	1143	1282	1420	1.69e-21	140	48	92	0	16
unique_1731	1931	2010	3593	ENSP00000497203	426	505	1420	8.58e-17	80	37	43	0	16
unique_1731	2697	2966	3593	ENSP00000497203	851	1111	1420	1.75e-16	278	70	183	25	16
unique_1731	3477	3578	3593	ENSP00000497203	1278	1376	1420	2.81e-06	102	31	68	3	16
unique_1731	3197	3332	3593	ENSP00000265724	1033	1173	1281	1.01e-11	142	41	94	7	10
unique_1731	3197	3326	3593	ENSP00000265724	390	522	1281	1.28e-08	133	38	92	3	10
unique_1731	3446	3578	3593	ENSP00000265724	491	623	1281	5.25e-08	135	39	92	4	10
unique_1731	3483	3586	3593	ENSP00000265724	1175	1277	1281	3.00e-07	105	36	66	3	10
unique_1731	1932	2006	3593	ENSP00000265724	470	545	1281	2.68e-05	76	27	48	1	10
unique_1731	1931	2006	3593	ENSP00000265724	1112	1190	1281	5.96e-05	79	25	51	3	10
unique_1731	3208	3285	3593	ENSP00000363868	908	985	2262	0.001	79	25	52	2	2
unique_1731	1759	1794	3593	ENSP00000381467	98	133	667	0.004	36	17	19	0	1
unique_1743	1027	1079	1430	ENSP00000479889	332	383	461	0.001	53	17	35	1	4
unique_1745	1672	1806	1882	ENSP00000188790	618	752	761	2.47e-16	137	43	90	4	14
unique_1745	599	646	1882	ENSP00000188790	183	231	761	1.82e-06	49	19	29	1	14
unique_1745	1429	1514	1882	ENSP00000188790	531	613	761	2.35e-05	90	27	52	11	14
unique_1755	89	155	172	ENSP00000390581	489	544	568	2.13e-05	67	24	32	11	39
unique_1755	89	155	172	ENSP00000347140	197	250	312	2.99e-05	67	23	31	13	39
unique_1755	89	155	172	ENSP00000460252	177	230	293	6.45e-04	67	21	33	13	39
unique_1755	87	133	172	ENSP00000266456	92	139	202	0.003	48	14	33	1	27
unique_1765	724	792	3914	ENSP00000478469	731	808	821	7.52e-05	78	27	42	9	2
unique_1765	721	785	3914	ENSP00000478469	746	819	821	2.81e-04	74	25	40	9	2
unique_1765	732	792	3914	ENSP00000478469	723	790	821	5.30e-04	68	24	37	7	2
unique_1765	724	792	3914	ENSP00000414544	731	808	821	7.52e-05	78	27	42	9	2
unique_1765	721	785	3914	ENSP00000414544	746	819	821	2.81e-04	74	25	40	9	2
unique_1765	732	792	3914	ENSP00000414544	723	790	821	5.30e-04	68	24	37	7	2
unique_1781	62	156	1178	ENSP00000513363	28	129	1212	0.006	102	32	63	7	8
unique_1787	505	646	2451	ENSP00000435932	470	602	2003	1.49e-19	143	49	83	11	11
unique_1787	1253	1391	2451	ENSP00000435932	1011	1182	2003	0.003	174	41	96	37	11
unique_1790	748	805	1847	ENSP00000353408	355	416	578	0.009	62	18	40	4	3
unique_1807	201	360	3282	ENSP00000369207	199	346	1002	5.57e-06	164	47	97	20	5
unique_1848	31	245	342	ENSP00000369375	822	1054	1125	2.24e-22	234	68	146	20	63
unique_1848	27	228	342	ENSP00000479889	174	385	461	3.86e-14	218	60	136	22	59
unique_1848	32	226	342	ENSP00000358991	211	420	634	5.16e-09	214	51	140	23	57
unique_1850	1207	1408	1884	ENSP00000265724	1052	1259	1281	3.67e-11	221	57	132	32	12
unique_1850	1188	1386	1884	ENSP00000265724	387	593	1281	5.41e-10	217	60	129	28	12
unique_1850	1201	1457	1884	ENSP00000497203	1159	1400	1420	5.11e-08	281	76	142	63	14
unique_1850	1192	1356	1884	ENSP00000381467	77	247	667	2.57e-05	183	48	105	30	9
unique_1850	1211	1356	1884	ENSP00000363868	1932	2075	2262	0.004	154	41	95	18	8
unique_1850	1197	1356	1884	ENSP00000363868	905	1063	2262	0.005	164	43	112	9	8
unique_1866	1423	1467	1618	ENSP00000379681	34	78	428	1.04e-04	45	20	25	0	3
unique_1866	1428	1477	1618	ENSP00000379681	60	109	428	8.71e-04	50	18	32	0	3
unique_1866	1426	1456	1618	ENSP00000379681	67	97	428	0.004	31	14	17	0	3
unique_1866	1426	1474	1618	ENSP00000389814	64	118	245	0.002	55	23	26	6	3
unique_1866	1417	1454	1618	ENSP00000502789	24	65	249	0.007	42	18	20	4	2
unique_1916	61	841	2057	ENSP00000435932	403	1209	2003	6.24e-30	894	207	487	200	38
unique_1926	1388	1652	1671	ENSP00000369375	850	1092	1125	1.99e-19	286	85	137	64	16
unique_1926	1403	1589	1671	ENSP00000479889	226	381	461	1.87e-17	190	61	92	37	11
unique_1926	1369	1621	1671	ENSP00000358991	195	463	634	8.59e-14	296	75	151	70	15
unique_1938	2698	2753	5381	ENSP00000478469	742	802	821	0.001	61	22	34	5	1
unique_1938	2698	2764	5381	ENSP00000478469	733	805	821	0.002	73	25	42	6	1
unique_1938	2698	2753	5381	ENSP00000414544	742	802	821	0.001	61	22	34	5	1
unique_1938	2698	2764	5381	ENSP00000414544	733	805	821	0.002	73	25	42	6	1
unique_1941	1742	1923	3132	ENSP00000310658	637	804	1000	1.52e-06	193	54	103	36	12
unique_1941	1964	2128	3132	ENSP00000310658	624	775	1000	8.42e-04	178	46	93	39	12
unique_1941	1706	1865	3132	ENSP00000310658	654	804	1000	0.009	165	46	100	19	12
unique_1941	1698	1771	3132	ENSP00000368538	54	136	278	7.78e-04	87	30	40	17	2
unique_1941	2937	3066	3132	ENSP00000353408	382	514	578	0.003	136	35	92	9	4
unique_1944	996	1139	1371	ENSP00000358991	217	363	634	1.30e-11	149	42	100	7	11
unique_1944	995	1192	1371	ENSP00000479889	190	385	461	5.22e-11	210	60	124	26	14
unique_1944	1040	1188	1371	ENSP00000369375	872	1032	1125	2.38e-05	175	45	90	40	11
unique_1961	211	1037	1037	ENSP00000264205	95	767	768	2.35e-86	837	228	435	174	80
unique_1961	589	1037	1037	ENSP00000505690	344	750	751	5.09e-57	458	142	256	60	56
unique_1961	215	346	1037	ENSP00000505690	59	157	751	1.20e-08	132	37	62	33	56
unique_1961	589	1037	1037	ENSP00000502021	344	750	751	5.09e-57	458	142	256	60	56
unique_1961	215	346	1037	ENSP00000502021	59	157	751	1.20e-08	132	37	62	33	56
unique_1961	589	1037	1037	ENSP00000505211	344	750	751	5.09e-57	458	142	256	60	56
unique_1961	215	346	1037	ENSP00000505211	59	157	751	1.20e-08	132	37	62	33	56
unique_1961	589	1037	1037	ENSP00000353679	344	750	751	5.09e-57	458	142	256	60	56
unique_1961	215	346	1037	ENSP00000353679	59	157	751	1.20e-08	132	37	62	33	56
unique_1966	1343	1421	1718	ENSP00000390581	355	429	568	0.002	79	25	50	4	5
unique_1966	1131	1665	1718	ENSP00000435932	1365	1852	2003	0.003	551	126	346	79	31
unique_1966	207	312	1718	ENSP00000218032	581	698	1042	0.006	120	40	64	16	6
unique_1985	388	562	793	ENSP00000358991	212	364	634	5.41e-09	184	54	90	40	22
unique_1985	344	612	793	ENSP00000479889	147	377	461	1.12e-07	280	72	148	60	34
unique_1985	394	615	793	ENSP00000369375	830	1031	1125	6.58e-07	232	53	139	40	28
unique_2044	311	398	7897	ENSP00000478469	702	805	821	1.22e-04	104	31	57	16	1
unique_2044	311	398	7897	ENSP00000414544	702	805	821	1.22e-04	104	31	57	16	1
unique_2044	261	478	7897	ENSP00000369207	210	397	1002	0.001	226	55	125	46	3
unique_2087	14	190	301	ENSP00000310658	283	447	1000	6.55e-15	180	56	106	18	69
unique_2087	13	140	301	ENSP00000310658	45	165	1000	2.34e-14	129	49	71	9	69
unique_2087	48	220	301	ENSP00000310658	36	199	1000	4.86e-11	175	54	108	13	69
unique_2087	13	133	301	ENSP00000310658	323	433	1000	5.76e-10	123	45	64	14	69
unique_2087	68	210	301	ENSP00000379442	35	175	641	4.25e-13	147	50	87	10	66
unique_2087	14	170	301	ENSP00000379442	19	170	641	9.38e-11	165	54	90	21	66
unique_2087	12	127	301	ENSP00000379442	64	170	641	6.82e-09	119	42	62	15	66
unique_2087	68	210	301	ENSP00000460548	35	175	641	4.25e-13	147	50	87	10	66
unique_2087	14	170	301	ENSP00000460548	19	170	641	9.38e-11	165	54	90	21	66
unique_2087	12	127	301	ENSP00000460548	64	170	641	6.82e-09	119	42	62	15	66
unique_2087	80	129	301	ENSP00000383276	412	464	1247	0.006	53	19	31	3	17
unique_2140	1201	1285	2079	ENSP00000381204	53	136	209	0.009	85	23	61	1	4
unique_2189	40	108	168	ENSP00000332659	20	92	361	0.003	76	24	42	10	41
unique_2204	2997	3195	3615	ENSP00000353408	349	575	578	3.43e-04	230	52	144	34	6
unique_2230	1228	1276	3269	ENSP00000358991	310	361	634	0.004	55	22	24	9	1
unique_2232	2136	2253	3156	ENSP00000369207	233	355	1002	7.54e-04	128	37	76	15	4
unique_2236	3114	3268	3801	ENSP00000353408	370	522	578	0.003	158	39	111	8	4
unique_2244	172	248	8641	ENSP00000478469	738	816	821	0.001	80	31	45	4	1
unique_2244	172	248	8641	ENSP00000414544	738	816	821	0.001	80	31	45	4	1
unique_2311	311	410	1291	ENSP00000369375	883	984	1125	1.49e-04	107	30	65	12	8
unique_2313	210	460	598	ENSP00000358991	211	420	634	4.59e-05	255	63	143	49	42
unique_2313	361	460	598	ENSP00000479889	302	383	461	0.005	100	29	53	18	17
unique_2325	286	609	642	ENSP00000424536	81	404	477	1.93e-11	355	82	211	62	50
unique_2341	502	651	1744	ENSP00000369375	819	985	1125	3.27e-06	170	47	100	23	9
unique_2341	504	654	1744	ENSP00000358991	209	364	634	7.85e-05	158	39	110	9	9
unique_2341	513	651	1744	ENSP00000479889	192	332	461	1.60e-04	144	38	98	8	11
unique_2341	1215	1264	1744	ENSP00000479889	349	396	461	0.003	50	23	25	2	11
unique_2374	194	379	3194	ENSP00000358991	218	420	634	3.11e-13	206	59	124	23	6
unique_2374	194	380	3194	ENSP00000479889	192	384	461	1.24e-11	199	59	122	18	6
unique_2374	181	394	3194	ENSP00000369375	818	1050	1125	3.98e-11	245	66	136	43	7
unique_2380	1	82	270	ENSP00000478469	719	804	821	1.20e-04	86	26	56	4	30
unique_2380	1	82	270	ENSP00000414544	719	804	821	1.20e-04	86	26	56	4	30
unique_2405	57	207	478	ENSP00000479889	232	380	461	1.49e-11	161	46	93	22	32
unique_2405	58	264	478	ENSP00000369375	872	1089	1125	2.23e-09	225	51	149	25	43
unique_2405	53	162	478	ENSP00000358991	254	363	634	5.92e-07	118	36	66	16	23
unique_2407	8	198	296	ENSP00000479889	191	385	461	5.56e-19	205	64	117	24	65
unique_2407	2	195	296	ENSP00000369375	825	1033	1125	5.43e-13	215	58	130	27	66
unique_2407	8	197	296	ENSP00000358991	217	421	634	1.60e-10	206	53	136	17	64
unique_2410	9	195	282	ENSP00000358991	218	416	634	7.11e-14	199	52	135	12	66
unique_2410	9	198	282	ENSP00000479889	192	382	461	8.18e-14	193	49	139	5	67
unique_2410	7	254	282	ENSP00000369375	828	1089	1125	9.31e-13	264	56	190	18	88
unique_2411	130	469	1820	ENSP00000435932	407	673	2003	1.37e-23	348	97	162	89	35
unique_2411	656	943	1820	ENSP00000435932	806	1137	2003	1.25e-10	340	83	197	60	35
unique_2428	411	555	1982	ENSP00000353408	349	479	578	8.41e-04	145	36	95	14	7
unique_2440	310	473	1076	ENSP00000310658	283	435	1000	2.03e-33	164	73	80	11	48
unique_2440	289	483	1076	ENSP00000310658	70	255	1000	5.59e-25	201	65	115	21	48
unique_2440	756	1004	1076	ENSP00000310658	45	250	1000	3.46e-23	255	85	115	55	48
unique_2440	753	1047	1076	ENSP00000310658	83	347	1000	6.80e-22	325	95	140	90	48
unique_2440	778	961	1076	ENSP00000310658	297	442	1000	1.38e-20	186	66	78	42	48
unique_2440	754	923	1076	ENSP00000310658	321	445	1000	3.22e-16	170	52	73	45	48
unique_2440	289	392	1076	ENSP00000310658	305	445	1000	3.46e-14	145	44	56	45	48
unique_2440	265	474	1076	ENSP00000310658	84	356	1000	7.49e-14	285	69	129	87	48
unique_2440	754	1047	1076	ENSP00000310658	126	427	1000	1.41e-13	342	83	171	88	48
unique_2440	863	962	1076	ENSP00000379442	50	149	641	1.72e-11	107	45	48	14	47
unique_2440	265	380	1076	ENSP00000379442	35	141	641	1.02e-10	124	45	54	25	47
unique_2440	787	911	1076	ENSP00000379442	50	142	641	2.63e-10	127	40	51	36	47
unique_2440	333	422	1076	ENSP00000379442	50	142	641	4.55e-10	96	37	50	9	47
unique_2440	374	472	1076	ENSP00000379442	50	142	641	6.23e-09	102	39	51	12	47
unique_2440	754	808	1076	ENSP00000379442	63	112	641	3.31e-05	55	25	25	5	47
unique_2440	903	1048	1076	ENSP00000379442	49	136	641	4.73e-04	146	39	49	58	47
unique_2440	863	962	1076	ENSP00000460548	50	149	641	1.72e-11	107	45	48	14	47
unique_2440	265	380	1076	ENSP00000460548	35	141	641	1.02e-10	124	45	54	25	47
unique_2440	787	911	1076	ENSP00000460548	50	142	641	2.63e-10	127	40	51	36	47
unique_2440	333	422	1076	ENSP00000460548	50	142	641	4.55e-10	96	37	50	9	47
unique_2440	374	472	1076	ENSP00000460548	50	142	641	6.23e-09	102	39	51	12	47
unique_2440	754	808	1076	ENSP00000460548	63	112	641	3.31e-05	55	25	25	5	47
unique_2440	903	1048	1076	ENSP00000460548	49	136	641	4.73e-04	146	39	49	58	47
unique_2440	333	391	1076	ENSP00000405502	130	185	294	2.14e-08	60	26	29	5	15
unique_2440	904	961	1076	ENSP00000405502	130	183	294	5.40e-05	58	22	32	4	15
unique_2440	374	433	1076	ENSP00000405502	130	185	294	2.51e-04	61	22	33	6	15
unique_2440	291	391	1076	ENSP00000371636	710	783	877	6.97e-05	106	34	35	37	13
unique_2440	389	433	1076	ENSP00000371636	737	783	877	0.009	48	20	24	4	13
unique_2440	876	907	1076	ENSP00000383276	432	465	1247	7.33e-05	34	18	14	2	3
unique_2475	475	538	1489	ENSP00000341682	84	143	888	0.002	64	24	36	4	4
unique_2475	82	191	1489	ENSP00000358490	253	350	352	0.005	110	32	66	12	7
unique_2490	273	367	2965	ENSP00000478469	728	814	821	1.60e-04	95	27	60	8	3
unique_2490	273	367	2965	ENSP00000414544	728	814	821	1.60e-04	95	27	60	8	3
unique_2500	390	468	2187	ENSP00000381204	38	127	209	0.008	90	24	55	11	4
unique_2514	764	886	2519	ENSP00000478469	725	820	821	1.80e-04	126	38	55	33	5
unique_2514	764	886	2519	ENSP00000414544	725	820	821	1.80e-04	126	38	55	33	5
unique_2541	6	207	1405	ENSP00000479889	189	392	461	4.85e-16	212	67	127	18	14
unique_2541	8	243	1405	ENSP00000369375	829	1082	1125	1.17e-13	264	71	155	38	17
unique_2541	9	197	1405	ENSP00000358991	218	420	634	1.21e-09	213	57	122	34	13
unique_2543	1277	1396	1717	ENSP00000228916	71	218	670	0.010	155	35	78	42	7
unique_2548	399	480	688	ENSP00000435932	1552	1642	2003	0.008	93	34	46	13	12
unique_2559	54	114	4123	ENSP00000341682	579	645	888	5.49e-04	67	21	40	6	1
unique_2569	301	412	544	ENSP00000403518	270	383	868	3.56e-04	116	33	77	6	21
unique_2569	301	412	544	ENSP00000354785	371	484	942	3.67e-04	116	33	77	6	21
unique_2569	301	412	544	ENSP00000354907	371	484	940	3.76e-04	116	33	77	6	21
unique_2569	301	412	544	ENSP00000434949	270	383	841	3.79e-04	116	33	77	6	21
unique_2569	301	412	544	ENSP00000435494	317	430	888	3.79e-04	116	33	77	6	21
unique_2569	301	412	544	ENSP00000432243	317	430	880	3.92e-04	116	33	77	6	21
unique_2570	147	203	221	ENSP00000317997	824	880	1552	5.75e-04	57	18	39	0	26
unique_2573	67	523	1170	ENSP00000435932	359	840	2003	4.99e-30	498	120	321	57	39
unique_2585	468	872	1113	ENSP00000265724	147	491	1281	1.37e-30	409	113	228	68	48
unique_2585	977	1100	1113	ENSP00000265724	502	623	1281	1.09e-28	125	62	59	4	48
unique_2585	974	1103	1113	ENSP00000265724	1144	1271	1281	4.19e-27	130	61	67	2	48
unique_2585	790	872	1113	ENSP00000265724	1052	1134	1281	5.45e-20	83	43	40	0	48
unique_2585	468	655	1113	ENSP00000265724	788	994	1281	8.63e-06	210	52	133	25	48
unique_2585	999	1088	1113	ENSP00000381467	209	300	667	3.71e-08	92	33	57	2	14
unique_2585	783	843	1113	ENSP00000381467	93	156	667	1.05e-05	64	24	37	3	14
unique_2585	973	1081	1113	ENSP00000497203	457	561	1420	1.51e-07	110	34	70	6	19
unique_2585	763	869	1113	ENSP00000497203	1145	1243	1420	1.18e-04	107	28	71	8	19
unique_2585	1007	1093	1113	ENSP00000498246	186	274	656	9.75e-06	89	28	59	2	8
unique_2585	800	871	1113	ENSP00000363868	925	996	2262	6.22e-04	73	20	51	2	6
unique_2602	110	193	1497	ENSP00000369375	828	914	1125	1.42e-04	87	29	55	3	6
unique_2602	486	552	1497	ENSP00000479889	330	395	461	0.008	70	23	40	7	4
unique_2629	41	157	282	ENSP00000377997	62	151	800	0.002	117	35	55	27	41
unique_2657	370	821	1559	ENSP00000270349	60	545	621	8.29e-80	494	163	281	50	29
unique_2666	999	1198	1412	ENSP00000252321	320	503	614	1.15e-07	209	47	128	34	14
unique_2688	1071	1202	2662	ENSP00000360170	88	221	461	2.31e-04	134	30	102	2	5
unique_2700	175	478	950	ENSP00000390581	180	513	568	0.008	346	81	211	54	32
unique_2718	205	332	1742	ENSP00000369375	837	987	1125	2.04e-08	151	36	92	23	7
unique_2718	297	333	1742	ENSP00000479889	299	335	461	9.82e-05	37	17	20	0	2
unique_2718	213	332	1742	ENSP00000358991	237	363	634	1.45e-04	127	35	85	7	7
unique_2726	58	256	2020	ENSP00000358991	204	421	634	6.33e-28	219	77	121	21	10
unique_2726	70	325	2020	ENSP00000479889	192	455	461	9.51e-28	270	85	165	20	13
unique_2726	66	254	2020	ENSP00000369375	826	1033	1125	1.05e-13	213	60	124	29	9
unique_2771	213	463	558	ENSP00000479889	151	383	461	6.00e-06	263	65	156	42	45
unique_2772	158	408	503	ENSP00000479889	151	383	461	4.48e-06	262	63	159	40	50
unique_2804	2322	2382	2463	ENSP00000358407	719	779	791	1.31e-05	61	24	37	0	8
unique_2804	2236	2303	2463	ENSP00000358407	716	779	791	6.00e-05	68	24	40	4	8
unique_2804	2269	2329	2463	ENSP00000358407	717	779	791	1.20e-04	63	22	39	2	8
unique_2804	2348	2408	2463	ENSP00000358407	719	779	791	1.20e-04	61	21	40	0	8
unique_2804	2286	2345	2463	ENSP00000358407	719	778	791	1.48e-04	60	20	40	0	8
unique_2804	2313	2372	2463	ENSP00000358407	719	778	791	1.48e-04	60	22	38	0	8
unique_2804	2329	2391	2463	ENSP00000358407	717	779	791	4.34e-04	63	21	42	0	8
unique_2804	2339	2398	2463	ENSP00000358407	719	778	791	4.61e-04	60	20	40	0	8
unique_2804	2261	2321	2463	ENSP00000358407	719	779	791	5.15e-04	61	21	40	0	8
unique_2804	2366	2426	2463	ENSP00000358407	719	779	791	5.15e-04	61	21	40	0	8
unique_2804	2304	2363	2463	ENSP00000358407	719	778	791	7.85e-04	60	20	40	0	8
unique_2804	2374	2427	2463	ENSP00000358407	717	772	791	8.19e-04	56	22	32	2	8
unique_2804	2356	2415	2463	ENSP00000358407	719	778	791	0.001	60	19	41	0	8
unique_2804	2278	2338	2463	ENSP00000358407	719	779	791	0.002	61	20	41	0	8
unique_2804	2296	2354	2463	ENSP00000358407	719	778	791	0.002	60	23	36	1	8
unique_2804	2338	2400	2463	ENSP00000358407	717	779	791	0.002	63	20	43	0	8
unique_2804	2358	2417	2463	ENSP00000358407	717	779	791	0.002	63	21	39	3	8
unique_2804	2295	2347	2463	ENSP00000358407	727	779	791	0.002	53	19	34	0	8
unique_2804	2260	2312	2463	ENSP00000358407	727	779	791	0.003	53	18	35	0	8
unique_2804	2312	2365	2463	ENSP00000358407	719	772	791	0.004	54	16	38	0	8
unique_2809	11	208	323	ENSP00000479889	189	383	461	3.88e-06	207	52	134	21	61
unique_2809	92	153	323	ENSP00000369375	926	987	1125	2.32e-04	65	22	37	6	19
unique_2810	863	1026	2568	ENSP00000353408	348	511	578	1.02e-06	171	49	108	14	15
unique_2810	665	972	2568	ENSP00000353408	295	573	578	1.66e-05	318	72	197	49	15
unique_2810	648	838	2568	ENSP00000353408	349	536	578	0.002	206	52	121	33	15
unique_2810	599	1012	2568	ENSP00000435932	1432	1939	2003	0.003	525	135	262	128	16
unique_2828	749	932	934	ENSP00000369375	943	1097	1125	7.04e-17	187	55	97	35	25
unique_2828	581	628	934	ENSP00000369375	868	916	1125	6.51e-04	49	19	29	1	25
unique_2828	742	860	934	ENSP00000479889	283	382	461	1.16e-14	119	42	58	19	22
unique_2828	537	626	934	ENSP00000479889	192	274	461	0.002	90	25	58	7	22
unique_2828	742	862	934	ENSP00000358991	310	421	634	4.80e-08	123	39	71	13	24
unique_2828	522	627	934	ENSP00000358991	201	301	634	5.05e-04	108	30	69	9	24
unique_2848	302	478	1542	ENSP00000479889	228	393	461	1.12e-12	186	51	106	29	11
unique_2848	296	508	1542	ENSP00000369375	868	1073	1125	4.95e-09	235	61	123	51	14
unique_2848	302	411	1542	ENSP00000358991	254	364	634	5.98e-07	116	33	72	11	7
unique_2870	1466	1560	1598	ENSP00000358490	262	350	352	3.16e-07	101	33	50	18	12
unique_2870	1475	1571	1598	ENSP00000358490	250	350	352	4.32e-06	108	31	59	18	12
unique_2870	1510	1572	1598	ENSP00000358490	270	340	352	1.94e-05	74	25	35	14	12
unique_2870	1524	1580	1598	ENSP00000358490	273	340	352	2.10e-05	68	24	33	11	12
unique_2870	1535	1596	1598	ENSP00000358490	273	337	352	2.98e-05	69	24	34	11	12
unique_2870	1402	1527	1598	ENSP00000358490	234	350	352	0.002	126	31	86	9	12
unique_2870	1459	1569	1598	ENSP00000369207	234	347	1002	0.006	114	27	84	3	7
unique_2876	667	1085	1230	ENSP00000449008	65	498	569	3.71e-89	450	195	208	47	34
unique_2876	667	1085	1230	ENSP00000442810	61	494	558	4.39e-89	450	195	208	47	34
unique_2889	1	517	525	ENSP00000265724	162	626	1281	2.48e-43	534	148	300	86	98
unique_2889	275	517	525	ENSP00000265724	1031	1271	1281	7.00e-41	247	85	152	10	98
unique_2889	296	510	525	ENSP00000497203	1165	1374	1420	5.79e-13	216	57	152	7	41
unique_2889	320	494	525	ENSP00000497203	403	561	1420	1.06e-08	176	43	115	18	41
unique_2889	296	500	525	ENSP00000381467	100	299	667	1.10e-08	212	56	137	19	39
unique_2889	297	494	525	ENSP00000363868	916	1107	2262	2.74e-06	200	42	148	10	38
unique_2889	230	514	525	ENSP00000498246	4	283	656	3.29e-04	292	63	210	19	54
unique_2896	71	152	852	ENSP00000381204	46	138	209	5.16e-05	93	22	60	11	10
unique_2917	1223	1297	2121	ENSP00000358490	282	344	352	0.005	75	27	36	12	4
unique_2923	2343	2472	2492	ENSP00000478469	700	815	821	1.97e-04	131	39	76	16	5
unique_2923	2343	2472	2492	ENSP00000414544	700	815	821	1.97e-04	131	39	76	16	5
unique_2940	172	710	1145	ENSP00000341682	51	553	888	1.20e-48	543	142	357	44	47
unique_2942	164	406	975	ENSP00000498246	61	299	656	5.95e-50	244	101	137	6	53
unique_2942	648	920	975	ENSP00000498246	325	586	656	1.74e-25	274	71	190	13	53
unique_2942	160	404	975	ENSP00000381467	88	328	667	2.55e-48	252	104	130	18	42
unique_2942	763	925	975	ENSP00000381467	444	607	667	7.19e-16	164	47	116	1	42
unique_2942	163	377	975	ENSP00000363868	912	1115	2262	4.14e-15	218	59	142	17	23
unique_2942	176	384	975	ENSP00000363868	1938	2135	2262	1.31e-14	215	63	129	23	23
unique_2942	166	369	975	ENSP00000265724	409	610	1281	3.06e-09	218	57	131	30	28
unique_2942	121	390	975	ENSP00000265724	1004	1267	1281	5.15e-08	295	81	158	56	28
unique_2942	166	347	975	ENSP00000497203	1165	1339	1420	2.15e-04	192	48	117	27	19
unique_2978	750	981	1007	ENSP00000369375	829	1089	1125	1.27e-07	274	65	154	55	23
unique_3005	126	267	1872	ENSP00000259324	613	764	811	6.67e-07	169	48	77	44	8
unique_3041	746	801	2893	ENSP00000246551	34	86	94	0.009	56	22	31	3	2
unique_3046	87	164	240	ENSP00000369207	246	350	1002	4.21e-04	105	30	48	27	33
unique_3048	1424	1498	2396	ENSP00000358490	269	350	352	0.009	84	24	49	11	3
unique_3051	252	472	553	ENSP00000479889	187	377	461	0.005	232	51	129	52	40
unique_3080	1475	1569	2779	ENSP00000381204	40	135	209	0.003	96	25	70	1	3
unique_3099	2170	2314	4919	ENSP00000310658	654	804	1000	5.40e-09	163	53	80	30	12
unique_3099	1531	1700	4919	ENSP00000310658	641	788	1000	3.12e-06	177	50	91	36	12
unique_3099	1409	1552	4919	ENSP00000310658	641	788	1000	8.20e-05	162	46	84	32	12
unique_3099	1474	1634	4919	ENSP00000310658	617	791	1000	2.14e-04	181	53	102	26	12
unique_3099	3035	3143	4919	ENSP00000310658	701	804	1000	3.77e-04	111	32	70	9	12
unique_3099	1580	1755	4919	ENSP00000310658	619	788	1000	4.85e-04	193	56	97	40	12
unique_3099	4623	4892	4919	ENSP00000353408	299	577	578	1.49e-05	297	62	190	45	5
unique_3100	678	872	993	ENSP00000369375	819	1032	1125	1.64e-13	214	51	144	19	20
unique_3100	689	874	993	ENSP00000479889	192	383	461	4.71e-13	198	58	122	18	19
unique_3100	689	874	993	ENSP00000358991	218	420	634	4.34e-09	205	54	130	21	19
unique_3129	84	298	566	ENSP00000369375	829	1062	1125	2.34e-12	242	68	139	35	38
unique_3129	80	283	566	ENSP00000479889	187	390	461	7.38e-11	211	49	148	14	36
unique_3129	85	277	566	ENSP00000358991	218	421	634	2.90e-05	215	53	129	33	34
unique_3154	754	854	1157	ENSP00000479889	297	397	461	1.91e-11	104	34	64	6	9
unique_3154	718	897	1157	ENSP00000369375	898	1089	1125	8.12e-08	199	52	121	26	16
unique_3156	149	235	782	ENSP00000479889	299	385	461	4.95e-08	90	32	52	6	11
unique_3160	80	283	536	ENSP00000479889	191	396	461	4.02e-16	211	60	139	12	38
unique_3160	81	327	536	ENSP00000369375	830	1089	1125	1.71e-15	267	73	167	27	46
unique_3160	80	288	536	ENSP00000358991	217	441	634	5.34e-07	230	55	149	26	39
unique_3160	432	492	536	ENSP00000317997	820	880	1552	0.008	61	17	44	0	11
unique_3182	153	225	827	ENSP00000296420	112	185	262	0.007	76	23	48	5	9
unique_3209	2280	2388	2576	ENSP00000478469	724	820	821	2.42e-05	109	30	67	12	8
unique_3209	2310	2400	2576	ENSP00000478469	729	820	821	4.41e-05	95	33	55	7	8
unique_3209	1089	1165	2576	ENSP00000478469	724	806	821	1.58e-04	85	29	46	10	8
unique_3209	1090	1161	2576	ENSP00000478469	747	820	821	7.89e-04	76	26	44	6	8
unique_3209	2306	2419	2576	ENSP00000478469	698	820	821	0.003	125	35	77	13	8
unique_3209	2280	2388	2576	ENSP00000414544	724	820	821	2.42e-05	109	30	67	12	8
unique_3209	2310	2400	2576	ENSP00000414544	729	820	821	4.41e-05	95	33	55	7	8
unique_3209	1089	1165	2576	ENSP00000414544	724	806	821	1.58e-04	85	29	46	10	8
unique_3209	1090	1161	2576	ENSP00000414544	747	820	821	7.89e-04	76	26	44	6	8
unique_3209	2306	2419	2576	ENSP00000414544	698	820	821	0.003	125	35	77	13	8
unique_3209	1126	1180	2576	ENSP00000369207	270	340	1002	0.002	71	25	30	16	2
unique_3250	5076	5228	7564	ENSP00000369207	234	390	1002	0.008	157	36	117	4	2
unique_3250	2415	2561	7564	ENSP00000353408	379	536	578	0.008	165	41	99	25	2
unique_3256	143	235	575	ENSP00000479889	299	383	461	9.00e-05	93	27	58	8	16
unique_3256	121	181	575	ENSP00000369375	930	987	1125	0.004	61	18	40	3	11
unique_3259	2741	2841	3568	ENSP00000479889	296	394	461	4.04e-10	104	39	57	8	3
unique_3259	2653	2829	3568	ENSP00000358991	247	418	634	5.01e-08	188	52	109	27	5
unique_3259	2726	2881	3568	ENSP00000369375	934	1092	1125	8.40e-08	169	48	98	23	4
unique_3287	1537	1728	2132	ENSP00000358991	217	421	634	2.18e-11	214	56	127	31	9
unique_3287	1535	1727	2132	ENSP00000479889	189	383	461	4.09e-11	201	58	129	14	9
unique_3287	1579	1722	2132	ENSP00000369375	872	1029	1125	6.10e-08	163	45	94	24	7
unique_3287	79	178	2132	ENSP00000317997	818	914	1552	1.31e-05	100	28	69	3	5
unique_3288	119	229	339	ENSP00000379442	44	152	641	7.43e-17	114	50	56	8	75
unique_3288	8	134	339	ENSP00000379442	23	144	641	1.05e-09	129	45	75	9	75
unique_3288	141	262	339	ENSP00000379442	22	136	641	3.77e-04	127	37	73	17	75
unique_3288	119	229	339	ENSP00000460548	44	152	641	7.43e-17	114	50	56	8	75
unique_3288	8	134	339	ENSP00000460548	23	144	641	1.05e-09	129	45	75	9	75
unique_3288	141	262	339	ENSP00000460548	22	136	641	3.77e-04	127	37	73	17	75
unique_3288	40	227	339	ENSP00000310658	30	213	1000	1.30e-14	195	66	111	18	67
unique_3288	24	175	339	ENSP00000310658	60	204	1000	4.61e-12	161	58	78	25	67
unique_3288	74	250	339	ENSP00000310658	297	466	1000	6.57e-11	180	52	115	13	67
unique_3288	26	175	339	ENSP00000310658	297	433	1000	2.89e-09	155	56	76	23	67
unique_3288	143	174	339	ENSP00000383276	824	856	1247	0.007	33	14	18	1	9
unique_3288	143	171	339	ENSP00000383276	191	221	1247	0.008	31	14	15	2	9
unique_3291	42	118	147	ENSP00000432638	655	727	851	0.010	78	22	50	6	52
unique_3294	187	237	806	ENSP00000479889	297	334	461	0.002	51	18	20	13	6
unique_3322	316	426	6072	ENSP00000478469	723	818	821	1.16e-07	111	36	60	15	2
unique_3322	341	447	6072	ENSP00000478469	725	816	821	1.33e-04	110	37	52	21	2
unique_3322	316	426	6072	ENSP00000414544	723	818	821	1.16e-07	111	36	60	15	2
unique_3322	341	447	6072	ENSP00000414544	725	816	821	1.33e-04	110	37	52	21	2
unique_3322	332	447	6072	ENSP00000369207	205	347	1002	3.27e-06	143	41	75	27	2
unique_3322	326	437	6072	ENSP00000369207	235	360	1002	4.32e-06	127	39	72	16	2
unique_3336	122	601	618	ENSP00000443192	39	492	568	1.20e-53	509	137	288	84	78
unique_3363	11	251	385	ENSP00000369375	872	1091	1125	1.55e-12	249	63	149	37	63
unique_3363	108	188	385	ENSP00000479889	298	380	461	7.06e-12	84	34	46	4	21
unique_3363	90	187	385	ENSP00000358991	309	416	634	3.19e-06	108	30	68	10	25
unique_3369	2074	2257	5298	ENSP00000310658	607	788	1000	4.55e-05	199	60	107	32	18
unique_3369	2156	2261	5298	ENSP00000310658	631	759	1000	8.78e-05	130	42	63	25	18
unique_3369	3340	3499	5298	ENSP00000310658	655	804	1000	2.93e-04	164	44	102	18	18
unique_3369	4152	4251	5298	ENSP00000310658	711	804	1000	3.61e-04	101	30	63	8	18
unique_3369	2594	2765	5298	ENSP00000310658	641	800	1000	0.001	179	50	103	26	18
unique_3369	1815	2005	5298	ENSP00000310658	641	814	1000	0.005	196	52	117	27	18
unique_3369	2666	2812	5298	ENSP00000310658	641	808	1000	0.006	175	49	91	35	18
unique_3369	1904	2045	5298	ENSP00000310658	640	787	1000	0.007	154	40	96	18	18
unique_3369	2010	2213	5298	ENSP00000310658	639	802	1000	0.007	205	48	115	42	18
unique_3369	2540	2701	5298	ENSP00000310658	641	789	1000	0.010	172	46	93	33	18
unique_3372	16	54	265	ENSP00000369207	101	139	1002	0.005	39	16	23	0	15
unique_3385	279	400	2539	ENSP00000252321	394	513	614	1.05e-04	133	37	72	24	5
unique_3390	10	70	228	ENSP00000357142	127	194	377	0.001	68	25	36	7	27
unique_3402	524	709	782	ENSP00000381467	66	248	667	4.02e-12	197	63	109	25	44
unique_3402	214	372	782	ENSP00000381467	107	248	667	1.15e-04	168	44	89	35	44
unique_3402	572	732	782	ENSP00000265724	409	587	1281	8.61e-12	179	57	104	18	51
unique_3402	206	408	782	ENSP00000265724	408	587	1281	1.29e-06	219	53	111	55	51
unique_3402	678	732	782	ENSP00000265724	1176	1232	1281	2.51e-06	57	24	31	2	51
unique_3402	213	443	782	ENSP00000265724	1058	1275	1281	7.00e-06	257	61	131	65	51
unique_3402	566	736	782	ENSP00000363868	909	1091	2262	3.90e-07	184	47	123	14	50
unique_3402	586	732	782	ENSP00000363868	1942	2102	2262	9.50e-07	164	48	96	20	50
unique_3402	218	425	782	ENSP00000363868	1939	2119	2262	0.002	215	55	119	41	50
unique_3402	204	372	782	ENSP00000363868	911	1064	2262	0.006	170	37	116	17	50
unique_3402	545	709	782	ENSP00000497203	1140	1316	1420	4.97e-06	180	46	116	18	55
unique_3402	204	372	782	ENSP00000497203	1162	1316	1420	7.04e-06	172	50	102	20	55
unique_3402	340	442	782	ENSP00000497203	486	576	1420	2.17e-04	104	28	62	14	55
unique_3402	596	736	782	ENSP00000497203	403	549	1420	0.002	160	33	95	32	55
unique_3402	587	720	782	ENSP00000498246	77	228	656	2.89e-05	162	48	76	38	36
unique_3402	222	372	782	ENSP00000498246	77	217	656	4.38e-04	166	43	83	40	36
unique_3414	60	163	176	ENSP00000317997	819	924	1552	1.84e-06	107	26	77	4	59
unique_3427	157	279	1063	ENSP00000358991	309	420	634	0.009	124	33	78	13	12
unique_3431	170	311	492	ENSP00000369375	898	1051	1125	4.11e-11	159	39	98	22	29
unique_3431	205	298	492	ENSP00000479889	296	386	461	4.38e-10	97	37	51	9	19
unique_3431	172	316	492	ENSP00000358991	286	439	634	4.70e-07	160	45	94	21	29
unique_3432	112	259	347	ENSP00000379442	35	167	641	6.80e-15	151	52	78	21	65
unique_3432	38	161	347	ENSP00000379442	50	179	641	6.51e-10	140	52	62	26	65
unique_3432	36	126	347	ENSP00000379442	90	169	641	0.001	93	33	45	15	65
unique_3432	112	259	347	ENSP00000460548	35	167	641	6.80e-15	151	52	78	21	65
unique_3432	38	161	347	ENSP00000460548	50	179	641	6.51e-10	140	52	62	26	65
unique_3432	36	126	347	ENSP00000460548	90	169	641	0.001	93	33	45	15	65
unique_3432	97	266	347	ENSP00000310658	41	201	1000	1.67e-13	175	56	100	19	74
unique_3432	56	230	347	ENSP00000310658	44	214	1000	5.51e-13	182	55	109	18	74
unique_3432	74	285	347	ENSP00000310658	294	517	1000	4.31e-11	233	65	138	30	74
unique_3432	28	179	347	ENSP00000310658	297	435	1000	8.49e-09	154	48	89	17	74
unique_3432	71	221	347	ENSP00000310658	254	394	1000	5.01e-06	153	49	90	14	74
unique_3432	26	145	347	ENSP00000371636	697	839	877	1.21e-06	146	42	75	29	46
unique_3432	118	183	347	ENSP00000371636	699	778	877	1.18e-05	80	27	39	14	46
unique_3432	192	287	347	ENSP00000383276	441	533	1247	2.06e-05	97	29	63	5	36
unique_3432	147	176	347	ENSP00000383276	825	856	1247	0.005	32	15	15	2	36
unique_3432	128	183	347	ENSP00000405502	130	180	294	2.16e-04	56	20	31	5	16
unique_3433	85	274	400	ENSP00000479889	192	383	461	1.22e-12	197	51	134	12	48
unique_3433	77	291	400	ENSP00000369375	821	1053	1125	7.69e-11	236	55	157	24	54
unique_3435	1900	1998	2014	ENSP00000369375	1004	1098	1125	6.97e-04	100	29	65	6	5
unique_3437	31	234	404	ENSP00000369375	829	1041	1125	1.13e-09	226	52	139	35	50
unique_3437	29	228	404	ENSP00000479889	189	383	461	2.41e-08	206	47	142	17	50
unique_3437	32	181	404	ENSP00000358991	218	362	634	3.25e-05	165	43	87	35	37
unique_3449	150	221	3027	ENSP00000358991	268	346	634	0.001	83	30	38	15	2
unique_3466	10	117	1367	ENSP00000218032	549	673	1042	5.24e-06	128	38	67	23	8
unique_3466	1042	1163	1367	ENSP00000259324	641	766	811	6.94e-06	126	40	82	4	9
unique_3487	51	249	581	ENSP00000369375	825	1038	1125	5.44e-18	218	62	133	23	34
unique_3487	52	245	581	ENSP00000479889	188	383	461	8.53e-18	212	63	115	34	33
unique_3487	39	246	581	ENSP00000358991	205	421	634	9.73e-10	231	56	138	37	36
unique_3487	448	537	581	ENSP00000317997	801	876	1552	0.001	90	26	50	14	15
unique_3595	725	819	1516	ENSP00000262455	50	144	407	1.82e-08	95	24	71	0	41
unique_3595	836	951	1516	ENSP00000262455	29	144	407	5.52e-08	116	25	91	0	41
unique_3595	1404	1499	1516	ENSP00000262455	41	136	407	2.53e-07	96	22	74	0	41
unique_3595	987	1090	1516	ENSP00000262455	41	144	407	7.83e-06	104	21	83	0	41
unique_3595	1126	1229	1516	ENSP00000262455	41	144	407	7.83e-06	104	21	83	0	41
unique_3595	1265	1368	1516	ENSP00000262455	41	144	407	7.83e-06	104	21	83	0	41
unique_3614	70	269	542	ENSP00000479889	192	383	461	3.61e-09	208	57	127	24	37
unique_3614	123	289	542	ENSP00000369375	882	1055	1125	2.98e-05	185	49	107	29	31
unique_3628	259	322	752	ENSP00000381204	67	131	209	0.006	66	19	44	3	9
unique_3661	86	227	493	ENSP00000479889	243	385	461	2.12e-07	147	40	98	9	29
unique_3661	15	283	493	ENSP00000369375	821	1084	1125	4.66e-06	293	69	171	53	55
unique_3662	996	1092	1213	ENSP00000321573	193	287	776	8.77e-07	100	31	61	8	13
unique_3662	645	710	1213	ENSP00000321573	207	275	776	2.49e-06	69	28	38	3	13
unique_3704	440	543	630	ENSP00000479889	282	384	461	4.35e-07	110	34	63	13	17
unique_3704	411	507	630	ENSP00000358991	277	391	634	0.001	117	32	63	22	15
unique_3704	447	543	630	ENSP00000369375	942	1042	1125	0.002	110	27	61	22	15
unique_3726	383	454	2495	ENSP00000478469	739	818	821	0.001	80	23	49	8	3
unique_3726	383	454	2495	ENSP00000414544	739	818	821	0.001	80	23	49	8	3
unique_3759	367	525	540	ENSP00000500794	143	296	313	4.29e-31	159	62	92	5	29
unique_3759	367	525	540	ENSP00000500732	143	296	313	4.29e-31	159	62	92	5	29
unique_3759	367	525	540	ENSP00000500170	143	296	313	4.29e-31	159	62	92	5	29
unique_3777	133	333	603	ENSP00000479889	191	396	461	3.84e-18	209	62	136	11	33
unique_3777	122	378	603	ENSP00000369375	817	1090	1125	4.63e-15	281	82	168	31	43
unique_3777	449	537	603	ENSP00000317997	798	888	1552	1.57e-05	91	27	62	2	15
unique_3777	130	320	603	ENSP00000358991	214	420	634	2.14e-05	212	53	133	26	32
unique_3785	1139	1501	2594	ENSP00000435932	1252	1627	2003	7.80e-04	392	100	247	45	14
unique_3785	1949	2137	2594	ENSP00000390581	161	371	568	0.006	211	50	139	22	7
unique_3829	1040	1233	1476	ENSP00000479889	190	383	461	4.62e-19	199	57	132	10	13
unique_3829	1038	1289	1476	ENSP00000369375	826	1089	1125	3.57e-17	271	74	171	26	17
unique_3829	1308	1474	1476	ENSP00000317997	725	881	1552	1.44e-07	170	49	105	16	11
unique_3839	658	898	1149	ENSP00000435932	1379	1617	2003	0.002	261	67	152	42	21
unique_3841	18	163	168	ENSP00000317997	752	881	1552	8.39e-08	167	42	67	58	87
unique_3846	153	347	662	ENSP00000503894	47	226	574	6.52e-05	201	44	130	27	29
unique_3846	153	347	662	ENSP00000414446	47	226	574	6.52e-05	201	44	130	27	29
unique_3846	153	347	662	ENSP00000412717	47	226	574	6.52e-05	201	44	130	27	29
unique_3878	52	137	205	ENSP00000479889	296	386	461	1.40e-04	93	27	57	9	42
unique_3878	50	169	205	ENSP00000369375	947	1090	1125	0.002	146	33	85	28	59
unique_3883	141	221	281	ENSP00000259324	661	744	811	0.004	88	30	47	11	29
unique_3932	151	208	296	ENSP00000317997	561	631	1552	0.005	71	23	35	13	20
unique_3937	197	296	1373	ENSP00000358490	240	350	352	2.89e-05	117	37	57	23	7
unique_3970	1725	1805	3095	ENSP00000369207	270	347	1002	0.006	81	20	58	3	3
unique_4004	374	533	555	ENSP00000503894	401	552	574	2.62e-06	165	47	100	18	49
unique_4004	19	132	555	ENSP00000503894	33	149	574	4.03e-05	118	31	82	5	49
unique_4004	374	533	555	ENSP00000414446	401	552	574	2.62e-06	165	47	100	18	49
unique_4004	19	132	555	ENSP00000414446	33	149	574	4.03e-05	118	31	82	5	49
unique_4004	374	533	555	ENSP00000412717	401	552	574	2.62e-06	165	47	100	18	49
unique_4004	19	132	555	ENSP00000412717	33	149	574	4.03e-05	118	31	82	5	49
unique_4007	19	563	567	ENSP00000503894	33	552	574	9.66e-11	575	136	354	85	96
unique_4007	19	563	567	ENSP00000414446	33	552	574	9.66e-11	575	136	354	85	96
unique_4007	19	563	567	ENSP00000412717	33	552	574	9.66e-11	575	136	354	85	96
unique_4018	110	211	216	ENSP00000478469	725	819	821	4.42e-04	105	30	62	13	48
unique_4018	108	196	216	ENSP00000478469	741	819	821	0.001	89	26	53	10	48
unique_4018	110	211	216	ENSP00000414544	725	819	821	4.42e-04	105	30	62	13	48
unique_4018	108	196	216	ENSP00000414544	741	819	821	0.001	89	26	53	10	48
unique_4070	128	519	683	ENSP00000310658	49	433	1000	1.02e-11	416	108	253	55	64
unique_4070	228	566	683	ENSP00000310658	62	433	1000	4.49e-06	395	97	219	79	64
unique_4070	130	263	683	ENSP00000379442	30	157	641	2.28e-07	139	44	79	16	37
unique_4070	461	580	683	ENSP00000379442	44	164	641	0.008	129	34	78	17	37
unique_4070	130	263	683	ENSP00000460548	30	157	641	2.28e-07	139	44	79	16	37
unique_4070	461	580	683	ENSP00000460548	44	164	641	0.008	129	34	78	17	37
unique_4096	1060	1474	1686	ENSP00000435932	1375	1801	2003	1.62e-09	449	126	267	56	35
unique_4096	1004	1462	1686	ENSP00000435932	1375	1863	2003	2.33e-06	504	129	315	60	35
unique_4096	885	1234	1686	ENSP00000435932	1475	1776	2003	1.27e-04	359	85	208	66	35
unique_4096	964	1097	1686	ENSP00000360170	66	205	461	0.002	141	33	100	8	15
unique_4096	1060	1213	1686	ENSP00000360170	78	240	461	0.003	165	38	114	13	15
unique_4151	1358	1735	2268	ENSP00000498132	51	399	641	7.78e-21	393	94	240	59	17
unique_4151	1358	1735	2268	ENSP00000432332	51	399	641	7.78e-21	393	94	240	59	17
unique_4203	61	183	296	ENSP00000513002	486	641	781	3.30e-08	158	53	68	37	42
unique_4203	143	230	296	ENSP00000369375	227	340	1125	1.16e-06	114	31	57	26	76
unique_4203	91	203	296	ENSP00000369375	208	344	1125	1.82e-06	142	41	67	34	76
unique_4203	44	134	296	ENSP00000369375	262	340	1125	0.001	112	29	29	54	76
unique_4203	254	291	296	ENSP00000369375	227	267	1125	0.002	41	15	23	3	76
unique_4203	50	118	296	ENSP00000503546	568	646	799	1.79e-04	79	32	37	10	23
unique_4203	50	118	296	ENSP00000503916	568	646	799	1.79e-04	79	32	37	10	23
unique_4203	50	118	296	ENSP00000504205	568	646	799	1.79e-04	79	32	37	10	23
unique_4203	161	267	296	ENSP00000222573	505	614	770	5.82e-04	118	36	63	19	74
unique_4203	48	96	296	ENSP00000222573	559	616	770	0.002	61	22	24	15	74
unique_4203	96	214	296	ENSP00000222573	504	607	770	0.004	129	41	53	35	74
unique_4203	161	267	296	ENSP00000441561	370	479	635	6.23e-04	118	36	63	19	74
unique_4203	48	96	296	ENSP00000441561	424	481	635	0.002	61	22	24	15	74
unique_4203	96	214	296	ENSP00000441561	369	472	635	0.004	129	41	53	35	74
unique_4203	187	277	296	ENSP00000200181	489	574	1823	0.005	100	34	43	23	31
unique_4287	350	453	540	ENSP00000479889	282	384	461	5.13e-07	110	33	64	13	19
unique_4287	321	417	540	ENSP00000358991	277	391	634	0.001	117	33	62	22	18
unique_4287	357	453	540	ENSP00000369375	942	1042	1125	0.001	110	26	62	22	18
unique_4358	72	120	140	ENSP00000353408	166	212	578	0.003	50	19	27	4	35
unique_4373	81	138	225	ENSP00000218032	123	180	1042	0.006	61	25	30	6	26
unique_4437	2514	2723	3001	ENSP00000379442	29	246	641	1.15e-13	233	69	126	38	7
unique_4437	2514	2723	3001	ENSP00000460548	29	246	641	1.15e-13	233	69	126	38	7
unique_4437	2457	2705	3001	ENSP00000310658	35	293	1000	1.08e-09	280	77	151	52	8
unique_4437	2469	2707	3001	ENSP00000310658	283	502	1000	8.37e-09	250	68	141	41	8
unique_4437	2506	2550	3001	ENSP00000371636	737	782	877	3.26e-07	46	22	23	1	3
unique_4437	2602	2646	3001	ENSP00000371636	737	782	877	1.39e-04	47	22	22	3	3
unique_4437	2499	2537	3001	ENSP00000383276	183	221	1247	4.53e-04	39	16	23	0	1
unique_4437	2503	2538	3001	ENSP00000383276	430	465	1247	6.62e-04	36	16	20	0	1
unique_4468	18	554	574	ENSP00000503894	21	555	574	0.0	537	296	239	2	94
unique_4468	18	554	574	ENSP00000414446	21	555	574	0.0	537	296	239	2	94
unique_4468	18	554	574	ENSP00000412717	21	555	574	0.0	537	296	239	2	94
unique_4478	212	535	563	ENSP00000369375	823	1108	1125	5.50e-06	343	70	197	76	58
unique_4478	219	359	563	ENSP00000358991	218	362	634	1.59e-05	146	40	100	6	25
unique_4478	216	511	563	ENSP00000479889	189	445	461	5.62e-04	302	65	186	51	53
unique_4514	470	674	2227	ENSP00000369375	830	1051	1125	2.44e-09	229	58	140	31	9
unique_4514	468	658	2227	ENSP00000479889	190	383	461	4.46e-07	196	44	145	7	9
unique_4514	2101	2209	2227	ENSP00000317997	818	920	1552	8.75e-05	110	34	68	8	5
unique_4538	669	756	1264	ENSP00000358490	253	350	352	0.008	98	26	62	10	7
unique_4549	660	722	1472	ENSP00000321573	211	275	776	0.001	70	25	33	12	4
unique_4570	925	1028	2564	ENSP00000478469	738	820	821	6.70e-05	106	33	48	25	4
unique_4570	964	1028	2564	ENSP00000478469	737	802	821	8.14e-05	69	29	33	7	4
unique_4570	975	1030	2564	ENSP00000478469	729	786	821	2.44e-04	60	26	28	6	4
unique_4570	925	1028	2564	ENSP00000414544	738	820	821	6.70e-05	106	33	48	25	4
unique_4570	964	1028	2564	ENSP00000414544	737	802	821	8.14e-05	69	29	33	7	4
unique_4570	975	1030	2564	ENSP00000414544	729	786	821	2.44e-04	60	26	28	6	4
unique_4587	175	233	420	ENSP00000369207	282	339	1002	0.005	59	23	35	1	14
unique_4596	43	135	1148	ENSP00000381204	40	132	209	5.95e-05	93	22	71	0	8
unique_4597	112	302	359	ENSP00000479889	192	383	461	8.15e-17	198	57	128	13	53
unique_4597	109	316	359	ENSP00000369375	827	1059	1125	2.51e-15	245	65	131	49	58
unique_4597	112	253	359	ENSP00000358991	218	364	634	2.45e-13	149	40	100	9	40
unique_4604	6001	6110	11945	ENSP00000369207	229	337	1002	0.001	125	38	56	31	1
unique_4622	64	96	129	ENSP00000320084	491	519	535	0.003	33	17	12	4	26
unique_4643	80	656	666	ENSP00000503894	13	555	574	1.92e-119	578	204	338	36	87
unique_4643	80	656	666	ENSP00000414446	13	555	574	1.92e-119	578	204	338	36	87
unique_4643	80	656	666	ENSP00000412717	13	555	574	1.92e-119	578	204	338	36	87
unique_4649	992	1222	1446	ENSP00000381467	99	260	667	4.57e-06	231	58	104	69	21
unique_4649	637	702	1446	ENSP00000381467	199	262	667	0.003	66	22	42	2	21
unique_4649	987	1218	1446	ENSP00000265724	403	570	1281	4.81e-05	233	63	104	66	18
unique_4649	657	688	1446	ENSP00000265724	1176	1207	1281	0.003	32	16	16	0	18
unique_4649	993	1029	1446	ENSP00000265724	1052	1087	1281	0.008	37	16	20	1	18
unique_4649	1176	1230	1446	ENSP00000497203	1284	1337	1420	7.57e-04	56	25	28	3	4
unique_4649	557	714	1446	ENSP00000498246	101	246	656	0.003	168	41	95	32	11
unique_4722	453	698	949	ENSP00000369375	819	1082	1125	1.41e-15	273	67	170	36	26
unique_4722	464	654	949	ENSP00000479889	192	385	461	1.18e-12	196	52	137	7	20
unique_4722	464	674	949	ENSP00000358991	218	443	634	5.57e-09	228	61	148	19	22
unique_4723	232	487	490	ENSP00000344477	21	210	215	4.43e-27	256	75	115	66	52
unique_4748	899	1047	1260	ENSP00000480090	1554	1706	1733	0.001	153	38	111	4	12
unique_4786	58	206	211	ENSP00000478469	699	819	821	6.83e-04	152	36	82	34	71
unique_4786	58	206	211	ENSP00000414544	699	819	821	6.83e-04	152	36	82	34	71
unique_4809	229	374	493	ENSP00000369375	872	1032	1125	1.68e-04	168	39	100	29	30
unique_4811	194	439	511	ENSP00000369375	819	1082	1125	2.45e-19	275	70	165	40	48
unique_4811	205	400	511	ENSP00000479889	192	389	461	5.60e-15	208	56	130	22	38
unique_4811	205	394	511	ENSP00000358991	218	421	634	1.35e-09	211	54	129	28	37
unique_4866	46	140	286	ENSP00000377997	456	546	800	1.67e-04	97	28	61	8	33
unique_4960	515	655	1909	ENSP00000479889	237	361	461	5.50e-07	153	48	65	40	7
unique_4960	554	653	1909	ENSP00000358991	287	389	634	4.23e-06	107	34	62	11	5
unique_4960	539	642	1909	ENSP00000369375	894	1000	1125	1.49e-04	107	28	76	3	5
unique_4973	12	109	238	ENSP00000478469	711	808	821	0.006	105	33	58	14	41
unique_4973	12	109	238	ENSP00000414544	711	808	821	0.006	105	33	58	14	41
unique_4991	268	364	552	ENSP00000479889	302	391	461	2.23e-04	103	30	54	19	18
unique_5002	43	167	311	ENSP00000357150	6	134	334	0.002	130	35	89	6	40
unique_5025	295	715	1029	ENSP00000270349	98	499	621	7.23e-11	425	88	310	27	41
unique_5057	169	221	229	ENSP00000054666	14	66	101	4.71e-06	53	20	33	0	23
unique_5057	169	217	229	ENSP00000305647	5	53	117	3.39e-05	49	18	31	0	21
unique_5058	180	407	681	ENSP00000479889	148	385	461	2.00e-15	241	59	166	16	33
unique_5058	207	462	681	ENSP00000369375	818	1089	1125	4.43e-13	280	76	172	32	38
unique_5058	556	655	681	ENSP00000317997	820	925	1552	4.92e-08	106	26	74	6	15
unique_5058	588	656	681	ENSP00000317997	816	882	1552	8.95e-04	69	20	47	2	15
unique_5071	1241	1430	2120	ENSP00000353408	350	533	578	0.008	204	48	122	34	9
unique_5078	59	311	374	ENSP00000424536	66	295	477	3.12e-06	256	57	170	29	68
unique_5079	156	248	652	ENSP00000503894	47	143	574	2.01e-08	97	30	63	4	14
unique_5079	156	248	652	ENSP00000414446	47	143	574	2.01e-08	97	30	63	4	14
unique_5079	156	248	652	ENSP00000412717	47	143	574	2.01e-08	97	30	63	4	14
unique_5086	298	421	608	ENSP00000310658	63	171	1000	1.10e-04	127	36	70	21	20
unique_5086	239	360	608	ENSP00000379442	27	142	641	0.005	125	38	75	12	20
unique_5086	239	360	608	ENSP00000460548	27	142	641	0.005	125	38	75	12	20
unique_5113	397	436	611	ENSP00000380964	43	78	172	0.004	40	19	17	4	7
unique_5130	90	374	475	ENSP00000435932	391	673	2003	2.44e-31	289	82	197	10	60
unique_5147	1170	1344	1355	ENSP00000468632	19	193	221	1.67e-23	176	56	118	2	13
unique_5151	276	363	1151	ENSP00000369207	266	348	1002	0.004	88	27	56	5	8
unique_5172	1158	1408	2811	ENSP00000369375	816	1082	1125	1.92e-10	284	70	164	50	9
unique_5172	1156	1375	2811	ENSP00000479889	178	396	461	4.30e-09	235	63	141	31	8
unique_5172	1172	1363	2811	ENSP00000358991	218	421	634	3.31e-08	208	50	138	20	7
unique_5210	9	219	350	ENSP00000479889	192	397	461	2.71e-14	218	65	134	19	60
unique_5210	7	197	350	ENSP00000369375	828	1032	1125	6.78e-12	210	60	126	24	55
unique_5210	1	149	350	ENSP00000358991	211	363	634	8.75e-11	158	46	98	14	43
unique_5266	1641	1701	2130	ENSP00000479889	298	360	461	3.73e-07	63	25	36	2	3
unique_5266	1641	1678	2130	ENSP00000358991	325	364	634	5.24e-05	40	18	20	2	2
unique_5266	1641	1677	2130	ENSP00000369375	951	987	1125	1.68e-04	37	15	22	0	2
unique_5285	122	397	811	ENSP00000498246	43	309	656	1.73e-52	277	105	161	11	66
unique_5285	484	740	811	ENSP00000498246	306	578	656	3.06e-12	277	61	192	24	66
unique_5285	53	423	811	ENSP00000381467	36	361	667	9.84e-47	372	119	206	47	77
unique_5285	498	748	811	ENSP00000381467	364	602	667	5.07e-11	258	63	169	26	77
unique_5285	138	349	811	ENSP00000265724	402	611	1281	3.64e-16	220	65	137	18	26
unique_5285	138	333	811	ENSP00000265724	1045	1236	1281	1.65e-15	201	62	125	14	26
unique_5285	135	366	811	ENSP00000363868	1914	2131	2262	5.51e-16	237	69	144	24	29
unique_5285	144	354	811	ENSP00000363868	914	1113	2262	3.22e-15	214	63	134	17	29
unique_5285	146	326	811	ENSP00000497203	1166	1339	1420	9.18e-08	188	47	120	21	22
unique_5305	150	368	547	ENSP00000479889	192	382	461	1.66e-07	225	52	133	40	40
unique_5305	77	369	547	ENSP00000369375	773	1034	1125	3.41e-07	313	71	171	71	54
unique_5305	150	304	547	ENSP00000358991	218	374	634	0.001	161	37	114	10	28
unique_5318	133	282	332	ENSP00000320625	10	131	414	0.008	150	36	86	28	45
unique_5364	1	52	112	ENSP00000504727	26	81	449	0.005	56	15	37	4	46
unique_5364	1	52	112	ENSP00000504303	26	81	449	0.005	56	15	37	4	46
unique_5364	1	52	112	ENSP00000486498	26	81	449	0.005	56	15	37	4	46
unique_5368	511	621	1634	ENSP00000441561	429	545	635	0.002	117	29	82	6	7
unique_5368	511	621	1634	ENSP00000222573	564	680	770	0.003	117	29	82	6	7
unique_5379	541	645	2074	ENSP00000478469	712	820	821	1.85e-05	110	40	64	6	6
unique_5379	513	629	2074	ENSP00000478469	703	819	821	0.004	122	42	70	10	6
unique_5379	541	645	2074	ENSP00000414544	712	820	821	1.85e-05	110	40	64	6	6
unique_5379	513	629	2074	ENSP00000414544	703	819	821	0.004	122	42	70	10	6
unique_5379	866	994	2074	ENSP00000369207	233	354	1002	0.003	137	44	70	23	6
unique_5395	75	264	368	ENSP00000218032	530	746	1042	8.40e-13	222	67	118	37	65
unique_5395	93	249	368	ENSP00000218032	283	437	1042	2.27e-04	173	45	94	34	65
unique_5395	76	313	368	ENSP00000218032	126	430	1042	0.003	325	81	137	107	65
unique_5395	76	291	368	ENSP00000259324	494	746	811	2.63e-08	256	72	141	43	59
unique_5395	77	266	368	ENSP00000377997	313	516	800	9.54e-05	205	58	131	16	52
unique_5395	187	313	368	ENSP00000440049	93	270	421	0.003	179	42	84	53	35
unique_5395	187	313	368	ENSP00000489447	93	270	421	0.003	179	42	84	53	35
unique_5395	187	313	368	ENSP00000489140	93	270	421	0.003	179	42	84	53	35
unique_5398	3713	3796	4195	ENSP00000478469	729	811	821	8.39e-04	85	26	56	3	2
unique_5398	3713	3796	4195	ENSP00000414544	729	811	821	8.39e-04	85	26	56	3	2
unique_5401	49	249	392	ENSP00000479889	189	385	461	1.63e-11	212	57	129	26	51
unique_5401	33	265	392	ENSP00000369375	804	1053	1125	1.52e-10	263	69	151	43	59
unique_5401	52	248	392	ENSP00000358991	218	421	634	1.15e-05	220	54	127	39	50
unique_5410	217	296	616	ENSP00000379815	137	221	509	0.009	85	22	58	5	13
unique_5410	217	296	616	ENSP00000491063	137	221	509	0.009	85	22	58	5	13
unique_5412	740	958	4624	ENSP00000369207	241	467	1002	0.001	231	54	161	16	5
unique_5413	475	550	639	ENSP00000479889	301	381	461	6.93e-05	82	25	50	7	12
unique_5417	185	416	665	ENSP00000479889	189	384	461	8.85e-13	234	50	144	40	35
unique_5417	179	332	665	ENSP00000369375	821	986	1125	1.09e-08	169	49	102	18	23
unique_5417	480	628	665	ENSP00000317997	716	882	1552	0.001	167	34	115	18	22
unique_5460	526	796	797	ENSP00000265724	410	645	1281	7.06e-23	271	75	161	35	61
unique_5460	510	780	797	ENSP00000265724	1037	1274	1281	7.24e-23	272	79	158	35	61
unique_5460	163	359	797	ENSP00000265724	146	341	1281	4.04e-08	205	52	136	17	61
unique_5460	519	704	797	ENSP00000497203	1159	1329	1420	3.16e-12	187	54	116	17	31
unique_5460	602	766	797	ENSP00000497203	440	572	1420	2.80e-05	165	38	95	32	31
unique_5460	521	772	797	ENSP00000363868	911	1136	2262	3.26e-08	252	63	163	26	32
unique_5460	525	755	797	ENSP00000363868	1928	2147	2262	2.49e-05	244	61	146	37	32
unique_5460	521	767	797	ENSP00000381467	96	305	667	1.04e-06	250	61	146	43	31
unique_5460	526	705	797	ENSP00000498246	64	231	656	1.47e-06	182	50	116	16	23
unique_5466	703	794	810	ENSP00000478469	719	820	821	4.23e-04	102	37	55	10	12
unique_5466	719	798	810	ENSP00000478469	729	806	821	0.002	86	34	38	14	12
unique_5466	703	794	810	ENSP00000414544	719	820	821	4.23e-04	102	37	55	10	12
unique_5466	719	798	810	ENSP00000414544	729	806	821	0.002	86	34	38	14	12
unique_5482	190	707	1036	ENSP00000270349	30	503	621	1.46e-58	530	161	301	68	50
unique_5488	8	114	115	ENSP00000482779	11	114	116	9.52e-13	107	32	72	3	93
unique_5509	460	646	708	ENSP00000257770	317	513	575	1.00e-20	197	61	126	10	56
unique_5509	107	317	708	ENSP00000257770	28	248	575	1.53e-06	226	58	148	20	56
unique_5512	88	167	2971	ENSP00000380426	96	177	253	0.004	82	20	60	2	3
unique_5518	1446	1572	4500	ENSP00000479889	255	381	461	5.10e-11	131	47	76	8	3
unique_5518	1399	1587	4500	ENSP00000369375	857	1048	1125	1.09e-08	203	50	128	25	4
unique_5518	1390	1576	4500	ENSP00000358991	235	422	634	0.001	201	47	127	27	4
unique_5519	132	189	220	ENSP00000054666	21	78	101	2.38e-07	58	17	41	0	26
unique_5519	128	188	220	ENSP00000305647	8	68	117	0.003	61	15	46	0	28
unique_5521	245	433	710	ENSP00000479889	192	385	461	9.09e-18	197	62	124	11	27
unique_5521	244	451	710	ENSP00000369375	829	1055	1125	5.56e-08	231	64	140	27	29
unique_5521	236	431	710	ENSP00000358991	209	420	634	2.06e-06	216	60	132	24	28
unique_5521	557	674	710	ENSP00000317997	798	925	1552	4.55e-06	128	35	83	10	17
unique_5538	2101	2352	2461	ENSP00000479889	202	385	461	5.10e-08	256	59	121	76	10
unique_5538	2107	2351	2461	ENSP00000358991	233	421	634	1.55e-06	252	60	122	70	10
unique_5538	2141	2215	2461	ENSP00000369375	882	972	1125	1.90e-05	92	29	45	18	3
unique_5543	1307	1459	1905	ENSP00000353408	356	506	578	0.001	155	39	110	6	8
unique_5551	1790	1839	3956	ENSP00000479889	308	361	461	0.003	54	20	30	4	1
unique_5559	132	296	774	ENSP00000358991	218	381	634	1.31e-08	172	48	109	15	21
unique_5559	132	278	774	ENSP00000479889	192	344	461	1.53e-06	155	43	102	10	24
unique_5559	382	418	774	ENSP00000479889	348	383	461	4.97e-04	37	19	17	1	24
unique_5559	131	289	774	ENSP00000369375	829	1003	1125	1.25e-04	177	39	118	20	21
unique_5569	67	311	1598	ENSP00000358991	183	421	634	5.14e-09	265	61	158	46	15
unique_5569	101	364	1598	ENSP00000369375	830	1089	1125	1.53e-07	274	70	180	24	17
unique_5584	111	153	213	ENSP00000341682	758	805	888	2.35e-04	48	18	25	5	20
unique_5585	55	503	1512	ENSP00000435932	379	841	2003	1.45e-33	491	130	291	70	30
unique_5589	215	335	903	ENSP00000369207	217	346	1002	0.001	136	46	69	21	13
unique_5589	243	331	903	ENSP00000478469	725	820	821	0.001	99	41	45	13	13
unique_5589	215	315	903	ENSP00000478469	717	820	821	0.001	115	43	47	25	13
unique_5589	243	331	903	ENSP00000414544	725	820	821	0.001	99	41	45	13	13
unique_5589	215	315	903	ENSP00000414544	717	820	821	0.001	115	43	47	25	13
unique_5624	122	264	311	ENSP00000262455	26	175	407	1.31e-10	153	43	97	13	46
unique_5675	2243	2486	2486	ENSP00000369375	866	1114	1125	6.64e-21	257	81	155	21	10
unique_5675	2245	2411	2486	ENSP00000479889	231	388	461	3.51e-12	171	59	95	17	7
unique_5675	2257	2411	2486	ENSP00000358991	268	425	634	1.20e-09	166	50	97	19	6
unique_5682	98	178	476	ENSP00000353408	462	542	578	0.007	93	30	39	24	17
unique_5709	206	446	1162	ENSP00000498246	61	300	656	1.42e-50	242	98	141	3	40
unique_5709	894	1114	1162	ENSP00000498246	386	594	656	2.98e-15	226	63	141	22	40
unique_5709	206	453	1162	ENSP00000381467	98	339	667	1.96e-48	250	98	142	10	41
unique_5709	929	1159	1162	ENSP00000381467	437	663	667	1.98e-16	233	61	164	8	41
unique_5709	207	420	1162	ENSP00000265724	408	616	1281	8.39e-14	224	71	128	25	19
unique_5709	208	430	1162	ENSP00000265724	1052	1275	1281	2.68e-10	233	60	154	19	19
unique_5709	211	410	1162	ENSP00000363868	918	1109	2262	5.07e-13	203	59	130	14	17
unique_5709	218	389	1162	ENSP00000363868	1938	2102	2262	3.04e-07	175	47	115	13	17
unique_5709	208	390	1162	ENSP00000497203	1165	1342	1420	1.07e-04	191	48	122	21	16
unique_5710	15	246	332	ENSP00000369375	830	1072	1125	4.03e-11	261	65	149	47	70
unique_5710	119	219	332	ENSP00000479889	291	388	461	5.47e-08	103	33	63	7	30
unique_5721	249	341	1115	ENSP00000495909	1913	2016	2329	0.003	106	29	62	15	8
unique_5726	1292	1371	1970	ENSP00000389814	25	102	245	0.002	80	25	53	2	9
unique_5726	1280	1365	1970	ENSP00000389814	25	105	245	0.003	90	28	49	13	9
unique_5726	1310	1389	1970	ENSP00000389814	25	105	245	0.004	84	26	51	7	9
unique_5726	1352	1431	1970	ENSP00000389814	25	102	245	0.007	80	25	53	2	9
unique_5726	1370	1458	1970	ENSP00000389814	25	108	245	0.009	89	28	56	5	9
unique_5726	723	872	1970	ENSP00000353408	380	531	578	0.004	154	38	110	6	13
unique_5726	1677	1780	1970	ENSP00000353408	349	447	578	0.004	107	28	68	11	13
unique_5726	1693	1777	1970	ENSP00000353408	347	416	578	0.007	87	32	36	19	13
unique_5740	455	636	1304	ENSP00000358991	187	363	634	1.30e-11	192	53	114	25	14
unique_5740	482	638	1304	ENSP00000479889	191	336	461	7.51e-10	164	46	93	25	15
unique_5740	1023	1059	1304	ENSP00000479889	349	384	461	0.002	37	18	18	1	15
unique_5740	479	647	1304	ENSP00000369375	826	998	1125	1.30e-08	184	37	121	26	13
unique_5777	14	83	105	ENSP00000262455	42	116	407	1.64e-11	75	26	44	5	67
unique_5779	308	462	945	ENSP00000305557	95	249	676	8.03e-04	167	50	93	24	16
unique_5782	8	97	154	ENSP00000478469	729	820	821	1.81e-04	97	27	58	12	58
unique_5782	8	97	154	ENSP00000414544	729	820	821	1.81e-04	97	27	58	12	58
unique_5801	9	201	294	ENSP00000479889	192	382	461	5.44e-16	204	61	119	24	66
unique_5801	8	256	294	ENSP00000369375	829	1089	1125	2.33e-15	266	62	182	22	85
unique_5801	9	198	294	ENSP00000358991	218	416	634	2.40e-08	208	52	129	27	65
unique_5818	1539	1726	2219	ENSP00000353408	365	555	578	0.002	198	48	133	17	8
unique_5841	903	1255	2083	ENSP00000435932	1246	1607	2003	1.98e-04	378	102	235	41	17
unique_5853	1180	1468	1932	ENSP00000435932	1585	1852	2003	8.73e-05	308	78	171	59	15
unique_5872	550	677	915	ENSP00000479889	280	396	461	3.17e-08	130	40	75	15	14
unique_5872	570	665	915	ENSP00000358991	324	421	634	0.001	106	30	58	18	10
unique_5872	564	682	915	ENSP00000369375	944	1053	1125	0.002	120	30	79	11	13
unique_5880	167	308	321	ENSP00000310658	71	208	1000	0.004	146	42	92	12	44
unique_5908	14	235	332	ENSP00000369375	824	1054	1125	8.89e-17	242	65	146	31	67
unique_5908	17	218	332	ENSP00000479889	189	385	461	7.71e-14	215	60	124	31	61
unique_5908	52	216	332	ENSP00000358991	237	420	634	2.20e-07	187	49	113	25	50
unique_5927	366	440	572	ENSP00000479889	262	333	461	0.005	75	24	48	3	13
unique_5930	4910	4982	5223	ENSP00000369207	286	347	1002	0.005	74	26	35	13	1
unique_5930	3582	3675	5223	ENSP00000513363	27	129	1212	0.006	103	29	65	9	2
unique_5940	3588	3700	3827	ENSP00000353408	355	466	578	4.54e-04	114	29	82	3	6
unique_5940	418	551	3827	ENSP00000353408	347	474	578	0.002	134	35	93	6	6
unique_5995	3600	3708	4150	ENSP00000513363	24	129	1212	5.04e-07	109	32	74	3	3
unique_5995	3585	3684	4150	ENSP00000513363	31	141	1212	0.002	113	30	68	15	3
unique_5995	2319	2511	4150	ENSP00000353408	355	527	578	0.008	193	43	130	20	5
unique_5996	55	163	169	ENSP00000317997	809	924	1552	2.58e-06	118	31	76	11	64
unique_5996	66	163	169	ENSP00000317997	771	880	1552	0.001	110	24	74	12	64
unique_6015	350	396	688	ENSP00000369375	944	990	1125	0.001	47	16	31	0	7
unique_6015	358	415	688	ENSP00000479889	299	356	461	0.007	58	18	40	0	8
unique_6044	115	236	239	ENSP00000305557	39	152	676	0.002	135	39	62	34	51
unique_6047	181	255	387	ENSP00000479889	262	333	461	0.002	75	24	48	3	19
unique_6047	172	255	387	ENSP00000358991	274	362	634	0.004	91	28	54	9	22
unique_6056	23	173	782	ENSP00000369375	818	974	1125	0.001	170	42	96	32	19
unique_6056	25	174	782	ENSP00000358991	208	351	634	0.002	157	44	93	20	19
unique_6068	45	190	282	ENSP00000369207	226	345	1002	0.009	149	36	81	32	52
unique_6146	470	583	2550	ENSP00000478469	697	810	821	3.47e-04	121	29	78	14	4
unique_6146	470	583	2550	ENSP00000414544	697	810	821	3.47e-04	121	29	78	14	4
unique_6146	504	579	2550	ENSP00000369207	243	312	1002	0.001	76	30	40	6	3
unique_6148	1557	1670	1882	ENSP00000497203	1169	1278	1420	1.11e-19	114	50	60	4	43
unique_6148	670	745	1882	ENSP00000497203	427	502	1420	3.95e-16	76	36	40	0	43
unique_6148	1119	1404	1882	ENSP00000497203	847	1106	1420	1.55e-07	291	57	198	36	43
unique_6148	27	363	1882	ENSP00000497203	6	293	1420	2.66e-04	349	69	207	73	43
unique_6148	500	744	1882	ENSP00000265724	939	1190	1281	1.62e-10	266	67	164	35	19
unique_6148	520	744	1882	ENSP00000265724	361	545	1281	1.15e-09	232	62	116	54	19
unique_6148	1557	1670	1882	ENSP00000265724	413	524	1281	1.65e-09	114	34	78	2	19
unique_6148	1552	1661	1882	ENSP00000265724	1051	1162	1281	1.30e-08	112	35	75	2	19
unique_6148	1565	1631	1882	ENSP00000363868	927	992	2262	7.18e-04	67	21	45	1	4
unique_6148	1533	1633	1882	ENSP00000381467	92	178	667	0.006	104	27	57	20	5
unique_6151	273	469	708	ENSP00000479889	170	385	461	3.32e-19	221	65	127	29	28
unique_6151	280	524	708	ENSP00000369375	829	1089	1125	7.80e-16	268	78	160	30	35
unique_6151	552	674	708	ENSP00000317997	745	880	1552	6.54e-08	139	38	82	19	17
unique_6174	28	97	101	ENSP00000358407	717	772	791	0.003	70	22	34	14	69
unique_6189	286	419	795	ENSP00000504727	182	302	449	3.76e-07	134	33	88	13	26
unique_6189	711	780	795	ENSP00000504727	362	428	449	0.004	76	30	31	15	26
unique_6189	286	419	795	ENSP00000504303	182	302	449	3.76e-07	134	33	88	13	26
unique_6189	711	780	795	ENSP00000504303	362	428	449	0.004	76	30	31	15	26
unique_6189	286	419	795	ENSP00000486498	182	302	449	3.76e-07	134	33	88	13	26
unique_6189	711	780	795	ENSP00000486498	362	428	449	0.004	76	30	31	15	26
unique_6221	679	748	1381	ENSP00000342580	609	676	805	0.005	70	24	44	2	5
unique_6246	153	266	382	ENSP00000379442	35	141	641	2.35e-06	120	40	61	19	30
unique_6246	153	266	382	ENSP00000460548	35	141	641	2.35e-06	120	40	61	19	30
unique_6278	221	271	1487	ENSP00000379681	32	84	428	0.003	53	18	33	2	3
unique_6296	232	335	2613	ENSP00000478469	718	820	821	2.48e-11	112	53	42	17	5
unique_6296	255	362	2613	ENSP00000478469	710	817	821	4.30e-11	114	48	54	12	5
unique_6296	232	335	2613	ENSP00000414544	718	820	821	2.48e-11	112	53	42	17	5
unique_6296	255	362	2613	ENSP00000414544	710	817	821	4.30e-11	114	48	54	12	5
unique_6301	266	412	489	ENSP00000479889	243	384	461	7.48e-08	154	39	96	19	30
unique_6301	286	354	489	ENSP00000358991	296	362	634	3.12e-07	71	28	37	6	14
unique_6317	84	219	346	ENSP00000385932	70	191	266	0.007	143	36	79	28	39
unique_6317	84	219	346	ENSP00000006724	70	191	266	0.007	143	36	79	28	39
unique_6371	103	429	468	ENSP00000424536	75	390	477	2.59e-10	357	81	205	71	70
unique_6403	401	553	768	ENSP00000373472	818	965	1687	2.69e-08	163	56	82	25	48
unique_6403	275	492	768	ENSP00000373472	1415	1592	1687	3.61e-05	224	60	112	52	48
unique_6403	266	425	768	ENSP00000373472	818	965	1687	5.75e-05	176	50	82	44	48
unique_6403	474	632	768	ENSP00000373472	826	978	1687	2.16e-04	166	44	102	20	48
unique_6403	445	527	768	ENSP00000485989	319	407	1341	4.46e-05	93	33	46	14	20
unique_6403	403	554	768	ENSP00000485989	919	1065	1341	5.37e-05	167	48	84	35	20
unique_6403	481	553	768	ENSP00000485989	664	734	1341	9.10e-05	83	31	30	22	20
unique_6403	408	528	768	ENSP00000485989	657	774	1341	0.002	138	45	56	37	20
unique_6403	65	225	768	ENSP00000349252	146	296	1171	6.93e-05	167	39	106	22	21
unique_6413	434	980	1004	ENSP00000265724	146	610	1281	1.26e-44	554	144	314	96	55
unique_6413	724	987	1004	ENSP00000265724	1034	1262	1281	1.88e-39	264	98	131	35	55
unique_6413	415	978	1004	ENSP00000497203	867	1362	1420	9.92e-16	581	135	344	102	56
unique_6413	766	974	1004	ENSP00000497203	403	561	1420	2.33e-10	210	58	100	52	56
unique_6413	719	1003	1004	ENSP00000381467	71	315	667	1.23e-10	296	69	165	62	28
unique_6413	758	980	1004	ENSP00000498246	78	268	656	1.27e-08	229	61	124	44	22
unique_6413	725	976	1004	ENSP00000363868	899	1109	2262	7.98e-06	255	56	152	47	25
unique_6426	433	547	2150	ENSP00000353408	349	453	578	0.003	116	29	75	12	5
unique_6427	2652	2711	4982	ENSP00000259324	164	223	811	0.006	61	24	35	2	1
unique_6436	768	836	1570	ENSP00000321573	211	281	776	0.004	75	25	40	10	4
unique_6449	84	334	429	ENSP00000479889	151	383	461	1.76e-05	263	65	156	42	59
unique_6471	185	230	1208	ENSP00000316328	994	1039	1131	0.009	46	17	29	0	4
unique_6491	209	262	380	ENSP00000336829	313	366	454	0.006	56	22	30	4	14
unique_6548	329	470	567	ENSP00000479889	240	383	461	3.55e-06	155	40	91	24	25
unique_6548	366	482	567	ENSP00000369375	934	1047	1125	8.64e-04	118	28	85	5	21
unique_6548	368	470	567	ENSP00000358991	310	420	634	0.008	118	30	66	22	18
unique_6549	271	470	567	ENSP00000479889	210	383	461	8.98e-06	208	50	116	42	35
unique_6549	366	482	567	ENSP00000369375	934	1047	1125	5.13e-04	120	32	79	9	21
unique_6586	150	202	745	ENSP00000341682	629	687	888	0.006	59	20	33	6	7
unique_6591	355	393	915	ENSP00000369207	101	139	1002	0.007	39	17	22	0	4
unique_6597	143	219	242	ENSP00000262455	35	116	407	6.50e-07	82	26	51	5	32
unique_6602	91	144	1291	ENSP00000317997	811	864	1552	2.85e-04	54	19	35	0	4
unique_6665	226	475	570	ENSP00000479889	152	383	461	1.18e-05	261	63	158	40	44
unique_6666	337	415	463	ENSP00000479889	302	383	461	1.63e-04	86	29	46	11	17
unique_6670	234	484	579	ENSP00000479889	151	383	461	2.31e-05	262	62	160	40	43
unique_6672	234	484	579	ENSP00000479889	151	383	461	3.82e-06	262	63	159	40	43
unique_6681	228	1544	1544	ENSP00000265724	35	1278	1281	0.0	1347	503	711	133	85
unique_6681	244	835	1544	ENSP00000265724	711	1280	1281	1.22e-103	607	227	328	52	85
unique_6681	1129	1512	1544	ENSP00000497203	997	1361	1420	3.48e-20	407	96	246	65	41
unique_6681	599	825	1544	ENSP00000497203	1165	1380	1420	8.46e-18	227	61	155	11	41
unique_6681	1378	1530	1544	ENSP00000497203	442	578	1420	5.33e-10	155	47	88	20	41
unique_6681	664	794	1544	ENSP00000497203	431	558	1420	1.36e-08	132	37	90	5	41
unique_6681	581	756	1544	ENSP00000381467	76	251	667	1.83e-11	189	53	110	26	26
unique_6681	1250	1468	1544	ENSP00000381467	54	251	667	2.11e-07	232	57	128	47	26
unique_6681	601	829	1544	ENSP00000363868	917	1135	2262	3.65e-09	233	59	156	18	32
unique_6681	594	776	1544	ENSP00000363868	1923	2099	2262	3.95e-08	185	44	131	10	32
unique_6681	1287	1508	1544	ENSP00000363868	919	1106	2262	1.12e-06	226	52	132	42	32
unique_6681	1248	1488	1544	ENSP00000363868	1894	2099	2262	0.001	241	51	155	35	32
unique_6681	580	760	1544	ENSP00000498246	35	224	656	1.01e-07	198	54	119	25	26
unique_6681	1291	1508	1544	ENSP00000498246	71	261	656	4.09e-06	225	54	130	41	26
unique_6688	1777	1889	2850	ENSP00000478469	699	819	821	0.002	126	33	75	18	4
unique_6688	1777	1889	2850	ENSP00000414544	699	819	821	0.002	126	33	75	18	4
unique_6696	1399	1782	2156	ENSP00000310658	63	451	1000	3.94e-05	433	119	221	93	18
unique_6790	401	592	992	ENSP00000373472	770	966	1687	8.07e-04	206	50	133	23	19
unique_6790	453	591	992	ENSP00000373472	1463	1592	1687	0.005	152	41	76	35	19
unique_6795	437	616	773	ENSP00000259324	597	795	811	2.04e-05	205	61	113	31	23
unique_6798	1358	1411	2593	ENSP00000479889	297	350	461	0.005	55	22	31	2	2
unique_6843	17	218	691	ENSP00000479889	191	385	461	2.42e-16	210	66	121	23	29
unique_6843	17	217	691	ENSP00000358991	217	421	634	1.25e-10	221	63	122	36	29
unique_6843	18	232	691	ENSP00000369375	830	1051	1125	5.79e-08	239	60	138	41	31
unique_6859	936	1043	1212	ENSP00000379442	35	140	641	3.25e-17	113	49	52	12	9
unique_6859	936	1043	1212	ENSP00000460548	35	140	641	3.25e-17	113	49	52	12	9
unique_6859	936	1043	1212	ENSP00000310658	56	157	1000	7.30e-15	112	47	51	14	13
unique_6859	941	1073	1212	ENSP00000310658	296	414	1000	1.94e-11	137	50	65	22	13
unique_6859	967	1098	1212	ENSP00000310658	45	158	1000	1.47e-08	134	41	71	22	13
unique_6859	952	1043	1212	ENSP00000310658	111	203	1000	3.82e-06	95	33	57	5	13
unique_6859	968	1072	1212	ENSP00000310658	283	383	1000	5.05e-05	109	33	64	12	13
unique_6859	965	1006	1212	ENSP00000371636	737	783	877	9.87e-05	47	18	24	5	3
unique_6859	961	994	1212	ENSP00000383276	429	465	1247	0.003	37	17	17	3	3
unique_6863	593	636	1518	ENSP00000460252	90	132	293	0.009	44	20	23	1	3
unique_6873	25	177	2879	ENSP00000358991	257	419	634	4.16e-14	164	46	106	12	5
unique_6873	7	175	2879	ENSP00000479889	215	380	461	1.80e-12	177	53	105	19	6
unique_6873	20	178	2879	ENSP00000369375	865	1034	1125	2.93e-12	175	53	101	21	6
unique_6922	2552	2729	3821	ENSP00000353408	366	538	578	0.002	185	44	122	19	5
unique_6941	397	426	775	ENSP00000317997	854	883	1552	0.010	30	11	19	0	4
unique_6990	25	120	122	ENSP00000274764	31	126	128	8.36e-53	96	72	24	0	79
unique_6994	233	309	399	ENSP00000337146	129	195	611	2.07e-04	77	25	42	10	19
unique_7027	203	340	469	ENSP00000379442	11	142	641	7.42e-07	143	43	84	16	29
unique_7027	203	340	469	ENSP00000460548	11	142	641	7.42e-07	143	43	84	16	29
unique_7032	28	533	545	ENSP00000503894	41	554	574	2.30e-08	555	120	345	90	93
unique_7032	28	533	545	ENSP00000414446	41	554	574	2.30e-08	555	120	345	90	93
unique_7032	28	533	545	ENSP00000412717	41	554	574	2.30e-08	555	120	345	90	93
unique_7050	21	123	203	ENSP00000479889	283	383	461	0.001	110	28	66	16	51
unique_7050	19	135	203	ENSP00000369375	934	1047	1125	0.008	119	33	79	7	58
unique_7062	2756	2932	2981	ENSP00000353408	348	550	578	5.26e-04	205	51	124	30	6
unique_7073	13	215	2095	ENSP00000479889	191	396	461	8.09e-20	212	66	131	15	10
unique_7073	10	253	2095	ENSP00000369375	826	1082	1125	2.61e-17	267	71	163	33	12
unique_7073	13	203	2095	ENSP00000358991	217	421	634	9.59e-12	210	61	125	24	9
unique_7097	195	369	1258	ENSP00000479889	261	397	461	5.07e-08	178	51	83	44	14
unique_7169	18	45	100	ENSP00000478469	623	650	821	0.008	28	12	16	0	28
unique_7169	18	45	100	ENSP00000414544	623	650	821	0.008	28	12	16	0	28
unique_7182	479	672	4761	ENSP00000373472	1419	1602	1687	3.25e-08	201	60	117	24	17
unique_7182	536	715	4761	ENSP00000373472	1418	1592	1687	8.95e-07	200	59	96	45	17
unique_7182	1054	1182	4761	ENSP00000373472	830	960	1687	4.49e-06	140	43	77	20	17
unique_7182	870	1068	4761	ENSP00000373472	1418	1592	1687	3.82e-05	207	59	108	40	17
unique_7182	467	572	4761	ENSP00000373472	874	982	1687	9.78e-05	115	41	59	15	17
unique_7182	1113	1315	4761	ENSP00000373472	830	981	1687	1.13e-04	206	55	94	57	17
unique_7182	534	689	4761	ENSP00000373472	826	994	1687	6.80e-04	180	47	98	35	17
unique_7182	857	1013	4761	ENSP00000373472	813	965	1687	0.004	169	53	88	28	17
unique_7182	647	730	4761	ENSP00000373472	887	977	1687	0.004	97	33	45	19	17
unique_7182	1104	1147	4761	ENSP00000373472	538	580	1687	0.004	44	19	24	1	17
unique_7182	1281	1408	4761	ENSP00000373472	1419	1543	1687	0.006	132	37	84	11	17
unique_7182	984	1136	4761	ENSP00000373472	1402	1551	1687	0.007	168	49	86	33	17
unique_7182	1066	1156	4761	ENSP00000485989	313	403	1341	1.20e-04	101	40	41	20	5
unique_7182	583	637	4761	ENSP00000485989	349	408	1341	0.001	60	25	30	5	5
unique_7182	978	1128	4761	ENSP00000485989	911	1065	1341	0.003	168	53	85	30	5
unique_7187	98	222	666	ENSP00000259324	641	766	811	1.51e-07	129	46	76	7	19
unique_7187	126	220	666	ENSP00000259324	623	718	811	2.42e-06	99	39	53	7	19
unique_7234	1056	1116	1473	ENSP00000389814	45	107	245	0.003	63	26	35	2	4
unique_7239	565	801	881	ENSP00000257770	307	516	575	4.95e-16	248	72	127	49	39
unique_7239	94	198	881	ENSP00000257770	29	147	575	1.32e-09	121	39	64	18	39
unique_7246	83	158	3984	ENSP00000478469	751	820	821	7.13e-04	76	26	44	6	2
unique_7246	83	158	3984	ENSP00000414544	751	820	821	7.13e-04	76	26	44	6	2
unique_7246	467	795	3984	ENSP00000435932	1641	1907	2003	0.008	333	83	180	70	8
unique_7248	322	414	462	ENSP00000363868	1019	1109	2262	1.53e-07	93	30	61	2	32
unique_7248	155	208	462	ENSP00000363868	919	972	2262	0.004	54	18	36	0	32
unique_7248	317	461	462	ENSP00000498246	160	309	656	4.23e-07	157	43	95	19	31
unique_7248	332	394	462	ENSP00000265724	527	587	1281	4.20e-04	63	23	38	2	14
unique_7248	155	248	462	ENSP00000381467	104	195	667	0.004	97	33	56	8	20
unique_7252	274	614	618	ENSP00000424536	75	391	477	1.97e-13	367	93	198	76	55
unique_7253	2260	2327	2425	ENSP00000381204	64	131	209	3.74e-04	68	18	50	0	3
unique_7275	1810	1957	2161	ENSP00000358991	310	419	634	1.69e-10	149	45	64	40	11
unique_7275	1594	1680	2161	ENSP00000358991	215	301	634	1.39e-05	89	31	54	4	11
unique_7275	1810	1957	2161	ENSP00000479889	283	382	461	2.18e-10	148	50	50	48	11
unique_7275	1596	1679	2161	ENSP00000479889	191	274	461	4.71e-04	84	25	59	0	11
unique_7275	1814	2000	2161	ENSP00000369375	940	1082	1125	3.00e-08	196	57	77	62	15
unique_7275	1583	1685	2161	ENSP00000369375	820	920	1125	2.97e-05	108	31	65	12	15
unique_7275	2115	2158	2161	ENSP00000369375	1060	1103	1125	0.003	44	15	29	0	15
unique_7276	4	178	241	ENSP00000479889	206	383	461	2.03e-16	180	55	118	7	73
unique_7276	20	231	241	ENSP00000369375	862	1089	1125	6.93e-12	236	57	147	32	88
unique_7276	24	191	241	ENSP00000358991	253	433	634	3.21e-11	183	51	115	17	70
unique_7278	1044	1108	2419	ENSP00000504727	2	68	449	3.66e-04	71	24	37	10	3
unique_7278	1044	1108	2419	ENSP00000504303	2	68	449	3.66e-04	71	24	37	10	3
unique_7278	1044	1108	2419	ENSP00000486498	2	68	449	3.66e-04	71	24	37	10	3
unique_7290	132	259	1297	ENSP00000479889	206	335	461	4.20e-08	134	41	83	10	10
unique_7290	127	259	1297	ENSP00000369375	832	988	1125	4.67e-06	157	48	85	24	10
unique_7290	133	258	1297	ENSP00000358991	233	363	634	2.16e-05	134	36	87	11	10
unique_7347	1049	1255	1657	ENSP00000270349	302	506	621	1.70e-06	208	47	157	4	20
unique_7347	590	713	1657	ENSP00000270349	58	178	621	9.93e-05	126	36	83	7	20
unique_7358	1890	2005	2937	ENSP00000478469	701	820	821	5.19e-04	120	33	83	4	5
unique_7358	1943	2027	2937	ENSP00000478469	739	820	821	0.005	86	26	55	5	5
unique_7358	1890	2005	2937	ENSP00000414544	701	820	821	5.19e-04	120	33	83	4	5
unique_7358	1943	2027	2937	ENSP00000414544	739	820	821	0.005	86	26	55	5	5
unique_7370	302	493	795	ENSP00000479889	192	385	461	9.32e-14	198	59	129	10	24
unique_7370	295	539	795	ENSP00000369375	823	1082	1125	5.86e-12	265	67	173	25	31
unique_7370	293	507	795	ENSP00000358991	209	439	634	4.39e-11	236	61	149	26	27
unique_7374	249	329	570	ENSP00000390581	179	253	568	0.003	81	27	48	6	14
unique_7382	554	624	4579	ENSP00000218032	687	759	1042	7.27e-07	73	30	41	2	2
unique_7382	551	645	4579	ENSP00000259324	635	732	811	1.22e-04	98	31	64	3	2
unique_7382	557	618	4579	ENSP00000259324	687	748	811	5.61e-04	62	21	41	0	2
unique_7382	553	617	4579	ENSP00000259324	706	770	811	0.003	65	24	41	0	2
unique_7408	273	337	1166	ENSP00000495909	202	266	2329	0.002	65	21	44	0	6
unique_7483	780	872	975	ENSP00000500794	150	232	313	0.002	94	28	54	12	10
unique_7483	780	872	975	ENSP00000500732	150	232	313	0.002	94	28	54	12	10
unique_7483	780	872	975	ENSP00000500170	150	232	313	0.002	94	28	54	12	10
unique_7513	482	872	880	ENSP00000270349	98	466	621	4.45e-04	407	87	266	54	44
unique_7551	1328	1562	1567	ENSP00000479889	190	392	461	0.005	242	63	133	46	15
unique_7551	505	540	1567	ENSP00000375048	30	65	117	0.006	36	14	22	0	2
unique_7572	385	450	814	ENSP00000321573	207	275	776	5.87e-05	69	27	39	3	8
unique_7574	990	1171	2642	ENSP00000353408	307	483	578	7.03e-04	182	41	136	5	7
unique_7576	43	308	450	ENSP00000479889	149	396	461	3.80e-15	280	79	155	46	59
unique_7576	74	290	450	ENSP00000369375	822	1032	1125	3.77e-11	238	62	128	48	48
unique_7576	71	243	450	ENSP00000358991	207	363	634	9.18e-09	185	54	91	40	38
unique_7595	2327	2401	2681	ENSP00000478469	738	819	821	0.001	82	26	49	7	3
unique_7595	2327	2401	2681	ENSP00000414544	738	819	821	0.001	82	26	49	7	3
unique_7613	49	784	1952	ENSP00000435932	375	1134	2003	9.45e-42	835	198	463	174	38
unique_7638	1175	1241	1501	ENSP00000389814	45	104	245	0.004	68	25	34	9	4
unique_7668	600	729	7449	ENSP00000369207	250	378	1002	0.004	130	33	96	1	2
unique_7677	20	81	167	ENSP00000317997	822	882	1552	1.55e-05	62	22	39	1	37
unique_7695	272	376	658	ENSP00000262455	30	138	407	1.88e-04	111	27	76	8	16
unique_7700	284	390	544	ENSP00000262455	28	135	407	1.64e-11	113	35	67	11	36
unique_7700	159	248	544	ENSP00000262455	40	135	407	1.83e-05	99	26	61	12	36
unique_7710	84	161	237	ENSP00000369207	246	350	1002	4.06e-04	105	30	48	27	33
unique_7715	106	224	602	ENSP00000262455	31	153	407	1.42e-04	125	31	86	8	20
unique_7722	880	1145	1162	ENSP00000265724	385	649	1281	3.18e-57	266	107	158	1	24
unique_7722	868	1126	1162	ENSP00000265724	1016	1275	1281	1.03e-53	264	107	148	9	24
unique_7722	906	1120	1162	ENSP00000497203	1166	1378	1420	4.80e-21	217	61	150	6	19
unique_7722	929	1115	1162	ENSP00000497203	403	576	1420	5.23e-12	188	50	123	15	19
unique_7722	903	1096	1162	ENSP00000363868	913	1112	2262	1.96e-16	210	54	130	26	19
unique_7722	901	1116	1162	ENSP00000363868	1923	2136	2262	5.35e-10	236	50	144	42	19
unique_7722	818	1084	1162	ENSP00000381467	24	275	667	3.12e-12	280	69	170	41	23
unique_7722	920	1106	1162	ENSP00000498246	77	268	656	9.59e-11	197	58	124	15	16
unique_7723	151	252	369	ENSP00000218032	690	776	1042	3.27e-05	105	35	49	21	28
unique_7735	23	557	564	ENSP00000381736	18	549	554	0.0	535	383	149	3	95
unique_7759	298	770	774	ENSP00000265724	192	642	1281	1.67e-61	495	162	267	66	61
unique_7759	499	750	774	ENSP00000265724	1033	1267	1281	7.39e-55	254	107	126	21	61
unique_7759	518	751	774	ENSP00000497203	1147	1377	1420	3.92e-25	234	63	168	3	30
unique_7759	560	742	774	ENSP00000497203	403	572	1420	9.37e-14	185	50	118	17	30
unique_7759	531	738	774	ENSP00000363868	910	1114	2262	2.00e-16	212	50	151	11	27
unique_7759	537	716	774	ENSP00000363868	1929	2104	2262	9.80e-05	187	35	134	18	27
unique_7759	501	749	774	ENSP00000381467	77	311	667	1.67e-15	262	72	150	40	32
unique_7759	484	743	774	ENSP00000498246	21	274	656	8.77e-15	269	74	171	24	34
unique_7760	2391	2553	5664	ENSP00000310658	632	787	1000	9.68e-07	173	47	99	27	17
unique_7760	2864	3008	5664	ENSP00000310658	641	775	1000	1.22e-05	150	48	82	20	17
unique_7760	3523	3621	5664	ENSP00000310658	711	804	1000	1.28e-04	99	28	66	5	17
unique_7760	1879	2065	5664	ENSP00000310658	639	804	1000	3.41e-04	191	48	114	29	17
unique_7760	3523	3630	5664	ENSP00000310658	654	797	1000	0.002	148	40	64	44	17
unique_7760	2224	2337	5664	ENSP00000310658	697	811	1000	0.002	122	36	71	15	17
unique_7760	2743	2897	5664	ENSP00000310658	657	804	1000	0.002	169	49	85	35	17
unique_7760	1753	1898	5664	ENSP00000310658	641	804	1000	0.004	172	45	93	34	17
unique_7760	5361	5543	5664	ENSP00000353408	349	528	578	0.002	188	41	134	13	13
unique_7760	5121	5326	5664	ENSP00000353408	350	550	578	0.002	221	56	130	35	13
unique_7760	5395	5580	5664	ENSP00000353408	303	485	578	0.005	198	49	122	27	13
unique_7760	4483	4773	5664	ENSP00000353408	293	538	578	0.005	294	61	182	51	13
unique_7792	475	629	2672	ENSP00000310658	641	804	1000	3.75e-06	166	47	106	13	6
unique_7792	540	606	2672	ENSP00000368538	64	138	278	7.20e-04	78	24	40	14	3
unique_7808	446	510	1299	ENSP00000321573	211	275	776	0.003	67	22	41	4	5
unique_7827	6	85	2606	ENSP00000478469	739	820	821	0.003	82	26	54	2	3
unique_7827	6	85	2606	ENSP00000414544	739	820	821	0.003	82	26	54	2	3
unique_7838	2921	2993	3827	ENSP00000310658	698	788	1000	8.93e-05	91	30	43	18	8
unique_7838	1419	1577	3827	ENSP00000310658	632	788	1000	0.005	169	46	101	22	8
unique_7838	2959	3074	3827	ENSP00000310658	641	788	1000	0.007	149	43	72	34	8
unique_7846	90	399	600	ENSP00000461086	9	333	416	5.47e-21	332	88	215	29	52
unique_7848	225	500	688	ENSP00000461086	82	341	416	1.04e-24	283	84	169	30	40
unique_7886	1920	2027	2705	ENSP00000478469	728	816	821	0.002	110	29	58	23	10
unique_7886	1905	1997	2705	ENSP00000478469	728	816	821	0.003	98	27	57	14	10
unique_7886	1950	2042	2705	ENSP00000478469	728	816	821	0.003	98	28	56	14	10
unique_7886	1965	2057	2705	ENSP00000478469	728	816	821	0.004	98	27	57	14	10
unique_7886	1875	1952	2705	ENSP00000478469	728	816	821	0.004	89	24	54	11	10
unique_7886	2069	2147	2705	ENSP00000478469	729	816	821	0.006	88	22	57	9	10
unique_7886	1920	2027	2705	ENSP00000414544	728	816	821	0.002	110	29	58	23	10
unique_7886	1905	1997	2705	ENSP00000414544	728	816	821	0.003	98	27	57	14	10
unique_7886	1950	2042	2705	ENSP00000414544	728	816	821	0.003	98	28	56	14	10
unique_7886	1965	2057	2705	ENSP00000414544	728	816	821	0.004	98	27	57	14	10
unique_7886	1875	1952	2705	ENSP00000414544	728	816	821	0.004	89	24	54	11	10
unique_7886	2069	2147	2705	ENSP00000414544	729	816	821	0.006	88	22	57	9	10
unique_7907	1528	1623	4533	ENSP00000478469	730	816	821	7.98e-05	104	33	46	25	2
unique_7907	1528	1623	4533	ENSP00000414544	730	816	821	7.98e-05	104	33	46	25	2
unique_7909	1160	1329	3060	ENSP00000353408	351	524	578	0.007	174	36	134	4	6
unique_7911	90	186	192	ENSP00000317997	820	923	1552	1.77e-04	106	29	66	11	51
unique_7960	1282	1365	2849	ENSP00000478469	737	820	821	5.75e-04	90	31	47	12	3
unique_7960	1282	1365	2849	ENSP00000414544	737	820	821	5.75e-04	90	31	47	12	3
unique_7972	3674	3757	4117	ENSP00000478469	737	818	821	0.007	84	23	59	2	2
unique_7972	3674	3757	4117	ENSP00000414544	737	818	821	0.007	84	23	59	2	2
unique_7982	869	989	1147	ENSP00000369375	210	344	1125	1.62e-09	146	49	61	36	37
unique_7982	527	654	1147	ENSP00000369375	227	375	1125	1.54e-04	151	41	85	25	37
unique_7982	635	771	1147	ENSP00000369375	227	341	1125	2.09e-04	137	39	76	22	37
unique_7982	924	991	1147	ENSP00000369375	226	304	1125	2.24e-04	80	27	40	13	37
unique_7982	822	952	1147	ENSP00000369375	230	374	1125	0.002	150	43	83	24	37
unique_7982	961	999	1147	ENSP00000369375	227	265	1125	0.003	39	17	22	0	37
unique_7982	519	612	1147	ENSP00000222573	503	614	770	2.03e-06	116	40	50	26	8
unique_7982	519	612	1147	ENSP00000441561	368	479	635	3.44e-06	116	40	50	26	8
unique_7982	753	872	1147	ENSP00000200181	473	598	1823	9.26e-05	133	43	70	20	30
unique_7982	647	820	1147	ENSP00000200181	478	648	1823	3.09e-04	186	56	103	27	30
unique_7982	519	641	1147	ENSP00000200181	460	596	1823	4.72e-04	141	44	75	22	30
unique_7985	3193	3323	3449	ENSP00000369207	240	360	1002	9.65e-06	133	37	82	14	4
unique_8003	1	113	115	ENSP00000274764	11	124	128	6.74e-51	114	77	36	1	98
unique_8004	1	112	114	ENSP00000274764	11	124	128	4.55e-50	114	76	36	2	98
unique_8014	124	232	237	ENSP00000317997	810	925	1552	3.97e-04	117	28	80	9	46
unique_8043	691	764	927	ENSP00000479889	308	383	461	0.002	78	26	46	6	8
unique_8043	556	776	927	ENSP00000369375	814	1047	1125	0.004	254	66	135	53	24
unique_8064	1156	1264	2412	ENSP00000369375	818	921	1125	1.03e-06	110	33	70	7	8
unique_8064	2269	2345	2412	ENSP00000369375	979	1055	1125	0.006	79	25	50	4	8
unique_8064	3	62	2412	ENSP00000317997	821	880	1552	8.55e-05	60	21	39	0	2
unique_8064	2267	2323	2412	ENSP00000479889	324	382	461	0.009	60	23	33	4	2
unique_8096	40	89	920	ENSP00000310658	754	804	1000	0.009	52	20	29	3	5
unique_8193	18	121	328	ENSP00000316328	993	1097	1131	5.50e-04	105	31	73	1	63
unique_8193	163	264	328	ENSP00000316328	994	1096	1131	0.006	103	28	74	1	63
unique_8195	103	283	2909	ENSP00000353408	347	536	578	0.001	190	45	136	9	6
unique_8195	1559	1596	2909	ENSP00000379681	66	101	428	0.010	38	18	18	2	1
unique_8208	4696	4880	5071	ENSP00000479889	260	381	461	1.04e-05	186	51	70	65	4
unique_8263	1439	1652	2751	ENSP00000353408	303	520	578	1.62e-07	221	55	156	10	15
unique_8263	1412	1598	2751	ENSP00000353408	352	537	578	1.95e-06	194	54	125	15	15
unique_8263	1235	1416	2751	ENSP00000353408	311	516	578	4.51e-05	207	58	123	26	15
unique_8263	1246	1500	2751	ENSP00000353408	301	547	578	5.09e-04	259	64	179	16	15
unique_8316	135	237	877	ENSP00000262455	33	138	407	9.65e-13	106	34	69	3	12
unique_8335	98	268	602	ENSP00000461086	92	269	416	2.73e-09	181	56	112	13	28
unique_8339	166	232	261	ENSP00000054666	15	81	101	1.47e-08	67	19	48	0	26
unique_8339	165	228	261	ENSP00000305647	5	68	117	1.78e-07	64	21	43	0	25
unique_8380	721	898	1317	ENSP00000479889	194	360	461	6.68e-11	185	54	106	25	14
unique_8380	719	1014	1317	ENSP00000358991	218	474	634	6.29e-08	299	72	182	45	22
unique_8380	713	1012	1317	ENSP00000369375	823	1088	1125	1.42e-06	307	67	192	48	23
unique_8393	148	209	3432	ENSP00000228916	601	661	670	0.007	66	29	28	9	2
unique_8393	2750	2835	3432	ENSP00000369207	305	398	1002	0.009	94	24	62	8	3
unique_8396	1630	1847	2126	ENSP00000353408	348	575	578	0.007	234	45	167	22	10
unique_8495	787	870	1224	ENSP00000460252	64	151	293	0.004	88	21	63	4	7
