# Supplementary material for: Molecular Mimicry between Toxoplasma gondii B-Cell Epitopes and Neurodevelopmental Proteins: An Immunoinformatic Approach
Source: Biomolecules. 2024 Aug 1;14(8):933. doi: 10.3390/biom14080933 (PMC11352964; doi:10.3390/biom14080933)
Supplement: Supplementary file 1 [file biomolecules-14-00933-s001.zip › Supplemental S2/random/blast-all_methods-hs_surface_random_11-filtered.txt]

unique_127	5	99	107	ENSP00000298119	580	673	720	0.008	95	21	73	1	89
unique_129	8	264	283	ENSP00000351908	674	933	1375	6.35e-22	274	76	167	31	91
unique_129	12	259	283	ENSP00000341325	1036	1284	1352	7.31e-14	255	63	179	13	88
unique_129	13	265	283	ENSP00000342838	1015	1276	1371	1.27e-13	270	64	181	25	89
unique_129	11	266	283	ENSP00000301178	538	806	895	1.38e-10	279	67	179	33	90
unique_355	8	270	270	ENSP00000441875	19	283	300	1.61e-89	267	132	129	6	97
unique_459	23	457	469	ENSP00000327801	22	475	509	3.41e-84	461	168	260	33	93
unique_459	40	334	469	ENSP00000299608	39	345	455	9.53e-23	324	83	195	46	82
unique_459	364	454	469	ENSP00000299608	38	128	455	1.98e-11	93	30	59	4	82
unique_732	8	169	192	ENSP00000265986	54	230	1020	4.83e-49	177	81	81	15	84
unique_2410	9	254	282	ENSP00000351908	686	933	1375	1.35e-40	250	83	161	6	87
unique_2410	1	254	282	ENSP00000342838	1009	1275	1371	1.55e-17	269	59	193	17	90
unique_2410	9	249	282	ENSP00000341325	1039	1284	1352	3.32e-15	251	61	175	15	85
unique_2519	14	475	564	ENSP00000265986	558	939	1020	2.57e-14	467	99	278	90	82
unique_4007	19	563	567	ENSP00000402478	33	552	574	1.02e-10	575	136	354	85	96
unique_4203	41	286	296	ENSP00000408335	117	440	2004	1.09e-07	328	84	158	86	86
unique_4203	39	292	296	ENSP00000408335	591	857	2004	6.79e-07	284	80	157	47	86
unique_4203	61	276	296	ENSP00000408335	868	1125	2004	3.06e-06	266	73	135	58	86
unique_4203	61	293	296	ENSP00000408335	103	369	2004	6.64e-06	278	75	147	56	86
unique_4203	39	278	296	ENSP00000408335	278	550	2004	1.64e-05	281	76	156	49	86
unique_4203	53	281	296	ENSP00000408335	669	933	2004	1.70e-04	267	72	155	40	86
unique_4203	42	234	296	ENSP00000408335	772	1007	2004	0.004	236	64	129	43	86
unique_4203	40	277	296	ENSP00000408335	440	689	2004	0.006	271	70	147	54	86
unique_4468	18	554	574	ENSP00000402478	21	555	574	0.0	537	296	239	2	94
unique_4643	80	656	666	ENSP00000402478	13	555	574	2.01e-119	578	204	338	36	87
unique_5210	8	297	350	ENSP00000351905	274	571	593	2.28e-11	319	86	183	50	83
unique_5312	12	289	289	ENSP00000441875	18	298	300	1.71e-103	281	146	132	3	96
unique_5777	5	104	105	ENSP00000327801	28	132	509	2.97e-12	105	30	70	5	96
unique_5777	15	105	105	ENSP00000327801	382	470	509	1.98e-11	92	31	57	4	96
unique_5801	8	275	294	ENSP00000351908	685	947	1375	6.24e-26	273	78	180	15	91
unique_5801	6	258	294	ENSP00000342838	1014	1277	1371	2.79e-14	270	69	178	23	86
unique_5801	7	251	294	ENSP00000341325	1037	1284	1352	1.02e-11	254	60	179	15	83
unique_5801	7	268	294	ENSP00000301178	540	819	895	4.02e-10	284	63	195	26	89
unique_5801	8	271	294	ENSP00000351905	274	575	593	1.24e-06	313	62	191	60	90
unique_6214	19	931	1021	ENSP00000265986	46	944	1020	9.55e-99	925	251	636	38	89
unique_6696	239	1253	2156	ENSP00000408335	194	1125	2004	2.58e-14	1080	271	596	213	94
unique_6696	324	1461	2156	ENSP00000408335	24	1079	2004	6.41e-12	1221	301	672	248	94
unique_6696	1105	2086	2156	ENSP00000408335	101	972	2004	1.00e-11	1038	263	553	222	94
unique_6696	841	1898	2156	ENSP00000408335	101	1120	2004	1.01e-10	1167	279	632	256	94
unique_6696	101	725	2156	ENSP00000408335	517	1125	2004	1.59e-09	689	169	376	144	94
unique_6696	852	1985	2156	ENSP00000408335	24	1041	2004	8.23e-07	1210	295	647	268	94
unique_6696	101	1146	2156	ENSP00000408335	160	1161	2004	1.96e-06	1159	276	613	270	94
unique_6696	1640	2089	2156	ENSP00000408335	25	439	2004	1.61e-04	480	120	265	95	94
unique_6696	1368	2118	2156	ENSP00000408335	101	769	2004	0.002	812	206	402	204	94
unique_7032	28	533	545	ENSP00000402478	41	554	574	2.42e-08	555	120	345	90	93
unique_7192	48	378	378	ENSP00000402286	105	401	492	6.09e-12	333	77	218	38	88
unique_7192	48	378	378	ENSP00000481874	105	401	492	6.60e-12	333	77	218	38	88
unique_7192	51	378	378	ENSP00000403877	44	337	428	1.46e-09	330	74	218	38	87
unique_7276	28	230	241	ENSP00000301178	583	799	895	2.66e-11	220	51	149	20	84
unique_7617	28	396	438	ENSP00000402286	105	417	492	4.60e-12	382	91	209	82	84
unique_7617	28	396	438	ENSP00000481874	105	417	492	4.64e-12	382	91	209	82	84
unique_8135	14	155	187	ENSP00000408335	1599	1740	2004	7.84e-07	147	48	89	10	88
unique_8135	41	177	187	ENSP00000408335	1694	1832	2004	7.46e-04	144	45	87	12	88
unique_8135	40	140	187	ENSP00000408335	1726	1823	2004	0.002	101	35	63	3	88
