# Supplementary material for: Molecular Mimicry between Toxoplasma gondii B-Cell Epitopes and Neurodevelopmental Proteins: An Immunoinformatic Approach
Source: Biomolecules. 2024 Aug 1;14(8):933. doi: 10.3390/biom14080933 (PMC11352964; doi:10.3390/biom14080933)
Supplement: Supplementary file 1 [file biomolecules-14-00933-s001.zip › Supplemental S2/random/blast-all_methods-hs_surface_random_11-protein_ids.txt]

ENSP00000265986
ENSP00000298119
ENSP00000299608
ENSP00000301178
ENSP00000327801
ENSP00000341325
ENSP00000342838
ENSP00000351905
ENSP00000351908
ENSP00000402286
ENSP00000402478
ENSP00000403877
ENSP00000408335
ENSP00000441875
ENSP00000481874
