# Supplementary material for: Molecular Mimicry between Toxoplasma gondii B-Cell Epitopes and Neurodevelopmental Proteins: An Immunoinformatic Approach
Source: Biomolecules. 2024 Aug 1;14(8):933. doi: 10.3390/biom14080933 (PMC11352964; doi:10.3390/biom14080933)
Supplement: Supplementary file 1 [file biomolecules-14-00933-s001.zip › Supplemental S2/random/blast-all_methods-hs_surface_random_11.txt]

unique_2	1470	1592	2375	ENSP00000504303	3	106	449	0.006	123	35	69	19	5
unique_2	1470	1592	2375	ENSP00000504728	3	106	449	0.006	123	35	69	19	5
unique_2	1470	1592	2375	ENSP00000355747	3	106	449	0.006	123	35	69	19	5
unique_2	1470	1592	2375	ENSP00000355746	3	106	449	0.006	123	35	69	19	5
unique_9	43	197	541	ENSP00000402478	47	197	574	2.17e-07	159	42	105	12	29
unique_35	371	922	1044	ENSP00000339744	104	612	678	1.84e-42	568	148	345	75	53
unique_35	357	695	1044	ENSP00000263094	1773	2082	2147	2.56e-08	366	93	190	83	32
unique_35	368	541	1044	ENSP00000263094	813	973	2147	3.73e-06	179	43	113	23	32
unique_35	389	538	1044	ENSP00000363868	1939	2075	2262	4.79e-05	153	39	95	19	15
unique_35	386	538	1044	ENSP00000363868	923	1063	2262	4.80e-04	156	32	106	18	15
unique_62	163	220	279	ENSP00000446490	299	358	461	3.86e-08	60	23	35	2	21
unique_62	128	221	279	ENSP00000351908	756	850	1375	6.80e-07	95	29	65	1	34
unique_62	168	221	279	ENSP00000351905	397	454	593	4.26e-05	58	23	31	4	19
unique_62	152	208	279	ENSP00000341325	1136	1196	1352	7.12e-05	61	19	38	4	20
unique_62	168	221	279	ENSP00000390477	328	385	477	5.82e-04	58	21	33	4	19
unique_62	152	198	279	ENSP00000301178	649	695	895	0.003	47	13	34	0	17
unique_62	158	230	279	ENSP00000342838	1130	1199	1371	0.004	75	20	48	7	26
unique_75	1615	1702	1941	ENSP00000363868	899	985	2262	1.59e-05	88	22	65	1	20
unique_75	785	988	1941	ENSP00000363868	918	1114	2262	2.49e-04	215	49	137	29	20
unique_75	1811	1908	1941	ENSP00000363868	2027	2126	2262	4.96e-04	106	31	61	14	20
unique_75	1813	1908	1941	ENSP00000363868	1012	1113	2262	0.002	102	29	67	6	20
unique_75	1626	1701	1941	ENSP00000339744	98	179	678	5.40e-05	85	29	44	12	15
unique_75	781	992	1941	ENSP00000339744	110	315	678	8.60e-04	224	53	141	30	15
unique_75	1615	1722	1941	ENSP00000263094	807	903	2147	7.77e-05	108	27	70	11	10
unique_75	1827	1921	1941	ENSP00000263094	938	1033	2147	2.19e-04	96	32	63	1	10
unique_87	311	486	1266	ENSP00000339744	87	262	678	3.56e-14	188	55	109	24	36
unique_87	943	1217	1266	ENSP00000339744	32	288	678	9.32e-13	290	72	170	48	36
unique_87	327	560	1266	ENSP00000363868	913	1135	2262	4.71e-14	244	68	145	31	38
unique_87	1017	1213	1266	ENSP00000363868	918	1087	2262	1.47e-12	200	55	112	33	38
unique_87	283	512	1266	ENSP00000363868	1889	2104	2262	3.31e-07	237	58	151	28	38
unique_87	1009	1216	1266	ENSP00000363868	1923	2104	2262	8.61e-05	223	43	124	56	38
unique_87	297	560	1266	ENSP00000263094	789	1042	2147	3.95e-12	273	73	172	28	42
unique_87	997	1260	1266	ENSP00000263094	807	1039	2147	4.37e-11	268	66	163	39	42
unique_87	310	512	1266	ENSP00000263094	1790	1985	2147	9.55e-09	208	57	134	17	42
unique_87	1009	1216	1266	ENSP00000263094	1796	1985	2147	8.10e-06	218	53	127	38	42
unique_104	94	260	625	ENSP00000459962	202	384	840	5.14e-04	191	46	113	32	27
unique_104	93	148	625	ENSP00000408335	1633	1689	2004	0.001	57	22	34	1	9
unique_117	57	313	424	ENSP00000351908	686	881	1375	2.89e-17	264	74	115	75	61
unique_117	49	315	424	ENSP00000301178	497	752	895	1.18e-11	294	72	157	65	63
unique_117	124	311	424	ENSP00000446490	232	385	461	1.82e-11	194	50	98	46	44
unique_117	123	222	424	ENSP00000341325	1080	1182	1352	2.42e-11	103	33	67	3	24
unique_117	75	222	424	ENSP00000342838	1010	1170	1371	2.52e-07	161	40	108	13	35
unique_117	98	221	424	ENSP00000390477	213	357	477	1.34e-04	146	37	86	23	29
unique_117	185	221	424	ENSP00000351905	381	426	593	0.001	46	17	20	9	9
unique_126	38	194	209	ENSP00000441875	25	188	300	1.08e-08	164	42	115	7	75
unique_127	5	99	107	ENSP00000298119	580	673	720	0.008	95	21	73	1	89
unique_129	8	264	283	ENSP00000351908	674	933	1375	6.35e-22	274	76	167	31	91
unique_129	12	259	283	ENSP00000341325	1036	1284	1352	7.31e-14	255	63	179	13	88
unique_129	13	265	283	ENSP00000342838	1015	1276	1371	1.27e-13	270	64	181	25	89
unique_129	15	209	283	ENSP00000446490	192	382	461	4.79e-13	200	59	127	14	69
unique_129	11	266	283	ENSP00000301178	538	806	895	1.38e-10	279	67	179	33	90
unique_129	132	189	283	ENSP00000351905	397	458	593	3.02e-05	62	23	35	4	20
unique_129	132	244	283	ENSP00000390477	328	467	477	4.18e-05	140	38	75	27	40
unique_161	688	789	903	ENSP00000358407	680	778	791	0.004	102	26	73	3	11
unique_165	234	319	322	ENSP00000378447	204	289	296	1.81e-06	86	22	64	0	27
unique_221	278	740	852	ENSP00000327801	21	443	509	3.22e-43	468	121	297	50	54
unique_221	291	391	852	ENSP00000327801	376	473	509	0.001	104	30	65	9	54
unique_221	297	364	852	ENSP00000457262	39	106	196	5.95e-07	68	18	50	0	13
unique_221	686	725	852	ENSP00000457262	45	85	196	0.002	41	15	25	1	13
unique_221	297	398	852	ENSP00000299608	39	133	455	5.99e-07	102	25	70	7	17
unique_221	669	714	852	ENSP00000299608	22	73	455	4.90e-04	52	18	28	6	17
unique_231	189	257	822	ENSP00000360158	3951	4013	4075	0.009	69	23	40	6	8
unique_248	283	502	1129	ENSP00000351908	686	881	1375	2.11e-08	230	58	128	44	19
unique_248	392	498	1129	ENSP00000446490	299	383	461	1.58e-06	107	32	53	22	9
unique_248	469	493	1129	ENSP00000342838	1190	1215	1371	0.004	26	15	10	1	2
unique_248	363	493	1129	ENSP00000351905	357	480	593	0.005	147	37	71	39	12
unique_271	153	758	765	ENSP00000339744	104	669	678	8.26e-77	615	189	368	58	79
unique_271	128	341	765	ENSP00000363868	1895	2102	2262	1.06e-15	227	66	129	32	32
unique_271	157	371	765	ENSP00000363868	912	1118	2262	1.04e-13	218	53	151	14	32
unique_271	170	341	765	ENSP00000263094	1819	1983	2147	2.21e-14	174	52	111	11	36
unique_271	96	371	765	ENSP00000263094	777	1025	2147	1.66e-13	284	72	169	43	36
unique_327	283	369	777	ENSP00000389814	14	96	245	4.28e-04	89	29	52	8	11
unique_338	265	349	895	ENSP00000389814	40	135	245	0.009	96	31	54	11	9
unique_349	501	611	693	ENSP00000390477	306	423	477	9.48e-06	118	28	83	7	16
unique_349	523	603	693	ENSP00000351905	397	482	593	0.002	86	19	62	5	12
unique_355	8	270	270	ENSP00000441875	19	283	300	1.61e-89	267	132	129	6	97
unique_416	26	143	543	ENSP00000263094	306	421	2147	0.007	120	31	83	6	22
unique_442	264	508	583	ENSP00000479496	200	448	957	2.53e-06	280	57	157	66	42
unique_449	299	334	436	ENSP00000360871	71	106	327	4.88e-04	36	18	18	0	11
unique_449	300	346	436	ENSP00000360871	63	106	327	0.001	47	22	22	3	11
unique_449	301	385	436	ENSP00000346990	309	393	496	0.001	87	31	52	4	19
unique_458	96	303	513	ENSP00000351908	734	926	1375	8.55e-17	217	63	121	33	41
unique_458	37	303	513	ENSP00000341325	1036	1282	1352	3.17e-11	276	63	175	38	52
unique_458	96	262	513	ENSP00000446490	242	388	461	6.82e-11	170	43	101	26	33
unique_458	35	270	513	ENSP00000301178	537	759	895	1.23e-10	249	53	157	39	46
unique_458	36	254	513	ENSP00000390477	209	413	477	2.99e-08	240	55	129	56	43
unique_458	36	256	513	ENSP00000351905	271	484	593	7.98e-08	242	55	138	49	43
unique_458	7	266	513	ENSP00000342838	981	1230	1371	1.47e-06	277	57	176	44	51
unique_459	23	457	469	ENSP00000327801	22	475	509	3.41e-84	461	168	260	33	93
unique_459	9	135	469	ENSP00000457262	9	134	196	4.54e-23	130	48	75	7	46
unique_459	364	454	469	ENSP00000457262	39	128	196	6.89e-12	92	30	59	3	46
unique_459	40	334	469	ENSP00000299608	39	345	455	9.53e-23	324	83	195	46	82
unique_459	364	454	469	ENSP00000299608	38	128	455	1.98e-11	93	30	59	4	82
unique_487	168	228	636	ENSP00000462223	178	240	305	0.003	63	21	40	2	10
unique_506	219	640	758	ENSP00000408335	712	1089	2004	9.14e-11	437	112	251	74	61
unique_506	214	637	758	ENSP00000408335	410	755	2004	5.80e-07	437	101	232	104	61
unique_506	218	658	758	ENSP00000408335	337	731	2004	7.55e-07	468	114	254	100	61
unique_506	197	636	758	ENSP00000408335	548	966	2004	1.30e-06	472	116	271	85	61
unique_506	533	670	758	ENSP00000311545	188	332	887	0.002	154	38	91	25	18
unique_506	533	658	758	ENSP00000367064	366	479	3624	0.004	128	36	76	16	17
unique_511	83	194	565	ENSP00000436127	20	139	852	0.008	121	35	76	10	20
unique_532	337	567	672	ENSP00000351908	685	886	1375	1.23e-07	235	56	142	37	34
unique_532	473	628	672	ENSP00000342838	1137	1288	1371	1.90e-04	166	44	98	24	23
unique_549	32	123	143	ENSP00000434227	309	399	798	0.006	97	26	60	11	64
unique_549	32	123	143	ENSP00000353892	309	399	773	0.006	97	26	60	11	64
unique_567	31	291	407	ENSP00000301178	538	800	895	2.98e-08	281	60	183	38	64
unique_567	32	229	407	ENSP00000446490	189	383	461	4.41e-07	204	52	137	15	49
unique_567	35	201	407	ENSP00000351908	686	847	1375	1.01e-06	175	46	108	21	41
unique_567	33	237	407	ENSP00000341325	1037	1242	1352	1.08e-05	212	45	154	13	50
unique_567	33	296	407	ENSP00000342838	1015	1280	1371	1.73e-05	285	55	190	40	65
unique_568	142	354	559	ENSP00000408335	1580	1786	2004	2.16e-04	216	68	136	12	43
unique_568	116	255	559	ENSP00000408335	1668	1791	2004	6.14e-04	140	49	75	16	43
unique_598	203	1372	2159	ENSP00000408335	102	1161	2004	9.95e-78	1216	358	656	202	60
unique_598	358	1294	2159	ENSP00000408335	35	1000	2004	1.43e-61	1058	289	556	213	60
unique_598	1182	1501	2159	ENSP00000408335	29	349	2004	1.28e-19	354	104	183	67	60
unique_598	569	852	2159	ENSP00000311545	36	303	887	1.30e-36	308	106	138	64	64
unique_598	350	595	2159	ENSP00000311545	33	300	887	1.38e-34	278	98	138	42	64
unique_598	737	997	2159	ENSP00000311545	33	306	887	5.22e-34	286	101	148	37	64
unique_598	228	469	2159	ENSP00000311545	41	300	887	2.37e-33	269	98	135	36	64
unique_598	308	554	2159	ENSP00000311545	33	300	887	1.04e-32	280	97	138	45	64
unique_598	1277	1499	2159	ENSP00000311545	47	300	887	2.76e-32	259	95	123	41	64
unique_598	1195	1458	2159	ENSP00000311545	47	300	887	7.65e-29	292	96	130	66	64
unique_598	187	423	2159	ENSP00000311545	37	300	887	1.21e-28	268	90	143	35	64
unique_598	976	1210	2159	ENSP00000311545	47	300	887	5.69e-28	264	94	131	39	64
unique_598	1096	1338	2159	ENSP00000311545	41	305	887	4.09e-27	278	96	134	48	64
unique_598	853	1130	2159	ENSP00000311545	32	311	887	2.77e-26	305	105	148	52	64
unique_598	828	1078	2159	ENSP00000311545	41	300	887	1.12e-25	278	99	134	45	64
unique_598	528	766	2159	ENSP00000311545	36	300	887	1.26e-25	278	95	131	52	64
unique_598	189	345	2159	ENSP00000311545	140	308	887	2.61e-14	172	60	94	18	64
unique_598	1437	1560	2159	ENSP00000311545	41	169	887	1.02e-09	139	46	68	25	64
unique_598	187	308	2159	ENSP00000311545	178	312	887	0.001	136	40	81	15	64
unique_598	312	646	2159	ENSP00000367064	137	468	3624	1.76e-25	359	114	194	51	57
unique_598	1212	1501	2159	ENSP00000367064	125	426	3624	5.86e-23	312	101	179	32	57
unique_598	670	992	2159	ENSP00000367064	153	463	3624	1.16e-22	338	106	190	42	57
unique_598	921	1336	2159	ENSP00000367064	142	497	3624	1.13e-20	436	128	208	100	57
unique_598	908	1242	2159	ENSP00000367064	170	487	3624	5.17e-19	353	110	190	53	57
unique_598	492	768	2159	ENSP00000367064	141	464	3624	9.31e-19	338	104	159	75	57
unique_598	263	595	2159	ENSP00000367064	131	462	3624	5.34e-18	358	113	194	51	57
unique_598	263	471	2159	ENSP00000367064	262	464	3624	2.21e-15	218	73	121	24	57
unique_598	554	942	2159	ENSP00000367064	124	463	3624	2.23e-15	413	116	200	97	57
unique_598	1226	1321	2159	ENSP00000385639	108	194	274	6.32e-06	99	34	50	15	23
unique_598	532	626	2159	ENSP00000385639	110	194	274	2.11e-05	98	37	45	16	23
unique_598	921	1001	2159	ENSP00000385639	112	177	274	0.002	81	29	37	15	23
unique_598	1411	1465	2159	ENSP00000385639	123	176	274	0.002	58	24	27	7	23
unique_598	242	303	2159	ENSP00000385639	122	174	274	0.004	63	24	28	11	23
unique_598	290	346	2159	ENSP00000385639	123	176	274	0.004	59	24	28	7	23
unique_598	463	520	2159	ENSP00000385639	123	176	274	0.005	61	24	27	10	23
unique_598	1226	1321	2159	ENSP00000360764	108	194	274	6.32e-06	99	34	50	15	23
unique_598	532	626	2159	ENSP00000360764	110	194	274	2.11e-05	98	37	45	16	23
unique_598	921	1001	2159	ENSP00000360764	112	177	274	0.002	81	29	37	15	23
unique_598	1411	1465	2159	ENSP00000360764	123	176	274	0.002	58	24	27	7	23
unique_598	242	303	2159	ENSP00000360764	122	174	274	0.004	63	24	28	11	23
unique_598	290	346	2159	ENSP00000360764	123	176	274	0.004	59	24	28	7	23
unique_598	463	520	2159	ENSP00000360764	123	176	274	0.005	61	24	27	10	23
unique_598	461	523	2159	ENSP00000329869	764	841	934	8.82e-05	78	29	34	15	15
unique_598	732	775	2159	ENSP00000329869	793	840	934	6.11e-04	48	23	21	4	15
unique_598	814	858	2159	ENSP00000329869	793	840	934	0.001	48	20	25	3	15
unique_598	1209	1300	2159	ENSP00000329869	786	870	934	0.001	96	29	52	15	15
unique_598	1464	1506	2159	ENSP00000329869	793	838	934	0.003	46	19	24	3	15
unique_598	560	606	2159	ENSP00000329869	793	840	934	0.004	48	21	26	1	15
unique_598	760	817	2159	ENSP00000411023	130	185	294	0.001	60	24	30	6	5
unique_598	1258	1300	2159	ENSP00000411023	143	184	294	0.003	45	19	21	5	5
unique_598	760	817	2159	ENSP00000378888	130	185	294	0.001	60	24	30	6	5
unique_598	1258	1300	2159	ENSP00000378888	143	184	294	0.003	45	19	21	5	5
unique_598	509	553	2159	ENSP00000383279	941	984	1375	0.002	45	20	24	1	4
unique_598	554	594	2159	ENSP00000383279	945	984	1375	0.007	41	19	21	1	4
unique_657	764	957	983	ENSP00000351908	734	929	1375	2.80e-21	198	62	130	6	20
unique_657	716	905	983	ENSP00000446490	192	383	461	2.78e-17	195	57	130	8	19
unique_657	710	957	983	ENSP00000390477	207	476	477	1.08e-14	284	78	156	50	25
unique_657	716	975	983	ENSP00000341325	1039	1303	1352	2.53e-12	271	57	197	17	26
unique_657	699	965	983	ENSP00000342838	1000	1279	1371	1.19e-11	285	70	192	23	27
unique_657	704	965	983	ENSP00000301178	530	804	895	3.25e-10	281	58	198	25	27
unique_657	703	961	983	ENSP00000351905	265	560	593	3.89e-08	309	72	174	63	26
unique_664	7	122	547	ENSP00000402478	29	148	574	2.10e-08	120	31	85	4	21
unique_665	179	341	366	ENSP00000351908	785	939	1375	1.37e-10	165	46	107	12	45
unique_665	175	277	366	ENSP00000446490	288	383	461	4.22e-08	107	32	60	15	28
unique_665	39	311	366	ENSP00000342838	1015	1255	1371	1.56e-07	283	65	166	52	75
unique_665	181	274	366	ENSP00000351905	379	482	593	1.55e-06	107	31	60	16	26
unique_665	182	272	366	ENSP00000390477	312	411	477	2.72e-06	107	34	50	23	25
unique_665	177	329	366	ENSP00000301178	652	819	895	1.56e-05	181	39	101	41	42
unique_665	181	283	366	ENSP00000341325	1143	1241	1352	0.001	112	31	59	22	28
unique_709	1425	1498	1501	ENSP00000459962	628	699	840	8.01e-04	74	19	53	2	5
unique_732	8	169	192	ENSP00000265986	54	230	1020	4.83e-49	177	81	81	15	84
unique_758	117	167	1352	ENSP00000265986	105	154	1020	0.002	52	18	31	3	4
unique_764	13	112	237	ENSP00000369001	571	657	805	0.002	102	28	57	17	42
unique_783	425	583	2001	ENSP00000351908	786	939	1375	8.67e-06	161	41	111	9	8
unique_783	359	515	2001	ENSP00000446490	222	383	461	0.001	165	36	118	11	8
unique_820	71	158	359	ENSP00000259324	609	695	811	0.002	89	31	55	3	25
unique_868	341	434	1157	ENSP00000408335	1700	1791	2004	1.79e-06	94	35	57	2	29
unique_868	267	598	1157	ENSP00000408335	1501	1824	2004	0.004	362	96	198	68	29
unique_880	374	560	612	ENSP00000263094	824	1022	2147	4.30e-08	211	59	116	36	55
unique_880	113	262	612	ENSP00000263094	834	975	2147	1.44e-04	161	40	91	30	55
unique_880	385	509	612	ENSP00000263094	1821	1961	2147	0.001	142	40	84	18	55
unique_880	113	284	612	ENSP00000339744	122	285	678	1.61e-06	180	46	110	24	51
unique_880	378	517	612	ENSP00000339744	116	271	678	2.62e-05	166	36	94	36	51
unique_880	380	559	612	ENSP00000363868	922	1115	2262	1.28e-05	203	52	119	32	72
unique_880	112	370	612	ENSP00000363868	1938	2188	2262	4.43e-05	282	59	169	54	72
unique_880	385	509	612	ENSP00000363868	1940	2080	2262	4.04e-04	145	41	80	24	72
unique_886	909	1097	1387	ENSP00000351908	629	811	1375	7.15e-08	192	49	131	12	18
unique_886	1208	1273	1387	ENSP00000351908	814	881	1375	1.13e-04	68	24	42	2	18
unique_886	1211	1271	1387	ENSP00000446490	324	385	461	3.03e-04	64	25	34	5	14
unique_886	970	1097	1387	ENSP00000446490	192	319	461	0.002	131	36	89	6	14
unique_886	1209	1290	1387	ENSP00000342838	1158	1242	1371	4.56e-04	86	25	56	5	6
unique_886	969	1096	1387	ENSP00000390477	212	342	477	0.001	142	35	82	25	9
unique_896	326	427	511	ENSP00000408335	1183	1285	2004	4.97e-10	111	40	54	17	47
unique_896	216	346	511	ENSP00000408335	1180	1284	2004	8.32e-06	141	42	53	46	47
unique_896	186	240	511	ENSP00000408335	1226	1285	2004	2.13e-04	62	24	29	9	47
unique_908	419	489	1084	ENSP00000265986	85	151	1020	4.96e-06	71	26	41	4	7
unique_928	96	589	621	ENSP00000327801	33	472	509	7.79e-45	498	122	314	62	80
unique_928	504	594	621	ENSP00000327801	44	136	509	1.72e-14	94	35	55	4	80
unique_928	501	585	621	ENSP00000457262	41	124	196	2.51e-12	88	33	48	7	32
unique_928	108	222	621	ENSP00000457262	45	159	196	2.35e-05	118	34	78	6	32
unique_928	505	586	621	ENSP00000299608	45	125	455	7.47e-12	85	32	46	7	32
unique_928	108	222	621	ENSP00000299608	45	159	455	3.53e-05	118	34	78	6	32
unique_932	1560	1652	3014	ENSP00000360039	354	450	660	0.008	97	25	68	4	3
unique_937	3154	3215	3401	ENSP00000358407	717	778	791	1.29e-05	62	23	39	0	2
unique_937	3175	3233	3401	ENSP00000358407	717	779	791	0.005	63	22	37	4	2
unique_1053	201	304	310	ENSP00000408335	1716	1819	2004	2.54e-09	104	38	66	0	46
unique_1053	167	304	310	ENSP00000408335	1646	1786	2004	3.15e-07	144	45	90	9	46
unique_1053	215	310	310	ENSP00000408335	1583	1692	2004	0.001	110	32	64	14	46
unique_1053	221	301	310	ENSP00000459962	204	306	840	3.28e-07	103	35	46	22	26
unique_1068	766	1014	1063	ENSP00000479496	189	436	957	2.44e-05	267	67	163	37	23
unique_1124	416	455	1765	ENSP00000446490	347	385	461	2.55e-06	40	21	18	1	2
unique_1124	230	327	1765	ENSP00000351908	734	834	1375	1.23e-04	102	28	69	5	6
unique_1124	423	510	1765	ENSP00000342838	1190	1268	1371	0.006	90	26	51	13	5
unique_1186	977	1030	1179	ENSP00000351908	818	876	1375	0.004	59	22	32	5	5
unique_1189	235	452	517	ENSP00000339744	109	312	678	6.23e-13	222	67	133	22	42
unique_1189	221	472	517	ENSP00000363868	899	1136	2262	3.42e-08	255	63	172	20	49
unique_1189	220	471	517	ENSP00000363868	1911	2147	2262	4.70e-06	258	63	168	27	49
unique_1189	241	460	517	ENSP00000263094	1813	2018	2147	7.54e-08	221	55	150	16	49
unique_1189	207	451	517	ENSP00000263094	792	1021	2147	1.76e-07	248	62	165	21	49
unique_1217	593	681	745	ENSP00000446490	299	385	461	0.003	97	27	52	18	12
unique_1217	586	677	745	ENSP00000342838	1128	1218	1371	0.007	100	29	54	17	12
unique_1217	551	686	745	ENSP00000351905	344	492	593	0.007	153	34	98	21	18
unique_1217	566	679	745	ENSP00000390477	287	416	477	0.007	137	38	69	30	15
unique_1359	61	102	439	ENSP00000216241	636	675	763	0.001	42	19	21	2	10
unique_1369	1552	1738	3420	ENSP00000321427	799	988	989	0.002	203	49	125	29	5
unique_1385	15	56	1605	ENSP00000363868	915	952	2262	0.001	42	19	19	4	3
unique_1433	309	497	534	ENSP00000342838	1094	1275	1371	2.26e-09	199	49	123	27	35
unique_1433	314	433	534	ENSP00000351908	762	881	1375	1.41e-05	125	37	78	10	22
unique_1433	330	426	534	ENSP00000390477	310	413	477	0.003	109	32	60	17	18
unique_1447	177	339	395	ENSP00000393121	19	197	302	8.54e-08	182	47	113	22	41
unique_1492	29	61	70	ENSP00000357137	102	134	232	0.008	33	13	20	0	47
unique_1492	29	61	70	ENSP00000357138	102	134	287	0.008	33	13	20	0	47
unique_1500	56	128	381	ENSP00000402685	431	505	552	0.001	79	27	42	10	19
unique_1500	56	128	381	ENSP00000216223	431	505	552	0.001	79	27	42	10	19
unique_1518	213	277	455	ENSP00000259324	205	267	811	0.004	65	21	42	2	14
unique_1553	291	408	1306	ENSP00000301178	642	753	895	0.006	118	26	86	6	9
unique_1553	300	402	1306	ENSP00000446490	290	385	461	0.008	104	24	71	9	8
unique_1584	440	601	808	ENSP00000422461	124	295	377	9.82e-05	176	47	111	18	20
unique_1588	208	252	359	ENSP00000499687	185	227	541	0.001	45	19	24	2	13
unique_1601	47	105	120	ENSP00000263398	199	253	362	0.002	59	17	38	4	49
unique_1617	155	323	716	ENSP00000408335	446	598	2004	4.36e-11	171	50	101	20	65
unique_1617	155	603	716	ENSP00000408335	243	631	2004	2.78e-09	460	110	268	82	65
unique_1617	199	331	716	ENSP00000408335	905	1021	2004	2.34e-07	134	40	76	18	65
unique_1617	148	591	716	ENSP00000408335	28	468	2004	5.11e-07	490	122	273	95	65
unique_1617	140	323	716	ENSP00000408335	310	484	2004	2.51e-05	192	54	113	25	65
unique_1617	172	234	716	ENSP00000408335	1031	1091	2004	0.006	67	24	33	10	65
unique_1617	108	320	716	ENSP00000367064	272	476	3624	7.58e-09	220	68	130	22	30
unique_1617	121	323	716	ENSP00000367064	247	441	3624	1.95e-05	215	61	122	32	30
unique_1617	172	306	716	ENSP00000311545	55	203	887	0.001	155	40	89	26	19
unique_1624	132	312	461	ENSP00000408335	1634	1810	2004	2.54e-12	182	60	116	6	53
unique_1624	68	221	461	ENSP00000408335	1638	1787	2004	1.56e-09	154	46	104	4	53
unique_1624	202	278	461	ENSP00000459962	203	294	840	0.004	92	25	52	15	17
unique_1631	303	473	565	ENSP00000408335	939	1095	2004	2.30e-04	172	43	113	16	32
unique_1631	379	483	565	ENSP00000408335	394	487	2004	3.87e-04	110	38	51	21	32
unique_1631	303	418	565	ENSP00000367064	360	483	3624	0.010	134	41	65	28	21
unique_1662	66	312	762	ENSP00000301178	538	801	895	7.38e-22	267	74	170	23	32
unique_1662	67	266	762	ENSP00000446490	189	390	461	7.23e-19	208	60	134	14	26
unique_1662	69	312	762	ENSP00000341325	1038	1294	1352	2.41e-16	259	64	178	17	32
unique_1662	69	304	762	ENSP00000351908	685	926	1375	6.73e-15	247	72	159	16	31
unique_1662	70	318	762	ENSP00000342838	1017	1288	1371	2.42e-12	279	67	175	37	33
unique_1662	66	243	762	ENSP00000390477	209	385	477	1.98e-07	194	51	110	33	23
unique_1662	58	255	762	ENSP00000351905	263	482	593	5.34e-07	226	52	140	34	26
unique_1689	681	791	800	ENSP00000351908	817	933	1375	3.24e-05	124	36	68	20	24
unique_1689	509	591	800	ENSP00000351908	725	811	1375	5.25e-05	87	23	60	4	24
unique_1689	445	591	800	ENSP00000301178	521	680	895	1.06e-04	162	39	106	17	18
unique_1689	683	740	800	ENSP00000446490	326	383	461	0.001	59	18	39	2	7
unique_1710	118	401	793	ENSP00000339744	61	341	678	4.61e-48	292	106	167	19	36
unique_1710	172	381	793	ENSP00000263094	1817	2018	2147	7.60e-10	212	57	143	12	27
unique_1710	168	371	793	ENSP00000263094	827	1022	2147	2.85e-09	211	63	126	22	27
unique_1710	171	365	793	ENSP00000363868	922	1108	2262	7.67e-09	198	50	134	14	26
unique_1710	158	317	793	ENSP00000363868	1922	2075	2262	8.43e-08	162	42	110	10	26
unique_1727	139	355	674	ENSP00000311545	90	306	887	7.37e-20	237	75	122	40	35
unique_1727	140	372	674	ENSP00000311545	41	280	887	9.25e-19	261	81	131	49	35
unique_1727	138	392	674	ENSP00000408335	399	616	2004	1.35e-13	263	84	126	53	44
unique_1727	133	251	674	ENSP00000408335	515	615	2004	7.83e-06	119	40	61	18	44
unique_1727	104	364	674	ENSP00000408335	113	359	2004	2.08e-05	300	78	130	92	44
unique_1727	194	402	674	ENSP00000408335	906	1089	2004	3.58e-05	221	66	106	49	44
unique_1727	139	343	674	ENSP00000367064	273	458	3624	7.90e-10	213	64	114	35	31
unique_1727	138	315	674	ENSP00000367064	139	309	3624	2.06e-09	191	60	98	33	31
unique_1727	241	311	674	ENSP00000329869	772	840	934	2.43e-05	73	26	41	6	29
unique_1727	275	370	674	ENSP00000329869	750	850	934	2.58e-05	106	34	57	15	29
unique_1727	175	221	674	ENSP00000329869	794	840	934	0.007	47	15	32	0	29
unique_1727	219	259	674	ENSP00000329869	794	833	934	0.008	41	14	26	1	29
unique_1727	158	220	674	ENSP00000385639	123	177	274	0.001	63	21	34	8	20
unique_1727	267	336	674	ENSP00000385639	137	200	274	0.002	70	24	40	6	20
unique_1727	158	220	674	ENSP00000360764	123	177	274	0.001	63	21	34	8	20
unique_1727	267	336	674	ENSP00000360764	137	200	274	0.002	70	24	40	6	20
unique_1727	215	252	674	ENSP00000383279	429	465	1375	0.002	38	17	20	1	9
unique_1727	221	273	674	ENSP00000383279	192	239	1375	0.007	54	22	25	7	9
unique_1727	158	221	674	ENSP00000411023	130	185	294	0.003	64	20	36	8	9
unique_1727	158	221	674	ENSP00000378888	130	185	294	0.003	64	20	36	8	9
unique_1728	33	113	193	ENSP00000263094	1122	1211	2147	0.003	91	29	51	11	42
unique_1731	3208	3285	3593	ENSP00000363868	908	985	2262	0.002	79	25	52	2	2
unique_1731	1759	1794	3593	ENSP00000339744	109	144	678	0.004	36	17	19	0	1
unique_1731	3214	3285	3593	ENSP00000263094	822	893	2147	0.008	73	27	44	2	2
unique_1743	809	928	1430	ENSP00000351908	769	905	1375	1.90e-05	138	37	82	19	8
unique_1743	1027	1079	1430	ENSP00000446490	332	383	461	0.001	53	17	35	1	4
unique_1755	89	151	172	ENSP00000283243	691	751	1464	1.15e-05	63	20	41	2	37
unique_1755	89	131	172	ENSP00000283243	1134	1176	1464	0.009	43	15	28	0	37
unique_1755	87	133	172	ENSP00000302569	138	185	248	0.002	48	14	33	1	27
unique_1848	38	272	342	ENSP00000351908	685	926	1375	1.65e-28	248	79	150	19	69
unique_1848	39	246	342	ENSP00000341325	1039	1255	1352	4.66e-15	221	56	148	17	61
unique_1848	39	223	342	ENSP00000342838	1017	1217	1371	2.72e-14	203	52	131	20	54
unique_1848	27	228	342	ENSP00000446490	174	385	461	4.06e-14	218	60	136	22	59
unique_1848	35	245	342	ENSP00000301178	538	765	895	4.99e-14	231	57	151	23	62
unique_1848	39	223	342	ENSP00000390477	213	413	477	1.90e-06	214	57	115	42	54
unique_1848	39	223	342	ENSP00000351905	275	482	593	1.74e-05	214	54	125	35	54
unique_1850	1211	1382	1884	ENSP00000263094	1813	1985	2147	3.13e-07	195	57	93	45	9
unique_1850	1192	1356	1884	ENSP00000339744	88	258	678	1.89e-05	183	48	105	30	9
unique_1850	1211	1356	1884	ENSP00000363868	1932	2075	2262	0.005	154	41	95	18	8
unique_1850	1197	1356	1884	ENSP00000363868	905	1063	2262	0.005	164	43	112	9	8
unique_1866	1426	1474	1618	ENSP00000389814	64	118	245	0.002	55	23	26	6	3
unique_1926	1388	1664	1671	ENSP00000341325	1060	1307	1352	4.05e-20	281	77	167	37	17
unique_1926	1376	1649	1671	ENSP00000351908	692	932	1375	1.09e-17	281	73	161	47	16
unique_1926	1403	1589	1671	ENSP00000446490	226	381	461	1.97e-17	190	61	92	37	11
unique_1926	1388	1655	1671	ENSP00000301178	562	809	895	8.23e-17	282	72	162	48	16
unique_1926	1375	1650	1671	ENSP00000342838	1027	1279	1371	4.69e-16	287	74	168	45	17
unique_1926	1390	1591	1671	ENSP00000390477	231	416	477	4.12e-13	226	66	96	64	12
unique_1926	1390	1591	1671	ENSP00000351905	299	485	593	1.05e-11	225	63	101	61	12
unique_1941	576	643	3132	ENSP00000504311	214	292	563	0.002	79	21	47	11	2
unique_1941	580	632	3132	ENSP00000504311	130	192	563	0.006	63	19	34	10	2
unique_1944	997	1199	1371	ENSP00000351908	686	886	1375	3.66e-12	210	65	129	16	15
unique_1944	995	1192	1371	ENSP00000446490	190	385	461	5.49e-11	210	60	124	26	14
unique_1944	997	1139	1371	ENSP00000341325	1039	1182	1352	5.35e-06	152	42	93	17	10
unique_1944	1099	1187	1371	ENSP00000342838	1130	1217	1371	7.32e-06	89	24	64	1	6
unique_1944	1066	1190	1371	ENSP00000390477	277	416	477	4.46e-05	147	39	79	29	9
unique_1944	997	1187	1371	ENSP00000301178	542	742	895	1.21e-04	209	48	135	26	14
unique_1961	589	1037	1037	ENSP00000505211	344	750	751	5.35e-57	458	142	256	60	56
unique_1961	215	346	1037	ENSP00000505211	59	157	751	1.26e-08	132	37	62	33	56
unique_1961	589	1037	1037	ENSP00000418791	344	750	751	5.35e-57	458	142	256	60	56
unique_1961	215	346	1037	ENSP00000418791	59	157	751	1.26e-08	132	37	62	33	56
unique_1974	193	296	454	ENSP00000408335	1668	1771	2004	0.001	106	39	63	4	24
unique_1974	188	244	454	ENSP00000408335	1763	1819	2004	0.006	57	21	36	0	24
unique_1985	394	622	793	ENSP00000351908	686	881	1375	3.74e-17	231	68	126	37	29
unique_1985	394	670	793	ENSP00000341325	1039	1310	1352	1.60e-08	304	68	177	59	35
unique_1985	344	612	793	ENSP00000446490	147	377	461	1.18e-07	280	72	148	60	34
unique_1985	392	628	793	ENSP00000301178	540	756	895	4.35e-05	242	53	159	30	30
unique_1985	516	627	793	ENSP00000351905	382	497	593	1.87e-04	126	35	67	24	14
unique_1985	494	651	793	ENSP00000342838	1111	1254	1371	5.39e-04	162	39	101	22	20
unique_2032	150	191	708	ENSP00000378447	106	145	296	0.005	42	17	23	2	6
unique_2087	13	177	301	ENSP00000311545	132	301	887	6.58e-17	178	58	99	21	65
unique_2087	13	169	301	ENSP00000311545	172	358	887	5.14e-16	196	64	84	48	65
unique_2087	31	209	301	ENSP00000311545	45	225	887	8.93e-16	197	67	96	34	65
unique_2087	5	134	301	ENSP00000408335	498	620	2004	2.83e-12	133	42	78	13	58
unique_2087	13	179	301	ENSP00000408335	432	584	2004	8.06e-09	169	53	98	18	58
unique_2087	17	134	301	ENSP00000408335	352	468	2004	9.89e-09	126	42	67	17	58
unique_2087	32	134	301	ENSP00000408335	906	999	2004	6.75e-07	104	33	60	11	58
unique_2087	9	134	301	ENSP00000408335	268	386	2004	4.28e-06	131	37	77	17	58
unique_2087	13	179	301	ENSP00000408335	194	350	2004	1.54e-05	172	48	104	20	58
unique_2087	9	178	301	ENSP00000367064	301	464	3624	3.63e-11	171	51	112	8	59
unique_2087	13	186	301	ENSP00000367064	263	430	3624	2.23e-10	183	62	97	24	59
unique_2087	16	184	301	ENSP00000367064	209	390	3624	8.01e-09	188	57	106	25	59
unique_2087	68	139	301	ENSP00000385639	111	173	274	1.38e-07	72	27	36	9	24
unique_2087	68	139	301	ENSP00000360764	111	173	274	1.38e-07	72	27	36	9	24
unique_2087	91	133	301	ENSP00000329869	785	829	934	0.002	46	18	24	4	14
unique_2087	80	129	301	ENSP00000383279	412	464	1375	0.009	53	19	31	3	17
unique_2155	1508	1695	1975	ENSP00000351905	271	455	593	0.001	198	60	115	23	10
unique_2169	209	372	441	ENSP00000327801	272	433	509	8.92e-14	169	44	113	12	37
unique_2169	300	368	441	ENSP00000327801	17	86	509	3.69e-06	71	26	42	3	37
unique_2169	328	410	441	ENSP00000457262	45	126	196	2.36e-06	84	27	54	3	19
unique_2169	328	367	441	ENSP00000299608	45	85	455	3.53e-06	41	20	20	1	9
unique_2175	267	434	1297	ENSP00000439894	569	733	1025	0.005	175	49	109	17	13
unique_2230	1233	1275	3269	ENSP00000351908	784	824	1375	0.006	43	15	26	2	1
unique_2230	1231	1282	3269	ENSP00000342838	1126	1174	1371	0.007	52	17	32	3	2
unique_2311	811	873	1291	ENSP00000351908	861	926	1375	9.27e-06	66	28	35	3	8
unique_2311	370	412	1291	ENSP00000351908	783	826	1375	0.002	44	15	28	1	8
unique_2311	310	454	1291	ENSP00000342838	1071	1211	1371	3.73e-05	146	36	104	6	11
unique_2311	372	410	1291	ENSP00000301178	654	692	895	0.002	39	13	26	0	3
unique_2311	386	415	1291	ENSP00000351905	400	429	593	0.004	30	13	17	0	2
unique_2313	350	464	598	ENSP00000351908	783	881	1375	5.73e-08	117	36	61	20	19
unique_2313	361	460	598	ENSP00000446490	302	383	461	0.005	100	29	53	18	17
unique_2325	327	609	642	ENSP00000422461	18	304	377	1.49e-08	315	72	183	60	44
unique_2341	511	650	1744	ENSP00000351908	684	824	1375	2.83e-09	144	40	97	7	8
unique_2341	513	651	1744	ENSP00000446490	192	332	461	1.68e-04	144	38	98	8	11
unique_2341	1215	1264	1744	ENSP00000446490	349	396	461	0.003	50	23	25	2	11
unique_2341	502	764	1744	ENSP00000301178	531	828	895	2.80e-04	301	68	192	41	15
unique_2374	194	383	3194	ENSP00000351908	686	881	1375	1.27e-13	198	53	135	10	6
unique_2374	194	380	3194	ENSP00000446490	192	384	461	1.31e-11	199	59	122	18	6
unique_2374	194	393	3194	ENSP00000342838	1017	1235	1371	1.57e-08	223	56	140	27	6
unique_2374	194	384	3194	ENSP00000341325	1039	1240	1352	2.64e-08	206	54	133	19	6
unique_2374	190	372	3194	ENSP00000390477	209	403	477	2.87e-07	207	57	114	36	6
unique_2374	190	390	3194	ENSP00000351905	271	505	593	5.50e-06	244	60	132	52	6
unique_2405	57	270	478	ENSP00000351908	724	939	1375	8.37e-19	218	62	150	6	45
unique_2405	14	208	478	ENSP00000301178	544	743	895	3.22e-12	205	46	144	15	41
unique_2405	57	207	478	ENSP00000446490	232	380	461	1.57e-11	161	46	93	22	32
unique_2405	1	265	478	ENSP00000342838	1009	1276	1371	2.19e-11	280	65	188	27	55
unique_2405	41	259	478	ENSP00000341325	1061	1284	1352	2.17e-09	236	58	149	29	46
unique_2405	82	208	478	ENSP00000390477	277	414	477	0.004	143	35	87	21	27
unique_2407	9	229	296	ENSP00000351908	686	905	1375	6.57e-25	228	80	133	15	75
unique_2407	8	198	296	ENSP00000446490	191	385	461	5.84e-19	205	64	117	24	65
unique_2407	9	195	296	ENSP00000341325	1039	1233	1352	1.76e-12	200	54	128	18	63
unique_2407	7	207	296	ENSP00000301178	540	757	895	9.50e-12	219	53	147	19	68
unique_2407	1	212	296	ENSP00000342838	1009	1236	1371	2.44e-11	230	55	155	20	72
unique_2407	7	242	296	ENSP00000390477	211	470	477	6.56e-07	276	65	155	56	80
unique_2407	120	195	296	ENSP00000351905	400	484	593	2.19e-04	85	23	53	9	26
unique_2410	9	254	282	ENSP00000351908	686	933	1375	1.35e-40	250	83	161	6	87
unique_2410	1	254	282	ENSP00000342838	1009	1275	1371	1.55e-17	269	59	193	17	90
unique_2410	9	249	282	ENSP00000341325	1039	1284	1352	3.32e-15	251	61	175	15	85
unique_2410	7	203	282	ENSP00000301178	540	750	895	6.62e-15	212	48	148	16	70
unique_2410	9	198	282	ENSP00000446490	192	382	461	8.60e-14	193	49	139	5	67
unique_2410	7	197	282	ENSP00000390477	211	414	477	4.83e-08	215	49	131	35	68
unique_2410	9	198	282	ENSP00000351905	275	484	593	6.87e-08	215	49	136	30	67
unique_2440	252	471	1076	ENSP00000311545	28	250	887	3.73e-22	245	84	114	47	48
unique_2440	778	1001	1076	ENSP00000311545	47	304	887	7.16e-20	265	79	138	48	48
unique_2440	290	421	1076	ENSP00000311545	157	300	887	2.37e-12	149	47	80	22	48
unique_2440	750	911	1076	ENSP00000311545	166	301	887	2.48e-11	178	56	64	58	48
unique_2440	881	1047	1076	ENSP00000311545	33	197	887	1.89e-08	185	57	90	38	48
unique_2440	756	996	1076	ENSP00000408335	432	654	2004	5.98e-13	249	77	138	34	50
unique_2440	265	488	1076	ENSP00000408335	484	686	2004	4.36e-12	233	73	121	39	50
unique_2440	756	950	1076	ENSP00000408335	314	503	2004	1.53e-06	208	60	117	31	50
unique_2440	309	502	1076	ENSP00000408335	314	497	2004	3.39e-06	200	55	123	22	50
unique_2440	289	438	1076	ENSP00000408335	340	480	2004	2.40e-05	159	48	84	27	50
unique_2440	855	1054	1076	ENSP00000408335	135	348	2004	1.12e-04	238	59	117	62	50
unique_2440	330	472	1076	ENSP00000408335	951	1080	2004	2.43e-04	149	44	80	25	50
unique_2440	859	949	1076	ENSP00000408335	988	1076	2004	4.84e-04	96	32	52	12	50
unique_2440	290	421	1076	ENSP00000408335	715	836	2004	0.001	138	41	75	22	50
unique_2440	854	950	1076	ENSP00000408335	907	996	2004	0.002	101	31	55	15	50
unique_2440	333	422	1076	ENSP00000408335	143	227	2004	0.003	96	33	46	17	50
unique_2440	271	472	1076	ENSP00000408335	593	798	2004	0.004	230	55	123	52	50
unique_2440	311	482	1076	ENSP00000367064	265	435	3624	1.69e-10	184	58	101	25	41
unique_2440	841	954	1076	ENSP00000367064	175	297	3624	0.001	126	38	73	15	41
unique_2440	756	1023	1076	ENSP00000367064	170	403	3624	0.001	277	70	155	52	41
unique_2440	350	472	1076	ENSP00000367064	170	341	3624	0.002	179	49	67	63	41
unique_2440	333	391	1076	ENSP00000411023	130	185	294	2.25e-08	60	26	29	5	15
unique_2440	904	961	1076	ENSP00000411023	130	183	294	5.67e-05	58	22	32	4	15
unique_2440	374	433	1076	ENSP00000411023	130	185	294	2.64e-04	61	22	33	6	15
unique_2440	333	391	1076	ENSP00000378888	130	185	294	2.25e-08	60	26	29	5	15
unique_2440	904	961	1076	ENSP00000378888	130	183	294	5.67e-05	58	22	32	4	15
unique_2440	374	433	1076	ENSP00000378888	130	185	294	2.64e-04	61	22	33	6	15
unique_2440	314	390	1076	ENSP00000385639	101	177	274	3.44e-07	82	31	41	10	13
unique_2440	374	426	1076	ENSP00000385639	123	172	274	8.27e-04	54	19	30	5	13
unique_2440	778	803	1076	ENSP00000385639	152	177	274	0.008	26	15	11	0	13
unique_2440	314	390	1076	ENSP00000360764	101	177	274	3.44e-07	82	31	41	10	13
unique_2440	374	426	1076	ENSP00000360764	123	172	274	8.27e-04	54	19	30	5	13
unique_2440	778	803	1076	ENSP00000360764	152	177	274	0.008	26	15	11	0	13
unique_2440	291	391	1076	ENSP00000329869	767	840	934	6.42e-05	106	34	35	37	13
unique_2440	389	433	1076	ENSP00000329869	794	840	934	0.010	48	20	24	4	13
unique_2440	876	907	1076	ENSP00000383279	432	465	1375	6.87e-05	34	18	14	2	3
unique_2441	416	515	607	ENSP00000351908	784	881	1375	7.05e-05	104	32	62	10	16
unique_2475	475	538	1489	ENSP00000341682	84	143	888	0.002	64	24	36	4	4
unique_2519	14	475	564	ENSP00000265986	558	939	1020	2.57e-14	467	99	278	90	82
unique_2541	8	300	1405	ENSP00000341325	1038	1332	1352	7.87e-20	306	81	201	24	21
unique_2541	7	243	1405	ENSP00000351908	684	926	1375	6.01e-17	250	71	159	20	17
unique_2541	6	207	1405	ENSP00000446490	189	392	461	5.10e-16	212	67	127	18	14
unique_2541	1	245	1405	ENSP00000342838	1009	1270	1371	9.06e-16	269	72	166	31	17
unique_2541	5	216	1405	ENSP00000301178	538	765	895	2.21e-14	232	58	150	24	15
unique_2541	4	194	1405	ENSP00000390477	208	413	477	1.01e-09	219	58	120	41	14
unique_2541	5	194	1405	ENSP00000351905	271	482	593	5.59e-07	217	54	131	32	14
unique_2559	54	114	4123	ENSP00000341682	579	645	888	5.77e-04	67	21	40	6	1
unique_2569	301	412	544	ENSP00000432041	371	484	919	3.71e-04	116	33	77	6	21
unique_2569	301	412	544	ENSP00000436744	317	430	886	3.79e-04	116	33	77	6	21
unique_2569	301	412	544	ENSP00000354823	371	484	963	3.94e-04	116	33	77	6	21
unique_2569	301	412	544	ENSP00000435379	317	430	880	4.12e-04	116	33	77	6	21
unique_2569	301	412	544	ENSP00000437156	270	383	833	4.15e-04	116	33	77	6	21
unique_2569	301	412	544	ENSP00000437051	48	161	619	4.99e-04	116	33	77	6	21
unique_2585	999	1088	1113	ENSP00000339744	220	311	678	3.02e-08	92	33	57	2	14
unique_2585	783	843	1113	ENSP00000339744	104	167	678	1.16e-05	64	24	37	3	14
unique_2585	800	871	1113	ENSP00000363868	925	996	2262	6.54e-04	73	20	51	2	6
unique_2585	1008	1066	1113	ENSP00000263094	1927	1985	2147	0.001	59	17	42	0	13
unique_2585	800	856	1113	ENSP00000263094	833	888	2147	0.002	57	17	39	1	13
unique_2585	1006	1088	1113	ENSP00000263094	939	1015	2147	0.005	83	23	54	6	13
unique_2602	279	327	1497	ENSP00000351908	760	811	1375	0.003	52	20	29	3	9
unique_2602	111	196	1497	ENSP00000351908	685	769	1375	0.003	86	22	63	1	9
unique_2602	486	552	1497	ENSP00000446490	330	395	461	0.008	70	23	40	7	4
unique_2644	969	1139	1381	ENSP00000408335	1653	1820	2004	1.10e-06	171	54	114	3	26
unique_2644	1032	1220	1381	ENSP00000408335	1586	1778	2004	3.34e-05	200	54	128	18	26
unique_2644	867	1107	1381	ENSP00000408335	1619	1823	2004	8.36e-05	243	67	136	40	26
unique_2657	370	805	1559	ENSP00000494050	44	493	600	5.88e-80	460	150	276	34	28
unique_2657	370	805	1559	ENSP00000494134	44	493	600	5.88e-80	460	150	276	34	28
unique_2657	370	821	1559	ENSP00000270349	60	545	621	8.72e-80	494	163	281	50	29
unique_2695	1043	1216	1433	ENSP00000408335	1631	1790	2004	3.95e-12	174	65	95	14	20
unique_2695	1110	1328	1433	ENSP00000408335	1619	1819	2004	1.07e-07	223	68	129	26	20
unique_2709	83	193	1709	ENSP00000265598	113	221	417	0.008	112	27	81	4	6
unique_2718	239	344	1742	ENSP00000351908	730	839	1375	1.80e-13	110	42	64	4	9
unique_2718	1578	1620	1742	ENSP00000351908	838	882	1375	1.66e-04	45	18	25	2	9
unique_2718	221	334	1742	ENSP00000341325	1069	1184	1352	5.91e-06	116	28	86	2	7
unique_2718	297	333	1742	ENSP00000446490	299	335	461	1.03e-04	37	17	20	0	2
unique_2718	214	334	1742	ENSP00000301178	562	697	895	2.06e-04	136	30	91	15	7
unique_2718	224	334	1742	ENSP00000342838	1052	1172	1371	2.19e-04	121	31	80	10	6
unique_2718	212	360	1742	ENSP00000390477	231	386	477	0.002	163	39	103	21	9
unique_2726	70	325	2020	ENSP00000446490	192	455	461	9.99e-28	270	85	165	20	13
unique_2726	70	335	2020	ENSP00000342838	1017	1284	1371	8.28e-17	294	77	163	54	13
unique_2726	69	330	2020	ENSP00000341325	1038	1298	1352	5.46e-14	277	71	175	31	13
unique_2726	31	258	2020	ENSP00000351908	650	880	1375	4.19e-13	242	72	145	25	11
unique_2726	70	254	2020	ENSP00000301178	542	744	895	1.45e-12	210	61	117	32	9
unique_2726	61	252	2020	ENSP00000390477	204	413	477	2.60e-12	214	60	128	26	10
unique_2726	66	279	2020	ENSP00000351905	271	504	593	6.91e-09	248	63	137	48	11
unique_2771	375	472	558	ENSP00000351908	784	887	1375	2.07e-08	106	34	62	10	18
unique_2771	213	463	558	ENSP00000446490	151	383	461	6.31e-06	263	65	156	42	45
unique_2771	246	460	558	ENSP00000390477	206	413	477	2.81e-04	239	57	127	55	39
unique_2772	320	417	503	ENSP00000351908	784	887	1375	3.56e-08	106	34	62	10	19
unique_2772	158	408	503	ENSP00000446490	151	383	461	4.71e-06	262	63	159	40	50
unique_2772	335	405	503	ENSP00000390477	331	413	477	8.84e-04	86	25	43	18	14
unique_2804	2322	2382	2463	ENSP00000358407	719	779	791	1.37e-05	61	24	37	0	8
unique_2804	2236	2303	2463	ENSP00000358407	716	779	791	6.31e-05	68	24	40	4	8
unique_2804	2269	2329	2463	ENSP00000358407	717	779	791	1.26e-04	63	22	39	2	8
unique_2804	2348	2408	2463	ENSP00000358407	719	779	791	1.26e-04	61	21	40	0	8
unique_2804	2286	2345	2463	ENSP00000358407	719	778	791	1.56e-04	60	20	40	0	8
unique_2804	2313	2372	2463	ENSP00000358407	719	778	791	1.56e-04	60	22	38	0	8
unique_2804	2329	2391	2463	ENSP00000358407	717	779	791	4.57e-04	63	21	42	0	8
unique_2804	2339	2398	2463	ENSP00000358407	719	778	791	4.85e-04	60	20	40	0	8
unique_2804	2261	2321	2463	ENSP00000358407	719	779	791	5.41e-04	61	21	40	0	8
unique_2804	2366	2426	2463	ENSP00000358407	719	779	791	5.41e-04	61	21	40	0	8
unique_2804	2304	2363	2463	ENSP00000358407	719	778	791	8.26e-04	60	20	40	0	8
unique_2804	2374	2427	2463	ENSP00000358407	717	772	791	8.61e-04	56	22	32	2	8
unique_2804	2356	2415	2463	ENSP00000358407	719	778	791	0.001	60	19	41	0	8
unique_2804	2278	2338	2463	ENSP00000358407	719	779	791	0.002	61	20	41	0	8
unique_2804	2296	2354	2463	ENSP00000358407	719	778	791	0.002	60	23	36	1	8
unique_2804	2338	2400	2463	ENSP00000358407	717	779	791	0.002	63	20	43	0	8
unique_2804	2358	2417	2463	ENSP00000358407	717	779	791	0.002	63	21	39	3	8
unique_2804	2295	2347	2463	ENSP00000358407	727	779	791	0.002	53	19	34	0	8
unique_2804	2260	2312	2463	ENSP00000358407	727	779	791	0.003	53	18	35	0	8
unique_2804	2312	2365	2463	ENSP00000358407	719	772	791	0.004	54	16	38	0	8
unique_2809	104	269	323	ENSP00000301178	650	800	895	3.70e-07	168	41	108	19	51
unique_2809	14	212	323	ENSP00000351908	686	881	1375	6.65e-07	210	53	132	25	62
unique_2809	11	208	323	ENSP00000446490	189	383	461	4.08e-06	207	52	134	21	61
unique_2809	12	213	323	ENSP00000341325	1037	1240	1352	1.53e-04	212	50	144	18	63
unique_2809	7	216	323	ENSP00000342838	1010	1229	1371	6.43e-04	233	49	148	36	65
unique_2813	121	516	530	ENSP00000447853	59	477	488	1.00e-06	431	90	294	47	75
unique_2813	121	516	530	ENSP00000449607	59	477	488	1.00e-06	431	90	294	47	75
unique_2828	742	860	934	ENSP00000446490	283	382	461	1.22e-14	119	42	58	19	13
unique_2828	722	934	934	ENSP00000341325	1111	1299	1352	2.29e-14	213	61	128	24	23
unique_2828	732	934	934	ENSP00000301178	632	810	895	3.54e-14	206	56	120	30	22
unique_2828	749	928	934	ENSP00000342838	1126	1279	1371	3.99e-14	180	52	102	26	19
unique_2828	742	860	934	ENSP00000351905	367	484	593	1.93e-09	134	44	59	31	13
unique_2828	754	868	934	ENSP00000351908	787	884	1375	8.68e-09	118	38	57	23	12
unique_2828	508	628	934	ENSP00000390477	189	296	477	1.82e-05	126	36	67	23	28
unique_2828	749	889	934	ENSP00000390477	306	456	477	3.74e-05	167	47	78	42	28
unique_2836	1889	1957	3829	ENSP00000369962	312	382	408	0.002	71	27	42	2	2
unique_2848	298	524	1542	ENSP00000351908	716	933	1375	1.69e-20	232	70	143	19	15
unique_2848	302	478	1542	ENSP00000446490	228	393	461	1.17e-12	186	51	106	29	11
unique_2848	300	479	1542	ENSP00000341325	1072	1245	1352	3.27e-08	191	55	108	28	12
unique_2848	378	458	1542	ENSP00000351905	400	482	593	1.56e-04	88	32	44	12	5
unique_2848	298	546	1542	ENSP00000390477	238	472	477	2.31e-04	273	70	141	62	16
unique_2870	1095	1223	1598	ENSP00000408335	1637	1739	2004	1.19e-05	131	39	62	30	8
unique_2870	1056	1226	1598	ENSP00000459962	131	293	840	0.005	178	52	104	22	11
unique_2889	296	500	525	ENSP00000339744	111	310	678	1.55e-08	212	56	137	19	39
unique_2889	287	346	525	ENSP00000263094	815	873	2147	1.92e-06	60	22	37	1	42
unique_2889	275	494	525	ENSP00000263094	1788	2001	2147	2.04e-05	226	51	157	18	42
unique_2889	297	494	525	ENSP00000363868	916	1107	2262	2.88e-06	200	42	148	10	38
unique_2940	172	710	1145	ENSP00000341682	51	553	888	1.26e-48	543	142	357	44	47
unique_2942	160	404	975	ENSP00000339744	99	339	678	2.45e-48	252	104	130	18	42
unique_2942	763	925	975	ENSP00000339744	455	618	678	4.02e-16	164	47	116	1	42
unique_2942	163	377	975	ENSP00000363868	912	1115	2262	4.35e-15	218	59	142	17	23
unique_2942	176	384	975	ENSP00000363868	1938	2135	2262	1.38e-14	215	63	129	23	23
unique_2942	167	371	975	ENSP00000263094	824	1016	2147	5.66e-15	212	63	123	26	22
unique_2942	176	385	975	ENSP00000263094	1819	2017	2147	5.66e-14	212	67	130	15	22
unique_2978	749	987	1007	ENSP00000351908	684	939	1375	6.70e-13	268	70	157	41	24
unique_2978	819	960	1007	ENSP00000341325	1109	1251	1352	4.89e-06	155	46	84	25	14
unique_2978	726	895	1007	ENSP00000351905	245	426	593	2.07e-04	193	44	115	34	17
unique_2978	751	938	1007	ENSP00000390477	213	413	477	2.77e-04	220	54	115	51	19
unique_3005	126	267	1872	ENSP00000259324	613	764	811	7.01e-07	169	48	77	44	8
unique_3005	129	269	1872	ENSP00000216241	160	312	763	5.07e-04	174	47	73	54	8
unique_3051	247	518	553	ENSP00000342838	1009	1268	1371	8.53e-05	286	72	174	40	49
unique_3051	252	472	553	ENSP00000446490	187	377	461	0.005	232	51	129	52	40
unique_3100	688	890	993	ENSP00000351908	685	893	1375	3.87e-24	213	68	131	14	20
unique_3100	687	872	993	ENSP00000341325	1037	1232	1352	1.64e-13	200	58	124	18	19
unique_3100	689	874	993	ENSP00000446490	192	383	461	4.95e-13	198	58	122	18	19
unique_3100	667	871	993	ENSP00000301178	522	742	895	1.25e-11	226	60	140	26	21
unique_3100	677	871	993	ENSP00000342838	1005	1217	1371	4.65e-09	215	51	142	22	20
unique_3100	688	850	993	ENSP00000390477	212	386	477	2.91e-07	178	47	113	18	16
unique_3100	516	641	993	ENSP00000321427	508	629	989	3.02e-05	126	29	93	4	19
unique_3100	193	254	993	ENSP00000321427	555	616	989	4.02e-04	62	20	42	0	19
unique_3100	769	850	993	ENSP00000351905	369	455	593	4.15e-04	98	29	42	27	8
unique_3129	84	412	566	ENSP00000351908	685	1014	1375	2.61e-23	345	92	222	31	58
unique_3129	76	288	566	ENSP00000301178	533	758	895	1.87e-12	234	62	143	29	38
unique_3129	80	283	566	ENSP00000446490	187	390	461	7.76e-11	211	49	148	14	36
unique_3129	64	253	566	ENSP00000351905	253	455	593	8.85e-10	210	49	134	27	34
unique_3129	51	271	566	ENSP00000390477	178	411	477	5.78e-09	251	65	139	47	39
unique_3129	83	280	566	ENSP00000341325	1037	1239	1352	8.27e-08	212	59	130	23	35
unique_3129	76	293	566	ENSP00000342838	1008	1238	1371	6.45e-07	235	49	165	21	39
unique_3154	718	908	1157	ENSP00000351908	750	944	1375	1.22e-16	201	61	124	16	17
unique_3154	754	854	1157	ENSP00000446490	297	397	461	2.01e-11	104	34	64	6	9
unique_3154	720	898	1157	ENSP00000342838	1089	1276	1371	2.01e-07	197	48	122	27	15
unique_3154	720	844	1157	ENSP00000341325	1111	1239	1352	5.05e-05	132	36	86	10	11
unique_3154	764	839	1157	ENSP00000351905	400	484	593	6.65e-04	88	25	48	15	7
unique_3156	98	236	782	ENSP00000351908	736	881	1375	1.12e-10	151	39	95	17	18
unique_3156	149	235	782	ENSP00000446490	299	385	461	5.21e-08	90	32	52	6	11
unique_3156	93	244	782	ENSP00000341325	1086	1247	1352	4.91e-04	164	44	106	14	19
unique_3160	81	327	536	ENSP00000351908	686	933	1375	7.86e-24	258	83	154	21	46
unique_3160	80	283	536	ENSP00000446490	191	396	461	4.23e-16	211	60	139	12	38
unique_3160	79	297	536	ENSP00000301178	540	773	895	7.07e-14	240	64	149	27	41
unique_3160	54	328	536	ENSP00000342838	992	1276	1371	3.99e-13	298	69	193	36	51
unique_3160	79	274	536	ENSP00000341325	1037	1239	1352	2.10e-12	207	58	134	15	37
unique_3160	81	324	536	ENSP00000351905	275	557	593	3.41e-11	293	72	162	59	46
unique_3160	81	265	536	ENSP00000390477	213	411	477	6.79e-09	211	55	118	38	35
unique_3175	232	264	289	ENSP00000265162	226	258	958	7.98e-05	33	12	21	0	11
unique_3256	40	240	575	ENSP00000341325	1037	1240	1352	5.87e-08	209	50	146	13	35
unique_3256	38	303	575	ENSP00000301178	538	807	895	2.61e-07	293	68	175	50	46
unique_3256	42	183	575	ENSP00000351908	686	829	1375	2.38e-05	148	38	100	10	25
unique_3256	143	235	575	ENSP00000446490	299	383	461	9.46e-05	93	27	58	8	16
unique_3259	2741	2841	3568	ENSP00000446490	296	394	461	4.24e-10	104	39	57	8	3
unique_3259	2633	2885	3568	ENSP00000342838	1028	1282	1371	8.06e-10	280	71	157	52	7
unique_3259	2658	2878	3568	ENSP00000341325	1075	1289	1352	9.97e-08	236	61	139	36	6
unique_3259	2660	2823	3568	ENSP00000301178	580	737	895	1.25e-07	170	46	106	18	5
unique_3259	2728	2824	3568	ENSP00000390477	299	409	477	1.33e-05	111	36	61	14	3
unique_3287	1528	1790	2132	ENSP00000351908	671	939	1375	4.11e-18	284	82	166	36	12
unique_3287	1538	1731	2132	ENSP00000341325	1039	1239	1352	2.10e-14	207	64	124	19	9
unique_3287	1534	1732	2132	ENSP00000301178	538	751	895	4.52e-14	219	56	138	25	9
unique_3287	1535	1727	2132	ENSP00000446490	189	383	461	4.30e-11	201	58	129	14	9
unique_3287	1525	1726	2132	ENSP00000390477	200	415	477	1.83e-07	232	61	125	46	9
unique_3287	1538	1722	2132	ENSP00000351905	275	480	593	3.34e-07	216	59	116	41	9
unique_3287	1537	1722	2132	ENSP00000342838	1016	1215	1371	5.09e-05	206	46	134	26	9
unique_3288	23	225	339	ENSP00000311545	94	311	887	9.67e-30	227	86	108	33	71
unique_3288	72	222	339	ENSP00000311545	45	207	887	3.41e-19	167	62	85	20	71
unique_3288	146	262	339	ENSP00000311545	33	158	887	4.67e-08	129	40	74	15	71
unique_3288	5	222	339	ENSP00000367064	137	386	3624	4.33e-13	272	76	120	76	64
unique_3288	26	221	339	ENSP00000367064	280	465	3624	8.78e-12	202	68	112	22	64
unique_3288	2	221	339	ENSP00000408335	308	508	2004	2.55e-11	232	68	121	43	78
unique_3288	26	220	339	ENSP00000408335	490	685	2004	4.74e-11	220	64	107	49	78
unique_3288	22	220	339	ENSP00000408335	778	1000	2004	2.07e-09	236	64	122	50	78
unique_3288	21	220	339	ENSP00000408335	166	387	2004	2.65e-07	239	68	115	56	78
unique_3288	22	238	339	ENSP00000408335	524	755	2004	5.82e-07	254	73	122	59	78
unique_3288	33	174	339	ENSP00000408335	101	225	2004	5.56e-06	147	42	78	27	78
unique_3288	21	220	339	ENSP00000408335	561	761	2004	6.12e-06	222	57	122	43	78
unique_3288	4	221	339	ENSP00000408335	728	925	2004	6.39e-06	231	62	123	46	78
unique_3288	27	265	339	ENSP00000408335	135	345	2004	2.18e-05	247	64	139	44	78
unique_3288	15	241	339	ENSP00000408335	30	252	2004	1.21e-04	238	62	150	26	78
unique_3288	125	186	339	ENSP00000385639	123	179	274	0.003	64	24	31	9	18
unique_3288	125	186	339	ENSP00000360764	123	179	274	0.003	64	24	31	9	18
unique_3288	143	174	339	ENSP00000383279	952	984	1375	0.007	33	14	18	1	9
unique_3288	143	171	339	ENSP00000383279	191	221	1375	0.009	31	14	15	2	9
unique_3294	168	355	806	ENSP00000351908	770	881	1375	4.82e-07	188	42	70	76	23
unique_3294	150	239	806	ENSP00000341325	1110	1184	1352	1.22e-05	90	26	49	15	11
unique_3294	187	237	806	ENSP00000446490	297	334	461	0.003	51	18	20	13	6
unique_3327	424	461	513	ENSP00000300900	203	242	313	1.02e-06	40	21	17	2	7
unique_3363	86	287	385	ENSP00000351908	768	970	1375	6.90e-21	206	60	139	7	52
unique_3363	2	249	385	ENSP00000342838	1053	1275	1371	7.36e-14	253	61	157	35	64
unique_3363	108	188	385	ENSP00000446490	298	380	461	7.42e-12	84	34	46	4	21
unique_3363	78	248	385	ENSP00000301178	621	799	895	1.25e-10	186	45	119	22	44
unique_3363	2	244	385	ENSP00000341325	1073	1284	1352	8.41e-10	253	57	145	51	63
unique_3363	96	188	385	ENSP00000390477	302	413	477	1.13e-08	115	37	53	25	24
unique_3363	108	188	385	ENSP00000351905	382	482	593	5.25e-08	102	33	47	22	21
unique_3390	10	70	228	ENSP00000357143	127	194	291	7.91e-04	68	25	36	7	27
unique_3390	10	70	228	ENSP00000357142	127	194	377	0.001	68	25	36	7	27
unique_3390	10	70	228	ENSP00000402906	28	95	290	0.002	68	25	36	7	27
unique_3402	524	709	782	ENSP00000339744	77	259	678	4.54e-12	197	63	109	25	44
unique_3402	214	372	782	ENSP00000339744	118	259	678	1.24e-04	168	44	89	35	44
unique_3402	576	733	782	ENSP00000263094	1813	1984	2147	1.64e-07	177	49	104	24	48
unique_3402	304	425	782	ENSP00000263094	1890	2000	2147	2.92e-05	124	36	73	15	48
unique_3402	573	736	782	ENSP00000263094	824	998	2147	3.46e-05	176	42	121	13	48
unique_3402	213	372	782	ENSP00000263094	829	971	2147	0.002	164	43	96	25	48
unique_3402	566	736	782	ENSP00000363868	909	1091	2262	4.10e-07	184	47	123	14	50
unique_3402	586	732	782	ENSP00000363868	1942	2102	2262	9.99e-07	164	48	96	20	50
unique_3402	218	425	782	ENSP00000363868	1939	2119	2262	0.002	215	55	119	41	50
unique_3402	204	372	782	ENSP00000363868	911	1064	2262	0.006	170	37	116	17	50
unique_3423	109	191	279	ENSP00000302716	2748	2824	4494	0.007	83	27	50	6	30
unique_3427	172	279	1063	ENSP00000351908	789	877	1375	2.03e-04	109	31	57	21	10
unique_3431	170	384	492	ENSP00000351908	750	968	1375	4.30e-18	226	72	136	18	44
unique_3431	205	298	492	ENSP00000446490	296	386	461	4.60e-10	97	37	51	9	19
unique_3431	172	292	492	ENSP00000342838	1089	1217	1371	4.29e-09	137	37	76	24	25
unique_3431	172	308	492	ENSP00000301178	618	759	895	1.98e-08	146	37	96	13	28
unique_3431	161	298	492	ENSP00000390477	268	419	477	1.09e-07	158	43	89	26	28
unique_3431	172	298	492	ENSP00000351905	348	488	593	2.11e-07	150	42	76	32	26
unique_3431	199	293	492	ENSP00000341325	1138	1232	1352	4.10e-07	101	30	59	12	19
unique_3432	38	228	347	ENSP00000311545	106	312	887	5.78e-20	215	77	106	32	65
unique_3432	77	229	347	ENSP00000311545	47	219	887	9.15e-14	177	59	90	28	65
unique_3432	128	264	347	ENSP00000311545	12	158	887	2.14e-06	154	49	81	24	65
unique_3432	55	222	347	ENSP00000367064	303	464	3624	1.82e-12	173	58	99	16	55
unique_3432	36	225	347	ENSP00000367064	154	345	3624	0.002	204	57	121	26	55
unique_3432	34	178	347	ENSP00000408335	495	620	2004	6.41e-10	148	42	81	25	57
unique_3432	36	223	347	ENSP00000408335	339	508	2004	4.72e-09	194	53	111	30	57
unique_3432	38	222	347	ENSP00000408335	180	387	2004	2.60e-07	230	66	97	67	57
unique_3432	76	178	347	ENSP00000408335	781	875	2004	3.91e-07	103	32	63	8	57
unique_3432	38	232	347	ENSP00000408335	51	241	2004	2.61e-06	205	50	131	24	57
unique_3432	76	223	347	ENSP00000408335	906	1041	2004	2.66e-06	151	40	93	18	57
unique_3432	120	178	347	ENSP00000408335	745	798	2004	6.03e-04	59	22	32	5	57
unique_3432	26	145	347	ENSP00000329869	754	896	934	1.23e-06	146	42	75	29	46
unique_3432	118	183	347	ENSP00000329869	756	835	934	1.21e-05	80	27	39	14	46
unique_3432	128	188	347	ENSP00000385639	123	179	274	1.94e-05	62	23	33	6	18
unique_3432	128	188	347	ENSP00000360764	123	179	274	1.94e-05	62	23	33	6	18
unique_3432	192	287	347	ENSP00000383279	441	533	1375	2.59e-05	97	29	63	5	36
unique_3432	147	176	347	ENSP00000383279	953	984	1375	0.006	32	15	15	2	36
unique_3432	128	183	347	ENSP00000411023	130	180	294	2.27e-04	56	20	31	5	16
unique_3432	128	183	347	ENSP00000378888	130	180	294	2.27e-04	56	20	31	5	16
unique_3433	84	278	400	ENSP00000351908	685	881	1375	1.20e-22	204	63	125	16	49
unique_3433	69	283	400	ENSP00000390477	198	425	477	4.06e-13	239	66	138	35	54
unique_3433	85	274	400	ENSP00000446490	192	383	461	1.29e-12	197	51	134	12	48
unique_3433	83	278	400	ENSP00000341325	1037	1239	1352	2.34e-09	208	50	141	17	49
unique_3433	84	279	400	ENSP00000351905	274	490	593	7.41e-09	225	55	133	37	49
unique_3433	82	336	400	ENSP00000342838	1014	1276	1371	8.58e-09	278	59	181	38	64
unique_3435	1900	1992	2014	ENSP00000342838	1190	1278	1371	5.69e-07	95	32	55	8	5
unique_3435	1918	1989	2014	ENSP00000341325	1219	1289	1352	1.24e-04	73	25	45	3	4
unique_3437	31	232	404	ENSP00000351908	685	881	1375	2.59e-21	212	65	122	25	50
unique_3437	23	240	404	ENSP00000301178	533	758	895	1.23e-11	235	58	151	26	54
unique_3437	23	234	404	ENSP00000342838	1008	1227	1371	7.29e-11	236	60	136	40	52
unique_3437	12	237	404	ENSP00000341325	1015	1244	1352	1.65e-10	243	64	149	30	56
unique_3437	29	228	404	ENSP00000446490	189	383	461	2.53e-08	206	47	142	17	50
unique_3437	28	225	404	ENSP00000351905	271	482	593	8.29e-08	224	50	136	38	49
unique_3437	10	223	404	ENSP00000390477	191	411	477	2.67e-06	238	59	138	41	53
unique_3448	5	44	71	ENSP00000439140	295	336	356	0.010	42	15	25	2	56
unique_3451	268	354	384	ENSP00000321427	562	650	989	3.08e-04	90	25	61	4	23
unique_3466	1042	1163	1367	ENSP00000259324	641	766	811	7.30e-06	126	40	82	4	9
unique_3487	55	246	581	ENSP00000351908	685	878	1375	2.15e-19	201	61	124	16	33
unique_3487	52	245	581	ENSP00000446490	188	383	461	8.97e-18	212	63	115	34	33
unique_3487	54	249	581	ENSP00000341325	1037	1238	1352	7.94e-17	207	58	133	16	34
unique_3487	37	240	581	ENSP00000390477	197	411	477	9.53e-15	230	65	124	41	35
unique_3487	31	244	581	ENSP00000351905	252	484	593	3.74e-13	243	62	142	39	37
unique_3487	45	240	581	ENSP00000301178	529	740	895	1.03e-10	218	53	137	28	34
unique_3487	54	244	581	ENSP00000342838	1015	1219	1371	2.15e-10	208	52	136	20	33
unique_3496	63	266	293	ENSP00000408335	1634	1840	2004	1.05e-09	220	72	119	29	71
unique_3496	153	208	293	ENSP00000408335	1633	1688	2004	0.001	56	21	35	0	71
unique_3496	60	152	293	ENSP00000408335	1731	1824	2004	0.002	95	33	59	3	71
unique_3595	566	811	1516	ENSP00000327801	237	470	509	7.40e-26	250	72	158	20	62
unique_3595	1378	1499	1516	ENSP00000327801	353	470	509	1.48e-18	124	44	72	8	62
unique_3595	840	991	1516	ENSP00000327801	28	175	509	1.27e-17	153	54	93	6	62
unique_3595	961	1083	1516	ENSP00000327801	353	471	509	4.62e-16	125	43	74	8	62
unique_3595	1100	1222	1516	ENSP00000327801	353	471	509	4.62e-16	125	43	74	8	62
unique_3595	1239	1361	1516	ENSP00000327801	353	471	509	4.62e-16	125	43	74	8	62
unique_3595	978	1130	1516	ENSP00000327801	27	175	509	2.36e-14	154	47	101	6	62
unique_3595	1117	1269	1516	ENSP00000327801	27	175	509	2.36e-14	154	47	101	6	62
unique_3595	1256	1408	1516	ENSP00000327801	27	175	509	2.36e-14	154	47	101	6	62
unique_3595	1395	1495	1516	ENSP00000327801	27	125	509	6.72e-13	102	34	64	4	62
unique_3595	722	856	1516	ENSP00000327801	42	164	509	1.54e-11	136	42	80	14	62
unique_3595	840	944	1516	ENSP00000327801	371	471	509	6.67e-11	107	36	63	8	62
unique_3595	1407	1498	1516	ENSP00000457262	39	125	196	5.73e-13	92	36	51	5	36
unique_3595	990	1083	1516	ENSP00000457262	39	127	196	1.74e-11	94	34	55	5	36
unique_3595	1129	1222	1516	ENSP00000457262	39	127	196	1.74e-11	94	34	55	5	36
unique_3595	1268	1361	1516	ENSP00000457262	39	127	196	1.74e-11	94	34	55	5	36
unique_3595	851	944	1516	ENSP00000457262	38	127	196	2.35e-10	95	31	58	6	36
unique_3595	725	803	1516	ENSP00000457262	45	118	196	3.13e-09	81	30	42	9	36
unique_3595	1407	1498	1516	ENSP00000299608	39	125	455	3.95e-12	92	36	51	5	36
unique_3595	990	1081	1516	ENSP00000299608	39	125	455	7.76e-11	92	34	53	5	36
unique_3595	1129	1220	1516	ENSP00000299608	39	125	455	7.76e-11	92	34	53	5	36
unique_3595	1268	1359	1516	ENSP00000299608	39	125	455	7.76e-11	92	34	53	5	36
unique_3595	851	942	1516	ENSP00000299608	38	125	455	6.93e-10	93	31	56	6	36
unique_3595	725	803	1516	ENSP00000299608	45	118	455	5.81e-09	81	30	42	9	36
unique_3596	218	512	609	ENSP00000479496	161	443	957	8.29e-12	322	79	177	66	48
unique_3614	69	348	542	ENSP00000351908	685	956	1375	4.13e-20	288	70	194	24	52
unique_3614	70	269	542	ENSP00000446490	192	383	461	3.79e-09	208	57	127	24	37
unique_3614	68	326	542	ENSP00000342838	1015	1276	1371	3.19e-08	280	66	175	39	48
unique_3614	68	272	542	ENSP00000341325	1037	1237	1352	3.56e-05	224	55	127	42	38
unique_3623	861	1130	1241	ENSP00000479496	191	453	957	3.54e-12	304	71	158	75	22
unique_3625	72	242	571	ENSP00000447853	1	150	488	1.78e-05	172	43	106	23	30
unique_3625	72	242	571	ENSP00000449607	1	150	488	1.78e-05	172	43	106	23	30
unique_3661	18	231	493	ENSP00000351908	678	883	1375	9.05e-13	221	58	141	22	43
unique_3661	131	286	493	ENSP00000341325	1139	1287	1352	7.26e-08	158	39	108	11	32
unique_3661	86	227	493	ENSP00000446490	243	385	461	2.23e-07	147	40	98	9	29
unique_3661	99	220	493	ENSP00000390477	276	411	477	7.10e-05	139	37	82	20	25
unique_3661	102	213	493	ENSP00000351905	347	467	593	1.09e-04	124	37	72	15	23
unique_3661	138	283	493	ENSP00000342838	1134	1270	1371	4.58e-04	151	33	99	19	30
unique_3661	138	220	493	ENSP00000301178	659	740	895	0.001	83	21	61	1	17
unique_3662	369	599	1213	ENSP00000352071	169	370	1157	3.64e-15	233	69	131	33	21
unique_3662	370	594	1213	ENSP00000352071	837	1028	1157	2.64e-08	239	61	117	61	21
unique_3662	364	594	1213	ENSP00000352071	588	818	1157	6.00e-08	256	62	144	50	21
unique_3662	364	612	1213	ENSP00000352071	271	486	1157	1.91e-07	254	62	149	43	21
unique_3662	364	601	1213	ENSP00000352071	56	265	1157	2.31e-07	241	57	150	34	21
unique_3662	364	526	1213	ENSP00000352071	483	624	1157	6.31e-07	170	45	90	35	21
unique_3662	482	607	1213	ENSP00000352071	51	163	1157	9.63e-07	129	40	70	19	21
unique_3662	364	478	1213	ENSP00000352071	934	1037	1157	3.15e-06	115	36	68	11	21
unique_3662	996	1092	1213	ENSP00000321573	193	287	776	9.22e-07	100	31	61	8	13
unique_3662	645	710	1213	ENSP00000321573	207	275	776	2.62e-06	69	28	38	3	13
unique_3662	468	594	1213	ENSP00000346990	380	492	496	1.67e-04	128	37	75	16	10
unique_3704	440	543	630	ENSP00000446490	282	384	461	4.57e-07	110	34	63	13	17
unique_3704	448	546	630	ENSP00000351908	782	881	1375	4.38e-06	104	28	67	9	16
unique_3704	440	601	630	ENSP00000342838	1118	1268	1371	7.40e-05	172	41	100	31	26
unique_3704	465	611	630	ENSP00000351905	400	563	593	3.05e-04	166	41	104	21	23
unique_3704	464	537	630	ENSP00000390477	330	411	477	7.99e-04	82	24	50	8	12
unique_3759	367	525	540	ENSP00000500732	143	296	313	4.51e-31	159	62	92	5	29
unique_3759	367	525	540	ENSP00000500620	143	296	313	4.51e-31	159	62	92	5	29
unique_3760	568	978	1604	ENSP00000424603	210	658	819	2.43e-33	459	122	279	58	26
unique_3777	134	388	603	ENSP00000351908	686	944	1375	7.11e-25	263	81	170	12	42
unique_3777	133	333	603	ENSP00000446490	191	396	461	4.03e-18	209	62	136	11	33
unique_3777	97	372	603	ENSP00000342838	974	1270	1371	4.16e-11	308	77	188	43	46
unique_3777	132	369	603	ENSP00000301178	540	814	895	1.12e-10	283	68	162	53	39
unique_3777	132	324	603	ENSP00000341325	1037	1239	1352	1.16e-08	208	54	134	20	32
unique_3777	134	315	603	ENSP00000390477	213	411	477	8.26e-07	210	58	113	39	30
unique_3777	244	315	603	ENSP00000351905	400	480	593	1.42e-05	84	24	45	15	12
unique_3783	286	394	781	ENSP00000435995	97	205	220	0.006	112	30	76	6	14
unique_3810	1	55	160	ENSP00000311712	186	240	264	7.09e-04	55	17	38	0	34
unique_3829	1040	1233	1476	ENSP00000446490	190	383	461	4.86e-19	199	57	132	10	13
unique_3829	1042	1295	1476	ENSP00000351908	686	939	1375	2.68e-17	267	79	162	26	17
unique_3829	1040	1232	1476	ENSP00000341325	1037	1233	1352	3.01e-13	204	54	132	18	13
unique_3829	1007	1266	1476	ENSP00000301178	498	791	895	3.50e-13	299	72	183	44	18
unique_3829	1040	1290	1476	ENSP00000342838	1015	1276	1371	3.55e-13	269	64	180	25	17
unique_3829	1029	1246	1476	ENSP00000390477	200	427	477	2.82e-09	242	63	141	38	15
unique_3829	1042	1234	1476	ENSP00000351905	275	486	593	3.04e-06	230	56	119	55	13
unique_3846	153	347	662	ENSP00000402478	47	226	574	6.85e-05	201	44	130	27	29
unique_3878	49	133	205	ENSP00000351908	785	876	1375	1.70e-08	93	32	52	9	41
unique_3878	62	192	205	ENSP00000390477	330	473	477	4.83e-06	148	44	83	21	64
unique_3878	48	133	205	ENSP00000301178	653	744	895	7.00e-05	93	25	60	8	42
unique_3878	50	133	205	ENSP00000342838	1130	1219	1371	9.95e-05	91	27	56	8	41
unique_3878	52	137	205	ENSP00000446490	296	386	461	1.47e-04	93	27	57	9	42
unique_3878	63	147	205	ENSP00000351905	400	494	593	0.004	99	28	53	18	41
unique_3883	141	221	281	ENSP00000259324	661	744	811	0.005	88	30	47	11	29
unique_3943	199	432	512	ENSP00000479496	201	434	957	2.29e-10	266	71	131	64	46
unique_3977	59	709	1145	ENSP00000265986	52	657	1020	9.60e-95	653	217	387	49	77
unique_3977	863	1091	1145	ENSP00000265986	681	944	1020	5.51e-07	264	65	164	35	77
unique_4004	374	533	555	ENSP00000402478	401	552	574	2.76e-06	165	47	100	18	49
unique_4004	19	132	555	ENSP00000402478	33	149	574	4.24e-05	118	31	82	5	49
unique_4007	19	563	567	ENSP00000402478	33	552	574	1.02e-10	575	136	354	85	96
unique_4070	228	428	683	ENSP00000311545	47	251	887	7.79e-14	221	71	114	36	64
unique_4070	152	427	683	ENSP00000311545	55	346	887	2.09e-10	307	88	173	46	64
unique_4070	319	574	683	ENSP00000311545	46	308	887	3.33e-05	282	69	168	45	64
unique_4070	408	586	683	ENSP00000311545	43	223	887	0.002	195	52	113	30	64
unique_4070	147	569	683	ENSP00000408335	569	1041	2004	2.01e-10	512	129	255	128	64
unique_4070	135	292	683	ENSP00000408335	939	1083	2004	9.07e-09	162	51	90	21	64
unique_4070	146	523	683	ENSP00000408335	136	509	2004	1.13e-08	415	101	236	78	64
unique_4070	145	566	683	ENSP00000408335	745	1079	2004	1.31e-08	429	102	226	101	64
unique_4070	149	520	683	ENSP00000408335	337	722	2004	2.16e-04	425	91	242	92	64
unique_4147	80	323	455	ENSP00000217456	112	327	417	2.16e-27	246	79	135	32	54
unique_4171	155	259	393	ENSP00000410715	54	166	347	0.009	117	34	67	16	27
unique_4203	41	286	296	ENSP00000408335	117	440	2004	1.09e-07	328	84	158	86	86
unique_4203	39	292	296	ENSP00000408335	591	857	2004	6.79e-07	284	80	157	47	86
unique_4203	61	276	296	ENSP00000408335	868	1125	2004	3.06e-06	266	73	135	58	86
unique_4203	61	293	296	ENSP00000408335	103	369	2004	6.64e-06	278	75	147	56	86
unique_4203	39	278	296	ENSP00000408335	278	550	2004	1.64e-05	281	76	156	49	86
unique_4203	53	281	296	ENSP00000408335	669	933	2004	1.70e-04	267	72	155	40	86
unique_4203	42	234	296	ENSP00000408335	772	1007	2004	0.004	236	64	129	43	86
unique_4203	40	277	296	ENSP00000408335	440	689	2004	0.006	271	70	147	54	86
unique_4203	50	118	296	ENSP00000379350	568	646	799	1.88e-04	79	32	37	10	23
unique_4203	50	118	296	ENSP00000404546	568	646	799	1.88e-04	79	32	37	10	23
unique_4203	50	118	296	ENSP00000504508	568	646	826	1.96e-04	79	32	37	10	23
unique_4203	50	218	296	ENSP00000296181	476	665	800	5.74e-04	202	54	103	45	57
unique_4203	42	114	296	ENSP00000367064	400	480	3624	0.004	84	32	38	14	25
unique_4203	187	277	296	ENSP00000405536	489	574	1753	0.006	100	34	43	23	31
unique_4203	187	277	296	ENSP00000463651	489	574	1753	0.006	100	34	43	23	31
unique_4287	350	453	540	ENSP00000446490	282	384	461	5.39e-07	110	33	64	13	19
unique_4287	358	456	540	ENSP00000351908	782	881	1375	3.50e-06	104	29	66	9	18
unique_4287	350	447	540	ENSP00000342838	1118	1215	1371	1.57e-04	108	27	61	20	18
unique_4287	375	521	540	ENSP00000351905	400	563	593	6.84e-04	166	40	105	21	27
unique_4287	374	447	540	ENSP00000390477	330	411	477	8.74e-04	82	23	51	8	14
unique_4330	340	400	600	ENSP00000351905	366	426	593	3.68e-04	70	22	30	18	10
unique_4366	787	878	974	ENSP00000351908	784	874	1375	1.18e-07	96	29	58	9	9
unique_4366	781	942	974	ENSP00000342838	1122	1274	1371	2.33e-05	168	40	107	21	17
unique_4366	802	886	974	ENSP00000301178	668	750	895	0.006	86	20	62	4	9
unique_4366	797	942	974	ENSP00000341325	1150	1288	1352	0.009	149	34	102	13	15
unique_4374	150	321	334	ENSP00000408335	880	1039	2004	1.74e-06	181	49	102	30	51
unique_4374	179	295	334	ENSP00000408335	749	853	2004	3.33e-05	118	39	65	14	51
unique_4374	181	255	334	ENSP00000408335	497	564	2004	0.003	76	26	41	9	51
unique_4428	432	678	706	ENSP00000342838	1044	1276	1371	0.010	280	65	135	80	35
unique_4437	2454	2639	3001	ENSP00000311545	20	204	887	2.10e-19	200	64	107	29	6
unique_4437	2489	2638	3001	ENSP00000311545	153	300	887	5.36e-14	164	53	81	30	6
unique_4437	2475	2661	3001	ENSP00000367064	270	452	3624	3.41e-10	198	59	113	26	7
unique_4437	2456	2645	3001	ENSP00000367064	118	347	3624	4.22e-09	238	63	119	56	7
unique_4437	2489	2640	3001	ENSP00000408335	571	723	2004	2.31e-09	163	48	94	21	7
unique_4437	2489	2640	3001	ENSP00000408335	414	583	2004	8.07e-08	186	54	82	50	7
unique_4437	2467	2640	3001	ENSP00000408335	932	1081	2004	2.57e-06	181	53	90	38	7
unique_4437	2454	2650	3001	ENSP00000408335	267	484	2004	3.75e-06	233	60	122	51	7
unique_4437	2492	2640	3001	ENSP00000408335	179	349	2004	9.58e-05	177	51	92	34	7
unique_4437	2506	2550	3001	ENSP00000329869	794	839	934	3.04e-07	46	22	23	1	3
unique_4437	2602	2646	3001	ENSP00000329869	794	839	934	1.40e-04	47	22	22	3	3
unique_4437	2556	2646	3001	ENSP00000385639	98	177	274	9.78e-06	94	31	46	17	5
unique_4437	2492	2552	3001	ENSP00000385639	122	179	274	3.70e-05	62	24	33	5	5
unique_4437	2556	2646	3001	ENSP00000360764	98	177	274	9.78e-06	94	31	46	17	5
unique_4437	2492	2552	3001	ENSP00000360764	122	179	274	3.70e-05	62	24	33	5	5
unique_4437	2499	2537	3001	ENSP00000383279	183	221	1375	4.18e-04	39	16	23	0	1
unique_4437	2503	2538	3001	ENSP00000383279	430	465	1375	5.66e-04	36	16	20	0	1
unique_4451	324	391	2172	ENSP00000265986	51	115	1020	4.75e-05	68	24	41	3	3
unique_4456	135	266	562	ENSP00000408335	1660	1791	2004	3.33e-05	132	45	87	0	37
unique_4456	169	342	562	ENSP00000408335	1580	1761	2004	0.005	191	60	105	26	37
unique_4468	18	554	574	ENSP00000402478	21	555	574	0.0	537	296	239	2	94
unique_4478	219	563	563	ENSP00000351908	686	973	1375	5.75e-13	355	91	187	77	61
unique_4478	154	457	563	ENSP00000341325	953	1243	1352	2.41e-07	330	69	196	65	54
unique_4478	215	418	563	ENSP00000301178	538	754	895	9.34e-05	219	48	154	17	36
unique_4478	202	384	563	ENSP00000390477	196	384	477	2.57e-04	199	52	121	26	33
unique_4478	216	511	563	ENSP00000446490	189	445	461	5.91e-04	302	65	186	51	53
unique_4514	470	722	2227	ENSP00000351908	686	940	1375	6.88e-18	264	74	170	20	11
unique_4514	486	670	2227	ENSP00000301178	560	758	895	6.50e-08	203	50	131	22	8
unique_4514	470	672	2227	ENSP00000341325	1039	1249	1352	2.14e-07	217	60	137	20	9
unique_4514	468	658	2227	ENSP00000446490	190	383	461	4.69e-07	196	44	145	7	9
unique_4514	459	648	2227	ENSP00000390477	202	400	477	7.32e-06	205	53	131	21	9
unique_4549	660	722	1472	ENSP00000321573	211	275	776	0.002	70	25	33	12	4
unique_4593	292	407	413	ENSP00000265986	293	393	1020	0.009	116	27	74	15	28
unique_4597	112	302	359	ENSP00000446490	192	383	461	8.57e-17	198	57	128	13	53
unique_4597	111	306	359	ENSP00000351908	685	881	1375	2.90e-16	205	63	125	17	55
unique_4597	77	300	359	ENSP00000351905	244	483	593	6.50e-15	249	67	148	34	62
unique_4597	111	346	359	ENSP00000341325	1038	1274	1352	1.83e-14	245	63	165	17	66
unique_4597	112	300	359	ENSP00000342838	1017	1218	1371	7.07e-13	209	53	129	27	53
unique_4597	107	297	359	ENSP00000390477	208	411	477	1.55e-11	211	56	128	27	53
unique_4597	112	306	359	ENSP00000301178	542	750	895	2.13e-10	218	51	135	32	54
unique_4643	80	656	666	ENSP00000402478	13	555	574	2.01e-119	578	204	338	36	87
unique_4649	992	1222	1446	ENSP00000339744	110	271	678	4.28e-06	231	58	104	69	21
unique_4649	637	702	1446	ENSP00000339744	210	273	678	0.003	66	22	42	2	21
unique_4649	984	1028	1446	ENSP00000263094	814	858	2147	0.001	45	18	27	0	3
unique_4669	243	369	434	ENSP00000351908	782	891	1375	0.001	133	29	75	29	29
unique_4722	463	698	949	ENSP00000351908	685	926	1375	5.13e-24	245	83	150	12	25
unique_4722	449	698	949	ENSP00000301178	527	793	895	6.24e-15	267	63	187	17	26
unique_4722	464	654	949	ENSP00000446490	192	385	461	1.24e-12	196	52	137	7	20
unique_4722	445	698	949	ENSP00000341325	1024	1282	1352	2.10e-12	270	68	175	27	27
unique_4722	408	649	949	ENSP00000390477	163	413	477	6.26e-10	266	71	156	39	26
unique_4722	434	698	949	ENSP00000342838	987	1268	1371	7.70e-07	288	65	194	29	28
unique_4722	447	649	949	ENSP00000351905	260	482	593	1.23e-06	234	55	137	42	21
unique_4809	281	381	493	ENSP00000351908	780	882	1375	5.06e-10	105	34	65	6	20
unique_4809	212	379	493	ENSP00000341325	1061	1237	1352	4.72e-09	186	44	115	27	34
unique_4809	240	410	493	ENSP00000301178	595	766	895	7.85e-07	187	43	113	31	35
unique_4811	257	445	511	ENSP00000351908	732	931	1375	7.20e-25	201	71	117	13	37
unique_4811	117	413	511	ENSP00000341325	945	1255	1352	1.94e-19	317	78	213	26	58
unique_4811	205	400	511	ENSP00000446490	192	389	461	5.89e-15	208	56	130	22	38
unique_4811	192	452	511	ENSP00000301178	527	805	895	6.74e-11	282	61	197	24	51
unique_4811	205	395	511	ENSP00000342838	1017	1224	1371	1.24e-10	208	50	141	17	37
unique_4811	199	369	511	ENSP00000390477	207	386	477	5.68e-07	192	49	110	33	33
unique_4811	205	390	511	ENSP00000351905	275	482	593	9.42e-07	216	54	124	38	36
unique_4834	52	167	260	ENSP00000302569	45	161	248	5.39e-04	120	29	84	7	45
unique_4834	163	207	260	ENSP00000389022	87	135	248	0.007	49	14	31	4	17
unique_4960	515	655	1909	ENSP00000446490	237	361	461	5.78e-07	153	48	65	40	7
unique_4960	510	631	1909	ENSP00000341325	1062	1184	1352	2.79e-05	123	30	92	1	6
unique_4960	480	629	1909	ENSP00000342838	1036	1170	1371	6.27e-05	157	44	84	29	8
unique_4960	589	631	1909	ENSP00000351908	786	829	1375	1.17e-04	44	16	27	1	5
unique_4960	713	769	1909	ENSP00000351908	842	901	1375	0.002	60	20	37	3	5
unique_4960	576	631	1909	ENSP00000301178	642	697	895	0.002	56	14	42	0	3
unique_4960	576	631	1909	ENSP00000351905	368	429	593	0.002	62	21	35	6	3
unique_4960	553	628	1909	ENSP00000390477	260	357	477	0.004	103	28	43	32	4
unique_4990	103	148	235	ENSP00000367433	280	321	412	0.008	46	13	29	4	20
unique_4991	268	394	552	ENSP00000351908	794	938	1375	5.71e-07	152	41	79	32	23
unique_4991	273	360	552	ENSP00000390477	331	423	477	6.08e-07	98	30	53	15	16
unique_4991	273	358	552	ENSP00000351905	400	490	593	5.28e-05	94	27	56	11	16
unique_4991	268	364	552	ENSP00000446490	302	391	461	2.34e-04	103	30	54	19	18
unique_4991	253	388	552	ENSP00000341325	1135	1292	1352	0.009	160	35	99	26	25
unique_4992	73	290	508	ENSP00000265986	69	293	1020	3.06e-10	228	57	158	13	43
unique_5025	295	715	1029	ENSP00000270349	98	499	621	7.61e-11	425	88	310	27	41
unique_5025	295	751	1029	ENSP00000494050	82	515	600	8.56e-10	468	88	335	45	44
unique_5025	295	751	1029	ENSP00000494134	82	515	600	8.56e-10	468	88	335	45	44
unique_5042	137	219	359	ENSP00000327801	366	447	509	6.34e-05	83	21	61	1	32
unique_5042	140	252	359	ENSP00000327801	26	135	509	4.98e-04	115	31	77	7	32
unique_5042	159	285	359	ENSP00000457262	44	171	196	3.68e-04	138	32	85	21	35
unique_5042	159	258	359	ENSP00000299608	44	144	455	0.001	111	28	62	21	28
unique_5058	219	462	681	ENSP00000351908	686	933	1375	1.37e-22	253	76	163	14	36
unique_5058	180	407	681	ENSP00000446490	148	385	461	2.10e-15	241	59	166	16	33
unique_5058	207	460	681	ENSP00000301178	530	798	895	3.03e-12	275	65	183	27	37
unique_5058	219	462	681	ENSP00000342838	1017	1275	1371	5.37e-11	265	68	170	27	36
unique_5058	219	455	681	ENSP00000341325	1039	1282	1352	7.86e-10	251	59	171	21	35
unique_5058	217	400	681	ENSP00000351905	273	480	593	4.14e-05	216	53	123	40	27
unique_5058	219	382	681	ENSP00000390477	213	386	477	5.20e-04	187	50	101	36	24
unique_5072	46	70	143	ENSP00000498074	164	189	926	0.009	26	12	13	1	17
unique_5079	156	248	652	ENSP00000402478	47	143	574	2.12e-08	97	30	63	4	14
unique_5086	237	428	608	ENSP00000311545	77	279	887	8.16e-07	223	64	108	51	32
unique_5086	262	462	608	ENSP00000408335	951	1135	2004	3.60e-06	203	54	129	20	39
unique_5086	228	424	608	ENSP00000408335	842	1051	2004	0.001	238	56	113	69	39
unique_5089	30	115	296	ENSP00000437940	300	382	557	4.84e-04	86	26	57	3	29
unique_5105	425	522	957	ENSP00000367230	386	467	473	0.001	98	26	56	16	10
unique_5113	397	436	611	ENSP00000462223	176	211	305	0.007	40	19	17	4	7
unique_5125	755	964	1014	ENSP00000479496	245	452	957	8.24e-05	239	58	121	60	21
unique_5168	248	428	893	ENSP00000171887	47	197	1736	3.00e-09	185	43	104	38	20
unique_5172	1152	1408	2811	ENSP00000351908	665	926	1375	1.12e-22	268	83	168	17	9
unique_5172	1171	1436	2811	ENSP00000341325	1038	1308	1352	1.37e-18	280	77	180	23	9
unique_5172	1156	1375	2811	ENSP00000446490	178	396	461	4.52e-09	235	63	141	31	8
unique_5172	1172	1408	2811	ENSP00000342838	1017	1268	1371	8.98e-09	259	59	171	29	8
unique_5172	1172	1374	2811	ENSP00000301178	542	758	895	6.08e-08	222	50	148	24	7
unique_5172	1171	1359	2811	ENSP00000390477	212	413	477	2.51e-05	217	55	119	43	7
unique_5172	1222	1409	2811	ENSP00000351905	324	554	593	0.006	235	53	131	51	7
unique_5199	86	203	310	ENSP00000223051	689	797	802	0.002	123	33	71	19	38
unique_5210	8	203	350	ENSP00000351908	685	881	1375	4.42e-26	201	63	129	9	56
unique_5210	9	219	350	ENSP00000446490	192	397	461	2.85e-14	218	65	134	19	60
unique_5210	8	297	350	ENSP00000351905	274	571	593	2.28e-11	319	86	183	50	83
unique_5210	7	196	350	ENSP00000390477	211	413	477	1.71e-08	212	55	126	31	54
unique_5210	8	197	350	ENSP00000341325	1038	1232	1352	4.75e-07	208	51	126	31	54
unique_5210	6	196	350	ENSP00000342838	1014	1217	1371	3.68e-06	217	56	122	39	55
unique_5210	9	205	350	ENSP00000301178	542	752	895	3.13e-04	224	51	133	40	56
unique_5227	997	1256	1364	ENSP00000479496	197	453	957	2.93e-11	280	70	167	43	19
unique_5265	105	162	214	ENSP00000327801	384	443	509	0.001	60	15	43	2	27
unique_5265	107	162	214	ENSP00000327801	42	102	509	0.010	61	18	38	5	27
unique_5266	1637	1701	2130	ENSP00000351908	786	851	1375	1.73e-09	66	29	36	1	3
unique_5266	1641	1701	2130	ENSP00000446490	298	360	461	3.93e-07	63	25	36	2	3
unique_5266	1634	1701	2130	ENSP00000342838	1127	1196	1371	4.96e-05	72	21	45	6	3
unique_5266	1629	1686	2130	ENSP00000341325	1132	1190	1352	2.29e-04	60	18	39	3	3
unique_5266	1624	1677	2130	ENSP00000301178	642	695	895	2.96e-04	54	17	37	0	3
unique_5266	1651	1701	2130	ENSP00000351905	401	455	593	3.53e-04	55	24	27	4	2
unique_5266	1652	1714	2130	ENSP00000390477	333	399	477	3.73e-04	70	21	39	10	3
unique_5285	53	423	811	ENSP00000339744	47	372	678	8.70e-47	372	119	206	47	77
unique_5285	498	748	811	ENSP00000339744	375	613	678	3.66e-11	258	63	169	26	77
unique_5285	101	364	811	ENSP00000263094	1766	2017	2147	2.68e-18	271	76	169	26	33
unique_5285	145	354	811	ENSP00000263094	823	1020	2147	1.93e-14	214	65	129	20	33
unique_5285	135	366	811	ENSP00000363868	1914	2131	2262	5.79e-16	237	69	144	24	29
unique_5285	144	354	811	ENSP00000363868	914	1113	2262	3.39e-15	214	63	134	17	29
unique_5305	137	368	547	ENSP00000341325	1023	1233	1352	2.22e-12	242	66	135	41	42
unique_5305	142	307	547	ENSP00000301178	532	713	895	5.17e-12	182	43	123	16	30
unique_5305	147	366	547	ENSP00000351908	683	874	1375	1.17e-10	225	62	125	38	40
unique_5305	113	372	547	ENSP00000342838	971	1223	1371	2.01e-10	291	74	148	69	48
unique_5305	150	368	547	ENSP00000446490	192	382	461	1.74e-07	225	52	133	40	40
unique_5305	247	366	547	ENSP00000351905	372	482	593	3.96e-05	134	36	61	37	22
unique_5312	12	289	289	ENSP00000441875	18	298	300	1.71e-103	281	146	132	3	96
unique_5318	133	282	332	ENSP00000340949	3	124	398	0.008	150	36	86	28	45
unique_5364	1	52	112	ENSP00000504303	26	81	449	0.006	56	15	37	4	46
unique_5364	1	52	112	ENSP00000504728	26	81	449	0.006	56	15	37	4	46
unique_5364	1	52	112	ENSP00000355747	26	81	449	0.006	56	15	37	4	46
unique_5364	1	52	112	ENSP00000355746	26	81	449	0.006	56	15	37	4	46
unique_5379	1447	1774	2074	ENSP00000424603	427	727	819	3.73e-22	343	88	198	57	32
unique_5379	1039	1144	2074	ENSP00000424603	208	311	819	1.46e-13	106	43	61	2	32
unique_5379	1221	1343	2074	ENSP00000424603	304	408	819	1.35e-07	123	46	59	18	32
unique_5379	311	364	2074	ENSP00000424603	120	173	819	2.45e-05	54	19	35	0	32
unique_5379	2010	2066	2074	ENSP00000424603	749	804	819	5.70e-04	57	19	37	1	32
unique_5389	195	280	282	ENSP00000378447	203	289	296	6.57e-05	87	23	63	1	30
unique_5395	142	317	368	ENSP00000298119	52	246	720	1.68e-09	195	54	122	19	48
unique_5395	78	313	368	ENSP00000216241	65	312	763	2.74e-08	252	75	157	20	73
unique_5395	102	316	368	ENSP00000216241	430	680	763	2.91e-07	251	64	151	36	73
unique_5395	56	286	368	ENSP00000216241	58	310	763	3.34e-07	253	67	164	22	73
unique_5395	166	315	368	ENSP00000216241	428	607	763	7.57e-04	181	47	102	32	73
unique_5395	178	323	368	ENSP00000216241	82	228	763	0.001	147	44	102	1	73
unique_5395	76	291	368	ENSP00000259324	494	746	811	2.76e-08	256	72	141	43	59
unique_5395	142	317	368	ENSP00000466989	60	255	629	1.73e-07	196	56	120	20	48
unique_5395	142	317	368	ENSP00000246529	60	255	629	1.73e-07	196	56	120	20	48
unique_5401	51	251	392	ENSP00000351908	685	881	1375	1.13e-27	211	71	116	24	51
unique_5401	40	245	392	ENSP00000341325	1027	1232	1352	9.36e-14	223	63	126	34	53
unique_5401	49	249	392	ENSP00000446490	189	385	461	1.71e-11	212	57	129	26	51
unique_5401	48	244	392	ENSP00000301178	538	742	895	4.00e-11	210	49	143	18	50
unique_5401	50	244	392	ENSP00000342838	1015	1217	1371	2.05e-07	218	59	121	38	50
unique_5401	44	244	392	ENSP00000351905	267	482	593	3.34e-04	238	56	123	59	51
unique_5401	51	244	392	ENSP00000390477	212	413	477	0.002	218	48	130	40	49
unique_5410	217	296	616	ENSP00000379815	137	221	509	0.009	85	22	58	5	13
unique_5413	392	589	639	ENSP00000301178	568	802	895	1.51e-05	238	57	138	43	31
unique_5413	475	550	639	ENSP00000446490	301	381	461	7.28e-05	82	25	50	7	12
unique_5413	476	546	639	ENSP00000351908	794	871	1375	0.001	78	24	47	7	11
unique_5413	480	543	639	ENSP00000390477	330	407	477	0.003	79	25	38	16	10
unique_5417	174	503	665	ENSP00000351908	664	964	1375	4.16e-18	345	88	198	59	50
unique_5417	185	416	665	ENSP00000446490	189	384	461	9.30e-13	234	50	144	40	35
unique_5417	189	349	665	ENSP00000341325	1040	1199	1352	1.56e-08	169	51	101	17	24
unique_5417	189	468	665	ENSP00000342838	1018	1268	1371	1.31e-07	292	67	172	53	42
unique_5417	184	428	665	ENSP00000301178	538	757	895	4.20e-05	259	56	150	53	37
unique_5417	178	420	665	ENSP00000390477	203	431	477	1.29e-04	272	65	135	72	37
unique_5460	525	769	797	ENSP00000263094	823	1040	2147	7.55e-09	250	67	146	37	31
unique_5460	519	718	797	ENSP00000263094	1788	1984	2147	5.09e-07	215	53	129	33	31
unique_5460	521	772	797	ENSP00000363868	911	1136	2262	3.43e-08	252	63	163	26	32
unique_5460	525	755	797	ENSP00000363868	1928	2147	2262	2.62e-05	244	61	146	37	32
unique_5460	521	767	797	ENSP00000339744	107	316	678	1.31e-06	250	61	146	43	31
unique_5482	190	707	1036	ENSP00000270349	30	503	621	1.53e-58	530	161	301	68	50
unique_5482	220	707	1036	ENSP00000494050	47	479	600	9.21e-56	496	148	277	71	47
unique_5482	220	707	1036	ENSP00000494134	47	479	600	9.21e-56	496	148	277	71	47
unique_5512	88	167	2971	ENSP00000380426	96	177	253	0.004	82	20	60	2	3
unique_5518	1423	1578	4500	ENSP00000351908	725	881	1375	7.31e-19	159	56	98	5	3
unique_5518	1451	1571	4500	ENSP00000301178	618	742	895	4.81e-12	125	35	86	4	3
unique_5518	1446	1572	4500	ENSP00000446490	255	381	461	5.36e-11	131	47	76	8	3
unique_5518	1443	1582	4500	ENSP00000342838	1081	1229	1371	4.30e-10	149	40	100	9	3
unique_5518	1444	1571	4500	ENSP00000351905	341	482	593	5.09e-09	147	44	79	24	3
unique_5518	1426	1572	4500	ENSP00000341325	1085	1232	1352	1.23e-07	154	35	106	13	3
unique_5521	244	504	710	ENSP00000351908	685	949	1375	6.39e-20	271	76	179	16	37
unique_5521	245	433	710	ENSP00000446490	192	385	461	9.56e-18	197	62	124	11	27
unique_5521	241	451	710	ENSP00000301178	538	766	895	1.47e-11	233	64	143	26	30
unique_5521	245	426	710	ENSP00000351905	275	480	593	9.34e-08	210	51	127	32	26
unique_5521	240	481	710	ENSP00000342838	1012	1268	1371	1.77e-07	264	63	172	29	34
unique_5521	240	409	710	ENSP00000390477	208	387	477	6.06e-07	196	55	99	42	24
unique_5521	243	435	710	ENSP00000341325	1037	1239	1352	6.83e-07	212	51	133	28	27
unique_5538	2124	2409	2461	ENSP00000351908	717	938	1375	8.35e-18	297	79	132	86	12
unique_5538	2101	2352	2461	ENSP00000446490	202	385	461	5.36e-08	256	59	121	76	10
unique_5538	2139	2215	2461	ENSP00000390477	256	343	477	8.43e-05	89	31	45	13	3
unique_5538	2096	2219	2461	ENSP00000351905	285	416	593	5.93e-04	139	37	80	22	5
unique_5538	2105	2218	2461	ENSP00000342838	1037	1158	1371	0.002	124	31	81	12	5
unique_5551	1600	1971	3956	ENSP00000351908	639	949	1375	1.42e-09	403	95	185	123	9
unique_5551	1790	1951	3956	ENSP00000351905	401	556	593	6.65e-04	181	49	88	44	4
unique_5551	1786	1844	3956	ENSP00000390477	328	392	477	7.92e-04	65	22	37	6	1
unique_5551	1790	1839	3956	ENSP00000446490	308	361	461	0.003	54	20	30	4	1
unique_5551	1769	1842	3956	ENSP00000342838	1128	1200	1371	0.004	81	25	41	15	2
unique_5559	117	272	774	ENSP00000351908	671	827	1375	6.50e-12	160	46	107	7	26
unique_5559	381	422	774	ENSP00000351908	838	881	1375	0.001	44	18	24	2	26
unique_5559	132	278	774	ENSP00000446490	192	344	461	1.60e-06	155	43	102	10	24
unique_5559	382	418	774	ENSP00000446490	348	383	461	5.22e-04	37	19	17	1	24
unique_5559	127	272	774	ENSP00000342838	1012	1170	1371	2.69e-05	163	37	105	21	19
unique_5559	95	272	774	ENSP00000301178	518	695	895	4.88e-05	196	47	113	36	23
unique_5559	94	272	774	ENSP00000341325	1001	1182	1352	6.54e-05	185	31	145	9	23
unique_5559	122	271	774	ENSP00000390477	203	357	477	2.36e-04	161	39	105	17	19
unique_5569	142	360	1598	ENSP00000351908	725	929	1375	4.74e-14	226	60	138	28	14
unique_5569	99	359	1598	ENSP00000301178	540	795	895	8.12e-11	284	72	161	51	16
unique_5569	81	365	1598	ENSP00000342838	995	1276	1371	1.64e-08	309	75	183	51	18
unique_5569	99	359	1598	ENSP00000341325	1037	1284	1352	3.99e-08	270	67	172	31	16
unique_5569	68	307	1598	ENSP00000351905	252	482	593	2.12e-06	261	69	141	51	15
unique_5569	101	307	1598	ENSP00000390477	213	413	477	4.38e-04	225	59	124	42	13
unique_5576	6352	6435	6667	ENSP00000296181	450	535	800	2.65e-04	86	26	58	2	1
unique_5584	111	153	213	ENSP00000341682	758	805	888	2.47e-04	48	18	25	5	20
unique_5624	147	226	311	ENSP00000457262	44	126	196	6.94e-19	83	34	46	3	26
unique_5624	147	226	311	ENSP00000299608	44	126	455	4.02e-18	83	34	46	3	26
unique_5624	148	229	311	ENSP00000327801	389	473	509	2.32e-17	87	36	44	7	28
unique_5624	142	208	311	ENSP00000327801	39	108	509	8.82e-14	70	30	37	3	28
unique_5670	716	740	1309	ENSP00000351908	787	811	1375	0.007	25	12	13	0	2
unique_5675	2257	2466	2486	ENSP00000301178	594	805	895	2.31e-17	218	64	140	14	8
unique_5675	2311	2466	2486	ENSP00000342838	1123	1280	1371	1.51e-15	165	51	98	16	6
unique_5675	2257	2475	2486	ENSP00000341325	1091	1307	1352	2.06e-14	228	69	139	20	9
unique_5675	2245	2411	2486	ENSP00000446490	231	388	461	3.69e-12	171	59	95	17	7
unique_5675	2319	2406	2486	ENSP00000351908	787	877	1375	9.70e-09	94	31	54	9	4
unique_5675	2319	2402	2486	ENSP00000351905	379	481	593	3.51e-07	103	37	47	19	3
unique_5675	2312	2402	2486	ENSP00000390477	304	412	477	4.64e-05	110	32	58	20	4
unique_5709	206	453	1162	ENSP00000339744	109	350	678	1.64e-48	250	98	142	10	41
unique_5709	929	1159	1162	ENSP00000339744	448	674	678	1.17e-16	233	61	164	8	41
unique_5709	211	410	1162	ENSP00000363868	918	1109	2262	5.33e-13	203	59	130	14	17
unique_5709	218	389	1162	ENSP00000363868	1938	2102	2262	3.20e-07	175	47	115	13	17
unique_5709	205	416	1162	ENSP00000263094	820	1022	2147	1.16e-12	215	61	139	15	19
unique_5709	218	425	1162	ENSP00000263094	1819	2018	2147	1.81e-09	213	55	140	18	19
unique_5710	15	216	332	ENSP00000351908	686	879	1375	2.07e-18	208	64	124	20	61
unique_5710	119	219	332	ENSP00000446490	291	388	461	5.75e-08	103	33	63	7	30
unique_5710	13	246	332	ENSP00000341325	1037	1272	1352	7.03e-07	256	57	157	42	70
unique_5710	135	211	332	ENSP00000351905	400	482	593	8.55e-04	86	26	48	12	23
unique_5710	99	211	332	ENSP00000390477	287	413	477	0.001	131	35	74	22	34
unique_5721	249	341	1115	ENSP00000374372	1913	2016	2329	0.003	106	29	62	15	8
unique_5726	1260	1365	1970	ENSP00000346990	306	398	496	1.03e-06	108	33	58	17	11
unique_5726	1350	1437	1970	ENSP00000346990	309	398	496	3.48e-06	90	28	60	2	11
unique_5726	1349	1446	1970	ENSP00000346990	305	389	496	9.30e-06	100	33	50	17	11
unique_5726	1331	1425	1970	ENSP00000346990	305	398	496	1.58e-05	97	30	62	5	11
unique_5726	1292	1383	1970	ENSP00000346990	311	398	496	1.65e-05	92	27	61	4	11
unique_5726	1285	1371	1970	ENSP00000346990	310	398	496	4.76e-05	89	27	60	2	11
unique_5726	1307	1407	1970	ENSP00000346990	305	398	496	2.70e-04	101	28	66	7	11
unique_5726	1399	1469	1970	ENSP00000346990	307	374	496	0.001	71	24	44	3	11
unique_5726	1304	1395	1970	ENSP00000346990	311	398	496	0.004	92	25	63	4	11
unique_5726	1292	1371	1970	ENSP00000389814	25	102	245	0.002	80	25	53	2	9
unique_5726	1280	1365	1970	ENSP00000389814	25	105	245	0.004	90	28	49	13	9
unique_5726	1310	1389	1970	ENSP00000389814	25	105	245	0.004	84	26	51	7	9
unique_5726	1352	1431	1970	ENSP00000389814	25	102	245	0.007	80	25	53	2	9
unique_5726	1370	1458	1970	ENSP00000389814	25	108	245	0.010	89	28	56	5	9
unique_5728	826	1170	2278	ENSP00000479496	161	488	957	1.22e-11	382	92	199	91	15
unique_5740	483	656	1304	ENSP00000351908	686	847	1375	3.42e-13	177	51	108	18	23
unique_5740	1023	1147	1304	ENSP00000351908	840	959	1375	9.67e-07	131	41	73	17	23
unique_5740	482	638	1304	ENSP00000446490	191	336	461	7.89e-10	164	46	93	25	15
unique_5740	1023	1059	1304	ENSP00000446490	349	384	461	0.003	37	18	18	1	15
unique_5740	483	636	1304	ENSP00000341325	1039	1182	1352	4.49e-08	154	31	113	10	12
unique_5740	471	636	1304	ENSP00000342838	1005	1170	1371	3.95e-07	177	40	115	22	13
unique_5740	461	636	1304	ENSP00000301178	515	695	895	6.20e-05	193	44	120	29	13
unique_5740	479	635	1304	ENSP00000351905	271	426	593	6.70e-04	168	38	107	23	12
unique_5740	478	635	1304	ENSP00000390477	208	357	477	0.001	168	38	102	28	12
unique_5777	5	104	105	ENSP00000327801	28	132	509	2.97e-12	105	30	70	5	96
unique_5777	15	105	105	ENSP00000327801	382	470	509	1.98e-11	92	31	57	4	96
unique_5777	16	87	105	ENSP00000457262	39	112	196	7.46e-09	74	23	49	2	69
unique_5777	18	81	105	ENSP00000299608	41	106	455	6.72e-08	66	22	42	2	61
unique_5801	8	275	294	ENSP00000351908	685	947	1375	6.24e-26	273	78	180	15	91
unique_5801	9	201	294	ENSP00000446490	192	382	461	5.72e-16	204	61	119	24	66
unique_5801	6	258	294	ENSP00000342838	1014	1277	1371	2.79e-14	270	69	178	23	86
unique_5801	7	251	294	ENSP00000341325	1037	1284	1352	1.02e-11	254	60	179	15	83
unique_5801	7	268	294	ENSP00000301178	540	819	895	4.02e-10	284	63	195	26	89
unique_5801	8	271	294	ENSP00000351905	274	575	593	1.24e-06	313	62	191	60	90
unique_5801	8	200	294	ENSP00000390477	212	414	477	1.03e-04	220	51	125	44	66
unique_5810	155	352	594	ENSP00000441875	46	199	300	0.003	200	49	103	48	33
unique_5838	158	335	336	ENSP00000378447	119	294	296	2.49e-22	179	50	125	4	53
unique_5872	567	673	915	ENSP00000351908	786	886	1375	5.82e-14	108	38	62	8	12
unique_5872	550	677	915	ENSP00000446490	280	396	461	3.33e-08	130	40	75	15	14
unique_5872	506	773	915	ENSP00000351905	317	567	593	3.82e-07	296	66	157	73	29
unique_5872	549	661	915	ENSP00000342838	1112	1217	1371	3.50e-06	115	31	73	11	12
unique_5872	579	661	915	ENSP00000390477	330	413	477	0.003	92	27	48	17	9
unique_5880	166	303	321	ENSP00000408335	915	1037	2004	1.07e-06	139	44	78	17	57
unique_5880	120	277	321	ENSP00000408335	172	321	2004	0.001	165	47	96	22	57
unique_5880	159	281	321	ENSP00000408335	745	855	2004	0.006	124	34	76	14	57
unique_5880	142	257	321	ENSP00000408335	1011	1120	2004	0.007	120	37	69	14	57
unique_5880	165	305	321	ENSP00000367064	154	297	3624	0.002	151	42	92	17	44
unique_5908	20	262	332	ENSP00000351908	686	926	1375	1.86e-26	258	80	146	32	73
unique_5908	20	236	332	ENSP00000341325	1039	1255	1352	8.02e-14	231	57	146	28	65
unique_5908	17	218	332	ENSP00000446490	189	385	461	8.11e-14	215	60	124	31	61
unique_5908	20	213	332	ENSP00000342838	1017	1217	1371	8.42e-13	212	56	127	29	58
unique_5908	11	236	332	ENSP00000301178	533	766	895	1.73e-12	244	60	156	28	68
unique_5908	98	213	332	ENSP00000390477	278	413	477	5.76e-07	136	39	77	20	35
unique_5908	144	213	332	ENSP00000351905	400	482	593	1.00e-05	83	25	45	13	21
unique_5927	397	496	572	ENSP00000351908	782	881	1375	3.67e-06	105	27	68	10	17
unique_5927	378	510	572	ENSP00000390477	297	434	477	6.09e-06	141	36	94	11	23
unique_5927	402	487	572	ENSP00000351905	379	480	593	0.003	103	22	63	18	15
unique_5927	366	440	572	ENSP00000446490	262	333	461	0.005	75	24	48	3	13
unique_5935	196	292	703	ENSP00000377833	119	216	322	0.002	105	28	62	15	14
unique_6015	306	482	688	ENSP00000351908	736	878	1375	4.42e-08	182	45	93	44	38
unique_6015	533	618	688	ENSP00000351908	848	926	1375	5.95e-04	90	30	45	15	38
unique_6015	366	396	688	ENSP00000351905	400	430	593	0.002	31	15	16	0	5
unique_6015	252	395	688	ENSP00000301178	547	697	895	0.002	152	31	112	9	21
unique_6015	275	395	688	ENSP00000342838	1041	1172	1371	0.003	132	32	89	11	18
unique_6015	358	415	688	ENSP00000446490	299	356	461	0.007	58	18	40	0	8
unique_6015	358	395	688	ENSP00000341325	1147	1184	1352	0.007	38	14	24	0	6
unique_6047	212	311	387	ENSP00000351908	782	881	1375	1.58e-07	105	28	67	10	26
unique_6047	193	325	387	ENSP00000390477	297	434	477	2.83e-05	140	37	94	9	34
unique_6047	181	255	387	ENSP00000446490	262	333	461	0.002	75	24	48	3	19
unique_6047	217	278	387	ENSP00000351905	379	457	593	0.008	79	19	43	17	16
unique_6051	273	394	478	ENSP00000351908	784	897	1375	0.001	124	27	85	12	26
unique_6056	35	293	782	ENSP00000351908	686	883	1375	5.41e-09	262	70	125	67	33
unique_6056	27	170	782	ENSP00000390477	205	342	477	5.88e-07	152	47	83	22	18
unique_6056	84	172	782	ENSP00000351905	326	419	593	0.002	102	30	51	21	11
unique_6064	101	177	1569	ENSP00000265986	68	150	1020	2.24e-05	84	25	51	8	5
unique_6109	588	648	774	ENSP00000390477	315	373	477	2.75e-04	61	20	39	2	8
unique_6109	580	628	774	ENSP00000351908	773	823	1375	3.89e-04	51	20	29	2	6
unique_6148	1565	1631	1882	ENSP00000363868	927	992	2262	7.55e-04	67	21	45	1	4
unique_6148	1533	1633	1882	ENSP00000339744	103	189	678	0.006	104	27	57	20	5
unique_6148	1515	1634	1882	ENSP00000263094	1761	1889	2147	0.006	130	31	88	11	6
unique_6151	277	524	708	ENSP00000351908	682	933	1375	7.18e-26	257	83	160	14	35
unique_6151	273	469	708	ENSP00000446490	170	385	461	3.49e-19	221	65	127	29	28
unique_6151	280	517	708	ENSP00000301178	541	793	895	1.44e-14	265	69	157	39	34
unique_6151	280	471	708	ENSP00000341325	1038	1239	1352	2.84e-14	205	59	130	16	27
unique_6151	281	519	708	ENSP00000342838	1017	1270	1371	2.81e-13	260	70	163	27	34
unique_6151	258	462	708	ENSP00000351905	251	480	593	2.18e-07	235	55	145	35	29
unique_6151	281	462	708	ENSP00000390477	213	411	477	3.17e-06	209	54	118	37	26
unique_6164	111	402	715	ENSP00000447853	72	384	488	3.85e-16	313	73	219	21	41
unique_6164	111	402	715	ENSP00000449607	72	384	488	3.85e-16	313	73	219	21	41
unique_6167	15	92	1122	ENSP00000400304	93	157	376	0.005	78	23	42	13	7
unique_6174	28	97	101	ENSP00000358407	717	772	791	0.003	70	22	34	14	69
unique_6189	286	419	795	ENSP00000504303	182	302	449	3.96e-07	134	33	88	13	26
unique_6189	711	780	795	ENSP00000504303	362	428	449	0.005	76	30	31	15	26
unique_6189	286	419	795	ENSP00000504728	182	302	449	3.96e-07	134	33	88	13	26
unique_6189	711	780	795	ENSP00000504728	362	428	449	0.005	76	30	31	15	26
unique_6189	286	419	795	ENSP00000355747	182	302	449	3.96e-07	134	33	88	13	26
unique_6189	711	780	795	ENSP00000355747	362	428	449	0.005	76	30	31	15	26
unique_6189	286	419	795	ENSP00000355746	182	302	449	3.96e-07	134	33	88	13	26
unique_6189	711	780	795	ENSP00000355746	362	428	449	0.005	76	30	31	15	26
unique_6214	19	931	1021	ENSP00000265986	46	944	1020	9.55e-99	925	251	636	38	89
unique_6221	679	748	1381	ENSP00000369001	609	676	805	0.006	70	24	44	2	5
unique_6246	157	331	382	ENSP00000367064	319	488	3624	1.49e-06	182	49	114	19	46
unique_6246	153	318	382	ENSP00000311545	41	214	887	0.009	184	48	108	28	43
unique_6301	311	415	489	ENSP00000351908	782	881	1375	3.37e-09	110	36	59	15	21
unique_6301	266	412	489	ENSP00000446490	243	384	461	7.87e-08	154	39	96	19	30
unique_6301	306	415	489	ENSP00000301178	643	750	895	0.001	115	28	75	12	22
unique_6301	307	408	489	ENSP00000342838	1122	1217	1371	0.005	103	21	74	8	21
unique_6312	1601	1753	2885	ENSP00000341325	1142	1289	1352	0.001	160	36	105	19	5
unique_6312	1593	1769	2885	ENSP00000342838	1122	1294	1371	0.006	185	43	122	20	6
unique_6317	84	219	346	ENSP00000385932	70	191	266	0.008	143	36	79	28	39
unique_6369	352	460	551	ENSP00000390477	294	413	477	4.00e-07	122	32	75	15	20
unique_6369	366	490	551	ENSP00000342838	1120	1241	1371	4.59e-05	137	34	76	27	23
unique_6369	292	488	551	ENSP00000351908	733	902	1375	9.09e-05	200	46	121	33	36
unique_6369	382	460	551	ENSP00000351905	400	482	593	0.009	85	22	55	8	14
unique_6371	150	429	468	ENSP00000422461	18	290	377	0.001	306	66	181	59	60
unique_6373	17	137	348	ENSP00000408335	906	1007	2004	0.001	127	38	58	31	35
unique_6373	51	183	348	ENSP00000311545	234	361	887	0.001	141	38	82	21	42
unique_6373	38	127	348	ENSP00000311545	29	112	887	0.004	94	30	50	14	42
unique_6373	34	127	348	ENSP00000367064	394	462	3624	0.002	94	26	43	25	27
unique_6403	66	190	768	ENSP00000403392	155	274	1190	8.65e-07	127	38	80	9	16
unique_6403	69	220	768	ENSP00000439894	18	167	1025	2.34e-05	155	41	106	8	20
unique_6403	445	527	768	ENSP00000485989	319	407	1341	4.69e-05	93	33	46	14	20
unique_6403	403	554	768	ENSP00000485989	919	1065	1341	5.65e-05	167	48	84	35	20
unique_6403	481	553	768	ENSP00000485989	664	734	1341	9.56e-05	83	31	30	22	20
unique_6403	408	528	768	ENSP00000485989	657	774	1341	0.002	138	45	56	37	20
unique_6403	445	527	768	ENSP00000348997	319	407	1341	4.69e-05	93	33	46	14	20
unique_6403	403	554	768	ENSP00000348997	919	1065	1341	5.65e-05	167	48	84	35	20
unique_6403	481	553	768	ENSP00000348997	664	734	1341	9.56e-05	83	31	30	22	20
unique_6403	408	528	768	ENSP00000348997	657	774	1341	0.002	138	45	56	37	20
unique_6403	478	582	768	ENSP00000299164	848	944	951	8.67e-04	108	35	59	14	16
unique_6403	459	528	768	ENSP00000299164	506	571	951	0.008	70	20	46	4	16
unique_6406	182	245	463	ENSP00000327801	40	105	509	0.003	67	22	41	4	14
unique_6413	719	1003	1004	ENSP00000339744	82	326	678	1.19e-10	296	69	165	62	28
unique_6413	740	980	1004	ENSP00000263094	821	1020	2147	9.07e-07	250	63	128	59	24
unique_6413	725	976	1004	ENSP00000363868	899	1109	2262	8.39e-06	255	56	152	47	25
unique_6416	45	121	253	ENSP00000216241	163	240	763	2.84e-05	79	30	46	3	47
unique_6416	61	163	253	ENSP00000216241	253	345	763	2.85e-04	103	32	61	10	47
unique_6427	2652	2711	4982	ENSP00000259324	164	223	811	0.006	61	24	35	2	1
unique_6436	768	836	1570	ENSP00000321573	211	281	776	0.005	75	25	40	10	4
unique_6448	108	142	146	ENSP00000390477	331	365	477	0.009	35	13	22	0	24
unique_6449	246	343	429	ENSP00000351908	784	887	1375	9.59e-09	106	34	62	10	23
unique_6449	84	334	429	ENSP00000446490	151	383	461	1.85e-05	263	65	156	42	59
unique_6449	261	331	429	ENSP00000390477	331	413	477	0.008	86	24	44	18	17
unique_6491	209	262	380	ENSP00000336829	313	366	454	0.007	56	22	30	4	14
unique_6524	178	280	1658	ENSP00000357012	253	358	371	0.003	111	30	68	13	6
unique_6548	377	555	567	ENSP00000351908	784	953	1375	3.35e-07	185	46	118	21	32
unique_6548	329	470	567	ENSP00000446490	240	383	461	3.74e-06	155	40	91	24	25
unique_6548	242	467	567	ENSP00000342838	1017	1217	1371	5.07e-05	235	56	136	43	40
unique_6548	368	467	567	ENSP00000390477	309	413	477	0.001	109	29	67	13	18
unique_6549	377	555	567	ENSP00000351908	784	953	1375	1.94e-08	190	51	108	31	32
unique_6549	271	470	567	ENSP00000446490	210	383	461	9.44e-06	208	50	116	42	35
unique_6549	363	467	567	ENSP00000390477	304	413	477	5.04e-04	115	29	71	15	19
unique_6549	374	467	567	ENSP00000342838	1125	1217	1371	6.01e-04	96	23	68	5	17
unique_6551	177	285	290	ENSP00000350387	47	126	474	0.002	109	32	48	29	38
unique_6564	202	489	2431	ENSP00000265986	53	329	1020	1.70e-21	298	85	182	31	26
unique_6564	1010	1363	2431	ENSP00000265986	611	958	1020	5.40e-12	363	89	250	24	26
unique_6564	1701	1857	2431	ENSP00000398879	278	436	715	0.002	159	38	119	2	6
unique_6586	150	202	745	ENSP00000341682	629	687	888	0.006	59	20	33	6	7
unique_6597	158	219	242	ENSP00000327801	45	108	509	2.84e-09	64	24	38	2	26
unique_6597	159	216	242	ENSP00000327801	390	446	509	6.36e-04	58	18	39	1	26
unique_6597	124	223	242	ENSP00000457262	11	112	196	9.20e-05	105	26	71	8	41
unique_6597	124	223	242	ENSP00000299608	11	112	455	2.35e-04	105	26	71	8	41
unique_6664	387	484	570	ENSP00000351908	784	887	1375	3.68e-07	106	33	63	10	17
unique_6664	402	472	570	ENSP00000390477	331	413	477	0.002	86	25	43	18	12
unique_6665	387	484	570	ENSP00000351908	784	887	1375	4.53e-08	106	34	62	10	17
unique_6665	226	475	570	ENSP00000446490	152	383	461	1.24e-05	261	63	158	40	44
unique_6665	402	472	570	ENSP00000390477	331	413	477	7.48e-04	86	25	43	18	12
unique_6666	327	424	463	ENSP00000351908	784	887	1375	1.58e-08	106	34	62	10	21
unique_6666	337	415	463	ENSP00000446490	302	383	461	1.71e-04	86	29	46	11	17
unique_6666	342	412	463	ENSP00000390477	331	413	477	0.001	86	24	44	18	15
unique_6670	396	493	579	ENSP00000351908	784	887	1375	5.55e-08	106	34	62	10	17
unique_6670	234	484	579	ENSP00000446490	151	383	461	2.43e-05	262	62	160	40	43
unique_6670	267	481	579	ENSP00000390477	206	413	477	4.28e-04	242	58	123	61	37
unique_6672	396	493	579	ENSP00000351908	784	887	1375	5.84e-08	106	34	62	10	17
unique_6672	234	484	579	ENSP00000446490	151	383	461	4.01e-06	262	63	159	40	43
unique_6672	267	481	579	ENSP00000390477	206	413	477	6.10e-04	242	59	122	61	37
unique_6681	581	756	1544	ENSP00000339744	87	262	678	2.17e-11	189	53	110	26	26
unique_6681	1250	1468	1544	ENSP00000339744	65	262	678	3.22e-07	232	57	128	47	26
unique_6681	600	829	1544	ENSP00000263094	824	1042	2147	1.79e-09	240	57	152	31	30
unique_6681	594	776	1544	ENSP00000263094	1796	1980	2147	7.32e-08	194	44	130	20	30
unique_6681	1266	1494	1544	ENSP00000263094	807	998	2147	6.05e-07	230	53	138	39	30
unique_6681	1280	1494	1544	ENSP00000263094	1806	1985	2147	1.40e-04	216	48	131	37	30
unique_6681	601	829	1544	ENSP00000363868	917	1135	2262	3.83e-09	233	59	156	18	32
unique_6681	594	776	1544	ENSP00000363868	1923	2099	2262	4.15e-08	185	44	131	10	32
unique_6681	1287	1508	1544	ENSP00000363868	919	1106	2262	1.18e-06	226	52	132	42	32
unique_6681	1248	1488	1544	ENSP00000363868	1894	2099	2262	0.001	241	51	155	35	32
unique_6696	239	1253	2156	ENSP00000408335	194	1125	2004	2.58e-14	1080	271	596	213	94
unique_6696	324	1461	2156	ENSP00000408335	24	1079	2004	6.41e-12	1221	301	672	248	94
unique_6696	1105	2086	2156	ENSP00000408335	101	972	2004	1.00e-11	1038	263	553	222	94
unique_6696	841	1898	2156	ENSP00000408335	101	1120	2004	1.01e-10	1167	279	632	256	94
unique_6696	101	725	2156	ENSP00000408335	517	1125	2004	1.59e-09	689	169	376	144	94
unique_6696	852	1985	2156	ENSP00000408335	24	1041	2004	8.23e-07	1210	295	647	268	94
unique_6696	101	1146	2156	ENSP00000408335	160	1161	2004	1.96e-06	1159	276	613	270	94
unique_6696	1640	2089	2156	ENSP00000408335	25	439	2004	1.61e-04	480	120	265	95	94
unique_6696	1368	2118	2156	ENSP00000408335	101	769	2004	0.002	812	206	402	204	94
unique_6696	1337	1513	2156	ENSP00000367064	126	304	3624	7.02e-04	189	57	110	22	8
unique_6696	1710	1901	2156	ENSP00000311545	102	303	887	7.09e-04	214	63	117	34	9
unique_6705	72	237	299	ENSP00000311545	142	299	887	1.11e-06	179	46	99	34	56
unique_6705	71	237	299	ENSP00000311545	90	249	887	6.47e-04	179	56	92	31	56
unique_6705	67	249	299	ENSP00000408335	934	1091	2004	7.28e-06	185	52	104	29	63
unique_6705	126	237	299	ENSP00000408335	907	997	2004	5.56e-05	113	38	52	23	63
unique_6705	65	237	299	ENSP00000408335	693	835	2004	7.95e-05	178	58	80	40	63
unique_6705	63	241	299	ENSP00000408335	392	546	2004	5.71e-04	186	56	92	38	63
unique_6705	64	192	299	ENSP00000408335	768	874	2004	0.008	129	37	70	22	63
unique_6711	334	640	1068	ENSP00000265162	211	560	958	2.87e-26	357	98	202	57	29
unique_6790	450	536	992	ENSP00000299164	840	916	951	0.003	94	34	36	24	9
unique_6795	437	616	773	ENSP00000259324	597	795	811	2.14e-05	205	61	113	31	23
unique_6795	383	555	773	ENSP00000216241	461	611	763	1.07e-04	180	59	85	36	22
unique_6795	442	531	773	ENSP00000298119	94	187	720	1.53e-04	94	32	58	4	12
unique_6798	1356	1393	2593	ENSP00000351908	787	824	1375	2.41e-05	38	17	21	0	1
unique_6798	1358	1411	2593	ENSP00000446490	297	350	461	0.005	55	22	31	2	2
unique_6798	2102	2195	2593	ENSP00000342838	1178	1274	1371	0.007	97	21	73	3	4
unique_6843	18	220	691	ENSP00000351908	686	881	1375	7.66e-20	213	69	117	27	29
unique_6843	17	218	691	ENSP00000446490	191	385	461	2.55e-16	210	66	121	23	29
unique_6843	18	215	691	ENSP00000341325	1039	1233	1352	2.35e-13	203	53	137	13	29
unique_6843	11	314	691	ENSP00000342838	1010	1298	1371	4.92e-11	335	80	178	77	44
unique_6843	4	223	691	ENSP00000301178	531	753	895	5.24e-11	237	56	150	31	32
unique_6843	4	213	691	ENSP00000390477	199	413	477	1.93e-07	239	61	125	53	30
unique_6843	18	215	691	ENSP00000351905	275	484	593	2.73e-07	227	56	125	46	29
unique_6859	936	1045	1212	ENSP00000311545	41	164	887	1.28e-12	133	46	55	32	10
unique_6859	928	1043	1212	ENSP00000311545	173	299	887	1.72e-10	134	46	63	25	10
unique_6859	958	998	1212	ENSP00000311545	259	301	887	9.56e-07	43	21	20	2	10
unique_6859	936	1069	1212	ENSP00000367064	274	406	3624	4.22e-12	142	52	73	17	13
unique_6859	949	1098	1212	ENSP00000367064	242	382	3624	1.61e-08	159	58	74	27	13
unique_6859	967	1042	1212	ENSP00000367064	132	203	3624	1.39e-04	76	29	43	4	13
unique_6859	615	882	1212	ENSP00000479496	190	454	957	9.62e-10	285	70	178	37	22
unique_6859	929	1105	1212	ENSP00000408335	477	678	2004	4.00e-08	223	61	95	67	17
unique_6859	928	1107	1212	ENSP00000408335	931	1088	2004	5.75e-06	182	51	105	26	17
unique_6859	928	1058	1212	ENSP00000408335	356	481	2004	1.12e-05	133	43	81	9	17
unique_6859	936	1098	1212	ENSP00000408335	901	1038	2004	1.36e-05	164	48	89	27	17
unique_6859	951	1099	1212	ENSP00000408335	460	582	2004	4.31e-05	150	43	79	28	17
unique_6859	907	1043	1212	ENSP00000408335	103	225	2004	6.20e-05	139	42	79	18	17
unique_6859	952	1040	1212	ENSP00000408335	262	343	2004	0.004	94	33	44	17	17
unique_6859	965	1006	1212	ENSP00000329869	794	840	934	9.82e-05	47	18	24	5	3
unique_6859	952	997	1212	ENSP00000385639	123	167	274	0.001	46	18	27	1	4
unique_6859	952	997	1212	ENSP00000360764	123	167	274	0.001	46	18	27	1	4
unique_6859	961	994	1212	ENSP00000383279	429	465	1375	0.003	37	17	17	3	3
unique_6873	11	237	2879	ENSP00000351908	706	938	1375	4.42e-23	236	76	148	12	8
unique_6873	25	175	2879	ENSP00000301178	583	742	895	1.15e-17	164	48	99	17	5
unique_6873	19	179	2879	ENSP00000342838	1054	1221	1371	2.76e-15	171	53	105	13	6
unique_6873	25	233	2879	ENSP00000341325	1080	1290	1352	8.56e-15	220	59	141	20	7
unique_6873	7	175	2879	ENSP00000446490	215	380	461	1.89e-12	177	53	105	19	6
unique_6873	91	175	2879	ENSP00000351905	379	482	593	7.18e-09	104	36	49	19	3
unique_6873	6	175	2879	ENSP00000390477	226	413	477	1.75e-07	197	53	108	36	6
unique_6994	233	309	399	ENSP00000400304	100	166	376	1.28e-04	77	25	42	10	19
unique_7027	227	337	469	ENSP00000367064	360	460	3624	0.002	116	33	63	20	24
unique_7027	323	387	469	ENSP00000311545	46	112	887	0.003	73	25	34	14	14
unique_7032	28	533	545	ENSP00000402478	41	554	574	2.42e-08	555	120	345	90	93
unique_7050	3	141	203	ENSP00000390477	294	434	477	1.01e-06	147	38	95	14	68
unique_7050	28	127	203	ENSP00000351908	782	881	1375	1.45e-06	105	27	68	10	49
unique_7050	21	123	203	ENSP00000446490	283	383	461	0.001	110	28	66	16	51
unique_7050	33	118	203	ENSP00000351905	379	480	593	0.001	103	22	63	18	42
unique_7073	14	206	2095	ENSP00000351908	686	881	1375	4.20e-23	198	62	129	7	9
unique_7073	13	215	2095	ENSP00000446490	191	396	461	8.50e-20	212	66	131	15	10
unique_7073	10	208	2095	ENSP00000301178	538	752	895	2.73e-16	218	59	137	22	9
unique_7073	11	214	2095	ENSP00000341325	1036	1247	1352	5.42e-16	217	59	140	18	10
unique_7073	14	253	2095	ENSP00000342838	1017	1268	1371	5.58e-14	261	66	165	30	11
unique_7073	10	257	2095	ENSP00000351905	271	524	593	1.27e-12	276	73	153	50	12
unique_7073	9	199	2095	ENSP00000390477	208	413	477	7.05e-11	220	64	113	43	9
unique_7080	388	485	587	ENSP00000341325	1142	1237	1352	0.008	98	23	73	2	17
unique_7097	188	359	1258	ENSP00000351908	746	881	1375	8.41e-10	176	53	79	44	14
unique_7097	195	369	1258	ENSP00000446490	261	397	461	5.33e-08	178	51	83	44	14
unique_7097	193	352	1258	ENSP00000342838	1088	1217	1371	1.63e-06	160	44	86	30	13
unique_7182	1328	1439	4761	ENSP00000299164	836	939	951	5.89e-06	122	43	51	28	11
unique_7182	957	1071	4761	ENSP00000299164	810	919	951	4.61e-05	118	34	73	11	11
unique_7182	506	622	4761	ENSP00000299164	455	555	951	1.69e-04	119	31	68	20	11
unique_7182	862	915	4761	ENSP00000299164	515	570	951	3.76e-04	56	24	30	2	11
unique_7182	989	1044	4761	ENSP00000299164	515	572	951	6.79e-04	58	24	32	2	11
unique_7182	1282	1378	4761	ENSP00000299164	848	935	951	0.002	98	33	54	11	11
unique_7182	1382	1442	4761	ENSP00000299164	513	574	951	0.004	62	21	40	1	11
unique_7182	1082	1156	4761	ENSP00000299164	490	566	951	0.010	84	29	39	16	11
unique_7182	1066	1156	4761	ENSP00000485989	313	403	1341	1.27e-04	101	40	41	20	5
unique_7182	583	637	4761	ENSP00000485989	349	408	1341	0.001	60	25	30	5	5
unique_7182	978	1128	4761	ENSP00000485989	911	1065	1341	0.004	168	53	85	30	5
unique_7182	1066	1156	4761	ENSP00000348997	313	403	1341	1.27e-04	101	40	41	20	5
unique_7182	583	637	4761	ENSP00000348997	349	408	1341	0.001	60	25	30	5	5
unique_7182	978	1128	4761	ENSP00000348997	911	1065	1341	0.004	168	53	85	30	5
unique_7187	98	222	666	ENSP00000259324	641	766	811	1.59e-07	129	46	76	7	19
unique_7187	126	220	666	ENSP00000259324	623	718	811	2.54e-06	99	39	53	7	19
unique_7192	48	378	378	ENSP00000402286	105	401	492	6.09e-12	333	77	218	38	88
unique_7192	48	378	378	ENSP00000481874	105	401	492	6.60e-12	333	77	218	38	88
unique_7192	51	378	378	ENSP00000403877	44	337	428	1.46e-09	330	74	218	38	87
unique_7225	257	406	1372	ENSP00000378447	77	221	296	0.005	158	36	101	21	11
unique_7234	1056	1116	1473	ENSP00000389814	45	107	245	0.004	63	26	35	2	4
unique_7248	322	414	462	ENSP00000363868	1019	1109	2262	1.60e-07	93	30	61	2	32
unique_7248	155	208	462	ENSP00000363868	919	972	2262	0.004	54	18	36	0	32
unique_7248	155	414	462	ENSP00000263094	827	1016	2147	8.51e-07	260	63	127	70	56
unique_7248	155	248	462	ENSP00000339744	115	206	678	0.004	97	33	56	8	20
unique_7252	307	614	618	ENSP00000422461	5	291	377	1.43e-05	334	78	183	73	50
unique_7273	157	270	289	ENSP00000408335	1611	1738	2004	1.04e-04	136	44	62	30	39
unique_7275	1810	1957	2161	ENSP00000446490	283	382	461	2.30e-10	148	50	50	48	11
unique_7275	1596	1679	2161	ENSP00000446490	191	274	461	4.95e-04	84	25	59	0	11
unique_7275	1802	1957	2161	ENSP00000351905	359	484	593	1.06e-07	169	49	64	56	7
unique_7275	1589	1693	2161	ENSP00000390477	205	308	477	4.19e-07	109	35	65	9	12
unique_7275	1803	1955	2161	ENSP00000390477	292	413	477	6.06e-04	165	44	66	55	12
unique_7275	1815	2005	2161	ENSP00000341325	1134	1282	1352	7.32e-07	195	56	89	50	11
unique_7275	2115	2156	2161	ENSP00000341325	1260	1301	1352	0.003	42	14	28	0	11
unique_7275	1811	1957	2161	ENSP00000342838	1120	1219	1371	1.81e-06	147	37	63	47	10
unique_7275	2094	2152	2161	ENSP00000342838	1228	1283	1371	1.06e-04	59	20	36	3	10
unique_7275	1816	1955	2161	ENSP00000301178	650	742	895	4.93e-05	140	38	55	47	9
unique_7275	2097	2159	2161	ENSP00000301178	756	811	895	0.002	63	24	32	7	9
unique_7276	29	182	241	ENSP00000351908	724	881	1375	2.71e-23	159	59	94	6	64
unique_7276	4	178	241	ENSP00000446490	206	383	461	2.13e-16	180	55	118	7	73
unique_7276	5	175	241	ENSP00000390477	228	413	477	2.54e-12	195	56	106	33	71
unique_7276	28	183	241	ENSP00000341325	1080	1240	1352	3.07e-12	165	42	110	13	65
unique_7276	28	230	241	ENSP00000301178	583	799	895	2.66e-11	220	51	149	20	84
unique_7276	8	199	241	ENSP00000342838	1042	1242	1371	1.29e-09	204	46	143	15	80
unique_7276	8	175	241	ENSP00000351905	299	482	593	1.30e-09	193	52	107	34	70
unique_7278	1044	1108	2419	ENSP00000504303	2	68	449	3.85e-04	71	24	37	10	3
unique_7278	1044	1108	2419	ENSP00000504728	2	68	449	3.85e-04	71	24	37	10	3
unique_7278	1044	1108	2419	ENSP00000355747	2	68	449	3.85e-04	71	24	37	10	3
unique_7278	1044	1108	2419	ENSP00000355746	2	68	449	3.85e-04	71	24	37	10	3
unique_7280	325	621	968	ENSP00000479496	161	458	957	2.01e-08	326	81	188	57	31
unique_7290	129	264	1297	ENSP00000351908	699	834	1375	1.71e-08	145	41	86	18	10
unique_7290	132	259	1297	ENSP00000446490	206	335	461	4.42e-08	134	41	83	10	10
unique_7290	129	260	1297	ENSP00000341325	1054	1184	1352	5.24e-08	135	36	92	7	10
unique_7290	135	260	1297	ENSP00000301178	563	697	895	7.84e-07	141	36	84	21	10
unique_7290	150	257	1297	ENSP00000390477	240	357	477	5.10e-05	118	35	73	10	8
unique_7290	152	261	1297	ENSP00000351905	316	430	593	5.29e-05	119	34	72	13	8
unique_7290	222	260	1297	ENSP00000342838	1134	1172	1371	0.003	39	14	25	0	3
unique_7347	1049	1255	1657	ENSP00000270349	302	506	621	1.79e-06	208	47	157	4	20
unique_7347	590	713	1657	ENSP00000270349	58	178	621	1.04e-04	126	36	83	7	20
unique_7351	615	742	2332	ENSP00000367230	8	146	473	0.009	145	37	85	23	5
unique_7353	228	625	664	ENSP00000447853	25	448	488	9.63e-08	433	88	301	44	60
unique_7353	228	625	664	ENSP00000449607	25	448	488	9.63e-08	433	88	301	44	60
unique_7370	301	550	795	ENSP00000351908	685	937	1375	1.35e-21	262	76	165	21	31
unique_7370	302	493	795	ENSP00000446490	192	385	461	9.79e-14	198	59	129	10	24
unique_7370	301	511	795	ENSP00000301178	541	766	895	8.26e-10	226	54	157	15	27
unique_7370	301	495	795	ENSP00000341325	1038	1239	1352	1.68e-09	204	55	138	11	25
unique_7370	302	539	795	ENSP00000342838	1017	1268	1371	2.95e-08	260	67	163	30	30
unique_7370	299	488	795	ENSP00000351905	272	482	593	3.84e-08	216	56	129	31	24
unique_7370	301	488	795	ENSP00000390477	212	413	477	4.40e-07	214	56	120	38	24
unique_7382	551	645	4579	ENSP00000259324	635	732	811	1.28e-04	98	31	64	3	2
unique_7382	557	618	4579	ENSP00000259324	687	748	811	5.90e-04	62	21	41	0	2
unique_7382	553	617	4579	ENSP00000259324	706	770	811	0.004	65	24	41	0	2
unique_7382	556	624	4579	ENSP00000466989	157	227	629	1.74e-04	71	28	41	2	2
unique_7382	556	624	4579	ENSP00000246529	157	227	629	1.74e-04	71	28	41	2	2
unique_7382	534	625	4579	ENSP00000216241	137	230	763	0.001	94	31	61	2	2
unique_7408	273	337	1166	ENSP00000374372	202	266	2329	0.002	65	21	44	0	6
unique_7448	167	237	1009	ENSP00000302716	1218	1289	4494	0.006	72	20	51	1	7
unique_7451	266	308	970	ENSP00000408335	1634	1676	2004	0.003	43	20	23	0	4
unique_7469	133	319	713	ENSP00000408335	1678	1859	2004	2.26e-06	187	56	126	5	26
unique_7469	209	275	713	ENSP00000408335	1619	1686	2004	6.64e-04	68	26	41	1	26
unique_7483	780	872	975	ENSP00000500732	150	232	313	0.002	94	28	54	12	10
unique_7483	780	872	975	ENSP00000500620	150	232	313	0.002	94	28	54	12	10
unique_7513	482	848	880	ENSP00000494050	82	419	600	0.001	377	75	253	49	42
unique_7513	482	848	880	ENSP00000494134	82	419	600	0.001	377	75	253	49	42
unique_7551	1330	1551	1567	ENSP00000351908	686	877	1375	1.39e-07	230	60	124	46	14
unique_7551	1433	1548	1567	ENSP00000342838	1121	1217	1371	0.004	122	31	60	31	7
unique_7551	1328	1562	1567	ENSP00000446490	190	392	461	0.005	242	63	133	46	15
unique_7572	149	246	814	ENSP00000352071	220	308	1157	1.34e-06	99	31	57	11	23
unique_7572	199	246	814	ENSP00000352071	717	761	1157	0.002	49	18	26	5	23
unique_7572	216	335	814	ENSP00000352071	940	1028	1157	0.008	122	32	55	35	23
unique_7572	385	450	814	ENSP00000321573	207	275	776	6.17e-05	69	27	39	3	8
unique_7572	192	335	814	ENSP00000346990	385	492	496	0.002	145	40	67	38	18
unique_7576	63	294	450	ENSP00000351908	659	879	1375	2.96e-19	248	70	135	43	52
unique_7576	43	308	450	ENSP00000446490	149	396	461	3.99e-15	280	79	155	46	59
unique_7576	81	290	450	ENSP00000341325	1038	1232	1352	3.53e-08	217	49	139	29	47
unique_7576	78	289	450	ENSP00000301178	538	742	895	6.60e-08	222	53	142	27	47
unique_7576	82	322	450	ENSP00000342838	1017	1251	1371	9.04e-08	266	55	155	56	54
unique_7576	78	289	450	ENSP00000390477	209	413	477	7.36e-07	239	65	113	61	47
unique_7576	192	267	450	ENSP00000351905	367	455	593	4.07e-05	89	28	48	13	17
unique_7584	16	90	288	ENSP00000408335	1651	1726	2004	3.13e-07	76	29	46	1	42
unique_7584	4	86	288	ENSP00000408335	1605	1688	2004	1.25e-06	84	29	54	1	42
unique_7584	14	124	288	ENSP00000408335	1682	1793	2004	2.25e-05	112	36	75	1	42
unique_7584	12	93	288	ENSP00000408335	1714	1795	2004	8.73e-04	82	27	55	0	42
unique_7617	28	396	438	ENSP00000402286	105	417	492	4.60e-12	382	91	209	82	84
unique_7617	28	396	438	ENSP00000481874	105	417	492	4.64e-12	382	91	209	82	84
unique_7617	98	396	438	ENSP00000403877	94	353	428	4.23e-10	310	78	171	61	68
unique_7637	382	442	518	ENSP00000300900	217	276	313	7.03e-05	61	22	38	1	12
unique_7638	1175	1241	1501	ENSP00000389814	45	104	245	0.004	68	25	34	9	4
unique_7695	293	374	658	ENSP00000327801	389	470	509	4.20e-06	82	26	56	0	15
unique_7695	292	387	658	ENSP00000327801	44	142	509	0.008	99	21	75	3	15
unique_7695	289	373	658	ENSP00000299608	41	125	455	0.001	88	22	60	6	13
unique_7695	289	373	658	ENSP00000457262	41	125	196	0.001	88	22	60	6	13
unique_7700	288	391	544	ENSP00000457262	28	126	196	1.25e-22	107	44	52	11	38
unique_7700	155	258	544	ENSP00000457262	33	135	196	1.83e-13	110	36	61	13	38
unique_7700	303	391	544	ENSP00000299608	40	126	455	1.39e-21	92	41	43	8	35
unique_7700	155	258	544	ENSP00000299608	33	135	455	2.15e-12	110	36	61	13	35
unique_7700	276	390	544	ENSP00000327801	16	128	509	2.41e-19	118	47	63	8	41
unique_7700	290	390	544	ENSP00000327801	372	469	509	8.44e-18	103	43	53	7	41
unique_7700	149	257	544	ENSP00000327801	26	137	509	7.64e-14	115	39	67	9	41
unique_7700	148	240	544	ENSP00000327801	368	461	509	6.25e-11	96	33	58	5	41
unique_7705	1574	1676	1778	ENSP00000351908	785	882	1375	6.23e-08	105	32	64	9	6
unique_7722	900	1157	1162	ENSP00000263094	818	1077	2147	3.65e-18	269	74	175	20	23
unique_7722	889	1114	1162	ENSP00000263094	1795	2015	2147	8.12e-07	232	51	164	17	23
unique_7722	903	1096	1162	ENSP00000363868	913	1112	2262	2.06e-16	210	54	130	26	19
unique_7722	901	1116	1162	ENSP00000363868	1923	2136	2262	5.63e-10	236	50	144	42	19
unique_7722	792	1112	1162	ENSP00000339744	5	316	678	1.27e-12	337	80	216	41	28
unique_7759	531	738	774	ENSP00000363868	910	1114	2262	2.10e-16	212	50	151	11	27
unique_7759	537	716	774	ENSP00000363868	1929	2104	2262	1.03e-04	187	35	134	18	27
unique_7759	501	749	774	ENSP00000339744	88	322	678	2.15e-15	262	72	150	40	32
unique_7759	512	738	774	ENSP00000263094	800	1021	2147	7.84e-12	230	54	165	11	30
unique_7759	659	742	774	ENSP00000263094	1927	2012	2147	5.08e-04	86	19	65	2	30
unique_7760	3280	3389	5664	ENSP00000479496	660	776	957	0.005	120	33	74	13	2
unique_7785	298	490	555	ENSP00000301178	617	799	895	1.15e-06	201	47	128	26	35
unique_7795	95	199	288	ENSP00000408335	868	961	2004	4.81e-06	105	37	57	11	46
unique_7795	75	202	288	ENSP00000408335	661	801	2004	1.81e-04	153	42	74	37	46
unique_7795	71	201	288	ENSP00000408335	929	1082	2004	0.005	157	39	89	29	46
unique_7795	82	202	288	ENSP00000408335	167	272	2004	0.007	122	33	72	17	46
unique_7795	91	173	288	ENSP00000408335	414	486	2004	0.008	83	23	50	10	46
unique_7795	82	198	288	ENSP00000367064	143	251	3624	1.25e-04	119	35	72	12	41
unique_7808	446	510	1299	ENSP00000321573	211	275	776	0.003	67	22	41	4	5
unique_7809	127	203	253	ENSP00000321427	671	745	989	6.45e-04	77	23	52	2	30
unique_7834	118	181	382	ENSP00000367064	2794	2856	3624	0.003	64	19	44	1	17
unique_7838	3326	3422	3827	ENSP00000479496	720	808	957	0.003	99	30	57	12	3
unique_7916	657	787	789	ENSP00000351908	813	940	1375	1.22e-05	132	34	93	5	17
unique_7967	16	106	128	ENSP00000301178	468	561	895	0.009	98	25	62	11	71
unique_7982	540	987	1147	ENSP00000408335	103	550	2004	1.90e-29	485	148	263	74	42
unique_7982	520	996	1147	ENSP00000408335	278	812	2004	2.56e-28	547	169	296	82	42
unique_7982	522	982	1147	ENSP00000408335	695	1193	2004	9.59e-24	508	150	302	56	42
unique_7982	746	994	1147	ENSP00000408335	35	300	2004	1.00e-10	292	90	133	69	42
unique_7982	520	659	1147	ENSP00000408335	970	1125	2004	6.85e-10	158	53	85	20	42
unique_7982	729	987	1147	ENSP00000367064	124	431	3624	1.59e-07	315	85	167	63	39
unique_7982	540	637	1147	ENSP00000367064	376	483	3624	5.75e-06	109	36	61	12	39
unique_7982	683	948	1147	ENSP00000367064	156	467	3624	0.002	320	84	174	62	39
unique_7982	587	908	1147	ENSP00000367064	129	458	3624	0.002	372	91	189	92	39
unique_7982	540	786	1147	ENSP00000367064	245	483	3624	0.003	278	70	138	70	39
unique_7982	702	897	1147	ENSP00000367064	353	484	3624	0.007	200	52	76	72	39
unique_7982	753	872	1147	ENSP00000405536	473	598	1753	1.13e-04	133	43	70	20	30
unique_7982	647	820	1147	ENSP00000405536	478	648	1753	3.68e-04	186	56	103	27	30
unique_7982	519	641	1147	ENSP00000405536	460	596	1753	5.56e-04	141	44	75	22	30
unique_7982	753	872	1147	ENSP00000463651	473	598	1753	1.13e-04	133	43	70	20	30
unique_7982	647	820	1147	ENSP00000463651	478	648	1753	3.68e-04	186	56	103	27	30
unique_7982	519	641	1147	ENSP00000463651	460	596	1753	5.56e-04	141	44	75	22	30
unique_7982	527	720	1147	ENSP00000311545	91	326	887	1.57e-04	240	60	130	50	17
unique_7982	524	637	1147	ENSP00000296181	473	596	800	7.09e-04	133	46	59	28	10
unique_7982	562	615	1147	ENSP00000296181	563	613	800	0.006	57	24	24	9	10
unique_7982	918	1009	1147	ENSP00000504311	84	190	563	0.002	107	27	65	15	8
unique_8035	370	425	1451	ENSP00000408335	1634	1688	2004	0.003	56	25	30	1	4
unique_8043	572	791	927	ENSP00000351908	685	907	1375	5.36e-15	230	73	140	17	24
unique_8043	681	776	927	ENSP00000301178	659	758	895	2.77e-06	103	32	61	10	10
unique_8043	673	763	927	ENSP00000341325	1138	1233	1352	3.46e-05	97	29	61	7	10
unique_8043	691	764	927	ENSP00000446490	308	383	461	0.002	78	26	46	6	8
unique_8064	2267	2346	2412	ENSP00000342838	1160	1242	1371	2.23e-06	83	25	55	3	3
unique_8064	2268	2374	2412	ENSP00000351908	818	917	1375	4.05e-05	110	37	60	13	4
unique_8064	2267	2323	2412	ENSP00000446490	324	382	461	0.009	60	23	33	4	2
unique_8135	14	155	187	ENSP00000408335	1599	1740	2004	7.84e-07	147	48	89	10	88
unique_8135	41	177	187	ENSP00000408335	1694	1832	2004	7.46e-04	144	45	87	12	88
unique_8135	40	140	187	ENSP00000408335	1726	1823	2004	0.002	101	35	63	3	88
unique_8135	48	125	187	ENSP00000459962	202	293	840	8.63e-04	93	29	48	16	55
unique_8135	96	149	187	ENSP00000459962	173	234	840	0.004	62	23	31	8	55
unique_8160	846	903	1762	ENSP00000351908	815	877	1375	4.38e-04	68	27	26	15	3
unique_8208	4740	4814	5071	ENSP00000351908	785	864	1375	1.00e-06	80	27	48	5	1
unique_8208	4696	4880	5071	ENSP00000446490	260	381	461	1.09e-05	186	51	70	65	4
unique_8208	4741	4784	5071	ENSP00000341325	1142	1184	1352	0.004	44	17	26	1	1
unique_8297	188	257	272	ENSP00000358430	35	110	330	0.007	76	21	49	6	26
unique_8298	182	564	969	ENSP00000265162	197	583	958	3.84e-31	395	105	270	20	40
unique_8316	684	821	877	ENSP00000327801	337	472	509	6.51e-25	138	52	84	2	42
unique_8316	134	237	877	ENSP00000327801	27	131	509	9.62e-17	107	39	63	5	42
unique_8316	707	819	877	ENSP00000327801	19	129	509	9.41e-16	115	45	64	6	42
unique_8316	136	214	877	ENSP00000327801	372	446	509	3.21e-04	80	24	50	6	42
unique_8316	462	589	877	ENSP00000327801	216	329	509	5.61e-04	129	29	84	16	42
unique_8316	731	817	877	ENSP00000457262	39	124	196	1.58e-13	89	33	51	5	22
unique_8316	128	233	877	ENSP00000457262	22	124	196	4.31e-06	106	26	77	3	22
unique_8316	731	818	877	ENSP00000299608	39	125	455	1.51e-12	90	33	52	5	22
unique_8316	128	234	877	ENSP00000299608	22	125	455	3.55e-06	107	26	78	3	22
unique_8380	721	898	1317	ENSP00000446490	194	360	461	7.02e-11	185	54	106	25	14
unique_8380	717	1012	1317	ENSP00000301178	540	799	895	7.07e-11	305	77	174	54	22
unique_8380	717	1008	1317	ENSP00000341325	1037	1284	1352	4.07e-10	292	62	186	44	22
unique_8380	828	1034	1317	ENSP00000351908	785	943	1375	1.13e-09	209	57	100	52	16
unique_8380	830	1043	1317	ENSP00000351905	379	584	593	1.82e-08	234	59	127	48	16
unique_8380	721	1022	1317	ENSP00000342838	1019	1282	1371	9.42e-08	326	83	157	86	23
unique_8380	717	875	1317	ENSP00000390477	211	357	477	8.85e-04	164	41	101	22	12
unique_8386	738	789	1347	ENSP00000301178	839	889	895	0.005	52	22	29	1	4
unique_8413	5	126	229	ENSP00000216241	550	675	763	2.00e-06	129	40	79	10	53
unique_8429	637	1023	1417	ENSP00000265162	197	584	958	6.39e-26	406	100	269	37	27
unique_8432	90	114	1013	ENSP00000327801	43	67	509	0.001	25	14	11	0	6
unique_8432	91	145	1013	ENSP00000327801	388	456	509	0.001	69	19	36	14	6
unique_8454	693	909	1121	ENSP00000466989	37	226	629	0.007	225	60	122	43	19
unique_8454	693	909	1121	ENSP00000246529	37	226	629	0.007	225	60	122	43	19
