# Supplementary material for: Molecular Mimicry between Toxoplasma gondii B-Cell Epitopes and Neurodevelopmental Proteins: An Immunoinformatic Approach
Source: Biomolecules. 2024 Aug 1;14(8):933. doi: 10.3390/biom14080933 (PMC11352964; doi:10.3390/biom14080933)
Supplement: Supplementary file 1 [file biomolecules-14-00933-s001.zip › Supplemental S2/random/blast-all_methods-hs_surface_random_12-filtered.txt]

unique_87	3	1259	1266	ENSP00000497931	132	1314	1322	0.0	1269	449	722	98	99
unique_87	702	1261	1266	ENSP00000497931	134	656	1322	1.27e-74	566	194	323	49	99
unique_129	12	259	283	ENSP00000296474	1085	1333	1401	8.71e-14	255	63	179	13	88
unique_129	13	265	283	ENSP00000342838	1015	1276	1371	1.13e-13	270	64	181	25	89
unique_277	5	624	666	ENSP00000506097	30	606	617	0.0	623	377	197	49	93
unique_355	1	267	270	ENSP00000393320	2	268	273	3.58e-104	267	137	130	0	99
unique_459	27	459	469	ENSP00000300289	27	487	506	1.90e-70	473	161	260	52	92
unique_779	5	102	112	ENSP00000494828	130	225	564	0.006	98	25	71	2	88
unique_1200	106	706	727	ENSP00000506097	28	601	617	0.0	618	308	249	61	83
unique_1953	5	577	606	ENSP00000464447	6	456	460	1.32e-60	583	173	268	142	95
unique_2410	1	254	282	ENSP00000342838	1009	1275	1371	1.38e-17	269	59	193	17	90
unique_2410	9	249	282	ENSP00000296474	1088	1333	1401	2.54e-15	251	61	175	15	85
unique_2410	1	249	282	ENSP00000357493	1937	2201	2342	1.60e-08	268	54	192	22	88
unique_2813	19	479	530	ENSP00000217420	7	477	526	2.79e-10	491	101	340	50	87
unique_2889	4	519	525	ENSP00000497931	851	1316	1322	8.88e-42	520	137	325	58	99
unique_2889	1	517	525	ENSP00000497931	189	654	1322	2.54e-39	524	139	320	65	99
unique_4007	19	563	567	ENSP00000503894	33	552	574	9.05e-11	575	136	354	85	96
unique_4007	19	563	567	ENSP00000340019	33	552	574	9.05e-11	575	136	354	85	96
unique_4296	7	171	201	ENSP00000005257	14	178	207	2.85e-36	166	66	98	2	82
unique_4468	18	554	574	ENSP00000503894	21	555	574	0.0	537	296	239	2	94
unique_4468	18	554	574	ENSP00000340019	21	555	574	0.0	537	296	239	2	94
unique_4643	80	656	666	ENSP00000503894	13	555	574	1.80e-119	578	204	338	36	87
unique_4643	80	656	666	ENSP00000340019	13	555	574	1.80e-119	578	204	338	36	87
unique_4879	22	185	193	ENSP00000005257	16	172	207	1.09e-09	167	41	113	13	85
unique_5210	8	297	350	ENSP00000351905	274	571	593	2.04e-11	319	86	183	50	83
unique_5210	9	296	350	ENSP00000489707	240	529	533	3.99e-11	321	83	174	64	82
unique_5312	8	273	289	ENSP00000393320	4	270	273	2.00e-95	268	137	128	3	92
unique_5777	7	105	105	ENSP00000300289	31	128	506	2.44e-10	102	28	67	7	100
unique_5777	1	76	105	ENSP00000300289	377	452	506	6.19e-07	80	27	45	8	100
unique_5801	6	258	294	ENSP00000342838	1014	1277	1371	2.49e-14	270	69	178	23	86
unique_5801	8	255	294	ENSP00000357493	1944	2205	2342	2.86e-14	268	66	176	26	84
unique_5801	7	251	294	ENSP00000296474	1086	1333	1401	9.26e-12	254	60	179	15	83
unique_5801	6	257	294	ENSP00000489707	237	494	533	1.44e-08	280	70	160	50	86
unique_5801	8	271	294	ENSP00000351905	274	575	593	1.10e-06	313	62	191	60	90
unique_6681	193	1537	1544	ENSP00000497931	18	1314	1322	0.0	1403	480	759	164	88
unique_6681	997	1544	1544	ENSP00000497931	162	661	1322	3.50e-78	549	200	299	50	88
unique_7032	28	533	545	ENSP00000503894	41	554	574	2.16e-08	555	120	345	90	93
unique_7032	28	533	545	ENSP00000340019	41	554	574	2.16e-08	555	120	345	90	93
unique_7573	32	650	667	ENSP00000506097	20	606	617	0.0	625	413	168	44	93
unique_8193	13	211	328	ENSP00000495993	817	983	1014	4.94e-16	199	66	101	32	94
unique_8193	15	280	328	ENSP00000495993	733	996	1014	6.55e-16	277	79	174	24	94
unique_8193	156	309	328	ENSP00000495993	816	970	1014	8.18e-09	155	46	108	1	94
unique_8193	3	163	328	ENSP00000495993	835	991	1014	2.10e-05	161	42	115	4	94
