# Supplementary material for: Molecular Mimicry between Toxoplasma gondii B-Cell Epitopes and Neurodevelopmental Proteins: An Immunoinformatic Approach
Source: Biomolecules. 2024 Aug 1;14(8):933. doi: 10.3390/biom14080933 (PMC11352964; doi:10.3390/biom14080933)
Supplement: Supplementary file 1 [file biomolecules-14-00933-s001.zip › Supplemental S2/random/blast-all_methods-hs_surface_random_12-protein_ids.txt]

ENSP00000005257
ENSP00000217420
ENSP00000296474
ENSP00000300289
ENSP00000340019
ENSP00000342838
ENSP00000351905
ENSP00000357493
ENSP00000393320
ENSP00000464447
ENSP00000489707
ENSP00000494828
ENSP00000495993
ENSP00000497931
ENSP00000503894
ENSP00000506097
