# Supplementary material for: Molecular Mimicry between Toxoplasma gondii B-Cell Epitopes and Neurodevelopmental Proteins: An Immunoinformatic Approach
Source: Biomolecules. 2024 Aug 1;14(8):933. doi: 10.3390/biom14080933 (PMC11352964; doi:10.3390/biom14080933)
Supplement: Supplementary file 1 [file biomolecules-14-00933-s001.zip › Supplemental S2/random/blast-all_methods-hs_surface_random_12.txt]

unique_2	1470	1592	2375	ENSP00000503116	3	106	449	0.005	123	35	69	19	5
unique_2	1470	1592	2375	ENSP00000504303	3	106	449	0.005	123	35	69	19	5
unique_6	613	658	784	ENSP00000335203	18	63	107	0.002	46	16	30	0	6
unique_9	43	197	541	ENSP00000503894	47	197	574	1.93e-07	159	42	105	12	29
unique_9	43	197	541	ENSP00000340019	47	197	574	1.93e-07	159	42	105	12	29
unique_35	371	922	1044	ENSP00000381475	95	603	669	1.42e-42	568	148	345	75	53
unique_35	371	563	1044	ENSP00000497931	1090	1274	1322	1.02e-05	195	50	133	12	18
unique_35	371	563	1044	ENSP00000497931	432	614	1322	1.99e-05	197	53	126	18	18
unique_62	163	220	279	ENSP00000446490	299	358	461	3.44e-08	60	23	35	2	21
unique_62	168	221	279	ENSP00000351905	397	454	593	3.80e-05	58	23	31	4	19
unique_62	152	208	279	ENSP00000296474	1185	1245	1401	6.14e-05	61	19	38	4	20
unique_62	152	198	279	ENSP00000263923	1005	1051	1357	6.93e-05	47	14	33	0	17
unique_62	156	203	279	ENSP00000377291	319	368	683	1.79e-04	50	16	32	2	17
unique_62	168	221	279	ENSP00000257963	328	385	506	5.46e-04	58	21	33	4	19
unique_62	168	221	279	ENSP00000489707	355	412	533	5.99e-04	58	19	35	4	19
unique_62	167	221	279	ENSP00000363702	325	387	531	0.002	63	21	34	8	20
unique_62	158	230	279	ENSP00000342838	1130	1199	1371	0.004	75	20	48	7	26
unique_70	1	172	215	ENSP00000005257	2	175	207	2.23e-36	175	68	103	4	80
unique_75	1605	1737	1941	ENSP00000497931	407	544	1322	9.05e-15	140	53	78	9	29
unique_75	1570	1753	1941	ENSP00000497931	1027	1220	1322	7.09e-14	196	56	126	14	29
unique_75	1819	1922	1941	ENSP00000497931	1209	1312	1322	5.80e-13	104	37	67	0	29
unique_75	767	992	1941	ENSP00000497931	1078	1303	1322	3.58e-10	236	61	155	20	29
unique_75	1837	1924	1941	ENSP00000497931	567	653	1322	3.05e-09	88	31	56	1	29
unique_75	782	1031	1941	ENSP00000497931	437	683	1322	3.23e-06	263	69	165	29	29
unique_75	1626	1701	1941	ENSP00000381475	89	170	669	3.91e-05	85	29	44	12	15
unique_75	781	992	1941	ENSP00000381475	101	306	669	7.38e-04	224	53	141	30	15
unique_81	10	172	212	ENSP00000005257	14	175	207	4.40e-32	164	67	94	3	77
unique_87	3	1259	1266	ENSP00000497931	132	1314	1322	0.0	1269	449	722	98	99
unique_87	702	1261	1266	ENSP00000497931	134	656	1322	1.27e-74	566	194	323	49	99
unique_87	311	486	1266	ENSP00000381475	78	253	669	3.66e-14	188	55	109	24	36
unique_87	943	1217	1266	ENSP00000381475	23	279	669	9.69e-13	290	72	170	48	36
unique_117	124	311	424	ENSP00000446490	232	385	461	1.62e-11	194	50	98	46	44
unique_117	123	222	424	ENSP00000296474	1129	1231	1401	2.33e-11	103	33	67	3	24
unique_117	168	352	424	ENSP00000263923	997	1156	1357	1.10e-09	199	51	95	53	44
unique_117	152	315	424	ENSP00000363702	277	426	531	4.82e-08	182	53	79	50	39
unique_117	75	222	424	ENSP00000342838	1010	1170	1371	2.25e-07	161	40	108	13	35
unique_117	57	222	424	ENSP00000377291	218	363	683	3.08e-06	178	38	96	44	39
unique_117	56	325	424	ENSP00000357493	1944	2168	2342	7.43e-06	288	57	150	81	64
unique_117	98	221	424	ENSP00000257963	213	357	506	2.41e-04	146	37	86	23	29
unique_117	185	221	424	ENSP00000351905	381	426	593	8.56e-04	46	17	20	9	9
unique_117	195	225	424	ENSP00000489707	358	388	533	0.004	31	14	17	0	7
unique_126	79	195	209	ENSP00000393320	57	170	273	3.94e-05	118	27	86	5	56
unique_129	12	259	283	ENSP00000296474	1085	1333	1401	8.71e-14	255	63	179	13	88
unique_129	13	265	283	ENSP00000342838	1015	1276	1371	1.13e-13	270	64	181	25	89
unique_129	15	209	283	ENSP00000446490	192	382	461	4.27e-13	200	59	127	14	69
unique_129	121	264	283	ENSP00000263923	1010	1157	1357	4.07e-09	148	34	110	4	51
unique_129	8	206	283	ENSP00000377291	211	416	683	4.59e-08	211	47	147	17	70
unique_129	87	263	283	ENSP00000357493	2018	2205	2342	3.56e-07	188	40	137	11	63
unique_129	132	259	283	ENSP00000489707	355	513	533	4.96e-06	160	41	86	33	45
unique_129	132	189	283	ENSP00000351905	397	458	593	2.69e-05	62	23	35	4	20
unique_129	132	238	283	ENSP00000257963	328	460	506	3.15e-05	133	36	71	26	38
unique_129	87	206	283	ENSP00000363702	277	415	531	5.45e-05	139	39	81	19	42
unique_157	128	276	346	ENSP00000005257	16	141	207	0.007	152	35	88	29	43
unique_165	234	319	322	ENSP00000317714	206	291	298	2.84e-06	86	22	64	0	27
unique_184	292	402	762	ENSP00000506097	246	357	617	0.007	113	27	83	3	15
unique_221	302	729	852	ENSP00000300289	48	441	506	1.37e-28	445	114	263	68	56
unique_221	278	346	852	ENSP00000300289	372	440	506	9.61e-07	70	24	44	2	56
unique_221	685	754	852	ENSP00000300289	48	117	506	2.33e-06	70	22	48	0	56
unique_248	392	498	1129	ENSP00000446490	299	383	461	1.41e-06	107	32	53	22	9
unique_248	469	493	1129	ENSP00000342838	1190	1215	1371	0.003	26	15	10	1	2
unique_248	363	493	1129	ENSP00000351905	357	480	593	0.004	147	37	71	39	12
unique_261	49	92	94	ENSP00000458728	79	122	257	0.008	44	16	28	0	47
unique_271	153	758	765	ENSP00000381475	95	660	669	8.67e-77	614	186	372	56	79
unique_271	156	366	765	ENSP00000497931	1091	1298	1322	2.28e-14	218	56	145	17	28
unique_271	156	345	765	ENSP00000497931	433	619	1322	8.56e-09	194	56	127	11	28
unique_277	5	624	666	ENSP00000506097	30	606	617	0.0	623	377	197	49	93
unique_282	13	180	213	ENSP00000005257	14	182	207	2.54e-24	170	57	110	3	79
unique_284	339	725	793	ENSP00000442011	197	600	656	4.62e-88	411	160	220	31	49
unique_286	3005	3162	3281	ENSP00000353408	362	515	578	6.03e-05	161	40	111	10	7
unique_286	3004	3248	3281	ENSP00000353408	300	570	578	3.98e-04	275	56	185	34	7
unique_307	11	164	208	ENSP00000005257	15	168	207	7.02e-30	155	56	97	2	74
unique_344	1310	1354	1486	ENSP00000358490	273	318	352	0.008	50	21	20	9	3
unique_349	501	611	693	ENSP00000257963	306	423	506	9.96e-06	118	28	83	7	16
unique_349	441	603	693	ENSP00000489707	263	440	533	3.12e-05	181	39	121	21	24
unique_349	526	631	693	ENSP00000363702	329	444	531	3.37e-04	116	29	77	10	15
unique_349	523	603	693	ENSP00000351905	397	482	593	0.002	86	19	62	5	12
unique_355	1	267	270	ENSP00000393320	2	268	273	3.58e-104	267	137	130	0	99
unique_431	63	159	188	ENSP00000327336	114	210	369	5.38e-04	98	23	73	2	52
unique_434	8	117	145	ENSP00000348025	632	732	837	0.003	113	28	70	15	76
unique_442	264	508	583	ENSP00000482760	200	448	970	2.24e-06	280	57	157	66	42
unique_442	264	508	583	ENSP00000477768	200	448	653	4.13e-06	280	57	157	66	42
unique_442	264	422	583	ENSP00000506143	148	301	795	9.59e-06	178	44	91	43	27
unique_442	264	422	583	ENSP00000483552	148	301	795	9.59e-06	178	44	91	43	27
unique_458	37	303	513	ENSP00000296474	1085	1331	1401	3.84e-11	275	63	176	36	52
unique_458	96	262	513	ENSP00000446490	242	388	461	6.08e-11	170	43	101	26	33
unique_458	29	300	513	ENSP00000357493	1934	2196	2342	1.13e-10	289	77	169	43	53
unique_458	33	258	513	ENSP00000377291	211	421	683	5.59e-10	234	57	146	31	44
unique_458	36	254	513	ENSP00000257963	209	413	506	2.86e-08	240	55	129	56	43
unique_458	36	256	513	ENSP00000351905	271	484	593	7.11e-08	242	55	138	49	43
unique_458	129	261	513	ENSP00000263923	995	1106	1357	1.15e-07	134	35	76	23	26
unique_458	28	255	513	ENSP00000363702	197	417	531	2.85e-07	255	57	137	61	44
unique_458	7	266	513	ENSP00000342838	981	1230	1371	1.31e-06	277	57	176	44	51
unique_458	38	254	513	ENSP00000489707	238	440	533	1.69e-05	239	54	127	58	42
unique_459	27	459	469	ENSP00000300289	27	487	506	1.90e-70	473	161	260	52	92
unique_468	10	176	225	ENSP00000005257	14	175	207	3.01e-19	168	54	107	7	74
unique_487	168	233	636	ENSP00000380963	45	112	161	6.68e-04	68	23	43	2	10
unique_506	207	375	758	ENSP00000246006	272	433	653	2.43e-05	178	54	99	25	48
unique_506	399	596	758	ENSP00000246006	282	460	653	6.38e-04	200	49	128	23	48
unique_532	473	628	672	ENSP00000342838	1137	1288	1371	1.69e-04	166	44	98	24	23
unique_549	32	123	143	ENSP00000434227	309	399	798	0.005	97	26	60	11	64
unique_561	140	335	464	ENSP00000287169	30	222	716	1.48e-20	210	64	115	31	42
unique_567	32	229	407	ENSP00000446490	189	383	461	3.93e-07	204	52	137	15	49
unique_567	33	237	407	ENSP00000296474	1086	1291	1401	1.14e-05	212	45	154	13	50
unique_567	33	296	407	ENSP00000342838	1015	1280	1371	1.54e-05	285	55	190	40	65
unique_567	25	201	407	ENSP00000489707	230	409	533	3.13e-04	194	45	118	31	43
unique_567	34	199	407	ENSP00000377291	217	390	683	0.003	178	47	115	16	41
unique_567	13	201	407	ENSP00000257963	190	382	506	0.007	205	47	130	28	46
unique_598	203	379	2159	ENSP00000246006	284	458	653	1.06e-19	184	70	98	16	61
unique_598	838	1034	2159	ENSP00000246006	280	458	653	2.55e-17	202	71	103	28	61
unique_598	327	554	2159	ENSP00000246006	281	458	653	3.95e-16	231	83	92	56	61
unique_598	782	1001	2159	ENSP00000246006	265	468	653	5.27e-15	226	76	122	28	61
unique_598	1200	1376	2159	ENSP00000246006	281	458	653	9.43e-15	186	62	107	17	61
unique_598	659	857	2159	ENSP00000246006	272	468	653	4.10e-14	211	70	115	26	61
unique_598	1229	1513	2159	ENSP00000246006	225	476	653	4.54e-14	301	93	143	65	61
unique_598	874	1086	2159	ENSP00000246006	274	466	653	1.21e-13	216	66	124	26	61
unique_598	1094	1322	2159	ENSP00000246006	269	484	653	1.27e-13	240	73	132	35	61
unique_598	544	732	2159	ENSP00000246006	281	465	653	1.54e-13	194	63	117	14	61
unique_598	931	1173	2159	ENSP00000246006	281	465	653	1.39e-12	246	78	104	64	61
unique_598	461	523	2159	ENSP00000329869	764	841	934	7.86e-05	78	29	34	15	15
unique_598	732	775	2159	ENSP00000329869	793	840	934	5.44e-04	48	23	21	4	15
unique_598	814	858	2159	ENSP00000329869	793	840	934	0.001	48	20	25	3	15
unique_598	1209	1300	2159	ENSP00000329869	786	870	934	0.001	96	29	52	15	15
unique_598	1464	1506	2159	ENSP00000329869	793	838	934	0.002	46	19	24	3	15
unique_598	560	606	2159	ENSP00000329869	793	840	934	0.003	48	21	26	1	15
unique_598	509	553	2159	ENSP00000383276	813	856	1247	0.002	45	20	24	1	4
unique_598	554	594	2159	ENSP00000383276	817	856	1247	0.007	41	19	21	1	4
unique_626	305	375	1602	ENSP00000355285	45	119	190	0.005	75	20	51	4	4
unique_634	49	119	156	ENSP00000481700	542	612	651	0.009	71	17	54	0	46
unique_654	30	204	324	ENSP00000441219	69	273	421	0.001	219	59	102	58	54
unique_654	30	204	324	ENSP00000489447	69	273	421	0.001	219	59	102	58	54
unique_657	716	905	983	ENSP00000446490	192	383	461	2.47e-17	195	57	130	8	19
unique_657	710	971	983	ENSP00000257963	207	501	506	3.46e-15	307	80	170	57	27
unique_657	716	855	983	ENSP00000377291	218	363	683	1.71e-13	150	43	93	14	14
unique_657	716	975	983	ENSP00000296474	1088	1352	1401	2.35e-12	271	57	197	17	26
unique_657	699	965	983	ENSP00000342838	1000	1279	1371	1.06e-11	285	70	192	23	27
unique_657	696	974	983	ENSP00000357493	1919	2219	2342	1.39e-11	310	83	187	40	28
unique_657	712	964	983	ENSP00000489707	236	521	533	4.42e-11	301	77	161	63	26
unique_657	800	964	983	ENSP00000263923	997	1160	1357	9.48e-11	175	43	111	21	25
unique_657	715	792	983	ENSP00000263923	839	924	1357	0.001	86	25	53	8	25
unique_657	705	903	983	ENSP00000363702	198	417	531	1.75e-08	236	58	125	53	20
unique_657	703	961	983	ENSP00000351905	265	560	593	3.47e-08	309	72	174	63	26
unique_664	7	122	547	ENSP00000503894	29	148	574	1.87e-08	120	31	85	4	21
unique_664	7	122	547	ENSP00000340019	29	148	574	1.87e-08	120	31	85	4	21
unique_665	151	337	366	ENSP00000263923	988	1159	1357	1.06e-08	193	51	115	27	51
unique_665	175	277	366	ENSP00000446490	288	383	461	3.76e-08	107	32	60	15	28
unique_665	39	311	366	ENSP00000342838	1015	1255	1371	1.39e-07	283	65	166	52	75
unique_665	182	274	366	ENSP00000489707	339	440	533	1.07e-06	107	34	54	19	25
unique_665	181	274	366	ENSP00000351905	379	482	593	1.38e-06	107	31	60	16	26
unique_665	182	272	366	ENSP00000257963	312	411	506	1.69e-06	107	34	50	23	25
unique_665	180	290	366	ENSP00000357493	2056	2165	2342	1.24e-04	120	31	70	19	30
unique_665	174	276	366	ENSP00000363702	302	417	531	1.93e-04	120	32	67	21	28
unique_665	150	246	366	ENSP00000377291	291	398	683	7.53e-04	108	26	71	11	27
unique_665	181	283	366	ENSP00000296474	1192	1290	1401	0.001	112	31	59	22	28
unique_697	1281	1362	1584	ENSP00000358490	269	340	352	1.26e-06	82	31	41	10	5
unique_700	12	174	211	ENSP00000005257	16	174	207	1.64e-21	165	60	97	8	77
unique_709	1340	1488	1501	ENSP00000398266	1299	1474	2016	7.09e-07	176	42	107	27	11
unique_709	1331	1401	1501	ENSP00000398266	206	277	2016	0.002	73	23	47	3	11
unique_709	1345	1447	1501	ENSP00000398266	810	903	2016	0.003	106	27	64	15	11
unique_722	764	850	1130	ENSP00000358490	270	350	352	3.21e-04	87	27	54	6	8
unique_779	5	102	112	ENSP00000494828	130	225	564	0.006	98	25	71	2	88
unique_783	359	515	2001	ENSP00000446490	222	383	461	0.001	165	36	118	11	8
unique_814	122	292	360	ENSP00000287169	53	226	716	7.25e-22	191	58	96	37	48
unique_820	45	160	359	ENSP00000312535	90	205	636	4.44e-05	123	36	73	14	32
unique_830	1002	1048	1070	ENSP00000464447	374	421	460	3.91e-05	48	19	28	1	8
unique_830	449	486	1070	ENSP00000464447	71	108	460	1.16e-04	38	18	20	0	8
unique_872	421	479	2030	ENSP00000474148	12	74	219	5.37e-04	65	20	37	8	3
unique_880	113	284	612	ENSP00000381475	113	276	669	1.47e-06	180	46	110	24	51
unique_880	378	517	612	ENSP00000381475	107	262	669	2.21e-05	166	36	94	36	51
unique_880	112	289	612	ENSP00000497931	1105	1280	1322	2.35e-05	195	50	109	36	61
unique_880	360	507	612	ENSP00000497931	1085	1252	1322	4.50e-05	173	40	103	30	61
unique_880	360	554	612	ENSP00000497931	427	636	1322	0.003	221	55	129	37	61
unique_880	109	289	612	ENSP00000497931	444	620	1322	0.006	199	49	110	40	61
unique_886	1211	1271	1387	ENSP00000446490	324	385	461	2.70e-04	64	25	34	5	14
unique_886	970	1097	1387	ENSP00000446490	192	319	461	0.001	131	36	89	6	14
unique_886	1209	1290	1387	ENSP00000342838	1158	1242	1371	4.06e-04	86	25	56	5	6
unique_886	969	1096	1387	ENSP00000257963	212	342	506	0.002	142	35	82	25	9
unique_902	26	77	78	ENSP00000501423	84	134	395	0.003	52	14	37	1	67
unique_914	498	617	824	ENSP00000506097	465	587	617	0.001	128	33	82	13	36
unique_914	57	234	824	ENSP00000506097	29	198	617	0.003	186	43	119	24	36
unique_928	102	588	621	ENSP00000300289	43	481	506	1.74e-40	497	141	288	68	79
unique_928	502	594	621	ENSP00000300289	46	135	506	1.07e-13	95	36	52	7	79
unique_1068	766	936	1063	ENSP00000506143	137	301	795	1.01e-05	188	43	105	40	16
unique_1068	766	936	1063	ENSP00000483552	137	301	795	1.01e-05	188	43	105	40	16
unique_1068	766	1014	1063	ENSP00000477768	189	436	653	1.23e-05	273	66	158	49	23
unique_1068	766	1014	1063	ENSP00000482760	189	436	970	1.89e-05	267	67	163	37	23
unique_1114	122	204	272	ENSP00000453302	692	775	825	0.004	92	29	46	17	31
unique_1124	416	455	1765	ENSP00000446490	347	385	461	2.27e-06	40	21	18	1	2
unique_1124	423	476	1765	ENSP00000357493	2121	2169	2342	6.19e-04	55	20	28	7	3
unique_1124	423	458	1765	ENSP00000263923	1071	1107	1357	0.001	37	16	20	1	2
unique_1124	423	510	1765	ENSP00000342838	1190	1268	1371	0.005	90	26	51	13	5
unique_1189	235	452	517	ENSP00000381475	100	303	669	6.39e-13	222	67	133	22	42
unique_1189	211	451	517	ENSP00000497931	1068	1299	1322	2.72e-09	253	65	155	33	47
unique_1189	236	293	517	ENSP00000497931	436	491	1322	5.75e-04	58	21	35	2	47
unique_1191	2918	2983	3025	ENSP00000464447	383	433	460	0.004	66	20	31	15	4
unique_1191	2592	2660	3025	ENSP00000464447	69	150	460	0.010	86	32	33	21	4
unique_1200	106	706	727	ENSP00000506097	28	601	617	0.0	618	308	249	61	83
unique_1217	593	681	745	ENSP00000446490	299	385	461	0.003	97	27	52	18	12
unique_1217	586	677	745	ENSP00000342838	1128	1218	1371	0.006	100	29	54	17	12
unique_1217	551	686	745	ENSP00000351905	344	492	593	0.006	153	34	98	21	18
unique_1217	566	679	745	ENSP00000257963	287	416	506	0.007	137	38	69	30	15
unique_1222	137	212	1100	ENSP00000358490	270	351	352	0.004	87	29	42	16	7
unique_1235	833	1513	1928	ENSP00000398266	1229	1922	2016	6.17e-21	753	158	464	131	58
unique_1235	250	618	1928	ENSP00000398266	1400	1713	2016	1.41e-09	379	76	228	75	58
unique_1235	402	615	1928	ENSP00000398266	703	898	2016	5.35e-06	223	47	140	36	58
unique_1235	772	1021	1928	ENSP00000398266	1500	1724	2016	1.94e-04	252	54	169	29	58
unique_1235	379	578	1928	ENSP00000398266	1151	1355	2016	0.004	221	38	146	37	58
unique_1235	471	618	1928	ENSP00000265969	272	412	586	0.002	156	36	97	23	8
unique_1350	34	362	567	ENSP00000461086	22	341	416	5.86e-24	338	88	223	27	58
unique_1350	192	500	567	ENSP00000301891	232	523	551	0.002	319	72	210	37	54
unique_1369	368	467	3420	ENSP00000353408	363	462	578	3.75e-04	100	27	73	0	3
unique_1433	309	497	534	ENSP00000342838	1094	1275	1371	2.01e-09	199	49	123	27	35
unique_1433	334	429	534	ENSP00000263923	999	1101	1357	1.47e-04	105	29	65	11	18
unique_1433	330	426	534	ENSP00000257963	310	413	506	0.002	109	32	60	17	18
unique_1438	42	75	76	ENSP00000497931	51	84	1322	7.30e-04	34	15	19	0	45
unique_1447	177	339	395	ENSP00000462597	19	197	302	7.61e-08	182	47	113	22	41
unique_1488	1	645	817	ENSP00000506097	29	568	617	1.60e-48	656	167	362	127	79
unique_1499	1078	1201	1326	ENSP00000287169	101	222	716	2.97e-15	124	34	88	2	9
unique_1500	56	128	381	ENSP00000514009	431	505	552	0.001	79	27	42	10	19
unique_1500	56	128	381	ENSP00000401020	431	505	552	0.001	79	27	42	10	19
unique_1500	56	128	381	ENSP00000403731	431	505	552	0.001	79	27	42	10	19
unique_1535	1978	2101	2167	ENSP00000353408	377	514	578	0.001	139	37	86	16	7
unique_1535	2023	2129	2167	ENSP00000353408	349	455	578	0.003	107	25	82	0	7
unique_1536	748	902	7265	ENSP00000353408	358	513	578	5.52e-05	168	42	101	25	2
unique_1553	300	402	1306	ENSP00000446490	290	385	461	0.007	104	24	71	9	8
unique_1584	440	601	808	ENSP00000403685	205	376	458	1.20e-05	176	47	111	18	20
unique_1584	440	601	808	ENSP00000475405	149	320	402	6.26e-05	176	47	111	18	20
unique_1617	146	315	716	ENSP00000246006	257	424	653	2.39e-07	182	55	101	26	37
unique_1617	489	586	716	ENSP00000246006	285	369	653	3.85e-04	99	31	53	15	37
unique_1631	282	507	565	ENSP00000246006	241	461	653	4.62e-05	243	69	135	39	40
unique_1662	67	266	762	ENSP00000446490	189	390	461	6.45e-19	208	60	134	14	26
unique_1662	69	312	762	ENSP00000296474	1087	1343	1401	2.78e-16	259	64	178	17	32
unique_1662	70	318	762	ENSP00000342838	1017	1288	1371	2.16e-12	279	67	175	37	33
unique_1662	70	313	762	ENSP00000357493	1945	2208	2342	4.58e-11	270	60	178	32	32
unique_1662	143	313	762	ENSP00000263923	977	1159	1357	6.08e-10	186	45	123	18	22
unique_1662	70	255	762	ENSP00000489707	240	440	533	2.30e-09	212	54	121	37	24
unique_1662	65	268	762	ENSP00000363702	204	430	531	2.30e-08	235	57	139	39	27
unique_1662	70	258	762	ENSP00000377291	218	420	683	4.12e-08	209	55	128	26	25
unique_1662	66	243	762	ENSP00000257963	209	385	506	3.65e-07	194	51	110	33	23
unique_1662	58	255	762	ENSP00000351905	263	482	593	4.76e-07	226	52	140	34	26
unique_1667	513	574	1250	ENSP00000501423	1	57	395	0.010	64	20	35	9	5
unique_1681	522	625	774	ENSP00000348169	154	261	817	3.50e-04	115	29	68	18	13
unique_1689	678	744	800	ENSP00000263923	1038	1106	1357	5.68e-05	69	19	48	2	8
unique_1689	477	591	800	ENSP00000357493	1966	2081	2342	2.39e-04	123	33	75	15	22
unique_1689	681	744	800	ENSP00000357493	2091	2156	2342	0.004	69	18	43	8	22
unique_1689	683	740	800	ENSP00000446490	326	383	461	0.001	59	18	39	2	7
unique_1710	118	714	793	ENSP00000381475	52	601	669	3.39e-48	620	163	364	93	75
unique_1710	127	377	793	ENSP00000497931	1065	1305	1322	6.85e-08	265	62	165	38	32
unique_1710	164	375	793	ENSP00000497931	437	643	1322	0.001	220	51	148	21	32
unique_1715	898	1077	2121	ENSP00000353408	359	536	578	6.60e-05	188	47	123	18	9
unique_1715	915	1080	2121	ENSP00000353408	352	513	578	5.78e-04	167	39	122	6	9
unique_1727	201	359	674	ENSP00000246006	325	468	653	2.59e-18	160	56	87	17	37
unique_1727	117	309	674	ENSP00000246006	291	467	653	3.96e-18	194	66	110	18	37
unique_1727	281	368	674	ENSP00000246006	271	353	653	8.92e-05	89	29	53	7	37
unique_1727	241	311	674	ENSP00000329869	772	840	934	2.17e-05	73	26	41	6	29
unique_1727	275	370	674	ENSP00000329869	750	850	934	2.30e-05	106	34	57	15	29
unique_1727	175	221	674	ENSP00000329869	794	840	934	0.006	47	15	32	0	29
unique_1727	219	259	674	ENSP00000329869	794	833	934	0.007	41	14	26	1	29
unique_1727	285	321	674	ENSP00000353013	262	297	491	5.04e-04	37	17	19	1	5
unique_1727	215	252	674	ENSP00000383276	429	465	1247	0.002	38	17	20	1	9
unique_1727	221	273	674	ENSP00000383276	192	239	1247	0.006	54	22	25	7	9
unique_1731	3163	3332	3593	ENSP00000497931	1033	1216	1322	2.10e-14	185	59	110	16	17
unique_1731	3197	3326	3593	ENSP00000497931	418	550	1322	1.28e-11	134	45	84	5	17
unique_1731	1931	2006	3593	ENSP00000497931	1155	1233	1322	0.001	79	24	52	3	17
unique_1731	2702	2946	3593	ENSP00000497931	144	372	1322	0.001	251	51	172	28	17
unique_1731	3483	3586	3593	ENSP00000497931	1218	1318	1322	0.002	104	29	72	3	17
unique_1731	1761	1789	3593	ENSP00000497931	437	465	1322	0.005	29	14	15	0	17
unique_1731	1759	1794	3593	ENSP00000381475	100	135	669	0.004	36	17	19	0	1
unique_1743	1027	1079	1430	ENSP00000446490	332	383	461	0.001	53	17	35	1	4
unique_1755	89	152	172	ENSP00000299665	104	157	216	3.40e-06	64	24	30	10	37
unique_1755	74	161	172	ENSP00000331736	17	93	611	4.58e-06	88	23	54	11	51
unique_1755	89	151	172	ENSP00000283243	691	751	1464	1.02e-05	63	20	41	2	37
unique_1755	89	131	172	ENSP00000283243	1134	1176	1464	0.008	43	15	28	0	37
unique_1755	87	133	172	ENSP00000379743	59	106	169	8.56e-04	48	14	33	1	27
unique_1755	87	133	172	ENSP00000266456	92	139	202	0.003	48	14	33	1	27
unique_1755	32	152	172	ENSP00000229332	90	179	238	0.005	121	32	58	31	70
unique_1790	748	805	1847	ENSP00000353408	355	416	578	0.008	62	18	40	4	3
unique_1815	80	339	390	ENSP00000287169	21	271	716	6.59e-37	263	89	159	15	67
unique_1848	39	251	342	ENSP00000357493	1945	2178	2342	5.36e-19	241	72	134	35	62
unique_1848	39	246	342	ENSP00000296474	1088	1304	1401	3.52e-15	221	56	148	17	61
unique_1848	39	223	342	ENSP00000342838	1017	1217	1371	2.42e-14	203	52	131	20	54
unique_1848	27	228	342	ENSP00000446490	174	385	461	3.61e-14	218	60	136	22	59
unique_1848	39	223	342	ENSP00000489707	240	440	533	4.11e-10	213	55	118	40	54
unique_1848	138	230	342	ENSP00000263923	1008	1106	1357	2.26e-09	100	32	60	8	27
unique_1848	32	226	342	ENSP00000377291	211	420	683	4.71e-09	214	51	140	23	57
unique_1848	30	263	342	ENSP00000363702	200	455	531	1.26e-08	269	70	151	48	68
unique_1848	39	223	342	ENSP00000257963	213	413	506	2.28e-06	216	59	111	46	54
unique_1848	39	223	342	ENSP00000351905	275	482	593	1.55e-05	214	54	125	35	54
unique_1850	1192	1386	1884	ENSP00000497931	1078	1281	1322	3.67e-08	219	60	120	39	11
unique_1850	1207	1392	1884	ENSP00000497931	437	627	1322	0.002	202	45	130	27	11
unique_1850	1192	1356	1884	ENSP00000381475	79	249	669	1.90e-05	183	48	105	30	9
unique_1926	1388	1664	1671	ENSP00000296474	1109	1356	1401	4.09e-20	281	77	167	37	17
unique_1926	1403	1589	1671	ENSP00000446490	226	381	461	1.75e-17	190	61	92	37	11
unique_1926	1365	1650	1671	ENSP00000357493	1931	2210	2342	4.52e-17	319	82	165	72	17
unique_1926	1375	1650	1671	ENSP00000342838	1027	1279	1371	4.18e-16	287	74	168	45	17
unique_1926	1457	1656	1671	ENSP00000263923	1000	1167	1357	2.41e-15	201	50	117	34	12
unique_1926	1376	1590	1671	ENSP00000377291	222	419	683	9.71e-14	224	62	127	35	13
unique_1926	1390	1591	1671	ENSP00000257963	231	416	506	2.89e-13	226	66	96	64	12
unique_1926	1389	1593	1671	ENSP00000489707	257	445	533	5.81e-13	230	64	100	66	12
unique_1926	1390	1591	1671	ENSP00000351905	299	485	593	9.35e-12	225	63	101	61	12
unique_1926	1390	1591	1671	ENSP00000363702	227	419	531	1.21e-10	226	65	104	57	12
unique_1941	581	663	3132	ENSP00000308938	107	198	811	6.18e-12	92	37	46	9	4
unique_1941	582	643	3132	ENSP00000308938	190	258	811	8.99e-11	69	29	33	7	4
unique_1941	565	670	3132	ENSP00000308938	473	590	811	1.33e-09	122	39	63	20	4
unique_1941	545	643	3132	ENSP00000308938	346	450	811	1.31e-08	106	35	63	8	4
unique_1941	582	642	3132	ENSP00000308938	280	347	811	2.38e-08	68	25	36	7	4
unique_1941	576	643	3132	ENSP00000270188	168	246	517	0.001	79	21	47	11	2
unique_1941	566	632	3132	ENSP00000270188	74	146	517	0.004	77	23	40	14	2
unique_1941	2937	3066	3132	ENSP00000353408	382	514	578	0.003	136	35	92	9	4
unique_1944	996	1139	1371	ENSP00000377291	217	363	683	1.06e-11	149	42	100	7	11
unique_1944	995	1192	1371	ENSP00000446490	190	385	461	4.89e-11	210	60	124	26	14
unique_1944	991	1196	1371	ENSP00000363702	203	426	531	1.74e-08	242	63	125	54	15
unique_1944	991	1190	1371	ENSP00000489707	234	443	533	7.49e-08	225	61	124	40	15
unique_1944	1083	1188	1371	ENSP00000263923	994	1099	1357	1.09e-07	108	31	73	4	8
unique_1944	1038	1206	1371	ENSP00000357493	1989	2168	2342	2.47e-06	187	45	117	25	12
unique_1944	997	1139	1371	ENSP00000296474	1088	1231	1401	4.87e-06	152	42	93	17	10
unique_1944	1099	1187	1371	ENSP00000342838	1130	1217	1371	6.53e-06	89	24	64	1	6
unique_1944	1066	1190	1371	ENSP00000257963	277	416	506	3.50e-05	147	39	79	29	9
unique_1953	5	577	606	ENSP00000464447	6	456	460	1.32e-60	583	173	268	142	95
unique_1961	211	1037	1037	ENSP00000264205	95	767	768	2.20e-86	837	228	435	174	80
unique_1985	388	562	793	ENSP00000377291	212	364	683	4.98e-09	184	54	90	40	22
unique_1985	394	670	793	ENSP00000296474	1088	1359	1401	1.45e-08	304	68	177	59	35
unique_1985	394	681	793	ENSP00000357493	1945	2213	2342	2.71e-08	295	73	189	33	36
unique_1985	344	612	793	ENSP00000446490	147	377	461	1.05e-07	280	72	148	60	34
unique_1985	392	700	793	ENSP00000489707	238	500	533	2.20e-05	326	71	175	80	39
unique_1985	516	627	793	ENSP00000351905	382	497	593	1.67e-04	126	35	67	24	14
unique_1985	500	633	793	ENSP00000263923	999	1119	1357	3.39e-04	137	30	88	19	17
unique_1985	494	651	793	ENSP00000342838	1111	1254	1371	4.81e-04	162	39	101	22	20
unique_1985	508	615	793	ENSP00000363702	303	416	531	0.001	123	35	64	24	14
unique_2032	150	191	708	ENSP00000317714	108	147	298	0.004	42	17	23	2	6
unique_2087	13	139	301	ENSP00000246006	345	464	653	3.51e-07	131	41	75	15	53
unique_2087	40	172	301	ENSP00000246006	326	454	653	1.09e-06	138	44	80	14	53
unique_2087	91	133	301	ENSP00000329869	785	829	934	0.002	46	18	24	4	14
unique_2087	107	147	301	ENSP00000331736	143	180	611	0.005	41	16	22	3	14
unique_2087	80	129	301	ENSP00000383276	412	464	1247	0.006	53	19	31	3	17
unique_2091	528	735	2202	ENSP00000339157	74	295	444	2.02e-12	226	57	147	22	9
unique_2140	1198	1285	2079	ENSP00000355285	31	117	190	0.002	88	24	63	1	4
unique_2155	1508	1695	1975	ENSP00000351905	271	455	593	0.001	198	60	115	23	10
unique_2169	192	409	441	ENSP00000300289	270	479	506	3.99e-19	220	65	143	12	49
unique_2169	308	369	441	ENSP00000300289	27	88	506	3.77e-06	64	22	38	4	49
unique_2204	2997	3195	3615	ENSP00000353408	349	575	578	3.22e-04	230	52	144	34	6
unique_2230	1228	1276	3269	ENSP00000377291	310	361	683	0.004	55	22	24	9	1
unique_2230	1231	1282	3269	ENSP00000342838	1126	1174	1371	0.006	52	17	32	3	2
unique_2236	3114	3268	3801	ENSP00000353408	370	522	578	0.003	158	39	111	8	4
unique_2311	310	454	1291	ENSP00000342838	1071	1211	1371	3.33e-05	146	36	104	6	11
unique_2311	386	450	1291	ENSP00000489707	358	413	533	0.001	65	18	38	9	5
unique_2311	386	415	1291	ENSP00000351905	400	429	593	0.004	30	13	17	0	2
unique_2311	370	439	1291	ENSP00000263923	1008	1067	1357	0.007	70	17	43	10	5
unique_2313	210	460	598	ENSP00000377291	211	420	683	4.75e-05	255	63	143	49	42
unique_2313	361	460	598	ENSP00000446490	302	383	461	0.005	100	29	53	18	17
unique_2320	778	851	1355	ENSP00000398266	1411	1495	2016	0.001	85	20	54	11	5
unique_2325	327	609	642	ENSP00000475405	18	329	402	7.90e-11	327	77	191	59	44
unique_2325	286	609	642	ENSP00000403685	81	385	458	8.84e-07	355	81	193	81	50
unique_2341	505	782	1744	ENSP00000357493	1937	2233	2342	8.60e-06	322	71	182	69	16
unique_2341	504	654	1744	ENSP00000377291	209	364	683	1.14e-04	158	39	110	9	9
unique_2341	513	651	1744	ENSP00000446490	192	332	461	1.50e-04	144	38	98	8	11
unique_2341	1215	1264	1744	ENSP00000446490	349	396	461	0.003	50	23	25	2	11
unique_2341	502	651	1744	ENSP00000363702	198	354	531	0.001	170	46	91	33	9
unique_2341	1213	1260	1744	ENSP00000489707	400	459	533	0.002	61	25	22	14	3
unique_2374	194	379	3194	ENSP00000377291	218	420	683	4.02e-13	206	59	124	23	6
unique_2374	194	380	3194	ENSP00000446490	192	384	461	1.16e-11	199	59	122	18	6
unique_2374	193	383	3194	ENSP00000357493	1944	2156	2342	3.59e-09	221	61	122	38	6
unique_2374	194	376	3194	ENSP00000489707	240	440	533	8.77e-09	217	57	110	50	6
unique_2374	194	393	3194	ENSP00000342838	1017	1235	1371	1.40e-08	223	56	140	27	6
unique_2374	194	384	3194	ENSP00000296474	1088	1289	1401	2.64e-08	206	54	133	19	6
unique_2374	295	397	3194	ENSP00000263923	1016	1120	1357	3.04e-07	108	31	69	8	3
unique_2374	190	376	3194	ENSP00000257963	209	413	506	4.44e-07	218	58	116	44	6
unique_2374	190	390	3194	ENSP00000351905	271	505	593	4.90e-06	244	60	132	52	6
unique_2405	57	207	478	ENSP00000446490	232	380	461	1.40e-11	161	46	93	22	32
unique_2405	1	265	478	ENSP00000342838	1009	1276	1371	1.95e-11	280	65	188	27	55
unique_2405	114	274	478	ENSP00000263923	1005	1165	1357	6.14e-11	167	44	111	12	34
unique_2405	56	210	478	ENSP00000357493	1989	2151	2342	1.05e-09	165	42	111	12	32
unique_2405	41	259	478	ENSP00000296474	1110	1333	1401	2.50e-09	236	58	149	29	46
unique_2405	53	162	478	ENSP00000377291	254	363	683	5.26e-07	118	36	66	16	23
unique_2405	82	208	478	ENSP00000489707	304	441	533	7.14e-07	146	37	82	27	27
unique_2405	82	208	478	ENSP00000257963	277	414	506	0.004	143	35	87	21	27
unique_2407	8	198	296	ENSP00000446490	191	385	461	5.21e-19	205	64	117	24	65
unique_2407	9	195	296	ENSP00000296474	1088	1282	1401	1.98e-12	200	54	128	18	63
unique_2407	6	241	296	ENSP00000363702	206	463	531	1.53e-11	275	76	143	56	80
unique_2407	1	212	296	ENSP00000342838	1009	1236	1371	2.17e-11	230	55	155	20	72
unique_2407	8	197	296	ENSP00000377291	217	421	683	1.16e-10	206	53	136	17	64
unique_2407	1	209	296	ENSP00000489707	232	455	533	1.33e-10	236	68	129	39	71
unique_2407	104	214	296	ENSP00000263923	1008	1120	1357	1.05e-09	115	32	77	6	38
unique_2407	9	209	296	ENSP00000357493	1945	2165	2342	1.13e-08	224	58	140	26	68
unique_2407	7	237	296	ENSP00000257963	211	463	506	1.18e-06	269	63	152	54	78
unique_2407	120	195	296	ENSP00000351905	400	484	593	1.95e-04	85	23	53	9	26
unique_2410	1	254	282	ENSP00000342838	1009	1275	1371	1.38e-17	269	59	193	17	90
unique_2410	9	249	282	ENSP00000296474	1088	1333	1401	2.54e-15	251	61	175	15	85
unique_2410	9	195	282	ENSP00000377291	218	416	683	5.75e-14	199	52	135	12	66
unique_2410	9	198	282	ENSP00000446490	192	382	461	7.67e-14	193	49	139	5	67
unique_2410	9	197	282	ENSP00000489707	240	441	533	3.26e-11	212	51	128	33	67
unique_2410	111	255	282	ENSP00000263923	1011	1158	1357	9.21e-09	150	32	111	7	51
unique_2410	1	249	282	ENSP00000357493	1937	2201	2342	1.60e-08	268	54	192	22	88
unique_2410	6	211	282	ENSP00000363702	206	431	531	3.11e-08	237	60	135	42	73
unique_2410	7	197	282	ENSP00000257963	211	414	506	4.78e-08	215	49	131	35	68
unique_2410	9	198	282	ENSP00000351905	275	484	593	6.13e-08	215	49	136	30	67
unique_2428	411	555	1982	ENSP00000353408	349	479	578	7.88e-04	145	36	95	14	7
unique_2435	406	477	943	ENSP00000287169	106	177	716	9.70e-18	72	30	42	0	8
unique_2440	331	474	1076	ENSP00000246006	326	461	653	2.88e-21	145	56	79	10	45
unique_2440	307	390	1076	ENSP00000246006	383	468	653	3.63e-15	86	37	47	2	45
unique_2440	784	913	1076	ENSP00000246006	325	461	653	1.36e-12	137	43	87	7	45
unique_2440	753	875	1076	ENSP00000246006	342	464	653	4.87e-11	133	44	69	20	45
unique_2440	860	1002	1076	ENSP00000246006	325	463	653	1.04e-09	154	49	79	26	45
unique_2440	783	950	1076	ENSP00000246006	281	456	653	1.65e-09	177	50	117	10	45
unique_2440	850	1047	1076	ENSP00000246006	271	452	653	1.71e-09	204	64	112	28	45
unique_2440	354	474	1076	ENSP00000246006	264	418	653	1.30e-08	165	49	62	54	45
unique_2440	890	1064	1076	ENSP00000246006	270	426	653	6.43e-04	180	47	105	28	45
unique_2440	291	391	1076	ENSP00000329869	767	840	934	5.72e-05	106	34	35	37	13
unique_2440	389	433	1076	ENSP00000329869	794	840	934	0.009	48	20	24	4	13
unique_2440	876	907	1076	ENSP00000383276	432	465	1247	6.86e-05	34	18	14	2	3
unique_2440	365	394	1076	ENSP00000353013	262	291	491	5.00e-04	30	16	14	0	3
unique_2441	282	514	607	ENSP00000363702	203	425	531	0.001	253	58	145	50	38
unique_2475	82	191	1489	ENSP00000358490	253	350	352	0.005	110	32	66	12	7
unique_2477	228	266	377	ENSP00000257963	94	132	506	0.009	39	13	26	0	10
unique_2541	8	300	1405	ENSP00000296474	1087	1381	1401	7.74e-20	306	81	201	24	21
unique_2541	6	207	1405	ENSP00000446490	189	392	461	4.55e-16	212	67	127	18	14
unique_2541	1	245	1405	ENSP00000342838	1009	1270	1371	8.08e-16	269	72	166	31	17
unique_2541	1	250	1405	ENSP00000357493	1937	2206	2342	5.59e-12	283	70	167	46	18
unique_2541	1	194	1405	ENSP00000489707	232	440	533	1.95e-11	222	61	120	41	14
unique_2541	9	197	1405	ENSP00000377291	218	420	683	1.59e-09	213	57	122	34	13
unique_2541	4	194	1405	ENSP00000257963	208	413	506	1.73e-09	219	58	120	41	14
unique_2541	1	195	1405	ENSP00000363702	201	417	531	2.26e-08	224	51	137	36	14
unique_2541	100	196	1405	ENSP00000263923	1003	1100	1357	2.07e-07	103	32	60	11	7
unique_2541	5	194	1405	ENSP00000351905	271	482	593	4.98e-07	217	54	131	32	14
unique_2569	301	412	544	ENSP00000436744	317	430	886	3.37e-04	116	33	77	6	21
unique_2569	301	412	544	ENSP00000354823	371	484	963	3.51e-04	116	33	77	6	21
unique_2569	301	412	544	ENSP00000435789	317	430	880	3.67e-04	116	33	77	6	21
unique_2569	301	412	544	ENSP00000432075	270	383	833	3.70e-04	116	33	77	6	21
unique_2569	301	412	544	ENSP00000500962	371	484	934	3.87e-04	116	33	77	6	21
unique_2569	301	412	544	ENSP00000351527	371	484	934	3.87e-04	116	33	77	6	21
unique_2569	301	412	544	ENSP00000434672	48	161	617	4.49e-04	116	33	77	6	21
unique_2569	301	412	544	ENSP00000433158	48	161	611	5.41e-04	116	33	77	6	21
unique_2585	972	1100	1113	ENSP00000497931	1185	1311	1322	7.51e-27	129	57	70	2	51
unique_2585	748	872	1113	ENSP00000497931	420	519	1322	1.13e-20	125	50	50	25	51
unique_2585	439	872	1113	ENSP00000497931	802	1177	1322	1.92e-20	456	108	246	102	51
unique_2585	972	1100	1113	ENSP00000497931	525	651	1322	5.40e-18	129	55	72	2	51
unique_2585	440	599	1113	ENSP00000497931	146	305	1322	1.85e-07	167	44	109	14	51
unique_2585	999	1088	1113	ENSP00000381475	211	302	669	2.81e-08	92	33	57	2	14
unique_2585	783	843	1113	ENSP00000381475	95	158	669	9.84e-06	64	24	37	3	14
unique_2587	211	347	415	ENSP00000398266	547	690	2016	0.004	147	40	94	13	33
unique_2602	130	201	1497	ENSP00000357493	1969	2040	2342	7.67e-04	72	22	50	0	5
unique_2602	486	552	1497	ENSP00000446490	330	395	461	0.007	70	23	40	7	4
unique_2629	41	157	282	ENSP00000377997	62	151	800	0.002	117	35	55	27	41
unique_2657	370	805	1559	ENSP00000494050	44	493	600	5.24e-80	460	150	276	34	28
unique_2657	370	805	1559	ENSP00000496348	44	493	600	5.24e-80	460	150	276	34	28
unique_2657	370	805	1559	ENSP00000494191	44	493	600	5.24e-80	460	150	276	34	28
unique_2695	1347	1384	1433	ENSP00000356020	1468	1499	2040	3.32e-05	38	18	14	6	4
unique_2695	1343	1399	1433	ENSP00000356020	1011	1061	2040	2.23e-04	57	18	33	6	4
unique_2695	1343	1399	1433	ENSP00000356020	561	611	2040	2.97e-04	57	18	33	6	4
unique_2695	1343	1384	1433	ENSP00000356020	111	146	2040	0.003	42	15	21	6	4
unique_2718	221	334	1742	ENSP00000296474	1118	1233	1401	4.79e-06	116	28	86	2	7
unique_2718	297	333	1742	ENSP00000446490	299	335	461	9.20e-05	37	17	20	0	2
unique_2718	213	332	1742	ENSP00000377291	237	363	683	1.38e-04	127	35	85	7	7
unique_2718	224	334	1742	ENSP00000342838	1052	1172	1371	1.95e-04	121	31	80	10	6
unique_2718	212	334	1742	ENSP00000357493	1971	2103	2342	5.24e-04	143	37	76	30	7
unique_2718	289	342	1742	ENSP00000263923	1008	1061	1357	0.003	54	18	36	0	3
unique_2718	212	356	1742	ENSP00000257963	231	382	506	0.003	159	38	100	21	8
unique_2726	58	370	2020	ENSP00000377291	204	552	683	7.27e-30	363	110	189	64	15
unique_2726	70	325	2020	ENSP00000446490	192	455	461	8.91e-28	270	85	165	20	13
unique_2726	68	327	2020	ENSP00000357493	1943	2212	2342	1.59e-18	295	86	149	60	13
unique_2726	70	335	2020	ENSP00000342838	1017	1284	1371	7.38e-17	294	77	163	54	13
unique_2726	69	330	2020	ENSP00000296474	1087	1347	1401	5.21e-14	277	71	175	31	13
unique_2726	70	252	2020	ENSP00000489707	240	440	533	4.27e-12	203	56	125	22	9
unique_2726	61	252	2020	ENSP00000257963	204	413	506	6.00e-12	214	60	128	26	10
unique_2726	69	254	2020	ENSP00000363702	208	418	531	2.67e-11	213	55	129	29	9
unique_2726	66	279	2020	ENSP00000351905	271	504	593	6.16e-09	248	63	137	48	11
unique_2726	168	330	2020	ENSP00000263923	1002	1166	1357	1.82e-07	177	49	102	26	8
unique_2738	596	665	685	ENSP00000287169	105	177	716	1.10e-12	73	23	47	3	10
unique_2771	213	463	558	ENSP00000446490	151	383	461	5.62e-06	263	65	156	42	45
unique_2771	372	480	558	ENSP00000263923	1006	1115	1357	1.39e-05	121	32	66	23	20
unique_2771	246	460	558	ENSP00000257963	206	413	506	2.07e-04	245	60	118	67	39
unique_2771	236	460	558	ENSP00000489707	225	440	533	2.50e-04	244	61	136	47	40
unique_2772	158	408	503	ENSP00000446490	151	383	461	4.20e-06	262	63	159	40	50
unique_2772	317	425	503	ENSP00000263923	1006	1115	1357	7.39e-05	121	32	66	23	22
unique_2772	335	405	503	ENSP00000257963	331	413	506	5.64e-04	86	25	43	18	14
unique_2772	295	405	503	ENSP00000489707	317	440	533	7.95e-04	128	33	74	21	22
unique_2809	11	208	323	ENSP00000446490	189	383	461	3.64e-06	207	52	134	21	61
unique_2809	99	216	323	ENSP00000263923	1000	1110	1357	4.67e-06	124	36	69	19	37
unique_2809	12	213	323	ENSP00000296474	1086	1289	1401	1.37e-04	212	50	144	18	63
unique_2809	7	216	323	ENSP00000342838	1010	1229	1371	5.73e-04	233	49	148	36	65
unique_2810	863	1026	2568	ENSP00000353408	348	511	578	9.51e-07	171	49	108	14	15
unique_2810	665	972	2568	ENSP00000353408	295	573	578	1.55e-05	318	72	197	49	15
unique_2810	648	838	2568	ENSP00000353408	349	536	578	0.001	206	52	121	33	15
unique_2813	19	479	530	ENSP00000217420	7	477	526	2.79e-10	491	101	340	50	87
unique_2813	121	516	530	ENSP00000449607	59	477	488	8.94e-07	431	90	294	47	75
unique_2828	752	930	934	ENSP00000357493	2055	2212	2342	4.94e-18	181	58	98	25	31
unique_2828	530	636	934	ENSP00000357493	1938	2042	2342	4.97e-07	113	30	69	14	31
unique_2828	742	860	934	ENSP00000446490	283	382	461	1.09e-14	119	42	58	19	22
unique_2828	537	626	934	ENSP00000446490	192	274	461	0.002	90	25	58	7	22
unique_2828	722	934	934	ENSP00000296474	1160	1348	1401	2.66e-14	213	61	128	24	23
unique_2828	749	928	934	ENSP00000342838	1126	1279	1371	3.55e-14	180	52	102	26	19
unique_2828	751	927	934	ENSP00000263923	1009	1160	1357	1.25e-11	179	47	103	29	19
unique_2828	742	860	934	ENSP00000351905	367	484	593	1.72e-09	134	44	59	31	13
unique_2828	733	932	934	ENSP00000489707	317	526	533	3.44e-08	226	58	126	42	32
unique_2828	530	626	934	ENSP00000489707	233	321	533	3.00e-04	101	26	59	16	32
unique_2828	721	862	934	ENSP00000377291	290	421	683	4.37e-08	145	47	82	16	27
unique_2828	522	627	934	ENSP00000377291	201	301	683	5.48e-04	108	30	69	9	27
unique_2828	743	917	934	ENSP00000363702	297	491	531	6.53e-08	208	52	110	46	19
unique_2828	749	927	934	ENSP00000257963	306	494	506	3.09e-07	205	56	107	42	32
unique_2828	508	628	934	ENSP00000257963	189	296	506	1.18e-05	126	36	67	23	32
unique_2848	302	478	1542	ENSP00000446490	228	393	461	1.05e-12	186	51	106	29	11
unique_2848	300	479	1542	ENSP00000296474	1121	1294	1401	3.53e-08	191	55	108	28	12
unique_2848	302	411	1542	ENSP00000377291	254	364	683	7.26e-07	116	33	72	11	7
unique_2848	306	466	1542	ENSP00000357493	1990	2149	2342	1.49e-06	176	42	103	31	10
unique_2848	333	433	1542	ENSP00000363702	276	388	531	2.81e-06	119	39	56	24	7
unique_2848	332	465	1542	ENSP00000489707	305	440	533	7.26e-06	152	45	73	34	9
unique_2848	378	458	1542	ENSP00000351905	400	482	593	1.39e-04	88	32	44	12	5
unique_2848	298	463	1542	ENSP00000257963	238	411	506	3.68e-04	188	53	99	36	11
unique_2848	360	471	1542	ENSP00000263923	1007	1107	1357	0.001	118	34	61	23	7
unique_2870	1466	1560	1598	ENSP00000358490	262	350	352	2.96e-07	101	33	50	18	12
unique_2870	1475	1571	1598	ENSP00000358490	250	350	352	4.05e-06	108	31	59	18	12
unique_2870	1510	1572	1598	ENSP00000358490	270	340	352	1.82e-05	74	25	35	14	12
unique_2870	1524	1580	1598	ENSP00000358490	273	340	352	1.97e-05	68	24	33	11	12
unique_2870	1535	1596	1598	ENSP00000358490	273	337	352	2.79e-05	69	24	34	11	12
unique_2870	1402	1527	1598	ENSP00000358490	234	350	352	0.002	126	31	86	9	12
unique_2876	667	1085	1230	ENSP00000446769	65	498	569	3.48e-89	450	195	208	47	34
unique_2889	4	519	525	ENSP00000497931	851	1316	1322	8.88e-42	520	137	325	58	99
unique_2889	1	517	525	ENSP00000497931	189	654	1322	2.54e-39	524	139	320	65	99
unique_2889	296	500	525	ENSP00000381475	102	301	669	1.14e-08	212	56	137	19	39
unique_2896	77	152	852	ENSP00000355285	40	119	190	8.31e-05	80	20	56	4	9
unique_2917	1223	1297	2121	ENSP00000358490	282	344	352	0.005	75	27	36	12	4
unique_2933	159	299	470	ENSP00000287169	106	219	716	2.88e-19	141	50	64	27	30
unique_2942	160	404	975	ENSP00000381475	90	330	669	2.84e-48	252	104	130	18	42
unique_2942	763	925	975	ENSP00000381475	446	609	669	4.36e-16	164	47	116	1	42
unique_2942	166	375	975	ENSP00000497931	1095	1298	1322	3.29e-08	223	59	132	32	24
unique_2942	138	351	975	ENSP00000497931	402	616	1322	8.70e-08	231	63	135	33	24
unique_2978	819	960	1007	ENSP00000296474	1158	1300	1401	4.68e-06	155	46	84	25	14
unique_2978	726	895	1007	ENSP00000351905	245	426	593	1.85e-04	193	44	115	34	17
unique_2978	854	938	1007	ENSP00000263923	1011	1098	1357	3.93e-04	91	25	57	9	8
unique_2978	751	938	1007	ENSP00000257963	213	413	506	4.27e-04	220	54	115	51	19
unique_2978	851	976	1007	ENSP00000342838	1127	1270	1371	0.007	153	35	82	36	13
unique_2978	744	938	1007	ENSP00000489707	233	440	533	0.009	220	54	129	37	19
unique_3005	164	275	1872	ENSP00000248668	91	228	772	0.003	138	43	69	26	6
unique_3046	90	172	240	ENSP00000453302	692	775	825	0.006	92	29	46	17	35
unique_3048	1424	1498	2396	ENSP00000358490	269	350	352	0.008	84	24	49	11	3
unique_3051	247	518	553	ENSP00000342838	1009	1268	1371	7.61e-05	286	72	174	40	49
unique_3051	252	472	553	ENSP00000446490	187	377	461	0.005	232	51	129	52	40
unique_3071	21	139	191	ENSP00000005257	16	141	207	9.84e-07	126	32	87	7	62
unique_3099	4623	4892	4919	ENSP00000353408	299	577	578	1.39e-05	297	62	190	45	5
unique_3100	681	923	993	ENSP00000357493	1937	2199	2342	6.11e-14	275	71	160	44	24
unique_3100	687	872	993	ENSP00000296474	1086	1281	1401	1.56e-13	200	58	124	18	19
unique_3100	689	874	993	ENSP00000446490	192	383	461	4.41e-13	198	58	122	18	19
unique_3100	786	906	993	ENSP00000263923	1008	1134	1357	5.16e-12	128	43	77	8	12
unique_3100	681	871	993	ENSP00000489707	232	440	533	2.62e-10	213	60	127	26	19
unique_3100	677	871	993	ENSP00000342838	1005	1217	1371	4.14e-09	215	51	142	22	20
unique_3100	689	874	993	ENSP00000377291	218	420	683	4.91e-09	205	54	130	21	19
unique_3100	688	850	993	ENSP00000257963	212	386	506	3.39e-07	178	47	113	18	16
unique_3100	675	852	993	ENSP00000363702	195	390	531	4.44e-06	209	49	116	44	18
unique_3100	769	850	993	ENSP00000351905	369	455	593	3.70e-04	98	29	42	27	8
unique_3129	76	284	566	ENSP00000357493	1936	2160	2342	1.24e-14	229	59	146	24	37
unique_3129	80	283	566	ENSP00000446490	187	390	461	6.92e-11	211	49	148	14	36
unique_3129	64	253	566	ENSP00000351905	253	455	593	7.89e-10	210	49	134	27	34
unique_3129	51	271	566	ENSP00000257963	178	411	506	6.90e-09	251	65	139	47	39
unique_3129	71	273	566	ENSP00000489707	226	440	533	6.95e-08	228	52	138	38	36
unique_3129	83	280	566	ENSP00000296474	1086	1288	1401	9.02e-08	212	59	130	23	35
unique_3129	76	293	566	ENSP00000342838	1008	1238	1371	5.75e-07	235	49	165	21	39
unique_3129	187	282	566	ENSP00000263923	1011	1108	1357	6.43e-06	101	30	63	8	17
unique_3129	85	293	566	ENSP00000377291	218	438	683	1.62e-05	232	55	143	34	37
unique_3150	38	216	227	ENSP00000005257	16	175	207	8.19e-17	180	53	106	21	79
unique_3154	754	854	1157	ENSP00000446490	297	397	461	1.79e-11	104	34	64	6	9
unique_3154	719	892	1157	ENSP00000357493	2017	2201	2342	1.66e-07	191	47	121	23	15
unique_3154	720	898	1157	ENSP00000342838	1089	1276	1371	1.79e-07	197	48	122	27	15
unique_3154	751	899	1157	ENSP00000263923	1011	1159	1357	4.28e-07	157	40	101	16	13
unique_3154	720	844	1157	ENSP00000296474	1160	1288	1401	4.37e-05	132	36	86	10	11
unique_3154	764	839	1157	ENSP00000351905	400	484	593	5.93e-04	88	25	48	15	7
unique_3154	764	838	1157	ENSP00000363702	329	417	531	6.29e-04	92	27	45	20	6
unique_3154	708	835	1157	ENSP00000489707	292	438	533	0.010	158	41	76	41	11
unique_3156	149	235	782	ENSP00000446490	299	385	461	4.64e-08	90	32	52	6	11
unique_3156	144	236	782	ENSP00000263923	1011	1106	1357	1.38e-05	103	32	54	17	12
unique_3156	93	244	782	ENSP00000296474	1135	1296	1401	4.98e-04	164	44	106	14	19
unique_3160	81	320	536	ENSP00000357493	1945	2199	2342	1.10e-16	260	72	163	25	45
unique_3160	80	283	536	ENSP00000446490	191	396	461	3.77e-16	211	60	139	12	38
unique_3160	54	328	536	ENSP00000342838	992	1276	1371	3.56e-13	298	69	193	36	51
unique_3160	71	265	536	ENSP00000489707	230	438	533	2.25e-12	224	61	119	44	36
unique_3160	79	274	536	ENSP00000296474	1086	1288	1401	2.46e-12	207	58	134	15	37
unique_3160	181	329	536	ENSP00000263923	1011	1159	1357	4.62e-12	156	51	91	14	28
unique_3160	81	324	536	ENSP00000351905	275	557	593	3.04e-11	293	72	162	59	46
unique_3160	81	265	536	ENSP00000257963	213	411	506	7.10e-09	211	55	118	38	35
unique_3160	73	247	536	ENSP00000363702	201	388	531	2.88e-08	202	56	105	41	33
unique_3160	80	270	536	ENSP00000377291	217	420	683	5.74e-07	209	50	136	23	36
unique_3209	1108	1153	2576	ENSP00000343795	466	506	507	0.006	46	17	24	5	2
unique_3214	519	536	1250	ENSP00000464447	71	88	460	0.005	18	12	6	0	1
unique_3250	2415	2561	7564	ENSP00000353408	379	536	578	0.008	165	41	99	25	2
unique_3256	40	240	575	ENSP00000296474	1086	1289	1401	4.87e-08	209	50	146	13	35
unique_3256	117	181	575	ENSP00000263923	993	1051	1357	8.07e-05	65	22	37	6	11
unique_3256	143	235	575	ENSP00000446490	299	383	461	8.43e-05	93	27	58	8	16
unique_3259	2741	2841	3568	ENSP00000446490	296	394	461	3.78e-10	104	39	57	8	3
unique_3259	2633	2885	3568	ENSP00000342838	1028	1282	1371	7.18e-10	280	71	157	52	7
unique_3259	2653	2829	3568	ENSP00000377291	247	418	683	5.08e-08	188	52	109	27	5
unique_3259	2658	2903	3568	ENSP00000296474	1124	1365	1401	8.50e-08	263	66	159	38	7
unique_3259	2728	2881	3568	ENSP00000263923	1000	1160	1357	2.02e-06	176	44	95	37	4
unique_3259	2728	2824	3568	ENSP00000489707	326	436	533	2.61e-06	115	34	59	22	3
unique_3259	2661	2890	3568	ENSP00000357493	1987	2216	2342	2.67e-06	266	65	129	72	6
unique_3259	2730	2824	3568	ENSP00000257963	301	409	506	1.40e-05	109	33	62	14	3
unique_3259	2740	2824	3568	ENSP00000363702	308	412	531	1.47e-04	115	32	43	40	2
unique_3287	1538	1731	2132	ENSP00000296474	1088	1288	1401	1.75e-14	207	64	124	19	9
unique_3287	1538	1732	2132	ENSP00000357493	1945	2157	2342	7.61e-14	217	60	131	26	9
unique_3287	1535	1727	2132	ENSP00000446490	189	383	461	3.83e-11	201	58	129	14	9
unique_3287	1537	1728	2132	ENSP00000377291	217	421	683	4.28e-11	214	56	127	31	9
unique_3287	1525	1794	2132	ENSP00000489707	227	510	533	8.24e-09	300	78	176	46	13
unique_3287	1533	1742	2132	ENSP00000363702	204	446	531	8.79e-08	255	66	132	57	10
unique_3287	1525	1726	2132	ENSP00000257963	200	415	506	2.28e-07	231	61	126	44	9
unique_3287	1647	1737	2132	ENSP00000263923	1023	1115	1357	2.77e-07	103	33	48	22	4
unique_3287	1538	1722	2132	ENSP00000351905	275	480	593	2.98e-07	216	59	116	41	9
unique_3287	1537	1722	2132	ENSP00000342838	1016	1215	1371	4.54e-05	206	46	134	26	9
unique_3288	31	182	339	ENSP00000246006	324	465	653	1.05e-15	155	54	85	16	60
unique_3288	79	225	339	ENSP00000246006	281	422	653	1.71e-09	153	53	83	17	60
unique_3288	23	94	339	ENSP00000246006	397	463	653	0.002	73	26	40	7	60
unique_3288	143	174	339	ENSP00000383276	824	856	1247	0.006	33	14	18	1	9
unique_3288	143	171	339	ENSP00000383276	191	221	1247	0.008	31	14	15	2	9
unique_3289	18	131	179	ENSP00000005257	16	133	207	0.006	121	28	83	10	64
unique_3294	150	239	806	ENSP00000296474	1159	1233	1401	1.01e-05	90	26	49	15	11
unique_3294	173	239	806	ENSP00000263923	1000	1053	1357	4.17e-04	67	21	33	13	8
unique_3294	187	237	806	ENSP00000446490	297	334	461	0.002	51	18	20	13	6
unique_3336	122	601	618	ENSP00000442011	127	580	656	6.61e-53	502	134	298	70	78
unique_3363	92	249	385	ENSP00000263923	999	1157	1357	2.51e-14	165	45	107	13	41
unique_3363	2	249	385	ENSP00000342838	1053	1275	1371	6.56e-14	253	61	157	35	64
unique_3363	108	188	385	ENSP00000446490	298	380	461	6.62e-12	84	34	46	4	21
unique_3363	3	258	385	ENSP00000357493	1983	2215	2342	3.32e-10	266	63	160	43	66
unique_3363	2	244	385	ENSP00000296474	1122	1333	1401	9.63e-10	253	57	145	51	63
unique_3363	107	188	385	ENSP00000489707	340	440	533	2.71e-09	102	32	49	21	21
unique_3363	81	188	385	ENSP00000257963	286	413	506	7.84e-09	131	40	65	26	28
unique_3363	108	188	385	ENSP00000363702	311	416	531	1.67e-08	106	32	49	25	21
unique_3363	108	188	385	ENSP00000351905	382	482	593	4.68e-08	102	33	47	22	21
unique_3363	8	187	385	ENSP00000377291	251	416	683	2.77e-06	194	47	105	42	47
unique_3390	10	70	228	ENSP00000357145	127	194	322	0.001	68	25	36	7	27
unique_3402	524	726	782	ENSP00000381475	68	267	669	3.32e-12	214	64	125	25	46
unique_3402	214	372	782	ENSP00000381475	109	250	669	1.03e-04	168	44	89	35	46
unique_3402	502	732	782	ENSP00000497931	1012	1275	1322	4.35e-07	275	67	153	55	60
unique_3402	572	740	782	ENSP00000497931	437	620	1322	2.04e-05	185	59	109	17	60
unique_3402	341	433	782	ENSP00000497931	1219	1298	1322	5.53e-04	93	28	52	13	60
unique_3402	206	375	782	ENSP00000497931	436	593	1322	0.005	171	46	111	14	60
unique_3427	157	290	1063	ENSP00000377291	309	435	683	0.003	139	37	85	17	13
unique_3431	159	321	492	ENSP00000363702	268	445	531	2.44e-12	187	52	102	33	33
unique_3431	205	298	492	ENSP00000446490	296	386	461	4.10e-10	97	37	51	9	19
unique_3431	202	304	492	ENSP00000263923	1010	1111	1357	7.13e-10	109	35	61	13	21
unique_3431	172	292	492	ENSP00000342838	1089	1217	1371	3.82e-09	137	37	76	24	25
unique_3431	172	293	492	ENSP00000357493	2018	2149	2342	9.24e-09	135	40	79	16	25
unique_3431	161	298	492	ENSP00000257963	268	419	506	1.05e-07	158	43	89	26	28
unique_3431	172	298	492	ENSP00000351905	348	488	593	1.88e-07	150	42	76	32	26
unique_3431	199	293	492	ENSP00000296474	1187	1281	1401	3.77e-07	101	30	59	12	19
unique_3431	172	308	492	ENSP00000377291	286	433	683	5.18e-07	152	43	90	19	28
unique_3431	169	288	492	ENSP00000489707	304	436	533	5.90e-07	139	39	75	25	24
unique_3432	7	184	347	ENSP00000246006	307	465	653	2.14e-13	182	62	93	27	61
unique_3432	78	184	347	ENSP00000246006	277	423	653	1.38e-05	150	40	64	46	61
unique_3432	105	216	347	ENSP00000246006	264	369	653	5.40e-05	115	32	71	12	61
unique_3432	26	145	347	ENSP00000329869	754	896	934	1.10e-06	146	42	75	29	46
unique_3432	118	183	347	ENSP00000329869	756	835	934	1.08e-05	80	27	39	14	46
unique_3432	192	287	347	ENSP00000383276	441	533	1247	1.93e-05	97	29	63	5	36
unique_3432	147	176	347	ENSP00000383276	825	856	1247	0.005	32	15	15	2	36
unique_3433	80	329	400	ENSP00000357493	1939	2200	2342	2.25e-13	271	79	162	30	63
unique_3433	69	283	400	ENSP00000257963	198	425	506	4.35e-13	239	66	138	35	54
unique_3433	85	274	400	ENSP00000446490	192	383	461	1.15e-12	197	51	134	12	48
unique_3433	82	332	400	ENSP00000489707	237	515	533	2.58e-10	289	71	170	48	63
unique_3433	174	337	400	ENSP00000263923	1000	1159	1357	1.56e-09	171	46	107	18	41
unique_3433	83	278	400	ENSP00000296474	1086	1288	1401	2.16e-09	208	50	141	17	49
unique_3433	84	279	400	ENSP00000351905	274	490	593	6.60e-09	225	55	133	37	49
unique_3433	82	336	400	ENSP00000342838	1014	1276	1371	7.65e-09	278	59	181	38	64
unique_3433	82	272	400	ENSP00000363702	206	417	531	2.10e-08	221	60	122	39	48
unique_3435	1900	1992	2014	ENSP00000342838	1190	1278	1371	5.07e-07	95	32	55	8	5
unique_3435	1918	1989	2014	ENSP00000296474	1268	1338	1401	1.25e-04	73	25	45	3	4
unique_3435	1900	1988	2014	ENSP00000357493	2121	2205	2342	1.48e-04	91	28	55	8	4
unique_3437	23	239	404	ENSP00000357493	1936	2159	2342	1.55e-15	237	63	141	33	54
unique_3437	23	234	404	ENSP00000342838	1008	1227	1371	6.50e-11	236	60	136	40	52
unique_3437	12	237	404	ENSP00000296474	1064	1293	1401	1.48e-10	243	64	149	30	56
unique_3437	29	228	404	ENSP00000446490	189	383	461	2.26e-08	206	47	142	17	50
unique_3437	139	236	404	ENSP00000263923	1011	1110	1357	6.30e-08	103	30	65	8	24
unique_3437	28	225	404	ENSP00000351905	271	482	593	7.39e-08	224	50	136	38	49
unique_3437	10	223	404	ENSP00000257963	191	411	506	2.20e-06	238	59	138	41	53
unique_3437	32	181	404	ENSP00000377291	218	362	683	2.87e-05	165	43	87	35	37
unique_3437	13	281	404	ENSP00000489707	224	514	533	0.005	316	68	176	72	67
unique_3448	5	44	71	ENSP00000439140	295	336	356	0.009	42	15	25	2	56
unique_3449	150	221	3027	ENSP00000377291	268	346	683	0.002	79	26	46	7	2
unique_3487	52	245	581	ENSP00000446490	188	383	461	7.99e-18	212	63	115	34	33
unique_3487	54	249	581	ENSP00000296474	1086	1287	1401	7.41e-17	210	58	130	22	34
unique_3487	37	240	581	ENSP00000257963	197	411	506	9.66e-15	230	65	124	41	35
unique_3487	17	252	581	ENSP00000357493	1904	2158	2342	6.88e-14	256	65	170	21	41
unique_3487	31	244	581	ENSP00000351905	252	484	593	3.33e-13	243	62	142	39	37
unique_3487	48	249	581	ENSP00000363702	201	430	531	7.78e-13	240	64	128	48	35
unique_3487	54	240	581	ENSP00000489707	238	438	533	1.28e-12	217	59	112	46	32
unique_3487	54	244	581	ENSP00000342838	1015	1219	1371	1.91e-10	208	52	136	20	33
unique_3487	39	246	581	ENSP00000377291	205	421	683	8.97e-10	231	56	138	37	36
unique_3487	156	249	581	ENSP00000263923	1011	1105	1357	2.49e-07	98	31	60	7	16
unique_3521	46	106	150	ENSP00000267082	125	173	799	0.001	61	23	26	12	41
unique_3521	46	106	150	ENSP00000455374	125	173	651	0.002	61	23	26	12	41
unique_3546	76	400	416	ENSP00000501423	64	354	395	2.15e-58	331	115	170	46	78
unique_3571	574	700	942	ENSP00000287169	53	169	716	1.90e-19	128	45	71	12	13
unique_3582	214	298	416	ENSP00000348169	167	258	817	8.23e-04	95	28	54	13	20
unique_3595	922	1088	1516	ENSP00000300289	332	486	506	2.58e-27	168	60	94	14	54
unique_3595	1061	1227	1516	ENSP00000300289	332	486	506	2.58e-27	168	60	94	14	54
unique_3595	1200	1366	1516	ENSP00000300289	332	486	506	2.58e-27	168	60	94	14	54
unique_3595	1339	1500	1516	ENSP00000300289	332	478	506	3.44e-24	163	58	88	17	54
unique_3595	694	818	1516	ENSP00000300289	367	487	506	2.62e-23	126	52	68	6	54
unique_3595	825	949	1516	ENSP00000300289	369	486	506	2.96e-22	127	54	62	11	54
unique_3595	724	825	1516	ENSP00000300289	48	138	506	1.47e-12	103	40	50	13	54
unique_3595	1396	1510	1516	ENSP00000300289	30	161	506	2.37e-11	140	44	63	33	54
unique_3595	979	1086	1516	ENSP00000300289	30	132	506	1.62e-09	111	35	65	11	54
unique_3595	1118	1225	1516	ENSP00000300289	30	132	506	1.62e-09	111	35	65	11	54
unique_3595	1257	1364	1516	ENSP00000300289	30	132	506	1.62e-09	111	35	65	11	54
unique_3595	856	947	1516	ENSP00000300289	48	132	506	1.69e-09	92	31	54	7	54
unique_3596	218	512	609	ENSP00000477768	161	443	653	4.11e-12	322	79	177	66	48
unique_3596	218	512	609	ENSP00000482760	161	443	970	6.87e-12	322	79	177	66	48
unique_3596	219	512	609	ENSP00000506143	115	391	795	1.10e-11	324	85	162	77	48
unique_3596	219	512	609	ENSP00000483552	115	391	795	1.10e-11	324	85	162	77	48
unique_3614	70	269	542	ENSP00000446490	192	383	461	3.38e-09	208	57	127	24	37
unique_3614	68	326	542	ENSP00000342838	1015	1276	1371	2.84e-08	280	66	175	39	48
unique_3614	97	273	542	ENSP00000357493	1977	2156	2342	1.60e-06	189	48	120	21	33
unique_3614	68	272	542	ENSP00000296474	1086	1286	1401	3.68e-05	224	55	127	42	38
unique_3614	69	267	542	ENSP00000363702	208	417	531	0.002	224	54	131	39	37
unique_3614	179	275	542	ENSP00000263923	1018	1108	1357	0.008	102	28	58	16	18
unique_3623	861	1130	1241	ENSP00000482760	191	453	970	2.94e-12	304	71	158	75	22
unique_3623	861	1130	1241	ENSP00000477768	191	453	653	6.70e-12	302	70	161	71	22
unique_3623	835	1130	1241	ENSP00000506143	97	401	795	1.50e-09	340	78	183	79	24
unique_3623	835	1130	1241	ENSP00000483552	97	401	795	1.50e-09	340	78	183	79	24
unique_3625	158	517	571	ENSP00000217420	111	477	526	1.80e-09	382	81	264	37	63
unique_3625	72	242	571	ENSP00000449607	1	150	488	1.59e-05	172	43	106	23	30
unique_3628	219	322	752	ENSP00000355285	15	112	190	8.52e-04	106	27	69	10	14
unique_3661	131	289	493	ENSP00000296474	1188	1339	1401	7.09e-08	161	39	111	11	32
unique_3661	86	227	493	ENSP00000446490	243	385	461	1.99e-07	147	40	98	9	29
unique_3661	126	290	493	ENSP00000263923	1003	1159	1357	3.54e-07	169	40	113	16	33
unique_3661	99	220	493	ENSP00000489707	303	438	533	1.78e-05	137	32	89	16	25
unique_3661	146	220	493	ENSP00000363702	328	414	531	2.31e-05	87	27	48	12	15
unique_3661	99	220	493	ENSP00000257963	276	411	506	7.70e-05	139	37	82	20	25
unique_3661	102	213	493	ENSP00000351905	347	467	593	9.72e-05	124	37	72	15	23
unique_3661	138	283	493	ENSP00000342838	1134	1270	1371	4.08e-04	151	33	99	19	30
unique_3662	481	594	1213	ENSP00000323280	160	259	669	1.32e-06	115	39	60	16	20
unique_3662	370	613	1213	ENSP00000323280	172	376	669	2.60e-04	258	57	134	67	20
unique_3673	1612	1659	3601	ENSP00000464447	383	429	460	0.002	48	17	30	1	1
unique_3704	440	543	630	ENSP00000446490	282	384	461	4.07e-07	110	34	63	13	17
unique_3704	440	601	630	ENSP00000342838	1118	1268	1371	6.59e-05	172	41	100	31	26
unique_3704	461	545	630	ENSP00000363702	325	425	531	1.04e-04	101	29	56	16	13
unique_3704	434	546	630	ENSP00000263923	993	1106	1357	1.80e-04	124	34	69	21	18
unique_3704	465	611	630	ENSP00000351905	400	563	593	2.72e-04	166	41	104	21	23
unique_3704	464	537	630	ENSP00000489707	357	438	533	2.92e-04	82	21	53	8	12
unique_3704	464	537	630	ENSP00000257963	330	411	506	5.37e-04	82	24	50	8	12
unique_3704	411	507	630	ENSP00000377291	277	391	683	0.001	117	32	63	22	15
unique_3730	13	174	211	ENSP00000005257	14	175	207	3.53e-25	165	57	102	6	77
unique_3748	8	84	533	ENSP00000398266	1235	1316	2016	3.78e-04	82	28	49	5	14
unique_3750	202	361	456	ENSP00000005257	14	175	207	4.03e-27	162	61	99	2	35
unique_3759	367	525	540	ENSP00000499850	143	296	313	4.02e-31	159	62	92	5	29
unique_3759	367	525	540	ENSP00000500668	143	296	313	4.02e-31	159	62	92	5	29
unique_3760	568	978	1604	ENSP00000424603	210	658	819	2.17e-33	459	122	279	58	26
unique_3777	133	333	603	ENSP00000446490	191	396	461	3.59e-18	209	62	136	11	33
unique_3777	134	339	603	ENSP00000357493	1945	2171	2342	1.61e-12	233	62	138	33	34
unique_3777	97	372	603	ENSP00000342838	974	1270	1371	3.71e-11	308	77	188	43	46
unique_3777	132	324	603	ENSP00000296474	1086	1288	1401	1.05e-08	208	54	134	20	32
unique_3777	231	339	603	ENSP00000263923	1011	1122	1357	3.17e-07	115	36	70	9	18
unique_3777	134	315	603	ENSP00000257963	213	411	506	9.10e-07	210	58	113	39	30
unique_3777	131	315	603	ENSP00000489707	237	438	533	4.19e-06	212	55	120	37	31
unique_3777	244	315	603	ENSP00000351905	400	480	593	1.27e-05	84	24	45	15	12
unique_3777	130	320	603	ENSP00000377291	214	420	683	2.26e-05	212	53	133	26	32
unique_3777	134	400	603	ENSP00000363702	209	529	531	1.23e-04	331	76	181	74	44
unique_3783	286	394	781	ENSP00000435995	97	205	220	0.005	112	30	76	6	14
unique_3829	1040	1233	1476	ENSP00000446490	190	383	461	4.33e-19	199	57	132	10	13
unique_3829	1042	1288	1476	ENSP00000357493	1945	2205	2342	2.78e-18	267	74	167	26	17
unique_3829	1040	1232	1476	ENSP00000296474	1086	1282	1401	2.80e-13	204	54	132	18	13
unique_3829	1040	1290	1476	ENSP00000342838	1015	1276	1371	3.16e-13	269	64	180	25	17
unique_3829	1144	1291	1476	ENSP00000263923	1011	1159	1357	4.29e-12	158	42	97	19	10
unique_3829	1029	1246	1476	ENSP00000489707	227	454	533	1.55e-09	242	58	146	38	15
unique_3829	1029	1246	1476	ENSP00000257963	200	427	506	6.17e-09	242	63	141	38	15
unique_3829	1042	1234	1476	ENSP00000351905	275	486	593	2.71e-06	230	56	119	55	13
unique_3829	1141	1246	1476	ENSP00000363702	304	433	531	1.23e-04	133	33	70	30	7
unique_3846	153	347	662	ENSP00000503894	47	226	574	6.11e-05	201	44	130	27	29
unique_3846	153	347	662	ENSP00000340019	47	226	574	6.11e-05	201	44	130	27	29
unique_3878	50	133	205	ENSP00000342838	1130	1219	1371	8.87e-05	91	27	56	8	41
unique_3878	52	137	205	ENSP00000446490	296	386	461	1.31e-04	93	27	57	9	42
unique_3878	50	178	205	ENSP00000263923	1011	1148	1357	1.53e-04	142	37	88	17	63
unique_3878	59	132	205	ENSP00000363702	325	417	531	1.83e-04	93	27	47	19	36
unique_3878	62	131	205	ENSP00000257963	330	413	506	2.17e-04	84	27	43	14	34
unique_3878	62	126	205	ENSP00000489707	357	435	533	0.002	79	24	41	14	32
unique_3878	63	147	205	ENSP00000351905	400	494	593	0.004	99	28	53	18	41
unique_3937	197	296	1373	ENSP00000358490	240	350	352	2.71e-05	117	37	57	23	7
unique_3943	186	430	512	ENSP00000477768	188	432	653	6.24e-11	273	72	145	56	48
unique_3943	179	432	512	ENSP00000482760	181	434	970	2.11e-10	286	74	148	64	50
unique_3943	199	432	512	ENSP00000506143	149	382	795	8.37e-09	267	68	133	66	46
unique_3943	199	432	512	ENSP00000483552	149	382	795	8.37e-09	267	68	133	66	46
unique_3951	196	626	1089	ENSP00000506097	30	383	617	6.80e-23	431	105	249	77	40
unique_3995	289	522	536	ENSP00000287169	53	270	716	8.24e-21	249	76	127	46	44
unique_4004	374	533	555	ENSP00000503894	401	552	574	2.46e-06	165	47	100	18	49
unique_4004	19	132	555	ENSP00000503894	33	149	574	3.78e-05	118	31	82	5	49
unique_4004	374	533	555	ENSP00000340019	401	552	574	2.46e-06	165	47	100	18	49
unique_4004	19	132	555	ENSP00000340019	33	149	574	3.78e-05	118	31	82	5	49
unique_4007	19	563	567	ENSP00000503894	33	552	574	9.05e-11	575	136	354	85	96
unique_4007	19	563	567	ENSP00000340019	33	552	574	9.05e-11	575	136	354	85	96
unique_4070	280	475	683	ENSP00000246006	283	460	653	2.41e-07	200	57	117	26	47
unique_4070	153	263	683	ENSP00000246006	328	437	653	4.98e-05	122	36	63	23	47
unique_4070	185	395	683	ENSP00000246006	280	470	653	0.005	215	55	132	28	47
unique_4084	152	319	639	ENSP00000495993	823	997	1014	8.52e-09	178	53	112	13	26
unique_4094	75	207	318	ENSP00000339157	76	200	444	2.29e-04	137	36	85	16	42
unique_4122	884	981	1193	ENSP00000355285	16	112	190	5.64e-04	100	27	68	5	8
unique_4203	50	118	296	ENSP00000504641	568	646	790	1.60e-04	79	32	37	10	23
unique_4203	125	199	296	ENSP00000296575	594	666	701	0.003	75	26	47	2	48
unique_4203	40	106	296	ENSP00000296575	602	669	701	0.003	69	26	40	3	48
unique_4287	350	453	540	ENSP00000446490	282	384	461	4.81e-07	110	33	64	13	19
unique_4287	344	456	540	ENSP00000263923	993	1106	1357	3.05e-05	128	33	66	29	21
unique_4287	371	455	540	ENSP00000363702	325	425	531	5.60e-05	101	30	55	16	16
unique_4287	350	447	540	ENSP00000342838	1118	1215	1371	1.40e-04	108	27	61	20	18
unique_4287	374	447	540	ENSP00000489707	357	438	533	3.02e-04	82	20	54	8	14
unique_4287	374	447	540	ENSP00000257963	330	411	506	5.72e-04	82	23	51	8	14
unique_4287	375	521	540	ENSP00000351905	400	563	593	6.10e-04	166	40	105	21	27
unique_4287	321	417	540	ENSP00000377291	277	391	683	7.56e-04	117	33	62	22	18
unique_4296	7	171	201	ENSP00000005257	14	178	207	2.85e-36	166	66	98	2	82
unique_4330	340	400	600	ENSP00000351905	366	426	593	3.28e-04	70	22	30	18	10
unique_4358	72	120	140	ENSP00000353408	166	212	578	0.003	50	19	27	4	35
unique_4366	781	942	974	ENSP00000342838	1122	1274	1371	2.08e-05	168	40	107	21	17
unique_4366	797	942	974	ENSP00000296474	1199	1337	1401	0.010	149	34	102	13	15
unique_4373	60	164	225	ENSP00000248668	112	227	772	3.61e-04	116	36	69	11	47
unique_4428	536	686	706	ENSP00000263923	1026	1166	1357	8.80e-04	156	32	104	20	21
unique_4428	432	678	706	ENSP00000342838	1044	1276	1371	0.009	280	65	135	80	35
unique_4436	238	297	881	ENSP00000231061	78	149	304	0.005	72	25	35	12	7
unique_4437	2481	2652	3001	ENSP00000246006	315	474	653	4.84e-14	180	62	90	28	6
unique_4437	2489	2645	3001	ENSP00000246006	281	425	653	1.26e-06	165	49	88	28	6
unique_4437	2506	2550	3001	ENSP00000329869	794	839	934	2.71e-07	46	22	23	1	3
unique_4437	2602	2646	3001	ENSP00000329869	794	839	934	1.25e-04	47	22	22	3	3
unique_4437	2499	2537	3001	ENSP00000383276	183	221	1247	4.25e-04	39	16	23	0	1
unique_4437	2503	2538	3001	ENSP00000383276	430	465	1247	6.21e-04	36	16	20	0	1
unique_4468	18	554	574	ENSP00000503894	21	555	574	0.0	537	296	239	2	94
unique_4468	18	554	574	ENSP00000340019	21	555	574	0.0	537	296	239	2	94
unique_4478	154	457	563	ENSP00000296474	1002	1292	1401	2.09e-07	330	69	196	65	54
unique_4478	219	359	563	ENSP00000377291	218	362	683	1.69e-05	146	40	100	6	25
unique_4478	202	384	563	ENSP00000257963	196	384	506	3.45e-04	199	52	121	26	33
unique_4478	284	384	563	ENSP00000489707	303	411	533	4.46e-04	111	28	71	12	18
unique_4478	216	511	563	ENSP00000446490	189	445	461	5.27e-04	302	65	186	51	53
unique_4478	287	446	563	ENSP00000363702	276	419	531	0.008	175	40	89	46	28
unique_4514	470	674	2227	ENSP00000357493	1945	2168	2342	1.05e-09	229	71	129	29	9
unique_4514	460	635	2227	ENSP00000489707	225	413	533	1.47e-07	195	50	120	25	8
unique_4514	470	672	2227	ENSP00000296474	1088	1298	1401	1.81e-07	217	60	137	20	9
unique_4514	567	689	2227	ENSP00000263923	1011	1139	1357	2.96e-07	133	38	81	14	6
unique_4514	468	658	2227	ENSP00000446490	190	383	461	4.18e-07	196	44	145	7	9
unique_4514	459	648	2227	ENSP00000257963	202	400	506	8.41e-06	205	53	131	21	9
unique_4538	669	756	1264	ENSP00000358490	253	350	352	0.007	98	26	62	10	7
unique_4596	47	135	1148	ENSP00000355285	25	113	190	2.72e-04	89	20	69	0	8
unique_4597	112	302	359	ENSP00000446490	192	383	461	7.64e-17	198	57	128	13	53
unique_4597	77	300	359	ENSP00000351905	244	483	593	5.80e-15	249	67	148	34	62
unique_4597	110	297	359	ENSP00000363702	207	414	531	1.29e-14	213	61	122	30	52
unique_4597	111	346	359	ENSP00000296474	1087	1323	1401	1.51e-14	245	63	165	17	66
unique_4597	112	273	359	ENSP00000377291	218	394	683	2.23e-13	179	46	114	19	45
unique_4597	112	300	359	ENSP00000342838	1017	1218	1371	6.30e-13	209	53	129	27	53
unique_4597	107	297	359	ENSP00000257963	208	411	506	1.83e-11	211	56	128	27	53
unique_4597	212	341	359	ENSP00000263923	1011	1137	1357	9.91e-11	136	44	77	15	36
unique_4597	108	331	359	ENSP00000357493	1941	2177	2342	1.63e-09	253	69	139	45	62
unique_4597	181	327	359	ENSP00000489707	307	480	533	4.11e-09	175	49	97	29	41
unique_4622	64	96	129	ENSP00000454940	273	301	317	0.007	33	17	12	4	26
unique_4643	80	656	666	ENSP00000503894	13	555	574	1.80e-119	578	204	338	36	87
unique_4643	80	656	666	ENSP00000340019	13	555	574	1.80e-119	578	204	338	36	87
unique_4649	992	1233	1446	ENSP00000381475	101	276	669	2.92e-06	245	61	112	72	21
unique_4649	637	702	1446	ENSP00000381475	201	264	669	0.003	66	22	42	2	21
unique_4649	360	392	1446	ENSP00000497931	437	469	1322	8.33e-04	33	15	18	0	6
unique_4649	993	1039	1446	ENSP00000497931	437	482	1322	0.001	47	18	28	1	6
unique_4722	464	654	949	ENSP00000446490	192	385	461	1.10e-12	196	52	137	7	20
unique_4722	445	698	949	ENSP00000296474	1073	1331	1401	1.65e-12	270	68	175	27	27
unique_4722	453	660	949	ENSP00000363702	198	427	531	3.44e-12	238	68	132	38	22
unique_4722	408	649	949	ENSP00000257963	163	413	506	1.75e-09	266	71	156	39	26
unique_4722	451	649	949	ENSP00000489707	227	440	533	2.52e-09	220	53	140	27	21
unique_4722	464	668	949	ENSP00000377291	218	437	683	7.67e-09	222	58	145	19	22
unique_4722	555	656	949	ENSP00000263923	1003	1106	1357	2.88e-08	107	32	67	8	11
unique_4722	456	651	949	ENSP00000357493	1937	2150	2342	3.69e-08	219	54	137	28	21
unique_4722	434	698	949	ENSP00000342838	987	1268	1371	6.86e-07	288	65	194	29	28
unique_4722	447	649	949	ENSP00000351905	260	482	593	1.09e-06	234	55	137	42	21
unique_4809	212	379	493	ENSP00000296474	1110	1286	1401	4.35e-09	186	44	115	27	34
unique_4809	284	370	493	ENSP00000263923	1008	1095	1357	1.35e-07	90	26	59	5	18
unique_4809	201	374	493	ENSP00000489707	246	450	533	2.48e-04	207	53	119	35	35
unique_4811	117	413	511	ENSP00000296474	994	1304	1401	1.94e-19	317	78	213	26	58
unique_4811	205	439	511	ENSP00000357493	1945	2199	2342	1.18e-17	262	68	160	34	46
unique_4811	205	400	511	ENSP00000446490	192	389	461	5.25e-15	208	56	130	22	38
unique_4811	305	397	511	ENSP00000263923	1008	1106	1357	5.73e-11	99	30	63	6	18
unique_4811	205	395	511	ENSP00000342838	1017	1224	1371	1.10e-10	208	50	141	17	37
unique_4811	205	394	511	ENSP00000377291	218	421	683	1.73e-09	211	54	129	28	37
unique_4811	193	391	511	ENSP00000363702	197	417	531	3.12e-07	235	58	127	50	39
unique_4811	199	369	511	ENSP00000257963	207	386	506	7.78e-07	192	49	110	33	33
unique_4811	205	390	511	ENSP00000351905	275	482	593	8.40e-07	216	54	124	38	36
unique_4811	274	390	511	ENSP00000489707	304	440	533	3.75e-06	142	40	72	30	23
unique_4834	52	167	260	ENSP00000431461	45	161	190	4.13e-04	120	29	84	7	45
unique_4834	163	207	260	ENSP00000373017	87	135	248	0.006	49	14	31	4	17
unique_4866	46	140	286	ENSP00000377997	456	546	800	1.56e-04	97	28	61	8	33
unique_4879	22	185	193	ENSP00000005257	16	172	207	1.09e-09	167	41	113	13	85
unique_4960	515	655	1909	ENSP00000446490	237	361	461	5.15e-07	153	48	65	40	7
unique_4960	539	653	1909	ENSP00000377291	280	389	683	4.29e-06	120	35	70	15	6
unique_4960	510	631	1909	ENSP00000296474	1111	1233	1401	2.47e-05	123	30	92	1	6
unique_4960	480	629	1909	ENSP00000342838	1036	1170	1371	5.59e-05	157	44	84	29	8
unique_4960	598	632	1909	ENSP00000363702	325	359	531	3.11e-04	35	15	20	0	2
unique_4960	556	633	1909	ENSP00000263923	976	1055	1357	4.99e-04	80	21	57	2	4
unique_4960	602	631	1909	ENSP00000489707	358	387	533	5.71e-04	30	16	14	0	2
unique_4960	576	631	1909	ENSP00000351905	368	429	593	0.002	62	21	35	6	3
unique_4960	553	628	1909	ENSP00000257963	260	357	506	0.005	103	28	43	32	4
unique_4974	494	649	770	ENSP00000005257	16	169	207	2.09e-24	156	55	99	2	20
unique_4991	273	408	552	ENSP00000257963	331	492	506	3.72e-07	167	41	90	36	25
unique_4991	273	358	552	ENSP00000351905	400	490	593	4.70e-05	94	27	56	11	16
unique_4991	262	351	552	ENSP00000489707	339	441	533	5.17e-05	108	29	56	23	16
unique_4991	268	364	552	ENSP00000446490	302	391	461	2.09e-04	103	30	54	19	18
unique_4991	273	353	552	ENSP00000363702	329	418	531	0.002	93	25	53	15	15
unique_4991	253	388	552	ENSP00000296474	1184	1341	1401	0.010	160	35	99	26	25
unique_5025	295	751	1029	ENSP00000494050	82	515	600	7.63e-10	468	88	335	45	44
unique_5025	295	751	1029	ENSP00000496348	82	515	600	7.63e-10	468	88	335	45	44
unique_5025	295	751	1029	ENSP00000494191	82	515	600	7.63e-10	468	88	335	45	44
unique_5042	140	219	359	ENSP00000300289	378	457	506	8.28e-05	80	18	62	0	37
unique_5042	160	272	359	ENSP00000300289	49	158	506	8.50e-05	118	30	75	13	37
unique_5058	166	455	681	ENSP00000357493	1909	2199	2342	1.36e-16	306	81	194	31	43
unique_5058	180	407	681	ENSP00000446490	148	385	461	1.87e-15	241	59	166	16	33
unique_5058	219	462	681	ENSP00000342838	1017	1275	1371	4.79e-11	265	68	170	27	36
unique_5058	219	455	681	ENSP00000296474	1088	1331	1401	6.64e-10	251	59	171	21	35
unique_5058	316	464	681	ENSP00000263923	1011	1159	1357	8.96e-07	155	40	103	12	22
unique_5058	219	400	681	ENSP00000489707	240	438	533	3.25e-06	212	58	111	43	27
unique_5058	217	400	681	ENSP00000351905	273	480	593	3.69e-05	216	53	123	40	27
unique_5058	219	400	681	ENSP00000363702	209	414	531	1.19e-04	214	53	121	40	27
unique_5058	219	382	681	ENSP00000257963	213	386	506	4.49e-04	187	50	101	36	24
unique_5063	125	161	384	ENSP00000357493	1731	1767	2342	0.008	37	15	22	0	10
unique_5071	1241	1430	2120	ENSP00000353408	350	533	578	0.008	204	48	122	34	9
unique_5078	59	119	374	ENSP00000403685	66	122	458	2.77e-04	61	18	39	4	16
unique_5079	156	248	652	ENSP00000503894	47	143	574	1.89e-08	97	30	63	4	14
unique_5079	156	248	652	ENSP00000340019	47	143	574	1.89e-08	97	30	63	4	14
unique_5086	256	407	608	ENSP00000246006	276	416	653	5.01e-07	158	50	85	23	28
unique_5086	342	424	608	ENSP00000246006	273	350	653	0.001	84	24	53	7	28
unique_5105	425	522	957	ENSP00000367227	386	467	473	8.14e-04	98	26	56	16	10
unique_5112	195	488	570	ENSP00000464447	71	426	460	1.95e-04	383	87	180	116	52
unique_5113	397	436	611	ENSP00000380963	43	78	161	0.004	40	19	17	4	7
unique_5125	755	986	1014	ENSP00000477768	245	484	653	1.46e-05	271	66	135	70	23
unique_5125	755	964	1014	ENSP00000482760	245	452	970	6.88e-05	239	58	121	60	21
unique_5125	755	966	1014	ENSP00000506143	193	402	795	0.004	232	54	136	42	21
unique_5125	755	966	1014	ENSP00000483552	193	402	795	0.004	232	54	136	42	21
unique_5172	1171	1436	2811	ENSP00000296474	1087	1357	1401	1.06e-18	280	77	180	23	9
unique_5172	1264	1417	2811	ENSP00000263923	1000	1159	1357	2.58e-11	161	45	108	8	5
unique_5172	1156	1375	2811	ENSP00000446490	178	396	461	4.03e-09	235	63	141	31	8
unique_5172	1172	1408	2811	ENSP00000342838	1017	1268	1371	8.00e-09	259	59	171	29	8
unique_5172	1172	1363	2811	ENSP00000377291	218	421	683	4.28e-08	208	50	138	20	7
unique_5172	1171	1414	2811	ENSP00000357493	1944	2205	2342	7.86e-08	278	68	160	50	9
unique_5172	1172	1359	2811	ENSP00000489707	240	440	533	1.13e-05	214	57	118	39	7
unique_5172	1171	1359	2811	ENSP00000257963	212	413	506	6.65e-05	217	55	119	43	7
unique_5172	1155	1462	2811	ENSP00000363702	200	514	531	1.89e-04	342	72	209	61	11
unique_5172	1222	1409	2811	ENSP00000351905	324	554	593	0.005	235	53	131	51	7
unique_5210	9	219	350	ENSP00000446490	192	397	461	2.54e-14	218	65	134	19	60
unique_5210	8	297	350	ENSP00000351905	274	571	593	2.04e-11	319	86	183	50	83
unique_5210	9	296	350	ENSP00000489707	240	529	533	3.99e-11	321	83	174	64	82
unique_5210	1	166	350	ENSP00000377291	211	380	683	8.09e-11	175	48	113	14	47
unique_5210	8	216	350	ENSP00000357493	1944	2169	2342	3.26e-10	237	63	135	39	60
unique_5210	7	196	350	ENSP00000257963	211	413	506	1.51e-08	212	55	126	31	54
unique_5210	107	205	350	ENSP00000263923	1010	1108	1357	3.98e-07	107	30	61	16	28
unique_5210	6	283	350	ENSP00000363702	206	497	531	4.77e-07	314	85	171	58	79
unique_5210	8	197	350	ENSP00000296474	1087	1281	1401	5.11e-07	208	51	126	31	54
unique_5210	6	196	350	ENSP00000342838	1014	1217	1371	3.28e-06	217	56	122	39	55
unique_5227	997	1256	1364	ENSP00000482760	197	453	970	2.76e-11	280	70	167	43	19
unique_5227	997	1256	1364	ENSP00000477768	197	453	653	1.45e-10	280	70	167	43	19
unique_5227	982	1264	1364	ENSP00000506143	122	409	795	3.86e-10	311	78	182	51	21
unique_5227	982	1264	1364	ENSP00000483552	122	409	795	3.86e-10	311	78	182	51	21
unique_5265	96	165	214	ENSP00000300289	35	106	506	0.001	72	17	53	2	33
unique_5266	1612	1677	2130	ENSP00000263923	977	1051	1357	7.89e-08	75	27	39	9	8
unique_5266	1977	2077	2130	ENSP00000263923	1081	1177	1357	0.004	104	29	65	10	8
unique_5266	1641	1701	2130	ENSP00000446490	298	360	461	3.50e-07	63	25	36	2	3
unique_5266	1652	1710	2130	ENSP00000489707	360	422	533	1.98e-05	63	24	35	4	3
unique_5266	1634	1701	2130	ENSP00000342838	1127	1196	1371	4.42e-05	72	21	45	6	3
unique_5266	1641	1678	2130	ENSP00000377291	325	364	683	5.47e-05	40	18	20	2	2
unique_5266	1652	1701	2130	ENSP00000363702	331	388	531	6.15e-05	58	22	28	8	2
unique_5266	1629	1686	2130	ENSP00000296474	1181	1239	1401	2.07e-04	60	18	39	3	3
unique_5266	1651	1701	2130	ENSP00000351905	401	455	593	3.15e-04	55	24	27	4	2
unique_5266	1652	1714	2130	ENSP00000257963	333	399	506	3.74e-04	70	21	39	10	3
unique_5266	1644	1701	2130	ENSP00000357493	2063	2127	2342	6.85e-04	67	23	33	11	3
unique_5285	53	423	811	ENSP00000381475	38	363	669	8.74e-47	372	119	206	47	77
unique_5285	498	748	811	ENSP00000381475	366	604	669	3.26e-11	258	63	169	26	77
unique_5285	138	357	811	ENSP00000497931	1088	1301	1322	7.17e-12	225	59	150	16	27
unique_5285	138	333	811	ENSP00000497931	430	619	1322	5.42e-08	200	53	133	14	27
unique_5302	68	162	218	ENSP00000268150	58	149	388	5.54e-04	99	27	61	11	44
unique_5305	137	368	547	ENSP00000296474	1072	1282	1401	2.41e-12	242	66	135	41	42
unique_5305	241	369	547	ENSP00000263923	999	1101	1357	1.65e-10	133	38	61	34	24
unique_5305	113	372	547	ENSP00000342838	971	1223	1371	1.79e-10	291	74	148	69	48
unique_5305	142	369	547	ENSP00000357493	1937	2151	2342	3.99e-10	250	64	129	57	42
unique_5305	150	368	547	ENSP00000446490	192	382	461	1.55e-07	225	52	133	40	40
unique_5305	142	388	547	ENSP00000363702	201	428	531	7.49e-06	271	65	139	67	45
unique_5305	247	366	547	ENSP00000351905	372	482	593	3.53e-05	134	36	61	37	22
unique_5305	150	366	547	ENSP00000489707	240	440	533	1.12e-04	232	56	130	46	40
unique_5305	150	304	547	ENSP00000377291	218	374	683	0.001	161	37	114	10	28
unique_5312	8	273	289	ENSP00000393320	4	270	273	2.00e-95	268	137	128	3	92
unique_5318	133	282	332	ENSP00000340949	3	124	398	0.007	150	36	86	28	45
unique_5318	133	282	332	ENSP00000320625	10	131	414	0.008	150	36	86	28	45
unique_5364	1	52	112	ENSP00000503116	26	81	449	0.005	56	15	37	4	46
unique_5364	1	52	112	ENSP00000504303	26	81	449	0.005	56	15	37	4	46
unique_5379	1447	1774	2074	ENSP00000424603	427	727	819	3.33e-22	343	88	198	57	32
unique_5379	1039	1144	2074	ENSP00000424603	208	311	819	1.31e-13	106	43	61	2	32
unique_5379	1221	1343	2074	ENSP00000424603	304	408	819	1.21e-07	123	46	59	18	32
unique_5379	311	364	2074	ENSP00000424603	120	173	819	2.18e-05	54	19	35	0	32
unique_5379	2010	2066	2074	ENSP00000424603	749	804	819	5.08e-04	57	19	37	1	32
unique_5389	195	280	282	ENSP00000317714	205	291	298	1.02e-04	87	23	63	1	30
unique_5395	142	317	368	ENSP00000312535	49	240	636	2.74e-10	192	57	119	16	48
unique_5395	22	313	368	ENSP00000327336	31	312	369	1.56e-09	309	81	184	44	79
unique_5395	121	317	368	ENSP00000248668	70	258	772	2.49e-08	210	61	115	34	54
unique_5395	142	317	368	ENSP00000466989	60	255	629	1.54e-07	196	56	120	20	48
unique_5395	77	266	368	ENSP00000377997	313	516	800	8.94e-05	205	58	131	16	52
unique_5395	187	313	368	ENSP00000441219	93	270	421	0.003	179	42	84	53	35
unique_5395	187	313	368	ENSP00000489447	93	270	421	0.003	179	42	84	53	35
unique_5401	40	245	392	ENSP00000296474	1076	1281	1401	1.01e-13	223	63	126	34	53
unique_5401	49	249	392	ENSP00000446490	189	385	461	1.52e-11	212	57	129	26	51
unique_5401	123	253	392	ENSP00000263923	985	1108	1357	1.04e-09	135	41	79	15	33
unique_5401	51	260	392	ENSP00000357493	1944	2165	2342	1.50e-09	237	56	139	42	54
unique_5401	50	244	392	ENSP00000342838	1015	1217	1371	1.82e-07	218	59	121	38	50
unique_5401	52	248	392	ENSP00000377291	218	421	683	1.45e-05	217	52	132	33	50
unique_5401	44	244	392	ENSP00000351905	267	482	593	2.97e-04	238	56	123	59	51
unique_5401	51	244	392	ENSP00000257963	212	413	506	0.003	218	48	130	40	49
unique_5410	217	296	616	ENSP00000491290	137	221	509	0.008	85	22	58	5	13
unique_5410	217	296	616	ENSP00000491063	137	221	509	0.008	85	22	58	5	13
unique_5413	475	550	639	ENSP00000446490	301	381	461	6.49e-05	82	25	50	7	12
unique_5413	480	543	639	ENSP00000257963	330	407	506	0.002	79	25	38	16	10
unique_5413	474	607	639	ENSP00000357493	2063	2232	2342	0.004	172	41	91	40	21
unique_5417	185	416	665	ENSP00000446490	189	384	461	8.29e-13	234	50	144	40	35
unique_5417	189	349	665	ENSP00000296474	1089	1248	1401	1.55e-08	169	51	101	17	24
unique_5417	189	419	665	ENSP00000357493	1946	2156	2342	3.19e-08	248	66	128	54	35
unique_5417	189	468	665	ENSP00000342838	1018	1268	1371	1.17e-07	292	67	172	53	42
unique_5417	178	471	665	ENSP00000257963	203	487	506	2.75e-05	329	75	175	79	44
unique_5417	279	428	665	ENSP00000263923	1000	1113	1357	0.001	152	37	75	40	23
unique_5450	228	389	431	ENSP00000005257	13	168	207	7.20e-27	162	61	95	6	38
unique_5460	522	777	797	ENSP00000497931	1092	1314	1322	1.41e-24	259	79	141	39	33
unique_5460	526	782	797	ENSP00000497931	438	659	1322	3.33e-21	262	78	139	45	33
unique_5460	521	767	797	ENSP00000381475	98	307	669	8.82e-07	250	61	146	43	31
unique_5482	220	707	1036	ENSP00000494050	47	479	600	8.21e-56	496	148	277	71	47
unique_5482	220	707	1036	ENSP00000496348	47	479	600	8.21e-56	496	148	277	71	47
unique_5482	220	707	1036	ENSP00000494191	47	479	600	8.21e-56	496	148	277	71	47
unique_5509	107	317	708	ENSP00000358665	28	248	525	1.26e-06	226	58	148	20	56
unique_5509	460	646	708	ENSP00000358665	317	463	525	8.99e-06	187	45	102	40	56
unique_5518	1446	1572	4500	ENSP00000446490	255	381	461	4.78e-11	131	47	76	8	3
unique_5518	1443	1582	4500	ENSP00000342838	1081	1229	1371	3.83e-10	149	40	100	9	3
unique_5518	1444	1571	4500	ENSP00000351905	341	482	593	4.54e-09	147	44	79	24	3
unique_5518	1483	1587	4500	ENSP00000263923	1008	1115	1357	1.36e-08	108	31	74	3	2
unique_5518	1426	1572	4500	ENSP00000296474	1134	1281	1401	1.22e-07	154	35	106	13	3
unique_5518	1451	1592	4500	ENSP00000357493	2018	2170	2342	3.23e-07	153	39	103	11	3
unique_5518	1451	1593	4500	ENSP00000363702	277	439	531	8.33e-07	171	49	86	36	3
unique_5518	1441	1571	4500	ENSP00000489707	301	440	533	2.49e-04	150	40	81	29	3
unique_5518	1390	1576	4500	ENSP00000377291	235	422	683	0.001	201	47	127	27	4
unique_5521	245	433	710	ENSP00000446490	192	385	461	8.52e-18	197	62	124	11	27
unique_5521	144	450	710	ENSP00000357493	1880	2171	2342	4.54e-13	328	76	195	57	43
unique_5521	243	426	710	ENSP00000489707	238	438	533	6.58e-12	214	61	110	43	26
unique_5521	245	487	710	ENSP00000363702	209	497	531	1.19e-08	299	72	161	66	34
unique_5521	245	426	710	ENSP00000351905	275	480	593	8.33e-08	210	51	127	32	26
unique_5521	240	481	710	ENSP00000342838	1012	1268	1371	1.58e-07	264	63	172	29	34
unique_5521	240	409	710	ENSP00000257963	208	387	506	4.35e-07	196	55	99	42	24
unique_5521	243	435	710	ENSP00000296474	1086	1288	1401	7.63e-07	212	51	133	28	27
unique_5521	236	431	710	ENSP00000377291	209	420	683	2.41e-06	216	60	132	24	28
unique_5521	342	435	710	ENSP00000263923	1011	1106	1357	4.38e-05	99	29	62	8	13
unique_5538	2101	2352	2461	ENSP00000446490	202	385	461	4.77e-08	256	59	121	76	10
unique_5538	2107	2351	2461	ENSP00000377291	233	421	683	2.06e-06	252	60	122	70	10
unique_5538	2139	2215	2461	ENSP00000489707	283	370	533	6.16e-05	89	30	46	13	3
unique_5538	2139	2215	2461	ENSP00000257963	256	343	506	5.13e-04	89	31	45	13	3
unique_5538	2096	2219	2461	ENSP00000351905	285	416	593	5.29e-04	139	37	80	22	5
unique_5538	2105	2218	2461	ENSP00000342838	1037	1158	1371	0.001	124	31	81	12	5
unique_5543	1307	1459	1905	ENSP00000353408	356	506	578	0.001	155	39	110	6	8
unique_5551	1791	1912	3956	ENSP00000363702	331	424	531	1.10e-04	132	34	50	48	3
unique_5551	1790	1957	3956	ENSP00000263923	1025	1159	1357	3.13e-04	174	42	87	45	4
unique_5551	1786	1844	3956	ENSP00000257963	328	392	506	4.84e-04	65	22	37	6	1
unique_5551	1790	1951	3956	ENSP00000351905	401	556	593	5.93e-04	181	49	88	44	4
unique_5551	1786	1837	3956	ENSP00000489707	355	412	533	0.002	58	21	31	6	1
unique_5551	1790	1839	3956	ENSP00000446490	308	361	461	0.003	54	20	30	4	1
unique_5551	1769	1842	3956	ENSP00000342838	1128	1200	1371	0.004	81	25	41	15	2
unique_5559	132	296	774	ENSP00000377291	218	381	683	1.63e-08	172	48	109	15	21
unique_5559	132	278	774	ENSP00000446490	192	344	461	1.43e-06	155	43	102	10	24
unique_5559	382	418	774	ENSP00000446490	348	383	461	4.65e-04	37	19	17	1	24
unique_5559	127	272	774	ENSP00000342838	1012	1170	1371	2.40e-05	163	37	105	21	19
unique_5559	94	272	774	ENSP00000296474	1050	1231	1401	5.33e-05	185	31	145	9	23
unique_5559	122	271	774	ENSP00000257963	203	357	506	3.50e-04	161	39	105	17	19
unique_5569	101	359	1598	ENSP00000357493	1945	2201	2342	1.99e-12	278	76	162	40	16
unique_5569	92	324	1598	ENSP00000363702	200	433	531	1.32e-08	255	65	147	43	15
unique_5569	67	311	1598	ENSP00000377291	183	421	683	1.35e-08	265	61	158	46	15
unique_5569	81	365	1598	ENSP00000342838	995	1276	1371	1.46e-08	309	75	183	51	18
unique_5569	99	359	1598	ENSP00000296474	1086	1333	1401	4.46e-08	270	67	172	31	16
unique_5569	94	307	1598	ENSP00000489707	233	440	533	1.07e-07	233	63	126	44	13
unique_5569	223	359	1598	ENSP00000263923	1022	1152	1357	1.85e-06	142	35	91	16	9
unique_5569	68	307	1598	ENSP00000351905	252	482	593	1.89e-06	261	69	141	51	15
unique_5569	101	307	1598	ENSP00000257963	213	413	506	3.35e-05	225	59	124	42	13
unique_5624	124	209	311	ENSP00000300289	27	110	506	2.42e-16	86	35	49	2	31
unique_5624	148	219	311	ENSP00000300289	398	473	506	1.54e-13	77	31	40	6	31
unique_5675	2311	2466	2486	ENSP00000342838	1123	1280	1371	1.34e-15	165	51	98	16	6
unique_5675	2307	2485	2486	ENSP00000263923	1000	1178	1357	3.11e-15	186	62	110	14	9
unique_5675	2247	2296	2486	ENSP00000263923	885	934	1357	0.003	50	17	33	0	9
unique_5675	2247	2481	2486	ENSP00000357493	1991	2226	2342	1.47e-14	249	70	152	27	9
unique_5675	2257	2475	2486	ENSP00000296474	1140	1356	1401	2.05e-14	228	69	139	20	9
unique_5675	2245	2411	2486	ENSP00000446490	231	388	461	3.29e-12	171	59	95	17	7
unique_5675	2257	2411	2486	ENSP00000377291	268	425	683	1.12e-09	166	50	97	19	6
unique_5675	2319	2402	2486	ENSP00000351905	379	481	593	3.13e-07	103	37	47	19	3
unique_5675	2312	2411	2486	ENSP00000489707	331	452	533	1.02e-05	122	37	63	22	4
unique_5675	2312	2402	2486	ENSP00000257963	304	412	506	3.32e-05	110	32	58	20	4
unique_5682	98	178	476	ENSP00000353408	462	542	578	0.007	93	30	39	24	17
unique_5709	206	453	1162	ENSP00000381475	100	341	669	1.43e-48	250	98	142	10	41
unique_5709	929	1159	1162	ENSP00000381475	439	665	669	1.11e-16	233	61	164	8	41
unique_5709	203	421	1162	ENSP00000497931	1089	1305	1322	4.88e-09	227	59	150	18	19
unique_5709	203	385	1162	ENSP00000497931	431	613	1322	1.14e-07	188	55	123	10	19
unique_5710	119	219	332	ENSP00000446490	291	388	461	5.13e-08	103	33	63	7	30
unique_5710	117	214	332	ENSP00000263923	1006	1101	1357	9.27e-08	104	32	58	14	30
unique_5710	4	211	332	ENSP00000489707	229	440	533	1.13e-07	230	53	137	40	63
unique_5710	15	214	332	ENSP00000357493	1945	2151	2342	3.16e-07	218	58	131	29	60
unique_5710	13	246	332	ENSP00000296474	1086	1321	1401	7.17e-07	256	57	157	42	70
unique_5710	109	213	332	ENSP00000363702	294	418	531	1.49e-06	128	36	66	26	32
unique_5710	135	211	332	ENSP00000351905	400	482	593	7.62e-04	86	26	48	12	23
unique_5710	99	211	332	ENSP00000257963	287	413	506	8.95e-04	131	35	74	22	34
unique_5726	723	872	1970	ENSP00000353408	380	531	578	0.004	154	38	110	6	13
unique_5726	1677	1780	1970	ENSP00000353408	349	447	578	0.004	107	28	68	11	13
unique_5726	1693	1777	1970	ENSP00000353408	347	416	578	0.007	87	32	36	19	13
unique_5728	825	1182	2278	ENSP00000506143	113	444	795	1.89e-12	399	101	190	108	16
unique_5728	825	1182	2278	ENSP00000483552	113	444	795	1.89e-12	399	101	190	108	16
unique_5728	826	1170	2278	ENSP00000482760	161	488	970	8.35e-12	382	92	199	91	15
unique_5728	876	1170	2278	ENSP00000477768	197	488	653	4.60e-11	329	80	178	71	13
unique_5740	455	636	1304	ENSP00000377291	187	363	683	9.88e-12	192	53	114	25	14
unique_5740	482	638	1304	ENSP00000446490	191	336	461	7.04e-10	164	46	93	25	15
unique_5740	1023	1059	1304	ENSP00000446490	349	384	461	0.002	37	18	18	1	15
unique_5740	483	636	1304	ENSP00000296474	1088	1231	1401	3.86e-08	154	31	113	10	12
unique_5740	483	642	1304	ENSP00000363702	209	362	531	8.73e-08	171	46	97	28	12
unique_5740	471	636	1304	ENSP00000342838	1005	1170	1371	3.52e-07	177	40	115	22	20
unique_5740	1028	1116	1304	ENSP00000342838	1190	1270	1371	0.004	91	27	52	12	20
unique_5740	585	636	1304	ENSP00000263923	1000	1051	1357	3.90e-06	52	18	34	0	4
unique_5740	479	635	1304	ENSP00000351905	271	426	593	5.97e-04	168	38	107	23	12
unique_5740	482	635	1304	ENSP00000489707	239	384	533	0.002	169	36	95	38	12
unique_5740	478	635	1304	ENSP00000257963	208	357	506	0.002	168	38	102	28	12
unique_5761	24	74	128	ENSP00000421731	248	294	334	0.006	51	18	29	4	40
unique_5777	7	105	105	ENSP00000300289	31	128	506	2.44e-10	102	28	67	7	100
unique_5777	1	76	105	ENSP00000300289	377	452	506	6.19e-07	80	27	45	8	100
unique_5801	9	201	294	ENSP00000446490	192	382	461	5.10e-16	204	61	119	24	66
unique_5801	6	258	294	ENSP00000342838	1014	1277	1371	2.49e-14	270	69	178	23	86
unique_5801	8	255	294	ENSP00000357493	1944	2205	2342	2.86e-14	268	66	176	26	84
unique_5801	114	257	294	ENSP00000263923	1011	1158	1357	8.07e-13	148	39	105	4	49
unique_5801	7	251	294	ENSP00000296474	1086	1333	1401	9.26e-12	254	60	179	15	83
unique_5801	6	257	294	ENSP00000489707	237	494	533	1.44e-08	280	70	160	50	86
unique_5801	9	198	294	ENSP00000377291	218	416	683	2.26e-08	202	48	139	15	65
unique_5801	8	271	294	ENSP00000351905	274	575	593	1.10e-06	313	62	191	60	90
unique_5801	4	199	294	ENSP00000363702	204	416	531	6.67e-05	228	54	127	47	67
unique_5801	8	240	294	ENSP00000257963	212	449	506	6.87e-05	264	60	147	57	79
unique_5815	1558	1655	1938	ENSP00000359285	373	477	628	5.95e-05	109	34	60	15	5
unique_5818	1539	1726	2219	ENSP00000353408	365	555	578	0.002	198	48	133	17	8
unique_5838	73	335	336	ENSP00000317714	40	296	298	1.67e-23	265	68	187	10	78
unique_5872	570	680	915	ENSP00000357493	2059	2168	2342	2.71e-08	115	38	68	9	12
unique_5872	550	677	915	ENSP00000446490	280	396	461	2.97e-08	130	40	75	15	14
unique_5872	506	773	915	ENSP00000351905	317	567	593	3.40e-07	296	66	157	73	29
unique_5872	565	668	915	ENSP00000263923	1009	1106	1357	7.62e-07	107	34	61	12	11
unique_5872	549	661	915	ENSP00000342838	1112	1217	1371	3.12e-06	115	31	73	11	12
unique_5872	570	665	915	ENSP00000377291	324	421	683	0.001	106	30	58	18	10
unique_5872	579	661	915	ENSP00000257963	330	413	506	0.004	92	27	48	17	9
unique_5908	7	240	332	ENSP00000357493	1932	2176	2342	4.32e-17	258	70	151	37	70
unique_5908	20	236	332	ENSP00000296474	1088	1304	1401	7.00e-14	231	57	146	28	65
unique_5908	17	218	332	ENSP00000446490	189	385	461	7.23e-14	215	60	124	31	61
unique_5908	20	213	332	ENSP00000342838	1017	1217	1371	7.51e-13	212	56	127	29	58
unique_5908	98	276	332	ENSP00000489707	305	503	533	6.04e-11	207	58	113	36	54
unique_5908	128	220	332	ENSP00000263923	1008	1106	1357	6.68e-09	99	29	64	6	63
unique_5908	11	127	332	ENSP00000263923	831	945	1357	1.62e-04	125	36	71	18	63
unique_5908	94	275	332	ENSP00000363702	270	478	531	1.38e-07	212	54	125	33	55
unique_5908	52	216	332	ENSP00000377291	237	420	683	2.00e-07	187	49	113	25	50
unique_5908	144	213	332	ENSP00000257963	331	413	506	4.30e-07	83	30	40	13	21
unique_5908	144	213	332	ENSP00000351905	400	482	593	8.93e-06	83	25	45	13	21
unique_5927	378	510	572	ENSP00000257963	297	434	506	6.98e-06	141	36	94	11	23
unique_5927	377	526	572	ENSP00000363702	299	462	531	1.23e-05	174	44	96	34	26
unique_5927	413	445	572	ENSP00000489707	357	389	533	2.03e-04	33	15	18	0	6
unique_5927	402	487	572	ENSP00000351905	379	480	593	0.003	103	22	63	18	15
unique_5927	366	440	572	ENSP00000446490	262	333	461	0.004	75	24	48	3	13
unique_5940	3588	3700	3827	ENSP00000353408	355	466	578	4.26e-04	114	29	82	3	6
unique_5940	418	551	3827	ENSP00000353408	347	474	578	0.002	134	35	93	6	6
unique_5957	28	288	1361	ENSP00000287169	11	253	716	1.95e-41	263	87	154	22	19
unique_5995	2319	2511	4150	ENSP00000353408	355	527	578	0.007	193	43	130	20	5
unique_6015	350	397	688	ENSP00000263923	1008	1055	1357	4.95e-05	48	18	30	0	7
unique_6015	366	396	688	ENSP00000351905	400	430	593	0.002	31	15	16	0	5
unique_6015	275	395	688	ENSP00000342838	1041	1172	1371	0.003	132	32	89	11	18
unique_6015	366	450	688	ENSP00000363702	329	388	531	0.006	85	23	37	25	12
unique_6015	358	415	688	ENSP00000446490	299	356	461	0.007	58	18	40	0	8
unique_6015	358	395	688	ENSP00000296474	1196	1233	1401	0.007	38	14	24	0	6
unique_6047	192	341	387	ENSP00000363702	299	462	531	2.53e-06	178	43	93	42	39
unique_6047	193	325	387	ENSP00000257963	297	434	506	2.67e-05	140	37	94	9	34
unique_6047	229	260	387	ENSP00000489707	358	389	533	9.71e-05	32	15	17	0	8
unique_6047	181	255	387	ENSP00000446490	262	333	461	0.002	75	24	48	3	19
unique_6047	172	255	387	ENSP00000377291	274	362	683	0.004	91	28	54	9	22
unique_6047	217	278	387	ENSP00000351905	379	457	593	0.007	79	19	43	17	16
unique_6056	27	172	782	ENSP00000489707	232	377	533	3.91e-07	158	46	88	24	19
unique_6056	27	170	782	ENSP00000257963	205	342	506	9.65e-07	152	47	83	22	18
unique_6056	84	172	782	ENSP00000351905	326	419	593	0.001	102	30	51	21	11
unique_6056	25	174	782	ENSP00000377291	208	351	683	0.003	157	44	93	20	19
unique_6109	588	648	774	ENSP00000257963	315	373	506	2.85e-04	61	20	39	2	8
unique_6117	322	399	530	ENSP00000377291	286	362	683	0.009	84	26	45	13	15
unique_6148	1557	1670	1882	ENSP00000497931	441	552	1322	4.68e-08	115	35	76	4	14
unique_6148	596	744	1882	ENSP00000497931	1094	1233	1322	9.11e-07	154	43	92	19	14
unique_6148	1557	1624	1882	ENSP00000497931	1099	1166	1322	4.08e-06	68	22	46	0	14
unique_6148	595	744	1882	ENSP00000497931	435	573	1322	0.006	154	51	84	19	14
unique_6148	1533	1633	1882	ENSP00000381475	94	180	669	0.006	104	27	57	20	5
unique_6151	273	469	708	ENSP00000446490	170	385	461	3.11e-19	221	65	127	29	28
unique_6151	281	486	708	ENSP00000357493	1945	2171	2342	1.27e-14	228	60	145	23	29
unique_6151	280	471	708	ENSP00000296474	1087	1288	1401	2.58e-14	205	59	130	16	27
unique_6151	281	519	708	ENSP00000342838	1017	1270	1371	2.51e-13	260	70	163	27	34
unique_6151	281	487	708	ENSP00000363702	209	440	531	4.44e-08	240	67	132	41	29
unique_6151	258	462	708	ENSP00000351905	251	480	593	1.94e-07	235	55	145	35	29
unique_6151	378	526	708	ENSP00000263923	1011	1159	1357	6.22e-07	155	42	101	12	21
unique_6151	281	462	708	ENSP00000489707	240	438	533	2.74e-06	209	52	120	37	26
unique_6151	281	462	708	ENSP00000257963	213	411	506	3.97e-06	209	54	118	37	26
unique_6164	111	402	715	ENSP00000449607	72	384	488	3.43e-16	313	73	219	21	41
unique_6189	286	419	795	ENSP00000503116	182	302	449	3.53e-07	134	33	88	13	26
unique_6189	711	780	795	ENSP00000503116	362	428	449	0.004	76	30	31	15	26
unique_6189	286	419	795	ENSP00000504303	182	302	449	3.53e-07	134	33	88	13	26
unique_6189	711	780	795	ENSP00000504303	362	428	449	0.004	76	30	31	15	26
unique_6237	30	213	240	ENSP00000005257	2	182	207	7.14e-29	184	62	119	3	77
unique_6301	266	412	489	ENSP00000446490	243	384	461	7.01e-08	154	39	96	19	30
unique_6301	286	354	489	ENSP00000377291	296	362	683	3.08e-07	71	28	37	6	14
unique_6301	315	450	489	ENSP00000263923	1011	1141	1357	1.18e-04	141	33	93	15	28
unique_6301	286	367	489	ENSP00000489707	317	397	533	0.002	82	24	57	1	17
unique_6301	307	408	489	ENSP00000342838	1122	1217	1371	0.004	103	21	74	8	21
unique_6312	1601	1753	2885	ENSP00000296474	1191	1338	1401	0.001	160	36	105	19	5
unique_6312	1593	1769	2885	ENSP00000342838	1122	1294	1371	0.005	185	43	122	20	6
unique_6369	352	460	551	ENSP00000257963	294	413	506	4.15e-07	122	32	75	15	20
unique_6369	381	461	551	ENSP00000363702	328	417	531	2.23e-05	91	25	55	11	15
unique_6369	366	490	551	ENSP00000342838	1120	1241	1371	4.09e-05	137	34	76	27	23
unique_6369	376	460	551	ENSP00000489707	349	440	533	5.20e-04	94	26	57	11	15
unique_6369	365	475	551	ENSP00000263923	1010	1114	1357	7.90e-04	116	27	73	16	20
unique_6369	382	460	551	ENSP00000351905	400	482	593	0.008	85	22	55	8	14
unique_6371	150	429	468	ENSP00000475405	18	315	402	1.13e-07	316	74	188	54	60
unique_6371	103	429	468	ENSP00000403685	75	371	458	1.33e-07	364	77	183	104	70
unique_6382	120	232	355	ENSP00000287169	106	203	716	3.64e-17	113	39	59	15	32
unique_6403	75	210	768	ENSP00000268296	151	282	1164	2.59e-06	138	32	98	8	18
unique_6403	445	527	768	ENSP00000348997	319	407	1341	4.18e-05	93	33	46	14	20
unique_6403	403	554	768	ENSP00000348997	919	1065	1341	5.04e-05	167	48	84	35	20
unique_6403	481	553	768	ENSP00000348997	664	734	1341	8.52e-05	83	31	30	22	20
unique_6403	408	528	768	ENSP00000348997	657	774	1341	0.001	138	45	56	37	20
unique_6406	164	245	463	ENSP00000300289	26	106	506	1.40e-07	82	25	56	1	18
unique_6413	725	987	1004	ENSP00000497931	1078	1305	1322	2.19e-39	263	94	134	35	57
unique_6413	416	986	1004	ENSP00000497931	155	644	1322	2.59e-28	576	138	347	91	57
unique_6413	719	1003	1004	ENSP00000381475	73	317	669	1.03e-10	296	69	165	62	28
unique_6416	45	125	253	ENSP00000327336	95	173	369	0.002	83	26	51	6	32
unique_6426	433	547	2150	ENSP00000353408	349	453	578	0.003	116	29	75	12	5
unique_6432	944	1028	1133	ENSP00000317714	98	172	298	0.008	86	23	51	12	8
unique_6448	108	142	146	ENSP00000257963	331	365	506	0.010	35	13	22	0	24
unique_6449	84	334	429	ENSP00000446490	151	383	461	1.65e-05	263	65	156	42	59
unique_6449	246	351	429	ENSP00000263923	1009	1115	1357	7.28e-05	118	32	63	23	25
unique_6449	223	331	429	ENSP00000489707	319	440	533	0.001	126	33	72	21	25
unique_6449	261	331	429	ENSP00000257963	331	413	506	0.005	86	24	44	18	17
unique_6471	477	655	1208	ENSP00000495993	814	996	1014	6.39e-08	191	59	112	20	29
unique_6471	162	330	1208	ENSP00000495993	800	981	1014	0.004	188	47	116	25	29
unique_6548	329	470	567	ENSP00000446490	240	383	461	3.33e-06	155	40	91	24	25
unique_6548	242	467	567	ENSP00000342838	1017	1217	1371	4.52e-05	235	56	136	43	40
unique_6548	391	446	567	ENSP00000489707	357	420	533	5.40e-04	64	16	40	8	10
unique_6548	388	468	567	ENSP00000363702	325	417	531	8.29e-04	93	21	60	12	14
unique_6548	368	467	567	ENSP00000257963	309	413	506	0.001	109	29	67	13	18
unique_6548	379	474	567	ENSP00000263923	1011	1106	1357	0.003	102	25	65	12	17
unique_6548	368	470	567	ENSP00000377291	310	420	683	0.006	118	30	66	22	18
unique_6549	271	470	567	ENSP00000446490	210	383	461	8.42e-06	208	50	116	42	35
unique_6549	391	445	567	ENSP00000489707	357	419	533	1.90e-04	63	17	38	8	10
unique_6549	374	467	567	ENSP00000342838	1125	1217	1371	5.36e-04	96	23	68	5	17
unique_6549	363	467	567	ENSP00000257963	304	413	506	6.42e-04	115	29	71	15	19
unique_6549	388	468	567	ENSP00000363702	325	417	531	0.002	94	22	58	14	14
unique_6549	379	474	567	ENSP00000263923	1011	1106	1357	0.003	102	25	65	12	17
unique_6597	154	231	242	ENSP00000300289	45	121	506	4.55e-06	78	21	56	1	39
unique_6597	137	223	242	ENSP00000300289	379	463	506	3.25e-05	90	23	59	8	39
unique_6603	432	537	2977	ENSP00000355285	23	136	190	0.007	114	28	78	8	4
unique_6664	383	492	570	ENSP00000263923	1005	1115	1357	8.40e-05	122	33	66	23	19
unique_6664	371	472	570	ENSP00000489707	323	440	533	4.23e-04	119	32	69	18	18
unique_6664	402	472	570	ENSP00000257963	331	413	506	0.001	86	25	43	18	12
unique_6665	226	475	570	ENSP00000446490	152	383	461	1.11e-05	261	63	158	40	44
unique_6665	384	492	570	ENSP00000263923	1006	1115	1357	8.69e-05	121	32	66	23	19
unique_6665	402	472	570	ENSP00000257963	331	413	506	5.07e-04	86	25	43	18	12
unique_6665	362	472	570	ENSP00000489707	317	440	533	0.001	128	33	74	21	19
unique_6666	324	432	463	ENSP00000263923	1006	1115	1357	5.55e-06	121	32	66	23	24
unique_6666	337	415	463	ENSP00000446490	302	383	461	1.53e-04	86	29	46	11	17
unique_6666	302	412	463	ENSP00000489707	317	440	533	6.36e-04	128	33	74	21	24
unique_6666	342	412	463	ENSP00000257963	331	413	506	0.001	86	24	44	18	15
unique_6670	234	484	579	ENSP00000446490	151	383	461	2.17e-05	262	62	160	40	43
unique_6670	393	501	579	ENSP00000263923	1006	1115	1357	6.87e-05	121	32	66	23	19
unique_6670	267	481	579	ENSP00000257963	206	413	506	4.17e-04	248	61	114	73	37
unique_6670	371	481	579	ENSP00000489707	317	440	533	0.001	128	33	74	21	19
unique_6672	234	484	579	ENSP00000446490	151	383	461	3.58e-06	262	63	159	40	43
unique_6672	393	501	579	ENSP00000263923	1006	1115	1357	6.81e-05	121	32	66	23	19
unique_6672	411	481	579	ENSP00000257963	331	413	506	4.87e-04	86	25	43	18	12
unique_6672	371	481	579	ENSP00000489707	317	440	533	8.82e-04	128	33	74	21	19
unique_6681	193	1537	1544	ENSP00000497931	18	1314	1322	0.0	1403	480	759	164	88
unique_6681	997	1544	1544	ENSP00000497931	162	661	1322	3.50e-78	549	200	299	50	88
unique_6681	581	756	1544	ENSP00000381475	78	253	669	1.90e-11	189	53	110	26	26
unique_6681	1250	1468	1544	ENSP00000381475	56	253	669	2.14e-07	232	57	128	47	26
unique_6705	67	244	299	ENSP00000246006	264	421	653	6.20e-06	178	51	107	20	60
unique_6756	361	467	919	ENSP00000269485	158	264	300	0.006	112	32	70	10	12
unique_6769	351	372	1167	ENSP00000464447	70	91	460	2.17e-05	22	14	8	0	2
unique_6795	451	531	773	ENSP00000327336	94	175	369	1.82e-07	84	33	46	5	10
unique_6795	436	575	773	ENSP00000248668	102	225	772	1.63e-04	145	42	77	26	18
unique_6798	1358	1411	2593	ENSP00000446490	297	350	461	0.005	55	22	31	2	2
unique_6798	2102	2195	2593	ENSP00000342838	1178	1274	1371	0.006	97	21	73	3	4
unique_6798	1367	1399	2593	ENSP00000257963	330	361	506	0.009	33	16	16	1	1
unique_6843	17	218	691	ENSP00000446490	191	385	461	2.27e-16	210	66	121	23	29
unique_6843	18	215	691	ENSP00000296474	1088	1282	1401	2.42e-13	203	53	137	13	29
unique_6843	4	247	691	ENSP00000489707	226	473	533	1.48e-11	264	72	156	36	35
unique_6843	9	249	691	ENSP00000363702	200	454	531	1.60e-11	264	71	161	32	35
unique_6843	11	314	691	ENSP00000342838	1010	1298	1371	4.38e-11	335	80	178	77	44
unique_6843	108	231	691	ENSP00000263923	993	1117	1357	1.52e-10	133	36	80	17	18
unique_6843	17	217	691	ENSP00000377291	217	421	683	2.30e-10	215	60	131	24	29
unique_6843	18	241	691	ENSP00000357493	1945	2176	2342	1.52e-07	246	61	149	36	32
unique_6843	18	215	691	ENSP00000351905	275	484	593	2.43e-07	227	56	125	46	29
unique_6843	4	213	691	ENSP00000257963	199	413	506	4.69e-07	239	61	125	53	30
unique_6859	922	1098	1212	ENSP00000246006	297	458	653	3.43e-13	183	62	94	27	15
unique_6859	615	882	1212	ENSP00000482760	190	454	970	8.54e-10	285	70	178	37	22
unique_6859	578	882	1212	ENSP00000506143	106	402	795	7.78e-09	335	80	187	68	25
unique_6859	578	882	1212	ENSP00000483552	106	402	795	7.78e-09	335	80	187	68	25
unique_6859	615	882	1212	ENSP00000477768	190	454	653	9.03e-09	293	71	169	53	22
unique_6859	965	1006	1212	ENSP00000329869	794	840	934	8.75e-05	47	18	24	5	3
unique_6859	961	994	1212	ENSP00000383276	429	465	1247	0.003	37	17	17	3	3
unique_6865	149	451	617	ENSP00000398266	418	724	2016	0.004	331	76	203	52	49
unique_6873	19	179	2879	ENSP00000342838	1054	1221	1371	2.46e-15	171	53	105	13	6
unique_6873	25	233	2879	ENSP00000296474	1129	1339	1401	8.61e-15	220	59	141	20	7
unique_6873	25	177	2879	ENSP00000377291	257	419	683	3.82e-14	164	46	106	12	5
unique_6873	77	181	2879	ENSP00000263923	998	1104	1357	1.96e-13	107	35	70	2	4
unique_6873	7	175	2879	ENSP00000446490	215	380	461	1.68e-12	177	53	105	19	6
unique_6873	25	178	2879	ENSP00000357493	1989	2151	2342	6.93e-11	166	44	107	15	5
unique_6873	91	175	2879	ENSP00000351905	379	482	593	6.40e-09	104	36	49	19	3
unique_6873	6	175	2879	ENSP00000257963	226	413	506	2.71e-07	197	54	107	36	6
unique_6873	51	186	2879	ENSP00000363702	273	428	531	7.51e-07	161	43	88	30	5
unique_6873	53	175	2879	ENSP00000489707	305	440	533	2.08e-05	142	35	82	25	4
unique_6881	25	181	228	ENSP00000005257	16	175	207	4.81e-24	161	53	103	5	69
unique_6922	2552	2729	3821	ENSP00000353408	366	538	578	0.002	185	44	122	19	5
unique_6953	40	199	242	ENSP00000005257	15	175	207	2.82e-22	162	51	108	3	66
unique_7020	218	264	539	ENSP00000398266	1248	1293	2016	0.003	47	16	30	1	9
unique_7027	301	389	469	ENSP00000246006	251	336	653	0.004	93	29	53	11	28
unique_7027	266	396	469	ENSP00000246006	300	424	653	0.009	139	38	79	22	28
unique_7032	28	533	545	ENSP00000503894	41	554	574	2.16e-08	555	120	345	90	93
unique_7032	28	533	545	ENSP00000340019	41	554	574	2.16e-08	555	120	345	90	93
unique_7050	3	141	203	ENSP00000257963	294	434	506	9.57e-07	147	38	95	14	68
unique_7050	35	157	203	ENSP00000363702	310	462	531	1.87e-06	156	37	83	36	61
unique_7050	45	76	203	ENSP00000489707	358	389	533	4.20e-05	32	15	17	0	16
unique_7050	21	123	203	ENSP00000446490	283	383	461	8.57e-04	110	28	66	16	51
unique_7050	33	118	203	ENSP00000351905	379	480	593	0.001	103	22	63	18	42
unique_7050	32	127	203	ENSP00000263923	1011	1106	1357	0.004	106	28	58	20	47
unique_7062	2756	2932	2981	ENSP00000353408	348	550	578	4.93e-04	205	51	124	30	6
unique_7073	13	215	2095	ENSP00000446490	191	396	461	7.58e-20	212	66	131	15	10
unique_7073	14	219	2095	ENSP00000357493	1945	2169	2342	1.71e-16	225	59	147	19	10
unique_7073	11	214	2095	ENSP00000296474	1085	1296	1401	5.05e-16	217	59	140	18	10
unique_7073	14	253	2095	ENSP00000342838	1017	1268	1371	4.97e-14	261	66	165	30	11
unique_7073	10	257	2095	ENSP00000351905	271	524	593	1.13e-12	276	73	153	50	12
unique_7073	10	200	2095	ENSP00000363702	205	417	531	1.21e-12	222	62	120	40	9
unique_7073	13	203	2095	ENSP00000377291	217	421	683	1.01e-11	210	61	125	24	9
unique_7073	13	199	2095	ENSP00000489707	239	440	533	5.04e-10	217	65	107	45	9
unique_7073	112	208	2095	ENSP00000263923	1011	1108	1357	7.15e-10	101	36	58	7	5
unique_7073	9	199	2095	ENSP00000257963	208	413	506	3.00e-09	218	62	117	39	9
unique_7080	388	480	587	ENSP00000263923	1011	1099	1357	0.002	98	28	56	14	16
unique_7080	388	485	587	ENSP00000296474	1191	1286	1401	0.008	98	23	73	2	17
unique_7089	246	360	858	ENSP00000363702	278	403	531	0.002	127	36	78	13	13
unique_7097	195	369	1258	ENSP00000446490	261	397	461	4.75e-08	178	51	83	44	14
unique_7097	232	353	1258	ENSP00000263923	1000	1099	1357	1.13e-06	124	38	60	26	10
unique_7097	193	352	1258	ENSP00000342838	1088	1217	1371	1.45e-06	160	44	86	30	13
unique_7097	197	382	1258	ENSP00000363702	280	448	531	0.004	206	56	93	57	15
unique_7181	92	186	226	ENSP00000353013	8	92	491	7.76e-04	95	31	54	10	42
unique_7182	1066	1156	4761	ENSP00000348997	313	403	1341	1.13e-04	101	40	41	20	5
unique_7182	583	637	4761	ENSP00000348997	349	408	1341	0.001	60	25	30	5	5
unique_7182	978	1128	4761	ENSP00000348997	911	1065	1341	0.003	168	53	85	30	5
unique_7182	1001	1182	4761	ENSP00000348997	872	1059	1341	0.009	203	67	100	36	5
unique_7187	92	178	666	ENSP00000327336	224	316	369	2.23e-04	93	36	51	6	13
unique_7225	257	406	1372	ENSP00000317714	79	223	298	0.002	158	36	101	21	11
unique_7239	94	198	881	ENSP00000358665	29	147	525	1.08e-09	121	39	64	18	12
unique_7248	155	248	462	ENSP00000381475	106	197	669	0.003	97	33	56	8	20
unique_7248	334	394	462	ENSP00000497931	1217	1275	1322	0.009	61	20	39	2	13
unique_7251	383	502	922	ENSP00000295101	68	197	502	2.04e-07	134	38	78	18	13
unique_7252	274	614	618	ENSP00000403685	75	372	458	5.98e-13	373	91	175	107	55
unique_7252	307	614	618	ENSP00000475405	5	316	402	1.24e-09	343	81	196	66	50
unique_7253	2260	2327	2425	ENSP00000355285	45	112	190	3.17e-04	68	18	50	0	3
unique_7264	6	166	213	ENSP00000005257	14	175	207	6.61e-31	163	62	98	3	76
unique_7275	1810	1957	2161	ENSP00000377291	310	419	683	1.42e-10	149	45	64	40	11
unique_7275	1594	1680	2161	ENSP00000377291	215	301	683	1.44e-05	89	31	54	4	11
unique_7275	1810	1957	2161	ENSP00000446490	283	382	461	2.05e-10	148	50	50	48	11
unique_7275	1596	1679	2161	ENSP00000446490	191	274	461	4.41e-04	84	25	59	0	11
unique_7275	1783	1973	2161	ENSP00000263923	977	1118	1357	5.85e-10	193	59	81	53	19
unique_7275	1509	1683	2161	ENSP00000263923	750	932	1357	4.56e-05	187	47	124	16	19
unique_7275	2098	2152	2161	ENSP00000263923	1114	1165	1357	4.21e-04	55	19	33	3	19
unique_7275	1821	1957	2161	ENSP00000357493	2056	2150	2342	3.53e-08	137	40	55	42	13
unique_7275	1585	1684	2161	ENSP00000357493	1933	2037	2342	2.12e-07	109	32	64	13	13
unique_7275	2115	2151	2161	ENSP00000357493	2177	2216	2342	3.46e-04	40	17	20	3	13
unique_7275	1802	1957	2161	ENSP00000351905	359	484	593	9.41e-08	169	49	64	56	7
unique_7275	1589	1693	2161	ENSP00000257963	205	308	506	6.15e-07	109	35	65	9	12
unique_7275	1803	1955	2161	ENSP00000257963	292	413	506	4.66e-04	165	44	66	55	12
unique_7275	1815	2005	2161	ENSP00000296474	1183	1331	1401	7.20e-07	195	56	89	50	11
unique_7275	2115	2156	2161	ENSP00000296474	1309	1350	1401	0.002	42	14	28	0	11
unique_7275	1811	1957	2161	ENSP00000342838	1120	1219	1371	1.61e-06	147	37	63	47	10
unique_7275	2094	2152	2161	ENSP00000342838	1228	1283	1371	9.42e-05	59	20	36	3	10
unique_7275	1589	1688	2161	ENSP00000489707	232	330	533	3.55e-06	104	28	67	9	5
unique_7275	1812	1956	2161	ENSP00000363702	298	417	531	2.26e-04	164	42	59	63	7
unique_7276	4	178	241	ENSP00000446490	206	383	461	1.90e-16	180	55	118	7	73
unique_7276	90	233	241	ENSP00000263923	1011	1159	1357	4.42e-13	155	40	98	17	60
unique_7276	5	175	241	ENSP00000257963	228	413	506	2.39e-12	195	56	106	33	71
unique_7276	28	183	241	ENSP00000296474	1129	1289	1401	2.74e-12	165	42	110	13	65
unique_7276	24	195	241	ENSP00000377291	253	437	683	7.24e-12	187	53	117	17	71
unique_7276	5	175	241	ENSP00000489707	255	440	533	1.21e-10	196	54	107	35	71
unique_7276	8	185	241	ENSP00000357493	1971	2161	2342	5.02e-10	197	52	120	25	74
unique_7276	8	199	241	ENSP00000342838	1042	1242	1371	1.15e-09	204	46	143	15	80
unique_7276	8	175	241	ENSP00000351905	299	482	593	1.16e-09	193	52	107	34	70
unique_7276	7	153	241	ENSP00000363702	226	388	531	2.07e-04	170	38	102	30	61
unique_7278	1044	1108	2419	ENSP00000503116	2	68	449	3.43e-04	71	24	37	10	3
unique_7278	1044	1108	2419	ENSP00000504303	2	68	449	3.43e-04	71	24	37	10	3
unique_7280	319	621	968	ENSP00000506143	108	406	795	3.39e-11	329	84	189	56	31
unique_7280	319	621	968	ENSP00000483552	108	406	795	3.39e-11	329	84	189	56	31
unique_7280	325	621	968	ENSP00000477768	161	458	653	3.96e-09	326	81	188	57	31
unique_7280	325	621	968	ENSP00000482760	161	458	970	1.68e-08	326	81	188	57	31
unique_7290	207	264	1297	ENSP00000263923	1000	1057	1357	8.27e-09	58	26	32	0	4
unique_7290	132	259	1297	ENSP00000446490	206	335	461	3.94e-08	134	41	83	10	10
unique_7290	129	260	1297	ENSP00000296474	1103	1233	1401	4.86e-08	135	36	92	7	10
unique_7290	133	258	1297	ENSP00000377291	233	363	683	3.17e-05	134	36	87	11	10
unique_7290	152	261	1297	ENSP00000351905	316	430	593	4.72e-05	119	34	72	13	8
unique_7290	155	257	1297	ENSP00000257963	245	357	506	7.04e-05	113	35	68	10	8
unique_7290	155	261	1297	ENSP00000489707	272	388	533	0.001	117	33	74	10	8
unique_7290	222	260	1297	ENSP00000342838	1134	1172	1371	0.003	39	14	25	0	3
unique_7290	222	263	1297	ENSP00000357493	2060	2106	2342	0.009	47	19	23	5	3
unique_7346	857	931	2290	ENSP00000464447	366	436	460	1.80e-05	76	26	44	6	3
unique_7351	615	742	2332	ENSP00000367227	8	146	473	0.008	145	37	85	23	5
unique_7353	265	615	664	ENSP00000217420	119	477	526	1.80e-10	383	90	237	56	53
unique_7353	228	625	664	ENSP00000449607	25	448	488	8.58e-08	433	88	301	44	60
unique_7370	302	493	795	ENSP00000446490	192	385	461	8.73e-14	198	59	129	10	24
unique_7370	293	491	795	ENSP00000377291	209	420	683	2.60e-10	217	57	137	23	25
unique_7370	301	489	795	ENSP00000363702	208	417	531	1.23e-09	219	64	116	39	24
unique_7370	301	495	795	ENSP00000296474	1087	1288	1401	1.71e-09	204	55	138	11	25
unique_7370	302	539	795	ENSP00000342838	1017	1268	1371	2.62e-08	260	67	163	30	30
unique_7370	299	488	795	ENSP00000351905	272	482	593	3.42e-08	216	56	129	31	24
unique_7370	366	529	795	ENSP00000489707	301	472	533	4.28e-07	183	45	108	30	21
unique_7370	301	488	795	ENSP00000257963	212	413	506	5.77e-07	214	56	120	38	24
unique_7370	403	539	795	ENSP00000263923	1011	1150	1357	1.03e-04	140	30	107	3	17
unique_7382	523	624	4579	ENSP00000248668	137	233	772	9.92e-05	104	31	64	9	2
unique_7382	556	624	4579	ENSP00000466989	157	227	629	1.55e-04	71	28	41	2	2
unique_7382	477	631	4579	ENSP00000312535	51	223	636	4.98e-04	175	49	104	22	3
unique_7451	589	684	970	ENSP00000287169	106	198	716	4.58e-16	96	33	60	3	10
unique_7483	780	872	975	ENSP00000499850	150	232	313	0.002	94	28	54	12	10
unique_7483	780	872	975	ENSP00000500668	150	232	313	0.002	94	28	54	12	10
unique_7513	482	848	880	ENSP00000494050	82	419	600	0.001	377	75	253	49	42
unique_7513	482	848	880	ENSP00000496348	82	419	600	0.001	377	75	253	49	42
unique_7513	482	848	880	ENSP00000494191	82	419	600	0.001	377	75	253	49	42
unique_7551	1425	1550	1567	ENSP00000263923	993	1100	1357	0.002	132	37	65	30	8
unique_7551	1497	1564	1567	ENSP00000357493	2092	2165	2342	0.003	75	26	41	8	4
unique_7551	1433	1548	1567	ENSP00000342838	1121	1217	1371	0.003	122	31	60	31	7
unique_7551	1328	1562	1567	ENSP00000446490	190	392	461	0.005	242	63	133	46	15
unique_7551	503	540	1567	ENSP00000375014	28	65	117	0.010	38	16	22	0	2
unique_7572	154	335	814	ENSP00000323280	126	259	669	3.16e-04	184	48	84	52	22
unique_7573	32	650	667	ENSP00000506097	20	606	617	0.0	625	413	168	44	93
unique_7574	990	1171	2642	ENSP00000353408	307	483	578	6.59e-04	182	41	136	5	7
unique_7576	43	308	450	ENSP00000446490	149	396	461	3.56e-15	280	79	155	46	59
unique_7576	72	356	450	ENSP00000363702	199	485	531	2.35e-09	315	76	181	58	63
unique_7576	203	303	450	ENSP00000263923	1011	1114	1357	5.01e-09	105	33	67	5	22
unique_7576	82	372	450	ENSP00000489707	240	514	533	5.30e-09	325	83	158	84	65
unique_7576	71	243	450	ENSP00000377291	207	363	683	8.12e-09	185	54	91	40	38
unique_7576	81	290	450	ENSP00000296474	1087	1281	1401	4.02e-08	217	49	139	29	47
unique_7576	82	322	450	ENSP00000342838	1017	1251	1371	8.06e-08	266	55	155	56	54
unique_7576	78	289	450	ENSP00000257963	209	413	506	8.25e-07	239	65	113	61	47
unique_7576	192	267	450	ENSP00000351905	367	455	593	3.63e-05	89	28	48	13	17
unique_7668	7218	7314	7449	ENSP00000296575	452	551	701	0.009	100	26	71	3	1
unique_7695	291	395	658	ENSP00000300289	47	150	506	1.06e-08	108	32	69	7	16
unique_7700	285	439	544	ENSP00000300289	25	172	506	1.92e-24	157	59	87	11	48
unique_7700	280	390	544	ENSP00000300289	371	479	506	1.61e-17	113	44	63	6	48
unique_7700	152	235	544	ENSP00000300289	30	116	506	4.83e-16	89	38	44	7	48
unique_7700	146	248	544	ENSP00000300289	375	479	506	1.08e-12	107	34	67	6	48
unique_7722	861	1121	1162	ENSP00000497931	1041	1313	1322	5.79e-51	274	108	152	14	25
unique_7722	887	1154	1162	ENSP00000497931	420	680	1322	8.37e-45	268	108	153	7	25
unique_7722	818	1112	1162	ENSP00000381475	26	307	669	2.69e-12	301	73	203	25	25
unique_7723	154	281	369	ENSP00000312535	77	243	636	1.93e-05	167	55	73	39	35
unique_7759	474	751	774	ENSP00000497931	1050	1312	1322	4.34e-55	281	111	149	21	70
unique_7759	226	764	774	ENSP00000497931	160	666	1322	4.43e-51	551	161	334	56	70
unique_7759	501	749	774	ENSP00000381475	79	313	669	1.81e-15	262	72	150	40	32
unique_7760	5361	5543	5664	ENSP00000353408	349	528	578	0.002	188	41	134	13	13
unique_7760	5121	5326	5664	ENSP00000353408	350	550	578	0.002	221	56	130	35	13
unique_7760	5395	5580	5664	ENSP00000353408	303	485	578	0.005	198	49	122	27	13
unique_7760	4483	4773	5664	ENSP00000353408	293	538	578	0.005	294	61	182	51	13
unique_7760	3312	3389	5664	ENSP00000482760	712	789	970	0.008	81	27	48	6	1
unique_7838	3326	3422	3827	ENSP00000482760	733	821	970	0.003	99	30	57	12	3
unique_7846	90	399	600	ENSP00000461086	9	333	416	5.12e-21	332	88	215	29	52
unique_7846	53	331	600	ENSP00000366809	72	323	443	3.49e-06	289	71	171	47	47
unique_7846	53	331	600	ENSP00000301891	72	323	551	7.01e-06	289	71	171	47	47
unique_7848	225	500	688	ENSP00000461086	82	341	416	9.77e-25	283	84	169	30	40
unique_7848	222	425	688	ENSP00000366809	144	347	443	2.00e-07	219	62	127	30	30
unique_7848	222	425	688	ENSP00000301891	144	347	551	2.78e-07	219	62	127	30	30
unique_7909	1160	1329	3060	ENSP00000353408	351	524	578	0.007	174	36	134	4	6
unique_7940	1410	1468	1902	ENSP00000495993	928	986	1014	0.007	59	17	42	0	3
unique_7954	422	477	559	ENSP00000287169	102	157	716	1.25e-12	56	26	30	0	10
unique_7960	1261	1357	2849	ENSP00000355285	18	113	190	0.005	97	24	72	1	3
unique_7982	922	988	1147	ENSP00000296575	609	669	701	1.23e-04	67	25	36	6	7
unique_7982	903	950	1147	ENSP00000296575	620	668	701	1.52e-04	49	20	28	1	7
unique_7982	546	602	1147	ENSP00000331736	125	190	611	1.28e-04	66	23	34	9	5
unique_7982	918	1009	1147	ENSP00000270188	38	144	517	0.004	107	27	65	15	8
unique_8043	671	770	927	ENSP00000263923	1005	1108	1357	2.53e-08	107	35	62	10	11
unique_8043	684	780	927	ENSP00000357493	2063	2168	2342	8.27e-06	108	34	61	13	10
unique_8043	673	763	927	ENSP00000296474	1187	1282	1401	3.43e-05	97	29	61	7	10
unique_8043	691	764	927	ENSP00000446490	308	383	461	0.002	78	26	46	6	8
unique_8064	2267	2346	2412	ENSP00000342838	1160	1242	1371	1.99e-06	83	25	55	3	3
unique_8064	2256	2344	2412	ENSP00000263923	1024	1122	1357	7.49e-05	99	29	60	10	4
unique_8064	1149	1262	2412	ENSP00000357493	1940	2037	2342	0.001	114	37	61	16	5
unique_8064	2267	2323	2412	ENSP00000446490	324	382	461	0.008	60	23	33	4	2
unique_8109	55	135	335	ENSP00000265969	3	79	586	1.62e-07	84	26	48	10	24
unique_8140	35	52	74	ENSP00000398266	1568	1586	2016	0.009	19	12	6	1	24
unique_8142	548	614	1046	ENSP00000287169	106	169	716	2.52e-17	67	32	32	3	6
unique_8193	13	211	328	ENSP00000495993	817	983	1014	4.94e-16	199	66	101	32	94
unique_8193	15	280	328	ENSP00000495993	733	996	1014	6.55e-16	277	79	174	24	94
unique_8193	156	309	328	ENSP00000495993	816	970	1014	8.18e-09	155	46	108	1	94
unique_8193	3	163	328	ENSP00000495993	835	991	1014	2.10e-05	161	42	115	4	94
unique_8195	103	283	2909	ENSP00000353408	347	536	578	0.001	190	45	136	9	6
unique_8208	4696	4880	5071	ENSP00000446490	260	381	461	9.74e-06	186	51	70	65	4
unique_8208	4741	4784	5071	ENSP00000296474	1191	1233	1401	0.004	44	17	26	1	1
unique_8208	4741	4787	5071	ENSP00000263923	1011	1056	1357	0.008	47	19	27	1	1
unique_8263	1439	1652	2751	ENSP00000353408	303	520	578	1.52e-07	221	55	156	10	15
unique_8263	1412	1598	2751	ENSP00000353408	352	537	578	1.83e-06	194	54	125	15	15
unique_8263	1235	1416	2751	ENSP00000353408	311	516	578	4.22e-05	207	58	123	26	15
unique_8263	1246	1500	2751	ENSP00000353408	301	547	578	4.77e-04	259	64	179	16	15
unique_8316	668	823	877	ENSP00000300289	338	484	506	1.06e-29	157	64	82	11	32
unique_8316	133	237	877	ENSP00000300289	27	130	506	3.27e-12	109	40	60	9	32
unique_8316	736	844	877	ENSP00000300289	48	152	506	2.95e-08	111	34	69	8	32
unique_8316	151	236	877	ENSP00000300289	397	481	506	4.12e-08	89	27	55	7	32
unique_8335	98	268	602	ENSP00000461086	92	269	416	2.56e-09	181	56	112	13	28
unique_8335	202	367	602	ENSP00000301891	255	415	551	4.91e-04	167	43	117	7	28
unique_8335	202	256	602	ENSP00000366809	255	308	443	5.23e-04	55	19	35	1	9
unique_8362	390	489	1036	ENSP00000398266	1186	1278	2016	0.003	100	25	68	7	10
unique_8380	721	898	1317	ENSP00000446490	194	360	461	6.26e-11	185	54	106	25	14
unique_8380	717	1008	1317	ENSP00000296474	1086	1333	1401	3.91e-10	292	62	186	44	22
unique_8380	717	1009	1317	ENSP00000363702	207	494	531	7.00e-10	320	81	180	59	22
unique_8380	830	1043	1317	ENSP00000351905	379	584	593	1.63e-08	234	59	127	48	16
unique_8380	721	1029	1317	ENSP00000489707	242	532	533	4.20e-08	333	76	191	66	23
unique_8380	721	1022	1317	ENSP00000342838	1019	1282	1371	8.40e-08	326	83	157	86	23
unique_8380	719	956	1317	ENSP00000377291	218	427	683	9.44e-07	241	60	147	34	18
unique_8380	790	875	1317	ENSP00000257963	278	357	506	8.41e-04	88	25	53	10	7
unique_8380	850	1051	1317	ENSP00000263923	1025	1190	1357	0.002	203	36	129	38	15
unique_8384	109	256	277	ENSP00000287169	103	248	716	2.77e-15	155	46	93	16	53
unique_8396	1630	1847	2126	ENSP00000353408	348	575	578	0.007	234	45	167	22	10
unique_8432	62	114	1013	ENSP00000300289	25	70	506	6.00e-04	53	21	25	7	5
unique_8432	91	115	1013	ENSP00000300289	397	421	506	0.006	25	10	15	0	5
unique_8454	693	909	1121	ENSP00000466989	37	226	629	0.007	225	60	122	43	19
unique_8467	132	191	429	ENSP00000287169	106	162	716	1.34e-14	60	29	28	3	14
unique_8491	129	333	360	ENSP00000287169	55	253	716	2.64e-19	223	59	122	42	57
unique_8510	83	330	370	ENSP00000287169	22	262	716	1.34e-41	254	92	143	19	67
