# Supplementary material for: Molecular Mimicry between Toxoplasma gondii B-Cell Epitopes and Neurodevelopmental Proteins: An Immunoinformatic Approach
Source: Biomolecules. 2024 Aug 1;14(8):933. doi: 10.3390/biom14080933 (PMC11352964; doi:10.3390/biom14080933)
Supplement: Supplementary file 1 [file biomolecules-14-00933-s001.zip › Supplemental S2/random/blast-all_methods-hs_surface_random_13-filtered.txt]

unique_87	3	1261	1266	ENSP00000478255	105	1273	1281	0.0	1266	481	681	104	99
unique_87	3	1259	1266	ENSP00000497931	132	1314	1322	0.0	1269	449	722	98	99
unique_87	702	1261	1266	ENSP00000497931	134	656	1322	1.39e-74	566	194	323	49	99
unique_127	5	99	107	ENSP00000298119	580	673	720	0.008	95	21	73	1	89
unique_129	12	259	283	ENSP00000296474	1085	1333	1401	9.52e-14	255	63	179	13	88
unique_264	38	141	144	ENSP00000475084	814	924	1549	2.40e-11	112	33	70	9	90
unique_264	16	129	144	ENSP00000475084	828	932	1549	4.66e-06	122	32	65	25	90
unique_264	67	144	144	ENSP00000475084	810	883	1549	0.001	78	20	54	4	90
unique_277	5	624	666	ENSP00000506097	30	606	617	0.0	623	377	197	49	93
unique_355	1	267	270	ENSP00000426433	2	268	273	3.91e-104	267	137	130	0	99
unique_355	8	270	270	ENSP00000441875	19	283	300	1.57e-89	267	132	129	6	97
unique_732	8	169	192	ENSP00000265986	54	230	1020	4.70e-49	177	81	81	15	84
unique_779	5	102	112	ENSP00000494828	130	225	564	0.007	98	25	71	2	88
unique_1170	82	457	465	ENSP00000434228	395	776	2040	2.65e-27	394	98	266	30	81
unique_1200	106	706	727	ENSP00000506097	28	601	617	0.0	618	308	249	61	83
unique_1848	25	330	342	ENSP00000225577	83	391	526	1.29e-70	311	113	191	7	89
unique_2407	3	255	296	ENSP00000498670	670	919	1023	7.79e-10	266	62	175	29	85
unique_2410	1	261	282	ENSP00000225577	89	354	526	2.21e-32	272	77	178	17	93
unique_2410	9	249	282	ENSP00000296474	1088	1333	1401	2.78e-15	251	61	175	15	85
unique_2519	14	475	564	ENSP00000265986	558	939	1020	2.51e-14	467	99	278	90	82
unique_2889	1	517	525	ENSP00000478255	162	626	1281	2.54e-43	534	148	300	86	98
unique_2889	275	517	525	ENSP00000478255	1031	1271	1281	7.17e-41	247	85	152	10	98
unique_2889	4	519	525	ENSP00000497931	851	1316	1322	9.71e-42	520	137	325	58	99
unique_2889	1	517	525	ENSP00000497931	189	654	1322	2.78e-39	524	139	320	65	99
unique_3433	39	371	400	ENSP00000225577	52	367	526	5.12e-29	342	97	210	35	83
unique_3437	15	379	404	ENSP00000225577	79	447	526	1.28e-37	394	111	229	54	90
unique_3841	18	156	168	ENSP00000475084	756	918	1549	1.10e-09	164	45	93	26	83
unique_4007	19	563	567	ENSP00000402478	33	552	574	9.89e-11	575	136	354	85	96
unique_4203	41	286	296	ENSP00000408335	117	440	2004	1.06e-07	328	84	158	86	86
unique_4203	39	292	296	ENSP00000408335	591	857	2004	6.61e-07	284	80	157	47	86
unique_4203	61	276	296	ENSP00000408335	868	1125	2004	2.99e-06	266	73	135	58	86
unique_4203	61	293	296	ENSP00000408335	103	369	2004	6.47e-06	278	75	147	56	86
unique_4203	39	278	296	ENSP00000408335	278	550	2004	1.60e-05	281	76	156	49	86
unique_4203	53	281	296	ENSP00000408335	669	933	2004	1.65e-04	267	72	155	40	86
unique_4203	42	234	296	ENSP00000408335	772	1007	2004	0.004	236	64	129	43	86
unique_4203	40	277	296	ENSP00000408335	440	689	2004	0.006	271	70	147	54	86
unique_4296	8	178	201	ENSP00000449241	407	573	1193	8.80e-06	177	46	115	16	85
unique_4468	18	554	574	ENSP00000402478	21	555	574	0.0	537	296	239	2	94
unique_4643	80	656	666	ENSP00000402478	13	555	574	1.96e-119	578	204	338	36	87
unique_4879	17	184	193	ENSP00000449241	402	562	1193	6.78e-05	177	50	102	25	87
unique_5210	9	296	350	ENSP00000492290	240	529	533	4.37e-11	321	83	174	64	82
unique_5312	12	289	289	ENSP00000441875	18	298	300	1.67e-103	281	146	132	3	96
unique_5312	8	273	289	ENSP00000426433	4	270	273	2.19e-95	268	137	128	3	92
unique_5801	3	249	294	ENSP00000225577	91	335	526	8.31e-29	251	65	176	10	84
unique_5801	7	251	294	ENSP00000296474	1086	1333	1401	1.01e-11	254	60	179	15	83
unique_5801	1	256	294	ENSP00000498670	668	913	1023	9.55e-09	259	53	190	16	87
unique_5801	6	257	294	ENSP00000492290	237	494	533	1.57e-08	280	70	160	50	86
unique_5908	12	311	332	ENSP00000225577	89	384	526	1.53e-65	304	115	177	12	90
unique_6214	19	931	1021	ENSP00000265986	46	944	1020	9.30e-99	925	251	636	38	89
unique_6681	228	1544	1544	ENSP00000478255	35	1278	1281	0.0	1347	503	711	133	85
unique_6681	244	835	1544	ENSP00000478255	711	1280	1281	1.25e-103	607	227	328	52	85
unique_6681	193	1537	1544	ENSP00000497931	18	1314	1322	0.0	1403	480	759	164	88
unique_6681	997	1544	1544	ENSP00000497931	162	661	1322	3.83e-78	549	200	299	50	88
unique_6696	239	1253	2156	ENSP00000408335	194	1125	2004	2.51e-14	1080	271	596	213	94
unique_6696	324	1461	2156	ENSP00000408335	24	1079	2004	6.24e-12	1221	301	672	248	94
unique_6696	1105	2086	2156	ENSP00000408335	101	972	2004	9.75e-12	1038	263	553	222	94
unique_6696	841	1898	2156	ENSP00000408335	101	1120	2004	9.85e-11	1167	279	632	256	94
unique_6696	101	725	2156	ENSP00000408335	517	1125	2004	1.55e-09	689	169	376	144	94
unique_6696	852	1985	2156	ENSP00000408335	24	1041	2004	8.01e-07	1210	295	647	268	94
unique_6696	101	1146	2156	ENSP00000408335	160	1161	2004	1.90e-06	1159	276	613	270	94
unique_6696	1640	2089	2156	ENSP00000408335	25	439	2004	1.57e-04	480	120	265	95	94
unique_6696	1368	2118	2156	ENSP00000408335	101	769	2004	0.002	812	206	402	204	94
unique_7032	28	533	545	ENSP00000402478	41	554	574	2.36e-08	555	120	345	90	93
unique_7276	23	235	241	ENSP00000225577	126	351	526	1.07e-32	229	76	134	19	88
unique_7573	32	650	667	ENSP00000506097	20	606	617	0.0	625	413	168	44	93
unique_8135	14	155	187	ENSP00000408335	1599	1740	2004	7.63e-07	147	48	89	10	88
unique_8135	41	177	187	ENSP00000408335	1694	1832	2004	7.27e-04	144	45	87	12	88
unique_8135	40	140	187	ENSP00000408335	1726	1823	2004	0.002	101	35	63	3	88
