# Supplementary material for: Molecular Mimicry between Toxoplasma gondii B-Cell Epitopes and Neurodevelopmental Proteins: An Immunoinformatic Approach
Source: Biomolecules. 2024 Aug 1;14(8):933. doi: 10.3390/biom14080933 (PMC11352964; doi:10.3390/biom14080933)
Supplement: Supplementary file 1 [file biomolecules-14-00933-s001.zip › Supplemental S2/random/blast-all_methods-hs_surface_random_13-protein_ids.txt]

ENSP00000225577
ENSP00000265986
ENSP00000296474
ENSP00000298119
ENSP00000402478
ENSP00000408335
ENSP00000426433
ENSP00000434228
ENSP00000441875
ENSP00000449241
ENSP00000475084
ENSP00000478255
ENSP00000492290
ENSP00000494828
ENSP00000497931
ENSP00000498670
ENSP00000506097
