# Supplementary material for: Molecular Mimicry between Toxoplasma gondii B-Cell Epitopes and Neurodevelopmental Proteins: An Immunoinformatic Approach
Source: Biomolecules. 2024 Aug 1;14(8):933. doi: 10.3390/biom14080933 (PMC11352964; doi:10.3390/biom14080933)
Supplement: Supplementary file 1 [file biomolecules-14-00933-s001.zip › Supplemental S2/random/blast-all_methods-hs_surface_random_13.txt]

unique_2	1470	1592	2375	ENSP00000429036	3	106	449	0.005	123	35	69	19	5
unique_9	43	197	541	ENSP00000402478	47	197	574	2.11e-07	159	42	105	12	29
unique_35	371	922	1044	ENSP00000291524	90	598	664	2.11e-42	568	148	345	75	53
unique_35	378	538	1044	ENSP00000478255	409	561	1281	2.68e-07	166	42	106	18	21
unique_35	378	592	1044	ENSP00000478255	1052	1255	1281	5.74e-06	222	58	139	25	21
unique_35	371	563	1044	ENSP00000497931	1090	1274	1322	1.12e-05	195	50	133	12	18
unique_35	371	563	1044	ENSP00000497931	432	614	1322	2.18e-05	197	53	126	18	18
unique_47	412	574	584	ENSP00000308117	500	657	758	1.67e-04	174	51	96	27	28
unique_62	147	236	279	ENSP00000225577	190	275	526	6.35e-12	90	31	55	4	32
unique_62	163	220	279	ENSP00000408734	175	234	337	2.73e-08	60	23	35	2	21
unique_62	152	208	279	ENSP00000296474	1185	1245	1401	6.72e-05	61	19	38	4	20
unique_62	156	203	279	ENSP00000358997	319	368	713	1.96e-04	50	16	32	2	17
unique_62	168	221	279	ENSP00000492290	355	412	533	6.55e-04	58	19	35	4	19
unique_62	168	221	279	ENSP00000397550	328	385	488	7.77e-04	58	21	33	4	19
unique_70	12	177	215	ENSP00000449241	407	571	1193	3.90e-04	175	42	114	19	77
unique_75	1508	1734	1941	ENSP00000497203	1062	1267	1420	1.12e-28	228	73	132	23	64
unique_75	833	1000	1941	ENSP00000497203	414	581	1420	1.51e-28	169	64	103	2	64
unique_75	290	702	1941	ENSP00000497203	5	388	1420	1.37e-26	425	103	269	53	64
unique_75	1212	1415	1941	ENSP00000497203	855	1056	1420	3.43e-23	207	57	142	8	64
unique_75	1818	1923	1941	ENSP00000497203	1274	1378	1420	7.40e-17	106	40	65	1	64
unique_75	460	995	1941	ENSP00000497203	881	1369	1420	1.84e-09	560	114	351	95	64
unique_75	1824	1902	1941	ENSP00000497203	482	561	1420	7.46e-05	80	26	53	1	64
unique_75	782	1056	1941	ENSP00000478255	409	687	1281	6.67e-17	290	78	186	26	27
unique_75	1611	1737	1941	ENSP00000478255	388	516	1281	1.46e-14	130	44	82	4	27
unique_75	1821	1929	1941	ENSP00000478255	1168	1276	1281	1.78e-14	109	39	70	0	27
unique_75	782	1004	1941	ENSP00000478255	1052	1274	1281	3.09e-14	231	63	152	16	27
unique_75	1818	1927	1941	ENSP00000478255	520	629	1281	1.59e-13	110	38	72	0	27
unique_75	1611	1753	1941	ENSP00000478255	1031	1174	1281	2.46e-12	149	44	94	11	27
unique_75	1605	1737	1941	ENSP00000497931	407	544	1322	9.89e-15	140	53	78	9	29
unique_75	1570	1753	1941	ENSP00000497931	1027	1220	1322	7.75e-14	196	56	126	14	29
unique_75	1819	1922	1941	ENSP00000497931	1209	1312	1322	6.33e-13	104	37	67	0	29
unique_75	767	992	1941	ENSP00000497931	1078	1303	1322	3.92e-10	236	61	155	20	29
unique_75	1837	1924	1941	ENSP00000497931	567	653	1322	3.34e-09	88	31	56	1	29
unique_75	782	1031	1941	ENSP00000497931	437	683	1322	3.53e-06	263	69	165	29	29
unique_75	1626	1701	1941	ENSP00000291524	84	165	664	5.28e-05	85	29	44	12	15
unique_75	781	992	1941	ENSP00000291524	96	301	664	8.54e-04	224	53	141	30	15
unique_81	12	181	212	ENSP00000449241	408	575	1193	1.63e-06	176	38	124	14	80
unique_85	77	512	821	ENSP00000434228	389	840	2040	5.08e-33	457	126	305	26	53
unique_87	3	1261	1266	ENSP00000478255	105	1273	1281	0.0	1266	481	681	104	99
unique_87	3	1259	1266	ENSP00000497931	132	1314	1322	0.0	1269	449	722	98	99
unique_87	702	1261	1266	ENSP00000497931	134	656	1322	1.39e-74	566	194	323	49	99
unique_87	857	1262	1266	ENSP00000497203	994	1383	1420	4.16e-18	429	92	275	62	55
unique_87	329	549	1266	ENSP00000497203	1165	1374	1420	3.01e-15	221	54	156	11	55
unique_87	353	616	1266	ENSP00000497203	403	647	1420	2.70e-10	274	64	171	39	55
unique_87	1093	1251	1266	ENSP00000497203	426	576	1420	7.48e-09	162	45	103	14	55
unique_87	311	486	1266	ENSP00000291524	73	248	664	3.47e-14	188	55	109	24	36
unique_87	943	1217	1266	ENSP00000291524	18	274	664	9.03e-13	290	72	170	48	36
unique_104	93	148	625	ENSP00000408335	1633	1689	2004	0.001	57	22	34	1	9
unique_117	57	329	424	ENSP00000225577	97	309	526	1.55e-15	277	66	143	68	64
unique_117	124	311	424	ENSP00000408734	108	261	337	1.86e-11	194	50	98	46	44
unique_117	123	222	424	ENSP00000296474	1129	1231	1401	2.55e-11	103	33	67	3	24
unique_117	57	222	424	ENSP00000358997	218	363	713	4.02e-06	178	38	96	44	39
unique_117	98	221	424	ENSP00000397550	213	357	488	3.29e-04	146	37	86	23	29
unique_117	42	221	424	ENSP00000498670	662	818	1023	0.001	188	40	109	39	42
unique_117	195	225	424	ENSP00000492290	358	388	533	0.005	31	14	17	0	7
unique_126	38	194	209	ENSP00000441875	25	188	300	1.05e-08	164	42	115	7	75
unique_126	79	195	209	ENSP00000426433	57	170	273	4.30e-05	118	27	86	5	56
unique_127	5	99	107	ENSP00000298119	580	673	720	0.008	95	21	73	1	89
unique_129	9	216	283	ENSP00000225577	91	295	526	1.09e-22	214	63	136	15	73
unique_129	12	259	283	ENSP00000296474	1085	1333	1401	9.52e-14	255	63	179	13	88
unique_129	15	209	283	ENSP00000408734	68	258	337	2.30e-13	200	59	127	14	69
unique_129	8	206	283	ENSP00000358997	211	416	713	5.08e-08	211	47	147	17	70
unique_129	10	226	283	ENSP00000498670	672	875	1023	3.99e-06	232	48	141	43	77
unique_129	132	259	283	ENSP00000492290	355	513	533	5.42e-06	160	41	86	33	45
unique_129	132	208	283	ENSP00000397550	328	414	488	6.99e-05	87	30	47	10	27
unique_165	234	319	322	ENSP00000317714	206	291	298	3.10e-06	86	22	64	0	27
unique_184	292	402	762	ENSP00000506097	246	357	617	0.008	113	27	83	3	15
unique_221	297	364	852	ENSP00000457262	39	106	196	5.79e-07	68	18	50	0	13
unique_221	686	725	852	ENSP00000457262	45	85	196	0.002	41	15	25	1	13
unique_248	264	586	1129	ENSP00000225577	77	355	526	6.73e-12	332	78	192	62	29
unique_248	391	498	1129	ENSP00000408734	174	259	337	1.23e-06	108	32	54	22	10
unique_264	38	141	144	ENSP00000475084	814	924	1549	2.40e-11	112	33	70	9	90
unique_264	16	129	144	ENSP00000475084	828	932	1549	4.66e-06	122	32	65	25	90
unique_264	67	144	144	ENSP00000475084	810	883	1549	0.001	78	20	54	4	90
unique_271	153	758	765	ENSP00000291524	90	655	664	9.38e-77	614	186	372	56	79
unique_271	159	360	765	ENSP00000478255	408	610	1281	5.74e-15	213	66	126	21	29
unique_271	160	378	765	ENSP00000478255	1052	1271	1281	9.08e-13	234	66	139	29	29
unique_271	156	366	765	ENSP00000497931	1091	1298	1322	2.49e-14	218	56	145	17	28
unique_271	156	345	765	ENSP00000497931	433	619	1322	9.36e-09	194	56	127	11	28
unique_271	160	338	765	ENSP00000497203	1165	1339	1420	8.69e-07	188	49	117	22	23
unique_277	5	624	666	ENSP00000506097	30	606	617	0.0	623	377	197	49	93
unique_282	18	175	213	ENSP00000449241	411	567	1193	0.001	165	38	112	15	74
unique_307	12	178	208	ENSP00000449241	408	573	1193	0.002	173	36	124	13	80
unique_321	147	297	338	ENSP00000225577	191	338	526	1.19e-04	161	38	100	23	45
unique_327	283	369	777	ENSP00000389814	14	96	245	4.17e-04	89	29	52	8	11
unique_338	265	349	895	ENSP00000389814	40	135	245	0.008	96	31	54	11	9
unique_342	288	375	507	ENSP00000434228	389	481	2040	0.001	95	33	53	9	17
unique_349	441	603	693	ENSP00000492290	263	440	533	3.41e-05	181	39	121	21	24
unique_349	501	608	693	ENSP00000397550	306	420	488	7.85e-05	115	27	81	7	16
unique_349	502	634	693	ENSP00000225577	190	316	526	8.51e-04	134	29	97	8	19
unique_350	225	339	3185	ENSP00000369207	259	359	1002	2.65e-04	116	32	68	16	4
unique_350	225	339	3185	ENSP00000369202	275	375	967	3.36e-04	116	32	68	16	4
unique_350	225	339	3185	ENSP00000369198	275	375	1018	3.39e-04	116	32	68	16	4
unique_350	225	339	3185	ENSP00000353421	253	353	996	3.41e-04	116	32	68	16	4
unique_355	1	267	270	ENSP00000426433	2	268	273	3.91e-104	267	137	130	0	99
unique_355	8	270	270	ENSP00000441875	19	283	300	1.57e-89	267	132	129	6	97
unique_431	63	159	188	ENSP00000327336	114	210	369	5.88e-04	98	23	73	2	52
unique_442	264	422	583	ENSP00000268171	148	301	795	1.05e-05	178	44	91	43	27
unique_449	287	346	436	ENSP00000339168	39	98	272	1.95e-05	60	22	38	0	14
unique_458	12	341	513	ENSP00000225577	75	374	526	7.89e-38	335	99	196	40	64
unique_458	37	303	513	ENSP00000296474	1085	1331	1401	4.20e-11	275	63	176	36	52
unique_458	96	262	513	ENSP00000408734	118	264	337	4.45e-11	170	43	101	26	33
unique_458	33	258	513	ENSP00000358997	211	421	713	6.28e-10	234	57	146	31	44
unique_458	36	254	513	ENSP00000397550	209	413	488	4.98e-08	240	55	129	56	43
unique_458	38	254	513	ENSP00000492290	238	440	533	1.84e-05	239	54	127	58	42
unique_459	9	135	469	ENSP00000457262	9	134	196	4.43e-23	130	48	75	7	46
unique_459	364	454	469	ENSP00000457262	39	128	196	6.71e-12	92	30	59	3	46
unique_506	219	640	758	ENSP00000408335	712	1089	2004	8.91e-11	437	112	251	74	61
unique_506	214	637	758	ENSP00000408335	410	755	2004	5.65e-07	437	101	232	104	61
unique_506	218	658	758	ENSP00000408335	337	731	2004	7.35e-07	468	114	254	100	61
unique_506	197	636	758	ENSP00000408335	548	966	2004	1.26e-06	472	116	271	85	61
unique_506	222	550	758	ENSP00000354080	59	354	989	8.44e-08	341	92	192	57	43
unique_506	305	361	758	ENSP00000354080	57	111	989	2.09e-04	57	21	34	2	43
unique_506	199	320	758	ENSP00000379438	63	181	674	8.47e-04	127	37	77	13	16
unique_532	294	555	672	ENSP00000225577	59	286	526	4.20e-07	278	64	148	66	39
unique_536	70	160	614	ENSP00000374871	8	106	117	8.48e-04	99	30	61	8	15
unique_545	92	182	4007	ENSP00000423517	735	820	821	5.46e-04	95	30	52	13	2
unique_549	32	123	143	ENSP00000348227	309	399	840	0.006	97	26	60	11	64
unique_567	29	257	407	ENSP00000225577	91	313	526	6.40e-08	246	57	149	40	56
unique_567	32	229	407	ENSP00000408734	65	259	337	4.50e-07	204	52	137	15	49
unique_567	33	237	407	ENSP00000296474	1086	1291	1401	1.25e-05	212	45	154	13	50
unique_567	25	201	407	ENSP00000492290	230	409	533	3.42e-04	194	45	118	31	43
unique_567	34	199	407	ENSP00000358997	217	390	713	0.004	178	47	115	16	41
unique_568	142	354	559	ENSP00000408335	1580	1786	2004	2.10e-04	216	68	136	12	43
unique_568	116	255	559	ENSP00000408335	1668	1791	2004	5.98e-04	140	49	75	16	43
unique_598	203	1372	2159	ENSP00000408335	102	1161	2004	9.69e-78	1216	358	656	202	60
unique_598	358	1294	2159	ENSP00000408335	35	1000	2004	1.40e-61	1058	289	556	213	60
unique_598	1182	1501	2159	ENSP00000408335	29	349	2004	1.25e-19	354	104	183	67	60
unique_598	905	1307	2159	ENSP00000354080	30	409	989	5.83e-39	423	140	220	63	61
unique_598	468	881	2159	ENSP00000354080	20	425	989	2.15e-38	437	138	245	54	61
unique_598	522	935	2159	ENSP00000354080	33	430	989	8.25e-38	431	138	243	50	61
unique_598	248	618	2159	ENSP00000354080	17	415	989	7.66e-33	415	132	223	60	61
unique_598	1125	1498	2159	ENSP00000354080	25	391	989	5.17e-32	393	133	215	45	61
unique_598	1258	1520	2159	ENSP00000354080	32	335	989	6.21e-24	314	100	153	61	61
unique_598	204	555	2159	ENSP00000354080	59	393	989	2.45e-22	367	109	211	47	61
unique_598	447	575	2159	ENSP00000379438	67	189	674	1.35e-23	133	66	53	14	52
unique_598	744	912	2159	ENSP00000379438	67	256	674	8.28e-23	194	75	90	29	52
unique_598	1411	1506	2159	ENSP00000379438	83	181	674	7.28e-21	99	49	47	3	52
unique_598	274	383	2159	ENSP00000379438	67	178	674	2.03e-20	114	55	53	6	52
unique_598	492	624	2159	ENSP00000379438	68	195	674	1.17e-18	136	60	65	11	52
unique_598	371	520	2159	ENSP00000379438	39	181	674	1.33e-18	152	60	81	11	52
unique_598	851	991	2159	ENSP00000379438	48	174	674	5.75e-14	144	55	69	20	52
unique_598	188	296	2159	ENSP00000379438	65	174	674	1.05e-12	115	47	57	11	52
unique_598	962	1079	2159	ENSP00000379438	60	175	674	1.91e-11	120	45	69	6	52
unique_598	1229	1481	2159	ENSP00000379438	68	371	674	1.42e-10	313	82	162	69	52
unique_598	1160	1251	2159	ENSP00000379438	82	175	674	8.49e-10	97	36	53	8	52
unique_598	1282	1381	2159	ENSP00000308117	252	346	758	1.65e-06	109	33	53	23	37
unique_598	503	595	2159	ENSP00000308117	252	341	758	3.66e-06	99	39	45	15	37
unique_598	713	806	2159	ENSP00000308117	250	340	758	9.96e-05	98	37	50	11	37
unique_598	207	363	2159	ENSP00000308117	225	361	758	1.24e-04	160	47	87	26	37
unique_598	278	383	2159	ENSP00000308117	244	345	758	7.54e-04	108	35	65	8	37
unique_598	1374	1517	2159	ENSP00000308117	221	361	758	0.001	157	51	77	29	37
unique_598	981	1086	2159	ENSP00000308117	252	349	758	0.002	114	37	53	24	37
unique_598	671	732	2159	ENSP00000308117	292	348	758	0.003	62	22	35	5	37
unique_598	743	857	2159	ENSP00000308117	244	351	758	0.004	124	40	59	25	37
unique_598	1226	1321	2159	ENSP00000360764	108	194	274	6.16e-06	99	34	50	15	23
unique_598	532	626	2159	ENSP00000360764	110	194	274	2.06e-05	98	37	45	16	23
unique_598	921	1001	2159	ENSP00000360764	112	177	274	0.002	81	29	37	15	23
unique_598	1411	1465	2159	ENSP00000360764	123	176	274	0.002	58	24	27	7	23
unique_598	242	303	2159	ENSP00000360764	122	174	274	0.004	63	24	28	11	23
unique_598	290	346	2159	ENSP00000360764	123	176	274	0.004	59	24	28	7	23
unique_598	463	520	2159	ENSP00000360764	123	176	274	0.005	61	24	27	10	23
unique_598	760	817	2159	ENSP00000416366	130	185	294	0.001	60	24	30	6	5
unique_598	1258	1300	2159	ENSP00000416366	143	184	294	0.003	45	19	21	5	5
unique_654	42	154	324	ENSP00000262304	45	137	4304	4.01e-04	116	34	56	26	35
unique_654	30	204	324	ENSP00000441219	69	273	421	0.001	219	59	102	58	54
unique_654	30	204	324	ENSP00000489447	69	273	421	0.001	219	59	102	58	54
unique_654	30	204	324	ENSP00000489143	69	273	421	0.001	219	59	102	58	54
unique_657	716	905	983	ENSP00000408734	68	259	337	2.57e-17	195	57	130	8	19
unique_657	716	855	983	ENSP00000358997	218	363	713	1.77e-13	150	43	93	14	14
unique_657	707	947	983	ENSP00000225577	102	328	526	7.06e-13	241	54	173	14	25
unique_657	716	975	983	ENSP00000296474	1088	1352	1401	2.57e-12	271	57	197	17	26
unique_657	712	964	983	ENSP00000492290	236	521	533	4.83e-11	301	77	161	63	26
unique_657	710	902	983	ENSP00000397550	207	413	488	7.90e-11	219	61	120	38	20
unique_664	7	122	547	ENSP00000402478	29	148	574	2.05e-08	120	31	85	4	21
unique_665	39	281	366	ENSP00000225577	95	293	526	1.09e-13	245	68	129	48	66
unique_665	175	277	366	ENSP00000408734	164	259	337	2.84e-08	107	32	60	15	28
unique_665	182	274	366	ENSP00000492290	339	440	533	1.17e-06	107	34	54	19	25
unique_665	182	272	366	ENSP00000397550	312	411	488	1.79e-06	107	34	50	23	25
unique_665	150	278	366	ENSP00000358997	291	421	713	0.001	143	33	84	26	35
unique_665	181	283	366	ENSP00000296474	1192	1290	1401	0.002	112	31	59	22	28
unique_665	179	281	366	ENSP00000498670	778	863	1023	0.002	104	26	59	19	28
unique_700	15	174	211	ENSP00000449241	411	565	1193	6.21e-06	179	47	89	43	76
unique_716	59	135	266	ENSP00000423517	729	819	821	9.85e-07	91	32	45	14	38
unique_716	76	158	266	ENSP00000423517	712	788	821	2.55e-04	83	22	55	6	38
unique_732	8	169	192	ENSP00000265986	54	230	1020	4.70e-49	177	81	81	15	84
unique_758	117	167	1352	ENSP00000265986	105	154	1020	0.002	52	18	31	3	4
unique_779	5	102	112	ENSP00000494828	130	225	564	0.007	98	25	71	2	88
unique_783	320	515	2001	ENSP00000225577	95	289	526	3.78e-09	200	51	140	9	10
unique_783	359	515	2001	ENSP00000408734	98	259	337	8.85e-04	165	36	118	11	8
unique_799	28	136	594	ENSP00000411767	537	638	1065	0.001	109	25	77	7	18
unique_820	78	150	359	ENSP00000384126	314	391	663	6.91e-04	78	30	43	5	20
unique_820	78	150	359	ENSP00000260061	314	391	663	6.91e-04	78	30	43	5	20
unique_820	71	158	359	ENSP00000361682	609	695	811	0.002	89	31	55	3	25
unique_820	71	158	359	ENSP00000259324	609	695	811	0.002	89	31	55	3	25
unique_868	341	434	1157	ENSP00000408335	1700	1791	2004	1.74e-06	94	35	57	2	29
unique_868	267	598	1157	ENSP00000408335	1501	1824	2004	0.004	362	96	198	68	29
unique_872	421	479	2030	ENSP00000411767	12	74	1065	6.67e-05	65	20	37	8	3
unique_880	353	549	612	ENSP00000478255	393	610	1281	4.23e-08	229	58	128	43	61
unique_880	111	289	612	ENSP00000478255	418	592	1281	9.06e-07	189	48	117	24	61
unique_880	111	289	612	ENSP00000478255	1061	1237	1281	6.55e-06	198	49	109	40	61
unique_880	360	548	612	ENSP00000478255	1042	1247	1281	1.24e-04	219	53	123	43	61
unique_880	113	284	612	ENSP00000291524	108	271	664	1.67e-06	180	46	110	24	51
unique_880	378	517	612	ENSP00000291524	102	257	664	2.52e-05	166	36	94	36	51
unique_880	112	289	612	ENSP00000497931	1105	1280	1322	2.57e-05	195	50	109	36	61
unique_880	360	507	612	ENSP00000497931	1085	1252	1322	4.91e-05	173	40	103	30	61
unique_880	360	554	612	ENSP00000497931	427	636	1322	0.003	221	55	129	37	61
unique_880	109	289	612	ENSP00000497931	444	620	1322	0.006	199	49	110	40	61
unique_880	474	530	612	ENSP00000497203	487	542	1420	2.82e-05	59	26	28	5	56
unique_880	91	289	612	ENSP00000497203	1152	1346	1420	1.46e-04	213	53	128	32	56
unique_880	389	532	612	ENSP00000497203	1181	1341	1420	8.96e-04	165	43	97	25	56
unique_886	1212	1312	1387	ENSP00000225577	232	328	526	4.12e-14	102	39	57	6	19
unique_886	969	1133	1387	ENSP00000225577	96	276	526	1.63e-11	182	50	114	18	19
unique_886	1211	1271	1387	ENSP00000408734	200	261	337	1.77e-04	64	25	34	5	14
unique_886	970	1097	1387	ENSP00000408734	68	195	337	8.96e-04	131	36	89	6	14
unique_886	969	1096	1387	ENSP00000397550	212	342	488	0.002	142	35	82	25	9
unique_896	326	427	511	ENSP00000408335	1183	1285	2004	4.84e-10	111	40	54	17	47
unique_896	216	346	511	ENSP00000408335	1180	1284	2004	8.10e-06	141	42	53	46	47
unique_896	186	240	511	ENSP00000408335	1226	1285	2004	2.08e-04	62	24	29	9	47
unique_897	221	533	2590	ENSP00000434228	402	637	2040	3.35e-13	318	75	156	87	16
unique_897	798	911	2590	ENSP00000434228	807	918	2040	0.004	116	32	78	6	16
unique_907	655	804	807	ENSP00000434228	1788	1926	2040	0.002	158	38	93	27	19
unique_908	419	489	1084	ENSP00000265986	85	151	1020	4.83e-06	71	26	41	4	7
unique_914	498	617	824	ENSP00000506097	465	587	617	0.001	128	33	82	13	36
unique_914	57	234	824	ENSP00000506097	29	198	617	0.003	186	43	119	24	36
unique_928	501	585	621	ENSP00000457262	41	124	196	2.44e-12	88	33	48	7	32
unique_928	108	222	621	ENSP00000457262	45	159	196	2.29e-05	118	34	78	6	32
unique_932	1316	1445	3014	ENSP00000423517	708	813	821	2.23e-04	130	35	71	24	4
unique_932	1560	1652	3014	ENSP00000512854	354	450	660	0.008	97	25	68	4	3
unique_937	2999	3255	3401	ENSP00000434228	1387	1633	2040	0.002	264	68	172	24	8
unique_1002	414	592	877	ENSP00000369198	226	412	1018	0.008	206	57	103	46	20
unique_1002	414	592	877	ENSP00000369207	210	396	1002	0.009	206	57	103	46	20
unique_1002	414	592	877	ENSP00000353421	204	390	996	0.009	206	57	103	46	20
unique_1025	194	222	1416	ENSP00000411767	411	440	1065	1.64e-04	30	19	10	1	2
unique_1053	201	304	310	ENSP00000408335	1716	1819	2004	2.47e-09	104	38	66	0	46
unique_1053	167	304	310	ENSP00000408335	1646	1786	2004	3.07e-07	144	45	90	9	46
unique_1053	215	310	310	ENSP00000408335	1583	1692	2004	0.001	110	32	64	14	46
unique_1053	189	273	310	ENSP00000449241	1073	1145	1193	3.48e-05	87	32	39	16	27
unique_1068	766	936	1063	ENSP00000268171	137	301	795	1.11e-05	188	43	105	40	16
unique_1114	119	196	272	ENSP00000369207	246	350	1002	6.41e-04	105	30	48	27	29
unique_1114	119	196	272	ENSP00000353421	240	344	996	7.44e-04	105	30	48	27	29
unique_1114	119	196	272	ENSP00000369198	262	366	1018	7.46e-04	105	30	48	27	29
unique_1114	119	196	272	ENSP00000369202	262	366	967	9.00e-04	105	30	48	27	29
unique_1124	229	307	1765	ENSP00000225577	142	229	526	3.80e-09	88	31	48	9	15
unique_1124	348	524	1765	ENSP00000225577	189	353	526	2.39e-06	192	53	97	42	15
unique_1124	416	455	1765	ENSP00000408734	223	261	337	1.60e-06	40	21	18	1	2
unique_1154	1325	1491	2126	ENSP00000434228	1475	1637	2040	3.68e-06	175	52	103	20	8
unique_1170	82	457	465	ENSP00000434228	395	776	2040	2.65e-27	394	98	266	30	81
unique_1186	977	1062	1179	ENSP00000225577	232	320	526	1.02e-05	89	23	63	3	7
unique_1189	235	452	517	ENSP00000291524	95	298	664	8.72e-13	222	67	133	22	42
unique_1189	236	501	517	ENSP00000478255	408	663	1281	1.05e-11	279	76	167	36	51
unique_1189	237	446	517	ENSP00000478255	1052	1251	1281	6.34e-10	219	59	132	28	51
unique_1189	211	451	517	ENSP00000497931	1068	1299	1322	2.97e-09	253	65	155	33	47
unique_1189	236	293	517	ENSP00000497931	436	491	1322	6.29e-04	58	21	35	2	47
unique_1189	205	411	517	ENSP00000497203	1133	1329	1420	3.07e-08	208	50	146	12	40
unique_1200	106	706	727	ENSP00000506097	28	601	617	0.0	618	308	249	61	83
unique_1217	584	733	745	ENSP00000225577	197	369	526	6.48e-06	179	43	101	35	20
unique_1217	593	681	745	ENSP00000408734	175	261	337	0.003	102	28	46	28	12
unique_1235	471	618	1928	ENSP00000265969	272	412	586	0.002	156	36	97	23	8
unique_1279	89	132	821	ENSP00000411767	411	454	1065	0.004	45	18	25	2	10
unique_1279	159	192	821	ENSP00000411767	409	440	1065	0.005	34	16	16	2	10
unique_1369	1552	1738	3420	ENSP00000321427	799	988	989	0.002	203	49	125	29	5
unique_1385	551	795	1605	ENSP00000354080	532	728	989	0.006	252	56	134	62	15
unique_1396	420	472	551	ENSP00000296585	477	535	1182	0.009	59	17	36	6	10
unique_1433	335	426	534	ENSP00000397550	315	413	488	0.004	104	31	56	17	17
unique_1438	42	75	76	ENSP00000497931	51	84	1322	7.98e-04	34	15	19	0	45
unique_1447	177	339	395	ENSP00000462597	19	197	302	8.32e-08	182	47	113	22	41
unique_1488	1	645	817	ENSP00000506097	29	568	617	1.74e-48	656	167	362	127	79
unique_1492	29	61	70	ENSP00000357137	102	134	232	0.008	33	13	20	0	47
unique_1498	143	289	313	ENSP00000369207	210	338	1002	8.52e-04	148	41	87	20	47
unique_1498	143	289	313	ENSP00000369198	226	354	1018	0.001	148	41	87	20	47
unique_1498	143	289	313	ENSP00000353421	204	332	996	0.002	148	41	87	20	47
unique_1498	143	289	313	ENSP00000369202	226	354	967	0.002	148	41	87	20	47
unique_1500	56	128	381	ENSP00000403731	431	505	552	0.001	79	27	42	10	19
unique_1518	213	277	455	ENSP00000361682	205	267	811	0.004	65	21	42	2	14
unique_1518	213	277	455	ENSP00000259324	205	267	811	0.004	65	21	42	2	14
unique_1553	229	402	1306	ENSP00000225577	145	291	526	7.83e-07	174	39	108	27	13
unique_1577	139	195	224	ENSP00000054666	11	67	101	2.63e-04	57	17	40	0	25
unique_1584	440	601	808	ENSP00000403685	205	376	458	1.31e-05	176	47	111	18	20
unique_1588	208	252	359	ENSP00000301678	185	227	553	0.001	45	19	24	2	13
unique_1588	208	252	359	ENSP00000499447	185	227	541	0.001	45	19	24	2	13
unique_1617	155	323	716	ENSP00000408335	446	598	2004	4.25e-11	171	50	101	20	65
unique_1617	155	603	716	ENSP00000408335	243	631	2004	2.71e-09	460	110	268	82	65
unique_1617	199	331	716	ENSP00000408335	905	1021	2004	2.28e-07	134	40	76	18	65
unique_1617	148	591	716	ENSP00000408335	28	468	2004	4.98e-07	490	122	273	95	65
unique_1617	140	323	716	ENSP00000408335	310	484	2004	2.45e-05	192	54	113	25	65
unique_1617	172	234	716	ENSP00000408335	1031	1091	2004	0.005	67	24	33	10	65
unique_1617	255	601	716	ENSP00000354080	56	360	989	1.03e-07	355	86	211	58	60
unique_1617	173	546	716	ENSP00000354080	59	395	989	5.23e-04	412	89	210	113	60
unique_1617	150	272	716	ENSP00000379438	63	182	674	6.17e-04	128	37	78	13	17
unique_1624	132	312	461	ENSP00000408335	1634	1810	2004	2.47e-12	182	60	116	6	53
unique_1624	68	221	461	ENSP00000408335	1638	1787	2004	1.52e-09	154	46	104	4	53
unique_1631	317	475	565	ENSP00000354080	261	407	989	6.72e-05	164	55	87	22	44
unique_1631	309	511	565	ENSP00000354080	177	359	989	9.22e-05	204	54	128	22	44
unique_1631	443	559	565	ENSP00000354080	50	165	989	0.007	121	31	81	9	44
unique_1631	303	473	565	ENSP00000408335	939	1095	2004	2.24e-04	172	43	113	16	32
unique_1631	379	483	565	ENSP00000408335	394	487	2004	3.77e-04	110	38	51	21	32
unique_1631	315	466	565	ENSP00000308117	205	349	758	2.52e-04	158	41	98	19	27
unique_1631	303	411	565	ENSP00000379438	68	174	674	0.007	126	38	52	36	19
unique_1662	64	316	762	ENSP00000225577	91	352	526	3.84e-35	266	85	164	17	33
unique_1662	67	266	762	ENSP00000408734	65	266	337	6.99e-19	209	62	131	16	26
unique_1662	69	312	762	ENSP00000296474	1087	1343	1401	3.03e-16	259	64	178	17	32
unique_1662	65	276	762	ENSP00000498670	672	877	1023	5.29e-10	217	47	154	16	28
unique_1662	70	255	762	ENSP00000492290	240	440	533	2.52e-09	212	54	121	37	24
unique_1662	70	258	762	ENSP00000358997	218	420	713	4.58e-08	209	55	128	26	25
unique_1662	66	269	762	ENSP00000397550	209	440	488	6.00e-08	249	60	127	62	27
unique_1689	682	796	800	ENSP00000225577	232	352	526	5.18e-09	123	35	78	10	28
unique_1689	485	591	800	ENSP00000225577	118	226	526	1.92e-08	109	27	80	2	28
unique_1689	683	740	800	ENSP00000408734	202	259	337	0.001	59	18	39	2	7
unique_1689	512	591	800	ENSP00000498670	723	804	1023	0.004	82	20	60	2	10
unique_1710	118	401	793	ENSP00000291524	47	327	664	4.10e-48	292	106	167	19	36
unique_1710	164	380	793	ENSP00000478255	1052	1269	1281	1.89e-10	229	62	144	23	29
unique_1710	149	365	793	ENSP00000478255	396	611	1281	2.38e-08	233	63	137	33	29
unique_1710	127	377	793	ENSP00000497931	1065	1305	1322	7.48e-08	265	62	165	38	32
unique_1710	164	375	793	ENSP00000497931	437	643	1322	0.002	220	51	148	21	32
unique_1710	93	350	793	ENSP00000497203	1097	1344	1420	1.74e-07	276	63	167	46	36
unique_1710	287	376	793	ENSP00000497203	487	573	1420	0.007	94	21	62	11	36
unique_1714	1	79	488	ENSP00000449241	926	1004	1193	7.34e-19	79	35	44	0	16
unique_1722	506	644	2483	ENSP00000434228	410	540	2040	8.37e-04	139	34	97	8	11
unique_1722	1389	1517	2483	ENSP00000434228	1095	1219	2040	0.002	129	36	89	4	11
unique_1727	168	309	674	ENSP00000354080	20	156	989	2.44e-20	146	56	77	13	31
unique_1727	158	364	674	ENSP00000354080	59	286	989	1.17e-17	252	78	105	69	31
unique_1727	158	315	674	ENSP00000354080	265	407	989	3.79e-17	158	54	89	15	31
unique_1727	158	343	674	ENSP00000354080	226	388	989	2.10e-15	188	59	102	27	31
unique_1727	154	365	674	ENSP00000354080	183	367	989	7.40e-15	215	69	113	33	31
unique_1727	154	229	674	ENSP00000354080	342	411	989	2.50e-06	76	28	42	6	31
unique_1727	158	251	674	ENSP00000379438	83	170	674	9.85e-15	95	40	47	8	33
unique_1727	215	377	674	ENSP00000379438	61	194	674	6.23e-11	163	59	75	29	33
unique_1727	138	392	674	ENSP00000408335	399	616	2004	1.32e-13	263	84	126	53	44
unique_1727	133	251	674	ENSP00000408335	515	615	2004	7.63e-06	119	40	61	18	44
unique_1727	104	364	674	ENSP00000408335	113	359	2004	2.03e-05	300	78	130	92	44
unique_1727	194	402	674	ENSP00000408335	906	1089	2004	3.49e-05	221	66	106	49	44
unique_1727	161	310	674	ENSP00000308117	217	351	758	1.42e-13	154	55	76	23	30
unique_1727	281	364	674	ENSP00000308117	242	316	758	2.08e-06	87	34	38	15	30
unique_1727	267	358	674	ENSP00000308117	267	350	758	5.82e-06	95	35	46	14	30
unique_1727	158	220	674	ENSP00000360764	123	177	274	0.001	63	21	34	8	20
unique_1727	267	336	674	ENSP00000360764	137	200	274	0.002	70	24	40	6	20
unique_1727	158	221	674	ENSP00000416366	130	185	294	0.003	64	20	36	8	9
unique_1731	3193	3332	3593	ENSP00000497203	1143	1282	1420	1.73e-21	140	48	92	0	16
unique_1731	1931	2010	3593	ENSP00000497203	426	505	1420	8.78e-17	80	37	43	0	16
unique_1731	2697	2966	3593	ENSP00000497203	851	1111	1420	1.80e-16	278	70	183	25	16
unique_1731	3477	3578	3593	ENSP00000497203	1278	1376	1420	2.88e-06	102	31	68	3	16
unique_1731	3163	3332	3593	ENSP00000497931	1033	1216	1322	2.30e-14	185	59	110	16	17
unique_1731	3197	3326	3593	ENSP00000497931	418	550	1322	1.40e-11	134	45	84	5	17
unique_1731	1931	2006	3593	ENSP00000497931	1155	1233	1322	0.001	79	24	52	3	17
unique_1731	2702	2946	3593	ENSP00000497931	144	372	1322	0.001	251	51	172	28	17
unique_1731	3483	3586	3593	ENSP00000497931	1218	1318	1322	0.003	104	29	72	3	17
unique_1731	1761	1789	3593	ENSP00000497931	437	465	1322	0.006	29	14	15	0	17
unique_1731	3197	3332	3593	ENSP00000478255	1033	1173	1281	1.04e-11	142	41	94	7	10
unique_1731	3197	3326	3593	ENSP00000478255	390	522	1281	1.31e-08	133	38	92	3	10
unique_1731	3446	3578	3593	ENSP00000478255	491	623	1281	5.37e-08	135	39	92	4	10
unique_1731	3483	3586	3593	ENSP00000478255	1175	1277	1281	3.07e-07	105	36	66	3	10
unique_1731	1932	2006	3593	ENSP00000478255	470	545	1281	2.74e-05	76	27	48	1	10
unique_1731	1931	2006	3593	ENSP00000478255	1112	1190	1281	6.10e-05	79	25	51	3	10
unique_1731	1759	1794	3593	ENSP00000291524	95	130	664	0.004	36	17	19	0	1
unique_1732	239	308	451	ENSP00000436135	69	136	434	3.12e-04	72	22	44	6	16
unique_1732	239	308	451	ENSP00000307887	78	145	443	3.88e-04	72	22	44	6	16
unique_1743	807	891	1430	ENSP00000225577	185	268	526	4.40e-05	88	31	50	7	6
unique_1743	1027	1079	1430	ENSP00000408734	208	259	337	6.95e-04	53	17	35	1	4
unique_1755	87	133	172	ENSP00000379743	59	106	169	0.001	48	14	33	1	27
unique_1755	32	152	172	ENSP00000229332	90	179	238	0.006	121	32	58	31	70
unique_1765	724	792	3914	ENSP00000423517	731	808	821	7.70e-05	78	27	42	9	2
unique_1765	721	785	3914	ENSP00000423517	746	819	821	2.88e-04	74	25	40	9	2
unique_1765	732	792	3914	ENSP00000423517	723	790	821	5.42e-04	68	24	37	7	2
unique_1776	221	351	797	ENSP00000351554	213	335	725	0.010	137	40	77	20	16
unique_1787	505	646	2451	ENSP00000434228	470	602	2040	1.36e-19	143	49	83	11	11
unique_1787	1253	1391	2451	ENSP00000434228	1011	1182	2040	0.003	174	41	96	37	11
unique_1807	201	360	3282	ENSP00000369207	199	346	1002	5.70e-06	164	47	97	20	5
unique_1807	201	360	3282	ENSP00000369198	215	362	1018	6.44e-06	164	47	97	20	5
unique_1848	25	330	342	ENSP00000225577	83	391	526	1.29e-70	311	113	191	7	89
unique_1848	39	246	342	ENSP00000296474	1088	1304	1401	3.85e-15	221	56	148	17	61
unique_1848	36	228	342	ENSP00000408734	65	261	337	3.28e-14	203	55	132	16	56
unique_1848	39	242	342	ENSP00000498670	677	875	1023	3.17e-11	208	52	143	13	60
unique_1848	39	223	342	ENSP00000492290	240	440	533	4.49e-10	213	55	118	40	54
unique_1848	32	226	342	ENSP00000358997	211	420	713	6.87e-09	214	51	140	23	57
unique_1848	39	223	342	ENSP00000397550	213	413	488	2.69e-06	216	59	111	46	54
unique_1850	1207	1408	1884	ENSP00000478255	1052	1259	1281	3.76e-11	221	57	132	32	12
unique_1850	1188	1386	1884	ENSP00000478255	387	593	1281	5.54e-10	217	60	129	28	12
unique_1850	1192	1386	1884	ENSP00000497931	1078	1281	1322	4.01e-08	219	60	120	39	11
unique_1850	1207	1392	1884	ENSP00000497931	437	627	1322	0.003	202	45	130	27	11
unique_1850	1201	1457	1884	ENSP00000497203	1159	1400	1420	5.23e-08	281	76	142	63	14
unique_1850	1192	1356	1884	ENSP00000291524	74	244	664	2.46e-05	183	48	105	30	9
unique_1866	1426	1474	1618	ENSP00000389814	64	118	245	0.002	55	23	26	6	3
unique_1916	61	841	2057	ENSP00000434228	403	1209	2040	7.12e-30	894	207	487	200	38
unique_1926	1388	1664	1671	ENSP00000296474	1109	1356	1401	4.47e-20	281	77	167	37	17
unique_1926	1403	1589	1671	ENSP00000408734	102	257	337	3.48e-18	190	61	92	37	11
unique_1926	1376	1590	1671	ENSP00000358997	222	419	713	9.72e-14	224	62	127	35	13
unique_1926	1389	1593	1671	ENSP00000492290	257	445	533	6.35e-13	230	64	100	66	12
unique_1926	1390	1621	1671	ENSP00000397550	231	459	488	7.28e-13	269	73	119	77	14
unique_1926	1390	1590	1671	ENSP00000498670	700	857	1023	7.13e-11	203	53	103	47	12
unique_1926	1409	1599	1671	ENSP00000225577	142	297	526	1.82e-10	194	53	100	41	11
unique_1938	2698	2753	5381	ENSP00000423517	742	802	821	0.001	61	22	34	5	1
unique_1938	2698	2764	5381	ENSP00000423517	733	805	821	0.002	73	25	42	6	1
unique_1941	1826	1980	3132	ENSP00000354080	647	793	989	1.85e-06	160	45	97	18	9
unique_1941	1706	1865	3132	ENSP00000354080	646	793	989	7.03e-05	161	44	103	14	9
unique_1941	2014	2117	3132	ENSP00000498670	268	359	1023	1.11e-05	106	31	59	16	10
unique_1941	1911	2001	3132	ENSP00000498670	288	370	1023	7.01e-05	91	27	56	8	10
unique_1941	1692	1763	3132	ENSP00000498670	301	367	1023	6.44e-04	72	24	43	5	10
unique_1941	1860	1934	3132	ENSP00000498670	295	360	1023	0.003	75	22	44	9	10
unique_1941	576	643	3132	ENSP00000270188	168	246	517	0.001	79	21	47	11	2
unique_1941	566	632	3132	ENSP00000270188	74	146	517	0.004	77	23	40	14	2
unique_1944	987	1208	1371	ENSP00000225577	87	307	526	2.48e-21	227	64	152	11	16
unique_1944	995	1199	1371	ENSP00000408734	66	268	337	4.68e-12	216	60	132	24	15
unique_1944	996	1139	1371	ENSP00000358997	217	363	713	1.15e-11	149	42	100	7	11
unique_1944	991	1190	1371	ENSP00000492290	234	443	533	8.18e-08	225	61	124	40	15
unique_1944	1028	1209	1371	ENSP00000498670	705	881	1023	4.45e-06	192	45	122	25	13
unique_1944	997	1139	1371	ENSP00000296474	1088	1231	1401	5.32e-06	152	42	93	17	10
unique_1944	1066	1190	1371	ENSP00000397550	277	416	488	2.18e-04	147	39	79	29	9
unique_1954	66	171	643	ENSP00000384126	471	573	663	3.36e-04	107	38	64	5	21
unique_1954	66	197	643	ENSP00000384126	320	456	663	3.79e-04	142	46	81	15	21
unique_1954	66	171	643	ENSP00000260061	471	573	663	3.36e-04	107	38	64	5	21
unique_1954	66	197	643	ENSP00000260061	320	456	663	3.79e-04	142	46	81	15	21
unique_1961	589	1037	1037	ENSP00000419653	344	750	751	5.21e-57	458	142	256	60	56
unique_1961	215	346	1037	ENSP00000419653	59	157	751	1.23e-08	132	37	62	33	56
unique_1974	227	282	454	ENSP00000449241	1093	1147	1193	1.34e-04	56	22	33	1	24
unique_1974	229	296	454	ENSP00000449241	1058	1128	1193	8.42e-04	71	25	43	3	24
unique_1974	186	248	454	ENSP00000449241	1085	1147	1193	0.002	65	25	36	4	24
unique_1974	193	296	454	ENSP00000408335	1668	1771	2004	0.001	106	39	63	4	24
unique_1974	188	244	454	ENSP00000408335	1763	1819	2004	0.006	57	21	36	0	24
unique_1976	88	421	421	ENSP00000271651	15	329	330	4.55e-79	342	144	163	35	79
unique_1985	394	635	793	ENSP00000225577	97	306	526	3.18e-18	246	68	138	40	31
unique_1985	388	562	793	ENSP00000358997	212	364	713	5.31e-09	184	54	90	40	22
unique_1985	394	670	793	ENSP00000296474	1088	1359	1401	1.58e-08	304	68	177	59	35
unique_1985	344	612	793	ENSP00000408734	23	253	337	4.07e-08	280	72	148	60	34
unique_1985	392	700	793	ENSP00000492290	238	500	533	2.41e-05	326	71	175	80	39
unique_2032	150	191	708	ENSP00000317714	108	147	298	0.004	42	17	23	2	6
unique_2044	311	398	7897	ENSP00000423517	702	805	821	1.25e-04	104	31	57	16	1
unique_2044	261	478	7897	ENSP00000369207	210	397	1002	0.001	226	55	125	46	3
unique_2044	261	478	7897	ENSP00000369198	226	413	1018	0.001	226	55	125	46	3
unique_2044	261	478	7897	ENSP00000369202	226	413	967	0.002	226	55	125	46	3
unique_2044	261	478	7897	ENSP00000353421	204	391	996	0.002	226	55	125	46	3
unique_2087	14	177	301	ENSP00000354080	242	393	989	5.96e-18	167	59	90	18	57
unique_2087	12	133	301	ENSP00000354080	32	147	989	3.84e-16	124	48	66	10	57
unique_2087	13	170	301	ENSP00000354080	282	430	989	1.88e-10	161	54	92	15	57
unique_2087	33	182	301	ENSP00000354080	217	358	989	1.32e-08	151	49	92	10	57
unique_2087	68	210	301	ENSP00000379438	68	208	674	4.20e-13	147	50	87	10	66
unique_2087	24	170	301	ENSP00000379438	65	203	674	2.20e-10	152	50	84	18	66
unique_2087	12	127	301	ENSP00000379438	97	203	674	6.66e-09	119	42	62	15	66
unique_2087	5	134	301	ENSP00000408335	498	620	2004	2.75e-12	133	42	78	13	58
unique_2087	13	179	301	ENSP00000408335	432	584	2004	7.85e-09	169	53	98	18	58
unique_2087	17	134	301	ENSP00000408335	352	468	2004	9.63e-09	126	42	67	17	58
unique_2087	32	134	301	ENSP00000408335	906	999	2004	6.58e-07	104	33	60	11	58
unique_2087	9	134	301	ENSP00000408335	268	386	2004	4.17e-06	131	37	77	17	58
unique_2087	13	179	301	ENSP00000408335	194	350	2004	1.50e-05	172	48	104	20	58
unique_2087	68	139	301	ENSP00000360764	111	173	274	1.35e-07	72	27	36	9	24
unique_2091	528	735	2202	ENSP00000448517	74	295	444	2.21e-12	226	57	147	22	9
unique_2155	1506	1696	1975	ENSP00000225577	91	266	526	4.35e-13	196	60	111	25	10
unique_2169	328	410	441	ENSP00000457262	45	126	196	2.30e-06	84	27	54	3	19
unique_2175	267	434	1297	ENSP00000439894	569	733	1025	0.005	175	49	109	17	13
unique_2175	267	434	1297	ENSP00000358310	712	876	1168	0.005	175	49	109	17	13
unique_2230	1373	1442	3269	ENSP00000225577	255	336	526	0.001	82	25	45	12	3
unique_2230	1240	1276	3269	ENSP00000225577	206	239	526	0.005	37	17	17	3	3
unique_2230	1228	1276	3269	ENSP00000358997	310	361	713	0.004	55	22	24	9	1
unique_2232	2136	2253	3156	ENSP00000369207	233	355	1002	7.72e-04	128	37	76	15	4
unique_2232	2136	2253	3156	ENSP00000369202	249	371	967	8.94e-04	128	37	76	15	4
unique_2232	2136	2253	3156	ENSP00000353421	227	349	996	0.001	128	37	76	15	4
unique_2232	2136	2253	3156	ENSP00000369198	249	371	1018	0.001	128	37	76	15	4
unique_2244	172	248	8641	ENSP00000423517	738	816	821	0.001	80	31	45	4	1
unique_2274	7	46	102	ENSP00000411767	411	450	1065	2.24e-04	41	17	22	2	39
unique_2275	108	158	918	ENSP00000411767	405	460	1065	0.004	57	23	27	7	6
unique_2308	81	109	364	ENSP00000411767	412	440	1065	3.53e-04	29	15	14	0	8
unique_2311	811	891	1291	ENSP00000225577	273	355	526	3.39e-12	83	32	49	2	15
unique_2311	300	410	1291	ENSP00000225577	142	238	526	5.59e-12	111	34	63	14	15
unique_2311	386	450	1291	ENSP00000492290	358	413	533	0.001	65	18	38	9	5
unique_2313	342	464	598	ENSP00000225577	191	293	526	4.08e-11	124	41	61	22	21
unique_2313	210	460	598	ENSP00000358997	211	420	713	5.62e-05	255	63	143	49	42
unique_2313	361	460	598	ENSP00000408734	178	259	337	0.004	100	29	53	18	17
unique_2325	286	609	642	ENSP00000403685	81	385	458	9.66e-07	355	81	193	81	50
unique_2341	500	652	1744	ENSP00000225577	84	240	526	1.40e-29	158	66	86	6	15
unique_2341	1216	1326	1744	ENSP00000225577	255	360	526	6.48e-06	117	33	67	17	15
unique_2341	504	654	1744	ENSP00000358997	209	364	713	1.30e-04	158	39	110	9	9
unique_2341	513	651	1744	ENSP00000408734	68	208	337	2.99e-04	144	38	98	8	11
unique_2341	1215	1264	1744	ENSP00000408734	225	272	337	0.002	50	23	25	2	11
unique_2341	1213	1260	1744	ENSP00000492290	400	459	533	0.002	61	25	22	14	3
unique_2374	188	473	3194	ENSP00000225577	91	394	526	2.28e-35	312	99	179	34	9
unique_2374	194	379	3194	ENSP00000358997	218	420	713	5.56e-13	206	59	124	23	6
unique_2374	194	380	3194	ENSP00000408734	68	260	337	5.51e-12	199	59	122	18	6
unique_2374	194	376	3194	ENSP00000492290	240	440	533	9.59e-09	217	57	110	50	6
unique_2374	194	384	3194	ENSP00000296474	1088	1289	1401	2.89e-08	206	54	133	19	6
unique_2374	189	393	3194	ENSP00000498670	672	873	1023	3.00e-08	212	52	143	17	6
unique_2374	190	372	3194	ENSP00000397550	209	403	488	2.12e-06	207	57	114	36	6
unique_2380	1	82	270	ENSP00000423517	719	804	821	1.23e-04	86	26	56	4	30
unique_2405	1	257	478	ENSP00000225577	89	335	526	1.30e-26	259	67	178	14	54
unique_2405	57	207	478	ENSP00000408734	108	256	337	9.17e-12	161	46	93	22	32
unique_2405	41	259	478	ENSP00000296474	1110	1333	1401	2.73e-09	236	58	149	29	46
unique_2405	53	162	478	ENSP00000358997	254	363	713	5.58e-07	118	36	66	16	23
unique_2405	82	208	478	ENSP00000492290	304	441	533	7.81e-07	146	37	82	27	27
unique_2405	82	223	478	ENSP00000397550	277	442	488	0.003	171	42	95	34	30
unique_2407	1	215	296	ENSP00000225577	89	308	526	2.36e-25	222	68	145	9	73
unique_2407	8	198	296	ENSP00000408734	67	261	337	4.36e-19	205	64	117	24	65
unique_2407	9	195	296	ENSP00000296474	1088	1282	1401	2.16e-12	200	54	128	18	63
unique_2407	1	209	296	ENSP00000492290	232	455	533	1.45e-10	236	68	129	39	71
unique_2407	8	197	296	ENSP00000358997	217	421	713	1.61e-10	206	53	136	17	64
unique_2407	3	255	296	ENSP00000498670	670	919	1023	7.79e-10	266	62	175	29	85
unique_2407	7	194	296	ENSP00000397550	211	414	488	3.73e-06	219	53	120	46	64
unique_2410	1	261	282	ENSP00000225577	89	354	526	2.21e-32	272	77	178	17	93
unique_2410	9	249	282	ENSP00000296474	1088	1333	1401	2.78e-15	251	61	175	15	85
unique_2410	9	195	282	ENSP00000358997	218	416	713	6.32e-14	199	52	135	12	66
unique_2410	9	198	282	ENSP00000408734	68	258	337	9.15e-14	193	49	139	5	67
unique_2410	9	197	282	ENSP00000492290	240	441	533	3.56e-11	212	51	128	33	67
unique_2410	7	197	282	ENSP00000397550	211	414	488	5.79e-08	215	49	131	35	68
unique_2410	52	199	282	ENSP00000498670	723	858	1023	3.09e-06	148	28	108	12	52
unique_2411	130	469	1820	ENSP00000434228	407	673	2040	1.52e-23	348	97	162	89	35
unique_2411	656	943	1820	ENSP00000434228	806	1137	2040	1.35e-10	340	83	197	60	35
unique_2440	260	473	1076	ENSP00000354080	195	394	989	1.64e-34	217	88	109	20	53
unique_2440	306	526	1076	ENSP00000354080	30	248	989	1.53e-25	228	74	138	16	53
unique_2440	755	1047	1076	ENSP00000354080	32	306	989	1.31e-22	336	100	132	104	53
unique_2440	778	967	1076	ENSP00000354080	256	407	989	7.52e-22	191	65	86	40	53
unique_2440	289	471	1076	ENSP00000354080	58	232	989	1.89e-21	190	58	110	22	53
unique_2440	753	1051	1076	ENSP00000354080	71	350	989	6.68e-21	342	92	145	105	53
unique_2440	289	474	1076	ENSP00000354080	99	315	989	2.94e-19	230	70	103	57	53
unique_2440	754	1048	1076	ENSP00000354080	115	387	989	2.63e-16	308	80	180	48	53
unique_2440	837	1004	1076	ENSP00000354080	22	200	989	3.77e-15	186	61	100	25	53
unique_2440	290	395	1076	ENSP00000354080	306	407	989	1.93e-12	108	39	61	8	53
unique_2440	289	356	1076	ENSP00000354080	345	409	989	4.60e-06	68	24	41	3	53
unique_2440	753	813	1076	ENSP00000354080	359	412	989	0.009	61	21	33	7	53
unique_2440	354	473	1076	ENSP00000308117	235	343	758	6.06e-15	123	45	61	17	46
unique_2440	304	426	1076	ENSP00000308117	232	346	758	6.38e-12	126	41	71	14	46
unique_2440	290	390	1076	ENSP00000308117	256	351	758	7.63e-11	103	44	50	9	46
unique_2440	850	963	1076	ENSP00000308117	242	352	758	6.71e-10	117	41	67	9	46
unique_2440	749	802	1076	ENSP00000308117	305	350	758	1.37e-04	54	23	23	8	46
unique_2440	933	1057	1076	ENSP00000308117	242	345	758	6.51e-04	126	36	67	23	46
unique_2440	782	875	1076	ENSP00000308117	289	347	758	0.002	95	25	33	37	46
unique_2440	756	996	1076	ENSP00000408335	432	654	2004	5.83e-13	249	77	138	34	50
unique_2440	265	488	1076	ENSP00000408335	484	686	2004	4.25e-12	233	73	121	39	50
unique_2440	756	950	1076	ENSP00000408335	314	503	2004	1.49e-06	208	60	117	31	50
unique_2440	309	502	1076	ENSP00000408335	314	497	2004	3.30e-06	200	55	123	22	50
unique_2440	289	438	1076	ENSP00000408335	340	480	2004	2.34e-05	159	48	84	27	50
unique_2440	855	1054	1076	ENSP00000408335	135	348	2004	1.09e-04	238	59	117	62	50
unique_2440	330	472	1076	ENSP00000408335	951	1080	2004	2.36e-04	149	44	80	25	50
unique_2440	859	949	1076	ENSP00000408335	988	1076	2004	4.72e-04	96	32	52	12	50
unique_2440	290	421	1076	ENSP00000408335	715	836	2004	0.001	138	41	75	22	50
unique_2440	854	950	1076	ENSP00000408335	907	996	2004	0.002	101	31	55	15	50
unique_2440	333	422	1076	ENSP00000408335	143	227	2004	0.003	96	33	46	17	50
unique_2440	271	472	1076	ENSP00000408335	593	798	2004	0.004	230	55	123	52	50
unique_2440	863	962	1076	ENSP00000379438	83	182	674	1.71e-11	107	45	48	14	47
unique_2440	265	380	1076	ENSP00000379438	68	174	674	1.05e-10	124	45	54	25	47
unique_2440	778	911	1076	ENSP00000379438	74	175	674	2.34e-10	136	41	59	36	47
unique_2440	333	422	1076	ENSP00000379438	83	175	674	4.32e-10	96	37	50	9	47
unique_2440	374	472	1076	ENSP00000379438	83	175	674	7.00e-09	102	39	51	12	47
unique_2440	754	808	1076	ENSP00000379438	96	145	674	3.03e-05	55	25	25	5	47
unique_2440	903	1048	1076	ENSP00000379438	82	169	674	5.77e-04	146	39	49	58	47
unique_2440	333	391	1076	ENSP00000416366	130	185	294	2.20e-08	60	26	29	5	15
unique_2440	904	961	1076	ENSP00000416366	130	183	294	5.53e-05	58	22	32	4	15
unique_2440	374	433	1076	ENSP00000416366	130	185	294	2.57e-04	61	22	33	6	15
unique_2440	314	390	1076	ENSP00000360764	101	177	274	3.35e-07	82	31	41	10	13
unique_2440	374	426	1076	ENSP00000360764	123	172	274	8.06e-04	54	19	30	5	13
unique_2440	778	803	1076	ENSP00000360764	152	177	274	0.008	26	15	11	0	13
unique_2440	853	921	1076	ENSP00000263686	173	245	831	0.009	76	23	43	10	6
unique_2441	423	515	607	ENSP00000225577	206	293	526	4.47e-05	96	25	60	11	15
unique_2490	273	367	2965	ENSP00000423517	728	814	821	1.64e-04	95	27	60	8	3
unique_2514	764	886	2519	ENSP00000423517	725	820	821	1.84e-04	126	38	55	33	5
unique_2519	14	475	564	ENSP00000265986	558	939	1020	2.51e-14	467	99	278	90	82
unique_2538	30	84	177	ENSP00000475084	588	644	1549	0.005	58	22	32	4	31
unique_2541	1	255	1405	ENSP00000225577	89	352	526	1.92e-37	270	86	163	21	18
unique_2541	8	300	1405	ENSP00000296474	1087	1381	1401	8.46e-20	306	81	201	24	21
unique_2541	6	207	1405	ENSP00000408734	65	268	337	1.20e-16	212	67	127	18	14
unique_2541	1	194	1405	ENSP00000492290	232	440	533	2.13e-11	222	61	120	41	14
unique_2541	4	203	1405	ENSP00000397550	208	435	488	9.73e-11	241	63	124	54	14
unique_2541	9	197	1405	ENSP00000358997	218	420	713	2.06e-09	213	57	122	34	13
unique_2557	191	224	817	ENSP00000411767	411	445	1065	0.003	35	16	18	1	8
unique_2557	113	143	817	ENSP00000411767	411	440	1065	0.007	31	16	14	1	8
unique_2561	523	562	1198	ENSP00000411767	411	450	1065	0.008	40	14	26	0	3
unique_2569	301	412	544	ENSP00000437327	270	383	862	4.03e-04	116	33	77	6	21
unique_2569	301	412	544	ENSP00000437156	270	383	833	4.04e-04	116	33	77	6	21
unique_2570	147	199	221	ENSP00000475084	828	880	1549	0.002	53	17	36	0	24
unique_2573	67	523	1170	ENSP00000434228	359	840	2040	5.28e-30	498	120	321	57	39
unique_2585	468	872	1113	ENSP00000478255	147	491	1281	1.40e-30	409	113	228	68	48
unique_2585	977	1100	1113	ENSP00000478255	502	623	1281	1.12e-28	125	62	59	4	48
unique_2585	974	1103	1113	ENSP00000478255	1144	1271	1281	4.29e-27	130	61	67	2	48
unique_2585	790	872	1113	ENSP00000478255	1052	1134	1281	5.58e-20	83	43	40	0	48
unique_2585	468	655	1113	ENSP00000478255	788	994	1281	8.83e-06	210	52	133	25	48
unique_2585	972	1100	1113	ENSP00000497931	1185	1311	1322	8.21e-27	129	57	70	2	51
unique_2585	748	872	1113	ENSP00000497931	420	519	1322	1.24e-20	125	50	50	25	51
unique_2585	439	872	1113	ENSP00000497931	802	1177	1322	2.09e-20	456	108	246	102	51
unique_2585	972	1100	1113	ENSP00000497931	525	651	1322	5.91e-18	129	55	72	2	51
unique_2585	440	599	1113	ENSP00000497931	146	305	1322	2.02e-07	167	44	109	14	51
unique_2585	999	1088	1113	ENSP00000291524	206	297	664	3.04e-08	92	33	57	2	14
unique_2585	783	843	1113	ENSP00000291524	90	153	664	1.14e-05	64	24	37	3	14
unique_2585	973	1081	1113	ENSP00000497203	457	561	1420	1.55e-07	110	34	70	6	19
unique_2585	763	869	1113	ENSP00000497203	1145	1243	1420	1.21e-04	107	28	71	8	19
unique_2602	497	583	1497	ENSP00000225577	247	328	526	6.71e-08	87	26	56	5	15
unique_2602	105	193	1497	ENSP00000225577	90	184	526	6.01e-06	96	26	62	8	15
unique_2602	279	329	1497	ENSP00000225577	178	228	526	3.55e-05	51	21	30	0	15
unique_2602	486	552	1497	ENSP00000408734	206	271	337	0.006	70	23	40	7	4
unique_2629	85	138	282	ENSP00000421006	124	182	617	5.16e-04	60	24	29	7	19
unique_2629	89	138	282	ENSP00000334952	128	182	1322	0.003	56	23	26	7	18
unique_2644	969	1139	1381	ENSP00000408335	1653	1820	2004	1.07e-06	171	54	114	3	26
unique_2644	1032	1220	1381	ENSP00000408335	1586	1778	2004	3.25e-05	200	54	128	18	26
unique_2644	867	1107	1381	ENSP00000408335	1619	1823	2004	8.15e-05	243	67	136	40	26
unique_2644	1016	1108	1381	ENSP00000449241	1057	1148	1193	3.23e-04	99	36	50	13	7
unique_2657	370	805	1559	ENSP00000496238	44	493	600	5.73e-80	460	150	276	34	28
unique_2657	370	805	1559	ENSP00000494134	44	493	600	5.73e-80	460	150	276	34	28
unique_2657	370	805	1559	ENSP00000496390	44	493	600	5.73e-80	460	150	276	34	28
unique_2657	370	805	1559	ENSP00000496064	44	493	600	5.73e-80	460	150	276	34	28
unique_2657	370	805	1559	ENSP00000496619	44	493	600	5.73e-80	460	150	276	34	28
unique_2657	370	821	1559	ENSP00000479597	60	545	621	8.49e-80	494	163	281	50	29
unique_2657	370	821	1559	ENSP00000270349	60	545	621	8.49e-80	494	163	281	50	29
unique_2688	1148	1699	2662	ENSP00000434228	1248	1835	2040	1.25e-04	630	167	343	120	22
unique_2688	1184	1721	2662	ENSP00000434228	1407	1930	2040	0.007	571	130	361	80	22
unique_2695	1043	1216	1433	ENSP00000408335	1631	1790	2004	3.85e-12	174	65	95	14	20
unique_2695	1110	1328	1433	ENSP00000408335	1619	1819	2004	1.04e-07	223	68	129	26	20
unique_2695	1347	1384	1433	ENSP00000356018	1468	1499	2040	3.60e-05	38	18	14	6	4
unique_2695	1343	1399	1433	ENSP00000356018	1011	1061	2040	2.40e-04	57	18	33	6	4
unique_2695	1343	1399	1433	ENSP00000356018	561	611	2040	3.19e-04	57	18	33	6	4
unique_2695	1343	1384	1433	ENSP00000356018	111	146	2040	0.003	42	15	21	6	4
unique_2695	1102	1184	1433	ENSP00000449241	1065	1148	1193	0.004	87	27	53	7	8
unique_2695	1162	1213	1433	ENSP00000449241	1093	1144	1193	0.008	52	19	33	0	8
unique_2718	183	332	1742	ENSP00000225577	69	241	526	4.54e-35	173	69	81	23	16
unique_2718	1578	1706	1742	ENSP00000225577	252	383	526	1.40e-20	134	48	79	7	16
unique_2718	221	334	1742	ENSP00000296474	1118	1233	1401	5.23e-06	116	28	86	2	7
unique_2718	297	333	1742	ENSP00000408734	175	211	337	9.50e-05	37	17	20	0	2
unique_2718	213	332	1742	ENSP00000358997	237	363	713	1.38e-04	127	35	85	7	7
unique_2718	232	318	1742	ENSP00000498670	718	805	1023	0.001	88	23	64	1	8
unique_2718	1585	1631	1742	ENSP00000498670	828	875	1023	0.004	48	15	32	1	8
unique_2718	212	360	1742	ENSP00000397550	231	386	488	0.006	163	39	103	21	9
unique_2726	58	327	2020	ENSP00000358997	204	521	713	1.32e-30	320	99	169	52	13
unique_2726	70	325	2020	ENSP00000408734	68	331	337	1.06e-28	270	85	165	20	13
unique_2726	69	258	2020	ENSP00000225577	96	292	526	2.31e-17	203	56	128	19	9
unique_2726	69	330	2020	ENSP00000296474	1087	1347	1401	5.70e-14	277	71	175	31	13
unique_2726	70	252	2020	ENSP00000492290	240	440	533	4.66e-12	203	56	125	22	9
unique_2726	61	252	2020	ENSP00000397550	204	413	488	1.16e-11	214	60	128	26	10
unique_2726	69	321	2020	ENSP00000498670	676	913	1023	3.45e-09	270	62	159	49	13
unique_2771	253	499	558	ENSP00000225577	97	327	526	3.45e-07	263	61	154	48	44
unique_2771	213	463	558	ENSP00000408734	27	259	337	6.59e-06	263	65	156	42	45
unique_2771	246	472	558	ENSP00000397550	206	439	488	1.33e-04	263	64	134	65	41
unique_2771	236	460	558	ENSP00000492290	225	440	533	2.73e-04	244	61	136	47	40
unique_2772	292	444	503	ENSP00000225577	168	327	526	6.75e-07	162	37	114	11	30
unique_2772	158	408	503	ENSP00000408734	27	259	337	5.38e-06	262	63	159	40	50
unique_2772	335	417	503	ENSP00000397550	331	439	488	1.66e-04	112	32	48	32	17
unique_2772	295	405	503	ENSP00000492290	317	440	533	8.69e-04	128	33	74	21	22
unique_2809	118	235	323	ENSP00000225577	209	313	526	3.27e-06	118	32	73	13	37
unique_2809	11	211	323	ENSP00000408734	65	261	337	4.26e-06	210	54	134	22	62
unique_2809	12	213	323	ENSP00000296474	1086	1289	1401	1.50e-04	212	50	144	18	63
unique_2810	678	977	2568	ENSP00000351554	317	608	725	7.03e-07	308	73	211	24	17
unique_2810	577	1020	2568	ENSP00000351554	91	507	725	7.61e-06	457	92	312	53	17
unique_2828	742	860	934	ENSP00000408734	159	258	337	4.11e-15	119	42	58	19	22
unique_2828	537	626	934	ENSP00000408734	68	150	337	0.002	90	25	58	7	22
unique_2828	722	934	934	ENSP00000296474	1160	1348	1401	2.90e-14	213	61	128	24	23
unique_2828	748	917	934	ENSP00000225577	200	335	526	3.44e-09	171	43	92	36	18
unique_2828	733	932	934	ENSP00000492290	317	526	533	3.76e-08	226	58	126	42	32
unique_2828	530	626	934	ENSP00000492290	233	321	533	3.28e-04	101	26	59	16	32
unique_2828	721	862	934	ENSP00000358997	290	421	713	4.20e-08	145	47	82	16	27
unique_2828	522	627	934	ENSP00000358997	201	301	713	5.89e-04	108	30	69	9	27
unique_2828	508	654	934	ENSP00000397550	189	319	488	2.75e-05	152	42	84	26	30
unique_2828	749	878	934	ENSP00000397550	306	445	488	3.75e-05	157	43	70	44	30
unique_2828	754	931	934	ENSP00000498670	780	920	1023	3.93e-05	179	42	98	39	30
unique_2828	525	628	934	ENSP00000498670	665	763	1023	0.004	107	29	67	11	30
unique_2836	1889	1957	3829	ENSP00000369962	312	382	408	0.002	71	27	42	2	2
unique_2848	280	532	1542	ENSP00000225577	119	357	526	1.76e-32	262	85	145	32	16
unique_2848	302	478	1542	ENSP00000408734	104	269	337	4.55e-13	186	51	106	29	11
unique_2848	300	479	1542	ENSP00000296474	1121	1294	1401	3.85e-08	191	55	108	28	12
unique_2848	302	411	1542	ENSP00000358997	254	364	713	9.31e-07	116	33	72	11	7
unique_2848	310	472	1542	ENSP00000498670	723	863	1023	2.93e-06	169	47	88	34	11
unique_2848	332	465	1542	ENSP00000492290	305	440	533	7.93e-06	152	45	73	34	9
unique_2848	298	472	1542	ENSP00000397550	238	425	488	3.83e-04	202	56	105	41	11
unique_2870	1095	1223	1598	ENSP00000408335	1637	1739	2004	1.16e-05	131	39	62	30	8
unique_2870	1459	1569	1598	ENSP00000369207	234	347	1002	0.006	114	27	84	3	7
unique_2870	1459	1569	1598	ENSP00000369198	250	363	1018	0.008	114	27	84	3	7
unique_2870	1459	1569	1598	ENSP00000369202	250	363	967	0.009	114	27	84	3	7
unique_2870	1459	1569	1598	ENSP00000353421	228	341	996	0.010	114	27	84	3	7
unique_2876	667	1085	1230	ENSP00000449008	65	498	569	3.80e-89	450	195	208	47	34
unique_2889	1	517	525	ENSP00000478255	162	626	1281	2.54e-43	534	148	300	86	98
unique_2889	275	517	525	ENSP00000478255	1031	1271	1281	7.17e-41	247	85	152	10	98
unique_2889	4	519	525	ENSP00000497931	851	1316	1322	9.71e-42	520	137	325	58	99
unique_2889	1	517	525	ENSP00000497931	189	654	1322	2.78e-39	524	139	320	65	99
unique_2889	296	510	525	ENSP00000497203	1165	1374	1420	5.93e-13	216	57	152	7	41
unique_2889	320	494	525	ENSP00000497203	403	561	1420	1.09e-08	176	43	115	18	41
unique_2889	296	500	525	ENSP00000291524	97	296	664	1.07e-08	212	56	137	19	39
unique_2923	2343	2472	2492	ENSP00000423517	700	815	821	2.02e-04	131	39	76	16	5
unique_2942	160	404	975	ENSP00000291524	85	325	664	3.17e-48	252	104	130	18	42
unique_2942	763	925	975	ENSP00000291524	441	604	664	5.66e-16	164	47	116	1	42
unique_2942	166	369	975	ENSP00000478255	409	610	1281	3.14e-09	218	57	131	30	28
unique_2942	121	390	975	ENSP00000478255	1004	1267	1281	5.27e-08	295	81	158	56	28
unique_2942	166	375	975	ENSP00000497931	1095	1298	1322	3.59e-08	223	59	132	32	24
unique_2942	138	351	975	ENSP00000497931	402	616	1322	9.51e-08	231	63	135	33	24
unique_2942	166	347	975	ENSP00000497203	1165	1339	1420	2.20e-04	192	48	117	27	19
unique_2978	745	957	1007	ENSP00000225577	91	305	526	7.00e-17	226	63	139	24	21
unique_2978	819	960	1007	ENSP00000296474	1158	1300	1401	5.12e-06	155	46	84	25	14
unique_2978	751	938	1007	ENSP00000397550	213	413	488	0.001	220	54	115	51	19
unique_3005	126	267	1872	ENSP00000361682	613	764	811	6.83e-07	169	48	77	44	8
unique_3005	126	267	1872	ENSP00000259324	613	764	811	6.83e-07	169	48	77	44	8
unique_3005	164	275	1872	ENSP00000248668	91	228	772	0.003	138	43	69	26	6
unique_3005	183	282	1872	ENSP00000384126	492	586	663	0.005	101	35	59	7	5
unique_3005	183	282	1872	ENSP00000260061	492	586	663	0.005	101	35	59	7	5
unique_3046	87	164	240	ENSP00000369207	246	350	1002	4.31e-04	105	30	48	27	33
unique_3046	87	164	240	ENSP00000369198	262	366	1018	5.07e-04	105	30	48	27	33
unique_3046	87	164	240	ENSP00000353421	240	344	996	5.83e-04	105	30	48	27	33
unique_3046	87	164	240	ENSP00000369202	262	366	967	5.86e-04	105	30	48	27	33
unique_3050	404	542	574	ENSP00000225577	201	336	526	1.88e-04	148	39	88	21	24
unique_3051	386	519	553	ENSP00000225577	197	336	526	1.35e-04	144	37	93	14	24
unique_3051	252	472	553	ENSP00000408734	63	253	337	0.005	232	51	129	52	40
unique_3094	164	205	264	ENSP00000379438	296	336	674	0.009	42	17	24	1	16
unique_3099	1329	1515	4919	ENSP00000354080	631	793	989	3.74e-07	192	61	97	34	15
unique_3099	3043	3143	4919	ENSP00000354080	700	793	989	1.50e-06	101	33	61	7	15
unique_3099	2135	2334	4919	ENSP00000354080	617	817	989	6.52e-06	216	66	119	31	15
unique_3099	1610	1755	4919	ENSP00000354080	649	777	989	1.72e-05	157	46	72	39	15
unique_3099	1493	1700	4919	ENSP00000354080	628	777	989	1.78e-05	215	56	87	72	15
unique_3099	3043	3143	4919	ENSP00000354080	646	737	989	3.20e-05	101	31	61	9	15
unique_3099	1494	1634	4919	ENSP00000354080	645	780	989	3.02e-04	150	47	80	23	15
unique_3099	1401	1552	4919	ENSP00000354080	658	777	989	0.002	158	40	74	44	15
unique_3099	2649	2689	4919	ENSP00000498670	302	342	1023	0.002	41	20	21	0	1
unique_3099	4595	4697	4919	ENSP00000351554	291	397	725	0.004	112	29	69	14	2
unique_3100	677	959	993	ENSP00000225577	85	371	526	3.68e-54	290	103	177	10	28
unique_3100	687	872	993	ENSP00000296474	1086	1281	1401	1.70e-13	200	58	124	18	19
unique_3100	689	877	993	ENSP00000408734	68	261	337	2.51e-13	201	60	122	19	19
unique_3100	669	886	993	ENSP00000498670	657	871	1023	3.87e-12	221	56	156	9	22
unique_3100	681	871	993	ENSP00000492290	232	440	533	2.86e-10	213	60	127	26	19
unique_3100	689	874	993	ENSP00000358997	218	420	713	6.83e-09	205	54	130	21	19
unique_3100	688	878	993	ENSP00000397550	212	433	488	4.90e-07	226	57	130	39	19
unique_3100	533	633	993	ENSP00000328531	373	475	820	7.33e-06	103	27	74	2	20
unique_3100	298	393	993	ENSP00000328531	393	488	820	4.12e-05	96	26	70	0	20
unique_3100	516	641	993	ENSP00000321427	508	629	989	2.94e-05	126	29	93	4	19
unique_3100	193	254	993	ENSP00000321427	555	616	989	3.91e-04	62	20	42	0	19
unique_3126	192	274	598	ENSP00000225577	149	228	526	0.001	83	25	55	3	14
unique_3129	83	293	566	ENSP00000225577	95	306	526	6.78e-30	216	72	135	9	37
unique_3129	71	280	566	ENSP00000498670	662	863	1023	9.53e-13	219	60	133	26	37
unique_3129	73	283	566	ENSP00000408734	50	266	337	1.16e-10	223	52	153	18	37
unique_3129	51	271	566	ENSP00000397550	178	411	488	1.26e-08	251	65	139	47	39
unique_3129	71	273	566	ENSP00000492290	226	440	533	7.60e-08	228	52	138	38	36
unique_3129	83	280	566	ENSP00000296474	1086	1288	1401	9.86e-08	212	59	130	23	35
unique_3129	85	293	566	ENSP00000358997	218	438	713	1.77e-05	232	55	143	34	37
unique_3154	717	910	1157	ENSP00000225577	167	360	526	3.37e-26	201	64	123	14	17
unique_3154	754	854	1157	ENSP00000408734	173	273	337	1.69e-11	104	34	64	6	9
unique_3154	720	844	1157	ENSP00000296474	1160	1288	1401	4.78e-05	132	36	86	10	11
unique_3154	811	858	1157	ENSP00000498670	828	877	1023	0.001	50	17	31	2	4
unique_3156	115	289	782	ENSP00000225577	171	346	526	2.01e-14	182	52	117	13	22
unique_3156	149	235	782	ENSP00000408734	175	261	337	3.29e-08	90	32	52	6	11
unique_3156	93	244	782	ENSP00000296474	1135	1296	1401	5.45e-04	164	44	106	14	19
unique_3160	75	323	536	ENSP00000225577	91	338	526	2.91e-33	256	82	159	15	46
unique_3160	79	283	536	ENSP00000408734	66	272	337	2.15e-16	212	60	140	12	38
unique_3160	81	288	536	ENSP00000498670	677	877	1023	3.11e-14	214	58	137	19	39
unique_3160	71	265	536	ENSP00000492290	230	438	533	2.46e-12	224	61	119	44	36
unique_3160	79	274	536	ENSP00000296474	1086	1288	1401	2.69e-12	207	58	134	15	37
unique_3160	81	274	536	ENSP00000397550	213	433	488	1.65e-09	233	60	122	51	36
unique_3160	80	270	536	ENSP00000358997	217	420	713	7.49e-07	209	50	136	23	36
unique_3209	2280	2388	2576	ENSP00000423517	724	820	821	2.48e-05	109	30	67	12	8
unique_3209	2310	2400	2576	ENSP00000423517	729	820	821	4.52e-05	95	33	55	7	8
unique_3209	1089	1165	2576	ENSP00000423517	724	806	821	1.62e-04	85	29	46	10	8
unique_3209	1090	1161	2576	ENSP00000423517	747	820	821	8.08e-04	76	26	44	6	8
unique_3209	2306	2419	2576	ENSP00000423517	698	820	821	0.003	125	35	77	13	8
unique_3209	1126	1180	2576	ENSP00000369207	270	340	1002	0.002	71	25	30	16	2
unique_3209	1126	1180	2576	ENSP00000369198	286	356	1018	0.002	71	25	30	16	2
unique_3209	1126	1180	2576	ENSP00000369202	286	356	967	0.002	71	25	30	16	2
unique_3209	1126	1180	2576	ENSP00000353421	264	334	996	0.003	71	25	30	16	2
unique_3229	178	549	574	ENSP00000271651	30	326	330	4.50e-17	387	93	189	105	65
unique_3250	5076	5228	7564	ENSP00000369207	234	390	1002	0.008	157	36	117	4	2
unique_3250	5076	5228	7564	ENSP00000369202	250	406	967	0.010	157	36	117	4	2
unique_3250	5076	5228	7564	ENSP00000353421	228	384	996	0.010	157	36	117	4	2
unique_3250	5076	5228	7564	ENSP00000369198	250	406	1018	0.010	157	36	117	4	2
unique_3256	40	240	575	ENSP00000296474	1086	1289	1401	5.32e-08	209	50	146	13	35
unique_3256	34	261	575	ENSP00000225577	104	312	526	5.74e-07	239	61	137	41	40
unique_3256	143	235	575	ENSP00000408734	175	259	337	1.22e-04	93	27	58	8	16
unique_3259	2741	2841	3568	ENSP00000408734	172	270	337	2.10e-10	104	39	57	8	3
unique_3259	2653	2829	3568	ENSP00000358997	247	418	713	6.10e-08	188	52	109	27	5
unique_3259	2658	2903	3568	ENSP00000296474	1124	1365	1401	9.29e-08	263	66	159	38	7
unique_3259	2728	2824	3568	ENSP00000492290	326	436	533	2.85e-06	115	34	59	22	3
unique_3259	2737	2829	3568	ENSP00000225577	199	287	526	3.41e-06	97	28	57	12	3
unique_3259	2728	2824	3568	ENSP00000397550	299	409	488	1.58e-05	111	36	61	14	3
unique_3287	1530	1778	2132	ENSP00000225577	92	336	526	5.24e-31	258	81	155	22	12
unique_3287	1538	1731	2132	ENSP00000296474	1088	1288	1401	1.91e-14	207	64	124	19	9
unique_3287	1535	1727	2132	ENSP00000408734	65	259	337	1.76e-11	201	58	129	14	9
unique_3287	1537	1728	2132	ENSP00000358997	217	421	713	4.55e-11	214	56	127	31	9
unique_3287	1525	1794	2132	ENSP00000492290	227	510	533	9.01e-09	300	78	176	46	13
unique_3287	1533	1725	2132	ENSP00000498670	672	856	1023	2.20e-08	200	43	135	22	9
unique_3287	1525	1726	2132	ENSP00000397550	200	415	488	3.13e-07	232	61	125	46	9
unique_3287	79	178	2132	ENSP00000475084	822	918	1549	2.78e-06	100	28	69	3	5
unique_3288	119	229	339	ENSP00000379438	77	185	674	8.95e-17	114	50	56	8	63
unique_3288	16	134	339	ENSP00000379438	64	177	674	1.45e-09	121	44	68	9	63
unique_3288	53	227	339	ENSP00000354080	32	202	989	4.19e-14	183	60	103	20	60
unique_3288	55	217	339	ENSP00000354080	242	391	989	6.75e-13	165	56	92	17	60
unique_3288	24	175	339	ENSP00000354080	48	193	989	1.36e-11	161	55	82	24	60
unique_3288	133	218	339	ENSP00000354080	24	106	989	8.55e-07	89	33	47	9	60
unique_3288	26	103	339	ENSP00000354080	337	408	989	4.02e-04	80	29	41	10	60
unique_3288	2	221	339	ENSP00000408335	308	508	2004	2.48e-11	232	68	121	43	78
unique_3288	26	220	339	ENSP00000408335	490	685	2004	4.62e-11	220	64	107	49	78
unique_3288	22	220	339	ENSP00000408335	778	1000	2004	2.02e-09	236	64	122	50	78
unique_3288	21	220	339	ENSP00000408335	166	387	2004	2.58e-07	239	68	115	56	78
unique_3288	22	238	339	ENSP00000408335	524	755	2004	5.67e-07	254	73	122	59	78
unique_3288	33	174	339	ENSP00000408335	101	225	2004	5.42e-06	147	42	78	27	78
unique_3288	21	220	339	ENSP00000408335	561	761	2004	5.96e-06	222	57	122	43	78
unique_3288	4	221	339	ENSP00000408335	728	925	2004	6.23e-06	231	62	123	46	78
unique_3288	27	265	339	ENSP00000408335	135	345	2004	2.12e-05	247	64	139	44	78
unique_3288	15	241	339	ENSP00000408335	30	252	2004	1.18e-04	238	62	150	26	78
unique_3288	102	229	339	ENSP00000308117	235	352	758	0.002	132	39	75	18	38
unique_3288	125	186	339	ENSP00000360764	123	179	274	0.003	64	24	31	9	18
unique_3294	150	239	806	ENSP00000296474	1159	1233	1401	1.10e-05	90	26	49	15	11
unique_3294	50	238	806	ENSP00000225577	97	242	526	1.18e-04	189	45	101	43	23
unique_3294	187	237	806	ENSP00000408734	173	210	337	0.002	51	18	20	13	6
unique_3299	386	536	577	ENSP00000225577	191	338	526	3.68e-04	158	36	105	17	26
unique_3322	316	426	6072	ENSP00000423517	723	818	821	1.19e-07	111	36	60	15	2
unique_3322	341	447	6072	ENSP00000423517	725	816	821	1.37e-04	110	37	52	21	2
unique_3322	332	447	6072	ENSP00000369207	205	347	1002	3.35e-06	143	41	75	27	2
unique_3322	326	437	6072	ENSP00000369207	235	360	1002	4.43e-06	127	39	72	16	2
unique_3322	332	447	6072	ENSP00000369202	221	363	967	3.74e-06	143	41	75	27	2
unique_3322	326	437	6072	ENSP00000369202	251	376	967	4.82e-06	127	39	72	16	2
unique_3322	332	447	6072	ENSP00000369198	221	363	1018	3.79e-06	143	41	75	27	2
unique_3322	326	437	6072	ENSP00000369198	251	376	1018	4.88e-06	127	39	72	16	2
unique_3322	332	447	6072	ENSP00000353421	199	341	996	4.54e-06	143	41	75	27	2
unique_3322	326	437	6072	ENSP00000353421	229	354	996	5.74e-06	127	39	72	16	2
unique_3363	93	254	385	ENSP00000225577	190	352	526	3.14e-18	168	48	109	11	42
unique_3363	108	188	385	ENSP00000408734	174	256	337	4.96e-12	84	34	46	4	21
unique_3363	2	244	385	ENSP00000296474	1122	1333	1401	1.05e-09	253	57	145	51	63
unique_3363	107	188	385	ENSP00000492290	340	440	533	2.96e-09	102	32	49	21	21
unique_3363	96	188	385	ENSP00000397550	302	413	488	1.45e-08	115	37	53	25	24
unique_3363	8	187	385	ENSP00000358997	251	416	713	2.79e-06	194	47	105	42	47
unique_3369	4089	4253	5298	ENSP00000354080	618	800	989	7.58e-05	187	51	110	26	24
unique_3369	1279	1406	5298	ENSP00000354080	647	792	989	2.57e-04	152	45	77	30	24
unique_3369	3280	3499	5298	ENSP00000354080	572	793	989	3.57e-04	241	63	138	40	24
unique_3369	2023	2213	5298	ENSP00000354080	628	791	989	5.17e-04	204	55	96	53	24
unique_3369	1719	1850	5298	ENSP00000354080	647	795	989	5.77e-04	154	47	80	27	24
unique_3369	3557	3706	5298	ENSP00000354080	649	776	989	0.002	154	39	85	30	24
unique_3369	2595	2701	5298	ENSP00000354080	651	778	989	0.002	129	37	69	23	24
unique_3369	3924	4053	5298	ENSP00000354080	665	778	989	0.003	133	38	73	22	24
unique_3369	1974	2131	5298	ENSP00000354080	645	780	989	0.004	162	40	92	30	24
unique_3372	16	54	265	ENSP00000369207	101	139	1002	0.006	39	16	23	0	15
unique_3372	16	54	265	ENSP00000353421	95	133	996	0.006	39	16	23	0	15
unique_3372	16	54	265	ENSP00000369202	117	155	967	0.006	39	16	23	0	15
unique_3372	16	54	265	ENSP00000369198	117	155	1018	0.006	39	16	23	0	15
unique_3390	10	70	228	ENSP00000402906	28	95	290	0.002	68	25	36	7	27
unique_3402	524	709	782	ENSP00000291524	63	245	664	4.48e-12	197	63	109	25	44
unique_3402	214	372	782	ENSP00000291524	104	245	664	1.33e-04	168	44	89	35	44
unique_3402	572	732	782	ENSP00000478255	409	587	1281	8.81e-12	179	57	104	18	51
unique_3402	206	408	782	ENSP00000478255	408	587	1281	1.32e-06	219	53	111	55	51
unique_3402	678	732	782	ENSP00000478255	1176	1232	1281	2.57e-06	57	24	31	2	51
unique_3402	213	443	782	ENSP00000478255	1058	1275	1281	7.17e-06	257	61	131	65	51
unique_3402	502	732	782	ENSP00000497931	1012	1275	1322	4.76e-07	275	67	153	55	60
unique_3402	572	740	782	ENSP00000497931	437	620	1322	2.23e-05	185	59	109	17	60
unique_3402	341	433	782	ENSP00000497931	1219	1298	1322	6.04e-04	93	28	52	13	60
unique_3402	206	375	782	ENSP00000497931	436	593	1322	0.005	171	46	111	14	60
unique_3402	545	709	782	ENSP00000497203	1140	1316	1420	5.09e-06	180	46	116	18	55
unique_3402	204	372	782	ENSP00000497203	1162	1316	1420	7.21e-06	172	50	102	20	55
unique_3402	340	442	782	ENSP00000497203	486	576	1420	2.22e-04	104	28	62	14	55
unique_3402	596	736	782	ENSP00000497203	403	549	1420	0.002	160	33	95	32	55
unique_3414	60	167	176	ENSP00000475084	823	932	1549	4.35e-08	111	28	79	4	61
unique_3427	167	280	1063	ENSP00000225577	199	290	526	4.99e-04	116	31	59	26	11
unique_3427	157	290	1063	ENSP00000358997	309	435	713	0.004	139	37	85	17	13
unique_3431	169	349	492	ENSP00000225577	167	338	526	6.72e-21	181	54	118	9	37
unique_3431	205	298	492	ENSP00000408734	172	262	337	3.29e-10	97	37	51	9	19
unique_3431	161	298	492	ENSP00000397550	268	419	488	2.50e-07	158	43	89	26	28
unique_3431	199	293	492	ENSP00000296474	1187	1281	1401	4.12e-07	101	30	59	12	19
unique_3431	172	308	492	ENSP00000358997	286	433	713	5.40e-07	152	43	90	19	28
unique_3431	169	288	492	ENSP00000492290	304	436	533	6.45e-07	139	39	75	25	24
unique_3432	112	259	347	ENSP00000379438	68	200	674	6.41e-15	151	52	78	21	64
unique_3432	38	161	347	ENSP00000379438	83	212	674	6.74e-10	140	52	62	26	64
unique_3432	57	259	347	ENSP00000354080	33	238	989	6.16e-13	217	61	131	25	68
unique_3432	28	183	347	ENSP00000354080	256	398	989	4.81e-11	158	54	87	17	68
unique_3432	35	217	347	ENSP00000354080	97	309	989	6.15e-09	225	64	107	54	68
unique_3432	77	264	347	ENSP00000354080	217	387	989	3.12e-06	190	61	108	21	68
unique_3432	34	178	347	ENSP00000408335	495	620	2004	6.24e-10	148	42	81	25	57
unique_3432	36	223	347	ENSP00000408335	339	508	2004	4.60e-09	194	53	111	30	57
unique_3432	38	222	347	ENSP00000408335	180	387	2004	2.53e-07	230	66	97	67	57
unique_3432	76	178	347	ENSP00000408335	781	875	2004	3.81e-07	103	32	63	8	57
unique_3432	38	232	347	ENSP00000408335	51	241	2004	2.54e-06	205	50	131	24	57
unique_3432	76	223	347	ENSP00000408335	906	1041	2004	2.59e-06	151	40	93	18	57
unique_3432	120	178	347	ENSP00000408335	745	798	2004	5.87e-04	59	22	32	5	57
unique_3432	128	188	347	ENSP00000360764	123	179	274	1.89e-05	62	23	33	6	18
unique_3432	128	183	347	ENSP00000416366	130	180	294	2.21e-04	56	20	31	5	16
unique_3432	19	94	347	ENSP00000308117	275	343	758	0.003	76	24	45	7	22
unique_3433	39	371	400	ENSP00000225577	52	367	526	5.12e-29	342	97	210	35	83
unique_3433	85	274	400	ENSP00000408734	68	259	337	1.57e-12	197	51	134	12	48
unique_3433	69	271	400	ENSP00000397550	198	413	488	1.68e-11	227	63	129	35	51
unique_3433	82	332	400	ENSP00000492290	237	515	533	2.81e-10	289	71	170	48	63
unique_3433	83	278	400	ENSP00000296474	1086	1288	1401	2.36e-09	208	50	141	17	49
unique_3435	1918	1989	2014	ENSP00000296474	1268	1338	1401	1.36e-04	73	25	45	3	4
unique_3435	1900	1990	2014	ENSP00000498670	828	914	1023	0.006	92	25	61	6	5
unique_3437	15	379	404	ENSP00000225577	79	447	526	1.28e-37	394	111	229	54	90
unique_3437	12	237	404	ENSP00000296474	1064	1293	1401	1.62e-10	243	64	149	30	56
unique_3437	15	232	404	ENSP00000498670	662	863	1023	1.90e-10	222	52	146	24	54
unique_3437	29	228	404	ENSP00000408734	65	259	337	2.49e-08	206	47	142	17	50
unique_3437	10	223	404	ENSP00000397550	191	411	488	3.89e-06	238	59	138	41	53
unique_3437	32	181	404	ENSP00000358997	218	362	713	3.37e-05	165	43	87	35	37
unique_3437	13	281	404	ENSP00000492290	224	514	533	0.006	316	68	176	72	67
unique_3448	5	44	71	ENSP00000351059	327	368	388	0.009	42	15	25	2	56
unique_3449	150	221	3027	ENSP00000358997	268	346	713	0.002	79	26	46	7	2
unique_3451	268	354	384	ENSP00000321427	562	650	989	3.00e-04	90	25	61	4	23
unique_3466	1042	1163	1367	ENSP00000361682	641	766	811	7.11e-06	126	40	82	4	9
unique_3466	1042	1163	1367	ENSP00000259324	641	766	811	7.11e-06	126	40	82	4	9
unique_3466	1105	1207	1367	ENSP00000384126	314	417	663	0.006	108	38	61	9	18
unique_3466	768	889	1367	ENSP00000384126	469	575	663	0.007	122	31	76	15	18
unique_3466	827	908	1367	ENSP00000384126	49	130	663	0.008	84	28	52	4	18
unique_3466	1105	1207	1367	ENSP00000260061	314	417	663	0.006	108	38	61	9	18
unique_3466	768	889	1367	ENSP00000260061	469	575	663	0.007	122	31	76	15	18
unique_3466	827	908	1367	ENSP00000260061	49	130	663	0.008	84	28	52	4	18
unique_3487	54	314	581	ENSP00000225577	95	352	526	2.14e-25	273	80	166	27	45
unique_3487	52	245	581	ENSP00000408734	64	259	337	3.51e-18	212	63	115	34	33
unique_3487	54	249	581	ENSP00000296474	1086	1287	1401	8.09e-17	210	58	130	22	34
unique_3487	37	240	581	ENSP00000397550	197	411	488	1.33e-14	230	65	124	41	35
unique_3487	54	240	581	ENSP00000492290	238	438	533	1.40e-12	217	59	112	46	32
unique_3487	51	244	581	ENSP00000498670	672	857	1023	2.71e-10	197	49	134	14	33
unique_3487	39	246	581	ENSP00000358997	205	421	713	1.04e-09	231	56	138	37	36
unique_3496	63	266	293	ENSP00000408335	1634	1840	2004	1.03e-09	220	72	119	29	71
unique_3496	153	208	293	ENSP00000408335	1633	1688	2004	0.001	56	21	35	0	71
unique_3496	60	152	293	ENSP00000408335	1731	1824	2004	0.002	95	33	59	3	71
unique_3521	46	106	150	ENSP00000267082	125	173	799	0.001	61	23	26	12	41
unique_3521	46	106	150	ENSP00000455374	125	173	651	0.002	61	23	26	12	41
unique_3595	1407	1498	1516	ENSP00000457262	39	125	196	5.58e-13	92	36	51	5	36
unique_3595	990	1083	1516	ENSP00000457262	39	127	196	1.69e-11	94	34	55	5	36
unique_3595	1129	1222	1516	ENSP00000457262	39	127	196	1.69e-11	94	34	55	5	36
unique_3595	1268	1361	1516	ENSP00000457262	39	127	196	1.69e-11	94	34	55	5	36
unique_3595	851	944	1516	ENSP00000457262	38	127	196	2.29e-10	95	31	58	6	36
unique_3595	725	803	1516	ENSP00000457262	45	118	196	3.05e-09	81	30	42	9	36
unique_3596	219	512	609	ENSP00000268171	115	391	795	1.20e-11	324	85	162	77	48
unique_3614	19	319	542	ENSP00000225577	65	336	526	1.34e-26	306	87	180	39	56
unique_3614	70	269	542	ENSP00000408734	68	259	337	1.90e-09	207	54	131	22	37
unique_3614	69	273	542	ENSP00000498670	676	863	1023	1.13e-06	211	52	130	29	38
unique_3614	68	272	542	ENSP00000296474	1086	1286	1401	4.03e-05	224	55	127	42	38
unique_3623	835	1130	1241	ENSP00000268171	97	401	795	1.64e-09	340	78	183	79	24
unique_3661	88	293	493	ENSP00000225577	155	352	526	1.25e-18	212	59	133	20	42
unique_3661	131	289	493	ENSP00000296474	1188	1339	1401	7.75e-08	161	39	111	11	32
unique_3661	86	227	493	ENSP00000408734	119	261	337	3.87e-07	147	40	98	9	29
unique_3661	99	220	493	ENSP00000492290	303	438	533	1.95e-05	137	32	89	16	25
unique_3661	99	220	493	ENSP00000397550	276	411	488	1.11e-04	139	37	82	20	25
unique_3704	400	610	630	ENSP00000225577	152	343	526	6.97e-08	215	51	137	27	33
unique_3704	440	543	630	ENSP00000408734	158	260	337	3.07e-07	110	34	63	13	17
unique_3704	464	537	630	ENSP00000492290	357	438	533	3.19e-04	82	21	53	8	12
unique_3704	464	546	630	ENSP00000397550	330	433	488	8.05e-04	104	27	56	21	13
unique_3704	411	507	630	ENSP00000358997	277	391	713	0.001	117	32	63	22	15
unique_3726	383	454	2495	ENSP00000423517	739	818	821	0.001	80	23	49	8	3
unique_3730	14	175	211	ENSP00000449241	407	567	1193	0.003	171	44	108	19	77
unique_3750	203	370	456	ENSP00000449241	407	575	1193	7.73e-05	175	44	118	13	37
unique_3759	367	525	540	ENSP00000499850	143	296	313	4.40e-31	159	62	92	5	29
unique_3777	134	384	603	ENSP00000225577	97	354	526	9.59e-37	265	94	150	21	42
unique_3777	133	333	603	ENSP00000408734	67	272	337	1.42e-18	209	62	136	11	33
unique_3777	126	337	603	ENSP00000498670	670	876	1023	5.64e-11	219	49	151	19	35
unique_3777	132	324	603	ENSP00000296474	1086	1288	1401	1.15e-08	208	54	134	20	32
unique_3777	134	325	603	ENSP00000397550	213	434	488	2.24e-07	233	63	118	52	32
unique_3777	131	315	603	ENSP00000492290	237	438	533	4.58e-06	212	55	120	37	31
unique_3777	130	320	603	ENSP00000358997	214	420	713	3.37e-05	212	53	133	26	32
unique_3777	449	537	603	ENSP00000475084	802	892	1549	8.18e-05	91	26	63	2	15
unique_3829	1034	1302	1476	ENSP00000225577	89	360	526	4.21e-27	283	83	175	25	18
unique_3829	1041	1233	1476	ENSP00000408734	67	259	337	1.46e-18	198	57	131	10	13
unique_3829	1040	1232	1476	ENSP00000296474	1086	1282	1401	3.06e-13	204	54	132	18	13
unique_3829	1029	1246	1476	ENSP00000492290	227	454	533	1.70e-09	242	58	146	38	15
unique_3829	1029	1234	1476	ENSP00000397550	200	417	488	1.13e-08	230	59	135	36	14
unique_3829	1027	1289	1476	ENSP00000498670	661	913	1023	8.47e-07	271	61	184	26	18
unique_3829	1412	1474	1476	ENSP00000475084	824	885	1549	6.22e-06	63	26	36	1	4
unique_3839	658	915	1149	ENSP00000434228	1379	1643	2040	0.007	282	75	166	41	22
unique_3841	18	156	168	ENSP00000475084	756	918	1549	1.10e-09	164	45	93	26	83
unique_3846	153	347	662	ENSP00000402478	47	226	574	6.67e-05	201	44	130	27	29
unique_3878	15	134	205	ENSP00000225577	164	289	526	4.28e-10	133	39	74	20	59
unique_3878	52	137	205	ENSP00000408734	172	262	337	1.33e-04	93	27	57	9	42
unique_3878	62	131	205	ENSP00000397550	330	413	488	3.38e-04	84	27	43	14	34
unique_3878	62	126	205	ENSP00000492290	357	435	533	0.002	79	24	41	14	32
unique_3883	141	221	281	ENSP00000361682	661	744	811	0.004	88	30	47	11	29
unique_3883	141	221	281	ENSP00000259324	661	744	811	0.004	88	30	47	11	29
unique_3943	199	432	512	ENSP00000268171	149	382	795	9.15e-09	267	68	133	66	46
unique_3951	196	626	1089	ENSP00000506097	30	383	617	7.43e-23	431	105	249	77	40
unique_3957	198	285	401	ENSP00000225577	260	352	526	4.63e-05	97	27	57	13	22
unique_3970	1725	1805	3095	ENSP00000369207	270	347	1002	0.006	81	20	58	3	3
unique_3977	59	709	1145	ENSP00000265986	52	657	1020	9.36e-95	653	217	387	49	77
unique_3977	863	1091	1145	ENSP00000265986	681	944	1020	5.37e-07	264	65	164	35	77
unique_4004	374	533	555	ENSP00000402478	401	552	574	2.69e-06	165	47	100	18	49
unique_4004	19	132	555	ENSP00000402478	33	149	574	4.13e-05	118	31	82	5	49
unique_4007	19	563	567	ENSP00000402478	33	552	574	9.89e-11	575	136	354	85	96
unique_4018	110	211	216	ENSP00000423517	725	819	821	4.53e-04	105	30	62	13	48
unique_4018	108	196	216	ENSP00000423517	741	819	821	0.001	89	26	53	10	48
unique_4070	128	518	683	ENSP00000354080	37	391	989	4.45e-12	405	103	238	64	64
unique_4070	228	566	683	ENSP00000354080	50	312	989	3.18e-06	345	87	170	88	64
unique_4070	127	259	683	ENSP00000354080	279	410	989	0.007	139	41	85	13	64
unique_4070	147	569	683	ENSP00000408335	569	1041	2004	1.96e-10	512	129	255	128	64
unique_4070	135	292	683	ENSP00000408335	939	1083	2004	8.84e-09	162	51	90	21	64
unique_4070	146	523	683	ENSP00000408335	136	509	2004	1.10e-08	415	101	236	78	64
unique_4070	145	566	683	ENSP00000408335	745	1079	2004	1.27e-08	429	102	226	101	64
unique_4070	149	520	683	ENSP00000408335	337	722	2004	2.11e-04	425	91	242	92	64
unique_4070	130	263	683	ENSP00000379438	63	190	674	3.41e-07	139	44	79	16	44
unique_4070	417	580	683	ENSP00000379438	31	197	674	0.003	176	43	112	21	44
unique_4084	342	562	639	ENSP00000351554	195	405	725	0.003	225	50	157	18	35
unique_4094	75	207	318	ENSP00000448517	76	200	444	2.50e-04	137	36	85	16	42
unique_4096	983	1462	1686	ENSP00000434228	1407	1900	2040	1.60e-05	524	132	318	74	37
unique_4096	838	1217	1686	ENSP00000434228	1578	1921	2040	8.75e-05	394	103	227	64	37
unique_4151	1358	1735	2268	ENSP00000498132	51	399	641	7.97e-21	393	94	240	59	17
unique_4151	1358	1735	2268	ENSP00000432332	51	399	641	7.97e-21	393	94	240	59	17
unique_4203	41	286	296	ENSP00000408335	117	440	2004	1.06e-07	328	84	158	86	86
unique_4203	39	292	296	ENSP00000408335	591	857	2004	6.61e-07	284	80	157	47	86
unique_4203	61	276	296	ENSP00000408335	868	1125	2004	2.99e-06	266	73	135	58	86
unique_4203	61	293	296	ENSP00000408335	103	369	2004	6.47e-06	278	75	147	56	86
unique_4203	39	278	296	ENSP00000408335	278	550	2004	1.60e-05	281	76	156	49	86
unique_4203	53	281	296	ENSP00000408335	669	933	2004	1.65e-04	267	72	155	40	86
unique_4203	42	234	296	ENSP00000408335	772	1007	2004	0.004	236	64	129	43	86
unique_4203	40	277	296	ENSP00000408335	440	689	2004	0.006	271	70	147	54	86
unique_4203	50	118	296	ENSP00000503546	568	646	799	1.83e-04	79	32	37	10	23
unique_4203	50	118	296	ENSP00000502882	568	646	799	1.83e-04	79	32	37	10	23
unique_4203	50	118	296	ENSP00000398029	568	646	799	1.83e-04	79	32	37	10	23
unique_4203	161	267	296	ENSP00000222573	505	614	770	5.96e-04	118	36	63	19	74
unique_4203	48	96	296	ENSP00000222573	559	616	770	0.003	61	22	24	15	74
unique_4203	96	214	296	ENSP00000222573	504	607	770	0.004	129	41	53	35	74
unique_4265	331	571	602	ENSP00000271651	129	317	330	1.35e-19	243	75	112	56	40
unique_4287	310	520	540	ENSP00000225577	152	343	526	9.61e-08	218	53	132	33	39
unique_4287	350	453	540	ENSP00000408734	158	260	337	3.50e-07	110	33	64	13	19
unique_4287	374	447	540	ENSP00000492290	357	438	533	3.30e-04	82	20	54	8	14
unique_4287	374	470	540	ENSP00000397550	330	442	488	3.32e-04	118	29	63	26	18
unique_4287	321	417	540	ENSP00000358997	277	391	713	8.05e-04	117	33	62	22	18
unique_4296	8	178	201	ENSP00000449241	407	573	1193	8.80e-06	177	46	115	16	85
unique_4325	83	124	124	ENSP00000385017	56	96	1508	0.005	42	16	25	1	34
unique_4366	789	952	974	ENSP00000225577	201	355	526	6.40e-07	171	39	109	23	17
unique_4373	60	164	225	ENSP00000248668	112	227	772	3.95e-04	116	36	69	11	47
unique_4373	83	183	225	ENSP00000384126	49	155	663	7.03e-04	108	31	69	8	45
unique_4373	83	183	225	ENSP00000260061	49	155	663	7.03e-04	108	31	69	8	45
unique_4374	150	321	334	ENSP00000408335	880	1039	2004	1.70e-06	181	49	102	30	51
unique_4374	179	295	334	ENSP00000408335	749	853	2004	3.24e-05	118	39	65	14	51
unique_4374	181	255	334	ENSP00000408335	497	564	2004	0.003	76	26	41	9	51
unique_4374	178	273	334	ENSP00000308117	251	341	758	0.003	100	33	54	13	29
unique_4374	223	325	334	ENSP00000354080	187	276	989	0.006	106	35	52	19	31
unique_4428	489	612	706	ENSP00000225577	167	287	526	4.12e-04	129	32	84	13	18
unique_4428	482	619	706	ENSP00000498670	742	863	1023	0.001	141	36	83	22	20
unique_4437	2493	2723	3001	ENSP00000379438	83	279	674	4.36e-14	252	71	105	76	8
unique_4437	2508	2638	3001	ENSP00000354080	33	147	989	4.68e-10	134	41	71	22	5
unique_4437	2489	2578	3001	ENSP00000354080	302	388	989	9.00e-08	94	34	49	11	5
unique_4437	2604	2645	3001	ENSP00000354080	33	72	989	1.08e-04	42	20	20	2	5
unique_4437	2489	2640	3001	ENSP00000408335	571	723	2004	2.25e-09	163	48	94	21	7
unique_4437	2489	2640	3001	ENSP00000408335	414	583	2004	7.86e-08	186	54	82	50	7
unique_4437	2467	2640	3001	ENSP00000408335	932	1081	2004	2.50e-06	181	53	90	38	7
unique_4437	2454	2650	3001	ENSP00000408335	267	484	2004	3.65e-06	233	60	122	51	7
unique_4437	2492	2640	3001	ENSP00000408335	179	349	2004	9.33e-05	177	51	92	34	7
unique_4437	2556	2646	3001	ENSP00000360764	98	177	274	9.53e-06	94	31	46	17	5
unique_4437	2492	2552	3001	ENSP00000360764	122	179	274	3.61e-05	62	24	33	5	5
unique_4437	2581	2645	3001	ENSP00000308117	283	350	758	0.002	73	26	34	13	2
unique_4451	324	391	2172	ENSP00000265986	51	115	1020	4.63e-05	68	24	41	3	3
unique_4456	135	266	562	ENSP00000408335	1660	1791	2004	3.25e-05	132	45	87	0	37
unique_4456	169	342	562	ENSP00000408335	1580	1761	2004	0.004	191	60	105	26	37
unique_4456	166	232	562	ENSP00000449241	1081	1147	1193	1.71e-04	67	22	45	0	12
unique_4468	18	554	574	ENSP00000402478	21	555	574	0.0	537	296	239	2	94
unique_4478	213	384	563	ENSP00000225577	91	263	526	2.32e-21	182	60	103	19	31
unique_4478	154	457	563	ENSP00000296474	1002	1292	1401	2.28e-07	330	69	196	65	54
unique_4478	219	359	563	ENSP00000358997	218	362	713	1.74e-05	146	40	100	6	25
unique_4478	284	384	563	ENSP00000492290	303	411	533	4.88e-04	111	28	71	12	18
unique_4478	216	511	563	ENSP00000408734	65	321	337	6.35e-04	302	65	186	51	53
unique_4478	202	384	563	ENSP00000397550	196	384	488	7.82e-04	199	52	121	26	33
unique_4495	110	196	217	ENSP00000449241	926	1012	1193	2.68e-25	87	40	47	0	40
unique_4514	470	720	2227	ENSP00000225577	97	352	526	1.50e-28	270	85	152	33	11
unique_4514	460	635	2227	ENSP00000492290	225	413	533	1.60e-07	195	50	120	25	8
unique_4514	470	672	2227	ENSP00000296474	1088	1298	1401	1.98e-07	217	60	137	20	9
unique_4514	469	658	2227	ENSP00000408734	67	259	337	9.63e-07	195	44	144	7	9
unique_4514	466	674	2227	ENSP00000498670	673	875	1023	4.11e-06	222	48	142	32	9
unique_4514	459	648	2227	ENSP00000397550	202	400	488	1.83e-05	205	53	131	21	9
unique_4514	2101	2217	2227	ENSP00000475084	822	937	1549	5.85e-04	123	35	75	13	5
unique_4570	925	1028	2564	ENSP00000423517	738	820	821	6.86e-05	106	33	48	25	4
unique_4570	964	1028	2564	ENSP00000423517	737	802	821	8.34e-05	69	29	33	7	4
unique_4570	975	1030	2564	ENSP00000423517	729	786	821	2.50e-04	60	26	28	6	4
unique_4587	175	233	420	ENSP00000369207	282	339	1002	0.005	59	23	35	1	14
unique_4587	175	233	420	ENSP00000369198	298	355	1018	0.006	59	23	35	1	14
unique_4587	175	233	420	ENSP00000353421	276	333	996	0.006	59	23	35	1	14
unique_4587	175	233	420	ENSP00000369202	298	355	967	0.007	59	23	35	1	14
unique_4593	292	407	413	ENSP00000265986	293	393	1020	0.009	116	27	74	15	28
unique_4597	111	334	359	ENSP00000225577	96	316	526	6.53e-24	229	67	149	13	62
unique_4597	112	302	359	ENSP00000408734	68	259	337	1.12e-16	198	57	128	13	53
unique_4597	111	346	359	ENSP00000296474	1087	1323	1401	1.65e-14	245	63	165	17	66
unique_4597	112	273	359	ENSP00000358997	218	394	713	2.95e-13	179	46	114	19	45
unique_4597	107	297	359	ENSP00000397550	208	411	488	2.60e-11	211	56	128	27	53
unique_4597	89	306	359	ENSP00000498670	653	863	1023	8.13e-10	226	50	153	23	61
unique_4597	181	327	359	ENSP00000492290	307	480	533	4.49e-09	175	49	97	29	41
unique_4604	6001	6110	11945	ENSP00000369207	229	337	1002	0.001	125	38	56	31	1
unique_4643	80	656	666	ENSP00000402478	13	555	574	1.96e-119	578	204	338	36	87
unique_4649	992	1222	1446	ENSP00000291524	96	257	664	4.32e-06	231	58	104	69	21
unique_4649	637	702	1446	ENSP00000291524	196	259	664	0.003	66	22	42	2	21
unique_4649	987	1218	1446	ENSP00000478255	403	570	1281	4.93e-05	233	63	104	66	18
unique_4649	657	688	1446	ENSP00000478255	1176	1207	1281	0.004	32	16	16	0	18
unique_4649	993	1029	1446	ENSP00000478255	1052	1087	1281	0.008	37	16	20	1	18
unique_4649	1176	1230	1446	ENSP00000497203	1284	1337	1420	7.75e-04	56	25	28	3	4
unique_4649	360	392	1446	ENSP00000497931	437	469	1322	0.001	33	15	18	0	6
unique_4649	993	1039	1446	ENSP00000497931	437	482	1322	0.001	47	18	28	1	6
unique_4722	451	778	949	ENSP00000225577	84	419	526	1.49e-108	336	164	164	8	35
unique_4722	445	698	949	ENSP00000296474	1073	1331	1401	1.80e-12	270	68	175	27	27
unique_4722	464	654	949	ENSP00000408734	68	261	337	2.43e-12	196	52	137	7	20
unique_4722	451	698	949	ENSP00000498670	664	906	1023	3.79e-12	252	59	180	13	26
unique_4722	408	649	949	ENSP00000397550	163	413	488	2.42e-09	266	71	156	39	26
unique_4722	451	649	949	ENSP00000492290	227	440	533	2.76e-09	220	53	140	27	21
unique_4722	464	668	949	ENSP00000358997	218	437	713	8.69e-09	222	58	145	19	22
unique_4786	58	206	211	ENSP00000423517	699	819	821	7.00e-04	152	36	82	34	71
unique_4809	283	395	493	ENSP00000225577	197	307	526	2.80e-12	114	36	74	4	23
unique_4809	212	379	493	ENSP00000296474	1110	1286	1401	4.75e-09	186	44	115	27	34
unique_4809	201	374	493	ENSP00000492290	246	450	533	2.71e-04	207	53	119	35	35
unique_4811	199	498	511	ENSP00000225577	91	395	526	7.91e-74	305	123	177	5	59
unique_4811	117	413	511	ENSP00000296474	994	1304	1401	2.12e-19	317	78	213	26	58
unique_4811	205	401	511	ENSP00000408734	68	266	337	2.35e-15	209	56	131	22	39
unique_4811	190	399	511	ENSP00000498670	662	865	1023	1.27e-11	212	55	147	10	41
unique_4811	205	394	511	ENSP00000358997	218	421	713	1.67e-09	211	54	129	28	37
unique_4811	199	390	511	ENSP00000397550	207	413	488	1.47e-06	219	54	126	39	38
unique_4811	274	390	511	ENSP00000492290	304	440	533	4.10e-06	142	40	72	30	23
unique_4879	17	184	193	ENSP00000449241	402	562	1193	6.78e-05	177	50	102	25	87
unique_4954	18	190	221	ENSP00000475168	20	193	197	1.66e-60	178	87	82	9	78
unique_4960	587	630	1909	ENSP00000225577	199	242	526	3.38e-07	44	19	25	0	5
unique_4960	713	765	1909	ENSP00000225577	256	307	526	0.006	53	16	36	1	5
unique_4960	515	655	1909	ENSP00000408734	113	237	337	4.42e-07	153	48	65	40	7
unique_4960	539	653	1909	ENSP00000358997	280	389	713	4.01e-06	120	35	70	15	6
unique_4960	510	631	1909	ENSP00000296474	1111	1233	1401	2.71e-05	123	30	92	1	6
unique_4960	602	631	1909	ENSP00000492290	358	387	533	6.24e-04	30	16	14	0	2
unique_4960	599	628	1909	ENSP00000397550	328	357	488	0.007	30	14	16	0	2
unique_4973	12	109	238	ENSP00000423517	711	808	821	0.006	105	33	58	14	41
unique_4974	492	661	770	ENSP00000449241	406	572	1193	3.69e-09	176	49	112	15	22
unique_4990	103	148	235	ENSP00000367432	280	321	412	0.008	46	13	29	4	20
unique_4991	212	414	552	ENSP00000225577	151	372	526	2.56e-13	237	67	121	49	37
unique_4991	273	351	552	ENSP00000397550	331	414	488	6.48e-07	89	28	46	15	14
unique_4991	262	351	552	ENSP00000492290	339	441	533	5.65e-05	108	29	56	23	16
unique_4991	268	364	552	ENSP00000408734	178	267	337	2.58e-04	103	30	54	19	18
unique_4992	73	290	508	ENSP00000265986	69	293	1020	2.98e-10	228	57	158	13	43
unique_5025	295	715	1029	ENSP00000479597	98	499	621	7.41e-11	425	88	310	27	41
unique_5025	295	715	1029	ENSP00000270349	98	499	621	7.41e-11	425	88	310	27	41
unique_5025	295	751	1029	ENSP00000496238	82	515	600	8.34e-10	468	88	335	45	44
unique_5025	295	751	1029	ENSP00000494134	82	515	600	8.34e-10	468	88	335	45	44
unique_5025	295	751	1029	ENSP00000496390	82	515	600	8.34e-10	468	88	335	45	44
unique_5025	295	751	1029	ENSP00000496064	82	515	600	8.34e-10	468	88	335	45	44
unique_5025	295	751	1029	ENSP00000496619	82	515	600	8.34e-10	468	88	335	45	44
unique_5042	159	285	359	ENSP00000457262	44	171	196	3.59e-04	138	32	85	21	35
unique_5057	169	221	229	ENSP00000054666	14	66	101	4.82e-06	53	20	33	0	23
unique_5058	219	468	681	ENSP00000225577	97	353	526	9.09e-31	267	79	161	27	37
unique_5058	180	407	681	ENSP00000408734	24	261	337	7.16e-16	241	59	166	16	33
unique_5058	219	422	681	ENSP00000498670	677	876	1023	1.33e-10	212	53	139	20	30
unique_5058	219	455	681	ENSP00000296474	1088	1331	1401	7.26e-10	251	59	171	21	35
unique_5058	219	400	681	ENSP00000492290	240	438	533	3.56e-06	212	58	111	43	27
unique_5058	556	655	681	ENSP00000475084	824	929	1549	4.53e-06	106	24	76	6	15
unique_5058	219	410	681	ENSP00000397550	213	434	488	7.20e-04	236	58	120	58	28
unique_5070	199	254	1316	ENSP00000264832	66	123	533	0.005	60	24	30	6	4
unique_5072	32	80	143	ENSP00000260408	459	505	749	0.004	49	18	29	2	34
unique_5078	59	119	374	ENSP00000403685	66	122	458	3.03e-04	61	18	39	4	16
unique_5079	156	248	652	ENSP00000402478	47	143	574	2.06e-08	97	30	63	4	14
unique_5086	262	462	608	ENSP00000408335	951	1135	2004	3.51e-06	203	54	129	20	39
unique_5086	228	424	608	ENSP00000408335	842	1051	2004	0.001	238	56	113	69	39
unique_5086	261	420	608	ENSP00000354080	183	326	989	4.44e-05	162	48	94	20	28
unique_5086	298	432	608	ENSP00000354080	51	181	989	0.001	149	41	76	32	28
unique_5086	341	422	608	ENSP00000354080	34	122	989	0.003	95	25	51	19	28
unique_5086	305	406	608	ENSP00000379438	82	174	674	0.008	102	30	63	9	17
unique_5089	30	115	296	ENSP00000437940	300	382	557	4.72e-04	86	26	57	3	29
unique_5105	425	522	957	ENSP00000497766	386	467	473	8.89e-04	98	26	56	16	10
unique_5125	755	966	1014	ENSP00000268171	193	402	795	0.004	232	54	136	42	21
unique_5130	90	374	475	ENSP00000434228	391	673	2040	3.55e-31	289	82	197	10	60
unique_5147	1170	1344	1355	ENSP00000468632	19	193	221	1.71e-23	176	56	118	2	13
unique_5151	276	363	1151	ENSP00000369207	266	348	1002	0.005	88	27	56	5	8
unique_5151	276	363	1151	ENSP00000369198	282	364	1018	0.006	88	27	56	5	8
unique_5151	276	363	1151	ENSP00000353421	260	342	996	0.007	88	27	56	5	8
unique_5151	276	363	1151	ENSP00000369202	282	364	967	0.009	88	27	56	5	8
unique_5172	1171	1427	2811	ENSP00000225577	96	360	526	2.76e-34	268	85	169	14	9
unique_5172	1171	1436	2811	ENSP00000296474	1087	1357	1401	1.16e-18	280	77	180	23	9
unique_5172	1156	1375	2811	ENSP00000408734	54	272	337	1.89e-09	235	63	141	31	8
unique_5172	1171	1375	2811	ENSP00000498670	676	872	1023	3.63e-09	209	50	143	16	7
unique_5172	1172	1363	2811	ENSP00000358997	218	421	713	4.93e-08	208	50	138	20	7
unique_5172	1172	1359	2811	ENSP00000492290	240	440	533	1.24e-05	214	57	118	39	7
unique_5172	1171	1359	2811	ENSP00000397550	212	413	488	9.80e-05	217	55	119	43	7
unique_5199	86	203	310	ENSP00000420525	689	797	802	0.002	123	33	71	19	38
unique_5210	3	225	350	ENSP00000225577	91	318	526	4.99e-29	231	73	147	11	64
unique_5210	9	219	350	ENSP00000408734	68	273	337	1.69e-14	218	65	134	19	60
unique_5210	9	296	350	ENSP00000492290	240	529	533	4.37e-11	321	83	174	64	82
unique_5210	1	166	350	ENSP00000358997	211	380	713	9.07e-11	175	48	113	14	47
unique_5210	7	196	350	ENSP00000397550	211	413	488	1.88e-08	212	55	126	31	54
unique_5210	8	197	350	ENSP00000296474	1087	1281	1401	5.58e-07	208	51	126	31	54
unique_5227	982	1264	1364	ENSP00000268171	122	409	795	4.22e-10	311	78	182	51	21
unique_5266	1637	1701	2130	ENSP00000225577	201	265	526	4.44e-10	65	30	35	0	3
unique_5266	1641	1701	2130	ENSP00000408734	174	236	337	2.28e-07	63	25	36	2	3
unique_5266	1652	1710	2130	ENSP00000492290	360	422	533	2.16e-05	63	24	35	4	3
unique_5266	1641	1678	2130	ENSP00000358997	325	364	713	6.11e-05	40	18	20	2	2
unique_5266	1629	1686	2130	ENSP00000296474	1181	1239	1401	2.26e-04	60	18	39	3	3
unique_5266	1652	1714	2130	ENSP00000397550	333	399	488	5.03e-04	70	21	39	10	3
unique_5284	108	185	210	ENSP00000225577	83	156	526	0.007	78	26	48	4	37
unique_5285	53	423	811	ENSP00000291524	33	358	664	6.96e-47	372	119	206	47	77
unique_5285	498	748	811	ENSP00000291524	361	599	664	3.55e-11	258	63	169	26	77
unique_5285	138	349	811	ENSP00000478255	402	611	1281	3.73e-16	220	65	137	18	26
unique_5285	138	333	811	ENSP00000478255	1045	1236	1281	1.69e-15	201	62	125	14	26
unique_5285	138	357	811	ENSP00000497931	1088	1301	1322	7.84e-12	225	59	150	16	27
unique_5285	138	333	811	ENSP00000497931	430	619	1322	5.92e-08	200	53	133	14	27
unique_5285	146	326	811	ENSP00000497203	1166	1339	1420	9.40e-08	188	47	120	21	22
unique_5302	68	162	218	ENSP00000268150	58	149	388	6.06e-04	99	27	61	11	44
unique_5305	141	368	547	ENSP00000225577	88	288	526	4.97e-13	235	55	139	41	42
unique_5305	137	368	547	ENSP00000296474	1072	1282	1401	2.63e-12	242	66	135	41	42
unique_5305	150	367	547	ENSP00000408734	68	257	337	1.14e-07	224	52	132	40	40
unique_5305	141	368	547	ENSP00000498670	668	857	1023	3.44e-05	235	51	132	52	42
unique_5305	150	366	547	ENSP00000492290	240	440	533	1.22e-04	232	56	130	46	40
unique_5305	150	304	547	ENSP00000358997	218	374	713	0.002	161	37	114	10	28
unique_5312	12	289	289	ENSP00000441875	18	298	300	1.67e-103	281	146	132	3	96
unique_5312	8	273	289	ENSP00000426433	4	270	273	2.19e-95	268	137	128	3	92
unique_5364	1	52	112	ENSP00000429036	26	81	449	0.005	56	15	37	4	46
unique_5368	511	621	1634	ENSP00000222573	564	680	770	0.003	117	29	82	6	7
unique_5379	541	645	2074	ENSP00000423517	712	820	821	1.90e-05	110	40	64	6	6
unique_5379	513	629	2074	ENSP00000423517	703	819	821	0.004	122	42	70	10	6
unique_5379	866	994	2074	ENSP00000369207	233	354	1002	0.003	137	44	70	23	6
unique_5379	866	994	2074	ENSP00000369198	249	370	1018	0.004	137	44	70	23	6
unique_5379	866	994	2074	ENSP00000353421	227	348	996	0.006	137	44	70	23	6
unique_5379	866	994	2074	ENSP00000369202	249	370	967	0.006	137	44	70	23	6
unique_5389	195	280	282	ENSP00000317714	205	291	298	1.11e-04	87	23	63	1	30
unique_5395	75	319	368	ENSP00000384126	173	428	663	9.32e-12	258	77	166	15	67
unique_5395	123	295	368	ENSP00000384126	53	234	663	1.69e-08	186	57	112	17	67
unique_5395	76	313	368	ENSP00000384126	316	573	663	2.81e-08	259	78	159	22	67
unique_5395	230	317	368	ENSP00000384126	49	140	663	0.004	92	27	61	4	67
unique_5395	75	319	368	ENSP00000260061	173	428	663	9.32e-12	258	77	166	15	67
unique_5395	123	295	368	ENSP00000260061	53	234	663	1.69e-08	186	57	112	17	67
unique_5395	76	313	368	ENSP00000260061	316	573	663	2.81e-08	259	78	159	22	67
unique_5395	230	317	368	ENSP00000260061	49	140	663	0.004	92	27	61	4	67
unique_5395	142	317	368	ENSP00000298119	52	246	720	1.64e-09	195	54	122	19	48
unique_5395	22	313	368	ENSP00000327336	31	312	369	1.70e-09	309	81	184	44	79
unique_5395	76	291	368	ENSP00000361682	494	746	811	2.69e-08	256	72	141	43	59
unique_5395	76	291	368	ENSP00000259324	494	746	811	2.69e-08	256	72	141	43	59
unique_5395	121	317	368	ENSP00000248668	70	258	772	2.73e-08	210	61	115	34	54
unique_5395	187	313	368	ENSP00000441219	93	270	421	0.003	179	42	84	53	35
unique_5395	187	313	368	ENSP00000489447	93	270	421	0.003	179	42	84	53	35
unique_5395	187	313	368	ENSP00000489143	93	270	421	0.003	179	42	84	53	35
unique_5398	3713	3796	4195	ENSP00000423517	729	811	821	8.59e-04	85	26	56	3	2
unique_5401	46	265	392	ENSP00000225577	91	307	526	8.91e-25	234	69	134	31	56
unique_5401	40	245	392	ENSP00000296474	1076	1281	1401	1.11e-13	223	63	126	34	53
unique_5401	49	249	392	ENSP00000408734	65	261	337	1.54e-11	212	57	129	26	51
unique_5401	48	245	392	ENSP00000498670	673	856	1023	7.70e-08	208	52	122	34	51
unique_5401	52	248	392	ENSP00000358997	218	421	713	1.86e-05	217	52	132	33	50
unique_5401	51	244	392	ENSP00000397550	212	413	488	0.006	218	48	130	40	49
unique_5412	740	958	4624	ENSP00000369207	241	467	1002	0.001	231	54	161	16	5
unique_5412	740	958	4624	ENSP00000369202	257	483	967	0.001	231	54	161	16	5
unique_5412	740	958	4624	ENSP00000353421	235	461	996	0.001	231	54	161	16	5
unique_5412	740	958	4624	ENSP00000369198	257	483	1018	0.001	231	54	161	16	5
unique_5413	346	610	639	ENSP00000225577	84	370	526	6.59e-09	299	71	182	46	41
unique_5413	475	550	639	ENSP00000408734	177	257	337	7.54e-05	82	25	50	7	12
unique_5413	480	543	639	ENSP00000397550	330	407	488	0.005	82	27	33	22	10
unique_5417	189	481	665	ENSP00000225577	98	353	526	6.44e-24	309	87	153	69	44
unique_5417	185	416	665	ENSP00000408734	65	260	337	5.02e-13	234	50	144	40	35
unique_5417	189	349	665	ENSP00000296474	1089	1248	1401	1.70e-08	169	51	101	17	24
unique_5417	178	412	665	ENSP00000397550	203	413	488	1.73e-04	254	60	132	62	35
unique_5417	177	314	665	ENSP00000498670	665	803	1023	6.92e-04	145	40	92	13	21
unique_5430	634	713	895	ENSP00000339168	21	100	272	0.007	80	22	58	0	9
unique_5450	230	404	431	ENSP00000449241	407	574	1193	2.76e-09	183	43	117	23	41
unique_5460	522	777	797	ENSP00000497931	1092	1314	1322	1.54e-24	259	79	141	39	33
unique_5460	526	782	797	ENSP00000497931	438	659	1322	3.64e-21	262	78	139	45	33
unique_5460	526	796	797	ENSP00000478255	410	645	1281	7.23e-23	271	75	161	35	61
unique_5460	510	780	797	ENSP00000478255	1037	1274	1281	7.42e-23	272	79	158	35	61
unique_5460	163	359	797	ENSP00000478255	146	341	1281	4.13e-08	205	52	136	17	61
unique_5460	519	704	797	ENSP00000497203	1159	1329	1420	3.23e-12	187	54	116	17	31
unique_5460	602	766	797	ENSP00000497203	440	572	1420	2.87e-05	165	38	95	32	31
unique_5460	521	767	797	ENSP00000291524	93	302	664	1.31e-06	250	61	146	43	31
unique_5466	703	794	810	ENSP00000423517	719	820	821	4.33e-04	102	37	55	10	12
unique_5466	719	798	810	ENSP00000423517	729	806	821	0.002	86	34	38	14	12
unique_5482	190	707	1036	ENSP00000479597	30	503	621	1.49e-58	530	161	301	68	50
unique_5482	190	707	1036	ENSP00000270349	30	503	621	1.49e-58	530	161	301	68	50
unique_5482	220	707	1036	ENSP00000496238	47	479	600	8.97e-56	496	148	277	71	47
unique_5482	220	707	1036	ENSP00000494134	47	479	600	8.97e-56	496	148	277	71	47
unique_5482	220	707	1036	ENSP00000496390	47	479	600	8.97e-56	496	148	277	71	47
unique_5482	220	707	1036	ENSP00000496064	47	479	600	8.97e-56	496	148	277	71	47
unique_5482	220	707	1036	ENSP00000496619	47	479	600	8.97e-56	496	148	277	71	47
unique_5487	314	350	1113	ENSP00000411767	403	442	1065	2.98e-04	40	19	18	3	11
unique_5487	355	441	1113	ENSP00000411767	411	492	1065	0.001	92	28	49	15	11
unique_5509	460	646	708	ENSP00000257770	317	513	575	1.03e-20	197	61	126	10	56
unique_5509	107	317	708	ENSP00000257770	28	248	575	1.57e-06	226	58	148	20	56
unique_5509	107	317	708	ENSP00000358665	28	248	525	1.38e-06	226	58	148	20	56
unique_5509	460	646	708	ENSP00000358665	317	463	525	9.82e-06	187	45	102	40	56
unique_5518	1376	1582	4500	ENSP00000225577	91	297	526	9.66e-22	212	67	135	10	5
unique_5518	1446	1572	4500	ENSP00000408734	131	257	337	2.01e-11	131	47	76	8	3
unique_5518	1426	1572	4500	ENSP00000296474	1134	1281	1401	1.34e-07	154	35	106	13	3
unique_5518	1441	1571	4500	ENSP00000492290	301	440	533	2.73e-04	150	40	81	29	3
unique_5518	1390	1576	4500	ENSP00000358997	235	422	713	0.001	201	47	127	27	4
unique_5519	132	189	220	ENSP00000054666	21	78	101	2.44e-07	58	17	41	0	26
unique_5521	239	484	710	ENSP00000225577	91	338	526	6.00e-34	255	79	160	16	35
unique_5521	245	433	710	ENSP00000408734	68	261	337	2.57e-18	197	62	124	11	27
unique_5521	243	426	710	ENSP00000492290	238	438	533	7.19e-12	214	61	110	43	26
unique_5521	238	447	710	ENSP00000498670	670	875	1023	1.89e-09	218	51	147	20	30
unique_5521	240	444	710	ENSP00000397550	208	443	488	2.35e-07	252	66	123	63	29
unique_5521	243	435	710	ENSP00000296474	1086	1288	1401	8.34e-07	212	51	133	28	27
unique_5521	236	431	710	ENSP00000358997	209	420	713	3.09e-06	216	60	132	24	28
unique_5538	2109	2401	2461	ENSP00000225577	119	339	526	2.94e-32	297	90	127	80	12
unique_5538	2101	2352	2461	ENSP00000408734	78	261	337	2.53e-08	256	59	121	76	10
unique_5538	2107	2351	2461	ENSP00000358997	233	421	713	2.13e-06	252	60	122	70	10
unique_5538	2139	2215	2461	ENSP00000492290	283	370	533	6.73e-05	89	30	46	13	3
unique_5538	2139	2215	2461	ENSP00000397550	256	343	488	2.03e-04	89	31	45	13	3
unique_5550	77	106	1105	ENSP00000411767	411	440	1065	3.44e-05	30	17	13	0	3
unique_5551	1673	1961	3956	ENSP00000225577	143	353	526	7.00e-12	300	71	129	100	7
unique_5551	1786	1855	3956	ENSP00000397550	328	403	488	0.001	76	23	47	6	2
unique_5551	1669	1839	3956	ENSP00000408734	105	237	337	0.002	178	41	85	52	4
unique_5551	1786	1837	3956	ENSP00000492290	355	412	533	0.002	58	21	31	6	1
unique_5559	128	276	774	ENSP00000225577	93	245	526	9.92e-24	153	54	95	4	40
unique_5559	377	537	774	ENSP00000225577	248	408	526	1.39e-12	177	50	95	32	40
unique_5559	132	296	774	ENSP00000358997	218	381	713	2.02e-08	172	48	109	15	21
unique_5559	132	278	774	ENSP00000408734	68	220	337	1.32e-06	163	42	95	26	24
unique_5559	382	418	774	ENSP00000408734	224	259	337	3.81e-04	37	19	17	1	24
unique_5559	94	272	774	ENSP00000296474	1050	1231	1401	5.83e-05	185	31	145	9	23
unique_5559	122	271	774	ENSP00000397550	203	357	488	7.02e-04	161	39	105	17	19
unique_5569	88	360	1598	ENSP00000225577	84	338	526	8.57e-24	283	82	163	38	17
unique_5569	67	311	1598	ENSP00000358997	183	421	713	1.44e-08	265	61	158	46	15
unique_5569	99	359	1598	ENSP00000296474	1086	1333	1401	4.87e-08	270	67	172	31	16
unique_5569	94	307	1598	ENSP00000492290	233	440	533	1.17e-07	233	63	126	44	13
unique_5569	101	307	1598	ENSP00000397550	213	413	488	0.002	225	59	124	42	13
unique_5585	55	503	1512	ENSP00000434228	379	841	2040	1.60e-33	506	133	273	100	30
unique_5589	215	335	903	ENSP00000369207	217	346	1002	0.001	136	46	69	21	13
unique_5589	243	331	903	ENSP00000423517	725	820	821	0.001	99	41	45	13	13
unique_5589	215	315	903	ENSP00000423517	717	820	821	0.001	115	43	47	25	13
unique_5589	215	335	903	ENSP00000369198	233	362	1018	0.001	136	46	69	21	13
unique_5589	215	335	903	ENSP00000353421	211	340	996	0.002	136	46	69	21	13
unique_5589	215	335	903	ENSP00000369202	233	362	967	0.002	136	46	69	21	13
unique_5624	147	226	311	ENSP00000457262	44	126	196	6.76e-19	83	34	46	3	26
unique_5675	2257	2475	2486	ENSP00000296474	1140	1356	1401	2.25e-14	228	69	139	20	9
unique_5675	2245	2411	2486	ENSP00000408734	107	264	337	8.74e-13	173	61	91	21	7
unique_5675	2243	2412	2486	ENSP00000225577	139	295	526	4.41e-11	171	48	108	15	7
unique_5675	2257	2411	2486	ENSP00000358997	268	425	713	9.88e-10	166	50	97	19	6
unique_5675	2248	2405	2486	ENSP00000498670	721	857	1023	1.64e-09	160	49	86	25	6
unique_5675	2312	2411	2486	ENSP00000492290	331	452	533	1.12e-05	122	37	63	22	4
unique_5675	2312	2402	2486	ENSP00000397550	304	412	488	8.46e-05	110	32	58	20	4
unique_5701	432	669	713	ENSP00000271651	124	320	330	3.47e-12	245	65	125	55	33
unique_5709	206	453	1162	ENSP00000291524	95	336	664	1.76e-48	250	98	142	10	41
unique_5709	929	1159	1162	ENSP00000291524	434	660	664	1.25e-16	233	61	164	8	41
unique_5709	207	420	1162	ENSP00000478255	408	616	1281	8.59e-14	224	71	128	25	19
unique_5709	208	430	1162	ENSP00000478255	1052	1275	1281	2.74e-10	233	60	154	19	19
unique_5709	203	421	1162	ENSP00000497931	1089	1305	1322	5.34e-09	227	59	150	18	19
unique_5709	203	385	1162	ENSP00000497931	431	613	1322	1.24e-07	188	55	123	10	19
unique_5709	208	390	1162	ENSP00000497203	1165	1342	1420	1.09e-04	191	48	122	21	16
unique_5710	9	221	332	ENSP00000225577	91	296	526	4.28e-16	219	60	140	19	64
unique_5710	119	219	332	ENSP00000408734	167	264	337	2.53e-08	103	33	63	7	30
unique_5710	4	211	332	ENSP00000492290	229	440	533	1.23e-07	230	53	137	40	63
unique_5710	13	246	332	ENSP00000296474	1086	1321	1401	7.84e-07	256	57	157	42	70
unique_5710	99	211	332	ENSP00000397550	287	413	488	7.19e-04	131	35	74	22	34
unique_5726	1292	1371	1970	ENSP00000389814	25	102	245	0.002	80	25	53	2	9
unique_5726	1280	1365	1970	ENSP00000389814	25	105	245	0.003	90	28	49	13	9
unique_5726	1310	1389	1970	ENSP00000389814	25	105	245	0.004	84	26	51	7	9
unique_5726	1352	1431	1970	ENSP00000389814	25	102	245	0.007	80	25	53	2	9
unique_5726	1370	1458	1970	ENSP00000389814	25	108	245	0.010	89	28	56	5	9
unique_5728	825	1182	2278	ENSP00000268171	113	444	795	2.06e-12	399	101	190	108	16
unique_5740	483	638	1304	ENSP00000225577	97	243	526	8.34e-13	158	43	102	13	18
unique_5740	978	1058	1304	ENSP00000225577	210	289	526	1.39e-05	82	24	55	3	18
unique_5740	455	636	1304	ENSP00000358997	187	363	713	1.27e-11	192	53	114	25	14
unique_5740	482	638	1304	ENSP00000408734	67	212	337	4.94e-09	167	47	89	31	15
unique_5740	1024	1059	1304	ENSP00000408734	226	260	337	0.005	36	18	17	1	15
unique_5740	483	636	1304	ENSP00000296474	1088	1231	1401	4.22e-08	154	31	113	10	12
unique_5740	482	635	1304	ENSP00000492290	239	384	533	0.002	169	36	95	38	12
unique_5740	478	635	1304	ENSP00000397550	208	357	488	0.002	168	38	102	28	12
unique_5777	16	87	105	ENSP00000457262	39	112	196	7.27e-09	74	23	49	2	69
unique_5782	8	97	154	ENSP00000423517	729	820	821	1.85e-04	97	27	58	12	58
unique_5801	3	249	294	ENSP00000225577	91	335	526	8.31e-29	251	65	176	10	84
unique_5801	9	199	294	ENSP00000408734	68	256	337	3.49e-16	202	61	117	24	65
unique_5801	7	251	294	ENSP00000296474	1086	1333	1401	1.01e-11	254	60	179	15	83
unique_5801	1	256	294	ENSP00000498670	668	913	1023	9.55e-09	259	53	190	16	87
unique_5801	6	257	294	ENSP00000492290	237	494	533	1.57e-08	280	70	160	50	86
unique_5801	9	198	294	ENSP00000358997	218	416	713	2.25e-08	202	48	139	15	65
unique_5801	8	200	294	ENSP00000397550	212	414	488	1.00e-04	220	51	125	44	66
unique_5810	155	352	594	ENSP00000441875	46	199	300	0.003	200	49	103	48	33
unique_5820	97	190	500	ENSP00000449241	943	1042	1193	2.04e-15	101	37	56	8	19
unique_5838	73	335	336	ENSP00000317714	40	296	298	1.83e-23	265	68	187	10	78
unique_5841	903	1238	2083	ENSP00000434228	1246	1581	2040	0.007	352	96	224	32	16
unique_5872	567	683	915	ENSP00000225577	201	308	526	1.80e-14	118	40	67	11	13
unique_5872	550	677	915	ENSP00000408734	156	272	337	2.67e-08	130	40	75	15	14
unique_5872	570	665	915	ENSP00000358997	324	421	713	0.002	106	30	58	18	10
unique_5872	579	661	915	ENSP00000397550	330	413	488	0.005	92	27	48	17	9
unique_5880	166	303	321	ENSP00000408335	915	1037	2004	1.05e-06	139	44	78	17	57
unique_5880	120	277	321	ENSP00000408335	172	321	2004	8.79e-04	165	47	96	22	57
unique_5880	159	281	321	ENSP00000408335	745	855	2004	0.006	124	34	76	14	57
unique_5880	142	257	321	ENSP00000408335	1011	1120	2004	0.007	120	37	69	14	57
unique_5880	164	276	321	ENSP00000354080	262	368	989	0.002	117	38	65	14	35
unique_5908	12	311	332	ENSP00000225577	89	384	526	1.53e-65	304	115	177	12	90
unique_5908	17	218	332	ENSP00000408734	65	261	337	6.80e-14	215	60	124	31	61
unique_5908	20	236	332	ENSP00000296474	1088	1304	1401	7.66e-14	231	57	146	28	65
unique_5908	98	276	332	ENSP00000492290	305	503	533	6.60e-11	207	58	113	36	54
unique_5908	20	222	332	ENSP00000498670	677	865	1023	7.45e-08	217	52	123	42	61
unique_5908	52	216	332	ENSP00000358997	237	420	713	2.57e-07	187	49	113	25	50
unique_5908	143	213	332	ENSP00000397550	330	413	488	4.12e-07	84	30	41	13	21
unique_5927	319	501	572	ENSP00000225577	123	298	526	1.21e-08	190	49	120	21	32
unique_5927	378	468	572	ENSP00000397550	297	393	488	4.50e-05	99	27	62	10	16
unique_5927	413	445	572	ENSP00000492290	357	389	533	2.21e-04	33	15	18	0	6
unique_5927	366	492	572	ENSP00000408734	138	259	337	0.003	136	33	80	23	22
unique_5930	4910	4982	5223	ENSP00000369207	286	347	1002	0.005	74	26	35	13	1
unique_5930	4910	4982	5223	ENSP00000369198	302	363	1018	0.006	74	26	35	13	1
unique_5996	55	163	169	ENSP00000475084	813	928	1549	1.56e-05	118	29	78	11	64
unique_5996	66	163	169	ENSP00000475084	775	884	1549	8.12e-04	110	24	74	12	64
unique_6015	266	450	688	ENSP00000225577	118	265	526	6.70e-21	186	56	91	39	43
unique_6015	543	655	688	ENSP00000225577	269	374	526	6.40e-11	115	36	68	11	43
unique_6015	358	415	688	ENSP00000408734	175	232	337	0.005	58	18	40	0	8
unique_6015	358	395	688	ENSP00000296474	1196	1233	1401	0.007	38	14	24	0	6
unique_6047	134	316	387	ENSP00000225577	123	298	526	1.05e-08	190	47	122	21	47
unique_6047	193	306	387	ENSP00000397550	297	411	488	1.65e-05	117	32	80	5	29
unique_6047	229	260	387	ENSP00000492290	358	389	533	1.06e-04	32	15	17	0	8
unique_6047	181	255	387	ENSP00000408734	138	209	337	0.002	78	24	45	9	19
unique_6047	172	255	387	ENSP00000358997	274	362	713	0.004	91	28	54	9	22
unique_6056	27	172	782	ENSP00000492290	232	377	533	4.27e-07	158	46	88	24	19
unique_6056	27	170	782	ENSP00000397550	205	342	488	2.01e-06	152	47	83	22	18
unique_6056	25	174	782	ENSP00000358997	208	351	713	0.005	157	44	93	20	19
unique_6064	101	177	1569	ENSP00000265986	68	150	1020	2.18e-05	84	25	51	8	5
unique_6068	45	190	282	ENSP00000369207	226	345	1002	0.009	149	36	81	32	52
unique_6109	580	685	774	ENSP00000225577	191	289	526	1.08e-05	108	29	68	11	14
unique_6109	580	648	774	ENSP00000397550	307	373	488	4.34e-04	69	22	45	2	9
unique_6117	368	455	530	ENSP00000225577	209	293	526	3.05e-04	91	25	57	9	17
unique_6146	470	583	2550	ENSP00000423517	697	810	821	3.55e-04	121	29	78	14	4
unique_6146	504	579	2550	ENSP00000369207	243	312	1002	0.001	76	30	40	6	3
unique_6146	504	579	2550	ENSP00000369198	259	328	1018	0.002	76	30	40	6	3
unique_6146	504	579	2550	ENSP00000353421	237	306	996	0.002	76	30	40	6	3
unique_6146	504	579	2550	ENSP00000369202	259	328	967	0.002	76	30	40	6	3
unique_6148	1557	1670	1882	ENSP00000497203	1169	1278	1420	1.14e-19	114	50	60	4	43
unique_6148	670	745	1882	ENSP00000497203	427	502	1420	4.05e-16	76	36	40	0	43
unique_6148	1119	1404	1882	ENSP00000497203	847	1106	1420	1.59e-07	291	57	198	36	43
unique_6148	27	363	1882	ENSP00000497203	6	293	1420	2.73e-04	349	69	207	73	43
unique_6148	500	744	1882	ENSP00000478255	939	1190	1281	1.66e-10	266	67	164	35	19
unique_6148	520	744	1882	ENSP00000478255	361	545	1281	1.18e-09	232	62	116	54	19
unique_6148	1557	1670	1882	ENSP00000478255	413	524	1281	1.69e-09	114	34	78	2	19
unique_6148	1552	1661	1882	ENSP00000478255	1051	1162	1281	1.33e-08	112	35	75	2	19
unique_6148	1557	1670	1882	ENSP00000497931	441	552	1322	5.12e-08	115	35	76	4	14
unique_6148	596	744	1882	ENSP00000497931	1094	1233	1322	9.95e-07	154	43	92	19	14
unique_6148	1557	1624	1882	ENSP00000497931	1099	1166	1322	4.46e-06	68	22	46	0	14
unique_6148	595	744	1882	ENSP00000497931	435	573	1322	0.007	154	51	84	19	14
unique_6148	1533	1633	1882	ENSP00000291524	89	175	664	0.007	104	27	57	20	5
unique_6151	280	537	708	ENSP00000225577	96	366	526	1.24e-34	279	86	164	29	36
unique_6151	273	469	708	ENSP00000408734	46	261	337	1.76e-19	221	65	127	29	28
unique_6151	280	471	708	ENSP00000296474	1087	1288	1401	2.82e-14	205	59	130	16	27
unique_6151	275	484	708	ENSP00000498670	665	876	1023	2.36e-12	225	51	146	28	30
unique_6151	281	471	708	ENSP00000397550	213	433	488	1.04e-06	230	58	124	48	27
unique_6151	281	462	708	ENSP00000492290	240	438	533	2.99e-06	209	52	120	37	26
unique_6151	560	674	708	ENSP00000475084	739	884	1549	5.32e-05	149	40	72	37	16
unique_6189	286	419	795	ENSP00000429036	182	302	449	3.85e-07	134	33	88	13	26
unique_6189	711	780	795	ENSP00000429036	362	428	449	0.005	76	30	31	15	26
unique_6213	327	368	509	ENSP00000225577	196	237	526	0.001	42	15	27	0	8
unique_6214	19	931	1021	ENSP00000265986	46	944	1020	9.30e-99	925	251	636	38	89
unique_6237	44	212	240	ENSP00000449241	407	573	1193	3.87e-07	175	48	113	14	70
unique_6246	137	266	382	ENSP00000379438	49	174	674	1.58e-06	139	45	72	22	34
unique_6246	136	220	382	ENSP00000408335	303	386	2004	0.010	91	33	45	13	22
unique_6296	232	335	2613	ENSP00000423517	718	820	821	2.54e-11	112	53	42	17	5
unique_6296	255	362	2613	ENSP00000423517	710	817	821	4.40e-11	114	48	54	12	5
unique_6301	311	463	489	ENSP00000225577	197	355	526	4.28e-09	174	48	90	36	31
unique_6301	266	412	489	ENSP00000408734	119	260	337	5.31e-08	154	39	96	19	30
unique_6301	286	354	489	ENSP00000358997	296	362	713	3.36e-07	71	28	37	6	14
unique_6301	286	367	489	ENSP00000492290	317	397	533	0.002	82	24	57	1	17
unique_6312	1601	1753	2885	ENSP00000296474	1191	1338	1401	0.001	160	36	105	19	5
unique_6312	1605	1696	2885	ENSP00000225577	205	286	526	0.005	96	29	49	18	3
unique_6327	23	98	240	ENSP00000334952	62	141	1322	0.001	80	28	48	4	32
unique_6327	23	110	240	ENSP00000421006	62	155	617	0.002	94	31	57	6	37
unique_6369	352	460	551	ENSP00000397550	294	413	488	4.94e-07	122	32	75	15	20
unique_6369	365	469	551	ENSP00000225577	197	295	526	2.97e-06	107	26	71	10	19
unique_6369	376	460	551	ENSP00000492290	349	440	533	5.68e-04	94	26	57	11	15
unique_6371	103	429	468	ENSP00000403685	75	371	458	1.46e-07	364	77	183	104	70
unique_6373	17	137	348	ENSP00000408335	906	1007	2004	0.001	127	38	58	31	35
unique_6403	401	553	768	ENSP00000373472	818	965	1687	2.75e-08	163	56	82	25	48
unique_6403	275	492	768	ENSP00000373472	1415	1592	1687	3.69e-05	224	60	112	52	48
unique_6403	266	425	768	ENSP00000373472	818	965	1687	5.89e-05	176	50	82	44	48
unique_6403	474	632	768	ENSP00000373472	826	978	1687	2.21e-04	166	44	102	20	48
unique_6403	66	190	768	ENSP00000327290	155	274	1189	8.42e-07	127	38	80	9	16
unique_6403	66	190	768	ENSP00000296585	165	286	1182	1.39e-06	125	31	91	3	16
unique_6403	75	210	768	ENSP00000268296	151	282	1164	2.83e-06	138	32	98	8	18
unique_6403	67	220	768	ENSP00000358310	159	310	1168	1.13e-05	157	41	108	8	20
unique_6403	69	220	768	ENSP00000439894	18	167	1025	2.28e-05	155	41	106	8	20
unique_6413	434	980	1004	ENSP00000478255	146	610	1281	1.29e-44	554	144	314	96	55
unique_6413	724	987	1004	ENSP00000478255	1034	1262	1281	1.92e-39	264	98	131	35	55
unique_6413	725	987	1004	ENSP00000497931	1078	1305	1322	2.40e-39	263	94	134	35	57
unique_6413	416	986	1004	ENSP00000497931	155	644	1322	2.83e-28	576	138	347	91	57
unique_6413	415	978	1004	ENSP00000497203	867	1362	1420	1.02e-15	581	135	344	102	56
unique_6413	766	974	1004	ENSP00000497203	403	561	1420	2.39e-10	210	58	100	52	56
unique_6413	719	1003	1004	ENSP00000291524	68	312	664	1.42e-10	296	69	165	62	28
unique_6416	49	121	253	ENSP00000421006	90	163	617	2.56e-05	76	31	40	5	29
unique_6416	49	121	253	ENSP00000334952	90	163	1322	2.85e-05	76	31	40	5	29
unique_6416	45	125	253	ENSP00000327336	95	173	369	0.002	83	26	51	6	32
unique_6416	46	121	253	ENSP00000298119	61	133	720	0.010	77	26	46	5	30
unique_6427	2652	2711	4982	ENSP00000361682	164	223	811	0.006	61	24	35	2	1
unique_6427	2652	2711	4982	ENSP00000259324	164	223	811	0.006	61	24	35	2	1
unique_6432	944	1028	1133	ENSP00000317714	98	172	298	0.009	86	23	51	12	8
unique_6448	108	142	146	ENSP00000397550	331	365	488	0.009	35	13	22	0	24
unique_6449	253	370	429	ENSP00000225577	206	327	526	5.29e-06	124	31	85	8	28
unique_6449	84	337	429	ENSP00000408734	27	261	337	1.65e-05	266	67	156	43	59
unique_6449	223	331	429	ENSP00000492290	319	440	533	0.001	126	33	72	21	25
unique_6449	261	343	429	ENSP00000397550	331	439	488	0.001	112	31	49	32	19
unique_6453	435	835	1331	ENSP00000434228	1497	1863	2040	0.008	422	102	244	76	30
unique_6471	185	230	1208	ENSP00000316328	994	1039	1131	0.010	46	17	29	0	4
unique_6524	178	280	1658	ENSP00000357012	253	358	371	0.003	111	30	68	13	6
unique_6548	379	474	567	ENSP00000225577	201	293	526	1.46e-08	96	27	66	3	17
unique_6548	329	470	567	ENSP00000408734	116	259	337	3.27e-06	155	40	91	24	25
unique_6548	368	487	567	ENSP00000397550	309	443	488	5.12e-04	139	37	79	23	21
unique_6548	391	446	567	ENSP00000492290	357	420	533	5.90e-04	64	16	40	8	10
unique_6548	368	470	567	ENSP00000358997	310	420	713	0.007	118	30	66	22	18
unique_6549	379	474	567	ENSP00000225577	201	293	526	2.25e-07	96	26	67	3	17
unique_6549	271	470	567	ENSP00000408734	86	259	337	9.15e-06	208	50	116	42	35
unique_6549	391	445	567	ENSP00000492290	357	419	533	2.08e-04	63	17	38	8	10
unique_6549	363	488	567	ENSP00000397550	304	444	488	5.30e-04	148	38	81	29	22
unique_6551	177	285	290	ENSP00000401853	47	126	474	0.002	109	32	48	29	38
unique_6564	202	489	2431	ENSP00000265986	53	329	1020	1.66e-21	298	85	182	31	26
unique_6564	1010	1363	2431	ENSP00000265986	611	958	1020	5.26e-12	363	89	250	24	26
unique_6591	355	393	915	ENSP00000369207	101	139	1002	0.007	39	17	22	0	4
unique_6591	355	393	915	ENSP00000369202	117	155	967	0.007	39	17	22	0	4
unique_6591	355	393	915	ENSP00000353421	95	133	996	0.007	39	17	22	0	4
unique_6591	355	393	915	ENSP00000369198	117	155	1018	0.007	39	17	22	0	4
unique_6597	124	223	242	ENSP00000457262	11	112	196	8.96e-05	105	26	71	8	41
unique_6602	91	144	1291	ENSP00000475084	815	868	1549	0.002	54	18	36	0	4
unique_6623	347	434	948	ENSP00000411767	965	1051	1065	0.006	97	33	45	19	9
unique_6664	394	511	570	ENSP00000225577	206	327	526	6.49e-06	124	31	85	8	21
unique_6664	402	484	570	ENSP00000397550	331	439	488	3.07e-04	112	32	48	32	15
unique_6664	371	472	570	ENSP00000492290	323	440	533	4.62e-04	119	32	69	18	18
unique_6665	358	511	570	ENSP00000225577	167	327	526	4.77e-07	163	37	115	11	27
unique_6665	226	475	570	ENSP00000408734	28	259	337	2.32e-05	261	63	158	40	44
unique_6665	402	484	570	ENSP00000397550	331	439	488	1.40e-04	112	32	48	32	15
unique_6665	362	472	570	ENSP00000492290	317	440	533	0.001	128	33	74	21	19
unique_6666	187	451	463	ENSP00000225577	52	327	526	1.74e-07	280	62	199	19	57
unique_6666	337	415	463	ENSP00000408734	178	259	337	1.26e-04	86	29	46	11	17
unique_6666	342	424	463	ENSP00000397550	331	439	488	4.62e-04	112	31	49	32	18
unique_6666	302	412	463	ENSP00000492290	317	440	533	6.95e-04	128	33	74	21	24
unique_6670	358	520	579	ENSP00000225577	158	327	526	4.14e-07	172	37	124	11	28
unique_6670	234	484	579	ENSP00000408734	27	259	337	3.86e-05	262	62	160	40	43
unique_6670	411	493	579	ENSP00000397550	331	439	488	1.60e-04	112	32	48	32	14
unique_6670	371	481	579	ENSP00000492290	317	440	533	0.001	128	33	74	21	19
unique_6672	358	520	579	ENSP00000225577	158	327	526	4.63e-07	172	37	124	11	28
unique_6672	234	484	579	ENSP00000408734	27	259	337	6.45e-06	262	63	159	40	43
unique_6672	411	493	579	ENSP00000397550	331	439	488	1.70e-04	112	32	48	32	14
unique_6672	371	481	579	ENSP00000492290	317	440	533	0.001	128	33	74	21	19
unique_6681	228	1544	1544	ENSP00000478255	35	1278	1281	0.0	1347	503	711	133	85
unique_6681	244	835	1544	ENSP00000478255	711	1280	1281	1.25e-103	607	227	328	52	85
unique_6681	193	1537	1544	ENSP00000497931	18	1314	1322	0.0	1403	480	759	164	88
unique_6681	997	1544	1544	ENSP00000497931	162	661	1322	3.83e-78	549	200	299	50	88
unique_6681	1129	1512	1544	ENSP00000497203	997	1361	1420	3.57e-20	407	96	246	65	41
unique_6681	599	825	1544	ENSP00000497203	1165	1380	1420	8.66e-18	227	61	155	11	41
unique_6681	1378	1530	1544	ENSP00000497203	442	578	1420	5.46e-10	155	47	88	20	41
unique_6681	664	794	1544	ENSP00000497203	431	558	1420	1.39e-08	132	37	90	5	41
unique_6681	581	756	1544	ENSP00000291524	73	248	664	2.10e-11	189	53	110	26	26
unique_6681	1250	1468	1544	ENSP00000291524	51	248	664	2.47e-07	232	57	128	47	26
unique_6688	1777	1889	2850	ENSP00000423517	699	819	821	0.002	126	33	75	18	4
unique_6696	239	1253	2156	ENSP00000408335	194	1125	2004	2.51e-14	1080	271	596	213	94
unique_6696	324	1461	2156	ENSP00000408335	24	1079	2004	6.24e-12	1221	301	672	248	94
unique_6696	1105	2086	2156	ENSP00000408335	101	972	2004	9.75e-12	1038	263	553	222	94
unique_6696	841	1898	2156	ENSP00000408335	101	1120	2004	9.85e-11	1167	279	632	256	94
unique_6696	101	725	2156	ENSP00000408335	517	1125	2004	1.55e-09	689	169	376	144	94
unique_6696	852	1985	2156	ENSP00000408335	24	1041	2004	8.01e-07	1210	295	647	268	94
unique_6696	101	1146	2156	ENSP00000408335	160	1161	2004	1.90e-06	1159	276	613	270	94
unique_6696	1640	2089	2156	ENSP00000408335	25	439	2004	1.57e-04	480	120	265	95	94
unique_6696	1368	2118	2156	ENSP00000408335	101	769	2004	0.002	812	206	402	204	94
unique_6696	1090	1510	2156	ENSP00000354080	43	397	989	0.007	437	105	234	98	20
unique_6705	67	249	299	ENSP00000408335	934	1091	2004	7.09e-06	185	52	104	29	63
unique_6705	126	237	299	ENSP00000408335	907	997	2004	5.41e-05	113	38	52	23	63
unique_6705	65	237	299	ENSP00000408335	693	835	2004	7.75e-05	178	58	80	40	63
unique_6705	63	241	299	ENSP00000408335	392	546	2004	5.57e-04	186	56	92	38	63
unique_6705	64	192	299	ENSP00000408335	768	874	2004	0.008	129	37	70	22	63
unique_6705	126	237	299	ENSP00000354080	50	146	989	0.002	112	30	67	15	37
unique_6737	1271	1358	2490	ENSP00000385017	256	348	1508	0.005	93	26	62	5	4
unique_6745	371	619	752	ENSP00000271651	122	315	330	8.23e-12	253	62	128	63	33
unique_6756	361	467	919	ENSP00000269485	158	264	300	0.007	112	32	70	10	12
unique_6768	178	278	338	ENSP00000369198	238	330	1018	0.001	101	28	65	8	30
unique_6790	401	592	992	ENSP00000373472	770	966	1687	8.26e-04	206	50	133	23	19
unique_6790	453	591	992	ENSP00000373472	1463	1592	1687	0.005	152	41	76	35	19
unique_6795	451	531	773	ENSP00000327336	94	175	369	1.99e-07	84	33	46	5	10
unique_6795	322	550	773	ENSP00000384126	263	551	663	1.64e-05	299	80	139	80	39
unique_6795	490	595	773	ENSP00000384126	313	420	663	0.006	111	40	63	8	39
unique_6795	452	547	773	ENSP00000384126	178	275	663	0.007	101	35	58	8	39
unique_6795	472	622	773	ENSP00000384126	52	203	663	0.008	163	55	85	23	39
unique_6795	322	550	773	ENSP00000260061	263	551	663	1.64e-05	299	80	139	80	39
unique_6795	490	595	773	ENSP00000260061	313	420	663	0.006	111	40	63	8	39
unique_6795	452	547	773	ENSP00000260061	178	275	663	0.007	101	35	58	8	39
unique_6795	472	622	773	ENSP00000260061	52	203	663	0.008	163	55	85	23	39
unique_6795	437	616	773	ENSP00000361682	597	795	811	2.08e-05	205	61	113	31	23
unique_6795	437	616	773	ENSP00000259324	597	795	811	2.08e-05	205	61	113	31	23
unique_6795	442	531	773	ENSP00000298119	94	187	720	1.49e-04	94	32	58	4	12
unique_6795	436	575	773	ENSP00000248668	102	225	772	1.78e-04	145	42	77	26	18
unique_6798	1353	1394	2593	ENSP00000225577	199	239	526	2.18e-04	42	19	22	1	2
unique_6843	12	312	691	ENSP00000225577	91	359	526	1.14e-24	313	87	170	56	44
unique_6843	17	218	691	ENSP00000408734	67	261	337	4.01e-17	210	66	121	23	29
unique_6843	18	215	691	ENSP00000296474	1088	1282	1401	2.65e-13	203	53	137	13	29
unique_6843	4	247	691	ENSP00000492290	226	473	533	1.61e-11	264	72	156	36	35
unique_6843	17	217	691	ENSP00000358997	217	421	713	1.95e-10	221	63	122	36	29
unique_6843	3	215	691	ENSP00000498670	665	857	1023	5.51e-08	219	56	131	32	31
unique_6843	4	213	691	ENSP00000397550	199	413	488	3.68e-07	239	61	125	53	30
unique_6859	936	1043	1212	ENSP00000379438	68	173	674	3.93e-17	113	49	52	12	9
unique_6859	936	1043	1212	ENSP00000354080	44	146	989	1.94e-13	113	45	53	15	11
unique_6859	941	1072	1212	ENSP00000354080	255	382	989	3.61e-13	138	53	69	16	11
unique_6859	967	1073	1212	ENSP00000354080	33	128	989	1.74e-07	111	37	55	19	11
unique_6859	952	1043	1212	ENSP00000354080	100	192	989	5.04e-05	95	31	59	5	11
unique_6859	951	1043	1212	ENSP00000354080	225	311	989	0.001	97	32	51	14	11
unique_6859	578	882	1212	ENSP00000268171	106	402	795	8.51e-09	335	80	187	68	25
unique_6859	929	1105	1212	ENSP00000408335	477	678	2004	3.90e-08	223	61	95	67	17
unique_6859	928	1107	1212	ENSP00000408335	931	1088	2004	5.60e-06	182	51	105	26	17
unique_6859	928	1058	1212	ENSP00000408335	356	481	2004	1.09e-05	133	43	81	9	17
unique_6859	936	1098	1212	ENSP00000408335	901	1038	2004	1.32e-05	164	48	89	27	17
unique_6859	951	1099	1212	ENSP00000408335	460	582	2004	4.20e-05	150	43	79	28	17
unique_6859	907	1043	1212	ENSP00000408335	103	225	2004	6.04e-05	139	42	79	18	17
unique_6859	952	1040	1212	ENSP00000408335	262	343	2004	0.004	94	33	44	17	17
unique_6859	942	1040	1212	ENSP00000308117	246	337	758	7.50e-08	105	35	51	19	8
unique_6859	952	997	1212	ENSP00000360764	123	167	274	0.001	46	18	27	1	4
unique_6866	402	515	1268	ENSP00000225577	118	226	526	0.007	119	29	75	15	9
unique_6873	27	237	2879	ENSP00000225577	143	352	526	2.06e-22	216	57	148	11	7
unique_6873	25	233	2879	ENSP00000296474	1129	1339	1401	9.41e-15	220	59	141	20	7
unique_6873	25	177	2879	ENSP00000358997	257	419	713	4.50e-14	164	46	106	12	5
unique_6873	7	175	2879	ENSP00000408734	91	256	337	7.28e-13	177	53	105	19	6
unique_6873	25	175	2879	ENSP00000498670	718	855	1023	2.66e-09	154	40	95	19	5
unique_6873	6	175	2879	ENSP00000397550	226	413	488	4.32e-07	197	53	108	36	6
unique_6873	53	175	2879	ENSP00000492290	305	440	533	2.27e-05	142	35	82	25	4
unique_6881	11	49	228	ENSP00000449241	394	432	1193	8.81e-04	39	13	26	0	17
unique_6882	117	218	448	ENSP00000411767	395	493	1065	4.24e-05	104	30	67	7	31
unique_6882	42	77	448	ENSP00000411767	408	444	1065	0.007	37	15	21	1	31
unique_6953	38	199	242	ENSP00000449241	405	566	1193	2.12e-06	171	44	109	18	67
unique_6994	233	309	399	ENSP00000377890	100	166	582	1.86e-04	77	25	42	10	19
unique_6994	233	309	399	ENSP00000359973	100	166	582	1.86e-04	77	25	42	10	19
unique_6994	233	309	399	ENSP00000337146	129	195	611	2.12e-04	77	25	42	10	19
unique_7027	207	340	469	ENSP00000379438	55	175	674	1.98e-06	139	45	71	23	29
unique_7027	285	359	469	ENSP00000354080	55	124	989	0.002	76	26	43	7	16
unique_7027	242	344	469	ENSP00000308117	250	346	758	0.003	109	32	59	18	22
unique_7032	28	533	545	ENSP00000402478	41	554	574	2.36e-08	555	120	345	90	93
unique_7050	32	132	203	ENSP00000225577	201	298	526	4.12e-07	109	27	63	19	50
unique_7050	3	99	203	ENSP00000397550	294	393	488	4.21e-06	105	29	63	13	48
unique_7050	45	76	203	ENSP00000492290	358	389	533	4.59e-05	32	15	17	0	16
unique_7050	35	123	203	ENSP00000408734	173	259	337	7.44e-04	95	24	57	14	44
unique_7073	14	254	2095	ENSP00000225577	97	336	526	7.49e-35	249	79	153	17	12
unique_7073	13	215	2095	ENSP00000408734	67	272	337	1.76e-20	212	66	131	15	10
unique_7073	11	214	2095	ENSP00000296474	1085	1296	1401	5.52e-16	217	59	140	18	10
unique_7073	8	220	2095	ENSP00000498670	670	877	1023	1.12e-12	225	59	137	29	10
unique_7073	13	203	2095	ENSP00000358997	217	421	713	1.02e-11	210	61	125	24	9
unique_7073	9	199	2095	ENSP00000397550	208	413	488	1.18e-10	218	65	114	39	9
unique_7073	13	199	2095	ENSP00000492290	239	440	533	5.51e-10	217	65	107	45	9
unique_7080	393	549	587	ENSP00000225577	206	336	526	8.82e-09	160	42	86	32	27
unique_7080	388	485	587	ENSP00000296474	1191	1286	1401	0.009	98	23	73	2	17
unique_7097	248	459	1258	ENSP00000225577	206	360	526	1.78e-11	218	54	95	69	17
unique_7097	226	369	1258	ENSP00000408734	157	273	337	2.92e-08	147	43	71	33	11
unique_7143	4	61	332	ENSP00000498670	456	519	1023	0.004	67	20	35	12	17
unique_7144	27	66	348	ENSP00000411767	412	450	1065	0.001	40	15	24	1	11
unique_7169	18	45	100	ENSP00000423517	623	650	821	0.008	28	12	16	0	28
unique_7182	479	672	4761	ENSP00000373472	1419	1602	1687	3.33e-08	201	60	117	24	17
unique_7182	536	715	4761	ENSP00000373472	1418	1592	1687	9.17e-07	200	59	96	45	17
unique_7182	1054	1182	4761	ENSP00000373472	830	960	1687	4.60e-06	140	43	77	20	17
unique_7182	870	1068	4761	ENSP00000373472	1418	1592	1687	3.91e-05	207	59	108	40	17
unique_7182	467	572	4761	ENSP00000373472	874	982	1687	1.00e-04	115	41	59	15	17
unique_7182	1113	1315	4761	ENSP00000373472	830	981	1687	1.16e-04	206	55	94	57	17
unique_7182	534	689	4761	ENSP00000373472	826	994	1687	6.96e-04	180	47	98	35	17
unique_7182	857	1013	4761	ENSP00000373472	813	965	1687	0.004	169	53	88	28	17
unique_7182	647	730	4761	ENSP00000373472	887	977	1687	0.004	97	33	45	19	17
unique_7182	1104	1147	4761	ENSP00000373472	538	580	1687	0.004	44	19	24	1	17
unique_7182	1281	1408	4761	ENSP00000373472	1419	1543	1687	0.007	132	37	84	11	17
unique_7182	984	1136	4761	ENSP00000373472	1402	1551	1687	0.007	168	49	86	33	17
unique_7187	98	222	666	ENSP00000361682	641	766	811	1.55e-07	129	46	76	7	19
unique_7187	126	220	666	ENSP00000361682	623	718	811	2.48e-06	99	39	53	7	19
unique_7187	98	222	666	ENSP00000259324	641	766	811	1.55e-07	129	46	76	7	19
unique_7187	126	220	666	ENSP00000259324	623	718	811	2.48e-06	99	39	53	7	19
unique_7187	92	178	666	ENSP00000327336	224	316	369	2.43e-04	93	36	51	6	13
unique_7225	257	406	1372	ENSP00000317714	79	223	298	0.002	158	36	101	21	11
unique_7234	1056	1116	1473	ENSP00000389814	45	107	245	0.003	63	26	35	2	4
unique_7239	565	801	881	ENSP00000257770	307	516	575	5.07e-16	248	72	127	49	39
unique_7239	94	198	881	ENSP00000257770	29	147	575	1.36e-09	121	39	64	18	39
unique_7239	94	198	881	ENSP00000358665	29	147	525	1.18e-09	121	39	64	18	12
unique_7246	83	158	3984	ENSP00000423517	751	820	821	7.30e-04	76	26	44	6	2
unique_7248	332	394	462	ENSP00000478255	527	587	1281	4.30e-04	63	23	38	2	14
unique_7248	155	248	462	ENSP00000291524	101	192	664	0.004	97	33	56	8	20
unique_7252	274	614	618	ENSP00000403685	75	372	458	6.53e-13	373	91	175	107	55
unique_7273	157	270	289	ENSP00000408335	1611	1738	2004	1.01e-04	136	44	62	30	39
unique_7275	1810	1957	2161	ENSP00000408734	159	258	337	6.23e-11	148	50	50	48	11
unique_7275	1596	1679	2161	ENSP00000408734	67	150	337	2.98e-04	84	25	59	0	11
unique_7275	1810	1957	2161	ENSP00000358997	310	419	713	1.43e-10	149	45	64	40	11
unique_7275	1594	1680	2161	ENSP00000358997	215	301	713	1.52e-05	89	31	54	4	11
unique_7275	1815	2005	2161	ENSP00000296474	1183	1331	1401	7.87e-07	195	56	89	50	11
unique_7275	2115	2156	2161	ENSP00000296474	1309	1350	1401	0.003	42	14	28	0	11
unique_7275	1589	1693	2161	ENSP00000397550	205	308	488	1.36e-06	109	35	65	9	12
unique_7275	1803	1955	2161	ENSP00000397550	292	413	488	3.99e-04	165	44	66	55	12
unique_7275	1589	1688	2161	ENSP00000492290	232	330	533	3.89e-06	104	28	67	9	5
unique_7275	1821	1963	2161	ENSP00000225577	201	294	526	2.46e-05	143	34	60	49	7
unique_7275	1928	1957	2161	ENSP00000498670	828	857	1023	3.96e-05	30	16	14	0	6
unique_7275	1591	1679	2161	ENSP00000498670	671	761	1023	0.005	94	29	57	8	6
unique_7276	23	235	241	ENSP00000225577	126	351	526	1.07e-32	229	76	134	19	88
unique_7276	4	178	241	ENSP00000408734	82	259	337	2.24e-16	180	56	117	7	73
unique_7276	5	175	241	ENSP00000397550	228	413	488	2.99e-12	195	56	106	33	71
unique_7276	28	183	241	ENSP00000296474	1129	1289	1401	3.00e-12	165	42	110	13	65
unique_7276	24	195	241	ENSP00000358997	253	437	713	8.78e-12	187	53	117	17	71
unique_7276	5	175	241	ENSP00000492290	255	440	533	1.32e-10	196	54	107	35	71
unique_7278	1044	1108	2419	ENSP00000429036	2	68	449	3.75e-04	71	24	37	10	3
unique_7280	319	621	968	ENSP00000268171	108	406	795	3.71e-11	329	84	189	56	31
unique_7290	130	258	1297	ENSP00000225577	114	241	526	6.96e-10	132	39	86	7	10
unique_7290	133	259	1297	ENSP00000408734	83	211	337	7.12e-09	133	41	82	10	10
unique_7290	129	260	1297	ENSP00000296474	1103	1233	1401	5.31e-08	135	36	92	7	10
unique_7290	133	258	1297	ENSP00000358997	233	363	713	3.17e-05	134	36	87	11	10
unique_7290	150	257	1297	ENSP00000397550	240	357	488	6.66e-05	118	35	73	10	8
unique_7290	155	261	1297	ENSP00000492290	272	388	533	0.001	117	33	74	10	8
unique_7347	1049	1255	1657	ENSP00000479597	302	506	621	1.74e-06	208	47	157	4	20
unique_7347	590	713	1657	ENSP00000479597	58	178	621	1.02e-04	126	36	83	7	20
unique_7347	1049	1255	1657	ENSP00000270349	302	506	621	1.74e-06	208	47	157	4	20
unique_7347	590	713	1657	ENSP00000270349	58	178	621	1.02e-04	126	36	83	7	20
unique_7351	615	742	2332	ENSP00000497766	8	146	473	0.009	145	37	85	23	5
unique_7358	1890	2005	2937	ENSP00000423517	701	820	821	5.31e-04	120	33	83	4	5
unique_7358	1943	2027	2937	ENSP00000423517	739	820	821	0.005	86	26	55	5	5
unique_7358	1904	2016	2937	ENSP00000308117	541	665	758	0.004	128	33	77	18	4
unique_7370	301	578	795	ENSP00000225577	96	374	526	3.96e-66	281	106	170	5	35
unique_7370	302	493	795	ENSP00000408734	68	261	337	9.28e-14	198	59	129	10	24
unique_7370	293	491	795	ENSP00000358997	209	420	713	2.88e-10	217	57	137	23	25
unique_7370	301	495	795	ENSP00000296474	1087	1288	1401	1.87e-09	204	55	138	11	25
unique_7370	366	529	795	ENSP00000492290	301	472	533	4.67e-07	183	45	108	30	21
unique_7370	301	488	795	ENSP00000397550	212	413	488	2.48e-06	214	56	120	38	24
unique_7370	299	490	795	ENSP00000498670	674	857	1023	1.32e-05	194	46	136	12	24
unique_7382	523	624	4579	ENSP00000248668	137	233	772	1.08e-04	104	31	64	9	2
unique_7382	551	645	4579	ENSP00000361682	635	732	811	1.25e-04	98	31	64	3	2
unique_7382	557	618	4579	ENSP00000361682	687	748	811	5.75e-04	62	21	41	0	2
unique_7382	553	617	4579	ENSP00000361682	706	770	811	0.003	65	24	41	0	2
unique_7382	551	645	4579	ENSP00000259324	635	732	811	1.25e-04	98	31	64	3	2
unique_7382	557	618	4579	ENSP00000259324	687	748	811	5.75e-04	62	21	41	0	2
unique_7382	553	617	4579	ENSP00000259324	706	770	811	0.003	65	24	41	0	2
unique_7451	266	308	970	ENSP00000408335	1634	1676	2004	0.003	43	20	23	0	4
unique_7469	133	319	713	ENSP00000408335	1678	1859	2004	2.21e-06	187	56	126	5	26
unique_7469	209	275	713	ENSP00000408335	1619	1686	2004	6.47e-04	68	26	41	1	26
unique_7469	148	216	713	ENSP00000449241	1082	1149	1193	3.04e-05	69	24	44	1	10
unique_7483	780	872	975	ENSP00000499850	150	232	313	0.002	94	28	54	12	10
unique_7513	482	872	880	ENSP00000479597	98	466	621	4.56e-04	407	87	266	54	44
unique_7513	482	872	880	ENSP00000270349	98	466	621	4.56e-04	407	87	266	54	44
unique_7513	482	848	880	ENSP00000496238	82	419	600	0.001	377	75	253	49	42
unique_7513	482	848	880	ENSP00000494134	82	419	600	0.001	377	75	253	49	42
unique_7513	482	848	880	ENSP00000496390	82	419	600	0.001	377	75	253	49	42
unique_7513	482	848	880	ENSP00000496064	82	419	600	0.001	377	75	253	49	42
unique_7513	482	848	880	ENSP00000496619	82	419	600	0.001	377	75	253	49	42
unique_7551	1324	1551	1567	ENSP00000225577	91	289	526	4.81e-11	240	58	129	53	15
unique_7551	1328	1562	1567	ENSP00000408734	66	268	337	0.003	242	63	133	46	15
unique_7573	32	650	667	ENSP00000506097	20	606	617	0.0	625	413	168	44	93
unique_7576	76	381	450	ENSP00000225577	91	352	526	4.57e-20	316	75	177	64	68
unique_7576	43	308	450	ENSP00000408734	25	272	337	2.20e-15	280	79	155	46	59
unique_7576	82	372	450	ENSP00000492290	240	514	533	5.79e-09	325	83	158	84	65
unique_7576	71	243	450	ENSP00000358997	207	363	713	9.50e-09	185	54	91	40	38
unique_7576	81	290	450	ENSP00000296474	1087	1281	1401	4.40e-08	217	49	139	29	47
unique_7576	76	308	450	ENSP00000498670	671	875	1023	4.62e-07	240	57	141	42	52
unique_7576	78	289	450	ENSP00000397550	209	413	488	1.38e-06	239	65	113	61	47
unique_7584	16	90	288	ENSP00000408335	1651	1726	2004	3.05e-07	76	29	46	1	42
unique_7584	4	86	288	ENSP00000408335	1605	1688	2004	1.22e-06	84	29	54	1	42
unique_7584	14	124	288	ENSP00000408335	1682	1793	2004	2.19e-05	112	36	75	1	42
unique_7584	12	93	288	ENSP00000408335	1714	1795	2004	8.50e-04	82	27	55	0	42
unique_7584	28	89	288	ENSP00000449241	1087	1148	1193	7.47e-05	62	22	40	0	22
unique_7595	2327	2401	2681	ENSP00000423517	738	819	821	0.001	82	26	49	7	3
unique_7613	49	784	1952	ENSP00000434228	375	1134	2040	1.41e-41	835	198	463	174	38
unique_7638	1175	1241	1501	ENSP00000389814	45	104	245	0.004	68	25	34	9	4
unique_7668	600	729	7449	ENSP00000369207	250	378	1002	0.004	130	33	96	1	2
unique_7668	600	729	7449	ENSP00000369198	266	394	1018	0.005	130	33	96	1	2
unique_7668	600	729	7449	ENSP00000369202	266	394	967	0.005	130	33	96	1	2
unique_7668	600	729	7449	ENSP00000353421	244	372	996	0.005	130	33	96	1	2
unique_7677	20	81	167	ENSP00000475084	826	886	1549	0.004	62	19	42	1	37
unique_7695	289	373	658	ENSP00000457262	41	125	196	0.001	88	22	60	6	13
unique_7700	288	391	544	ENSP00000457262	28	126	196	1.22e-22	107	44	52	11	38
unique_7700	155	258	544	ENSP00000457262	33	135	196	1.79e-13	110	36	61	13	38
unique_7705	1555	1675	1778	ENSP00000225577	181	293	526	1.01e-09	122	35	77	10	7
unique_7710	84	161	237	ENSP00000369207	246	350	1002	4.16e-04	105	30	48	27	33
unique_7710	84	161	237	ENSP00000369202	262	366	967	4.82e-04	105	30	48	27	33
unique_7710	84	161	237	ENSP00000353421	240	344	996	4.88e-04	105	30	48	27	33
unique_7710	84	161	237	ENSP00000369198	262	366	1018	4.94e-04	105	30	48	27	33
unique_7722	880	1145	1162	ENSP00000478255	385	649	1281	3.26e-57	266	107	158	1	24
unique_7722	868	1126	1162	ENSP00000478255	1016	1275	1281	1.06e-53	264	107	148	9	24
unique_7722	861	1121	1162	ENSP00000497931	1041	1313	1322	6.33e-51	274	108	152	14	25
unique_7722	887	1154	1162	ENSP00000497931	420	680	1322	9.15e-45	268	108	153	7	25
unique_7722	906	1120	1162	ENSP00000497203	1166	1378	1420	4.92e-21	217	61	150	6	19
unique_7722	929	1115	1162	ENSP00000497203	403	576	1420	5.35e-12	188	50	123	15	19
unique_7722	806	1084	1162	ENSP00000291524	11	272	664	3.00e-12	289	69	183	37	24
unique_7723	172	253	369	ENSP00000421006	82	168	617	0.007	89	30	50	9	22
unique_7723	172	253	369	ENSP00000334952	82	168	1322	0.009	89	30	50	9	22
unique_7723	90	259	369	ENSP00000384126	56	218	663	0.010	186	52	95	39	46
unique_7723	90	259	369	ENSP00000260061	56	218	663	0.010	186	52	95	39	46
unique_7759	298	770	774	ENSP00000478255	192	642	1281	1.71e-61	495	162	267	66	61
unique_7759	499	750	774	ENSP00000478255	1033	1267	1281	7.57e-55	254	107	126	21	61
unique_7759	474	751	774	ENSP00000497931	1050	1312	1322	4.75e-55	281	111	149	21	70
unique_7759	226	764	774	ENSP00000497931	160	666	1322	4.84e-51	551	161	334	56	70
unique_7759	518	751	774	ENSP00000497203	1147	1377	1420	4.02e-25	234	63	168	3	30
unique_7759	560	742	774	ENSP00000497203	403	572	1420	9.60e-14	185	50	118	17	30
unique_7759	501	749	774	ENSP00000291524	74	308	664	1.82e-15	262	72	150	40	32
unique_7760	5121	5487	5664	ENSP00000351554	43	408	725	6.42e-08	402	92	239	71	22
unique_7760	4861	5431	5664	ENSP00000351554	151	697	725	1.70e-07	608	125	385	98	22
unique_7760	4859	5555	5664	ENSP00000351554	71	679	725	6.48e-07	728	152	426	150	22
unique_7760	4360	4840	5664	ENSP00000351554	119	574	725	0.001	496	99	342	55	22
unique_7760	5203	5635	5664	ENSP00000351554	23	406	725	0.002	444	88	285	71	22
unique_7760	2398	2553	5664	ENSP00000354080	631	776	989	1.34e-07	166	53	83	30	20
unique_7760	2669	2825	5664	ENSP00000354080	631	791	989	2.36e-06	168	49	101	18	20
unique_7760	3523	3621	5664	ENSP00000354080	700	793	989	1.54e-05	99	30	64	5	20
unique_7760	1959	2102	5664	ENSP00000354080	649	777	989	3.00e-05	150	44	79	27	20
unique_7760	2302	2434	5664	ENSP00000354080	640	795	989	4.50e-05	160	53	76	31	20
unique_7760	2743	2897	5664	ENSP00000354080	649	793	989	4.06e-04	169	52	79	38	20
unique_7760	2878	3008	5664	ENSP00000354080	647	764	989	0.001	145	45	59	41	20
unique_7760	1897	2050	5664	ENSP00000354080	645	778	989	0.002	159	42	87	30	20
unique_7760	1163	1332	5664	ENSP00000354080	621	778	989	0.003	180	53	95	32	20
unique_7760	2506	2645	5664	ENSP00000354080	619	768	989	0.004	164	49	77	38	20
unique_7760	5072	5517	5664	ENSP00000434228	1513	1939	2040	5.20e-04	466	105	302	59	8
unique_7792	1044	1110	2672	ENSP00000498670	300	365	1023	3.34e-04	69	22	42	5	6
unique_7792	526	612	2672	ENSP00000498670	300	367	1023	0.004	89	27	39	23	6
unique_7792	484	549	2672	ENSP00000361350	139	195	204	8.97e-04	68	27	28	13	2
unique_7792	528	663	2672	ENSP00000354080	633	777	989	0.006	150	45	86	19	5
unique_7795	95	199	288	ENSP00000408335	868	961	2004	4.69e-06	105	37	57	11	46
unique_7795	75	202	288	ENSP00000408335	661	801	2004	1.76e-04	153	42	74	37	46
unique_7795	71	201	288	ENSP00000408335	929	1082	2004	0.005	157	39	89	29	46
unique_7795	82	202	288	ENSP00000408335	167	272	2004	0.007	122	33	72	17	46
unique_7795	91	173	288	ENSP00000408335	414	486	2004	0.007	83	23	50	10	46
unique_7809	127	203	253	ENSP00000321427	671	745	989	6.28e-04	77	23	52	2	30
unique_7827	6	85	2606	ENSP00000423517	739	820	821	0.003	82	26	54	2	3
unique_7838	2838	2993	3827	ENSP00000354080	604	777	989	7.02e-09	174	55	101	18	19
unique_7838	1442	1562	3827	ENSP00000354080	645	765	989	3.05e-06	127	41	74	12	19
unique_7838	3396	3542	3827	ENSP00000354080	647	793	989	1.21e-04	164	53	77	34	19
unique_7838	3300	3415	3827	ENSP00000354080	676	793	989	1.33e-04	122	41	71	10	19
unique_7838	2919	3074	3827	ENSP00000354080	647	777	989	6.61e-04	157	44	86	27	19
unique_7838	3049	3186	3827	ENSP00000354080	642	764	989	0.006	145	42	74	29	19
unique_7846	53	331	600	ENSP00000366809	72	323	443	3.81e-06	289	71	171	47	47
unique_7848	222	425	688	ENSP00000366809	144	347	443	2.18e-07	219	62	127	30	30
unique_7886	1920	2027	2705	ENSP00000423517	728	816	821	0.002	110	29	58	23	10
unique_7886	1905	1997	2705	ENSP00000423517	728	816	821	0.003	98	27	57	14	10
unique_7886	1950	2042	2705	ENSP00000423517	728	816	821	0.003	98	28	56	14	10
unique_7886	1965	2057	2705	ENSP00000423517	728	816	821	0.004	98	27	57	14	10
unique_7886	1875	1952	2705	ENSP00000423517	728	816	821	0.004	89	24	54	11	10
unique_7886	2069	2147	2705	ENSP00000423517	729	816	821	0.006	88	22	57	9	10
unique_7907	1528	1623	4533	ENSP00000423517	730	816	821	8.18e-05	104	33	46	25	2
unique_7911	90	186	192	ENSP00000475084	824	927	1549	2.14e-04	106	29	66	11	51
unique_7916	685	786	789	ENSP00000225577	255	353	526	5.42e-07	107	30	64	13	24
unique_7916	247	333	789	ENSP00000225577	144	225	526	8.97e-04	87	22	60	5	24
unique_7960	1282	1365	2849	ENSP00000423517	737	820	821	5.89e-04	90	31	47	12	3
unique_7972	3674	3757	4117	ENSP00000423517	737	818	821	0.007	84	23	59	2	2
unique_7982	540	987	1147	ENSP00000408335	103	550	2004	1.85e-29	485	148	263	74	42
unique_7982	520	996	1147	ENSP00000408335	278	812	2004	2.49e-28	547	169	296	82	42
unique_7982	522	982	1147	ENSP00000408335	695	1193	2004	9.34e-24	508	150	302	56	42
unique_7982	746	994	1147	ENSP00000408335	35	300	2004	9.74e-11	292	90	133	69	42
unique_7982	520	659	1147	ENSP00000408335	970	1125	2004	6.67e-10	158	53	85	20	42
unique_7982	519	612	1147	ENSP00000222573	503	614	770	2.08e-06	116	40	50	26	8
unique_7982	918	1009	1147	ENSP00000270188	38	144	517	0.004	107	27	65	15	8
unique_7985	3193	3323	3449	ENSP00000369207	240	360	1002	9.88e-06	133	37	82	14	4
unique_7985	3193	3323	3449	ENSP00000353421	234	354	996	1.08e-05	133	37	82	14	4
unique_7985	3193	3323	3449	ENSP00000369202	256	376	967	1.08e-05	133	37	82	14	4
unique_7985	3193	3323	3449	ENSP00000369198	256	376	1018	1.22e-05	133	37	82	14	4
unique_8035	370	425	1451	ENSP00000408335	1634	1688	2004	0.003	56	25	30	1	4
unique_8043	565	779	927	ENSP00000225577	85	308	526	1.73e-15	230	65	144	21	23
unique_8043	673	763	927	ENSP00000296474	1187	1282	1401	3.75e-05	97	29	61	7	10
unique_8043	691	764	927	ENSP00000408734	184	259	337	0.001	78	26	46	6	8
unique_8061	329	369	1151	ENSP00000411767	411	445	1065	0.009	41	18	17	6	4
unique_8064	2268	2376	2412	ENSP00000225577	232	328	526	7.25e-08	110	31	65	14	9
unique_8064	1164	1248	2412	ENSP00000225577	90	175	526	6.34e-05	89	25	57	7	9
unique_8064	1447	1468	2412	ENSP00000225577	205	226	526	6.84e-04	22	13	9	0	9
unique_8064	2292	2341	2412	ENSP00000498670	826	875	1023	1.81e-04	50	16	34	0	7
unique_8064	1165	1275	2412	ENSP00000498670	671	778	1023	0.005	114	34	71	9	7
unique_8064	3	62	2412	ENSP00000475084	825	884	1549	5.29e-04	60	19	41	0	2
unique_8064	2267	2323	2412	ENSP00000408734	200	258	337	0.006	60	23	33	4	2
unique_8096	42	128	920	ENSP00000354080	640	732	989	0.008	97	29	54	14	9
unique_8109	55	135	335	ENSP00000265969	3	79	586	1.77e-07	84	26	48	10	24
unique_8135	14	155	187	ENSP00000408335	1599	1740	2004	7.63e-07	147	48	89	10	88
unique_8135	41	177	187	ENSP00000408335	1694	1832	2004	7.27e-04	144	45	87	12	88
unique_8135	40	140	187	ENSP00000408335	1726	1823	2004	0.002	101	35	63	3	88
unique_8160	870	903	1762	ENSP00000225577	256	289	526	4.26e-04	34	11	23	0	2
unique_8193	18	121	328	ENSP00000316328	993	1097	1131	5.63e-04	105	31	73	1	63
unique_8193	163	264	328	ENSP00000316328	994	1096	1131	0.006	103	28	74	1	63
unique_8208	4696	4880	5071	ENSP00000408734	136	257	337	4.89e-06	186	51	70	65	4
unique_8208	4749	4782	5071	ENSP00000225577	209	241	526	7.66e-05	34	18	15	1	1
unique_8208	4741	4784	5071	ENSP00000296474	1191	1233	1401	0.004	44	17	26	1	1
unique_8263	1244	1665	2751	ENSP00000351554	199	671	725	0.003	476	103	316	57	15
unique_8302	2750	3113	6671	ENSP00000434228	1455	1885	2040	2.60e-04	455	115	225	115	5
unique_8316	731	817	877	ENSP00000457262	39	124	196	1.54e-13	89	33	51	5	22
unique_8316	128	233	877	ENSP00000457262	22	124	196	4.20e-06	106	26	77	3	22
unique_8335	202	256	602	ENSP00000366809	255	308	443	5.71e-04	55	19	35	1	9
unique_8339	166	232	261	ENSP00000054666	15	81	101	1.50e-08	67	19	48	0	26
unique_8380	717	953	1317	ENSP00000225577	95	293	526	6.33e-11	246	59	131	56	18
unique_8380	717	1008	1317	ENSP00000296474	1086	1333	1401	4.28e-10	292	62	186	44	22
unique_8380	721	898	1317	ENSP00000408734	70	236	337	4.54e-09	185	54	106	25	14
unique_8380	721	1029	1317	ENSP00000492290	242	532	533	4.59e-08	333	76	191	66	23
unique_8380	719	956	1317	ENSP00000358997	218	427	713	1.18e-06	241	60	147	34	18
unique_8380	717	873	1317	ENSP00000498670	675	816	1023	4.10e-04	159	44	96	19	12
unique_8380	790	875	1317	ENSP00000397550	278	357	488	5.82e-04	88	25	53	10	7
unique_8393	148	209	3432	ENSP00000228916	601	661	670	0.008	66	29	28	9	2
unique_8393	2750	2835	3432	ENSP00000369202	321	414	967	0.010	94	24	62	8	3
unique_8393	2750	2835	3432	ENSP00000353421	299	392	996	0.010	94	24	62	8	3
unique_8393	2750	2835	3432	ENSP00000369207	305	398	1002	0.010	94	24	62	8	3
unique_8393	2750	2835	3432	ENSP00000369198	321	414	1018	0.010	94	24	62	8	3
unique_8485	210	339	371	ENSP00000225577	209	336	526	2.63e-04	140	38	80	22	35
unique_8530	422	601	623	ENSP00000225577	201	355	526	0.002	188	40	107	41	29
unique_8532	208	335	337	ENSP00000384126	400	563	663	0.005	170	45	77	48	38
unique_8532	208	335	337	ENSP00000260061	400	563	663	0.005	170	45	77	48	38
