# Supplementary material for: Molecular Mimicry between Toxoplasma gondii B-Cell Epitopes and Neurodevelopmental Proteins: An Immunoinformatic Approach
Source: Biomolecules. 2024 Aug 1;14(8):933. doi: 10.3390/biom14080933 (PMC11352964; doi:10.3390/biom14080933)
Supplement: Supplementary file 1 [file biomolecules-14-00933-s001.zip › Supplemental S2/random/blast-all_methods-hs_surface_random_14-filtered.txt]

unique_129	8	266	283	ENSP00000369375	823	1091	1125	6.36e-13	283	65	180	38	92
unique_264	24	144	144	ENSP00000295006	545	665	701	0.005	129	28	85	16	84
unique_459	40	334	469	ENSP00000299608	39	345	455	9.39e-23	324	83	195	46	82
unique_459	364	454	469	ENSP00000299608	38	128	455	1.95e-11	93	30	59	4	82
unique_1532	12	76	78	ENSP00000454065	461	526	1198	8.98e-04	66	16	49	1	85
unique_1532	11	76	78	ENSP00000454065	497	570	1198	0.010	74	17	49	8	85
unique_1848	25	330	342	ENSP00000225577	83	391	526	1.31e-70	311	113	191	7	89
unique_1953	5	577	606	ENSP00000261601	6	491	495	2.04e-71	583	182	294	107	95
unique_1953	5	577	606	ENSP00000464447	6	456	460	1.46e-60	583	173	268	142	95
unique_2410	1	261	282	ENSP00000225577	89	354	526	2.24e-32	272	77	178	17	93
unique_2410	7	254	282	ENSP00000369375	828	1089	1125	9.64e-13	264	56	190	18	88
unique_2998	32	473	474	ENSP00000234590	1	431	435	0.0	444	292	137	15	93
unique_3433	39	371	400	ENSP00000225577	52	367	526	5.18e-29	342	97	210	35	83
unique_3437	15	379	404	ENSP00000225577	79	447	526	1.29e-37	394	111	229	54	90
unique_3841	18	163	168	ENSP00000454065	398	527	1198	8.52e-08	167	42	67	58	87
unique_4007	19	563	567	ENSP00000503139	33	552	574	1.00e-10	575	136	354	85	96
unique_4007	19	563	567	ENSP00000396460	33	552	574	1.00e-10	575	136	354	85	96
unique_4468	18	554	574	ENSP00000503139	21	555	574	0.0	537	296	239	2	94
unique_4468	18	554	574	ENSP00000396460	21	555	574	0.0	537	296	239	2	94
unique_4643	80	656	666	ENSP00000503139	13	555	574	1.98e-119	578	204	338	36	87
unique_4643	80	656	666	ENSP00000396460	13	555	574	1.98e-119	578	204	338	36	87
unique_5210	8	297	350	ENSP00000295754	249	546	568	2.26e-11	319	86	183	50	83
unique_5308	290	466	555	ENSP00000248450	108	281	435	2.73e-07	187	43	121	23	83
unique_5308	450	520	555	ENSP00000248450	96	169	435	3.14e-05	75	28	42	5	83
unique_5308	12	173	555	ENSP00000248450	89	239	435	0.001	164	40	109	15	83
unique_5308	225	415	555	ENSP00000248450	125	303	435	0.005	198	44	128	26	83
unique_5801	3	249	294	ENSP00000225577	91	335	526	8.40e-29	251	65	176	10	84
unique_5801	8	256	294	ENSP00000369375	829	1089	1125	2.41e-15	266	62	182	22	85
unique_5801	8	271	294	ENSP00000295754	249	550	568	1.30e-06	313	62	191	60	90
unique_5908	12	311	332	ENSP00000225577	89	384	526	1.55e-65	304	115	177	12	90
unique_6977	28	229	320	ENSP00000248450	102	293	435	1.47e-07	208	51	135	22	89
unique_6977	48	234	320	ENSP00000248450	78	253	435	1.28e-06	188	44	131	13	89
unique_6977	151	313	320	ENSP00000248450	90	244	435	2.11e-06	164	41	113	10	89
unique_6977	33	226	320	ENSP00000248450	231	430	435	5.25e-06	209	46	139	24	89
unique_7032	28	533	545	ENSP00000503139	41	554	574	2.38e-08	555	120	345	90	93
unique_7032	28	533	545	ENSP00000396460	41	554	574	2.38e-08	555	120	345	90	93
unique_7192	31	375	378	ENSP00000451610	51	367	407	3.05e-21	358	93	211	54	91
unique_7192	31	375	378	ENSP00000450837	51	367	407	3.05e-21	358	93	211	54	91
unique_7192	48	378	378	ENSP00000479005	105	401	492	6.50e-12	333	77	218	38	88
unique_7276	23	235	241	ENSP00000225577	126	351	526	1.08e-32	229	76	134	19	88
unique_7276	20	231	241	ENSP00000369375	862	1089	1125	7.17e-12	236	57	147	32	88
unique_7617	31	396	438	ENSP00000451610	67	399	407	1.60e-18	379	97	223	59	84
unique_7617	31	396	438	ENSP00000450837	67	399	407	1.60e-18	379	97	223	59	84
unique_7617	28	396	438	ENSP00000479005	105	417	492	4.57e-12	382	91	209	82	84
unique_8193	13	211	328	ENSP00000300589	844	1010	1041	3.99e-16	199	66	101	32	94
unique_8193	15	280	328	ENSP00000300589	760	1023	1041	5.40e-16	277	79	174	24	94
unique_8193	156	309	328	ENSP00000300589	843	997	1041	6.97e-09	155	46	108	1	94
unique_8193	3	163	328	ENSP00000300589	862	1018	1041	2.06e-05	161	42	115	4	94
unique_8318	3	442	443	ENSP00000234590	3	431	435	0.0	442	273	154	15	99
