# Supplementary material for: Molecular Mimicry between Toxoplasma gondii B-Cell Epitopes and Neurodevelopmental Proteins: An Immunoinformatic Approach
Source: Biomolecules. 2024 Aug 1;14(8):933. doi: 10.3390/biom14080933 (PMC11352964; doi:10.3390/biom14080933)
Supplement: Supplementary file 1 [file biomolecules-14-00933-s001.zip › Supplemental S2/random/blast-all_methods-hs_surface_random_14-protein_ids.txt]

ENSP00000225577
ENSP00000234590
ENSP00000248450
ENSP00000261601
ENSP00000295006
ENSP00000295754
ENSP00000299608
ENSP00000300589
ENSP00000369375
ENSP00000396460
ENSP00000450837
ENSP00000451610
ENSP00000454065
ENSP00000464447
ENSP00000479005
ENSP00000503139
