# Supplementary material for: Molecular Mimicry between Toxoplasma gondii B-Cell Epitopes and Neurodevelopmental Proteins: An Immunoinformatic Approach
Source: Biomolecules. 2024 Aug 1;14(8):933. doi: 10.3390/biom14080933 (PMC11352964; doi:10.3390/biom14080933)
Supplement: Supplementary file 1 [file biomolecules-14-00933-s001.zip › Supplemental S2/random/blast-all_methods-hs_surface_random_14.txt]

unique_2	1470	1592	2375	ENSP00000503116	3	106	449	0.006	123	35	69	19	5
unique_2	1470	1592	2375	ENSP00000486498	3	106	449	0.006	123	35	69	19	5
unique_2	1470	1592	2375	ENSP00000355746	3	106	449	0.006	123	35	69	19	5
unique_9	43	197	541	ENSP00000503139	47	197	574	2.14e-07	159	42	105	12	29
unique_9	43	197	541	ENSP00000396460	47	197	574	2.14e-07	159	42	105	12	29
unique_35	370	903	1044	ENSP00000426917	56	561	612	4.41e-55	549	154	337	58	51
unique_35	370	908	1044	ENSP00000498246	56	571	656	4.78e-55	559	154	342	63	52
unique_35	371	922	1044	ENSP00000381475	95	603	669	1.57e-42	568	148	345	75	53
unique_35	371	922	1044	ENSP00000291524	90	598	664	2.13e-42	568	148	345	75	53
unique_35	379	608	1044	ENSP00000442024	353	552	785	1.13e-09	236	70	124	42	22
unique_35	379	592	1044	ENSP00000494751	428	615	1279	1.45e-09	220	67	115	38	20
unique_35	357	695	1044	ENSP00000263094	1773	2082	2147	2.52e-08	366	93	190	83	32
unique_35	368	541	1044	ENSP00000263094	813	973	2147	3.68e-06	179	43	113	23	32
unique_35	378	534	1044	ENSP00000003084	440	574	1481	2.34e-04	160	43	89	28	15
unique_62	147	236	279	ENSP00000225577	190	275	526	6.42e-12	90	31	55	4	32
unique_62	168	221	279	ENSP00000295754	372	429	568	4.08e-05	58	23	31	4	19
unique_62	156	203	279	ENSP00000358997	319	368	713	1.98e-04	50	16	32	2	17
unique_62	168	221	279	ENSP00000390477	328	385	477	5.73e-04	58	21	33	4	19
unique_62	171	221	279	ENSP00000442885	279	333	454	6.28e-04	55	20	31	4	18
unique_75	290	1000	1941	ENSP00000003084	5	642	1481	2.70e-65	716	191	442	83	64
unique_75	1508	1734	1941	ENSP00000003084	1123	1328	1481	1.28e-28	228	73	132	23	64
unique_75	1212	1415	1941	ENSP00000003084	916	1117	1481	3.30e-23	207	57	142	8	64
unique_75	1818	1923	1941	ENSP00000003084	1335	1439	1481	7.64e-17	106	40	65	1	64
unique_75	460	995	1941	ENSP00000003084	942	1430	1481	2.28e-09	559	113	353	93	64
unique_75	1824	1902	1941	ENSP00000003084	543	622	1481	7.26e-05	80	26	53	1	64
unique_75	1628	1728	1941	ENSP00000003084	437	523	1481	3.14e-04	101	28	59	14	64
unique_75	758	1294	1941	ENSP00000442024	328	772	785	1.01e-64	544	172	266	106	55
unique_75	469	693	1941	ENSP00000442024	102	319	785	2.37e-28	226	66	151	9	55
unique_75	290	417	1941	ENSP00000442024	12	128	785	4.10e-07	132	34	79	19	55
unique_75	1632	1728	1941	ENSP00000442024	353	435	785	2.12e-06	97	30	53	14	55
unique_75	1822	1908	1941	ENSP00000442024	453	540	785	6.79e-04	88	23	64	1	55
unique_75	758	1012	1941	ENSP00000494751	403	640	1279	3.88e-51	258	118	117	23	66
unique_75	290	693	1941	ENSP00000494751	12	394	1279	9.87e-50	405	112	270	23	66
unique_75	1507	1734	1941	ENSP00000494751	925	1112	1279	1.58e-39	228	85	103	40	66
unique_75	1818	1929	1941	ENSP00000494751	1119	1230	1279	1.50e-30	112	55	57	0	66
unique_75	1135	1421	1941	ENSP00000494751	672	927	1279	3.80e-26	291	70	182	39	66
unique_75	757	983	1941	ENSP00000494751	985	1205	1279	2.47e-12	234	62	152	20	66
unique_75	1632	1728	1941	ENSP00000494751	428	510	1279	2.19e-06	97	30	53	14	66
unique_75	1822	1908	1941	ENSP00000494751	528	615	1279	0.001	88	23	64	1	66
unique_75	1626	1701	1941	ENSP00000381475	89	170	669	4.32e-05	85	29	44	12	15
unique_75	781	992	1941	ENSP00000381475	101	306	669	8.15e-04	224	53	141	30	15
unique_75	1626	1701	1941	ENSP00000291524	84	165	664	5.33e-05	85	29	44	12	15
unique_75	781	992	1941	ENSP00000291524	96	301	664	8.64e-04	224	53	141	30	15
unique_75	1615	1722	1941	ENSP00000263094	807	903	2147	7.65e-05	108	27	70	11	10
unique_75	1827	1921	1941	ENSP00000263094	938	1033	2147	2.15e-04	96	32	63	1	10
unique_75	795	1062	1941	ENSP00000426917	75	339	612	2.40e-04	281	58	194	29	14
unique_75	795	1062	1941	ENSP00000498246	75	339	656	2.51e-04	281	58	194	29	14
unique_87	310	557	1266	ENSP00000494751	992	1227	1279	2.29e-30	249	84	151	14	64
unique_87	742	1260	1266	ENSP00000494751	750	1227	1279	5.41e-27	543	132	322	89	64
unique_87	1013	1249	1266	ENSP00000494751	426	622	1279	3.72e-19	238	67	129	42	64
unique_87	278	572	1266	ENSP00000494751	372	640	1279	7.14e-19	302	80	182	40	64
unique_87	1013	1249	1266	ENSP00000442024	351	547	785	1.77e-19	238	67	129	42	42
unique_87	275	572	1266	ENSP00000442024	294	565	785	3.61e-19	305	80	185	40	42
unique_87	329	616	1266	ENSP00000003084	440	708	1481	4.68e-18	298	76	183	39	55
unique_87	857	1262	1266	ENSP00000003084	1055	1444	1481	5.32e-18	429	92	275	62	55
unique_87	329	549	1266	ENSP00000003084	1226	1435	1481	3.13e-15	221	54	156	11	55
unique_87	1013	1251	1266	ENSP00000003084	439	637	1481	2.14e-12	240	61	137	42	55
unique_87	311	486	1266	ENSP00000291524	73	248	664	3.50e-14	188	55	109	24	36
unique_87	943	1217	1266	ENSP00000291524	18	274	664	9.13e-13	290	72	170	48	36
unique_87	311	486	1266	ENSP00000381475	78	253	669	4.04e-14	188	55	109	24	36
unique_87	943	1217	1266	ENSP00000381475	23	279	669	1.07e-12	290	72	170	48	36
unique_87	297	560	1266	ENSP00000263094	789	1042	2147	3.89e-12	273	73	172	28	42
unique_87	997	1260	1266	ENSP00000263094	807	1039	2147	4.30e-11	268	66	163	39	42
unique_87	310	512	1266	ENSP00000263094	1790	1985	2147	9.41e-09	208	57	134	17	42
unique_87	1009	1216	1266	ENSP00000263094	1796	1985	2147	7.98e-06	218	53	127	38	42
unique_87	326	597	1266	ENSP00000498246	60	350	656	4.24e-11	301	76	186	39	35
unique_87	1029	1204	1266	ENSP00000498246	77	235	656	1.67e-07	184	48	103	33	35
unique_87	326	597	1266	ENSP00000426917	60	350	612	7.45e-11	301	76	186	39	35
unique_87	1029	1204	1266	ENSP00000426917	77	235	612	1.72e-07	184	48	103	33	35
unique_117	57	329	424	ENSP00000225577	97	309	526	1.57e-15	277	66	143	68	64
unique_117	57	222	424	ENSP00000369375	830	987	1125	2.47e-07	188	45	91	52	39
unique_117	57	222	424	ENSP00000358997	218	363	713	4.06e-06	178	38	96	44	39
unique_117	182	315	424	ENSP00000288135	775	872	977	6.10e-05	135	33	64	38	32
unique_117	98	221	424	ENSP00000390477	213	357	477	1.32e-04	146	37	86	23	29
unique_117	98	221	424	ENSP00000442885	161	305	454	4.44e-04	146	37	86	23	29
unique_117	185	221	424	ENSP00000295754	356	401	568	0.001	46	17	20	9	9
unique_125	136	172	324	ENSP00000261892	803	840	1100	2.35e-04	38	19	18	1	11
unique_129	9	216	283	ENSP00000225577	91	295	526	1.10e-22	214	63	136	15	73
unique_129	8	266	283	ENSP00000369375	823	1091	1125	6.36e-13	283	65	180	38	92
unique_129	8	206	283	ENSP00000358997	211	416	713	5.13e-08	211	47	147	17	70
unique_129	122	264	283	ENSP00000288135	775	921	977	4.01e-06	147	35	108	4	51
unique_129	135	238	283	ENSP00000442885	279	408	454	2.57e-05	130	35	69	26	37
unique_129	132	189	283	ENSP00000295754	372	433	568	2.91e-05	62	23	35	4	20
unique_129	132	244	283	ENSP00000390477	328	467	477	4.12e-05	140	38	75	27	40
unique_144	143	318	683	ENSP00000248450	121	270	435	8.37e-06	179	48	99	32	26
unique_221	297	398	852	ENSP00000299608	39	133	455	5.90e-07	102	25	70	7	17
unique_221	669	714	852	ENSP00000299608	22	73	455	4.82e-04	52	18	28	6	17
unique_231	189	257	822	ENSP00000360158	3951	4013	4075	0.008	69	23	40	6	8
unique_248	264	586	1129	ENSP00000225577	77	355	526	6.80e-12	332	78	192	62	29
unique_248	363	493	1129	ENSP00000295754	332	455	568	0.004	147	37	71	39	12
unique_264	38	141	144	ENSP00000454065	456	566	1198	1.68e-12	112	34	69	9	74
unique_264	67	144	144	ENSP00000454065	452	525	1198	2.29e-07	78	24	50	4	74
unique_264	24	144	144	ENSP00000295006	545	665	701	0.005	129	28	85	16	84
unique_271	153	758	765	ENSP00000291524	90	655	664	9.48e-77	614	186	372	56	79
unique_271	153	758	765	ENSP00000381475	95	660	669	9.58e-77	614	186	372	56	79
unique_271	158	763	765	ENSP00000498246	61	653	656	5.23e-71	629	189	381	59	79
unique_271	158	709	765	ENSP00000426917	61	578	612	5.96e-63	568	171	331	66	72
unique_271	170	341	765	ENSP00000263094	1819	1983	2147	2.18e-14	174	52	111	11	36
unique_271	96	371	765	ENSP00000263094	777	1025	2147	1.63e-13	284	72	169	43	36
unique_271	161	366	765	ENSP00000442024	353	540	785	2.88e-08	209	53	132	24	27
unique_271	161	366	765	ENSP00000494751	428	615	1279	3.25e-08	209	53	132	24	28
unique_271	155	362	765	ENSP00000494751	1007	1205	1279	4.67e-04	218	57	132	29	28
unique_271	160	338	765	ENSP00000003084	1226	1400	1481	8.76e-07	188	49	117	22	27
unique_271	160	366	765	ENSP00000003084	440	628	1481	1.69e-05	215	50	131	34	27
unique_321	147	297	338	ENSP00000225577	191	338	526	1.20e-04	161	38	100	23	45
unique_333	863	983	1395	ENSP00000248450	90	208	435	1.35e-04	122	28	90	4	9
unique_344	1310	1354	1486	ENSP00000358490	273	318	352	0.008	50	21	20	9	3
unique_349	501	611	693	ENSP00000442885	254	371	454	8.28e-06	118	28	83	7	16
unique_349	501	611	693	ENSP00000390477	306	423	477	9.33e-06	118	28	83	7	16
unique_349	502	634	693	ENSP00000225577	190	316	526	8.60e-04	134	29	97	8	19
unique_349	523	603	693	ENSP00000295754	372	457	568	0.002	86	19	62	5	12
unique_350	225	339	3185	ENSP00000349015	261	361	1004	3.45e-04	116	32	68	16	4
unique_352	313	562	856	ENSP00000365840	126	346	485	8.45e-06	256	66	149	41	29
unique_389	113	361	766	ENSP00000393151	301	564	807	1.20e-10	270	65	178	27	33
unique_416	26	143	543	ENSP00000263094	306	421	2147	0.007	120	31	83	6	22
unique_442	286	514	583	ENSP00000501257	67	292	568	7.82e-09	241	71	143	27	39
unique_442	264	508	583	ENSP00000478081	200	448	624	4.65e-06	280	57	157	66	42
unique_449	287	346	436	ENSP00000339168	39	98	272	1.97e-05	60	22	38	0	14
unique_458	12	341	513	ENSP00000225577	75	374	526	7.97e-38	335	99	196	40	64
unique_458	33	258	513	ENSP00000358997	211	421	713	6.34e-10	234	57	146	31	44
unique_458	36	254	513	ENSP00000442885	157	361	454	2.63e-08	237	54	133	50	43
unique_458	36	254	513	ENSP00000390477	209	413	477	2.94e-08	240	55	129	56	43
unique_458	145	318	513	ENSP00000288135	775	936	977	5.73e-08	185	48	103	34	34
unique_458	36	256	513	ENSP00000295754	246	459	568	7.71e-08	242	55	138	49	43
unique_458	29	265	513	ENSP00000369375	819	1043	1125	1.51e-07	254	55	153	46	46
unique_459	40	334	469	ENSP00000299608	39	345	455	9.39e-23	324	83	195	46	82
unique_459	364	454	469	ENSP00000299608	38	128	455	1.95e-11	93	30	59	4	82
unique_487	168	228	636	ENSP00000348273	178	240	305	0.003	63	21	40	2	10
unique_506	222	640	758	ENSP00000274938	55	430	994	4.29e-09	432	114	249	69	55
unique_506	305	361	758	ENSP00000274938	53	106	994	1.52e-06	57	23	31	3	55
unique_506	250	644	758	ENSP00000415187	62	436	808	3.92e-07	424	105	241	78	52
unique_511	83	194	565	ENSP00000212355	20	139	852	0.008	121	35	76	10	20
unique_511	83	194	565	ENSP00000432638	20	139	851	0.008	121	35	76	10	20
unique_527	179	275	1293	ENSP00000329380	94	194	653	0.009	102	34	62	6	8
unique_532	294	555	672	ENSP00000225577	59	286	526	4.25e-07	278	64	148	66	39
unique_536	70	160	614	ENSP00000374871	8	106	117	8.58e-04	99	30	61	8	15
unique_545	92	182	4007	ENSP00000384229	735	820	821	5.52e-04	95	30	52	13	2
unique_547	279	300	478	ENSP00000513363	753	774	1212	2.81e-04	22	15	7	0	5
unique_547	216	346	478	ENSP00000400010	1159	1307	1338	5.72e-04	153	37	90	26	27
unique_549	32	123	143	ENSP00000352226	309	399	839	0.006	97	26	60	11	64
unique_564	182	404	923	ENSP00000365840	102	311	485	1.36e-25	228	70	135	23	24
unique_567	29	257	407	ENSP00000225577	91	313	526	6.47e-08	246	57	149	40	56
unique_567	119	260	407	ENSP00000369375	935	1067	1125	1.33e-04	150	40	85	25	35
unique_567	131	295	407	ENSP00000288135	775	925	977	4.28e-04	167	37	112	18	41
unique_567	34	199	407	ENSP00000358997	217	390	713	0.004	178	47	115	16	41
unique_567	13	201	407	ENSP00000442885	138	330	454	0.006	205	47	130	28	46
unique_567	13	201	407	ENSP00000390477	190	382	477	0.010	205	47	130	28	46
unique_598	471	893	2159	ENSP00000415187	35	434	808	1.20e-42	442	150	231	61	60
unique_598	817	1256	2159	ENSP00000415187	45	439	808	4.77e-37	450	147	238	65	60
unique_598	254	639	2159	ENSP00000415187	35	434	808	1.58e-32	421	139	226	56	60
unique_598	1118	1499	2159	ENSP00000415187	30	433	808	4.43e-32	429	139	218	72	60
unique_598	563	957	2159	ENSP00000415187	45	449	808	1.59e-27	435	137	228	70	60
unique_598	1045	1418	2159	ENSP00000415187	44	434	808	3.00e-27	415	126	224	65	60
unique_598	204	555	2159	ENSP00000415187	71	434	808	4.24e-23	395	114	207	74	60
unique_598	198	423	2159	ENSP00000415187	209	433	808	5.54e-13	238	64	149	25	60
unique_598	204	346	2159	ENSP00000415187	306	442	808	2.39e-10	145	44	91	10	60
unique_598	481	837	2159	ENSP00000274938	29	419	994	2.08e-38	411	138	199	74	64
unique_598	264	637	2159	ENSP00000274938	29	386	994	3.27e-33	392	128	212	52	64
unique_598	813	1183	2159	ENSP00000274938	25	406	994	6.30e-33	421	134	198	89	64
unique_598	1119	1573	2159	ENSP00000274938	15	465	994	1.04e-30	483	144	279	60	64
unique_598	955	1381	2159	ENSP00000274938	29	440	994	1.05e-29	459	144	236	79	64
unique_598	602	1029	2159	ENSP00000274938	25	413	994	6.32e-26	449	136	232	81	64
unique_598	204	583	2159	ENSP00000274938	55	419	994	7.68e-25	393	122	230	41	64
unique_598	198	378	2159	ENSP00000274938	193	386	994	2.37e-16	207	68	100	39	64
unique_598	1226	1321	2159	ENSP00000360764	108	194	274	6.22e-06	99	34	50	15	23
unique_598	532	626	2159	ENSP00000360764	110	194	274	2.08e-05	98	37	45	16	23
unique_598	921	1001	2159	ENSP00000360764	112	177	274	0.002	81	29	37	15	23
unique_598	1411	1465	2159	ENSP00000360764	123	176	274	0.002	58	24	27	7	23
unique_598	242	303	2159	ENSP00000360764	122	174	274	0.004	63	24	28	11	23
unique_598	290	346	2159	ENSP00000360764	123	176	274	0.004	59	24	28	7	23
unique_598	463	520	2159	ENSP00000360764	123	176	274	0.005	61	24	27	10	23
unique_598	760	817	2159	ENSP00000398893	130	185	294	0.001	60	24	30	6	5
unique_598	1258	1300	2159	ENSP00000398893	143	184	294	0.003	45	19	21	5	5
unique_598	760	817	2159	ENSP00000405502	130	185	294	0.001	60	24	30	6	5
unique_598	1258	1300	2159	ENSP00000405502	143	184	294	0.003	45	19	21	5	5
unique_598	509	553	2159	ENSP00000386147	885	928	1319	0.002	45	20	24	1	4
unique_598	554	594	2159	ENSP00000386147	889	928	1319	0.007	41	19	21	1	4
unique_654	44	205	324	ENSP00000329380	29	191	653	0.003	172	49	104	19	50
unique_657	704	964	983	ENSP00000369375	818	1092	1125	1.22e-17	290	70	176	44	27
unique_657	710	971	983	ENSP00000442885	155	449	454	3.84e-15	303	80	174	49	27
unique_657	710	957	983	ENSP00000390477	207	476	477	1.07e-14	284	78	156	50	25
unique_657	716	855	983	ENSP00000358997	218	363	713	1.79e-13	150	43	93	14	14
unique_657	707	947	983	ENSP00000225577	102	328	526	7.14e-13	241	54	173	14	25
unique_657	703	961	983	ENSP00000295754	240	535	568	3.47e-08	309	71	175	63	26
unique_657	811	965	983	ENSP00000288135	772	925	977	1.37e-07	159	37	113	9	27
unique_657	685	796	983	ENSP00000288135	558	682	977	8.02e-04	129	40	68	21	27
unique_664	7	122	547	ENSP00000503139	29	148	574	2.07e-08	120	31	85	4	21
unique_664	7	122	547	ENSP00000396460	29	148	574	2.07e-08	120	31	85	4	21
unique_665	39	281	366	ENSP00000225577	95	293	526	1.10e-13	245	68	129	48	66
unique_665	159	297	366	ENSP00000369375	926	1054	1125	3.69e-08	142	46	80	16	38
unique_665	181	274	366	ENSP00000295754	354	457	568	1.42e-06	107	31	60	16	26
unique_665	182	272	366	ENSP00000442885	260	359	454	2.05e-06	107	34	50	23	25
unique_665	182	272	366	ENSP00000390477	312	411	477	2.68e-06	107	34	50	23	25
unique_665	181	306	366	ENSP00000288135	776	895	977	2.83e-05	130	35	81	14	34
unique_665	150	278	366	ENSP00000358997	291	421	713	0.001	143	33	84	26	35
unique_687	686	922	975	ENSP00000402576	274	500	1186	4.07e-05	242	55	167	20	24
unique_697	1281	1362	1584	ENSP00000358490	269	340	352	1.39e-06	82	31	41	10	5
unique_716	59	135	266	ENSP00000384229	729	819	821	9.95e-07	91	32	45	14	38
unique_716	76	158	266	ENSP00000384229	712	788	821	2.57e-04	83	22	55	6	38
unique_722	764	850	1130	ENSP00000358490	270	350	352	3.55e-04	87	27	54	6	8
unique_766	60	262	366	ENSP00000248450	225	430	435	1.75e-10	208	53	148	7	60
unique_766	44	210	366	ENSP00000248450	128	281	435	1.03e-04	171	37	113	21	60
unique_766	49	253	366	ENSP00000248450	90	281	435	3.99e-04	208	44	145	19	60
unique_783	320	515	2001	ENSP00000225577	95	289	526	3.82e-09	200	51	140	9	10
unique_799	28	136	594	ENSP00000349783	537	638	1192	0.002	109	25	77	7	18
unique_820	78	150	359	ENSP00000385766	314	391	663	6.99e-04	78	30	43	5	20
unique_830	1002	1048	1070	ENSP00000261601	409	456	495	4.00e-05	48	19	28	1	8
unique_830	449	486	1070	ENSP00000261601	106	143	495	1.28e-04	38	18	20	0	8
unique_830	1002	1048	1070	ENSP00000464447	374	421	460	4.32e-05	48	19	28	1	8
unique_830	449	486	1070	ENSP00000464447	71	108	460	1.29e-04	38	18	20	0	8
unique_831	288	376	732	ENSP00000248450	176	253	435	4.93e-05	89	22	56	11	12
unique_862	264	624	852	ENSP00000264938	112	453	835	3.20e-37	365	114	224	27	42
unique_872	421	479	2030	ENSP00000349783	12	74	1192	5.47e-05	65	20	37	8	3
unique_872	421	479	2030	ENSP00000474709	12	74	479	3.18e-04	65	20	37	8	3
unique_880	366	530	612	ENSP00000003084	438	603	1481	2.98e-08	178	49	104	25	60
unique_880	101	273	612	ENSP00000003084	445	591	1481	5.67e-05	174	42	104	28	60
unique_880	91	289	612	ENSP00000003084	1213	1407	1481	1.56e-04	213	53	128	32	60
unique_880	389	532	612	ENSP00000003084	1242	1402	1481	8.71e-04	165	43	97	25	60
unique_880	374	560	612	ENSP00000263094	824	1022	2147	4.24e-08	211	59	116	36	55
unique_880	113	262	612	ENSP00000263094	834	975	2147	1.42e-04	161	40	91	30	55
unique_880	385	509	612	ENSP00000263094	1821	1961	2147	0.001	142	40	84	18	55
unique_880	359	532	612	ENSP00000442024	343	518	785	4.26e-08	182	52	116	14	61
unique_880	111	310	612	ENSP00000442024	361	543	785	2.28e-04	210	54	119	37	61
unique_880	359	532	612	ENSP00000494751	418	593	1279	4.54e-08	182	52	116	14	61
unique_880	111	310	612	ENSP00000494751	436	618	1279	1.32e-04	210	52	121	37	61
unique_880	113	284	612	ENSP00000381475	113	276	669	1.62e-06	180	46	110	24	51
unique_880	378	517	612	ENSP00000381475	107	262	669	2.44e-05	166	36	94	36	51
unique_880	113	284	612	ENSP00000291524	108	271	664	1.69e-06	180	46	110	24	51
unique_880	378	517	612	ENSP00000291524	102	257	664	2.54e-05	166	36	94	36	51
unique_880	389	532	612	ENSP00000426917	78	244	612	0.007	169	41	101	27	24
unique_880	457	532	612	ENSP00000498246	164	244	656	0.008	81	21	55	5	12
unique_886	1212	1312	1387	ENSP00000225577	232	328	526	4.17e-14	102	39	57	6	19
unique_886	969	1133	1387	ENSP00000225577	96	276	526	1.65e-11	182	50	114	18	19
unique_886	969	1096	1387	ENSP00000369375	829	971	1125	3.95e-09	146	44	81	21	9
unique_886	969	1096	1387	ENSP00000390477	212	342	477	0.001	142	35	82	25	9
unique_928	505	586	621	ENSP00000299608	45	125	455	7.35e-12	85	32	46	7	32
unique_928	108	222	621	ENSP00000299608	45	159	455	3.47e-05	118	34	78	6	32
unique_932	1316	1445	3014	ENSP00000384229	708	813	821	2.25e-04	130	35	71	24	4
unique_932	1560	1652	3014	ENSP00000360039	354	450	660	0.008	97	25	68	4	3
unique_1002	414	592	877	ENSP00000349015	212	398	1004	0.008	206	57	103	46	20
unique_1025	194	222	1416	ENSP00000349783	411	440	1192	1.42e-04	30	19	10	1	2
unique_1025	194	222	1416	ENSP00000474709	411	440	479	3.38e-04	30	19	10	1	2
unique_1068	766	1014	1063	ENSP00000478081	189	436	624	2.69e-05	273	66	158	49	23
unique_1068	802	1000	1063	ENSP00000501257	65	263	568	2.99e-04	218	55	125	38	19
unique_1114	119	196	272	ENSP00000349015	248	352	1004	7.53e-04	105	30	48	27	29
unique_1124	229	307	1765	ENSP00000225577	142	229	526	3.84e-09	88	31	48	9	15
unique_1124	348	524	1765	ENSP00000225577	189	353	526	2.42e-06	192	53	97	42	15
unique_1186	977	1062	1179	ENSP00000225577	232	320	526	1.03e-05	89	23	63	3	7
unique_1189	235	465	517	ENSP00000426917	61	284	612	3.47e-13	240	66	149	25	45
unique_1189	235	452	517	ENSP00000381475	100	303	669	7.06e-13	222	67	133	22	42
unique_1189	235	452	517	ENSP00000291524	95	298	664	8.81e-13	222	67	133	22	42
unique_1189	235	465	517	ENSP00000498246	61	284	656	8.98e-13	240	66	149	25	45
unique_1189	205	411	517	ENSP00000003084	1194	1390	1481	3.26e-08	208	50	146	12	40
unique_1189	241	460	517	ENSP00000263094	1813	2018	2147	7.43e-08	221	55	150	16	49
unique_1189	207	451	517	ENSP00000263094	792	1021	2147	1.73e-07	248	62	165	21	49
unique_1189	238	451	517	ENSP00000442024	353	541	785	0.001	219	53	131	35	41
unique_1189	238	451	517	ENSP00000494751	428	616	1279	0.001	219	53	131	35	41
unique_1191	2918	2983	3025	ENSP00000464447	383	433	460	0.005	66	20	31	15	2
unique_1191	2918	2983	3025	ENSP00000261601	418	468	495	0.007	66	20	31	15	5
unique_1191	2584	2660	3025	ENSP00000261601	96	185	495	0.007	94	34	39	21	5
unique_1197	201	506	514	ENSP00000248450	86	385	435	8.78e-13	315	69	222	24	60
unique_1197	216	412	514	ENSP00000248450	181	388	435	1.53e-05	212	48	145	19	60
unique_1217	584	733	745	ENSP00000225577	197	369	526	6.55e-06	179	43	101	35	20
unique_1217	566	679	745	ENSP00000390477	287	416	477	0.007	137	38	69	30	15
unique_1217	566	686	745	ENSP00000295754	330	467	568	0.007	144	32	83	29	16
unique_1222	137	212	1100	ENSP00000358490	270	351	352	0.004	87	29	42	16	7
unique_1268	84	179	875	ENSP00000248450	90	183	435	0.001	97	25	68	4	11
unique_1279	159	208	821	ENSP00000474709	409	458	479	2.23e-04	52	22	26	4	10
unique_1279	89	117	821	ENSP00000474709	411	440	479	0.007	30	14	15	1	10
unique_1279	159	192	821	ENSP00000349783	409	440	1192	0.004	34	16	16	2	10
unique_1279	89	132	821	ENSP00000349783	411	454	1192	0.004	45	18	25	2	10
unique_1350	34	362	567	ENSP00000500577	22	341	416	6.47e-24	338	88	223	27	58
unique_1355	284	356	529	ENSP00000248450	355	433	435	0.002	80	23	49	8	16
unique_1355	281	362	529	ENSP00000248450	217	307	435	0.010	93	25	55	13	16
unique_1433	338	501	534	ENSP00000369375	942	1093	1125	1.01e-04	173	45	98	30	31
unique_1433	343	429	534	ENSP00000288135	775	865	977	3.60e-04	100	28	50	22	16
unique_1433	330	426	534	ENSP00000442885	258	361	454	0.002	109	32	60	17	18
unique_1433	330	426	534	ENSP00000390477	310	413	477	0.003	109	32	60	17	18
unique_1447	177	339	395	ENSP00000372654	41	219	324	4.07e-08	182	47	113	22	41
unique_1447	177	339	395	ENSP00000462597	19	197	302	8.41e-08	182	47	113	22	41
unique_1447	177	339	395	ENSP00000393121	19	197	302	8.41e-08	182	47	113	22	41
unique_1498	143	289	313	ENSP00000349015	212	340	1004	0.001	148	41	87	20	47
unique_1500	56	128	381	ENSP00000514005	431	505	552	0.001	79	27	42	10	19
unique_1500	56	128	381	ENSP00000514009	431	505	552	0.001	79	27	42	10	19
unique_1500	56	128	381	ENSP00000401020	431	505	552	0.001	79	27	42	10	19
unique_1531	159	316	349	ENSP00000261892	670	849	1100	0.010	188	42	108	38	45
unique_1532	12	76	78	ENSP00000454065	461	526	1198	8.98e-04	66	16	49	1	85
unique_1532	11	76	78	ENSP00000454065	497	570	1198	0.010	74	17	49	8	85
unique_1553	229	402	1306	ENSP00000225577	145	291	526	7.91e-07	174	39	108	27	13
unique_1584	209	601	808	ENSP00000318585	75	420	502	5.80e-07	413	89	237	87	49
unique_1588	208	252	359	ENSP00000499694	185	227	541	0.001	45	19	24	2	13
unique_1617	227	601	716	ENSP00000274938	33	355	994	7.22e-11	383	95	220	68	64
unique_1617	200	611	716	ENSP00000274938	45	464	994	9.99e-11	460	106	266	88	64
unique_1617	156	445	716	ENSP00000274938	163	428	994	8.51e-06	298	77	181	40	64
unique_1617	173	602	716	ENSP00000415187	71	443	808	5.59e-06	456	107	240	109	60
unique_1617	255	601	716	ENSP00000415187	68	401	808	3.85e-05	378	87	216	75	60
unique_1631	294	511	565	ENSP00000274938	136	354	994	2.61e-06	239	63	135	41	39
unique_1631	303	415	565	ENSP00000274938	40	146	994	0.009	125	37	58	30	39
unique_1631	317	460	565	ENSP00000415187	302	435	808	2.10e-04	148	48	82	18	28
unique_1631	303	415	565	ENSP00000415187	56	162	808	0.008	127	37	56	34	28
unique_1662	64	316	762	ENSP00000225577	91	352	526	3.88e-35	266	85	164	17	33
unique_1662	65	310	762	ENSP00000369375	825	1088	1125	7.22e-14	268	63	179	26	32
unique_1662	167	312	762	ENSP00000288135	772	922	977	7.74e-09	152	46	99	7	19
unique_1662	70	258	762	ENSP00000358997	218	420	713	4.63e-08	209	55	128	26	25
unique_1662	66	243	762	ENSP00000390477	209	385	477	1.95e-07	194	51	110	33	23
unique_1662	58	255	762	ENSP00000295754	238	457	568	5.82e-07	226	52	140	34	26
unique_1662	66	243	762	ENSP00000442885	157	333	454	6.69e-07	194	51	110	33	23
unique_1681	522	625	774	ENSP00000348169	154	261	817	3.87e-04	115	29	68	18	13
unique_1681	521	622	774	ENSP00000461168	165	269	836	4.85e-04	113	30	64	19	13
unique_1689	682	796	800	ENSP00000225577	232	352	526	5.24e-09	123	35	78	10	28
unique_1689	485	591	800	ENSP00000225577	118	226	526	1.94e-08	109	27	80	2	28
unique_1710	107	703	793	ENSP00000498246	3	572	656	4.19e-59	615	162	390	63	75
unique_1710	107	663	793	ENSP00000426917	3	529	612	2.69e-55	569	150	365	54	70
unique_1710	118	714	793	ENSP00000381475	52	601	669	3.74e-48	620	163	364	93	75
unique_1710	118	401	793	ENSP00000291524	47	327	664	4.15e-48	292	106	167	19	36
unique_1710	172	381	793	ENSP00000263094	1817	2018	2147	7.49e-10	212	57	143	12	27
unique_1710	168	371	793	ENSP00000263094	827	1022	2147	2.81e-09	211	63	126	22	27
unique_1710	156	374	793	ENSP00000442024	330	544	785	2.18e-09	240	60	134	46	28
unique_1710	156	374	793	ENSP00000494751	405	619	1279	2.33e-09	240	60	134	46	28
unique_1710	178	365	793	ENSP00000494751	1024	1204	1279	5.80e-05	202	52	115	35	28
unique_1710	93	350	793	ENSP00000003084	1158	1405	1481	2.06e-07	276	64	166	46	36
unique_1710	164	376	793	ENSP00000003084	440	634	1481	1.95e-06	219	48	141	30	36
unique_1727	161	314	674	ENSP00000415187	33	172	808	1.34e-18	154	59	81	14	34
unique_1727	158	364	674	ENSP00000415187	71	327	808	3.19e-16	272	80	112	80	34
unique_1727	158	310	674	ENSP00000415187	306	443	808	3.66e-16	153	52	86	15	34
unique_1727	178	344	674	ENSP00000415187	283	430	808	2.91e-13	167	50	98	19	34
unique_1727	154	358	674	ENSP00000415187	194	407	808	1.08e-11	233	67	119	47	34
unique_1727	284	382	674	ENSP00000415187	61	158	808	7.36e-07	107	37	53	17	34
unique_1727	177	314	674	ENSP00000274938	29	156	994	6.70e-18	138	50	78	10	35
unique_1727	158	364	674	ENSP00000274938	55	281	994	2.45e-17	247	71	116	60	35
unique_1727	181	392	674	ENSP00000274938	201	384	994	3.61e-13	216	64	116	36	35
unique_1727	158	276	674	ENSP00000274938	260	408	994	1.88e-05	154	41	73	40	35
unique_1727	311	367	674	ENSP00000274938	29	77	994	0.001	57	24	25	8	35
unique_1727	158	220	674	ENSP00000360764	123	177	274	0.001	63	21	34	8	20
unique_1727	267	336	674	ENSP00000360764	137	200	274	0.002	70	24	40	6	20
unique_1727	215	252	674	ENSP00000386147	501	537	1319	0.002	38	17	20	1	9
unique_1727	221	273	674	ENSP00000386147	264	311	1319	0.006	54	22	25	7	9
unique_1727	158	221	674	ENSP00000398893	130	185	294	0.003	64	20	36	8	9
unique_1727	158	221	674	ENSP00000405502	130	185	294	0.003	64	20	36	8	9
unique_1728	33	113	193	ENSP00000263094	1122	1211	2147	0.003	91	29	51	11	42
unique_1731	3189	3332	3593	ENSP00000494751	984	1127	1279	1.98e-27	144	61	83	0	24
unique_1731	2698	2966	3593	ENSP00000494751	717	975	1279	7.84e-20	269	70	189	10	24
unique_1731	1931	2010	3593	ENSP00000494751	474	553	1279	6.73e-19	80	40	40	0	24
unique_1731	3450	3581	3593	ENSP00000494751	1094	1225	1279	9.38e-14	141	46	77	18	24
unique_1731	3214	3323	3593	ENSP00000494751	426	523	1279	7.27e-09	111	39	58	14	24
unique_1731	1762	1807	3593	ENSP00000494751	428	473	1279	1.99e-06	46	25	21	0	24
unique_1731	1170	1367	3593	ENSP00000494751	193	390	1279	8.88e-04	200	47	149	4	24
unique_1731	3446	3565	3593	ENSP00000494751	496	615	1279	0.005	121	28	91	2	24
unique_1731	3193	3332	3593	ENSP00000003084	1204	1343	1481	1.40e-21	140	48	92	0	17
unique_1731	1931	2010	3593	ENSP00000003084	487	566	1481	8.92e-17	80	37	43	0	17
unique_1731	2697	2966	3593	ENSP00000003084	912	1172	1481	9.00e-17	278	70	183	25	17
unique_1731	3477	3578	3593	ENSP00000003084	1339	1437	1481	2.56e-06	102	31	68	3	17
unique_1731	1761	1796	3593	ENSP00000003084	440	475	1481	9.66e-05	36	18	18	0	17
unique_1731	1931	2010	3593	ENSP00000442024	399	478	785	7.23e-19	80	40	40	0	18
unique_1731	3214	3323	3593	ENSP00000442024	351	448	785	1.48e-10	111	39	58	14	18
unique_1731	1762	1807	3593	ENSP00000442024	353	398	785	1.57e-07	46	25	21	0	18
unique_1731	1170	1367	3593	ENSP00000442024	118	315	785	4.59e-07	200	47	149	4	18
unique_1731	2698	2793	3593	ENSP00000442024	689	779	785	1.21e-05	96	24	67	5	18
unique_1731	3446	3565	3593	ENSP00000442024	421	540	785	0.010	121	28	91	2	18
unique_1731	1759	1794	3593	ENSP00000381475	100	135	669	0.004	36	17	19	0	1
unique_1731	1759	1794	3593	ENSP00000291524	95	130	664	0.004	36	17	19	0	1
unique_1731	3214	3285	3593	ENSP00000263094	822	893	2147	0.008	73	27	44	2	2
unique_1743	807	891	1430	ENSP00000225577	185	268	526	4.45e-05	88	31	50	7	6
unique_1743	820	864	1430	ENSP00000288135	772	814	977	0.004	46	18	24	4	3
unique_1755	46	151	172	ENSP00000263636	642	728	1723	5.42e-07	109	31	53	25	62
unique_1755	82	131	172	ENSP00000263636	1407	1456	1723	0.004	50	14	36	0	62
unique_1755	89	145	172	ENSP00000263636	972	1028	1723	0.006	57	15	42	0	62
unique_1755	89	155	172	ENSP00000405844	178	231	293	3.51e-05	67	23	31	13	39
unique_1755	89	155	172	ENSP00000254850	173	226	288	3.86e-05	67	23	31	13	39
unique_1755	87	133	172	ENSP00000266456	92	139	202	0.003	48	14	33	1	27
unique_1765	724	792	3914	ENSP00000384229	731	808	821	7.79e-05	78	27	42	9	2
unique_1765	721	785	3914	ENSP00000384229	746	819	821	2.91e-04	74	25	40	9	2
unique_1765	732	792	3914	ENSP00000384229	723	790	821	5.48e-04	68	24	37	7	2
unique_1776	221	351	797	ENSP00000185942	198	320	710	0.009	137	40	77	20	16
unique_1781	62	156	1178	ENSP00000513363	28	129	1212	0.006	102	32	63	7	8
unique_1789	569	666	689	ENSP00000248450	188	286	435	2.24e-04	100	27	70	3	14
unique_1811	23	119	592	ENSP00000261892	736	849	1100	6.70e-04	118	41	52	25	16
unique_1848	25	330	342	ENSP00000225577	83	391	526	1.31e-70	311	113	191	7	89
unique_1848	31	245	342	ENSP00000369375	822	1054	1125	2.32e-22	234	68	146	20	63
unique_1848	33	161	342	ENSP00000288135	589	726	977	2.50e-09	141	43	83	15	58
unique_1848	138	230	342	ENSP00000288135	772	870	977	4.05e-08	99	30	63	6	58
unique_1848	32	226	342	ENSP00000358997	211	420	713	6.94e-09	214	51	140	23	57
unique_1848	39	223	342	ENSP00000390477	213	413	477	1.87e-06	214	57	115	42	54
unique_1848	26	223	342	ENSP00000442885	148	361	454	3.22e-06	227	58	127	42	58
unique_1848	39	223	342	ENSP00000295754	250	457	568	1.59e-05	214	54	125	35	54
unique_1850	1165	1392	1884	ENSP00000494751	390	604	1279	6.34e-13	235	76	132	27	12
unique_1850	1201	1383	1884	ENSP00000494751	1004	1189	1279	1.33e-07	200	56	113	31	12
unique_1850	1165	1392	1884	ENSP00000442024	315	529	785	6.88e-13	235	76	132	27	12
unique_1850	1201	1457	1884	ENSP00000003084	1220	1461	1481	4.03e-08	281	76	142	63	14
unique_1850	1207	1392	1884	ENSP00000003084	440	617	1481	1.50e-07	190	41	133	16	14
unique_1850	1211	1382	1884	ENSP00000263094	1813	1985	2147	3.08e-07	195	57	93	45	9
unique_1850	1192	1356	1884	ENSP00000381475	79	249	669	2.10e-05	183	48	105	30	9
unique_1850	1192	1356	1884	ENSP00000291524	74	244	664	2.49e-05	183	48	105	30	9
unique_1866	1417	1454	1618	ENSP00000363079	24	65	249	0.008	42	18	20	4	2
unique_1926	1388	1652	1671	ENSP00000369375	850	1092	1125	2.06e-19	286	85	137	64	16
unique_1926	1376	1590	1671	ENSP00000358997	222	419	713	9.82e-14	224	62	127	35	13
unique_1926	1465	1665	1671	ENSP00000288135	772	940	977	9.85e-14	204	52	114	38	17
unique_1926	1372	1454	1671	ENSP00000288135	602	686	977	8.44e-04	86	29	53	4	17
unique_1926	1390	1591	1671	ENSP00000390477	231	416	477	4.06e-13	226	66	96	64	12
unique_1926	1390	1591	1671	ENSP00000442885	179	364	454	1.04e-12	226	66	96	64	12
unique_1926	1390	1591	1671	ENSP00000295754	274	460	568	1.27e-11	225	63	101	61	12
unique_1926	1409	1599	1671	ENSP00000225577	142	297	526	1.84e-10	194	53	100	41	11
unique_1931	909	990	1032	ENSP00000263636	1409	1514	1723	0.007	106	31	51	24	8
unique_1938	2698	2753	5381	ENSP00000384229	742	802	821	0.001	61	22	34	5	1
unique_1938	2698	2764	5381	ENSP00000384229	733	805	821	0.002	73	25	42	6	1
unique_1941	1744	1923	3132	ENSP00000274938	623	799	994	2.71e-08	191	52	114	25	12
unique_1941	1907	2107	3132	ENSP00000274938	621	799	994	2.24e-04	207	52	121	34	12
unique_1941	1742	1923	3132	ENSP00000415187	511	678	808	3.29e-06	193	54	103	36	11
unique_1941	1964	2128	3132	ENSP00000415187	498	649	808	0.003	178	48	91	39	11
unique_1941	576	643	3132	ENSP00000270188	168	246	517	0.001	79	21	47	11	2
unique_1941	566	632	3132	ENSP00000270188	74	146	517	0.004	77	23	40	14	2
unique_1944	987	1208	1371	ENSP00000225577	87	307	526	2.50e-21	227	64	152	11	16
unique_1944	996	1139	1371	ENSP00000358997	217	363	713	1.16e-11	149	42	100	7	11
unique_1944	1098	1188	1371	ENSP00000288135	774	863	977	2.23e-05	93	27	61	5	7
unique_1944	1040	1188	1371	ENSP00000369375	872	1032	1125	2.46e-05	175	45	90	40	11
unique_1944	1066	1190	1371	ENSP00000390477	277	416	477	4.39e-05	147	39	79	29	9
unique_1944	997	1190	1371	ENSP00000442885	161	364	454	6.99e-05	223	59	116	48	14
unique_1948	153	404	751	ENSP00000248450	131	401	435	0.007	293	71	159	63	34
unique_1953	5	577	606	ENSP00000261601	6	491	495	2.04e-71	583	182	294	107	95
unique_1953	5	577	606	ENSP00000464447	6	456	460	1.46e-60	583	173	268	142	95
unique_1954	66	171	643	ENSP00000385766	471	573	663	3.40e-04	107	38	64	5	21
unique_1954	66	197	643	ENSP00000385766	320	456	663	3.83e-04	142	46	81	15	21
unique_1954	41	127	643	ENSP00000329380	93	179	653	0.003	91	32	51	8	14
unique_1961	211	1037	1037	ENSP00000264205	95	767	768	2.43e-86	837	228	435	174	80
unique_1961	589	1037	1037	ENSP00000420389	344	750	751	5.27e-57	458	142	256	60	56
unique_1961	215	346	1037	ENSP00000420389	59	157	751	1.24e-08	132	37	62	33	56
unique_1961	589	1037	1037	ENSP00000419653	344	750	751	5.27e-57	458	142	256	60	56
unique_1961	215	346	1037	ENSP00000419653	59	157	751	1.24e-08	132	37	62	33	56
unique_1985	394	635	793	ENSP00000225577	97	306	526	3.21e-18	246	68	138	40	31
unique_1985	388	562	793	ENSP00000358997	212	364	713	5.37e-09	184	54	90	40	22
unique_1985	394	615	793	ENSP00000369375	830	1031	1125	6.81e-07	232	53	139	40	28
unique_1985	516	627	793	ENSP00000295754	357	472	568	1.88e-04	126	35	67	24	14
unique_1985	511	615	793	ENSP00000288135	774	862	977	6.61e-04	105	25	64	16	13
unique_2044	311	398	7897	ENSP00000384229	702	805	821	1.27e-04	104	31	57	16	1
unique_2044	261	478	7897	ENSP00000349015	212	399	1004	0.002	226	55	125	46	3
unique_2051	338	430	606	ENSP00000248450	337	427	435	1.90e-07	94	26	64	4	39
unique_2051	406	575	606	ENSP00000248450	95	255	435	2.57e-06	174	43	114	17	39
unique_2051	382	437	606	ENSP00000248450	236	294	435	0.006	60	20	35	5	39
unique_2087	13	140	301	ENSP00000274938	29	149	994	3.47e-15	129	47	73	9	54
unique_2087	14	172	301	ENSP00000274938	237	383	994	2.27e-14	162	54	90	18	54
unique_2087	13	132	301	ENSP00000274938	277	386	994	6.45e-13	122	49	59	14	54
unique_2087	52	176	301	ENSP00000274938	24	142	994	3.86e-12	127	43	74	10	54
unique_2087	32	172	301	ENSP00000274938	211	343	994	2.56e-08	142	46	86	10	54
unique_2087	13	140	301	ENSP00000415187	45	165	808	3.58e-14	129	49	71	9	69
unique_2087	48	220	301	ENSP00000415187	36	199	808	7.84e-11	175	54	108	13	69
unique_2087	13	133	301	ENSP00000415187	323	433	808	1.01e-09	123	45	64	14	69
unique_2087	84	172	301	ENSP00000415187	306	389	808	5.54e-06	90	31	52	7	69
unique_2087	68	139	301	ENSP00000360764	111	173	274	1.36e-07	72	27	36	9	24
unique_2087	80	129	301	ENSP00000386147	484	536	1319	0.006	53	19	31	3	17
unique_2140	1960	2013	2079	ENSP00000248450	108	161	435	0.001	54	15	39	0	3
unique_2140	1960	2007	2079	ENSP00000248450	231	281	435	0.006	51	16	32	3	3
unique_2153	450	615	658	ENSP00000248450	235	417	435	5.45e-06	184	42	123	19	35
unique_2153	555	639	658	ENSP00000248450	90	175	435	1.57e-04	86	23	62	1	35
unique_2153	438	628	658	ENSP00000248450	182	388	435	1.78e-04	215	46	137	32	35
unique_2153	408	613	658	ENSP00000248450	72	275	435	3.53e-04	225	47	138	40	35
unique_2155	1506	1696	1975	ENSP00000225577	91	266	526	4.39e-13	196	60	111	25	10
unique_2155	1508	1695	1975	ENSP00000295754	246	430	568	8.70e-04	198	60	115	23	10
unique_2155	1502	1695	1975	ENSP00000442885	151	334	454	0.008	209	57	112	40	10
unique_2169	328	367	441	ENSP00000299608	45	85	455	3.48e-06	41	20	20	1	9
unique_2175	267	434	1297	ENSP00000358310	712	876	1168	0.005	175	49	109	17	13
unique_2219	135	215	659	ENSP00000248450	90	165	435	0.002	83	27	47	9	12
unique_2230	1373	1442	3269	ENSP00000225577	255	336	526	0.001	82	25	45	12	3
unique_2230	1240	1276	3269	ENSP00000225577	206	239	526	0.005	37	17	17	3	3
unique_2230	1228	1276	3269	ENSP00000358997	310	361	713	0.005	55	22	24	9	1
unique_2232	2136	2253	3156	ENSP00000349015	235	357	1004	0.001	128	37	76	15	4
unique_2244	172	248	8641	ENSP00000384229	738	816	821	0.001	80	31	45	4	1
unique_2274	7	46	102	ENSP00000349783	411	450	1192	2.28e-04	41	17	22	2	39
unique_2274	7	46	102	ENSP00000474709	411	450	479	4.52e-04	41	17	22	2	39
unique_2275	108	158	918	ENSP00000349783	405	460	1192	0.004	57	23	27	7	6
unique_2308	81	109	364	ENSP00000349783	412	440	1192	3.43e-04	29	15	14	0	8
unique_2308	81	109	364	ENSP00000474709	412	440	479	6.28e-04	29	15	14	0	8
unique_2311	811	891	1291	ENSP00000225577	273	355	526	3.43e-12	83	32	49	2	15
unique_2311	300	410	1291	ENSP00000225577	142	238	526	5.65e-12	111	34	63	14	15
unique_2311	311	410	1291	ENSP00000369375	883	984	1125	1.54e-04	107	30	65	12	8
unique_2311	386	415	1291	ENSP00000295754	375	404	568	0.004	30	13	17	0	2
unique_2313	342	464	598	ENSP00000225577	191	293	526	4.12e-11	124	41	61	22	21
unique_2313	210	460	598	ENSP00000358997	211	420	713	5.68e-05	255	63	143	49	42
unique_2313	353	464	598	ENSP00000288135	775	870	977	0.006	114	31	63	20	19
unique_2325	286	588	642	ENSP00000318585	81	409	502	1.05e-13	347	84	201	62	47
unique_2341	500	652	1744	ENSP00000225577	84	240	526	1.42e-29	158	66	86	6	15
unique_2341	1216	1326	1744	ENSP00000225577	255	360	526	6.55e-06	117	33	67	17	15
unique_2341	502	651	1744	ENSP00000369375	819	985	1125	3.38e-06	170	47	100	23	9
unique_2341	504	654	1744	ENSP00000358997	209	364	713	1.32e-04	158	39	110	9	9
unique_2341	1220	1314	1744	ENSP00000288135	835	922	977	5.11e-04	101	28	54	19	5
unique_2350	404	590	1846	ENSP00000248450	96	278	435	0.002	189	43	138	8	10
unique_2374	188	473	3194	ENSP00000225577	91	394	526	2.31e-35	312	99	179	34	9
unique_2374	194	379	3194	ENSP00000358997	218	420	713	5.62e-13	206	59	124	23	6
unique_2374	181	394	3194	ENSP00000369375	818	1050	1125	4.12e-11	245	66	136	43	7
unique_2374	190	372	3194	ENSP00000390477	209	403	477	2.83e-07	207	57	114	36	6
unique_2374	190	357	3194	ENSP00000442885	157	336	454	3.98e-07	194	56	98	40	5
unique_2374	190	390	3194	ENSP00000295754	246	480	568	4.56e-06	244	60	132	52	6
unique_2374	298	397	3194	ENSP00000288135	783	884	977	3.42e-05	105	33	64	8	3
unique_2380	1	82	270	ENSP00000384229	719	804	821	1.24e-04	86	26	56	4	30
unique_2405	1	257	478	ENSP00000225577	89	335	526	1.31e-26	259	67	178	14	54
unique_2405	120	264	478	ENSP00000288135	775	921	977	1.32e-13	150	47	95	8	30
unique_2405	58	264	478	ENSP00000369375	872	1089	1125	2.31e-09	225	51	149	25	43
unique_2405	53	162	478	ENSP00000358997	254	363	713	5.65e-07	118	36	66	16	23
unique_2405	82	208	478	ENSP00000390477	277	414	477	0.004	143	35	87	21	27
unique_2405	82	208	478	ENSP00000442885	225	362	454	0.005	143	35	87	21	27
unique_2407	1	215	296	ENSP00000225577	89	308	526	2.38e-25	222	68	145	9	73
unique_2407	2	195	296	ENSP00000369375	825	1033	1125	5.62e-13	215	58	130	27	66
unique_2407	8	197	296	ENSP00000358997	217	421	713	1.63e-10	206	53	136	17	64
unique_2407	72	214	296	ENSP00000288135	739	884	977	1.29e-09	150	39	100	11	48
unique_2407	7	242	296	ENSP00000390477	211	470	477	6.46e-07	276	65	155	56	80
unique_2407	7	237	296	ENSP00000442885	159	411	454	1.11e-06	269	63	152	54	78
unique_2407	120	195	296	ENSP00000295754	375	459	568	2.23e-04	85	23	53	9	26
unique_2410	1	261	282	ENSP00000225577	89	354	526	2.24e-32	272	77	178	17	93
unique_2410	9	195	282	ENSP00000358997	218	416	713	6.39e-14	199	52	135	12	66
unique_2410	7	254	282	ENSP00000369375	828	1089	1125	9.64e-13	264	56	190	18	88
unique_2410	7	197	282	ENSP00000442885	159	362	454	3.91e-08	215	49	131	35	68
unique_2410	7	197	282	ENSP00000390477	211	414	477	4.75e-08	215	49	131	35	68
unique_2410	9	198	282	ENSP00000295754	250	459	568	6.38e-08	215	49	136	30	67
unique_2410	111	278	282	ENSP00000288135	775	950	977	3.68e-07	179	41	124	14	60
unique_2440	310	473	1076	ENSP00000415187	283	435	808	4.69e-33	164	73	80	11	48
unique_2440	289	483	1076	ENSP00000415187	70	255	808	1.91e-24	201	65	115	21	48
unique_2440	756	1004	1076	ENSP00000415187	45	250	808	8.81e-23	255	85	115	55	48
unique_2440	753	1047	1076	ENSP00000415187	83	347	808	1.95e-21	325	95	140	90	48
unique_2440	778	967	1076	ENSP00000415187	297	450	808	2.15e-20	194	69	81	44	48
unique_2440	265	474	1076	ENSP00000415187	84	356	808	2.89e-13	285	69	129	87	48
unique_2440	754	1047	1076	ENSP00000415187	126	427	808	2.94e-13	334	80	182	72	48
unique_2440	289	390	1076	ENSP00000415187	305	443	808	3.45e-13	143	44	54	45	48
unique_2440	260	470	1076	ENSP00000274938	190	386	994	1.90e-32	214	83	111	20	53
unique_2440	289	437	1076	ENSP00000274938	259	403	994	5.61e-25	151	59	84	8	53
unique_2440	753	1051	1076	ENSP00000274938	67	345	994	1.40e-24	341	95	142	104	53
unique_2440	309	526	1076	ENSP00000274938	29	243	994	6.63e-24	224	72	137	15	53
unique_2440	778	1003	1076	ENSP00000274938	251	439	994	1.37e-22	229	74	112	43	53
unique_2440	756	997	1076	ENSP00000274938	29	227	994	3.99e-22	248	83	110	55	53
unique_2440	289	422	1076	ENSP00000274938	54	189	994	8.82e-22	140	51	79	10	53
unique_2440	754	1048	1076	ENSP00000274938	110	382	994	2.39e-19	307	88	173	46	53
unique_2440	346	471	1076	ENSP00000274938	25	142	994	3.57e-17	129	47	68	14	53
unique_2440	851	1004	1076	ENSP00000274938	43	195	994	4.87e-16	159	53	95	11	53
unique_2440	384	475	1076	ENSP00000274938	22	105	994	1.20e-06	94	29	53	12	53
unique_2440	922	1047	1076	ENSP00000274938	29	136	994	3.29e-06	129	37	68	24	53
unique_2440	333	391	1076	ENSP00000398893	130	185	294	2.22e-08	60	26	29	5	15
unique_2440	904	961	1076	ENSP00000398893	130	183	294	5.59e-05	58	22	32	4	15
unique_2440	374	433	1076	ENSP00000398893	130	185	294	2.60e-04	61	22	33	6	15
unique_2440	333	391	1076	ENSP00000405502	130	185	294	2.22e-08	60	26	29	5	15
unique_2440	904	961	1076	ENSP00000405502	130	183	294	5.59e-05	58	22	32	4	15
unique_2440	374	433	1076	ENSP00000405502	130	185	294	2.60e-04	61	22	33	6	15
unique_2440	314	390	1076	ENSP00000360764	101	177	274	3.38e-07	82	31	41	10	13
unique_2440	374	426	1076	ENSP00000360764	123	172	274	8.15e-04	54	19	30	5	13
unique_2440	778	803	1076	ENSP00000360764	152	177	274	0.008	26	15	11	0	13
unique_2440	876	907	1076	ENSP00000386147	504	537	1319	7.08e-05	34	18	14	2	3
unique_2441	423	515	607	ENSP00000225577	206	293	526	4.52e-05	96	25	60	11	15
unique_2475	82	191	1489	ENSP00000358490	253	350	352	0.005	110	32	66	12	7
unique_2477	226	266	377	ENSP00000442885	40	80	454	0.009	41	13	28	0	11
unique_2490	273	367	2965	ENSP00000384229	728	814	821	1.66e-04	95	27	60	8	3
unique_2506	182	286	591	ENSP00000365840	138	239	485	5.25e-05	105	26	76	3	18
unique_2514	764	886	2519	ENSP00000384229	725	820	821	1.86e-04	126	38	55	33	5
unique_2541	1	255	1405	ENSP00000225577	89	352	526	1.94e-37	270	86	163	21	18
unique_2541	8	243	1405	ENSP00000369375	829	1082	1125	1.21e-13	264	71	155	38	17
unique_2541	106	249	1405	ENSP00000288135	772	920	977	8.26e-10	153	43	97	13	10
unique_2541	4	194	1405	ENSP00000390477	208	413	477	9.98e-10	219	58	120	41	14
unique_2541	9	197	1405	ENSP00000358997	218	420	713	2.09e-09	213	57	122	34	13
unique_2541	5	194	1405	ENSP00000442885	157	361	454	2.47e-08	216	56	123	37	14
unique_2541	5	194	1405	ENSP00000295754	246	457	568	5.08e-07	217	54	131	32	14
unique_2557	191	224	817	ENSP00000349783	411	445	1192	0.002	35	16	18	1	8
unique_2557	113	143	817	ENSP00000349783	411	440	1192	0.007	31	16	14	1	8
unique_2557	191	224	817	ENSP00000474709	411	445	479	0.005	35	16	18	1	4
unique_2561	523	562	1198	ENSP00000349783	411	450	1192	0.006	40	14	26	0	3
unique_2569	301	412	544	ENSP00000403518	270	383	868	3.68e-04	116	33	77	6	21
unique_2569	301	412	544	ENSP00000435266	270	383	839	3.79e-04	116	33	77	6	21
unique_2569	301	412	544	ENSP00000437156	270	383	833	4.09e-04	116	33	77	6	21
unique_2569	301	412	544	ENSP00000436543	371	484	934	4.28e-04	116	33	77	6	21
unique_2569	301	412	544	ENSP00000413586	371	484	934	4.28e-04	116	33	77	6	21
unique_2569	301	412	544	ENSP00000434900	48	161	646	4.76e-04	116	33	77	6	21
unique_2569	301	412	544	ENSP00000437051	48	161	619	4.92e-04	116	33	77	6	21
unique_2569	301	412	544	ENSP00000432623	48	161	640	5.00e-04	116	33	77	6	21
unique_2570	147	203	221	ENSP00000454065	470	526	1198	4.67e-04	57	18	39	0	26
unique_2585	1007	1103	1113	ENSP00000494751	1130	1225	1279	9.67e-10	97	30	66	1	25
unique_2585	907	1094	1113	ENSP00000494751	445	622	1279	1.49e-08	198	53	115	30	25
unique_2585	804	869	1113	ENSP00000494751	1024	1088	1279	8.27e-06	66	23	42	1	25
unique_2585	791	872	1113	ENSP00000494751	428	496	1279	3.78e-04	82	24	45	13	25
unique_2585	907	1094	1113	ENSP00000442024	370	547	785	1.05e-08	198	53	115	30	24
unique_2585	791	872	1113	ENSP00000442024	353	421	785	3.44e-04	82	24	45	13	24
unique_2585	999	1088	1113	ENSP00000291524	206	297	664	3.07e-08	92	33	57	2	14
unique_2585	783	843	1113	ENSP00000291524	90	153	664	1.15e-05	64	24	37	3	14
unique_2585	999	1088	1113	ENSP00000381475	211	302	669	3.11e-08	92	33	57	2	14
unique_2585	783	843	1113	ENSP00000381475	95	158	669	1.09e-05	64	24	37	3	14
unique_2585	973	1081	1113	ENSP00000003084	518	622	1481	1.44e-07	110	34	70	6	20
unique_2585	790	873	1113	ENSP00000003084	440	510	1481	6.47e-07	84	26	45	13	20
unique_2585	763	869	1113	ENSP00000003084	1206	1304	1481	1.26e-04	107	28	71	8	20
unique_2585	1007	1093	1113	ENSP00000426917	186	274	612	9.69e-06	89	28	59	2	8
unique_2585	1007	1093	1113	ENSP00000498246	186	274	656	1.01e-05	89	28	59	2	8
unique_2585	1008	1066	1113	ENSP00000263094	1927	1985	2147	0.001	59	17	42	0	13
unique_2585	800	856	1113	ENSP00000263094	833	888	2147	0.002	57	17	39	1	13
unique_2585	1006	1088	1113	ENSP00000263094	939	1015	2147	0.005	83	23	54	6	13
unique_2602	497	583	1497	ENSP00000225577	247	328	526	6.79e-08	87	26	56	5	15
unique_2602	105	193	1497	ENSP00000225577	90	184	526	6.07e-06	96	26	62	8	15
unique_2602	279	329	1497	ENSP00000225577	178	228	526	3.59e-05	51	21	30	0	15
unique_2602	110	193	1497	ENSP00000369375	828	914	1125	1.47e-04	87	29	55	3	6
unique_2631	480	575	710	ENSP00000248450	338	431	435	1.39e-06	96	28	66	2	44
unique_2631	430	696	710	ENSP00000248450	138	432	435	8.25e-05	304	66	192	46	44
unique_2631	458	582	710	ENSP00000248450	90	212	435	1.48e-04	131	38	79	14	44
unique_2631	339	384	710	ENSP00000248450	362	407	435	0.002	46	16	30	0	44
unique_2657	370	805	1559	ENSP00000496697	44	493	600	5.79e-80	460	150	276	34	28
unique_2657	370	805	1559	ENSP00000494136	44	493	600	5.79e-80	460	150	276	34	28
unique_2657	370	821	1559	ENSP00000479597	60	545	621	8.59e-80	494	163	281	50	29
unique_2707	1513	1576	1603	ENSP00000003084	366	430	1481	6.13e-04	65	22	42	1	4
unique_2718	183	332	1742	ENSP00000225577	69	241	526	4.59e-35	173	69	81	23	16
unique_2718	1578	1706	1742	ENSP00000225577	252	383	526	1.42e-20	134	48	79	7	16
unique_2718	205	332	1742	ENSP00000369375	837	987	1125	2.11e-08	151	36	92	23	7
unique_2718	213	332	1742	ENSP00000358997	237	363	713	1.40e-04	127	35	85	7	7
unique_2718	212	360	1742	ENSP00000390477	231	386	477	0.002	163	39	103	21	9
unique_2718	212	356	1742	ENSP00000442885	179	330	454	0.008	159	38	100	21	8
unique_2726	58	327	2020	ENSP00000358997	204	521	713	1.34e-30	320	99	169	52	13
unique_2726	69	258	2020	ENSP00000225577	96	292	526	2.33e-17	203	56	128	19	9
unique_2726	66	254	2020	ENSP00000369375	826	1033	1125	1.08e-13	213	60	124	29	9
unique_2726	61	252	2020	ENSP00000390477	204	413	477	2.56e-12	214	60	128	26	10
unique_2726	61	252	2020	ENSP00000442885	152	361	454	2.11e-11	214	60	128	26	10
unique_2726	66	279	2020	ENSP00000295754	246	479	568	4.18e-09	248	63	137	48	11
unique_2726	159	340	2020	ENSP00000288135	771	940	977	8.80e-09	184	48	120	16	9
unique_2771	253	499	558	ENSP00000225577	97	327	526	3.49e-07	263	61	154	48	44
unique_2771	375	550	558	ENSP00000288135	773	928	977	7.79e-06	186	44	102	40	32
unique_2771	246	460	558	ENSP00000442885	154	361	454	1.87e-04	245	60	118	67	39
unique_2771	246	460	558	ENSP00000390477	206	413	477	2.77e-04	239	57	127	55	39
unique_2772	292	444	503	ENSP00000225577	168	327	526	6.82e-07	162	37	114	11	30
unique_2772	320	495	503	ENSP00000288135	773	928	977	1.06e-05	186	44	102	40	35
unique_2772	335	405	503	ENSP00000442885	279	361	454	7.20e-04	86	25	43	18	14
unique_2772	335	405	503	ENSP00000390477	331	413	477	8.71e-04	86	25	43	18	14
unique_2809	118	235	323	ENSP00000225577	209	313	526	3.31e-06	118	32	73	13	37
unique_2809	110	273	323	ENSP00000288135	775	925	977	3.86e-06	166	44	105	17	51
unique_2809	92	153	323	ENSP00000369375	926	987	1125	2.41e-04	65	22	37	6	19
unique_2810	678	977	2568	ENSP00000185942	302	593	710	6.82e-07	308	73	211	24	18
unique_2810	564	1020	2568	ENSP00000185942	63	492	710	4.08e-06	470	93	324	53	18
unique_2828	750	928	934	ENSP00000288135	772	925	977	2.81e-17	179	56	98	25	26
unique_2828	585	645	934	ENSP00000288135	640	701	977	2.49e-05	62	23	38	1	26
unique_2828	749	932	934	ENSP00000369375	943	1097	1125	7.28e-17	187	55	97	35	25
unique_2828	581	628	934	ENSP00000369375	868	916	1125	6.74e-04	49	19	29	1	25
unique_2828	742	860	934	ENSP00000295754	342	459	568	2.00e-09	134	44	59	31	13
unique_2828	748	917	934	ENSP00000225577	200	335	526	3.48e-09	171	43	92	36	18
unique_2828	721	862	934	ENSP00000358997	290	421	713	4.25e-08	145	47	82	16	27
unique_2828	522	627	934	ENSP00000358997	201	301	713	5.96e-04	108	30	69	9	27
unique_2828	749	927	934	ENSP00000442885	254	442	454	2.53e-07	205	56	107	42	32
unique_2828	508	628	934	ENSP00000442885	137	244	454	6.38e-06	126	36	67	23	32
unique_2828	508	628	934	ENSP00000390477	189	296	477	1.79e-05	126	36	67	23	28
unique_2828	749	889	934	ENSP00000390477	306	456	477	3.69e-05	167	47	78	42	28
unique_2836	1889	1957	3829	ENSP00000369962	312	382	408	0.002	71	27	42	2	2
unique_2848	280	532	1542	ENSP00000225577	119	357	526	1.78e-32	262	85	145	32	16
unique_2848	296	508	1542	ENSP00000369375	868	1073	1125	5.12e-09	235	61	123	51	14
unique_2848	302	411	1542	ENSP00000358997	254	364	713	9.41e-07	116	33	72	11	7
unique_2848	378	458	1542	ENSP00000295754	375	457	568	1.56e-04	88	32	44	12	5
unique_2848	364	525	1542	ENSP00000288135	774	922	977	1.82e-04	172	44	95	33	11
unique_2848	298	546	1542	ENSP00000390477	238	472	477	2.28e-04	273	70	141	62	16
unique_2848	298	433	1542	ENSP00000442885	186	334	454	2.98e-04	156	48	81	27	9
unique_2870	1466	1560	1598	ENSP00000358490	262	350	352	3.27e-07	101	33	50	18	12
unique_2870	1475	1571	1598	ENSP00000358490	250	350	352	4.47e-06	108	31	59	18	12
unique_2870	1510	1572	1598	ENSP00000358490	270	340	352	2.01e-05	74	25	35	14	12
unique_2870	1524	1580	1598	ENSP00000358490	273	340	352	2.18e-05	68	24	33	11	12
unique_2870	1535	1596	1598	ENSP00000358490	273	337	352	3.08e-05	69	24	34	11	12
unique_2870	1402	1527	1598	ENSP00000358490	234	350	352	0.002	126	31	86	9	12
unique_2870	1459	1569	1598	ENSP00000349015	236	349	1004	0.009	114	27	84	3	7
unique_2889	276	517	525	ENSP00000494751	991	1226	1279	9.05e-20	247	67	164	16	46
unique_2889	295	507	525	ENSP00000494751	426	622	1279	6.32e-19	214	63	133	18	46
unique_2889	295	507	525	ENSP00000442024	351	547	785	8.53e-19	214	63	133	18	41
unique_2889	295	494	525	ENSP00000003084	439	622	1481	1.24e-15	201	53	130	18	41
unique_2889	296	510	525	ENSP00000003084	1226	1435	1481	8.54e-13	216	57	152	7	41
unique_2889	296	500	525	ENSP00000291524	97	296	664	1.08e-08	212	56	137	19	39
unique_2889	296	500	525	ENSP00000381475	102	301	669	1.26e-08	212	56	137	19	39
unique_2889	287	346	525	ENSP00000263094	815	873	2147	1.89e-06	60	22	37	1	42
unique_2889	275	494	525	ENSP00000263094	1788	2001	2147	2.01e-05	226	51	157	18	42
unique_2889	230	514	525	ENSP00000498246	4	283	656	3.40e-04	292	63	210	19	54
unique_2889	230	514	525	ENSP00000426917	4	283	612	4.15e-04	292	63	210	19	54
unique_2917	1223	1297	2121	ENSP00000358490	282	344	352	0.006	75	27	36	12	4
unique_2923	2343	2472	2492	ENSP00000384229	700	815	821	2.04e-04	131	39	76	16	5
unique_2942	164	406	975	ENSP00000426917	61	299	612	1.72e-50	244	101	137	6	49
unique_2942	648	885	975	ENSP00000426917	325	550	612	4.76e-19	239	62	163	14	49
unique_2942	164	406	975	ENSP00000498246	61	299	656	6.16e-50	244	101	137	6	53
unique_2942	648	920	975	ENSP00000498246	325	586	656	1.80e-25	274	71	190	13	53
unique_2942	160	404	975	ENSP00000381475	90	330	669	3.13e-48	252	104	130	18	42
unique_2942	763	925	975	ENSP00000381475	446	609	669	4.81e-16	164	47	116	1	42
unique_2942	160	404	975	ENSP00000291524	85	325	664	3.21e-48	252	104	130	18	42
unique_2942	763	925	975	ENSP00000291524	441	604	664	5.73e-16	164	47	116	1	42
unique_2942	167	371	975	ENSP00000263094	824	1016	2147	5.57e-15	212	63	123	26	22
unique_2942	176	385	975	ENSP00000263094	1819	2017	2147	5.57e-14	212	67	130	15	22
unique_2942	149	375	975	ENSP00000442024	338	540	785	1.49e-12	231	62	137	32	23
unique_2942	149	375	975	ENSP00000494751	413	615	1279	1.76e-12	231	62	137	32	23
unique_2942	161	323	975	ENSP00000494751	1007	1161	1279	0.004	176	44	98	34	23
unique_2942	166	375	975	ENSP00000003084	440	628	1481	1.47e-06	216	51	132	33	22
unique_2942	166	347	975	ENSP00000003084	1226	1400	1481	2.22e-04	192	48	117	27	22
unique_2978	745	957	1007	ENSP00000225577	91	305	526	7.07e-17	226	63	139	24	21
unique_2978	750	981	1007	ENSP00000369375	829	1089	1125	1.32e-07	274	65	154	55	23
unique_2978	726	895	1007	ENSP00000295754	220	401	568	2.56e-04	193	44	115	34	17
unique_2978	751	938	1007	ENSP00000390477	213	413	477	2.73e-04	220	54	115	51	19
unique_2978	751	938	1007	ENSP00000442885	161	361	454	6.48e-04	220	54	115	51	19
unique_2998	32	473	474	ENSP00000234590	1	431	435	0.0	444	292	137	15	93
unique_3005	164	288	1872	ENSP00000329380	95	220	653	8.00e-05	131	43	77	11	7
unique_3005	161	274	1872	ENSP00000329380	70	157	653	0.003	116	36	50	30	7
unique_3005	183	282	1872	ENSP00000385766	492	586	663	0.005	101	35	59	7	5
unique_3041	746	801	2893	ENSP00000246551	34	86	94	0.009	56	22	31	3	2
unique_3046	87	164	240	ENSP00000349015	248	352	1004	5.95e-04	105	30	48	27	33
unique_3048	1424	1498	2396	ENSP00000358490	269	350	352	0.009	84	24	49	11	3
unique_3050	404	542	574	ENSP00000225577	201	336	526	1.90e-04	148	39	88	21	24
unique_3051	386	519	553	ENSP00000225577	197	336	526	1.36e-04	144	37	93	14	24
unique_3051	388	518	553	ENSP00000288135	772	914	977	0.001	147	38	89	20	24
unique_3091	100	156	373	ENSP00000248450	334	388	435	6.58e-05	57	20	35	2	15
unique_3099	2152	2318	4919	ENSP00000415187	514	682	808	4.39e-09	185	58	93	34	13
unique_3099	1531	1700	4919	ENSP00000415187	515	662	808	3.03e-06	177	50	91	36	13
unique_3099	1409	1552	4919	ENSP00000415187	515	662	808	1.12e-04	162	46	84	32	13
unique_3099	1474	1634	4919	ENSP00000415187	491	665	808	1.76e-04	181	53	102	26	13
unique_3099	1580	1755	4919	ENSP00000415187	493	662	808	3.58e-04	193	56	97	40	13
unique_3099	3035	3143	4919	ENSP00000415187	575	678	808	6.30e-04	111	32	70	9	13
unique_3099	2152	2339	4919	ENSP00000274938	638	828	994	1.83e-06	206	62	111	33	22
unique_3099	1594	1702	4919	ENSP00000274938	639	729	994	5.08e-06	109	38	53	18	22
unique_3099	1531	1700	4919	ENSP00000274938	639	783	994	3.50e-05	176	49	90	37	22
unique_3099	2938	3143	4919	ENSP00000274938	611	799	994	9.46e-05	217	63	115	39	22
unique_3099	2187	2281	4919	ENSP00000274938	621	714	994	2.95e-04	98	36	55	7	22
unique_3099	1061	1264	4919	ENSP00000274938	634	830	994	3.96e-04	223	63	115	45	22
unique_3099	2564	2685	4919	ENSP00000274938	632	729	994	0.004	124	36	60	28	22
unique_3099	1828	2013	4919	ENSP00000274938	633	783	994	0.007	189	52	96	41	22
unique_3099	4595	4697	4919	ENSP00000185942	276	382	710	0.004	112	29	69	14	2
unique_3100	677	959	993	ENSP00000225577	85	371	526	3.72e-54	290	103	177	10	28
unique_3100	678	872	993	ENSP00000369375	819	1032	1125	1.70e-13	214	51	144	19	20
unique_3100	793	878	993	ENSP00000288135	779	870	977	1.26e-09	92	31	55	6	9
unique_3100	689	874	993	ENSP00000358997	218	420	713	6.90e-09	205	54	130	21	19
unique_3100	688	850	993	ENSP00000390477	212	386	477	2.87e-07	178	47	113	18	16
unique_3100	688	871	993	ENSP00000442885	160	361	454	4.78e-07	206	53	127	26	19
unique_3100	769	850	993	ENSP00000295754	344	430	568	4.10e-04	98	29	42	27	8
unique_3126	192	274	598	ENSP00000225577	149	228	526	0.002	83	25	55	3	14
unique_3129	83	293	566	ENSP00000225577	95	306	526	6.85e-30	216	72	135	9	37
unique_3129	84	298	566	ENSP00000369375	829	1062	1125	2.43e-12	242	68	139	35	38
unique_3129	64	253	566	ENSP00000295754	228	430	568	7.60e-10	210	49	134	27	34
unique_3129	51	271	566	ENSP00000390477	178	411	477	5.70e-09	251	65	139	47	39
unique_3129	51	271	566	ENSP00000442885	126	359	454	8.57e-09	251	65	139	47	39
unique_3129	85	293	566	ENSP00000358997	218	438	713	1.79e-05	232	55	143	34	37
unique_3129	76	174	566	ENSP00000288135	586	686	977	0.005	103	30	67	6	17
unique_3154	717	910	1157	ENSP00000225577	167	360	526	3.41e-26	201	64	123	14	17
unique_3154	718	897	1157	ENSP00000369375	898	1089	1125	8.41e-08	199	52	121	26	16
unique_3154	764	839	1157	ENSP00000295754	375	459	568	7.05e-04	88	25	48	15	7
unique_3156	115	289	782	ENSP00000225577	171	346	526	2.03e-14	182	52	117	13	22
unique_3160	75	323	536	ENSP00000225577	91	338	526	2.94e-33	256	82	159	15	46
unique_3160	81	327	536	ENSP00000369375	830	1089	1125	1.77e-15	267	73	167	27	46
unique_3160	81	324	536	ENSP00000295754	250	532	568	3.50e-11	293	72	162	59	46
unique_3160	81	265	536	ENSP00000390477	213	411	477	6.68e-09	211	55	118	38	35
unique_3160	181	320	536	ENSP00000288135	775	914	977	7.17e-09	149	43	88	18	26
unique_3160	81	265	536	ENSP00000442885	161	359	454	9.55e-09	211	55	118	38	35
unique_3160	80	270	536	ENSP00000358997	217	420	713	7.57e-07	209	50	136	23	36
unique_3160	432	491	536	ENSP00000454065	466	525	1198	0.010	60	17	43	0	11
unique_3209	2280	2388	2576	ENSP00000384229	724	820	821	2.51e-05	109	30	67	12	8
unique_3209	2310	2400	2576	ENSP00000384229	729	820	821	4.57e-05	95	33	55	7	8
unique_3209	1089	1165	2576	ENSP00000384229	724	806	821	1.64e-04	85	29	46	10	8
unique_3209	1090	1161	2576	ENSP00000384229	747	820	821	8.17e-04	76	26	44	6	8
unique_3209	2306	2419	2576	ENSP00000384229	698	820	821	0.003	125	35	77	13	8
unique_3209	1126	1180	2576	ENSP00000349015	272	342	1004	0.003	71	25	30	16	2
unique_3214	519	536	1250	ENSP00000261601	106	123	495	0.005	18	12	6	0	1
unique_3214	519	536	1250	ENSP00000464447	71	88	460	0.005	18	12	6	0	1
unique_3246	70	273	320	ENSP00000402576	367	565	1186	0.007	213	56	134	23	64
unique_3256	34	261	575	ENSP00000225577	104	312	526	5.81e-07	239	61	137	41	40
unique_3256	121	181	575	ENSP00000369375	930	987	1125	0.004	61	18	40	3	11
unique_3256	135	253	575	ENSP00000288135	772	884	977	0.004	120	29	83	8	21
unique_3259	2653	2829	3568	ENSP00000358997	247	418	713	6.17e-08	188	52	109	27	5
unique_3259	2741	2884	3568	ENSP00000288135	777	926	977	8.40e-08	165	48	81	36	4
unique_3259	2726	2881	3568	ENSP00000369375	934	1092	1125	8.70e-08	169	48	98	23	4
unique_3259	2737	2829	3568	ENSP00000225577	199	287	526	3.45e-06	97	28	57	12	3
unique_3259	2730	2824	3568	ENSP00000442885	249	357	454	1.15e-05	109	33	62	14	3
unique_3259	2728	2824	3568	ENSP00000390477	299	409	477	1.31e-05	111	36	61	14	3
unique_3259	2741	2806	3568	ENSP00000295754	355	428	568	0.010	74	28	38	8	2
unique_3263	784	1129	1564	ENSP00000264938	114	456	835	4.02e-42	354	110	225	19	22
unique_3287	1530	1778	2132	ENSP00000225577	92	336	526	5.29e-31	258	81	155	22	12
unique_3287	1537	1728	2132	ENSP00000358997	217	421	713	4.60e-11	214	56	127	31	9
unique_3287	1579	1722	2132	ENSP00000369375	872	1029	1125	6.31e-08	163	45	94	24	7
unique_3287	1525	1726	2132	ENSP00000442885	148	363	454	8.87e-08	231	61	126	44	9
unique_3287	1525	1726	2132	ENSP00000390477	200	415	477	1.80e-07	232	61	125	46	9
unique_3287	1538	1722	2132	ENSP00000295754	250	455	568	3.22e-07	216	59	116	41	9
unique_3287	79	178	2132	ENSP00000454065	464	560	1198	2.63e-05	100	28	69	3	5
unique_3287	1644	1787	2132	ENSP00000288135	782	924	977	1.14e-04	152	41	94	17	7
unique_3288	97	231	339	ENSP00000274938	28	155	994	1.22e-16	137	51	75	11	61
unique_3288	54	228	339	ENSP00000274938	29	198	994	3.61e-13	181	59	105	17	61
unique_3288	55	217	339	ENSP00000274938	237	386	994	7.97e-11	165	57	91	17	61
unique_3288	26	219	339	ENSP00000274938	86	308	994	8.79e-11	237	63	117	57	61
unique_3288	26	85	339	ENSP00000274938	332	383	994	0.006	60	21	31	8	61
unique_3288	40	227	339	ENSP00000415187	30	213	808	1.49e-14	195	66	111	18	60
unique_3288	24	175	339	ENSP00000415187	60	204	808	4.87e-12	161	58	78	25	60
unique_3288	74	227	339	ENSP00000415187	297	442	808	1.58e-09	156	46	98	12	60
unique_3288	26	175	339	ENSP00000415187	297	433	808	2.38e-09	155	56	76	23	60
unique_3288	125	186	339	ENSP00000360764	123	179	274	0.003	64	24	31	9	18
unique_3288	143	174	339	ENSP00000386147	896	928	1319	0.007	33	14	18	1	9
unique_3288	143	171	339	ENSP00000386147	263	293	1319	0.009	31	14	15	2	9
unique_3291	42	118	147	ENSP00000432638	655	727	851	0.010	78	22	50	6	52
unique_3294	50	238	806	ENSP00000225577	97	242	526	1.20e-04	189	45	101	43	23
unique_3294	181	240	806	ENSP00000288135	772	818	977	2.47e-04	60	19	28	13	7
unique_3299	386	536	577	ENSP00000225577	191	338	526	3.72e-04	158	36	105	17	26
unique_3322	316	426	6072	ENSP00000384229	723	818	821	1.20e-07	111	36	60	15	2
unique_3322	341	447	6072	ENSP00000384229	725	816	821	1.38e-04	110	37	52	21	2
unique_3322	332	447	6072	ENSP00000349015	207	349	1004	4.37e-06	143	41	75	27	2
unique_3322	326	437	6072	ENSP00000349015	237	362	1004	5.62e-06	127	39	72	16	2
unique_3363	93	254	385	ENSP00000225577	190	352	526	3.17e-18	168	48	109	11	42
unique_3363	11	251	385	ENSP00000369375	872	1091	1125	1.60e-12	249	63	149	37	63
unique_3363	104	249	385	ENSP00000288135	775	921	977	7.98e-12	154	41	98	15	38
unique_3363	96	188	385	ENSP00000442885	250	361	454	9.02e-09	115	37	53	25	24
unique_3363	96	188	385	ENSP00000390477	302	413	477	1.11e-08	115	37	53	25	24
unique_3363	108	188	385	ENSP00000295754	357	457	568	5.55e-08	102	33	47	22	21
unique_3363	8	187	385	ENSP00000358997	251	416	713	2.82e-06	194	47	105	42	47
unique_3369	1265	1441	5298	ENSP00000274938	639	782	994	2.28e-05	182	49	90	43	30
unique_3369	2165	2259	5298	ENSP00000274938	639	729	994	5.52e-05	99	36	51	12	30
unique_3369	1658	1822	5298	ENSP00000274938	572	772	994	6.26e-05	210	59	97	54	30
unique_3369	4006	4140	5298	ENSP00000274938	630	790	994	8.27e-05	162	47	87	28	30
unique_3369	2540	2701	5298	ENSP00000274938	639	784	994	8.70e-05	169	45	94	30	30
unique_3369	4094	4262	5298	ENSP00000274938	633	793	994	1.15e-04	185	51	94	40	30
unique_3369	3526	3706	5298	ENSP00000274938	615	782	994	1.26e-04	195	55	99	41	30
unique_3369	2594	2767	5298	ENSP00000274938	639	798	994	2.85e-04	178	50	106	22	30
unique_3369	4098	4260	5298	ENSP00000274938	623	752	994	3.49e-04	164	50	79	35	30
unique_3369	3597	3729	5298	ENSP00000274938	639	754	994	6.68e-04	144	41	64	39	30
unique_3369	2007	2200	5298	ENSP00000274938	634	784	994	0.003	194	53	98	43	30
unique_3369	1453	1550	5298	ENSP00000274938	616	729	994	0.006	121	35	56	30	30
unique_3369	1803	1993	5298	ENSP00000274938	623	800	994	0.006	203	52	114	37	30
unique_3369	2666	2795	5298	ENSP00000274938	639	772	994	0.008	139	40	85	14	30
unique_3369	1343	1503	5298	ENSP00000274938	627	772	994	0.009	168	52	87	29	30
unique_3369	4152	4265	5298	ENSP00000415187	585	692	808	5.59e-05	115	34	73	8	12
unique_3369	2074	2257	5298	ENSP00000415187	481	662	808	7.70e-05	199	60	107	32	12
unique_3369	2156	2261	5298	ENSP00000415187	505	633	808	8.96e-05	130	42	63	25	12
unique_3369	3330	3499	5298	ENSP00000415187	518	678	808	5.85e-04	175	48	108	19	12
unique_3369	2594	2765	5298	ENSP00000415187	515	674	808	0.002	179	50	103	26	12
unique_3372	16	54	265	ENSP00000349015	103	141	1004	0.006	39	16	23	0	15
unique_3402	524	726	782	ENSP00000381475	68	267	669	3.67e-12	214	64	125	25	46
unique_3402	214	372	782	ENSP00000381475	109	250	669	1.13e-04	168	44	89	35	46
unique_3402	524	709	782	ENSP00000291524	63	245	664	4.53e-12	197	63	109	25	44
unique_3402	214	372	782	ENSP00000291524	104	245	664	1.34e-04	168	44	89	35	44
unique_3402	569	736	782	ENSP00000003084	437	610	1481	2.75e-08	187	40	115	32	55
unique_3402	545	709	782	ENSP00000003084	1201	1377	1481	5.05e-06	180	46	116	18	55
unique_3402	204	372	782	ENSP00000003084	1223	1377	1481	5.78e-06	172	50	102	20	55
unique_3402	340	442	782	ENSP00000003084	547	637	1481	2.09e-04	104	28	62	14	55
unique_3402	576	733	782	ENSP00000263094	1813	1984	2147	1.61e-07	177	49	104	24	48
unique_3402	304	425	782	ENSP00000263094	1890	2000	2147	2.87e-05	124	36	73	15	48
unique_3402	573	736	782	ENSP00000263094	824	998	2147	3.40e-05	176	42	121	13	48
unique_3402	213	372	782	ENSP00000263094	829	971	2147	0.002	164	43	96	25	48
unique_3402	573	709	782	ENSP00000442024	353	491	785	2.00e-06	151	43	82	26	27
unique_3402	339	413	782	ENSP00000442024	458	522	785	2.81e-05	75	26	39	10	27
unique_3402	573	709	782	ENSP00000494751	428	566	1279	2.13e-06	151	43	82	26	37
unique_3402	339	413	782	ENSP00000494751	533	597	1279	2.87e-05	75	26	39	10	37
unique_3402	167	240	782	ENSP00000494751	978	1043	1279	6.04e-04	77	27	36	14	37
unique_3402	587	720	782	ENSP00000426917	77	228	612	1.61e-05	152	43	91	18	36
unique_3402	222	372	782	ENSP00000426917	77	217	612	3.79e-04	166	43	83	40	36
unique_3402	587	720	782	ENSP00000498246	77	228	656	2.99e-05	162	48	76	38	36
unique_3402	222	372	782	ENSP00000498246	77	217	656	4.54e-04	166	43	83	40	36
unique_3414	60	163	176	ENSP00000454065	465	570	1198	1.87e-06	107	26	77	4	59
unique_3427	167	280	1063	ENSP00000225577	199	290	526	5.04e-04	116	31	59	26	11
unique_3427	157	290	1063	ENSP00000358997	309	435	713	0.004	139	37	85	17	13
unique_3431	169	349	492	ENSP00000225577	167	338	526	6.79e-21	181	54	118	9	37
unique_3431	170	311	492	ENSP00000369375	898	1051	1125	4.25e-11	159	39	98	22	29
unique_3431	161	298	492	ENSP00000442885	216	367	454	9.72e-08	158	43	89	26	28
unique_3431	161	298	492	ENSP00000390477	268	419	477	1.07e-07	158	43	89	26	28
unique_3431	172	298	492	ENSP00000295754	323	463	568	1.98e-07	150	42	76	32	26
unique_3431	199	314	492	ENSP00000288135	771	885	977	2.52e-07	122	33	76	13	24
unique_3431	172	308	492	ENSP00000358997	286	433	713	5.46e-07	152	43	90	19	28
unique_3432	97	266	347	ENSP00000415187	41	201	808	2.83e-13	175	56	100	19	69
unique_3432	56	230	347	ENSP00000415187	44	214	808	6.17e-13	182	55	109	18	69
unique_3432	74	230	347	ENSP00000415187	294	443	808	3.32e-10	159	47	101	11	69
unique_3432	28	179	347	ENSP00000415187	297	435	808	1.38e-08	154	48	89	17	69
unique_3432	105	221	347	ENSP00000415187	286	394	808	7.13e-06	118	40	68	10	69
unique_3432	56	259	347	ENSP00000274938	28	233	994	1.75e-11	217	59	134	24	65
unique_3432	35	217	347	ENSP00000274938	92	304	994	5.27e-09	226	66	104	56	65
unique_3432	105	216	347	ENSP00000274938	240	343	994	2.38e-05	113	38	65	10	65
unique_3432	128	188	347	ENSP00000360764	123	179	274	1.91e-05	62	23	33	6	18
unique_3432	192	287	347	ENSP00000386147	513	605	1319	2.13e-05	97	29	63	5	36
unique_3432	147	176	347	ENSP00000386147	897	928	1319	0.005	32	15	15	2	36
unique_3432	128	183	347	ENSP00000398893	130	180	294	2.24e-04	56	20	31	5	16
unique_3432	128	183	347	ENSP00000405502	130	180	294	2.24e-04	56	20	31	5	16
unique_3433	39	371	400	ENSP00000225577	52	367	526	5.18e-29	342	97	210	35	83
unique_3433	84	283	400	ENSP00000442885	160	373	454	3.84e-13	226	64	124	38	50
unique_3433	69	283	400	ENSP00000390477	198	425	477	4.00e-13	239	66	138	35	54
unique_3433	77	291	400	ENSP00000369375	821	1053	1125	7.96e-11	236	55	157	24	54
unique_3433	84	279	400	ENSP00000295754	249	465	568	7.54e-09	225	55	133	37	49
unique_3435	1898	1998	2014	ENSP00000288135	833	930	977	2.59e-06	104	30	65	9	5
unique_3435	1900	1998	2014	ENSP00000369375	1004	1098	1125	7.22e-04	100	29	65	6	5
unique_3437	15	379	404	ENSP00000225577	79	447	526	1.29e-37	394	111	229	54	90
unique_3437	31	234	404	ENSP00000369375	829	1041	1125	1.17e-09	226	52	139	35	50
unique_3437	28	205	404	ENSP00000295754	246	430	568	7.16e-08	197	48	118	31	44
unique_3437	10	223	404	ENSP00000390477	191	411	477	2.63e-06	238	59	138	41	53
unique_3437	10	223	404	ENSP00000442885	139	359	454	3.28e-06	238	59	138	41	53
unique_3437	32	181	404	ENSP00000358997	218	362	713	3.40e-05	165	43	87	35	37
unique_3437	135	234	404	ENSP00000288135	771	872	977	1.02e-04	105	26	71	8	25
unique_3449	150	221	3027	ENSP00000358997	268	346	713	0.002	79	26	46	7	2
unique_3466	1105	1207	1367	ENSP00000385766	314	417	663	0.006	108	38	61	9	18
unique_3466	768	889	1367	ENSP00000385766	469	575	663	0.007	122	31	76	15	18
unique_3466	827	908	1367	ENSP00000385766	49	130	663	0.009	84	28	52	4	18
unique_3487	54	314	581	ENSP00000225577	95	352	526	2.16e-25	273	80	166	27	45
unique_3487	51	249	581	ENSP00000369375	825	1038	1125	5.63e-18	218	62	133	23	34
unique_3487	37	240	581	ENSP00000390477	197	411	477	9.39e-15	230	65	124	41	35
unique_3487	37	240	581	ENSP00000442885	145	359	454	1.59e-14	230	65	124	41	35
unique_3487	31	244	581	ENSP00000295754	227	459	568	3.59e-13	243	62	142	39	37
unique_3487	39	246	581	ENSP00000358997	205	421	713	1.05e-09	231	56	138	37	36
unique_3487	156	255	581	ENSP00000288135	775	875	977	6.82e-08	105	34	62	9	17
unique_3487	448	575	581	ENSP00000454065	447	570	1198	0.001	138	35	79	24	22
unique_3582	214	298	416	ENSP00000348169	167	258	817	0.001	95	28	54	13	20
unique_3595	1407	1498	1516	ENSP00000299608	39	125	455	3.89e-12	92	36	51	5	36
unique_3595	990	1081	1516	ENSP00000299608	39	125	455	7.64e-11	92	34	53	5	36
unique_3595	1129	1220	1516	ENSP00000299608	39	125	455	7.64e-11	92	34	53	5	36
unique_3595	1268	1359	1516	ENSP00000299608	39	125	455	7.64e-11	92	34	53	5	36
unique_3595	851	942	1516	ENSP00000299608	38	125	455	6.83e-10	93	31	56	6	36
unique_3595	725	803	1516	ENSP00000299608	45	118	455	5.72e-09	81	30	42	9	36
unique_3596	218	512	609	ENSP00000478081	161	443	624	5.43e-12	322	79	177	66	48
unique_3596	254	510	609	ENSP00000501257	57	282	568	0.003	265	72	146	47	42
unique_3607	449	808	2287	ENSP00000264938	113	463	835	7.89e-20	366	89	256	21	16
unique_3614	19	319	542	ENSP00000225577	65	336	526	1.36e-26	306	87	180	39	56
unique_3614	123	289	542	ENSP00000369375	882	1055	1125	3.09e-05	185	49	107	29	31
unique_3623	861	1130	1241	ENSP00000478081	191	453	624	9.85e-12	304	71	158	75	22
unique_3623	871	1132	1241	ENSP00000501257	57	296	568	2.39e-04	274	67	161	46	21
unique_3661	88	293	493	ENSP00000225577	155	352	526	1.26e-18	212	59	133	20	42
unique_3661	134	283	493	ENSP00000288135	775	916	977	8.94e-08	154	39	99	16	30
unique_3661	15	283	493	ENSP00000369375	821	1084	1125	4.82e-06	293	69	171	53	55
unique_3661	99	220	493	ENSP00000390477	276	411	477	6.99e-05	139	37	82	20	25
unique_3661	99	220	493	ENSP00000442885	224	359	454	7.80e-05	139	37	82	20	25
unique_3661	102	213	493	ENSP00000295754	322	442	568	1.20e-04	124	37	72	15	23
unique_3662	369	599	1213	ENSP00000352071	169	370	1157	3.58e-15	233	69	131	33	21
unique_3662	370	594	1213	ENSP00000352071	837	1028	1157	2.60e-08	239	61	117	61	21
unique_3662	364	594	1213	ENSP00000352071	588	818	1157	5.91e-08	256	62	144	50	21
unique_3662	364	612	1213	ENSP00000352071	271	486	1157	1.88e-07	254	62	149	43	21
unique_3662	364	601	1213	ENSP00000352071	56	265	1157	2.27e-07	241	57	150	34	21
unique_3662	364	526	1213	ENSP00000352071	483	624	1157	6.21e-07	170	45	90	35	21
unique_3662	482	607	1213	ENSP00000352071	51	163	1157	9.49e-07	129	40	70	19	21
unique_3662	364	478	1213	ENSP00000352071	934	1037	1157	3.10e-06	115	36	68	11	21
unique_3662	996	1092	1213	ENSP00000321646	193	287	790	9.36e-07	100	31	61	8	13
unique_3662	645	710	1213	ENSP00000321646	207	275	790	2.55e-06	69	28	38	3	13
unique_3662	481	594	1213	ENSP00000323280	160	259	669	1.45e-06	115	39	60	16	20
unique_3662	370	613	1213	ENSP00000323280	172	376	669	2.87e-04	258	57	134	67	20
unique_3673	1612	1659	3601	ENSP00000464447	383	429	460	0.002	48	17	30	1	1
unique_3673	1612	1659	3601	ENSP00000261601	418	464	495	0.003	48	17	30	1	1
unique_3704	400	610	630	ENSP00000225577	152	343	526	7.04e-08	215	51	137	27	33
unique_3704	465	611	630	ENSP00000295754	375	538	568	3.04e-04	166	41	104	21	23
unique_3704	464	537	630	ENSP00000442885	278	359	454	6.07e-04	82	24	50	8	12
unique_3704	464	537	630	ENSP00000390477	330	411	477	7.87e-04	82	24	50	8	12
unique_3704	411	507	630	ENSP00000358997	277	391	713	0.001	117	32	63	22	15
unique_3704	447	543	630	ENSP00000369375	942	1042	1125	0.002	110	27	61	22	15
unique_3704	449	540	630	ENSP00000288135	772	863	977	0.006	102	28	54	20	15
unique_3708	86	237	483	ENSP00000365840	219	354	485	3.28e-04	156	44	88	24	31
unique_3726	383	454	2495	ENSP00000384229	739	818	821	0.002	80	23	49	8	3
unique_3756	130	357	526	ENSP00000248450	204	428	435	1.24e-16	233	65	155	13	75
unique_3756	140	482	526	ENSP00000248450	132	427	435	5.33e-15	348	81	210	57	75
unique_3756	382	489	526	ENSP00000248450	189	294	435	2.39e-06	111	32	71	8	75
unique_3756	253	524	526	ENSP00000248450	101	427	435	3.03e-05	344	71	184	89	75
unique_3759	367	525	540	ENSP00000500025	143	296	313	4.44e-31	159	62	92	5	29
unique_3759	367	525	540	ENSP00000500732	143	296	313	4.44e-31	159	62	92	5	29
unique_3759	367	525	540	ENSP00000500620	143	296	313	4.44e-31	159	62	92	5	29
unique_3777	134	384	603	ENSP00000225577	97	354	526	9.69e-37	265	94	150	21	42
unique_3777	122	378	603	ENSP00000369375	817	1090	1125	4.79e-15	281	82	168	31	43
unique_3777	231	377	603	ENSP00000288135	775	921	977	7.08e-07	153	40	101	12	24
unique_3777	134	315	603	ENSP00000442885	161	359	454	8.12e-07	210	58	113	39	30
unique_3777	134	315	603	ENSP00000390477	213	411	477	8.13e-07	210	58	113	39	30
unique_3777	430	533	603	ENSP00000295006	603	699	701	4.96e-06	104	28	69	7	17
unique_3777	244	315	603	ENSP00000295754	375	455	568	1.42e-05	84	24	45	15	12
unique_3777	449	537	603	ENSP00000454065	444	534	1198	1.79e-05	91	27	62	2	15
unique_3777	130	320	603	ENSP00000358997	214	420	713	3.40e-05	212	53	133	26	32
unique_3829	1034	1302	1476	ENSP00000225577	89	360	526	4.26e-27	283	83	175	25	18
unique_3829	1038	1289	1476	ENSP00000369375	826	1089	1125	3.70e-17	271	74	171	26	17
unique_3829	1144	1290	1476	ENSP00000288135	775	922	977	6.28e-12	158	50	87	21	10
unique_3829	1029	1246	1476	ENSP00000390477	200	427	477	2.78e-09	242	63	141	38	15
unique_3829	1029	1340	1476	ENSP00000442885	148	445	454	2.97e-07	336	82	192	62	21
unique_3829	1414	1474	1476	ENSP00000454065	468	527	1198	3.00e-07	61	27	33	1	4
unique_3829	1042	1234	1476	ENSP00000295754	250	461	568	2.75e-06	230	56	119	55	13
unique_3841	18	163	168	ENSP00000454065	398	527	1198	8.52e-08	167	42	67	58	87
unique_3846	153	347	662	ENSP00000503139	47	226	574	6.75e-05	201	44	130	27	29
unique_3846	153	347	662	ENSP00000396460	47	226	574	6.75e-05	201	44	130	27	29
unique_3878	15	134	205	ENSP00000225577	164	289	526	4.33e-10	133	39	74	20	59
unique_3878	62	192	205	ENSP00000390477	330	473	477	4.76e-06	148	44	83	21	64
unique_3878	62	131	205	ENSP00000442885	278	361	454	2.09e-04	84	27	43	14	34
unique_3878	50	169	205	ENSP00000369375	947	1090	1125	0.002	146	33	85	28	59
unique_3878	63	147	205	ENSP00000295754	375	469	568	0.004	99	28	53	18	41
unique_3932	151	208	296	ENSP00000454065	207	277	1198	0.006	71	23	35	13	20
unique_3937	197	296	1373	ENSP00000358490	240	350	352	2.99e-05	117	37	57	23	7
unique_3943	186	443	512	ENSP00000478081	188	451	624	9.37e-11	292	76	154	62	50
unique_3943	253	447	512	ENSP00000501257	96	291	568	3.24e-07	213	66	112	35	38
unique_3957	198	285	401	ENSP00000225577	260	352	526	4.68e-05	97	27	57	13	22
unique_4004	374	533	555	ENSP00000503139	401	552	574	2.71e-06	165	47	100	18	49
unique_4004	19	132	555	ENSP00000503139	33	149	574	4.18e-05	118	31	82	5	49
unique_4004	374	533	555	ENSP00000396460	401	552	574	2.71e-06	165	47	100	18	49
unique_4004	19	132	555	ENSP00000396460	33	149	574	4.18e-05	118	31	82	5	49
unique_4007	19	563	567	ENSP00000503139	33	552	574	1.00e-10	575	136	354	85	96
unique_4007	19	563	567	ENSP00000396460	33	552	574	1.00e-10	575	136	354	85	96
unique_4018	110	211	216	ENSP00000384229	725	819	821	4.58e-04	105	30	62	13	48
unique_4018	108	196	216	ENSP00000384229	741	819	821	0.001	89	26	53	10	48
unique_4070	128	570	683	ENSP00000274938	33	439	994	4.98e-19	462	127	261	74	65
unique_4070	128	519	683	ENSP00000415187	49	433	808	7.01e-12	416	108	253	55	64
unique_4070	136	478	683	ENSP00000415187	93	438	808	5.10e-07	385	94	210	81	64
unique_4070	228	566	683	ENSP00000415187	62	433	808	3.49e-06	395	97	219	79	64
unique_4084	152	319	639	ENSP00000300589	850	1024	1041	6.78e-09	178	53	112	13	26
unique_4084	342	562	639	ENSP00000185942	180	390	710	0.002	225	50	157	18	35
unique_4151	1358	1735	2268	ENSP00000432332	51	399	641	8.05e-21	393	94	240	59	17
unique_4151	1358	1685	2268	ENSP00000295006	75	341	701	1.65e-18	336	85	174	77	14
unique_4203	143	230	296	ENSP00000369375	227	340	1125	1.20e-06	114	31	57	26	76
unique_4203	91	203	296	ENSP00000369375	208	344	1125	1.88e-06	142	41	67	34	76
unique_4203	44	134	296	ENSP00000369375	262	340	1125	0.001	112	29	29	54	76
unique_4203	254	291	296	ENSP00000369375	227	267	1125	0.002	41	15	23	3	76
unique_4203	61	173	296	ENSP00000283249	479	618	789	1.27e-05	144	49	60	35	38
unique_4203	50	118	296	ENSP00000388694	568	646	802	1.84e-04	79	32	37	10	23
unique_4203	50	118	296	ENSP00000504444	568	646	799	1.85e-04	79	32	37	10	23
unique_4203	50	118	296	ENSP00000398029	568	646	799	1.85e-04	79	32	37	10	23
unique_4203	50	118	296	ENSP00000502979	568	646	820	1.90e-04	79	32	37	10	23
unique_4203	50	118	296	ENSP00000504508	568	646	826	1.93e-04	79	32	37	10	23
unique_4203	187	277	296	ENSP00000463651	489	574	1753	0.005	100	34	43	23	31
unique_4264	126	249	498	ENSP00000260197	1030	1173	2215	0.003	152	38	78	36	25
unique_4287	310	520	540	ENSP00000225577	152	343	526	9.72e-08	218	53	132	33	39
unique_4287	374	447	540	ENSP00000442885	278	359	454	6.58e-04	82	23	51	8	14
unique_4287	375	521	540	ENSP00000295754	375	538	568	7.71e-04	166	40	105	21	27
unique_4287	321	417	540	ENSP00000358997	277	391	713	8.14e-04	117	33	62	22	18
unique_4287	374	447	540	ENSP00000390477	330	411	477	8.61e-04	82	23	51	8	14
unique_4287	357	453	540	ENSP00000369375	942	1042	1125	0.001	110	26	62	22	18
unique_4287	359	450	540	ENSP00000288135	772	863	977	0.007	102	27	55	20	17
unique_4303	72	122	257	ENSP00000295006	584	623	701	0.008	51	18	22	11	20
unique_4326	486	541	1022	ENSP00000261892	775	849	1100	0.005	76	28	27	21	5
unique_4330	340	400	600	ENSP00000295754	341	401	568	3.80e-04	70	22	30	18	10
unique_4366	789	952	974	ENSP00000225577	201	355	526	6.47e-07	171	39	109	23	17
unique_4373	83	183	225	ENSP00000385766	49	155	663	7.10e-04	108	31	69	8	45
unique_4428	489	612	706	ENSP00000225577	167	287	526	4.17e-04	129	32	84	13	18
unique_4437	2507	2649	3001	ENSP00000274938	28	155	994	4.86e-16	147	50	74	23	5
unique_4437	2493	2647	3001	ENSP00000274938	260	399	994	3.21e-10	161	48	86	27	5
unique_4437	2489	2549	3001	ENSP00000274938	297	355	994	1.28e-08	63	27	30	6	5
unique_4437	2486	2639	3001	ENSP00000274938	175	308	994	2.19e-07	156	44	88	24	5
unique_4437	2457	2669	3001	ENSP00000415187	35	256	808	1.17e-11	240	70	125	45	7
unique_4437	2493	2639	3001	ENSP00000415187	306	434	808	5.74e-11	150	45	81	24	7
unique_4437	2487	2645	3001	ENSP00000415187	192	362	808	3.73e-06	179	47	104	28	7
unique_4437	2556	2646	3001	ENSP00000360764	98	177	274	9.63e-06	94	31	46	17	5
unique_4437	2492	2552	3001	ENSP00000360764	122	179	274	3.65e-05	62	24	33	5	5
unique_4437	2499	2537	3001	ENSP00000386147	255	293	1319	4.38e-04	39	16	23	0	1
unique_4437	2503	2538	3001	ENSP00000386147	502	537	1319	6.68e-04	36	16	20	0	1
unique_4468	18	554	574	ENSP00000503139	21	555	574	0.0	537	296	239	2	94
unique_4468	18	554	574	ENSP00000396460	21	555	574	0.0	537	296	239	2	94
unique_4478	213	384	563	ENSP00000225577	91	263	526	2.35e-21	182	60	103	19	31
unique_4478	212	535	563	ENSP00000369375	823	1108	1125	5.69e-06	343	70	197	76	58
unique_4478	219	359	563	ENSP00000358997	218	362	713	1.76e-05	146	40	100	6	25
unique_4478	202	384	563	ENSP00000390477	196	384	477	2.53e-04	199	52	121	26	33
unique_4478	202	384	563	ENSP00000442885	144	332	454	6.37e-04	199	52	121	26	33
unique_4514	470	720	2227	ENSP00000225577	97	352	526	1.52e-28	270	85	152	33	11
unique_4514	470	674	2227	ENSP00000369375	830	1051	1125	2.53e-09	229	58	140	31	9
unique_4514	459	648	2227	ENSP00000390477	202	400	477	7.21e-06	205	53	131	21	9
unique_4514	459	649	2227	ENSP00000442885	150	349	454	7.50e-06	206	53	132	21	9
unique_4514	566	664	2227	ENSP00000288135	774	872	977	4.03e-05	102	31	65	6	4
unique_4514	2101	2209	2227	ENSP00000454065	464	566	1198	1.66e-04	110	34	68	8	5
unique_4538	669	756	1264	ENSP00000358490	253	350	352	0.008	98	26	62	10	7
unique_4549	660	722	1472	ENSP00000321646	211	275	790	0.002	70	25	33	12	4
unique_4570	925	1028	2564	ENSP00000384229	738	820	821	6.94e-05	106	33	48	25	4
unique_4570	964	1028	2564	ENSP00000384229	737	802	821	8.43e-05	69	29	33	7	4
unique_4570	975	1030	2564	ENSP00000384229	729	786	821	2.53e-04	60	26	28	6	4
unique_4587	175	233	420	ENSP00000349015	284	341	1004	0.007	59	23	35	1	14
unique_4597	111	334	359	ENSP00000225577	96	316	526	6.60e-24	229	67	149	13	62
unique_4597	109	316	359	ENSP00000369375	827	1059	1125	2.59e-15	245	65	131	49	58
unique_4597	77	300	359	ENSP00000295754	219	458	568	6.58e-15	249	67	148	34	62
unique_4597	112	273	359	ENSP00000358997	218	394	713	2.98e-13	179	46	114	19	45
unique_4597	107	297	359	ENSP00000390477	208	411	477	1.53e-11	211	56	128	27	53
unique_4597	107	297	359	ENSP00000442885	156	359	454	1.73e-11	211	56	128	27	53
unique_4597	208	306	359	ENSP00000288135	771	870	977	1.77e-11	104	36	59	9	28
unique_4643	80	656	666	ENSP00000503139	13	555	574	1.98e-119	578	204	338	36	87
unique_4643	80	656	666	ENSP00000396460	13	555	574	1.98e-119	578	204	338	36	87
unique_4649	992	1233	1446	ENSP00000381475	101	276	669	3.23e-06	245	61	112	72	21
unique_4649	637	702	1446	ENSP00000381475	201	264	669	0.003	66	22	42	2	21
unique_4649	992	1222	1446	ENSP00000291524	96	257	664	4.37e-06	231	58	104	69	21
unique_4649	637	702	1446	ENSP00000291524	196	259	664	0.003	66	22	42	2	21
unique_4649	1176	1230	1446	ENSP00000003084	1345	1398	1481	7.48e-04	56	25	28	3	7
unique_4649	346	396	1446	ENSP00000003084	428	476	1481	0.008	51	20	29	2	7
unique_4649	984	1028	1446	ENSP00000263094	814	858	2147	0.001	45	18	27	0	3
unique_4649	557	714	1446	ENSP00000426917	101	246	612	0.002	168	41	95	32	11
unique_4649	557	714	1446	ENSP00000498246	101	246	656	0.003	168	41	95	32	11
unique_4649	985	1026	1446	ENSP00000494751	421	460	1279	0.003	42	18	22	2	9
unique_4649	636	716	1446	ENSP00000494751	517	597	1279	0.008	84	26	52	6	9
unique_4649	985	1026	1446	ENSP00000442024	346	385	785	0.003	42	18	22	2	9
unique_4649	636	716	1446	ENSP00000442024	442	522	785	0.006	84	26	52	6	9
unique_4722	451	778	949	ENSP00000225577	84	419	526	1.51e-108	336	164	164	8	35
unique_4722	453	698	949	ENSP00000369375	819	1082	1125	1.46e-15	273	67	170	36	26
unique_4722	408	649	949	ENSP00000390477	163	413	477	6.17e-10	266	71	156	39	26
unique_4722	408	649	949	ENSP00000442885	111	361	454	3.90e-09	266	71	156	39	26
unique_4722	464	668	949	ENSP00000358997	218	437	713	8.78e-09	222	58	145	19	22
unique_4722	447	649	949	ENSP00000295754	235	457	568	1.30e-06	234	55	137	42	21
unique_4722	561	651	949	ENSP00000288135	772	864	977	3.28e-05	94	26	64	4	10
unique_4786	58	206	211	ENSP00000384229	699	819	821	7.07e-04	152	36	82	34	71
unique_4809	283	395	493	ENSP00000225577	197	307	526	2.83e-12	114	36	74	4	23
unique_4809	284	373	493	ENSP00000288135	772	862	977	1.02e-06	93	26	62	5	18
unique_4809	229	374	493	ENSP00000369375	872	1032	1125	1.74e-04	168	39	100	29	30
unique_4811	199	498	511	ENSP00000225577	91	395	526	7.99e-74	305	123	177	5	59
unique_4811	194	439	511	ENSP00000369375	819	1082	1125	2.54e-19	275	70	165	40	48
unique_4811	205	394	511	ENSP00000358997	218	421	713	1.69e-09	211	54	129	28	37
unique_4811	305	439	511	ENSP00000288135	772	914	977	3.27e-09	146	40	92	14	47
unique_4811	201	328	511	ENSP00000288135	591	726	977	4.02e-05	136	36	92	8	47
unique_4811	199	369	511	ENSP00000390477	207	386	477	5.59e-07	192	49	110	33	33
unique_4811	205	390	511	ENSP00000295754	250	457	568	8.81e-07	216	54	124	38	36
unique_4811	199	369	511	ENSP00000442885	155	334	454	1.20e-06	192	49	110	33	33
unique_4834	163	207	260	ENSP00000404537	87	135	248	0.007	49	14	31	4	17
unique_4862	969	1049	4666	ENSP00000248450	356	429	435	2.39e-04	81	24	50	7	2
unique_4862	991	1049	4666	ENSP00000248450	147	203	435	0.002	59	18	39	2	2
unique_4862	971	1049	4666	ENSP00000248450	84	163	435	0.008	80	19	60	1	2
unique_4954	18	190	221	ENSP00000475168	20	193	197	1.68e-60	178	87	82	9	78
unique_4960	587	630	1909	ENSP00000225577	199	242	526	3.42e-07	44	19	25	0	5
unique_4960	713	765	1909	ENSP00000225577	256	307	526	0.006	53	16	36	1	5
unique_4960	539	653	1909	ENSP00000358997	280	389	713	4.06e-06	120	35	70	15	6
unique_4960	539	642	1909	ENSP00000369375	894	1000	1125	1.54e-04	107	28	76	3	5
unique_4960	576	631	1909	ENSP00000295754	343	404	568	0.002	62	21	35	6	3
unique_4960	600	629	1909	ENSP00000288135	786	815	977	0.003	30	15	15	0	2
unique_4960	553	628	1909	ENSP00000390477	260	357	477	0.004	103	28	43	32	4
unique_4960	602	628	1909	ENSP00000442885	279	305	454	0.006	27	14	13	0	1
unique_4973	12	109	238	ENSP00000384229	711	808	821	0.006	105	33	58	14	41
unique_4991	212	414	552	ENSP00000225577	151	372	526	2.58e-13	237	67	121	49	37
unique_4991	273	408	552	ENSP00000442885	279	440	454	4.85e-07	167	41	90	36	25
unique_4991	273	360	552	ENSP00000390477	331	423	477	5.99e-07	98	30	53	15	16
unique_4991	273	358	552	ENSP00000295754	375	465	568	5.44e-05	94	27	56	11	16
unique_5025	295	715	1029	ENSP00000479597	98	499	621	7.49e-11	425	88	310	27	41
unique_5025	295	751	1029	ENSP00000496697	82	515	600	8.43e-10	468	88	335	45	44
unique_5025	295	751	1029	ENSP00000494136	82	515	600	8.43e-10	468	88	335	45	44
unique_5029	22	53	133	ENSP00000431445	117	150	183	0.007	34	16	16	2	24
unique_5042	159	258	359	ENSP00000299608	44	144	455	0.001	111	28	62	21	28
unique_5058	219	468	681	ENSP00000225577	97	353	526	9.19e-31	267	79	161	27	37
unique_5058	207	462	681	ENSP00000369375	818	1089	1125	4.59e-13	280	76	172	32	38
unique_5058	556	655	681	ENSP00000454065	466	571	1198	6.87e-08	106	26	74	6	16
unique_5058	588	666	681	ENSP00000454065	462	538	1198	0.001	79	22	55	2	16
unique_5058	312	455	681	ENSP00000288135	771	914	977	5.51e-07	151	45	92	14	21
unique_5058	217	400	681	ENSP00000295754	248	455	568	4.61e-05	216	53	123	40	27
unique_5058	219	382	681	ENSP00000390477	213	386	477	5.12e-04	187	50	101	36	24
unique_5058	219	382	681	ENSP00000442885	161	334	454	5.34e-04	187	50	101	36	24
unique_5078	59	311	374	ENSP00000318585	66	320	502	7.56e-07	271	60	177	34	68
unique_5079	156	248	652	ENSP00000503139	47	143	574	2.08e-08	97	30	63	4	14
unique_5079	156	248	652	ENSP00000396460	47	143	574	2.08e-08	97	30	63	4	14
unique_5086	298	421	608	ENSP00000415187	63	171	808	1.47e-04	127	36	70	21	26
unique_5086	262	416	608	ENSP00000415187	303	443	808	4.69e-04	159	42	95	22	26
unique_5086	262	405	608	ENSP00000274938	257	386	994	2.37e-04	148	42	84	22	26
unique_5086	261	420	608	ENSP00000274938	178	321	994	3.04e-04	162	44	98	20	26
unique_5105	425	522	957	ENSP00000367230	386	467	473	8.99e-04	98	26	56	16	10
unique_5112	195	488	570	ENSP00000261601	106	461	495	1.80e-04	383	87	180	116	52
unique_5112	195	488	570	ENSP00000464447	71	426	460	2.15e-04	383	87	180	116	52
unique_5113	397	436	611	ENSP00000348273	176	211	305	0.007	40	19	17	4	7
unique_5125	755	986	1014	ENSP00000478081	245	484	624	2.58e-05	271	66	135	70	23
unique_5125	806	963	1014	ENSP00000501257	156	292	568	4.06e-04	162	45	88	29	16
unique_5151	276	363	1151	ENSP00000349015	268	350	1004	0.008	88	27	56	5	8
unique_5168	248	428	893	ENSP00000308321	78	228	417	3.80e-08	185	43	104	38	20
unique_5172	1171	1427	2811	ENSP00000225577	96	360	526	2.79e-34	268	85	169	14	9
unique_5172	1158	1408	2811	ENSP00000369375	816	1082	1125	1.99e-10	284	70	164	50	9
unique_5172	1275	1442	2811	ENSP00000288135	775	946	977	8.70e-10	177	44	119	14	6
unique_5172	1172	1363	2811	ENSP00000358997	218	421	713	4.99e-08	208	50	138	20	7
unique_5172	1171	1359	2811	ENSP00000390477	212	413	477	2.47e-05	217	55	119	43	7
unique_5172	1171	1338	2811	ENSP00000442885	160	334	454	2.67e-05	189	51	103	35	6
unique_5172	1222	1409	2811	ENSP00000295754	299	529	568	0.005	235	53	131	51	7
unique_5199	86	203	310	ENSP00000420525	689	797	802	0.002	123	33	71	19	38
unique_5210	3	225	350	ENSP00000225577	91	318	526	5.04e-29	231	73	147	11	64
unique_5210	7	197	350	ENSP00000369375	828	1032	1125	7.02e-12	210	60	126	24	55
unique_5210	8	297	350	ENSP00000295754	249	546	568	2.26e-11	319	86	183	50	83
unique_5210	1	166	350	ENSP00000358997	211	380	713	9.17e-11	175	48	113	14	47
unique_5210	7	196	350	ENSP00000442885	159	361	454	1.34e-08	212	55	126	31	54
unique_5210	7	196	350	ENSP00000390477	211	413	477	1.69e-08	212	55	126	31	54
unique_5210	107	230	350	ENSP00000288135	774	900	977	6.77e-08	130	35	86	9	35
unique_5227	997	1256	1364	ENSP00000478081	197	453	624	2.21e-10	280	70	167	43	19
unique_5227	1015	1259	1364	ENSP00000501257	60	297	568	2.06e-04	259	75	149	35	18
unique_5266	1637	1701	2130	ENSP00000225577	201	265	526	4.49e-10	65	30	35	0	3
unique_5266	1634	1684	2130	ENSP00000288135	772	822	977	1.58e-06	51	19	32	0	2
unique_5266	1641	1678	2130	ENSP00000358997	325	364	713	6.18e-05	40	18	20	2	2
unique_5266	1641	1677	2130	ENSP00000369375	951	987	1125	1.74e-04	37	15	22	0	2
unique_5266	1652	1714	2130	ENSP00000390477	333	399	477	3.67e-04	70	21	39	10	3
unique_5266	1651	1701	2130	ENSP00000295754	376	430	568	3.89e-04	55	24	27	4	2
unique_5266	1652	1712	2130	ENSP00000442885	281	345	454	5.33e-04	68	21	37	10	3
unique_5284	108	185	210	ENSP00000225577	83	156	526	0.007	78	26	48	4	37
unique_5285	122	401	811	ENSP00000426917	43	313	612	7.04e-53	281	105	165	11	64
unique_5285	484	718	811	ENSP00000426917	306	549	612	8.03e-08	254	54	171	29	64
unique_5285	122	397	811	ENSP00000498246	43	309	656	1.79e-52	277	105	161	11	66
unique_5285	484	740	811	ENSP00000498246	306	578	656	3.16e-12	277	61	192	24	66
unique_5285	53	423	811	ENSP00000291524	33	358	664	7.04e-47	372	119	206	47	77
unique_5285	498	748	811	ENSP00000291524	361	599	664	3.59e-11	258	63	169	26	77
unique_5285	53	423	811	ENSP00000381475	38	363	669	9.66e-47	372	119	206	47	77
unique_5285	498	748	811	ENSP00000381475	366	604	669	3.61e-11	258	63	169	26	77
unique_5285	101	364	811	ENSP00000263094	1766	2017	2147	2.64e-18	271	76	169	26	33
unique_5285	145	354	811	ENSP00000263094	823	1020	2147	1.90e-14	214	65	129	20	33
unique_5285	146	326	811	ENSP00000003084	1227	1400	1481	1.08e-07	188	47	120	21	26
unique_5285	146	354	811	ENSP00000003084	441	628	1481	0.003	211	48	138	25	26
unique_5285	145	378	811	ENSP00000494751	427	639	1279	2.30e-07	237	49	161	27	29
unique_5285	145	378	811	ENSP00000442024	352	564	785	2.99e-07	237	50	160	27	29
unique_5305	141	368	547	ENSP00000225577	88	288	526	5.03e-13	235	55	139	41	42
unique_5305	252	369	547	ENSP00000288135	774	865	977	3.45e-08	122	36	52	34	22
unique_5305	77	369	547	ENSP00000369375	773	1034	1125	3.53e-07	313	71	171	71	54
unique_5305	247	366	547	ENSP00000295754	347	457	568	4.53e-05	134	36	61	37	22
unique_5305	150	304	547	ENSP00000358997	218	374	713	0.002	161	37	114	10	28
unique_5308	290	466	555	ENSP00000248450	108	281	435	2.73e-07	187	43	121	23	83
unique_5308	450	520	555	ENSP00000248450	96	169	435	3.14e-05	75	28	42	5	83
unique_5308	12	173	555	ENSP00000248450	89	239	435	0.001	164	40	109	15	83
unique_5308	225	415	555	ENSP00000248450	125	303	435	0.005	198	44	128	26	83
unique_5318	133	282	332	ENSP00000340949	3	124	398	0.008	150	36	86	28	45
unique_5364	1	52	112	ENSP00000503116	26	81	449	0.005	56	15	37	4	46
unique_5364	1	52	112	ENSP00000486498	26	81	449	0.005	56	15	37	4	46
unique_5364	1	52	112	ENSP00000355746	26	81	449	0.005	56	15	37	4	46
unique_5374	2888	2979	3396	ENSP00000429528	548	638	675	0.005	98	35	50	13	3
unique_5379	541	645	2074	ENSP00000384229	712	820	821	1.92e-05	110	40	64	6	6
unique_5379	513	629	2074	ENSP00000384229	703	819	821	0.004	122	42	70	10	6
unique_5379	866	994	2074	ENSP00000349015	235	356	1004	0.005	137	44	70	23	6
unique_5395	75	319	368	ENSP00000385766	173	428	663	9.42e-12	258	77	166	15	67
unique_5395	123	295	368	ENSP00000385766	53	234	663	1.71e-08	186	57	112	17	67
unique_5395	76	313	368	ENSP00000385766	316	573	663	2.84e-08	259	78	159	22	67
unique_5395	230	317	368	ENSP00000385766	49	140	663	0.004	92	27	61	4	67
unique_5395	142	317	368	ENSP00000466989	60	255	629	1.70e-07	196	56	120	20	48
unique_5395	62	178	368	ENSP00000329380	49	179	653	2.87e-05	131	41	76	14	72
unique_5395	146	327	368	ENSP00000329380	52	237	653	8.23e-05	192	55	121	16	72
unique_5395	146	240	368	ENSP00000434849	55	156	514	0.002	102	31	64	7	45
unique_5395	196	311	368	ENSP00000434849	42	132	514	0.003	116	32	59	25	45
unique_5398	3713	3796	4195	ENSP00000384229	729	811	821	8.69e-04	85	26	56	3	2
unique_5401	46	265	392	ENSP00000225577	91	307	526	9.00e-25	234	69	134	31	56
unique_5401	33	265	392	ENSP00000369375	804	1053	1125	1.57e-10	263	69	151	43	59
unique_5401	155	265	392	ENSP00000288135	772	884	977	4.43e-09	115	34	75	6	28
unique_5401	52	248	392	ENSP00000358997	218	421	713	1.88e-05	217	52	132	33	50
unique_5401	44	244	392	ENSP00000295754	242	457	568	3.25e-04	238	56	123	59	51
unique_5401	51	244	392	ENSP00000390477	212	413	477	0.002	218	48	130	40	49
unique_5401	51	244	392	ENSP00000442885	160	361	454	0.004	218	48	130	40	49
unique_5412	740	958	4624	ENSP00000349015	243	469	1004	0.001	231	54	161	16	5
unique_5413	346	610	639	ENSP00000225577	84	370	526	6.67e-09	299	71	182	46	41
unique_5413	480	543	639	ENSP00000442885	278	355	454	0.002	79	25	38	16	10
unique_5413	480	543	639	ENSP00000390477	330	407	477	0.003	79	25	38	16	10
unique_5417	189	481	665	ENSP00000225577	98	353	526	6.51e-24	309	87	153	69	44
unique_5417	179	332	665	ENSP00000369375	821	986	1125	1.13e-08	169	49	102	18	23
unique_5417	178	471	665	ENSP00000442885	151	435	454	2.03e-05	329	75	175	79	44
unique_5417	178	420	665	ENSP00000390477	203	431	477	1.27e-04	272	65	135	72	37
unique_5417	480	628	665	ENSP00000454065	362	528	1198	0.002	167	34	115	18	22
unique_5417	184	310	665	ENSP00000288135	591	726	977	0.006	139	37	87	15	19
unique_5430	634	713	895	ENSP00000339168	21	100	272	0.007	80	22	58	0	9
unique_5460	505	778	797	ENSP00000442024	329	557	785	3.25e-14	278	65	160	53	34
unique_5460	505	778	797	ENSP00000494751	404	632	1279	3.35e-14	278	65	160	53	35
unique_5460	505	784	797	ENSP00000494751	990	1230	1279	5.25e-10	280	66	175	39	35
unique_5460	519	704	797	ENSP00000003084	1220	1390	1481	2.98e-12	187	54	116	17	31
unique_5460	523	766	797	ENSP00000003084	438	633	1481	1.69e-11	244	58	138	48	31
unique_5460	525	769	797	ENSP00000263094	823	1040	2147	7.43e-09	250	67	146	37	31
unique_5460	519	718	797	ENSP00000263094	1788	1984	2147	5.01e-07	215	53	129	33	31
unique_5460	526	705	797	ENSP00000426917	64	231	612	8.51e-07	182	50	116	16	23
unique_5460	521	767	797	ENSP00000381475	98	307	669	9.75e-07	250	61	146	43	31
unique_5460	521	767	797	ENSP00000291524	93	302	664	1.32e-06	250	61	146	43	31
unique_5460	526	705	797	ENSP00000498246	64	231	656	1.52e-06	182	50	116	16	23
unique_5466	703	794	810	ENSP00000384229	719	820	821	4.38e-04	102	37	55	10	12
unique_5466	719	798	810	ENSP00000384229	729	806	821	0.002	86	34	38	14	12
unique_5482	190	707	1036	ENSP00000479597	30	503	621	1.51e-58	530	161	301	68	50
unique_5482	220	707	1036	ENSP00000496697	47	479	600	9.07e-56	496	148	277	71	47
unique_5482	220	707	1036	ENSP00000494136	47	479	600	9.07e-56	496	148	277	71	47
unique_5487	314	350	1113	ENSP00000349783	403	442	1192	2.72e-04	40	19	18	3	11
unique_5487	355	441	1113	ENSP00000349783	411	492	1192	0.001	92	28	49	15	11
unique_5487	314	350	1113	ENSP00000474709	403	442	479	3.71e-04	40	19	18	3	3
unique_5509	460	646	708	ENSP00000257770	317	513	575	1.04e-20	197	61	126	10	56
unique_5509	107	317	708	ENSP00000257770	28	248	575	1.58e-06	226	58	148	20	56
unique_5509	107	317	708	ENSP00000358665	28	248	525	1.39e-06	226	58	148	20	56
unique_5509	460	646	708	ENSP00000358665	317	463	525	9.93e-06	187	45	102	40	56
unique_5518	1376	1582	4500	ENSP00000225577	91	297	526	9.77e-22	212	67	135	10	5
unique_5518	1444	1571	4500	ENSP00000295754	316	457	568	4.22e-09	147	44	79	24	3
unique_5518	1399	1587	4500	ENSP00000369375	857	1048	1125	1.13e-08	203	50	128	25	4
unique_5518	1483	1593	4500	ENSP00000288135	772	885	977	7.34e-08	114	32	79	3	2
unique_5518	1390	1576	4500	ENSP00000358997	235	422	713	0.001	201	47	127	27	4
unique_5521	239	484	710	ENSP00000225577	91	338	526	6.06e-34	255	79	160	16	35
unique_5521	244	451	710	ENSP00000369375	829	1055	1125	5.76e-08	231	64	140	27	29
unique_5521	245	426	710	ENSP00000295754	250	455	568	9.25e-08	210	51	127	32	26
unique_5521	240	409	710	ENSP00000442885	156	335	454	5.41e-07	196	55	99	42	24
unique_5521	240	409	710	ENSP00000390477	208	387	477	5.97e-07	196	55	99	42	24
unique_5521	236	431	710	ENSP00000358997	209	420	713	3.12e-06	216	60	132	24	28
unique_5521	557	674	710	ENSP00000454065	444	571	1198	5.58e-06	128	35	83	10	17
unique_5521	535	679	710	ENSP00000295006	527	672	701	0.005	156	35	100	21	20
unique_5538	2109	2401	2461	ENSP00000225577	119	339	526	2.97e-32	297	90	127	80	12
unique_5538	2107	2351	2461	ENSP00000358997	233	421	713	2.16e-06	252	60	122	70	10
unique_5538	2141	2215	2461	ENSP00000369375	882	972	1125	1.96e-05	92	29	45	18	3
unique_5538	2139	2215	2461	ENSP00000390477	256	343	477	8.30e-05	89	31	45	13	3
unique_5538	2139	2215	2461	ENSP00000442885	204	291	454	4.68e-04	89	31	45	13	3
unique_5538	2096	2219	2461	ENSP00000295754	260	391	568	4.78e-04	139	37	80	22	5
unique_5544	72	242	1255	ENSP00000248450	108	255	435	6.47e-04	171	42	106	23	14
unique_5550	77	106	1105	ENSP00000349783	411	440	1192	3.31e-05	30	17	13	0	5
unique_5550	151	179	1105	ENSP00000349783	411	440	1192	0.009	30	14	15	1	5
unique_5550	77	106	1105	ENSP00000474709	411	440	479	4.46e-05	30	17	13	0	3
unique_5551	1673	1961	3956	ENSP00000225577	143	353	526	7.08e-12	300	71	129	100	7
unique_5551	1786	1844	3956	ENSP00000442885	276	340	454	3.38e-04	65	22	37	6	1
unique_5551	1790	1951	3956	ENSP00000295754	376	531	568	5.40e-04	181	49	88	44	4
unique_5551	1786	1844	3956	ENSP00000390477	328	392	477	7.80e-04	65	22	37	6	1
unique_5551	1790	1903	3956	ENSP00000288135	789	871	977	0.005	119	32	46	41	3
unique_5554	197	280	460	ENSP00000248450	338	421	435	4.89e-04	88	29	51	8	18
unique_5559	128	276	774	ENSP00000225577	93	245	526	1.00e-23	153	54	95	4	40
unique_5559	377	537	774	ENSP00000225577	248	408	526	1.40e-12	177	50	95	32	40
unique_5559	132	296	774	ENSP00000358997	218	381	713	2.04e-08	172	48	109	15	21
unique_5559	131	289	774	ENSP00000369375	829	1003	1125	1.29e-04	177	39	118	20	21
unique_5559	122	271	774	ENSP00000390477	203	357	477	2.32e-04	161	39	105	17	19
unique_5559	122	271	774	ENSP00000442885	151	305	454	5.29e-04	161	39	105	17	19
unique_5559	243	286	774	ENSP00000288135	786	829	977	0.008	44	17	27	0	6
unique_5569	88	360	1598	ENSP00000225577	84	338	526	8.67e-24	283	82	163	38	17
unique_5569	67	311	1598	ENSP00000358997	183	421	713	1.46e-08	265	61	158	46	15
unique_5569	101	364	1598	ENSP00000369375	830	1089	1125	1.58e-07	274	70	180	24	17
unique_5569	68	307	1598	ENSP00000295754	227	457	568	1.96e-06	264	71	136	57	15
unique_5569	101	307	1598	ENSP00000442885	161	361	454	1.51e-05	225	59	124	42	13
unique_5569	101	307	1598	ENSP00000390477	213	413	477	4.31e-04	225	59	124	42	13
unique_5569	223	314	1598	ENSP00000288135	786	870	977	0.005	96	28	53	15	6
unique_5589	243	331	903	ENSP00000384229	725	820	821	0.001	99	41	45	13	13
unique_5589	215	315	903	ENSP00000384229	717	820	821	0.001	115	43	47	25	13
unique_5589	215	335	903	ENSP00000349015	219	348	1004	0.001	136	46	69	21	13
unique_5612	17	68	182	ENSP00000295006	602	653	701	0.002	52	15	37	0	29
unique_5624	147	226	311	ENSP00000299608	44	126	455	3.96e-18	83	34	46	3	26
unique_5675	2243	2486	2486	ENSP00000369375	866	1114	1125	6.88e-21	257	81	155	21	10
unique_5675	2319	2479	2486	ENSP00000288135	776	939	977	1.88e-17	167	54	104	9	6
unique_5675	2243	2412	2486	ENSP00000225577	139	295	526	4.46e-11	171	48	108	15	7
unique_5675	2257	2411	2486	ENSP00000358997	268	425	713	9.98e-10	166	50	97	19	6
unique_5675	2319	2402	2486	ENSP00000295754	354	456	568	2.87e-07	103	37	47	19	3
unique_5675	2312	2402	2486	ENSP00000390477	304	412	477	4.57e-05	110	32	58	20	4
unique_5675	2312	2402	2486	ENSP00000442885	252	360	454	1.56e-04	110	32	58	20	4
unique_5709	206	446	1162	ENSP00000426917	61	300	612	2.23e-51	242	98	141	3	33
unique_5709	894	1037	1162	ENSP00000426917	386	529	612	3.52e-09	147	42	99	6	33
unique_5709	206	446	1162	ENSP00000498246	61	300	656	1.47e-50	242	98	141	3	40
unique_5709	894	1114	1162	ENSP00000498246	386	594	656	3.09e-15	226	63	141	22	40
unique_5709	206	453	1162	ENSP00000381475	100	341	669	1.58e-48	250	98	142	10	41
unique_5709	929	1159	1162	ENSP00000381475	439	665	669	1.23e-16	233	61	164	8	41
unique_5709	206	453	1162	ENSP00000291524	95	336	664	1.78e-48	250	98	142	10	41
unique_5709	929	1159	1162	ENSP00000291524	434	660	664	1.26e-16	233	61	164	8	41
unique_5709	211	414	1162	ENSP00000494751	430	615	1279	7.00e-16	213	66	111	36	22
unique_5709	160	416	1162	ENSP00000494751	944	1211	1279	0.009	292	63	170	59	22
unique_5709	211	414	1162	ENSP00000442024	355	540	785	7.31e-16	213	66	111	36	18
unique_5709	205	416	1162	ENSP00000263094	820	1022	2147	1.14e-12	215	61	139	15	19
unique_5709	218	425	1162	ENSP00000263094	1819	2018	2147	1.78e-09	213	55	140	18	19
unique_5709	208	390	1162	ENSP00000003084	1226	1403	1481	1.47e-04	191	48	122	21	18
unique_5709	219	419	1162	ENSP00000003084	451	633	1481	5.81e-04	203	44	137	22	18
unique_5710	9	221	332	ENSP00000225577	91	296	526	4.32e-16	219	60	140	19	64
unique_5710	15	246	332	ENSP00000369375	830	1072	1125	4.17e-11	261	65	149	47	70
unique_5710	118	214	332	ENSP00000288135	771	865	977	7.73e-08	103	35	54	14	29
unique_5710	117	211	332	ENSP00000442885	253	361	454	7.49e-04	113	33	58	22	29
unique_5710	135	211	332	ENSP00000295754	375	457	568	7.91e-04	86	26	48	12	23
unique_5710	99	211	332	ENSP00000390477	287	413	477	0.001	131	35	74	22	34
unique_5721	249	341	1115	ENSP00000374372	1913	2016	2329	0.003	106	29	62	15	8
unique_5728	876	1170	2278	ENSP00000478081	197	488	624	9.27e-11	329	80	178	71	13
unique_5728	880	1150	2278	ENSP00000501257	57	296	568	4.66e-06	283	71	157	55	12
unique_5740	483	638	1304	ENSP00000225577	97	243	526	8.43e-13	158	43	102	13	18
unique_5740	978	1058	1304	ENSP00000225577	210	289	526	1.40e-05	82	24	55	3	18
unique_5740	455	636	1304	ENSP00000358997	187	363	713	1.28e-11	192	53	114	25	14
unique_5740	479	647	1304	ENSP00000369375	826	998	1125	1.35e-08	184	37	121	26	13
unique_5740	595	636	1304	ENSP00000288135	774	815	977	3.10e-04	42	14	28	0	3
unique_5740	479	635	1304	ENSP00000295754	246	401	568	7.03e-04	168	38	107	23	12
unique_5740	478	635	1304	ENSP00000390477	208	357	477	0.001	168	38	102	28	12
unique_5740	478	635	1304	ENSP00000442885	156	305	454	0.005	168	38	102	28	12
unique_5752	957	1068	1224	ENSP00000260197	155	252	2215	0.002	114	32	64	18	9
unique_5777	18	81	105	ENSP00000299608	41	106	455	6.62e-08	66	22	42	2	61
unique_5782	8	97	154	ENSP00000384229	729	820	821	1.87e-04	97	27	58	12	58
unique_5801	3	249	294	ENSP00000225577	91	335	526	8.40e-29	251	65	176	10	84
unique_5801	8	256	294	ENSP00000369375	829	1089	1125	2.41e-15	266	62	182	22	85
unique_5801	114	258	294	ENSP00000288135	775	923	977	2.79e-12	154	47	93	14	49
unique_5801	9	198	294	ENSP00000358997	218	416	713	2.27e-08	202	48	139	15	65
unique_5801	8	271	294	ENSP00000295754	249	550	568	1.30e-06	313	62	191	60	90
unique_5801	8	240	294	ENSP00000442885	160	397	454	3.94e-05	264	60	147	57	79
unique_5801	8	200	294	ENSP00000390477	212	414	477	1.02e-04	220	51	125	44	66
unique_5814	64	455	704	ENSP00000393151	269	656	807	4.53e-60	400	135	245	20	56
unique_5872	567	683	915	ENSP00000225577	201	308	526	1.82e-14	118	40	67	11	13
unique_5872	506	773	915	ENSP00000295754	292	542	568	3.36e-07	296	66	157	73	29
unique_5872	564	668	915	ENSP00000288135	772	870	977	3.13e-04	113	31	60	22	11
unique_5872	570	665	915	ENSP00000358997	324	421	713	0.002	106	30	58	18	10
unique_5872	564	682	915	ENSP00000369375	944	1053	1125	0.002	120	30	79	11	13
unique_5872	579	661	915	ENSP00000390477	330	413	477	0.003	92	27	48	17	9
unique_5872	579	661	915	ENSP00000442885	278	361	454	0.004	92	27	48	17	9
unique_5880	167	308	321	ENSP00000415187	71	208	808	0.003	144	41	95	8	44
unique_5908	12	311	332	ENSP00000225577	89	384	526	1.55e-65	304	115	177	12	90
unique_5908	14	235	332	ENSP00000369375	824	1054	1125	9.20e-17	242	65	146	31	67
unique_5908	128	220	332	ENSP00000288135	772	870	977	4.76e-08	99	27	66	6	63
unique_5908	11	151	332	ENSP00000288135	586	726	977	7.27e-04	149	37	96	16	63
unique_5908	52	216	332	ENSP00000358997	237	420	713	2.59e-07	187	49	113	25	50
unique_5908	144	213	332	ENSP00000442885	279	361	454	5.35e-07	83	30	40	13	21
unique_5908	98	213	332	ENSP00000390477	278	413	477	5.67e-07	136	39	77	20	35
unique_5908	144	213	332	ENSP00000295754	375	457	568	9.65e-06	83	25	45	13	21
unique_5927	319	501	572	ENSP00000225577	123	298	526	1.22e-08	190	49	120	21	32
unique_5927	378	510	572	ENSP00000390477	297	434	477	5.99e-06	141	36	94	11	23
unique_5927	378	510	572	ENSP00000442885	245	382	454	6.32e-06	141	36	94	11	23
unique_5927	402	487	572	ENSP00000295754	354	455	568	0.003	103	22	63	18	15
unique_5930	3582	3675	5223	ENSP00000513363	27	129	1212	0.006	103	29	65	9	2
unique_5961	1090	1170	1580	ENSP00000248450	333	404	435	4.20e-04	81	21	51	9	5
unique_5995	3600	3708	4150	ENSP00000513363	24	129	1212	5.22e-07	109	32	74	3	3
unique_5995	3585	3684	4150	ENSP00000513363	31	141	1212	0.002	113	30	68	15	3
unique_5996	55	163	169	ENSP00000454065	455	570	1198	1.94e-06	118	31	76	11	64
unique_5996	66	163	169	ENSP00000454065	417	526	1198	0.001	110	24	74	12	64
unique_5996	26	120	169	ENSP00000295006	603	689	701	3.36e-05	96	28	58	10	56
unique_5996	21	57	169	ENSP00000325296	629	665	806	0.004	37	15	22	0	22
unique_6015	266	450	688	ENSP00000225577	118	265	526	6.77e-21	186	56	91	39	43
unique_6015	543	655	688	ENSP00000225577	269	374	526	6.47e-11	115	36	68	11	43
unique_6015	350	396	688	ENSP00000369375	944	990	1125	0.001	47	16	31	0	7
unique_6015	366	396	688	ENSP00000295754	375	405	568	0.002	31	15	16	0	5
unique_6015	361	403	688	ENSP00000288135	783	825	977	0.005	43	15	28	0	6
unique_6047	134	316	387	ENSP00000225577	123	298	526	1.06e-08	190	47	122	21	47
unique_6047	193	325	387	ENSP00000442885	245	382	454	2.66e-05	140	37	94	9	34
unique_6047	193	325	387	ENSP00000390477	297	434	477	2.79e-05	140	37	94	9	34
unique_6047	216	311	387	ENSP00000288135	775	870	977	8.79e-04	97	27	68	2	25
unique_6047	172	255	387	ENSP00000358997	274	362	713	0.004	91	28	54	9	22
unique_6047	217	302	387	ENSP00000295754	354	455	568	0.008	103	22	63	18	22
unique_6056	27	170	782	ENSP00000390477	205	342	477	5.79e-07	152	47	83	22	18
unique_6056	27	170	782	ENSP00000442885	153	290	454	1.08e-06	152	47	83	22	18
unique_6056	23	173	782	ENSP00000369375	818	974	1125	0.001	170	42	96	32	19
unique_6056	84	172	782	ENSP00000295754	301	394	568	0.001	102	30	51	21	11
unique_6056	25	174	782	ENSP00000358997	208	351	713	0.005	157	44	93	20	19
unique_6109	580	685	774	ENSP00000225577	191	289	526	1.09e-05	108	29	68	11	14
unique_6109	588	648	774	ENSP00000390477	315	373	477	2.71e-04	61	20	39	2	8
unique_6109	588	648	774	ENSP00000442885	263	321	454	3.29e-04	61	20	39	2	8
unique_6117	368	455	530	ENSP00000225577	209	293	526	3.08e-04	91	25	57	9	17
unique_6146	470	583	2550	ENSP00000384229	697	810	821	3.59e-04	121	29	78	14	4
unique_6146	504	579	2550	ENSP00000349015	245	314	1004	0.002	76	30	40	6	3
unique_6148	1125	1438	1882	ENSP00000494751	716	990	1279	9.43e-21	317	87	185	45	56
unique_6148	597	745	1882	ENSP00000494751	427	550	1279	2.08e-17	149	52	72	25	56
unique_6148	1556	1664	1882	ENSP00000494751	1013	1119	1279	1.33e-15	109	44	63	2	56
unique_6148	24	500	1882	ENSP00000494751	10	450	1279	3.46e-11	501	95	322	84	56
unique_6148	613	744	1882	ENSP00000494751	1026	1144	1279	1.31e-07	135	41	75	19	56
unique_6148	1557	1670	1882	ENSP00000003084	1230	1339	1481	1.23e-19	114	50	60	4	47
unique_6148	594	745	1882	ENSP00000003084	437	563	1481	1.44e-19	152	54	73	25	47
unique_6148	1119	1404	1882	ENSP00000003084	908	1167	1481	1.59e-07	291	57	198	36	47
unique_6148	27	363	1882	ENSP00000003084	6	293	1481	2.38e-04	349	69	207	73	47
unique_6148	597	745	1882	ENSP00000442024	352	475	785	1.46e-17	149	52	72	25	36
unique_6148	918	1195	1882	ENSP00000442024	537	758	785	7.97e-10	286	73	141	72	36
unique_6148	247	500	1882	ENSP00000442024	117	375	785	1.38e-07	270	58	185	27	36
unique_6148	1515	1634	1882	ENSP00000263094	1761	1889	2147	0.006	130	31	88	11	6
unique_6148	1533	1633	1882	ENSP00000291524	89	175	664	0.007	104	27	57	20	5
unique_6148	1533	1633	1882	ENSP00000381475	94	180	669	0.007	104	27	57	20	5
unique_6151	280	537	708	ENSP00000225577	96	366	526	1.25e-34	279	86	164	29	36
unique_6151	280	524	708	ENSP00000369375	829	1089	1125	8.07e-16	268	78	160	30	35
unique_6151	378	525	708	ENSP00000288135	775	922	977	1.59e-08	154	47	95	12	21
unique_6151	552	674	708	ENSP00000454065	391	526	1198	1.05e-07	139	38	82	19	17
unique_6151	258	462	708	ENSP00000295754	226	455	568	2.37e-07	235	55	145	35	29
unique_6151	281	462	708	ENSP00000390477	213	411	477	3.12e-06	209	54	118	37	26
unique_6151	281	462	708	ENSP00000442885	161	359	454	5.43e-06	209	54	118	37	26
unique_6151	574	668	708	ENSP00000295006	603	690	701	3.88e-04	95	24	64	7	13
unique_6189	286	419	795	ENSP00000503116	182	302	449	3.90e-07	134	33	88	13	26
unique_6189	711	780	795	ENSP00000503116	362	428	449	0.005	76	30	31	15	26
unique_6189	286	419	795	ENSP00000486498	182	302	449	3.90e-07	134	33	88	13	26
unique_6189	711	780	795	ENSP00000486498	362	428	449	0.005	76	30	31	15	26
unique_6189	286	419	795	ENSP00000355746	182	302	449	3.90e-07	134	33	88	13	26
unique_6189	711	780	795	ENSP00000355746	362	428	449	0.005	76	30	31	15	26
unique_6213	327	368	509	ENSP00000225577	196	237	526	0.001	42	15	27	0	8
unique_6296	232	335	2613	ENSP00000384229	718	820	821	2.57e-11	112	53	42	17	5
unique_6296	255	362	2613	ENSP00000384229	710	817	821	4.45e-11	114	48	54	12	5
unique_6301	311	463	489	ENSP00000225577	197	355	526	4.33e-09	174	48	90	36	31
unique_6301	286	354	489	ENSP00000358997	296	362	713	3.39e-07	71	28	37	6	14
unique_6312	1605	1696	2885	ENSP00000225577	205	286	526	0.005	96	29	49	18	3
unique_6314	306	382	793	ENSP00000248450	181	242	435	0.009	77	22	40	15	10
unique_6369	352	460	551	ENSP00000390477	294	413	477	3.94e-07	122	32	75	15	20
unique_6369	352	460	551	ENSP00000442885	242	361	454	5.47e-07	122	32	75	15	20
unique_6369	365	469	551	ENSP00000225577	197	295	526	3.00e-06	107	26	71	10	19
unique_6369	374	470	551	ENSP00000288135	780	873	977	2.14e-04	103	25	63	15	18
unique_6369	382	460	551	ENSP00000295754	375	457	568	0.009	85	22	55	8	14
unique_6371	103	429	468	ENSP00000318585	75	415	502	4.86e-14	367	89	212	66	70
unique_6403	401	553	768	ENSP00000373472	818	965	1687	2.78e-08	163	56	82	25	48
unique_6403	275	492	768	ENSP00000373472	1415	1592	1687	3.73e-05	224	60	112	52	48
unique_6403	266	425	768	ENSP00000373472	818	965	1687	5.95e-05	176	50	82	44	48
unique_6403	474	632	768	ENSP00000373472	826	978	1687	2.23e-04	166	44	102	20	48
unique_6403	72	217	768	ENSP00000373854	147	289	1162	4.12e-06	151	39	99	13	19
unique_6403	67	220	768	ENSP00000358310	159	310	1168	1.14e-05	157	41	108	8	20
unique_6403	445	527	768	ENSP00000486201	350	438	1428	4.61e-05	93	33	46	14	20
unique_6403	403	554	768	ENSP00000486201	950	1096	1428	6.31e-05	167	48	84	35	20
unique_6403	481	553	768	ENSP00000486201	695	765	1428	8.86e-05	83	31	30	22	20
unique_6403	408	528	768	ENSP00000486201	688	805	1428	0.002	138	45	56	37	20
unique_6413	725	986	1004	ENSP00000494751	994	1215	1279	3.10e-20	271	77	136	58	26
unique_6413	728	988	1004	ENSP00000494751	408	623	1279	5.04e-13	267	64	146	57	26
unique_6413	738	974	1004	ENSP00000003084	436	622	1481	1.01e-17	238	68	118	52	56
unique_6413	415	978	1004	ENSP00000003084	928	1423	1481	9.15e-16	581	135	344	102	56
unique_6413	728	988	1004	ENSP00000442024	333	548	785	2.66e-13	267	64	146	57	26
unique_6413	719	1003	1004	ENSP00000381475	73	317	669	1.14e-10	296	69	165	62	28
unique_6413	719	1003	1004	ENSP00000291524	68	312	664	1.43e-10	296	69	165	62	28
unique_6413	758	980	1004	ENSP00000498246	78	268	656	1.31e-08	229	61	124	44	22
unique_6413	758	980	1004	ENSP00000426917	78	268	612	1.70e-08	229	61	124	44	22
unique_6413	740	980	1004	ENSP00000263094	821	1020	2147	8.93e-07	250	63	128	59	24
unique_6416	62	143	253	ENSP00000434849	50	151	514	2.00e-04	103	33	48	22	32
unique_6436	768	836	1570	ENSP00000321646	211	281	790	0.005	75	25	40	10	4
unique_6448	108	142	146	ENSP00000390477	331	365	477	0.009	35	13	22	0	24
unique_6449	253	370	429	ENSP00000225577	206	327	526	5.35e-06	124	31	85	8	28
unique_6449	246	421	429	ENSP00000288135	773	928	977	1.11e-05	186	44	102	40	41
unique_6449	261	331	429	ENSP00000442885	279	361	454	0.006	86	24	44	18	17
unique_6449	261	331	429	ENSP00000390477	331	413	477	0.008	86	24	44	18	17
unique_6461	138	216	334	ENSP00000248450	349	427	435	1.81e-07	79	22	57	0	24
unique_6461	153	216	334	ENSP00000248450	97	161	435	2.38e-04	65	20	44	1	24
unique_6471	477	655	1208	ENSP00000300589	841	1023	1041	6.36e-08	191	59	112	20	29
unique_6471	162	336	1208	ENSP00000300589	827	1014	1041	0.003	194	48	121	25	29
unique_6471	546	604	1208	ENSP00000329380	126	179	653	0.006	59	21	33	5	5
unique_6524	178	280	1658	ENSP00000357012	253	358	371	0.003	111	30	68	13	6
unique_6524	873	990	1658	ENSP00000344413	221	334	336	0.009	121	30	81	10	7
unique_6548	379	474	567	ENSP00000225577	201	293	526	1.47e-08	96	27	66	3	17
unique_6548	366	482	567	ENSP00000369375	934	1047	1125	8.94e-04	118	28	85	5	21
unique_6548	368	467	567	ENSP00000390477	309	413	477	0.001	109	29	67	13	18
unique_6548	391	467	567	ENSP00000442885	278	361	454	0.001	85	22	54	9	14
unique_6548	368	470	567	ENSP00000358997	310	420	713	0.007	118	30	66	22	18
unique_6549	379	474	567	ENSP00000225577	201	293	526	2.28e-07	96	26	67	3	17
unique_6549	363	467	567	ENSP00000390477	304	413	477	4.96e-04	115	29	71	15	19
unique_6549	366	482	567	ENSP00000369375	934	1047	1125	5.31e-04	120	32	79	9	21
unique_6549	363	446	567	ENSP00000442885	252	341	454	8.55e-04	94	24	56	14	15
unique_6549	376	474	567	ENSP00000288135	772	870	977	0.006	102	26	70	6	17
unique_6581	501	609	696	ENSP00000288135	771	874	977	6.92e-04	114	29	70	15	16
unique_6591	355	393	915	ENSP00000349015	103	141	1004	0.008	39	17	22	0	4
unique_6597	124	223	242	ENSP00000299608	11	112	455	2.31e-04	105	26	71	8	41
unique_6602	91	144	1291	ENSP00000454065	457	510	1198	3.47e-04	54	19	35	0	4
unique_6623	347	411	948	ENSP00000349783	965	1035	1192	0.009	74	26	36	12	7
unique_6654	1011	1063	1658	ENSP00000325296	478	529	806	0.002	53	19	33	1	3
unique_6664	394	511	570	ENSP00000225577	206	327	526	6.56e-06	124	31	85	8	21
unique_6664	402	472	570	ENSP00000442885	279	361	454	0.001	86	25	43	18	12
unique_6664	402	472	570	ENSP00000390477	331	413	477	0.001	86	25	43	18	12
unique_6665	358	511	570	ENSP00000225577	167	327	526	4.82e-07	163	37	115	11	27
unique_6665	387	562	570	ENSP00000288135	773	928	977	1.75e-05	186	44	102	40	31
unique_6665	402	472	570	ENSP00000442885	279	361	454	6.47e-04	86	25	43	18	12
unique_6665	402	472	570	ENSP00000390477	331	413	477	7.37e-04	86	25	43	18	12
unique_6666	187	451	463	ENSP00000225577	52	327	526	1.76e-07	280	62	199	19	57
unique_6666	327	413	463	ENSP00000288135	773	863	977	6.60e-05	94	26	58	10	19
unique_6666	342	412	463	ENSP00000390477	331	413	477	0.001	86	24	44	18	15
unique_6666	342	412	463	ENSP00000442885	279	361	454	0.001	86	24	44	18	15
unique_6670	358	520	579	ENSP00000225577	158	327	526	4.19e-07	172	37	124	11	28
unique_6670	396	571	579	ENSP00000288135	773	928	977	2.06e-05	186	44	102	40	30
unique_6670	267	481	579	ENSP00000442885	154	361	454	3.96e-04	248	61	114	73	37
unique_6670	267	481	579	ENSP00000390477	206	413	477	4.21e-04	242	58	123	61	37
unique_6672	358	520	579	ENSP00000225577	158	327	526	4.68e-07	172	37	124	11	28
unique_6672	396	571	579	ENSP00000288135	773	928	977	1.85e-05	186	44	102	40	30
unique_6672	267	481	579	ENSP00000442885	154	361	454	5.32e-04	248	61	114	73	37
unique_6672	267	481	579	ENSP00000390477	206	413	477	6.01e-04	242	59	122	61	37
unique_6681	582	826	1544	ENSP00000494751	994	1227	1279	3.81e-29	245	76	158	11	50
unique_6681	1264	1508	1544	ENSP00000494751	992	1202	1279	1.29e-25	246	77	133	36	50
unique_6681	1064	1526	1544	ENSP00000494751	222	621	1279	6.80e-22	481	112	270	99	50
unique_6681	561	867	1544	ENSP00000494751	400	670	1279	2.91e-15	313	80	185	48	50
unique_6681	1064	1526	1544	ENSP00000442024	147	546	785	3.79e-22	481	112	270	99	53
unique_6681	560	914	1544	ENSP00000442024	324	628	785	9.57e-16	361	89	210	62	53
unique_6681	1129	1512	1544	ENSP00000003084	1058	1422	1481	4.41e-20	407	96	246	65	41
unique_6681	599	825	1544	ENSP00000003084	1226	1441	1481	9.58e-18	227	61	155	11	41
unique_6681	599	794	1544	ENSP00000003084	440	619	1481	4.77e-13	197	50	129	18	41
unique_6681	1282	1530	1544	ENSP00000003084	439	639	1481	1.02e-12	251	63	136	52	41
unique_6681	581	756	1544	ENSP00000381475	78	253	669	2.10e-11	189	53	110	26	26
unique_6681	1250	1468	1544	ENSP00000381475	56	253	669	2.36e-07	232	57	128	47	26
unique_6681	581	756	1544	ENSP00000291524	73	248	664	2.12e-11	189	53	110	26	26
unique_6681	1250	1468	1544	ENSP00000291524	51	248	664	2.50e-07	232	57	128	47	26
unique_6681	600	829	1544	ENSP00000263094	824	1042	2147	1.76e-09	240	57	152	31	30
unique_6681	594	776	1544	ENSP00000263094	1796	1980	2147	7.21e-08	194	44	130	20	30
unique_6681	1266	1494	1544	ENSP00000263094	807	998	2147	5.96e-07	230	53	138	39	30
unique_6681	1280	1494	1544	ENSP00000263094	1806	1985	2147	1.38e-04	216	48	131	37	30
unique_6681	580	760	1544	ENSP00000498246	35	224	656	1.04e-07	198	54	119	25	26
unique_6681	1291	1508	1544	ENSP00000498246	71	261	656	4.23e-06	225	54	130	41	26
unique_6681	580	760	1544	ENSP00000426917	35	224	612	1.16e-07	198	54	119	25	26
unique_6681	1291	1508	1544	ENSP00000426917	71	261	612	6.70e-06	225	54	130	41	26
unique_6688	1777	1889	2850	ENSP00000384229	699	819	821	0.002	126	33	75	18	4
unique_6696	1399	1784	2156	ENSP00000274938	47	408	994	1.58e-05	413	108	227	78	27
unique_6696	1496	1851	2156	ENSP00000274938	52	386	994	0.004	381	97	213	71	27
unique_6696	1960	2082	2156	ENSP00000274938	78	196	994	0.007	127	36	79	12	27
unique_6696	1103	1530	2156	ENSP00000415187	67	460	808	0.001	448	116	258	74	45
unique_6696	1399	2039	2156	ENSP00000415187	63	642	808	0.005	697	172	352	173	45
unique_6696	1712	2082	2156	ENSP00000415187	69	441	808	0.010	422	102	220	100	45
unique_6705	126	237	299	ENSP00000274938	46	141	994	0.001	112	33	63	16	37
unique_6766	104	486	819	ENSP00000264938	112	507	835	1.28e-21	405	109	265	31	47
unique_6769	351	372	1167	ENSP00000261601	105	126	495	2.32e-05	22	14	8	0	2
unique_6769	351	372	1167	ENSP00000464447	70	91	460	2.40e-05	22	14	8	0	2
unique_6790	401	592	992	ENSP00000373472	770	966	1687	8.35e-04	206	50	133	23	19
unique_6790	453	591	992	ENSP00000373472	1463	1592	1687	0.006	152	41	76	35	19
unique_6795	442	604	773	ENSP00000329380	66	230	653	2.55e-06	172	52	104	16	21
unique_6795	322	550	773	ENSP00000385766	263	551	663	1.66e-05	299	80	139	80	39
unique_6795	490	595	773	ENSP00000385766	313	420	663	0.007	111	40	63	8	39
unique_6795	452	547	773	ENSP00000385766	178	275	663	0.007	101	35	58	8	39
unique_6795	472	622	773	ENSP00000385766	52	203	663	0.008	163	55	85	23	39
unique_6795	653	718	773	ENSP00000261892	776	849	1100	7.60e-04	75	26	39	10	9
unique_6798	1353	1394	2593	ENSP00000225577	199	239	526	2.21e-04	42	19	22	1	2
unique_6798	1367	1399	2593	ENSP00000390477	330	361	477	0.010	33	16	16	1	1
unique_6843	12	312	691	ENSP00000225577	91	359	526	1.16e-24	313	87	170	56	44
unique_6843	117	263	691	ENSP00000288135	774	914	977	1.90e-10	149	45	94	10	21
unique_6843	17	217	691	ENSP00000358997	217	421	713	1.97e-10	221	63	122	36	29
unique_6843	18	232	691	ENSP00000369375	830	1051	1125	5.99e-08	239	60	138	41	31
unique_6843	4	213	691	ENSP00000390477	199	413	477	1.91e-07	239	61	125	53	30
unique_6843	18	215	691	ENSP00000295754	250	459	568	3.79e-07	227	56	125	46	29
unique_6843	4	213	691	ENSP00000442885	147	361	454	1.30e-06	239	61	125	53	30
unique_6859	936	1043	1212	ENSP00000415187	56	157	808	1.20e-14	112	47	51	14	11
unique_6859	941	1073	1212	ENSP00000415187	296	414	808	5.04e-11	137	50	65	22	11
unique_6859	967	1073	1212	ENSP00000415187	45	139	808	2.59e-08	109	37	56	16	11
unique_6859	952	1043	1212	ENSP00000415187	111	203	808	9.65e-06	95	33	57	5	11
unique_6859	968	1043	1212	ENSP00000415187	283	352	808	7.34e-05	78	28	40	10	11
unique_6859	936	1043	1212	ENSP00000274938	40	141	994	4.01e-13	111	43	56	12	14
unique_6859	932	1043	1212	ENSP00000274938	247	346	994	2.06e-12	116	46	50	20	14
unique_6859	966	1098	1212	ENSP00000274938	28	142	994	1.81e-06	136	41	71	24	14
unique_6859	952	1043	1212	ENSP00000274938	95	187	994	2.58e-06	95	33	57	5	14
unique_6859	968	1043	1212	ENSP00000274938	237	306	994	2.65e-05	78	30	38	10	14
unique_6859	952	996	1212	ENSP00000274938	341	386	994	0.004	46	20	25	1	14
unique_6859	615	882	1212	ENSP00000478081	190	454	624	1.33e-08	293	71	169	53	22
unique_6859	634	879	1212	ENSP00000501257	45	292	568	1.38e-06	268	70	156	42	20
unique_6859	952	997	1212	ENSP00000360764	123	167	274	0.001	46	18	27	1	4
unique_6859	961	994	1212	ENSP00000386147	501	537	1319	0.003	37	17	17	3	3
unique_6866	402	515	1268	ENSP00000225577	118	226	526	0.007	119	29	75	15	9
unique_6873	27	237	2879	ENSP00000225577	143	352	526	2.08e-22	216	57	148	11	7
unique_6873	90	226	2879	ENSP00000288135	775	915	977	2.62e-14	141	47	90	4	5
unique_6873	25	177	2879	ENSP00000358997	257	419	713	4.55e-14	164	46	106	12	5
unique_6873	20	178	2879	ENSP00000369375	865	1034	1125	3.03e-12	175	53	101	21	6
unique_6873	91	175	2879	ENSP00000295754	354	457	568	7.56e-09	104	36	49	19	3
unique_6873	6	175	2879	ENSP00000390477	226	413	477	1.72e-07	197	53	108	36	6
unique_6873	6	175	2879	ENSP00000442885	174	361	454	1.71e-06	197	53	108	36	6
unique_6882	117	218	448	ENSP00000349783	395	493	1192	4.32e-05	104	30	67	7	31
unique_6882	42	77	448	ENSP00000349783	408	444	1192	0.006	37	15	21	1	31
unique_6882	117	194	448	ENSP00000474709	395	465	479	1.45e-04	80	24	45	11	17
unique_6917	639	742	978	ENSP00000248450	126	245	435	0.007	120	32	72	16	11
unique_6941	397	426	775	ENSP00000454065	500	529	1198	0.010	30	11	19	0	4
unique_6977	28	229	320	ENSP00000248450	102	293	435	1.47e-07	208	51	135	22	89
unique_6977	48	234	320	ENSP00000248450	78	253	435	1.28e-06	188	44	131	13	89
unique_6977	151	313	320	ENSP00000248450	90	244	435	2.11e-06	164	41	113	10	89
unique_6977	33	226	320	ENSP00000248450	231	430	435	5.25e-06	209	46	139	24	89
unique_6979	3507	3576	3632	ENSP00000248450	228	298	435	2.45e-04	73	26	42	5	2
unique_7027	199	344	469	ENSP00000274938	5	147	994	5.87e-05	153	41	95	17	31
unique_7032	28	533	545	ENSP00000503139	41	554	574	2.38e-08	555	120	345	90	93
unique_7032	28	533	545	ENSP00000396460	41	554	574	2.38e-08	555	120	345	90	93
unique_7048	69	159	331	ENSP00000248450	334	427	435	1.18e-04	94	25	66	3	27
unique_7050	32	132	203	ENSP00000225577	201	298	526	4.16e-07	109	27	63	19	50
unique_7050	3	141	203	ENSP00000390477	294	434	477	9.93e-07	147	38	95	14	68
unique_7050	3	141	203	ENSP00000442885	242	382	454	1.16e-06	147	38	95	14	68
unique_7050	33	118	203	ENSP00000295754	354	455	568	0.001	103	22	63	18	42
unique_7050	32	127	203	ENSP00000288135	775	870	977	0.006	107	28	57	22	47
unique_7050	19	135	203	ENSP00000369375	934	1047	1125	0.008	119	33	79	7	58
unique_7073	14	254	2095	ENSP00000225577	97	336	526	7.57e-35	249	79	153	17	12
unique_7073	10	253	2095	ENSP00000369375	826	1082	1125	2.70e-17	267	71	163	33	12
unique_7073	10	257	2095	ENSP00000295754	246	499	568	9.00e-13	276	73	153	50	12
unique_7073	13	203	2095	ENSP00000358997	217	421	713	1.04e-11	210	61	125	24	9
unique_7073	9	199	2095	ENSP00000390477	208	413	477	6.94e-11	220	64	113	43	9
unique_7073	112	209	2095	ENSP00000288135	775	873	977	1.05e-09	103	35	59	9	5
unique_7073	9	199	2095	ENSP00000442885	156	361	454	1.17e-09	218	64	115	39	9
unique_7079	27	165	1299	ENSP00000248450	231	386	435	3.98e-05	157	35	103	19	21
unique_7079	218	298	1299	ENSP00000248450	177	254	435	2.44e-04	81	18	60	3	21
unique_7079	64	301	1299	ENSP00000248450	103	302	435	0.001	239	45	154	40	21
unique_7080	393	549	587	ENSP00000225577	206	336	526	8.92e-09	160	42	86	32	27
unique_7097	248	459	1258	ENSP00000225577	206	360	526	1.80e-11	218	54	95	69	17
unique_7097	240	353	1258	ENSP00000288135	772	863	977	3.21e-06	115	32	59	24	9
unique_7144	27	66	348	ENSP00000349783	412	450	1192	0.001	40	15	24	1	11
unique_7144	27	66	348	ENSP00000474709	412	450	479	0.001	40	15	24	1	11
unique_7169	18	45	100	ENSP00000384229	623	650	821	0.008	28	12	16	0	28
unique_7182	479	672	4761	ENSP00000373472	1419	1602	1687	3.36e-08	201	60	117	24	17
unique_7182	536	715	4761	ENSP00000373472	1418	1592	1687	9.27e-07	200	59	96	45	17
unique_7182	1054	1182	4761	ENSP00000373472	830	960	1687	4.65e-06	140	43	77	20	17
unique_7182	870	1068	4761	ENSP00000373472	1418	1592	1687	3.95e-05	207	59	108	40	17
unique_7182	467	572	4761	ENSP00000373472	874	982	1687	1.01e-04	115	41	59	15	17
unique_7182	1113	1315	4761	ENSP00000373472	830	981	1687	1.17e-04	206	55	94	57	17
unique_7182	534	689	4761	ENSP00000373472	826	994	1687	7.04e-04	180	47	98	35	17
unique_7182	857	1013	4761	ENSP00000373472	813	965	1687	0.004	169	53	88	28	17
unique_7182	647	730	4761	ENSP00000373472	887	977	1687	0.004	97	33	45	19	17
unique_7182	1104	1147	4761	ENSP00000373472	538	580	1687	0.004	44	19	24	1	17
unique_7182	1281	1408	4761	ENSP00000373472	1419	1543	1687	0.007	132	37	84	11	17
unique_7182	984	1136	4761	ENSP00000373472	1402	1551	1687	0.007	168	49	86	33	17
unique_7182	1066	1156	4761	ENSP00000486201	344	434	1428	1.06e-04	101	40	41	20	5
unique_7182	583	637	4761	ENSP00000486201	380	439	1428	0.001	60	25	30	5	5
unique_7182	978	1128	4761	ENSP00000486201	942	1096	1428	0.003	168	53	85	30	5
unique_7182	1001	1182	4761	ENSP00000486201	903	1090	1428	0.008	203	67	100	36	5
unique_7192	31	375	378	ENSP00000451610	51	367	407	3.05e-21	358	93	211	54	91
unique_7192	31	375	378	ENSP00000450837	51	367	407	3.05e-21	358	93	211	54	91
unique_7192	48	378	378	ENSP00000479005	105	401	492	6.50e-12	333	77	218	38	88
unique_7239	565	801	881	ENSP00000257770	307	516	575	5.12e-16	248	72	127	49	39
unique_7239	94	198	881	ENSP00000257770	29	147	575	1.37e-09	121	39	64	18	39
unique_7239	94	198	881	ENSP00000358665	29	147	525	1.20e-09	121	39	64	18	12
unique_7246	83	158	3984	ENSP00000384229	751	820	821	7.38e-04	76	26	44	6	2
unique_7248	317	461	462	ENSP00000426917	160	309	612	3.53e-07	157	43	95	19	31
unique_7248	317	461	462	ENSP00000498246	160	309	656	4.38e-07	157	43	95	19	31
unique_7248	155	414	462	ENSP00000263094	827	1016	2147	8.38e-07	260	63	127	70	56
unique_7248	155	248	462	ENSP00000381475	106	197	669	0.004	97	33	56	8	20
unique_7248	155	248	462	ENSP00000291524	101	192	664	0.004	97	33	56	8	20
unique_7252	274	614	618	ENSP00000318585	75	416	502	1.42e-17	376	96	211	69	55
unique_7275	1810	1957	2161	ENSP00000358997	310	419	713	1.45e-10	149	45	64	40	11
unique_7275	1594	1680	2161	ENSP00000358997	215	301	713	1.54e-05	89	31	54	4	11
unique_7275	1814	2000	2161	ENSP00000369375	940	1082	1125	3.10e-08	196	57	77	62	15
unique_7275	1583	1685	2161	ENSP00000369375	820	920	1125	3.08e-05	108	31	65	12	15
unique_7275	2115	2158	2161	ENSP00000369375	1060	1103	1125	0.003	44	15	29	0	15
unique_7275	1818	1984	2161	ENSP00000288135	772	892	977	4.13e-08	169	52	67	50	14
unique_7275	1584	1683	2161	ENSP00000288135	582	686	977	7.73e-05	105	33	67	5	14
unique_7275	2115	2149	2161	ENSP00000288135	892	926	977	6.66e-04	35	12	23	0	14
unique_7275	1802	1957	2161	ENSP00000295754	334	459	568	7.87e-08	169	49	64	56	7
unique_7275	1589	1693	2161	ENSP00000390477	205	308	477	4.12e-07	109	35	65	9	12
unique_7275	1803	1955	2161	ENSP00000390477	292	413	477	5.97e-04	165	44	66	55	12
unique_7275	1589	1693	2161	ENSP00000442885	153	256	454	5.15e-06	109	35	65	9	8
unique_7275	1803	1869	2161	ENSP00000442885	240	305	454	0.003	73	26	34	13	8
unique_7275	1821	1963	2161	ENSP00000225577	201	294	526	2.49e-05	143	34	60	49	7
unique_7276	23	235	241	ENSP00000225577	126	351	526	1.08e-32	229	76	134	19	88
unique_7276	5	175	241	ENSP00000442885	176	361	454	2.42e-12	195	56	106	33	71
unique_7276	5	175	241	ENSP00000390477	228	413	477	2.50e-12	195	56	106	33	71
unique_7276	90	231	241	ENSP00000288135	775	921	977	4.79e-12	149	40	100	9	59
unique_7276	20	231	241	ENSP00000369375	862	1089	1125	7.17e-12	236	57	147	32	88
unique_7276	24	195	241	ENSP00000358997	253	437	713	8.88e-12	187	53	117	17	71
unique_7276	8	175	241	ENSP00000295754	274	457	568	1.13e-09	193	52	107	34	70
unique_7278	1044	1108	2419	ENSP00000503116	2	68	449	3.79e-04	71	24	37	10	3
unique_7278	1044	1108	2419	ENSP00000486498	2	68	449	3.79e-04	71	24	37	10	3
unique_7278	1044	1108	2419	ENSP00000355746	2	68	449	3.79e-04	71	24	37	10	3
unique_7280	325	621	968	ENSP00000478081	161	458	624	4.86e-09	326	81	188	57	31
unique_7280	416	612	968	ENSP00000501257	96	291	568	4.31e-06	210	61	122	27	20
unique_7290	130	258	1297	ENSP00000225577	114	241	526	7.03e-10	132	39	86	7	10
unique_7290	215	345	1297	ENSP00000288135	772	901	977	2.45e-07	133	39	89	5	10
unique_7290	127	259	1297	ENSP00000369375	832	988	1125	4.84e-06	157	48	85	24	10
unique_7290	133	258	1297	ENSP00000358997	233	363	713	3.20e-05	134	36	87	11	10
unique_7290	152	261	1297	ENSP00000295754	291	405	568	4.55e-05	119	34	72	13	8
unique_7290	150	257	1297	ENSP00000390477	240	357	477	5.02e-05	118	35	73	10	8
unique_7290	155	257	1297	ENSP00000442885	193	305	454	3.21e-04	113	35	68	10	8
unique_7346	857	931	2290	ENSP00000464447	366	436	460	1.98e-05	76	26	44	6	3
unique_7346	857	931	2290	ENSP00000261601	401	471	495	2.57e-05	76	26	44	6	3
unique_7347	1049	1255	1657	ENSP00000479597	302	506	621	1.76e-06	208	47	157	4	20
unique_7347	590	713	1657	ENSP00000479597	58	178	621	1.03e-04	126	36	83	7	20
unique_7351	615	742	2332	ENSP00000367230	8	146	473	0.009	145	37	85	23	5
unique_7358	1890	2005	2937	ENSP00000384229	701	820	821	5.37e-04	120	33	83	4	5
unique_7358	1943	2027	2937	ENSP00000384229	739	820	821	0.005	86	26	55	5	5
unique_7358	1887	1982	2937	ENSP00000429528	558	653	675	0.007	97	26	69	2	3
unique_7370	301	578	795	ENSP00000225577	96	374	526	4.00e-66	281	106	170	5	35
unique_7370	295	539	795	ENSP00000369375	823	1082	1125	6.06e-12	265	67	173	25	31
unique_7370	293	491	795	ENSP00000358997	209	420	713	2.91e-10	217	57	137	23	25
unique_7370	299	488	795	ENSP00000295754	247	457	568	4.00e-08	216	56	129	31	24
unique_7370	301	488	795	ENSP00000390477	212	413	477	4.34e-07	214	56	120	38	24
unique_7370	301	488	795	ENSP00000442885	160	361	454	5.27e-07	214	56	120	38	24
unique_7370	403	539	795	ENSP00000288135	775	914	977	7.64e-06	142	31	104	7	17
unique_7382	556	624	4579	ENSP00000466989	157	227	629	1.72e-04	71	28	41	2	2
unique_7408	273	337	1166	ENSP00000374372	202	266	2329	0.002	65	21	44	0	6
unique_7483	780	872	975	ENSP00000500025	150	232	313	0.002	94	28	54	12	10
unique_7483	780	872	975	ENSP00000500732	150	232	313	0.002	94	28	54	12	10
unique_7483	780	872	975	ENSP00000500620	150	232	313	0.002	94	28	54	12	10
unique_7513	482	848	880	ENSP00000496697	82	419	600	0.001	377	75	253	49	42
unique_7513	482	848	880	ENSP00000494136	82	419	600	0.001	377	75	253	49	42
unique_7551	1324	1551	1567	ENSP00000225577	91	289	526	4.86e-11	240	58	129	53	15
unique_7551	1447	1550	1567	ENSP00000288135	780	864	977	0.002	109	34	46	29	7
unique_7572	149	246	814	ENSP00000352071	220	308	1157	1.32e-06	99	31	57	11	23
unique_7572	199	246	814	ENSP00000352071	717	761	1157	0.002	49	18	26	5	23
unique_7572	216	335	814	ENSP00000352071	940	1028	1157	0.008	122	32	55	35	23
unique_7572	385	450	814	ENSP00000321646	207	275	790	5.75e-05	69	27	39	3	8
unique_7572	154	335	814	ENSP00000323280	126	259	669	3.49e-04	184	48	84	52	22
unique_7576	76	381	450	ENSP00000225577	91	352	526	4.62e-20	316	75	177	64	68
unique_7576	74	290	450	ENSP00000369375	822	1032	1125	3.90e-11	238	62	128	48	48
unique_7576	71	243	450	ENSP00000358997	207	363	713	9.60e-09	185	54	91	40	38
unique_7576	78	289	450	ENSP00000390477	209	413	477	7.25e-07	239	65	113	61	47
unique_7576	203	290	450	ENSP00000288135	775	863	977	7.37e-07	91	29	57	5	20
unique_7576	78	289	450	ENSP00000442885	157	361	454	1.44e-06	239	65	113	61	47
unique_7576	192	267	450	ENSP00000295754	342	430	568	4.31e-05	89	28	48	13	17
unique_7580	323	498	576	ENSP00000248450	109	283	435	1.18e-09	179	37	135	7	48
unique_7580	260	428	576	ENSP00000248450	87	298	435	3.64e-07	214	48	119	47	48
unique_7580	280	375	576	ENSP00000248450	333	427	435	1.35e-06	96	26	69	1	48
unique_7580	268	458	576	ENSP00000248450	219	427	435	1.40e-06	227	59	114	54	48
unique_7580	225	417	576	ENSP00000248450	227	427	435	4.79e-05	208	41	145	22	48
unique_7595	2327	2401	2681	ENSP00000384229	738	819	821	0.001	82	26	49	7	3
unique_7617	31	396	438	ENSP00000451610	67	399	407	1.60e-18	379	97	223	59	84
unique_7617	31	396	438	ENSP00000450837	67	399	407	1.60e-18	379	97	223	59	84
unique_7617	28	396	438	ENSP00000479005	105	417	492	4.57e-12	382	91	209	82	84
unique_7668	600	729	7449	ENSP00000349015	252	380	1004	0.005	130	33	96	1	2
unique_7677	20	81	167	ENSP00000454065	468	528	1198	1.64e-05	62	22	39	1	37
unique_7677	18	124	167	ENSP00000295006	534	638	701	0.004	115	31	66	18	64
unique_7695	289	373	658	ENSP00000299608	41	125	455	0.001	88	22	60	6	13
unique_7700	303	391	544	ENSP00000299608	40	126	455	1.37e-21	92	41	43	8	35
unique_7700	155	258	544	ENSP00000299608	33	135	455	2.11e-12	110	36	61	13	35
unique_7705	1555	1675	1778	ENSP00000225577	181	293	526	1.03e-09	122	35	77	10	7
unique_7710	84	161	237	ENSP00000349015	248	352	1004	4.94e-04	105	30	48	27	33
unique_7722	879	1127	1162	ENSP00000494751	986	1231	1279	4.01e-31	250	81	164	5	22
unique_7722	905	1135	1162	ENSP00000494751	427	640	1279	2.20e-17	232	60	153	19	22
unique_7722	906	1120	1162	ENSP00000003084	1227	1439	1481	4.97e-21	217	61	150	6	19
unique_7722	906	1115	1162	ENSP00000003084	441	637	1481	8.97e-17	211	57	139	15	19
unique_7722	900	1157	1162	ENSP00000263094	818	1077	2147	3.60e-18	269	74	175	20	23
unique_7722	889	1114	1162	ENSP00000263094	1795	2015	2147	7.99e-07	232	51	164	17	23
unique_7722	905	1135	1162	ENSP00000442024	352	565	785	1.67e-17	232	60	153	19	20
unique_7722	818	1112	1162	ENSP00000381475	26	307	669	2.97e-12	301	73	203	25	25
unique_7722	806	1084	1162	ENSP00000291524	11	272	664	3.03e-12	289	69	183	37	24
unique_7722	920	1106	1162	ENSP00000426917	77	268	612	6.58e-11	197	58	124	15	16
unique_7722	920	1106	1162	ENSP00000498246	77	268	656	9.93e-11	197	58	124	15	16
unique_7723	90	259	369	ENSP00000385766	56	218	663	0.010	186	52	95	39	46
unique_7759	488	753	774	ENSP00000494751	984	1225	1279	1.98e-37	266	88	154	24	37
unique_7759	537	771	774	ENSP00000494751	428	649	1279	6.40e-23	236	65	156	15	37
unique_7759	518	751	774	ENSP00000003084	1208	1438	1481	4.66e-25	234	63	168	3	30
unique_7759	536	742	774	ENSP00000003084	440	633	1481	8.01e-21	209	59	133	17	30
unique_7759	537	771	774	ENSP00000442024	353	574	785	3.26e-23	236	65	156	15	30
unique_7759	501	749	774	ENSP00000291524	74	308	664	1.84e-15	262	72	150	40	32
unique_7759	501	749	774	ENSP00000381475	79	313	669	2.00e-15	262	72	150	40	32
unique_7759	484	743	774	ENSP00000498246	21	274	656	9.07e-15	269	74	171	24	34
unique_7759	484	743	774	ENSP00000426917	21	274	612	1.46e-14	269	74	171	24	34
unique_7759	512	738	774	ENSP00000263094	800	1021	2147	7.72e-12	230	54	165	11	30
unique_7759	659	742	774	ENSP00000263094	1927	2012	2147	5.00e-04	86	19	65	2	30
unique_7760	4860	5555	5664	ENSP00000185942	40	664	710	2.69e-08	723	152	446	125	21
unique_7760	4789	5431	5664	ENSP00000185942	57	682	710	8.50e-08	681	137	451	93	21
unique_7760	4360	4840	5664	ENSP00000185942	104	559	710	0.001	496	99	342	55	21
unique_7760	2377	2543	5664	ENSP00000274938	620	772	994	1.63e-07	177	51	92	34	25
unique_7760	2225	2433	5664	ENSP00000274938	639	800	994	1.71e-05	211	60	100	51	25
unique_7760	1943	2102	5664	ENSP00000274938	639	783	994	5.12e-05	166	44	95	27	25
unique_7760	1130	1255	5664	ENSP00000274938	638	772	994	7.24e-05	142	48	71	23	25
unique_7760	2857	3038	5664	ENSP00000274938	624	797	994	8.86e-05	196	54	106	36	25
unique_7760	1865	2065	5664	ENSP00000274938	639	799	994	1.44e-04	201	52	109	40	25
unique_7760	3494	3627	5664	ENSP00000274938	632	732	994	2.76e-04	134	42	59	33	25
unique_7760	2669	2811	5664	ENSP00000274938	637	783	994	4.86e-04	157	45	88	24	25
unique_7760	1801	1983	5664	ENSP00000274938	619	786	994	0.002	192	58	101	33	25
unique_7760	3287	3476	5664	ENSP00000274938	601	772	994	0.004	201	59	102	40	25
unique_7760	2391	2553	5664	ENSP00000415187	506	661	808	1.10e-06	173	47	99	27	15
unique_7760	3523	3634	5664	ENSP00000415187	585	691	808	8.57e-06	112	31	76	5	15
unique_7760	2864	3008	5664	ENSP00000415187	515	649	808	1.54e-05	150	48	82	20	15
unique_7760	1881	2065	5664	ENSP00000415187	515	678	808	6.70e-04	197	48	104	45	15
unique_7760	3523	3630	5664	ENSP00000415187	528	671	808	0.003	148	40	64	44	15
unique_7760	1753	1898	5664	ENSP00000415187	515	691	808	0.005	185	50	88	47	15
unique_7760	2224	2326	5664	ENSP00000415187	571	676	808	0.007	111	33	65	13	15
unique_7792	475	629	2672	ENSP00000274938	639	799	994	2.33e-06	164	49	103	12	15
unique_7792	671	834	2672	ENSP00000274938	610	773	994	1.96e-04	180	44	104	32	15
unique_7792	1010	1101	2672	ENSP00000274938	655	754	994	0.001	100	32	60	8	15
unique_7792	475	629	2672	ENSP00000415187	515	678	808	1.98e-05	169	46	104	19	6
unique_7797	476	561	569	ENSP00000465345	14	98	226	0.009	87	27	57	3	15
unique_7805	218	386	519	ENSP00000248450	96	253	435	2.39e-13	170	51	106	13	46
unique_7805	211	388	519	ENSP00000248450	132	300	435	9.29e-11	181	49	117	15	46
unique_7805	305	386	519	ENSP00000248450	90	172	435	2.11e-06	83	27	55	1	46
unique_7805	255	436	519	ENSP00000248450	83	259	435	1.09e-05	189	45	125	19	46
unique_7805	197	381	519	ENSP00000248450	245	433	435	1.37e-05	192	44	138	10	46
unique_7808	446	510	1299	ENSP00000321646	211	275	790	0.004	67	22	41	4	5
unique_7827	6	85	2606	ENSP00000384229	739	820	821	0.003	82	26	54	2	3
unique_7838	1514	1677	3827	ENSP00000274938	616	770	994	2.28e-05	177	56	86	35	24
unique_7838	3326	3459	3827	ENSP00000274938	639	772	994	1.34e-04	140	43	85	12	24
unique_7838	1816	1920	3827	ENSP00000274938	625	729	994	1.50e-04	111	40	59	12	24
unique_7838	2861	2993	3827	ENSP00000274938	650	783	994	4.28e-04	139	47	81	11	24
unique_7838	2917	3074	3827	ENSP00000274938	635	783	994	0.001	174	49	84	41	24
unique_7838	3347	3542	3827	ENSP00000274938	613	782	994	0.001	196	57	113	26	24
unique_7838	3272	3415	3827	ENSP00000274938	653	799	994	0.002	151	48	92	11	24
unique_7838	1787	1914	3827	ENSP00000274938	650	799	994	0.002	152	41	85	26	24
unique_7838	3496	3588	3827	ENSP00000274938	634	713	994	0.005	95	29	49	17	24
unique_7838	2697	2773	3827	ENSP00000274938	654	729	994	0.008	81	28	44	9	24
unique_7838	2921	2993	3827	ENSP00000415187	572	662	808	1.26e-04	91	30	43	18	2
unique_7846	90	399	600	ENSP00000500577	9	333	416	5.66e-21	332	88	215	29	52
unique_7846	53	331	600	ENSP00000366809	72	323	443	3.85e-06	289	71	171	47	47
unique_7848	225	500	688	ENSP00000500577	82	341	416	1.08e-24	283	84	169	30	40
unique_7848	222	425	688	ENSP00000366809	144	347	443	2.20e-07	219	62	127	30	30
unique_7883	383	548	1218	ENSP00000248450	102	245	435	0.007	171	44	95	32	14
unique_7886	1920	2027	2705	ENSP00000384229	728	816	821	0.002	110	29	58	23	10
unique_7886	1905	1997	2705	ENSP00000384229	728	816	821	0.003	98	27	57	14	10
unique_7886	1950	2042	2705	ENSP00000384229	728	816	821	0.003	98	28	56	14	10
unique_7886	1965	2057	2705	ENSP00000384229	728	816	821	0.004	98	27	57	14	10
unique_7886	1875	1952	2705	ENSP00000384229	728	816	821	0.004	89	24	54	11	10
unique_7886	2069	2147	2705	ENSP00000384229	729	816	821	0.006	88	22	57	9	10
unique_7907	1528	1623	4533	ENSP00000384229	730	816	821	8.27e-05	104	33	46	25	2
unique_7911	90	186	192	ENSP00000454065	466	569	1198	1.51e-04	106	29	66	11	51
unique_7916	685	786	789	ENSP00000225577	255	353	526	5.47e-07	107	30	64	13	24
unique_7916	247	333	789	ENSP00000225577	144	225	526	0.001	87	22	60	5	24
unique_7940	1410	1468	1902	ENSP00000300589	955	1013	1041	0.007	59	17	42	0	3
unique_7960	1282	1365	2849	ENSP00000384229	737	820	821	5.95e-04	90	31	47	12	3
unique_7972	3674	3757	4117	ENSP00000384229	737	818	821	0.007	84	23	59	2	2
unique_7982	869	989	1147	ENSP00000369375	210	344	1125	1.68e-09	146	49	61	36	37
unique_7982	527	654	1147	ENSP00000369375	227	375	1125	1.60e-04	151	41	85	25	37
unique_7982	635	771	1147	ENSP00000369375	227	341	1125	2.17e-04	137	39	76	22	37
unique_7982	924	991	1147	ENSP00000369375	226	304	1125	2.32e-04	80	27	40	13	37
unique_7982	822	952	1147	ENSP00000369375	230	374	1125	0.002	150	43	83	24	37
unique_7982	961	999	1147	ENSP00000369375	227	265	1125	0.004	39	17	22	0	37
unique_7982	753	872	1147	ENSP00000463651	473	598	1753	1.11e-04	133	43	70	20	30
unique_7982	647	820	1147	ENSP00000463651	478	648	1753	3.62e-04	186	56	103	27	30
unique_7982	519	641	1147	ENSP00000463651	460	596	1753	5.48e-04	141	44	75	22	30
unique_7982	530	697	1147	ENSP00000283249	469	616	789	0.001	177	52	87	38	15
unique_7982	918	1009	1147	ENSP00000270188	38	144	517	0.004	107	27	65	15	8
unique_7985	3193	3323	3449	ENSP00000349015	242	362	1004	1.29e-05	133	37	82	14	4
unique_8000	267	331	422	ENSP00000295006	501	576	701	0.005	76	22	43	11	15
unique_8014	124	232	237	ENSP00000454065	456	571	1198	3.59e-04	117	28	80	9	46
unique_8014	106	188	237	ENSP00000295006	615	689	701	0.004	84	23	51	10	35
unique_8043	565	779	927	ENSP00000225577	85	308	526	1.75e-15	230	65	144	21	23
unique_8043	673	842	927	ENSP00000288135	771	927	977	4.63e-09	180	59	88	33	18
unique_8043	556	776	927	ENSP00000369375	814	1047	1125	0.004	254	66	135	53	24
unique_8061	329	369	1151	ENSP00000349783	411	445	1192	0.007	41	18	17	6	4
unique_8064	2268	2376	2412	ENSP00000225577	232	328	526	7.33e-08	110	31	65	14	9
unique_8064	1164	1248	2412	ENSP00000225577	90	175	526	6.40e-05	89	25	57	7	9
unique_8064	1447	1468	2412	ENSP00000225577	205	226	526	6.91e-04	22	13	9	0	9
unique_8064	1156	1264	2412	ENSP00000369375	818	921	1125	1.07e-06	110	33	70	7	8
unique_8064	2269	2345	2412	ENSP00000369375	979	1055	1125	0.006	79	25	50	4	8
unique_8064	3	62	2412	ENSP00000454065	467	526	1198	1.92e-04	60	21	39	0	2
unique_8110	758	919	2466	ENSP00000248450	74	242	435	0.001	179	45	107	27	7
unique_8160	870	903	1762	ENSP00000225577	256	289	526	4.31e-04	34	11	23	0	2
unique_8161	276	332	647	ENSP00000345785	536	590	592	0.007	57	18	37	2	9
unique_8193	13	211	328	ENSP00000300589	844	1010	1041	3.99e-16	199	66	101	32	94
unique_8193	15	280	328	ENSP00000300589	760	1023	1041	5.40e-16	277	79	174	24	94
unique_8193	156	309	328	ENSP00000300589	843	997	1041	6.97e-09	155	46	108	1	94
unique_8193	3	163	328	ENSP00000300589	862	1018	1041	2.06e-05	161	42	115	4	94
unique_8208	4749	4782	5071	ENSP00000225577	209	241	526	7.74e-05	34	18	15	1	1
unique_8263	1244	1665	2751	ENSP00000185942	184	656	710	0.003	476	103	316	57	15
unique_8316	731	818	877	ENSP00000299608	39	125	455	1.49e-12	90	33	52	5	22
unique_8316	128	234	877	ENSP00000299608	22	125	455	3.50e-06	107	26	78	3	22
unique_8318	3	442	443	ENSP00000234590	3	431	435	0.0	442	273	154	15	99
unique_8335	98	268	602	ENSP00000500577	92	269	416	2.83e-09	181	56	112	13	28
unique_8335	202	256	602	ENSP00000366809	255	308	443	5.78e-04	55	19	35	1	9
unique_8380	717	953	1317	ENSP00000225577	95	293	526	6.39e-11	246	59	131	56	18
unique_8380	830	1043	1317	ENSP00000295754	354	559	568	1.91e-08	234	59	127	48	16
unique_8380	719	956	1317	ENSP00000358997	218	427	713	1.19e-06	241	60	147	34	18
unique_8380	713	1012	1317	ENSP00000369375	823	1088	1125	1.47e-06	307	67	192	48	23
unique_8380	717	875	1317	ENSP00000390477	211	357	477	8.71e-04	164	41	101	22	12
unique_8380	850	1015	1317	ENSP00000288135	789	923	977	0.001	168	39	94	35	13
unique_8380	790	875	1317	ENSP00000442885	226	305	454	0.002	88	25	53	10	7
unique_8389	230	388	627	ENSP00000365840	219	368	485	4.94e-04	170	47	92	31	25
unique_8390	230	388	627	ENSP00000365840	219	368	485	5.25e-04	170	47	92	31	25
unique_8393	2750	2835	3432	ENSP00000349015	307	400	1004	0.010	94	24	62	8	3
unique_8454	693	909	1121	ENSP00000466989	37	226	629	0.007	225	60	122	43	19
unique_8485	210	339	371	ENSP00000225577	209	336	526	2.66e-04	140	38	80	22	35
unique_8528	560	661	783	ENSP00000501257	175	264	568	6.74e-05	105	33	54	18	13
unique_8530	422	601	623	ENSP00000225577	201	355	526	0.003	188	40	107	41	29
unique_8532	208	335	337	ENSP00000385766	400	563	663	0.005	170	45	77	48	38
unique_8574	138	848	1032	ENSP00000260197	100	753	2215	3.68e-70	740	211	414	115	69
