# Supplementary material for: Molecular Mimicry between Toxoplasma gondii B-Cell Epitopes and Neurodevelopmental Proteins: An Immunoinformatic Approach
Source: Biomolecules. 2024 Aug 1;14(8):933. doi: 10.3390/biom14080933 (PMC11352964; doi:10.3390/biom14080933)
Supplement: Supplementary file 1 [file biomolecules-14-00933-s001.zip › Supplemental S2/random/blast-all_methods-hs_surface_random_15-filtered.txt]

unique_129	12	259	283	ENSP00000482642	979	1227	1295	7.03e-14	255	63	179	13	88
unique_129	13	265	283	ENSP00000342838	1015	1276	1371	1.23e-13	270	64	181	25	89
unique_129	7	266	283	ENSP00000430686	674	943	977	4.83e-13	284	65	181	38	92
unique_129	7	266	283	ENSP00000383977	779	1048	1082	5.72e-13	284	65	181	38	92
unique_264	38	141	144	ENSP00000475084	814	924	1549	2.39e-11	112	33	70	9	90
unique_264	16	129	144	ENSP00000475084	828	932	1549	4.64e-06	122	32	65	25	90
unique_264	67	144	144	ENSP00000475084	810	883	1549	0.001	78	20	54	4	90
unique_355	1	267	270	ENSP00000426433	2	268	273	3.89e-104	267	137	130	0	99
unique_459	40	334	469	ENSP00000299608	39	345	455	9.23e-23	324	83	195	46	82
unique_459	364	454	469	ENSP00000299608	38	128	455	1.92e-11	93	30	59	4	82
unique_732	8	169	192	ENSP00000265986	54	230	1020	4.67e-49	177	81	81	15	84
unique_1170	82	457	465	ENSP00000437073	395	776	2055	3.07e-27	394	98	266	30	81
unique_1350	34	499	567	ENSP00000499804	22	478	510	7.35e-40	475	126	322	27	82
unique_1350	34	499	567	ENSP00000320935	22	478	510	7.35e-40	475	126	322	27	82
unique_1532	12	76	78	ENSP00000317997	815	880	1552	8.89e-04	66	16	49	1	85
unique_1532	11	76	78	ENSP00000317997	851	924	1552	0.009	74	17	49	8	85
unique_2410	1	254	282	ENSP00000342838	1009	1275	1371	1.50e-17	269	59	193	17	90
unique_2410	9	249	282	ENSP00000482642	982	1227	1295	3.25e-15	251	61	175	15	85
unique_2410	7	254	282	ENSP00000430686	680	941	977	1.00e-12	264	56	190	18	88
unique_2410	7	254	282	ENSP00000383977	785	1046	1082	1.13e-12	264	56	190	18	88
unique_2519	14	475	564	ENSP00000265986	558	939	1020	2.49e-14	467	99	278	90	82
unique_3546	76	416	416	ENSP00000343032	64	377	378	6.83e-62	354	123	178	53	82
unique_3841	18	156	168	ENSP00000475084	756	918	1549	1.10e-09	164	45	93	26	83
unique_3841	18	163	168	ENSP00000317997	752	881	1552	8.54e-08	167	42	67	58	87
unique_4007	19	563	567	ENSP00000412717	33	552	574	9.83e-11	575	136	354	85	96
unique_4468	18	554	574	ENSP00000412717	21	555	574	0.0	537	296	239	2	94
unique_4643	80	656	666	ENSP00000412717	13	555	574	1.95e-119	578	204	338	36	87
unique_5210	8	297	350	ENSP00000351905	274	571	593	2.21e-11	319	86	183	50	83
unique_5312	8	273	289	ENSP00000426433	4	270	273	2.18e-95	268	137	128	3	92
unique_5488	8	114	115	ENSP00000215754	11	114	116	9.69e-13	107	32	72	3	93
unique_5801	8	256	294	ENSP00000383977	786	1046	1082	2.25e-15	266	62	182	22	85
unique_5801	8	256	294	ENSP00000430686	681	941	977	2.43e-15	266	62	182	22	85
unique_5801	6	258	294	ENSP00000342838	1014	1277	1371	2.71e-14	270	69	178	23	86
unique_5801	7	251	294	ENSP00000482642	980	1227	1295	1.00e-11	254	60	179	15	83
unique_5801	8	271	294	ENSP00000351905	274	575	593	1.20e-06	313	62	191	60	90
unique_6214	19	931	1021	ENSP00000265986	46	944	1020	9.25e-99	925	251	636	38	89
unique_7032	28	533	545	ENSP00000412717	41	554	574	2.34e-08	555	120	345	90	93
unique_7192	31	375	378	ENSP00000450837	51	367	407	3.00e-21	358	93	211	54	91
unique_7276	20	231	241	ENSP00000430686	714	941	977	7.56e-12	236	57	147	32	88
unique_7276	20	231	241	ENSP00000383977	819	1046	1082	8.68e-12	236	57	147	32	88
unique_7617	31	396	438	ENSP00000450837	67	399	407	1.57e-18	379	97	223	59	84
unique_7846	108	595	600	ENSP00000499804	26	508	510	1.30e-33	510	130	331	49	81
unique_7846	108	595	600	ENSP00000320935	26	508	510	1.30e-33	510	130	331	49	81
