# Supplementary material for: Molecular Mimicry between Toxoplasma gondii B-Cell Epitopes and Neurodevelopmental Proteins: An Immunoinformatic Approach
Source: Biomolecules. 2024 Aug 1;14(8):933. doi: 10.3390/biom14080933 (PMC11352964; doi:10.3390/biom14080933)
Supplement: Supplementary file 1 [file biomolecules-14-00933-s001.zip › Supplemental S2/random/blast-all_methods-hs_surface_random_15-protein_ids.txt]

ENSP00000215754
ENSP00000265986
ENSP00000299608
ENSP00000317997
ENSP00000320935
ENSP00000342838
ENSP00000343032
ENSP00000351905
ENSP00000383977
ENSP00000412717
ENSP00000426433
ENSP00000430686
ENSP00000437073
ENSP00000450837
ENSP00000475084
ENSP00000482642
ENSP00000499804
