# Supplementary material for: Molecular Mimicry between Toxoplasma gondii B-Cell Epitopes and Neurodevelopmental Proteins: An Immunoinformatic Approach
Source: Biomolecules. 2024 Aug 1;14(8):933. doi: 10.3390/biom14080933 (PMC11352964; doi:10.3390/biom14080933)
Supplement: Supplementary file 1 [file biomolecules-14-00933-s001.zip › Supplemental S2/random/blast-all_methods-hs_surface_random_15.txt]

unique_2	1470	1592	2375	ENSP00000355746	3	106	449	0.005	123	35	69	19	5
unique_6	613	658	784	ENSP00000494248	18	63	107	0.002	46	16	30	0	6
unique_9	43	197	541	ENSP00000412717	47	197	574	2.10e-07	159	42	105	12	29
unique_35	370	908	1044	ENSP00000237612	56	571	656	4.70e-55	559	154	342	63	52
unique_35	276	922	1044	ENSP00000381467	6	601	667	1.33e-42	671	171	401	99	62
unique_35	371	922	1044	ENSP00000381475	95	603	669	1.55e-42	568	148	345	75	53
unique_62	163	220	279	ENSP00000479889	299	358	461	3.74e-08	60	23	35	2	21
unique_62	168	221	279	ENSP00000351905	397	454	593	4.13e-05	58	23	31	4	19
unique_62	152	208	279	ENSP00000482642	1079	1139	1295	5.81e-05	61	19	38	4	20
unique_62	156	203	279	ENSP00000358991	319	368	634	1.64e-04	50	16	32	2	17
unique_62	168	221	279	ENSP00000257963	328	385	506	5.93e-04	58	21	33	4	19
unique_62	158	230	279	ENSP00000342838	1130	1199	1371	0.004	75	20	48	7	26
unique_75	1626	1701	1941	ENSP00000381467	87	168	667	3.90e-05	85	29	44	12	15
unique_75	781	992	1941	ENSP00000381467	99	304	667	0.001	224	53	141	30	15
unique_75	1626	1701	1941	ENSP00000381475	89	170	669	4.25e-05	85	29	44	12	15
unique_75	781	992	1941	ENSP00000381475	101	306	669	8.02e-04	224	53	141	30	15
unique_75	795	1062	1941	ENSP00000237612	75	339	656	2.47e-04	281	58	194	29	14
unique_85	77	512	821	ENSP00000437073	389	840	2055	5.91e-33	457	126	305	26	53
unique_87	311	486	1266	ENSP00000381467	76	251	667	3.07e-14	188	55	109	24	36
unique_87	943	1217	1266	ENSP00000381467	21	277	667	7.46e-13	290	72	170	48	36
unique_87	311	486	1266	ENSP00000381475	78	253	669	3.98e-14	188	55	109	24	36
unique_87	943	1217	1266	ENSP00000381475	23	279	669	1.05e-12	290	72	170	48	36
unique_87	326	597	1266	ENSP00000237612	60	350	656	4.17e-11	301	76	186	39	35
unique_87	1029	1204	1266	ENSP00000237612	77	235	656	1.64e-07	184	48	103	33	35
unique_117	124	311	424	ENSP00000479889	232	385	461	1.77e-11	194	50	98	46	44
unique_117	123	222	424	ENSP00000482642	1023	1125	1295	2.02e-11	103	33	67	3	24
unique_117	57	222	424	ENSP00000430686	682	839	977	2.43e-07	188	45	91	52	39
unique_117	75	222	424	ENSP00000342838	1010	1170	1371	2.45e-07	161	40	108	13	35
unique_117	57	222	424	ENSP00000383977	787	944	1082	2.55e-07	188	45	91	52	39
unique_117	57	222	424	ENSP00000358991	218	363	634	2.53e-06	178	38	96	44	39
unique_117	98	221	424	ENSP00000257963	213	357	506	2.62e-04	146	37	86	23	29
unique_117	185	221	424	ENSP00000351905	381	426	593	0.001	46	17	20	9	9
unique_125	136	172	324	ENSP00000261892	803	840	1100	2.31e-04	38	19	18	1	11
unique_126	79	195	209	ENSP00000426433	57	170	273	4.28e-05	118	27	86	5	56
unique_129	12	259	283	ENSP00000482642	979	1227	1295	7.03e-14	255	63	179	13	88
unique_129	13	265	283	ENSP00000342838	1015	1276	1371	1.23e-13	270	64	181	25	89
unique_129	15	209	283	ENSP00000479889	192	382	461	4.64e-13	200	59	127	14	69
unique_129	7	266	283	ENSP00000430686	674	943	977	4.83e-13	284	65	181	38	92
unique_129	7	266	283	ENSP00000383977	779	1048	1082	5.72e-13	284	65	181	38	92
unique_129	8	206	283	ENSP00000358991	211	416	634	4.71e-08	211	47	147	17	70
unique_129	132	189	283	ENSP00000351905	397	458	593	2.93e-05	62	23	35	4	20
unique_129	132	238	283	ENSP00000257963	328	460	506	3.43e-05	133	36	71	26	38
unique_221	297	398	852	ENSP00000299608	39	133	455	5.81e-07	102	25	70	7	17
unique_221	669	714	852	ENSP00000299608	22	73	455	4.74e-04	52	18	28	6	17
unique_248	392	498	1129	ENSP00000479889	299	383	461	1.53e-06	107	32	53	22	9
unique_248	469	493	1129	ENSP00000342838	1190	1215	1371	0.004	26	15	10	1	2
unique_248	363	493	1129	ENSP00000351905	357	480	593	0.004	147	37	71	39	12
unique_264	38	141	144	ENSP00000317997	810	920	1552	1.68e-12	112	34	69	9	74
unique_264	67	144	144	ENSP00000317997	806	879	1552	2.29e-07	78	24	50	4	74
unique_264	38	141	144	ENSP00000475084	814	924	1549	2.39e-11	112	33	70	9	90
unique_264	16	129	144	ENSP00000475084	828	932	1549	4.64e-06	122	32	65	25	90
unique_264	67	144	144	ENSP00000475084	810	883	1549	0.001	78	20	54	4	90
unique_271	153	758	765	ENSP00000381475	95	660	669	9.42e-77	614	186	372	56	79
unique_271	153	758	765	ENSP00000381467	93	658	667	9.52e-77	615	188	369	58	79
unique_271	158	763	765	ENSP00000237612	61	653	656	5.14e-71	629	189	381	59	79
unique_327	283	369	777	ENSP00000389814	14	96	245	4.15e-04	89	29	52	8	11
unique_338	265	349	895	ENSP00000389814	40	135	245	0.008	96	31	54	11	9
unique_342	288	375	507	ENSP00000437073	389	481	2055	0.001	95	33	53	9	17
unique_349	501	611	693	ENSP00000257963	306	423	506	1.08e-05	118	28	83	7	16
unique_349	523	603	693	ENSP00000351905	397	482	593	0.002	86	19	62	5	12
unique_350	225	339	3185	ENSP00000350152	245	345	988	2.63e-04	116	32	68	16	4
unique_350	225	339	3185	ENSP00000369205	251	351	994	2.68e-04	116	32	68	16	4
unique_350	225	339	3185	ENSP00000369202	275	375	967	3.34e-04	116	32	68	16	4
unique_355	1	267	270	ENSP00000426433	2	268	273	3.89e-104	267	137	130	0	99
unique_389	113	361	766	ENSP00000393151	301	564	807	1.18e-10	270	65	178	27	33
unique_442	264	508	583	ENSP00000479496	200	448	957	2.45e-06	280	57	157	66	42
unique_449	287	346	436	ENSP00000411770	53	112	286	1.69e-05	60	22	38	0	14
unique_458	37	303	513	ENSP00000482642	979	1225	1295	3.83e-11	275	63	176	36	52
unique_458	96	262	513	ENSP00000479889	242	388	461	6.61e-11	170	43	101	26	33
unique_458	33	274	513	ENSP00000358991	211	440	634	1.40e-10	253	61	158	34	47
unique_458	36	254	513	ENSP00000257963	209	413	506	3.11e-08	240	55	129	56	43
unique_458	36	256	513	ENSP00000351905	271	484	593	7.73e-08	242	55	138	49	43
unique_458	29	265	513	ENSP00000383977	776	1000	1082	1.09e-07	254	55	153	46	46
unique_458	29	265	513	ENSP00000430686	671	895	977	1.27e-07	254	55	153	46	46
unique_458	7	266	513	ENSP00000342838	981	1230	1371	1.42e-06	277	57	176	44	51
unique_459	40	334	469	ENSP00000299608	39	345	455	9.23e-23	324	83	195	46	82
unique_459	364	454	469	ENSP00000299608	38	128	455	1.92e-11	93	30	59	4	82
unique_487	168	233	636	ENSP00000380963	45	112	161	7.26e-04	68	23	43	2	10
unique_506	222	550	758	ENSP00000354080	59	354	989	8.39e-08	341	92	192	57	43
unique_506	305	361	758	ENSP00000354080	57	111	989	2.08e-04	57	21	34	2	43
unique_506	240	356	758	ENSP00000366307	296	394	576	0.003	118	38	60	20	15
unique_511	83	194	565	ENSP00000436127	20	139	852	0.008	121	35	76	10	20
unique_532	473	628	672	ENSP00000342838	1137	1288	1371	1.84e-04	166	44	98	24	23
unique_547	279	300	478	ENSP00000513363	753	774	1212	2.76e-04	22	15	7	0	5
unique_547	279	300	478	ENSP00000306782	687	708	1146	3.01e-04	22	15	7	0	5
unique_547	216	346	478	ENSP00000400010	1159	1307	1338	5.63e-04	153	37	90	26	27
unique_549	32	123	143	ENSP00000349436	309	399	864	0.006	97	26	60	11	64
unique_549	32	123	143	ENSP00000353892	309	399	773	0.006	97	26	60	11	64
unique_567	32	229	407	ENSP00000479889	189	383	461	4.27e-07	204	52	137	15	49
unique_567	33	237	407	ENSP00000482642	980	1185	1295	1.20e-05	212	45	154	13	50
unique_567	33	296	407	ENSP00000342838	1015	1280	1371	1.68e-05	285	55	190	40	65
unique_567	112	260	407	ENSP00000383977	885	1024	1082	1.48e-04	157	41	91	25	37
unique_567	119	260	407	ENSP00000430686	787	919	977	1.66e-04	150	40	85	25	35
unique_567	34	199	407	ENSP00000358991	217	390	634	0.004	178	47	115	16	41
unique_567	13	201	407	ENSP00000257963	190	382	506	0.008	205	47	130	28	46
unique_598	905	1307	2159	ENSP00000354080	30	409	989	5.80e-39	423	140	220	63	61
unique_598	468	881	2159	ENSP00000354080	20	425	989	2.13e-38	437	138	245	54	61
unique_598	522	935	2159	ENSP00000354080	33	430	989	8.20e-38	431	138	243	50	61
unique_598	248	618	2159	ENSP00000354080	17	415	989	7.61e-33	415	132	223	60	61
unique_598	1125	1498	2159	ENSP00000354080	25	391	989	5.14e-32	393	133	215	45	61
unique_598	1258	1520	2159	ENSP00000354080	32	335	989	6.17e-24	314	100	153	61	61
unique_598	204	555	2159	ENSP00000354080	59	393	989	2.43e-22	367	109	211	47	61
unique_598	468	764	2159	ENSP00000366307	194	468	576	3.03e-17	302	92	178	32	60
unique_598	1108	1372	2159	ENSP00000366307	219	466	576	3.78e-15	282	83	148	51	60
unique_598	983	1208	2159	ENSP00000366307	222	468	576	1.25e-13	272	75	126	71	60
unique_598	926	1163	2159	ENSP00000366307	256	466	576	3.00e-11	247	69	133	45	60
unique_598	1113	1346	2159	ENSP00000366307	265	474	576	7.83e-11	259	76	109	74	60
unique_598	280	509	2159	ENSP00000366307	255	466	576	9.70e-11	240	68	134	38	60
unique_598	567	845	2159	ENSP00000366307	224	466	576	1.34e-10	284	83	155	46	60
unique_598	750	989	2159	ENSP00000366307	255	468	576	8.78e-08	246	71	137	38	60
unique_598	1277	1495	2159	ENSP00000366307	256	466	576	2.26e-07	228	66	136	26	60
unique_598	204	333	2159	ENSP00000366307	349	466	576	9.19e-05	131	42	75	14	60
unique_598	461	523	2159	ENSP00000329869	764	841	934	8.54e-05	78	29	34	15	15
unique_598	732	775	2159	ENSP00000329869	793	840	934	5.91e-04	48	23	21	4	15
unique_598	814	858	2159	ENSP00000329869	793	840	934	0.001	48	20	25	3	15
unique_598	1209	1300	2159	ENSP00000329869	786	870	934	0.001	96	29	52	15	15
unique_598	1464	1506	2159	ENSP00000329869	793	838	934	0.003	46	19	24	3	15
unique_598	560	606	2159	ENSP00000329869	793	840	934	0.004	48	21	26	1	15
unique_598	760	817	2159	ENSP00000388000	130	185	294	0.001	60	24	30	6	5
unique_598	1258	1300	2159	ENSP00000388000	143	184	294	0.003	45	19	21	5	5
unique_657	704	964	983	ENSP00000383977	775	1049	1082	9.55e-18	290	70	176	44	27
unique_657	704	964	983	ENSP00000430686	670	944	977	1.01e-17	290	70	176	44	27
unique_657	716	905	983	ENSP00000479889	192	383	461	2.69e-17	195	57	130	8	19
unique_657	710	971	983	ENSP00000257963	207	501	506	3.77e-15	307	80	170	57	27
unique_657	716	855	983	ENSP00000358991	218	363	634	1.32e-13	150	43	93	14	14
unique_657	716	975	983	ENSP00000482642	982	1246	1295	2.03e-12	271	57	197	17	26
unique_657	699	965	983	ENSP00000342838	1000	1279	1371	1.15e-11	285	70	192	23	27
unique_657	703	961	983	ENSP00000351905	265	560	593	3.77e-08	309	72	174	63	26
unique_664	7	122	547	ENSP00000412717	29	148	574	2.03e-08	120	31	85	4	21
unique_665	159	297	366	ENSP00000383977	883	1011	1082	2.78e-08	142	46	80	16	38
unique_665	159	297	366	ENSP00000430686	778	906	977	3.16e-08	142	46	80	16	38
unique_665	175	277	366	ENSP00000479889	288	383	461	4.09e-08	107	32	60	15	28
unique_665	39	311	366	ENSP00000342838	1015	1255	1371	1.51e-07	283	65	166	52	75
unique_665	181	274	366	ENSP00000351905	379	482	593	1.50e-06	107	31	60	16	26
unique_665	182	272	366	ENSP00000257963	312	411	506	1.84e-06	107	34	50	23	25
unique_665	150	246	366	ENSP00000358991	291	398	634	8.27e-04	108	26	71	11	27
unique_665	181	283	366	ENSP00000482642	1086	1184	1295	0.001	112	31	59	22	28
unique_732	8	169	192	ENSP00000265986	54	230	1020	4.67e-49	177	81	81	15	84
unique_758	117	167	1352	ENSP00000265986	105	154	1020	0.002	52	18	31	3	4
unique_783	359	515	2001	ENSP00000479889	222	383	461	0.001	165	36	118	11	8
unique_799	28	136	594	ENSP00000411767	537	638	1065	0.001	109	25	77	7	18
unique_799	28	136	594	ENSP00000349783	537	638	1192	0.002	109	25	77	7	18
unique_820	78	150	359	ENSP00000385766	314	391	663	6.87e-04	78	30	43	5	20
unique_862	264	621	852	ENSP00000422983	112	450	826	3.88e-37	362	113	222	27	42
unique_862	189	657	852	ENSP00000263980	85	533	816	1.02e-35	479	133	306	40	55
unique_872	421	479	2030	ENSP00000349783	12	74	1192	5.38e-05	65	20	37	8	3
unique_872	421	479	2030	ENSP00000411767	12	74	1065	6.63e-05	65	20	37	8	3
unique_880	113	284	612	ENSP00000381475	113	276	669	1.59e-06	180	46	110	24	51
unique_880	378	517	612	ENSP00000381475	107	262	669	2.40e-05	166	36	94	36	51
unique_880	113	284	612	ENSP00000381467	111	274	667	1.89e-06	180	46	110	24	51
unique_880	378	517	612	ENSP00000381467	105	260	667	2.57e-05	166	36	94	36	51
unique_880	457	532	612	ENSP00000237612	164	244	656	0.007	81	21	55	5	12
unique_886	969	1096	1387	ENSP00000430686	681	823	977	4.95e-09	146	44	81	21	9
unique_886	969	1096	1387	ENSP00000383977	786	928	1082	5.44e-09	146	44	81	21	9
unique_886	1211	1271	1387	ENSP00000479889	324	385	461	2.94e-04	64	25	34	5	14
unique_886	970	1097	1387	ENSP00000479889	192	319	461	0.002	131	36	89	6	14
unique_886	1209	1290	1387	ENSP00000342838	1158	1242	1371	4.42e-04	86	25	56	5	6
unique_886	969	1096	1387	ENSP00000257963	212	342	506	0.002	142	35	82	25	9
unique_897	221	533	2590	ENSP00000437073	402	637	2055	3.85e-13	318	75	156	87	14
unique_897	798	854	2590	ENSP00000437073	807	862	2055	0.004	57	19	37	1	14
unique_902	26	77	78	ENSP00000343032	84	134	378	0.002	52	14	37	1	67
unique_907	655	804	807	ENSP00000437073	1788	1926	2055	0.002	158	38	93	27	19
unique_908	419	489	1084	ENSP00000265986	85	151	1020	4.80e-06	71	26	41	4	7
unique_928	505	586	621	ENSP00000299608	45	125	455	7.23e-12	85	32	46	7	32
unique_928	108	222	621	ENSP00000299608	45	159	455	3.42e-05	118	34	78	6	32
unique_937	2999	3255	3401	ENSP00000437073	1387	1633	2055	0.003	264	68	172	24	8
unique_1002	414	592	877	ENSP00000369205	202	388	994	0.007	206	57	103	46	20
unique_1002	414	592	877	ENSP00000350152	196	382	988	0.008	206	57	103	46	20
unique_1025	194	222	1416	ENSP00000349783	411	440	1192	1.40e-04	30	19	10	1	2
unique_1025	194	222	1416	ENSP00000411767	411	440	1065	1.63e-04	30	19	10	1	2
unique_1068	766	1014	1063	ENSP00000479496	189	436	957	2.36e-05	267	67	163	37	23
unique_1114	119	196	272	ENSP00000350152	232	336	988	6.31e-04	105	30	48	27	29
unique_1114	119	196	272	ENSP00000369205	238	342	994	6.31e-04	105	30	48	27	29
unique_1114	119	196	272	ENSP00000369202	262	366	967	8.94e-04	105	30	48	27	29
unique_1114	122	204	272	ENSP00000453302	692	775	825	0.005	92	29	46	17	31
unique_1124	416	455	1765	ENSP00000479889	347	385	461	2.47e-06	40	21	18	1	2
unique_1124	423	510	1765	ENSP00000342838	1190	1268	1371	0.005	90	26	51	13	5
unique_1154	1325	1491	2126	ENSP00000437073	1475	1637	2055	4.12e-06	175	52	103	20	8
unique_1170	82	457	465	ENSP00000437073	395	776	2055	3.07e-27	394	98	266	30	81
unique_1189	235	452	517	ENSP00000381475	100	303	669	6.94e-13	222	67	133	22	42
unique_1189	235	452	517	ENSP00000381467	98	301	667	7.76e-13	222	67	133	22	42
unique_1189	235	465	517	ENSP00000237612	61	284	656	8.83e-13	240	66	149	25	45
unique_1217	593	681	745	ENSP00000479889	299	385	461	0.003	97	27	52	18	12
unique_1217	586	677	745	ENSP00000342838	1128	1218	1371	0.006	100	29	54	17	12
unique_1217	551	686	745	ENSP00000351905	344	492	593	0.007	153	34	98	21	18
unique_1217	566	679	745	ENSP00000257963	287	416	506	0.008	137	38	69	30	15
unique_1279	159	192	821	ENSP00000349783	409	440	1192	0.004	34	16	16	2	10
unique_1279	89	132	821	ENSP00000349783	411	454	1192	0.004	45	18	25	2	10
unique_1279	89	132	821	ENSP00000411767	411	454	1065	0.004	45	18	25	2	10
unique_1279	159	192	821	ENSP00000411767	409	440	1065	0.005	34	16	16	2	10
unique_1350	34	499	567	ENSP00000499804	22	478	510	7.35e-40	475	126	322	27	82
unique_1350	34	499	567	ENSP00000320935	22	478	510	7.35e-40	475	126	322	27	82
unique_1350	34	362	567	ENSP00000500577	22	341	416	6.37e-24	338	88	223	27	58
unique_1385	551	795	1605	ENSP00000354080	532	728	989	0.006	252	56	134	62	15
unique_1396	420	472	551	ENSP00000296585	477	535	1182	0.009	59	17	36	6	10
unique_1433	309	497	534	ENSP00000342838	1094	1275	1371	2.19e-09	199	49	123	27	35
unique_1433	338	501	534	ENSP00000383977	899	1050	1082	1.08e-04	173	45	98	30	31
unique_1433	338	501	534	ENSP00000430686	794	945	977	1.31e-04	173	45	98	30	31
unique_1433	330	426	534	ENSP00000257963	310	413	506	0.002	109	32	60	17	18
unique_1447	177	339	395	ENSP00000462597	19	197	302	8.27e-08	182	47	113	22	41
unique_1498	143	289	313	ENSP00000369205	202	330	994	8.39e-04	148	41	87	20	47
unique_1498	143	289	313	ENSP00000350152	196	324	988	0.001	148	41	87	20	47
unique_1498	143	289	313	ENSP00000369202	226	354	967	0.002	148	41	87	20	47
unique_1531	159	316	349	ENSP00000261892	670	849	1100	0.010	188	42	108	38	45
unique_1532	12	76	78	ENSP00000317997	815	880	1552	8.89e-04	66	16	49	1	85
unique_1532	11	76	78	ENSP00000317997	851	924	1552	0.009	74	17	49	8	85
unique_1553	300	402	1306	ENSP00000479889	290	385	461	0.008	104	24	71	9	8
unique_1588	208	252	359	ENSP00000499447	185	227	541	0.001	45	19	24	2	13
unique_1588	208	252	359	ENSP00000301679	185	227	541	0.001	45	19	24	2	13
unique_1601	47	105	120	ENSP00000263398	199	253	362	0.002	59	17	38	4	49
unique_1617	255	601	716	ENSP00000354080	56	360	989	1.02e-07	355	86	211	58	60
unique_1617	173	546	716	ENSP00000354080	59	395	989	5.20e-04	412	89	210	113	60
unique_1617	169	358	716	ENSP00000366307	304	475	576	2.52e-04	196	55	111	30	27
unique_1617	254	359	716	ENSP00000366307	304	400	576	5.55e-04	108	30	65	13	27
unique_1631	317	475	565	ENSP00000354080	261	407	989	6.68e-05	164	55	87	22	44
unique_1631	309	511	565	ENSP00000354080	177	359	989	9.17e-05	204	54	128	22	44
unique_1631	443	559	565	ENSP00000354080	50	165	989	0.007	121	31	81	9	44
unique_1631	321	502	565	ENSP00000366307	265	392	576	0.006	185	46	79	60	32
unique_1662	67	266	762	ENSP00000479889	189	390	461	7.00e-19	208	60	134	14	26
unique_1662	69	312	762	ENSP00000482642	981	1237	1295	2.09e-16	259	64	178	17	32
unique_1662	65	310	762	ENSP00000430686	677	940	977	8.71e-14	268	63	179	26	32
unique_1662	65	310	762	ENSP00000383977	782	1045	1082	9.36e-14	268	63	179	26	32
unique_1662	70	318	762	ENSP00000342838	1017	1288	1371	2.35e-12	279	67	175	37	33
unique_1662	70	258	762	ENSP00000358991	218	420	634	3.42e-08	209	55	128	26	25
unique_1662	66	243	762	ENSP00000257963	209	385	506	3.96e-07	194	51	110	33	23
unique_1662	58	255	762	ENSP00000351905	263	482	593	5.17e-07	226	52	140	34	26
unique_1667	513	574	1250	ENSP00000343032	1	57	378	0.006	64	20	35	9	5
unique_1689	683	740	800	ENSP00000479889	326	383	461	0.001	59	18	39	2	7
unique_1710	107	703	793	ENSP00000237612	3	572	656	4.12e-59	615	162	390	63	75
unique_1710	118	401	793	ENSP00000381467	50	330	667	3.21e-48	292	106	167	19	36
unique_1710	118	714	793	ENSP00000381475	52	601	669	3.68e-48	620	163	364	93	75
unique_1722	506	644	2483	ENSP00000437073	410	540	2055	0.001	139	34	97	8	11
unique_1722	1389	1517	2483	ENSP00000437073	1095	1219	2055	0.002	129	36	89	4	11
unique_1727	168	309	674	ENSP00000354080	20	156	989	2.42e-20	146	56	77	13	31
unique_1727	158	364	674	ENSP00000354080	59	286	989	1.16e-17	252	78	105	69	31
unique_1727	158	315	674	ENSP00000354080	265	407	989	3.77e-17	158	54	89	15	31
unique_1727	158	343	674	ENSP00000354080	226	388	989	2.08e-15	188	59	102	27	31
unique_1727	154	365	674	ENSP00000354080	183	367	989	7.36e-15	215	69	113	33	31
unique_1727	154	229	674	ENSP00000354080	342	411	989	2.49e-06	76	28	42	6	31
unique_1727	152	343	674	ENSP00000366307	259	466	576	1.09e-07	229	63	108	58	30
unique_1727	141	315	674	ENSP00000366307	207	369	576	1.17e-07	179	50	109	20	30
unique_1727	155	208	674	ENSP00000366307	422	468	576	0.002	54	22	25	7	30
unique_1727	241	311	674	ENSP00000329869	772	840	934	2.36e-05	73	26	41	6	29
unique_1727	275	370	674	ENSP00000329869	750	850	934	2.50e-05	106	34	57	15	29
unique_1727	175	221	674	ENSP00000329869	794	840	934	0.006	47	15	32	0	29
unique_1727	219	259	674	ENSP00000329869	794	833	934	0.008	41	14	26	1	29
unique_1727	285	321	674	ENSP00000353013	262	297	491	5.48e-04	37	17	19	1	5
unique_1727	158	221	674	ENSP00000388000	130	185	294	0.003	64	20	36	8	9
unique_1731	1759	1794	3593	ENSP00000381475	100	135	669	0.004	36	17	19	0	1
unique_1731	1759	1794	3593	ENSP00000381467	98	133	667	0.004	36	17	19	0	1
unique_1743	1027	1079	1430	ENSP00000479889	332	383	461	0.001	53	17	35	1	4
unique_1745	1672	1806	1882	ENSP00000188790	618	752	761	2.51e-16	137	43	90	4	14
unique_1745	599	646	1882	ENSP00000188790	183	231	761	1.85e-06	49	19	29	1	14
unique_1745	1429	1514	1882	ENSP00000188790	531	613	761	2.40e-05	90	27	52	11	14
unique_1755	87	133	172	ENSP00000432876	138	185	248	0.002	48	14	33	1	27
unique_1756	488	587	1716	ENSP00000312158	236	334	528	0.006	104	30	65	9	6
unique_1776	221	351	797	ENSP00000351554	213	335	725	0.010	137	40	77	20	16
unique_1781	62	156	1178	ENSP00000513363	28	129	1212	0.006	102	32	63	7	8
unique_1787	505	646	2451	ENSP00000437073	470	602	2055	1.44e-19	143	49	83	11	11
unique_1787	1253	1391	2451	ENSP00000437073	1011	1182	2055	0.003	174	41	96	37	11
unique_1807	201	360	3282	ENSP00000369205	191	338	994	4.51e-06	164	47	97	20	5
unique_1807	201	360	3282	ENSP00000350152	185	332	988	5.60e-06	164	47	97	20	5
unique_1811	23	119	592	ENSP00000261892	736	849	1100	6.59e-04	118	41	52	25	16
unique_1848	31	245	342	ENSP00000430686	674	906	977	2.34e-22	234	68	146	20	63
unique_1848	31	245	342	ENSP00000383977	779	1011	1082	2.60e-22	234	68	146	20	63
unique_1848	39	246	342	ENSP00000482642	982	1198	1295	4.56e-15	221	56	148	17	61
unique_1848	39	223	342	ENSP00000342838	1017	1217	1371	2.63e-14	203	52	131	20	54
unique_1848	27	228	342	ENSP00000479889	174	385	461	3.93e-14	218	60	136	22	59
unique_1848	32	226	342	ENSP00000358991	211	420	634	5.25e-09	214	51	140	23	57
unique_1848	39	223	342	ENSP00000257963	213	413	506	2.48e-06	216	59	111	46	54
unique_1848	39	223	342	ENSP00000351905	275	482	593	1.68e-05	214	54	125	35	54
unique_1850	1192	1356	1884	ENSP00000381475	79	249	669	2.07e-05	183	48	105	30	9
unique_1850	1192	1356	1884	ENSP00000381467	77	247	667	2.62e-05	183	48	105	30	9
unique_1866	1426	1474	1618	ENSP00000389814	64	118	245	0.002	55	23	26	6	3
unique_1866	1417	1454	1618	ENSP00000502615	24	65	249	0.008	42	18	20	4	2
unique_1866	1417	1454	1618	ENSP00000363079	24	65	249	0.008	42	18	20	4	2
unique_1866	1384	1457	1618	ENSP00000411770	12	90	286	0.009	79	23	51	5	5
unique_1914	192	419	555	ENSP00000316228	71	272	400	0.004	235	57	138	40	41
unique_1916	61	841	2057	ENSP00000437073	403	1209	2055	7.10e-30	894	207	487	200	38
unique_1926	1388	1664	1671	ENSP00000482642	1003	1250	1295	3.99e-20	281	77	167	37	17
unique_1926	1388	1652	1671	ENSP00000383977	807	1049	1082	2.21e-19	286	85	137	64	16
unique_1926	1388	1652	1671	ENSP00000430686	702	944	977	3.29e-19	286	85	137	64	16
unique_1926	1403	1589	1671	ENSP00000479889	226	381	461	1.91e-17	190	61	92	37	11
unique_1926	1375	1650	1671	ENSP00000342838	1027	1279	1371	4.55e-16	287	74	168	45	17
unique_1926	1369	1621	1671	ENSP00000358991	195	463	634	8.74e-14	296	75	151	70	15
unique_1926	1390	1591	1671	ENSP00000257963	231	416	506	3.14e-13	226	66	96	64	12
unique_1926	1390	1591	1671	ENSP00000351905	299	485	593	1.02e-11	225	63	101	61	12
unique_1941	1826	1980	3132	ENSP00000354080	647	793	989	1.84e-06	160	45	97	18	9
unique_1941	1706	1865	3132	ENSP00000354080	646	793	989	6.99e-05	161	44	103	14	9
unique_1941	576	643	3132	ENSP00000392045	214	292	563	0.002	79	21	47	11	2
unique_1941	580	632	3132	ENSP00000392045	130	192	563	0.006	63	19	34	10	2
unique_1944	996	1139	1371	ENSP00000358991	217	363	634	1.33e-11	149	42	100	7	11
unique_1944	995	1192	1371	ENSP00000479889	190	385	461	5.31e-11	210	60	124	26	14
unique_1944	997	1139	1371	ENSP00000482642	982	1125	1295	3.34e-06	152	42	93	17	10
unique_1944	1099	1187	1371	ENSP00000342838	1130	1217	1371	7.09e-06	89	24	64	1	6
unique_1944	1040	1188	1371	ENSP00000383977	829	989	1082	2.60e-05	175	45	90	40	11
unique_1944	1066	1190	1371	ENSP00000257963	277	416	506	3.80e-05	147	39	79	29	9
unique_1944	1040	1188	1371	ENSP00000430686	724	884	977	4.13e-05	175	45	90	40	11
unique_1954	66	171	643	ENSP00000385766	471	573	663	3.34e-04	107	38	64	5	21
unique_1954	66	197	643	ENSP00000385766	320	456	663	3.77e-04	142	46	81	15	21
unique_1961	211	1037	1037	ENSP00000264205	95	767	768	2.39e-86	837	228	435	174	80
unique_1985	388	562	793	ENSP00000358991	212	364	634	5.51e-09	184	54	90	40	22
unique_1985	394	670	793	ENSP00000482642	982	1253	1295	1.71e-08	304	68	177	59	35
unique_1985	344	612	793	ENSP00000479889	147	377	461	1.14e-07	280	72	148	60	34
unique_1985	394	659	793	ENSP00000383977	787	1049	1082	7.81e-07	293	63	173	57	34
unique_1985	394	615	793	ENSP00000430686	682	883	977	9.31e-07	232	53	139	40	28
unique_1985	516	627	793	ENSP00000351905	382	497	593	1.81e-04	126	35	67	24	14
unique_1985	494	651	793	ENSP00000342838	1111	1254	1371	5.22e-04	162	39	101	22	20
unique_2044	261	478	7897	ENSP00000369205	202	389	994	0.001	226	55	125	46	3
unique_2044	261	478	7897	ENSP00000350152	196	383	988	0.001	226	55	125	46	3
unique_2044	261	478	7897	ENSP00000369202	226	413	967	0.002	226	55	125	46	3
unique_2087	14	177	301	ENSP00000354080	242	393	989	5.93e-18	167	59	90	18	57
unique_2087	12	133	301	ENSP00000354080	32	147	989	3.82e-16	124	48	66	10	57
unique_2087	13	170	301	ENSP00000354080	282	430	989	1.87e-10	161	54	92	15	57
unique_2087	33	182	301	ENSP00000354080	217	358	989	1.31e-08	151	49	92	10	57
unique_2087	23	147	301	ENSP00000366307	244	369	576	2.04e-05	139	39	73	27	42
unique_2087	91	133	301	ENSP00000329869	785	829	934	0.002	46	18	24	4	14
unique_2155	1508	1695	1975	ENSP00000351905	271	455	593	0.001	198	60	115	23	10
unique_2169	328	367	441	ENSP00000299608	45	85	455	3.42e-06	41	20	20	1	9
unique_2230	1228	1276	3269	ENSP00000358991	310	361	634	0.004	55	22	24	9	1
unique_2230	1231	1282	3269	ENSP00000342838	1126	1174	1371	0.006	52	17	32	3	2
unique_2232	2136	2253	3156	ENSP00000369205	225	347	994	7.73e-04	128	37	76	15	4
unique_2232	2136	2253	3156	ENSP00000350152	219	341	988	8.48e-04	128	37	76	15	4
unique_2232	2136	2253	3156	ENSP00000369202	249	371	967	8.89e-04	128	37	76	15	4
unique_2274	7	46	102	ENSP00000411767	411	450	1065	2.23e-04	41	17	22	2	39
unique_2274	7	46	102	ENSP00000349783	411	450	1192	2.24e-04	41	17	22	2	39
unique_2275	108	158	918	ENSP00000349783	405	460	1192	0.004	57	23	27	7	6
unique_2275	108	158	918	ENSP00000411767	405	460	1065	0.004	57	23	27	7	6
unique_2308	81	109	364	ENSP00000349783	412	440	1192	3.38e-04	29	15	14	0	8
unique_2308	81	109	364	ENSP00000411767	412	440	1065	3.51e-04	29	15	14	0	8
unique_2311	310	454	1291	ENSP00000342838	1071	1211	1371	3.61e-05	146	36	104	6	11
unique_2311	311	410	1291	ENSP00000430686	735	836	977	1.64e-04	107	30	65	12	8
unique_2311	311	410	1291	ENSP00000383977	840	941	1082	1.76e-04	107	30	65	12	8
unique_2311	386	415	1291	ENSP00000351905	400	429	593	0.004	30	13	17	0	2
unique_2313	210	460	598	ENSP00000358991	211	420	634	4.68e-05	255	63	143	49	42
unique_2313	361	460	598	ENSP00000479889	302	383	461	0.005	100	29	53	18	17
unique_2341	502	651	1744	ENSP00000383977	776	942	1082	4.83e-06	170	47	100	23	9
unique_2341	502	651	1744	ENSP00000430686	671	837	977	5.23e-06	170	47	100	23	9
unique_2341	504	654	1744	ENSP00000358991	209	364	634	7.99e-05	158	39	110	9	9
unique_2341	513	651	1744	ENSP00000479889	192	332	461	1.63e-04	144	38	98	8	11
unique_2341	1215	1264	1744	ENSP00000479889	349	396	461	0.003	50	23	25	2	11
unique_2344	716	761	1536	ENSP00000263398	223	268	362	0.010	46	14	32	0	3
unique_2374	194	379	3194	ENSP00000358991	218	420	634	3.16e-13	206	59	124	23	6
unique_2374	194	380	3194	ENSP00000479889	192	384	461	1.26e-11	199	59	122	18	6
unique_2374	181	394	3194	ENSP00000383977	775	1007	1082	7.73e-11	245	66	136	43	7
unique_2374	181	394	3194	ENSP00000430686	670	902	977	8.00e-11	245	67	135	43	7
unique_2374	194	393	3194	ENSP00000342838	1017	1235	1371	1.52e-08	223	56	140	27	6
unique_2374	194	384	3194	ENSP00000482642	982	1183	1295	1.90e-08	206	54	133	19	6
unique_2374	190	376	3194	ENSP00000257963	209	413	506	4.83e-07	218	58	116	44	6
unique_2374	190	390	3194	ENSP00000351905	271	505	593	5.33e-06	244	60	132	52	6
unique_2405	57	207	478	ENSP00000479889	232	380	461	1.52e-11	161	46	93	22	32
unique_2405	1	265	478	ENSP00000342838	1009	1276	1371	2.12e-11	280	65	188	27	55
unique_2405	58	264	478	ENSP00000383977	829	1046	1082	2.10e-09	225	51	149	25	43
unique_2405	58	264	478	ENSP00000430686	724	941	977	2.59e-09	225	51	149	25	43
unique_2405	41	259	478	ENSP00000482642	1004	1227	1295	2.75e-09	236	58	149	29	46
unique_2405	53	162	478	ENSP00000358991	254	363	634	6.03e-07	118	36	66	16	23
unique_2405	82	208	478	ENSP00000257963	277	414	506	0.005	143	35	87	21	27
unique_2407	8	198	296	ENSP00000479889	191	385	461	5.66e-19	205	64	117	24	65
unique_2407	2	195	296	ENSP00000430686	677	885	977	5.12e-13	215	58	130	27	66
unique_2407	2	195	296	ENSP00000383977	782	990	1082	5.43e-13	215	58	130	27	66
unique_2407	9	195	296	ENSP00000482642	982	1176	1295	2.36e-12	200	54	128	18	63
unique_2407	1	212	296	ENSP00000342838	1009	1236	1371	2.36e-11	230	55	155	20	72
unique_2407	8	197	296	ENSP00000358991	217	421	634	1.62e-10	206	53	136	17	64
unique_2407	7	237	296	ENSP00000257963	211	463	506	1.28e-06	269	63	152	54	78
unique_2407	120	195	296	ENSP00000351905	400	484	593	2.12e-04	85	23	53	9	26
unique_2410	1	254	282	ENSP00000342838	1009	1275	1371	1.50e-17	269	59	193	17	90
unique_2410	9	249	282	ENSP00000482642	982	1227	1295	3.25e-15	251	61	175	15	85
unique_2410	9	195	282	ENSP00000358991	218	416	634	7.24e-14	199	52	135	12	66
unique_2410	9	198	282	ENSP00000479889	192	382	461	8.33e-14	193	49	139	5	67
unique_2410	7	254	282	ENSP00000430686	680	941	977	1.00e-12	264	56	190	18	88
unique_2410	7	254	282	ENSP00000383977	785	1046	1082	1.13e-12	264	56	190	18	88
unique_2410	7	197	282	ENSP00000257963	211	414	506	5.20e-08	215	49	131	35	68
unique_2410	9	198	282	ENSP00000351905	275	484	593	6.66e-08	215	49	136	30	67
unique_2411	130	469	1820	ENSP00000437073	407	673	2055	1.44e-23	348	97	162	89	35
unique_2411	656	943	1820	ENSP00000437073	806	1137	2055	1.37e-10	340	83	197	60	35
unique_2440	260	473	1076	ENSP00000354080	195	394	989	1.63e-34	217	88	109	20	53
unique_2440	306	526	1076	ENSP00000354080	30	248	989	1.52e-25	228	74	138	16	53
unique_2440	755	1047	1076	ENSP00000354080	32	306	989	1.30e-22	336	100	132	104	53
unique_2440	778	967	1076	ENSP00000354080	256	407	989	7.48e-22	191	65	86	40	53
unique_2440	289	471	1076	ENSP00000354080	58	232	989	1.88e-21	190	58	110	22	53
unique_2440	753	1051	1076	ENSP00000354080	71	350	989	6.64e-21	342	92	145	105	53
unique_2440	289	474	1076	ENSP00000354080	99	315	989	2.92e-19	230	70	103	57	53
unique_2440	754	1048	1076	ENSP00000354080	115	387	989	2.61e-16	308	80	180	48	53
unique_2440	837	1004	1076	ENSP00000354080	22	200	989	3.74e-15	186	61	100	25	53
unique_2440	290	395	1076	ENSP00000354080	306	407	989	1.92e-12	108	39	61	8	53
unique_2440	289	356	1076	ENSP00000354080	345	409	989	4.58e-06	68	24	41	3	53
unique_2440	753	813	1076	ENSP00000354080	359	412	989	0.009	61	21	33	7	53
unique_2440	312	484	1076	ENSP00000366307	244	407	576	8.46e-15	177	53	107	17	44
unique_2440	775	952	1076	ENSP00000366307	293	470	576	3.95e-13	217	62	77	78	44
unique_2440	828	1069	1076	ENSP00000366307	230	486	576	1.25e-11	277	77	145	55	44
unique_2440	307	425	1076	ENSP00000366307	323	476	576	2.44e-09	156	50	67	39	44
unique_2440	372	473	1076	ENSP00000366307	222	316	576	1.10e-05	107	32	58	17	44
unique_2440	333	391	1076	ENSP00000388000	130	185	294	2.18e-08	60	26	29	5	15
unique_2440	904	961	1076	ENSP00000388000	130	183	294	5.50e-05	58	22	32	4	15
unique_2440	374	433	1076	ENSP00000388000	130	185	294	2.56e-04	61	22	33	6	15
unique_2440	291	391	1076	ENSP00000329869	767	840	934	6.22e-05	106	34	35	37	13
unique_2440	389	433	1076	ENSP00000329869	794	840	934	0.009	48	20	24	4	13
unique_2440	335	394	1076	ENSP00000354536	643	704	1295	2.58e-04	71	25	26	20	6
unique_2440	365	394	1076	ENSP00000353013	262	291	491	5.44e-04	30	16	14	0	3
unique_2477	228	266	377	ENSP00000257963	94	132	506	0.010	39	13	26	0	10
unique_2519	14	475	564	ENSP00000265986	558	939	1020	2.49e-14	467	99	278	90	82
unique_2538	30	84	177	ENSP00000475084	588	644	1549	0.005	58	22	32	4	31
unique_2541	8	300	1405	ENSP00000482642	981	1275	1295	7.00e-20	306	81	201	24	21
unique_2541	6	207	1405	ENSP00000479889	189	392	461	4.94e-16	212	67	127	18	14
unique_2541	1	245	1405	ENSP00000342838	1009	1270	1371	8.78e-16	269	72	166	31	17
unique_2541	8	243	1405	ENSP00000383977	786	1039	1082	1.30e-13	264	71	155	38	17
unique_2541	8	243	1405	ENSP00000430686	681	934	977	1.49e-13	264	71	155	38	17
unique_2541	9	197	1405	ENSP00000358991	218	420	634	1.23e-09	213	57	122	34	13
unique_2541	4	194	1405	ENSP00000257963	208	413	506	1.88e-09	219	58	120	41	14
unique_2541	5	194	1405	ENSP00000351905	271	482	593	5.42e-07	217	54	131	32	14
unique_2557	191	224	817	ENSP00000349783	411	445	1192	0.002	35	16	18	1	8
unique_2557	113	143	817	ENSP00000349783	411	440	1192	0.006	31	16	14	1	8
unique_2557	191	224	817	ENSP00000411767	411	445	1065	0.003	35	16	18	1	8
unique_2557	113	143	817	ENSP00000411767	411	440	1065	0.007	31	16	14	1	8
unique_2561	523	562	1198	ENSP00000349783	411	450	1192	0.006	40	14	26	0	3
unique_2561	523	562	1198	ENSP00000411767	411	450	1065	0.008	40	14	26	0	3
unique_2569	301	412	544	ENSP00000433334	317	430	909	3.59e-04	116	33	77	6	21
unique_2569	301	412	544	ENSP00000382004	371	484	969	3.66e-04	116	33	77	6	21
unique_2569	301	412	544	ENSP00000436323	317	430	880	3.99e-04	116	33	77	6	21
unique_2569	301	412	544	ENSP00000436543	371	484	934	4.21e-04	116	33	77	6	21
unique_2570	147	203	221	ENSP00000317997	824	880	1552	5.86e-04	57	18	39	0	26
unique_2570	147	199	221	ENSP00000475084	828	880	1549	0.002	53	17	36	0	24
unique_2573	67	523	1170	ENSP00000437073	359	840	2055	5.39e-30	498	120	321	57	39
unique_2585	999	1088	1113	ENSP00000381475	211	302	669	3.06e-08	92	33	57	2	14
unique_2585	783	843	1113	ENSP00000381475	95	158	669	1.07e-05	64	24	37	3	14
unique_2585	999	1088	1113	ENSP00000381467	209	300	667	3.78e-08	92	33	57	2	14
unique_2585	783	843	1113	ENSP00000381467	93	156	667	1.07e-05	64	24	37	3	14
unique_2585	1007	1093	1113	ENSP00000237612	186	274	656	9.92e-06	89	28	59	2	8
unique_2602	110	193	1497	ENSP00000430686	680	766	977	1.25e-04	87	29	55	3	6
unique_2602	110	193	1497	ENSP00000383977	785	871	1082	1.28e-04	87	29	55	3	6
unique_2602	486	552	1497	ENSP00000479889	330	395	461	0.008	70	23	40	7	4
unique_2629	89	138	282	ENSP00000334952	128	182	1322	0.003	56	23	26	7	18
unique_2657	370	805	1559	ENSP00000496238	44	493	600	5.69e-80	460	150	276	34	28
unique_2657	370	805	1559	ENSP00000495900	44	493	600	5.69e-80	460	150	276	34	28
unique_2657	370	805	1559	ENSP00000496390	44	493	600	5.69e-80	460	150	276	34	28
unique_2657	370	805	1559	ENSP00000494346	44	493	600	5.69e-80	460	150	276	34	28
unique_2657	370	805	1559	ENSP00000494778	44	493	600	5.69e-80	460	150	276	34	28
unique_2657	370	805	1559	ENSP00000496302	44	493	600	5.69e-80	460	150	276	34	28
unique_2688	1148	1699	2662	ENSP00000437073	1248	1835	2055	1.77e-04	630	167	343	120	25
unique_2688	1184	1806	2662	ENSP00000437073	1407	2022	2055	0.003	666	151	422	93	25
unique_2709	83	193	1709	ENSP00000265598	113	221	417	0.008	112	27	81	4	6
unique_2718	205	332	1742	ENSP00000430686	689	839	977	3.47e-08	151	36	92	23	7
unique_2718	205	332	1742	ENSP00000383977	794	944	1082	3.50e-08	151	36	92	23	7
unique_2718	221	334	1742	ENSP00000482642	1012	1127	1295	3.67e-06	116	28	86	2	7
unique_2718	297	333	1742	ENSP00000479889	299	335	461	9.99e-05	37	17	20	0	2
unique_2718	213	332	1742	ENSP00000358991	237	363	634	1.47e-04	127	35	85	7	7
unique_2718	224	334	1742	ENSP00000342838	1052	1172	1371	2.12e-04	121	31	80	10	6
unique_2718	212	356	1742	ENSP00000257963	231	382	506	0.003	159	38	100	21	8
unique_2726	58	256	2020	ENSP00000358991	204	421	634	6.45e-28	219	77	121	21	10
unique_2726	70	325	2020	ENSP00000479889	192	455	461	9.68e-28	270	85	165	20	13
unique_2726	70	335	2020	ENSP00000342838	1017	1284	1371	8.02e-17	294	77	163	54	13
unique_2726	69	330	2020	ENSP00000482642	981	1241	1295	3.26e-14	277	71	175	31	13
unique_2726	66	254	2020	ENSP00000430686	678	885	977	1.78e-13	213	60	124	29	9
unique_2726	66	254	2020	ENSP00000383977	783	990	1082	1.80e-13	213	60	124	29	9
unique_2726	61	252	2020	ENSP00000257963	204	413	506	6.52e-12	214	60	128	26	10
unique_2726	66	279	2020	ENSP00000351905	271	504	593	6.69e-09	248	63	137	48	11
unique_2771	213	463	558	ENSP00000479889	151	383	461	6.11e-06	263	65	156	42	45
unique_2771	246	460	558	ENSP00000257963	206	413	506	2.24e-04	245	60	118	67	39
unique_2772	158	408	503	ENSP00000479889	151	383	461	4.56e-06	262	63	159	40	50
unique_2772	335	405	503	ENSP00000257963	331	413	506	6.12e-04	86	25	43	18	14
unique_2809	11	208	323	ENSP00000479889	189	383	461	3.95e-06	207	52	134	21	61
unique_2809	12	213	323	ENSP00000482642	980	1183	1295	1.48e-04	212	50	144	18	63
unique_2809	92	153	323	ENSP00000383977	883	944	1082	2.34e-04	65	22	37	6	19
unique_2809	92	153	323	ENSP00000430686	778	839	977	2.43e-04	65	22	37	6	19
unique_2809	7	216	323	ENSP00000342838	1010	1229	1371	6.23e-04	233	49	148	36	65
unique_2810	678	977	2568	ENSP00000351554	317	608	725	6.99e-07	308	73	211	24	17
unique_2810	577	1020	2568	ENSP00000351554	91	507	725	7.57e-06	457	92	312	53	17
unique_2810	754	981	2568	ENSP00000437073	1737	1952	2055	0.007	242	63	139	40	9
unique_2828	749	932	934	ENSP00000383977	900	1054	1082	5.65e-17	187	55	97	35	25
unique_2828	581	628	934	ENSP00000383977	825	873	1082	6.54e-04	49	19	29	1	25
unique_2828	749	932	934	ENSP00000430686	795	949	977	6.77e-17	187	55	97	35	25
unique_2828	581	628	934	ENSP00000430686	720	768	977	7.25e-04	49	19	29	1	25
unique_2828	742	860	934	ENSP00000479889	283	382	461	1.18e-14	119	42	58	19	22
unique_2828	537	626	934	ENSP00000479889	192	274	461	0.002	90	25	58	7	22
unique_2828	722	934	934	ENSP00000482642	1054	1242	1295	3.21e-14	213	61	128	24	23
unique_2828	749	928	934	ENSP00000342838	1126	1279	1371	3.86e-14	180	52	102	26	19
unique_2828	742	860	934	ENSP00000351905	367	484	593	1.87e-09	134	44	59	31	13
unique_2828	742	862	934	ENSP00000358991	310	421	634	4.89e-08	123	39	71	13	24
unique_2828	522	627	934	ENSP00000358991	201	301	634	5.14e-04	108	30	69	9	24
unique_2828	749	927	934	ENSP00000257963	306	494	506	3.36e-07	205	56	107	42	32
unique_2828	508	628	934	ENSP00000257963	189	296	506	1.28e-05	126	36	67	23	32
unique_2848	302	478	1542	ENSP00000479889	228	393	461	1.14e-12	186	51	106	29	11
unique_2848	296	469	1542	ENSP00000383977	825	994	1082	4.54e-09	196	54	94	48	11
unique_2848	296	469	1542	ENSP00000430686	720	889	977	6.15e-09	196	54	94	48	11
unique_2848	300	479	1542	ENSP00000482642	1015	1188	1295	3.19e-08	191	55	108	28	12
unique_2848	302	411	1542	ENSP00000358991	254	364	634	6.09e-07	116	33	72	11	7
unique_2848	378	458	1542	ENSP00000351905	400	482	593	1.51e-04	88	32	44	12	5
unique_2848	298	463	1542	ENSP00000257963	238	411	506	4.00e-04	188	53	99	36	11
unique_2870	1459	1569	1598	ENSP00000369205	226	339	994	0.006	114	27	84	3	7
unique_2870	1459	1569	1598	ENSP00000350152	220	333	988	0.007	114	27	84	3	7
unique_2870	1459	1569	1598	ENSP00000369202	250	363	967	0.009	114	27	84	3	7
unique_2876	667	1085	1230	ENSP00000378364	94	527	591	7.49e-90	450	195	208	47	34
unique_2876	667	1085	1230	ENSP00000449008	65	498	569	3.78e-89	450	195	208	47	34
unique_2876	667	1085	1230	ENSP00000442810	61	494	558	4.47e-89	450	195	208	47	34
unique_2889	296	500	525	ENSP00000381467	100	299	667	1.12e-08	212	56	137	19	39
unique_2889	296	500	525	ENSP00000381475	102	301	669	1.24e-08	212	56	137	19	39
unique_2889	230	514	525	ENSP00000237612	4	283	656	3.35e-04	292	63	210	19	54
unique_2942	164	406	975	ENSP00000237612	61	299	656	6.06e-50	244	101	137	6	53
unique_2942	648	920	975	ENSP00000237612	325	586	656	1.77e-25	274	71	190	13	53
unique_2942	160	404	975	ENSP00000381467	88	328	667	2.60e-48	252	104	130	18	42
unique_2942	763	925	975	ENSP00000381467	444	607	667	7.32e-16	164	47	116	1	42
unique_2942	160	404	975	ENSP00000381475	90	330	669	3.08e-48	252	104	130	18	42
unique_2942	763	925	975	ENSP00000381475	446	609	669	4.73e-16	164	47	116	1	42
unique_2978	750	981	1007	ENSP00000383977	786	1046	1082	2.02e-07	274	65	154	55	23
unique_2978	750	981	1007	ENSP00000430686	681	941	977	2.46e-07	274	65	154	55	23
unique_2978	819	960	1007	ENSP00000482642	1052	1194	1295	4.43e-06	155	46	84	25	14
unique_2978	726	895	1007	ENSP00000351905	245	426	593	2.01e-04	193	44	115	34	17
unique_2978	751	938	1007	ENSP00000257963	213	413	506	4.64e-04	220	54	115	51	19
unique_2978	851	976	1007	ENSP00000342838	1127	1270	1371	0.007	153	35	82	36	13
unique_3005	183	282	1872	ENSP00000385766	492	586	663	0.005	101	35	59	7	5
unique_3041	746	801	2893	ENSP00000246551	34	86	94	0.009	56	22	31	3	2
unique_3046	87	164	240	ENSP00000350152	232	336	988	4.97e-04	105	30	48	27	33
unique_3046	87	164	240	ENSP00000369205	238	342	994	4.98e-04	105	30	48	27	33
unique_3046	87	164	240	ENSP00000369202	262	366	967	5.82e-04	105	30	48	27	33
unique_3046	90	172	240	ENSP00000453302	692	775	825	0.006	92	29	46	17	35
unique_3051	247	518	553	ENSP00000342838	1009	1268	1371	8.26e-05	286	72	174	40	49
unique_3051	252	472	553	ENSP00000479889	187	377	461	0.005	232	51	129	52	40
unique_3099	1329	1515	4919	ENSP00000354080	631	793	989	3.72e-07	192	61	97	34	15
unique_3099	3043	3143	4919	ENSP00000354080	700	793	989	1.49e-06	101	33	61	7	15
unique_3099	2135	2334	4919	ENSP00000354080	617	817	989	6.48e-06	216	66	119	31	15
unique_3099	1610	1755	4919	ENSP00000354080	649	777	989	1.71e-05	157	46	72	39	15
unique_3099	1493	1700	4919	ENSP00000354080	628	777	989	1.77e-05	215	56	87	72	15
unique_3099	3043	3143	4919	ENSP00000354080	646	737	989	3.19e-05	101	31	61	9	15
unique_3099	1494	1634	4919	ENSP00000354080	645	780	989	3.00e-04	150	47	80	23	15
unique_3099	1401	1552	4919	ENSP00000354080	658	777	989	0.002	158	40	74	44	15
unique_3099	3975	4568	4919	ENSP00000437073	1415	1982	2055	8.05e-04	618	136	408	74	12
unique_3099	4595	4697	4919	ENSP00000351554	291	397	725	0.004	112	29	69	14	2
unique_3100	687	872	993	ENSP00000482642	980	1175	1295	1.57e-13	200	58	124	18	19
unique_3100	678	872	993	ENSP00000430686	671	884	977	1.72e-13	214	51	144	19	20
unique_3100	678	872	993	ENSP00000383977	776	989	1082	1.73e-13	214	51	144	19	20
unique_3100	689	874	993	ENSP00000479889	192	383	461	4.80e-13	198	58	122	18	19
unique_3100	689	874	993	ENSP00000358991	218	420	634	4.42e-09	205	54	130	21	19
unique_3100	677	871	993	ENSP00000342838	1005	1217	1371	4.50e-09	215	51	142	22	20
unique_3100	688	850	993	ENSP00000257963	212	386	506	3.68e-07	178	47	113	18	16
unique_3100	769	850	993	ENSP00000351905	369	455	593	4.02e-04	98	29	42	27	8
unique_3129	84	298	566	ENSP00000383977	786	1019	1082	2.36e-12	242	68	139	35	38
unique_3129	84	298	566	ENSP00000430686	681	914	977	3.80e-12	242	68	139	35	38
unique_3129	80	283	566	ENSP00000479889	187	390	461	7.52e-11	211	49	148	14	36
unique_3129	64	253	566	ENSP00000351905	253	455	593	8.57e-10	210	49	134	27	34
unique_3129	51	271	566	ENSP00000257963	178	411	506	7.50e-09	251	65	139	47	39
unique_3129	83	280	566	ENSP00000482642	980	1182	1295	8.09e-08	212	59	130	23	35
unique_3129	76	293	566	ENSP00000342838	1008	1238	1371	6.24e-07	235	49	165	21	39
unique_3129	85	277	566	ENSP00000358991	218	421	634	2.95e-05	215	53	129	33	34
unique_3154	754	854	1157	ENSP00000479889	297	397	461	1.95e-11	104	34	64	6	9
unique_3154	718	897	1157	ENSP00000383977	855	1046	1082	8.20e-08	199	52	121	26	16
unique_3154	718	897	1157	ENSP00000430686	750	941	977	9.49e-08	199	52	121	26	16
unique_3154	720	898	1157	ENSP00000342838	1089	1276	1371	1.95e-07	197	48	122	27	15
unique_3154	720	844	1157	ENSP00000482642	1054	1182	1295	4.59e-05	132	36	86	10	11
unique_3154	764	839	1157	ENSP00000351905	400	484	593	6.45e-04	88	25	48	15	7
unique_3156	149	235	782	ENSP00000479889	299	385	461	5.04e-08	90	32	52	6	11
unique_3156	93	244	782	ENSP00000482642	1029	1190	1295	4.13e-04	164	44	106	14	19
unique_3160	80	283	536	ENSP00000479889	191	396	461	4.10e-16	211	60	139	12	38
unique_3160	81	327	536	ENSP00000383977	787	1046	1082	2.54e-15	267	73	167	27	46
unique_3160	81	327	536	ENSP00000430686	682	941	977	3.03e-15	267	73	167	27	46
unique_3160	54	328	536	ENSP00000342838	992	1276	1371	3.87e-13	298	69	193	36	51
unique_3160	79	274	536	ENSP00000482642	980	1182	1295	2.27e-12	207	58	134	15	37
unique_3160	81	324	536	ENSP00000351905	275	557	593	3.30e-11	293	72	162	59	46
unique_3160	81	265	536	ENSP00000257963	213	411	506	7.72e-09	211	55	118	38	35
unique_3160	80	288	536	ENSP00000358991	217	441	634	5.44e-07	230	55	149	26	39
unique_3160	432	492	536	ENSP00000317997	820	880	1552	0.008	61	17	44	0	11
unique_3175	232	264	289	ENSP00000265162	226	258	958	7.73e-05	33	12	21	0	11
unique_3209	1126	1180	2576	ENSP00000350152	256	326	988	0.002	71	25	30	16	2
unique_3209	1126	1180	2576	ENSP00000369205	262	332	994	0.002	71	25	30	16	2
unique_3209	1126	1180	2576	ENSP00000369202	286	356	967	0.002	71	25	30	16	2
unique_3250	5076	5228	7564	ENSP00000369205	226	382	994	0.008	157	36	117	4	2
unique_3250	5076	5228	7564	ENSP00000350152	220	376	988	0.009	157	36	117	4	2
unique_3250	5076	5228	7564	ENSP00000369202	250	406	967	0.010	157	36	117	4	2
unique_3256	40	240	575	ENSP00000482642	980	1183	1295	3.87e-08	209	50	146	13	35
unique_3256	143	235	575	ENSP00000479889	299	383	461	9.17e-05	93	27	58	8	16
unique_3256	121	181	575	ENSP00000383977	887	944	1082	0.004	61	18	40	3	11
unique_3256	121	181	575	ENSP00000430686	782	839	977	0.004	61	18	40	3	11
unique_3259	2741	2841	3568	ENSP00000479889	296	394	461	4.11e-10	104	39	57	8	3
unique_3259	2633	2885	3568	ENSP00000342838	1028	1282	1371	7.81e-10	280	71	157	52	7
unique_3259	2653	2829	3568	ENSP00000358991	247	418	634	5.11e-08	188	52	109	27	5
unique_3259	2726	2881	3568	ENSP00000430686	786	944	977	5.89e-08	169	48	98	23	4
unique_3259	2726	2881	3568	ENSP00000383977	891	1049	1082	7.73e-08	169	48	98	23	4
unique_3259	2658	2900	3568	ENSP00000482642	1018	1256	1295	7.89e-08	260	65	157	38	7
unique_3259	2730	2824	3568	ENSP00000257963	301	409	506	1.52e-05	109	33	62	14	3
unique_3263	753	1147	1564	ENSP00000263980	136	517	816	7.33e-44	401	126	250	25	25
unique_3263	784	1123	1564	ENSP00000422983	114	450	826	1.18e-41	348	109	220	19	22
unique_3287	1538	1731	2132	ENSP00000482642	982	1182	1295	1.06e-14	207	64	124	19	9
unique_3287	1537	1728	2132	ENSP00000358991	217	421	634	2.22e-11	214	56	127	31	9
unique_3287	1535	1727	2132	ENSP00000479889	189	383	461	4.16e-11	201	58	129	14	9
unique_3287	1579	1722	2132	ENSP00000383977	829	986	1082	8.62e-08	163	45	94	24	7
unique_3287	1579	1722	2132	ENSP00000430686	724	881	977	1.02e-07	163	45	94	24	7
unique_3287	1525	1726	2132	ENSP00000257963	200	415	506	2.48e-07	231	61	126	44	9
unique_3287	1538	1722	2132	ENSP00000351905	275	480	593	3.24e-07	216	59	116	41	9
unique_3287	79	178	2132	ENSP00000475084	822	918	1549	2.77e-06	100	28	69	3	5
unique_3287	79	178	2132	ENSP00000317997	818	914	1552	1.33e-05	100	28	69	3	5
unique_3287	1537	1722	2132	ENSP00000342838	1016	1215	1371	4.93e-05	206	46	134	26	9
unique_3288	53	227	339	ENSP00000354080	32	202	989	4.17e-14	183	60	103	20	60
unique_3288	55	217	339	ENSP00000354080	242	391	989	6.71e-13	165	56	92	17	60
unique_3288	24	175	339	ENSP00000354080	48	193	989	1.36e-11	161	55	82	24	60
unique_3288	133	218	339	ENSP00000354080	24	106	989	8.50e-07	89	33	47	9	60
unique_3288	26	103	339	ENSP00000354080	337	408	989	4.00e-04	80	29	41	10	60
unique_3288	33	192	339	ENSP00000366307	306	448	576	8.83e-06	161	43	99	19	59
unique_3288	20	218	339	ENSP00000366307	209	394	576	0.003	205	56	124	25	59
unique_3288	43	98	339	ENSP00000366307	428	479	576	0.005	58	22	28	8	59
unique_3291	42	118	147	ENSP00000436127	656	728	852	0.010	78	22	50	6	52
unique_3294	150	239	806	ENSP00000482642	1053	1127	1295	1.08e-05	90	26	49	15	11
unique_3294	187	237	806	ENSP00000479889	297	334	461	0.002	51	18	20	13	6
unique_3322	332	447	6072	ENSP00000369205	197	339	994	2.79e-06	143	41	75	27	2
unique_3322	326	437	6072	ENSP00000369205	227	352	994	3.71e-06	127	39	72	16	2
unique_3322	332	447	6072	ENSP00000350152	191	333	988	3.71e-06	143	41	75	27	2
unique_3322	326	437	6072	ENSP00000350152	221	346	988	4.82e-06	127	39	72	16	2
unique_3322	332	447	6072	ENSP00000369202	221	363	967	3.72e-06	143	41	75	27	2
unique_3322	326	437	6072	ENSP00000369202	251	376	967	4.79e-06	127	39	72	16	2
unique_3363	2	249	385	ENSP00000342838	1053	1275	1371	7.13e-14	253	61	157	35	64
unique_3363	11	251	385	ENSP00000383977	829	1048	1082	1.75e-12	249	63	149	37	63
unique_3363	11	251	385	ENSP00000430686	724	943	977	1.81e-12	249	63	149	37	63
unique_3363	108	188	385	ENSP00000479889	298	380	461	7.19e-12	84	34	46	4	21
unique_3363	2	244	385	ENSP00000482642	1016	1227	1295	9.80e-10	253	57	145	51	63
unique_3363	81	188	385	ENSP00000257963	286	413	506	8.52e-09	131	40	65	26	28
unique_3363	108	188	385	ENSP00000351905	382	482	593	5.09e-08	102	33	47	22	21
unique_3363	90	187	385	ENSP00000358991	309	416	634	3.24e-06	108	30	68	10	25
unique_3369	4089	4253	5298	ENSP00000354080	618	800	989	7.53e-05	187	51	110	26	24
unique_3369	1279	1406	5298	ENSP00000354080	647	792	989	2.56e-04	152	45	77	30	24
unique_3369	3280	3499	5298	ENSP00000354080	572	793	989	3.55e-04	241	63	138	40	24
unique_3369	2023	2213	5298	ENSP00000354080	628	791	989	5.14e-04	204	55	96	53	24
unique_3369	1719	1850	5298	ENSP00000354080	647	795	989	5.74e-04	154	47	80	27	24
unique_3369	3557	3706	5298	ENSP00000354080	649	776	989	0.002	154	39	85	30	24
unique_3369	2595	2701	5298	ENSP00000354080	651	778	989	0.002	129	37	69	23	24
unique_3369	3924	4053	5298	ENSP00000354080	665	778	989	0.003	133	38	73	22	24
unique_3369	1974	2131	5298	ENSP00000354080	645	780	989	0.004	162	40	92	30	24
unique_3372	16	54	265	ENSP00000369205	93	131	994	0.006	39	16	23	0	15
unique_3372	16	54	265	ENSP00000350152	87	125	988	0.006	39	16	23	0	15
unique_3372	16	54	265	ENSP00000369202	117	155	967	0.006	39	16	23	0	15
unique_3390	10	70	228	ENSP00000357149	127	194	389	0.001	68	25	36	7	27
unique_3402	524	726	782	ENSP00000381475	68	267	669	3.61e-12	214	64	125	25	46
unique_3402	214	372	782	ENSP00000381475	109	250	669	1.11e-04	168	44	89	35	46
unique_3402	524	709	782	ENSP00000381467	66	248	667	4.10e-12	197	63	109	25	44
unique_3402	214	372	782	ENSP00000381467	107	248	667	1.17e-04	168	44	89	35	44
unique_3402	587	720	782	ENSP00000237612	77	228	656	2.95e-05	162	48	76	38	36
unique_3402	222	372	782	ENSP00000237612	77	217	656	4.46e-04	166	43	83	40	36
unique_3414	60	167	176	ENSP00000475084	823	932	1549	4.33e-08	111	28	79	4	61
unique_3414	60	163	176	ENSP00000317997	819	924	1552	1.88e-06	107	26	77	4	59
unique_3427	157	279	1063	ENSP00000358991	309	420	634	0.009	124	33	78	13	12
unique_3431	170	311	492	ENSP00000383977	855	1008	1082	3.31e-11	159	39	98	22	29
unique_3431	170	311	492	ENSP00000430686	750	903	977	3.99e-11	159	39	98	22	29
unique_3431	205	298	492	ENSP00000479889	296	386	461	4.46e-10	97	37	51	9	19
unique_3431	172	292	492	ENSP00000342838	1089	1217	1371	4.16e-09	137	37	76	24	25
unique_3431	161	298	492	ENSP00000257963	268	419	506	1.14e-07	158	43	89	26	28
unique_3431	172	298	492	ENSP00000351905	348	488	593	2.05e-07	150	42	76	32	26
unique_3431	199	293	492	ENSP00000482642	1081	1175	1295	4.01e-07	101	30	59	12	19
unique_3431	172	316	492	ENSP00000358991	286	439	634	4.78e-07	160	45	94	21	29
unique_3432	57	259	347	ENSP00000354080	33	238	989	6.12e-13	217	61	131	25	68
unique_3432	28	183	347	ENSP00000354080	256	398	989	4.78e-11	158	54	87	17	68
unique_3432	35	217	347	ENSP00000354080	97	309	989	6.12e-09	225	64	107	54	68
unique_3432	77	264	347	ENSP00000354080	217	387	989	3.10e-06	190	61	108	21	68
unique_3432	77	216	347	ENSP00000366307	256	390	576	4.11e-07	144	41	90	13	52
unique_3432	36	216	347	ENSP00000366307	306	466	576	6.06e-07	182	45	115	22	52
unique_3432	26	145	347	ENSP00000329869	754	896	934	1.19e-06	146	42	75	29	46
unique_3432	118	183	347	ENSP00000329869	756	835	934	1.17e-05	80	27	39	14	46
unique_3432	128	183	347	ENSP00000388000	130	180	294	2.20e-04	56	20	31	5	16
unique_3433	69	283	400	ENSP00000257963	198	425	506	4.73e-13	239	66	138	35	54
unique_3433	85	274	400	ENSP00000479889	192	383	461	1.25e-12	197	51	134	12	48
unique_3433	77	291	400	ENSP00000383977	778	1010	1082	6.29e-11	236	55	157	24	54
unique_3433	77	291	400	ENSP00000430686	673	905	977	7.63e-11	236	55	157	24	54
unique_3433	83	278	400	ENSP00000482642	980	1182	1295	2.48e-09	208	50	141	17	49
unique_3433	84	279	400	ENSP00000351905	274	490	593	7.17e-09	225	55	133	37	49
unique_3433	82	336	400	ENSP00000342838	1014	1276	1371	8.31e-09	278	59	181	38	64
unique_3435	1900	1992	2014	ENSP00000342838	1190	1278	1371	5.51e-07	95	32	55	8	5
unique_3435	1918	1989	2014	ENSP00000482642	1162	1232	1295	1.19e-04	73	25	45	3	4
unique_3435	1900	1998	2014	ENSP00000383977	961	1055	1082	0.001	100	29	65	6	5
unique_3435	1900	1998	2014	ENSP00000430686	856	950	977	0.001	100	29	65	6	5
unique_3437	23	234	404	ENSP00000342838	1008	1227	1371	7.06e-11	236	60	136	40	52
unique_3437	12	237	404	ENSP00000482642	958	1187	1295	1.69e-10	243	64	149	30	56
unique_3437	31	234	404	ENSP00000383977	786	998	1082	1.43e-09	226	52	139	35	50
unique_3437	31	234	404	ENSP00000430686	681	893	977	1.70e-09	226	52	139	35	50
unique_3437	29	228	404	ENSP00000479889	189	383	461	2.45e-08	206	47	142	17	50
unique_3437	28	225	404	ENSP00000351905	271	482	593	8.03e-08	224	50	136	38	49
unique_3437	10	223	404	ENSP00000257963	191	411	506	2.39e-06	238	59	138	41	53
unique_3437	32	181	404	ENSP00000358991	218	362	634	3.30e-05	165	43	87	35	37
unique_3449	150	221	3027	ENSP00000358991	268	346	634	0.001	83	30	38	15	2
unique_3458	59	128	1010	ENSP00000316029	1464	1533	2542	0.009	70	23	47	0	7
unique_3466	1105	1207	1367	ENSP00000385766	314	417	663	0.006	108	38	61	9	18
unique_3466	768	889	1367	ENSP00000385766	469	575	663	0.007	122	31	76	15	18
unique_3466	827	908	1367	ENSP00000385766	49	130	663	0.008	84	28	52	4	18
unique_3487	51	249	581	ENSP00000430686	677	890	977	5.78e-18	218	62	133	23	34
unique_3487	51	249	581	ENSP00000383977	782	995	1082	6.00e-18	218	62	133	23	34
unique_3487	52	245	581	ENSP00000479889	188	383	461	8.69e-18	212	63	115	34	33
unique_3487	54	249	581	ENSP00000482642	980	1181	1295	7.73e-17	210	58	130	22	34
unique_3487	37	240	581	ENSP00000257963	197	411	506	1.05e-14	230	65	124	41	35
unique_3487	31	244	581	ENSP00000351905	252	484	593	3.62e-13	243	62	142	39	37
unique_3487	54	244	581	ENSP00000342838	1015	1219	1371	2.08e-10	208	52	136	20	33
unique_3487	39	246	581	ENSP00000358991	205	421	634	9.91e-10	231	56	138	37	36
unique_3487	448	537	581	ENSP00000317997	801	876	1552	0.001	90	26	50	14	15
unique_3546	76	416	416	ENSP00000343032	64	377	378	6.83e-62	354	123	178	53	82
unique_3595	1407	1498	1516	ENSP00000299608	39	125	455	3.83e-12	92	36	51	5	36
unique_3595	990	1081	1516	ENSP00000299608	39	125	455	7.51e-11	92	34	53	5	36
unique_3595	1129	1220	1516	ENSP00000299608	39	125	455	7.51e-11	92	34	53	5	36
unique_3595	1268	1359	1516	ENSP00000299608	39	125	455	7.51e-11	92	34	53	5	36
unique_3595	851	942	1516	ENSP00000299608	38	125	455	6.71e-10	93	31	56	6	36
unique_3595	725	803	1516	ENSP00000299608	45	118	455	5.62e-09	81	30	42	9	36
unique_3596	218	512	609	ENSP00000479496	161	443	957	8.03e-12	322	79	177	66	48
unique_3607	449	808	2287	ENSP00000422983	113	454	826	1.93e-18	366	87	249	30	16
unique_3607	446	800	2287	ENSP00000263980	156	498	816	6.79e-18	383	91	224	68	16
unique_3614	70	269	542	ENSP00000479889	192	383	461	3.67e-09	208	57	127	24	37
unique_3614	68	326	542	ENSP00000342838	1015	1276	1371	3.09e-08	280	66	175	39	48
unique_3614	123	289	542	ENSP00000383977	839	1012	1082	2.82e-05	185	49	107	29	31
unique_3614	123	289	542	ENSP00000430686	734	907	977	3.02e-05	188	52	101	35	31
unique_3614	68	272	542	ENSP00000482642	980	1180	1295	4.83e-05	224	55	127	42	38
unique_3623	861	1130	1241	ENSP00000479496	191	453	957	3.43e-12	304	71	158	75	22
unique_3661	131	286	493	ENSP00000482642	1082	1230	1295	5.88e-08	158	39	108	11	32
unique_3661	86	227	493	ENSP00000479889	243	385	461	2.16e-07	147	40	98	9	29
unique_3661	15	283	493	ENSP00000430686	673	936	977	5.54e-06	293	69	171	53	55
unique_3661	15	283	493	ENSP00000383977	778	1041	1082	7.05e-06	293	69	171	53	55
unique_3661	99	220	493	ENSP00000257963	276	411	506	8.36e-05	139	37	82	20	25
unique_3661	102	213	493	ENSP00000351905	347	467	593	1.06e-04	124	37	72	15	23
unique_3661	138	283	493	ENSP00000342838	1134	1270	1371	4.44e-04	151	33	99	19	30
unique_3704	440	543	630	ENSP00000479889	282	384	461	4.42e-07	110	34	63	13	17
unique_3704	440	601	630	ENSP00000342838	1118	1268	1371	7.17e-05	172	41	100	31	26
unique_3704	465	611	630	ENSP00000351905	400	563	593	2.95e-04	166	41	104	21	23
unique_3704	464	537	630	ENSP00000257963	330	411	506	5.84e-04	82	24	50	8	12
unique_3704	411	507	630	ENSP00000358991	277	391	634	0.001	117	32	63	22	15
unique_3704	447	543	630	ENSP00000383977	899	999	1082	0.001	110	27	61	22	15
unique_3704	447	543	630	ENSP00000430686	794	894	977	0.002	110	27	61	22	15
unique_3759	367	525	540	ENSP00000500159	143	296	313	4.37e-31	159	62	92	5	29
unique_3777	133	333	603	ENSP00000479889	191	396	461	3.91e-18	209	62	136	11	33
unique_3777	122	378	603	ENSP00000383977	774	1047	1082	5.72e-15	281	82	168	31	43
unique_3777	122	378	603	ENSP00000430686	669	942	977	6.09e-15	281	82	168	31	43
unique_3777	97	372	603	ENSP00000342838	974	1270	1371	4.03e-11	308	77	188	43	46
unique_3777	132	324	603	ENSP00000482642	980	1182	1295	1.48e-08	208	54	134	20	32
unique_3777	134	315	603	ENSP00000257963	213	411	506	9.89e-07	210	58	113	39	30
unique_3777	244	315	603	ENSP00000351905	400	480	593	1.38e-05	84	24	45	15	12
unique_3777	449	537	603	ENSP00000317997	798	888	1552	1.60e-05	91	27	62	2	15
unique_3777	130	320	603	ENSP00000358991	214	420	634	2.18e-05	212	53	133	26	32
unique_3777	449	537	603	ENSP00000475084	802	892	1549	8.13e-05	91	26	63	2	15
unique_3829	1040	1233	1476	ENSP00000479889	190	383	461	4.71e-19	199	57	132	10	13
unique_3829	1038	1289	1476	ENSP00000430686	678	941	977	4.85e-17	271	74	171	26	17
unique_3829	1038	1289	1476	ENSP00000383977	783	1046	1082	5.60e-17	271	74	171	26	17
unique_3829	1040	1232	1476	ENSP00000482642	980	1176	1295	2.24e-13	204	55	131	18	13
unique_3829	1040	1290	1476	ENSP00000342838	1015	1276	1371	3.43e-13	269	64	180	25	17
unique_3829	1029	1246	1476	ENSP00000257963	200	427	506	6.70e-09	242	63	141	38	15
unique_3829	1308	1474	1476	ENSP00000317997	725	881	1552	1.46e-07	170	49	105	16	11
unique_3829	1042	1234	1476	ENSP00000351905	275	486	593	2.95e-06	230	56	119	55	13
unique_3829	1412	1474	1476	ENSP00000475084	824	885	1549	6.19e-06	63	26	36	1	4
unique_3839	658	915	1149	ENSP00000437073	1379	1643	2055	0.008	282	75	166	41	22
unique_3841	18	156	168	ENSP00000475084	756	918	1549	1.10e-09	164	45	93	26	83
unique_3841	18	163	168	ENSP00000317997	752	881	1552	8.54e-08	167	42	67	58	87
unique_3846	153	347	662	ENSP00000412717	47	226	574	6.64e-05	201	44	130	27	29
unique_3878	50	133	205	ENSP00000342838	1130	1219	1371	9.64e-05	91	27	56	8	41
unique_3878	52	137	205	ENSP00000479889	296	386	461	1.42e-04	93	27	57	9	42
unique_3878	62	131	205	ENSP00000257963	330	413	506	2.36e-04	84	27	43	14	34
unique_3878	50	169	205	ENSP00000430686	799	942	977	0.002	146	33	85	28	59
unique_3878	50	169	205	ENSP00000383977	904	1047	1082	0.002	146	33	85	28	59
unique_3878	63	147	205	ENSP00000351905	400	494	593	0.004	99	28	53	18	41
unique_3932	151	208	296	ENSP00000317997	561	631	1552	0.005	71	23	35	13	20
unique_3943	199	432	512	ENSP00000479496	201	434	957	2.22e-10	266	71	131	64	46
unique_3970	1725	1805	3095	ENSP00000369205	262	339	994	0.006	81	20	58	3	3
unique_3977	59	709	1145	ENSP00000265986	52	657	1020	9.30e-95	653	217	387	49	77
unique_3977	863	1091	1145	ENSP00000265986	681	944	1020	5.33e-07	264	65	164	35	77
unique_4004	374	533	555	ENSP00000412717	401	552	574	2.67e-06	165	47	100	18	49
unique_4004	19	132	555	ENSP00000412717	33	149	574	4.11e-05	118	31	82	5	49
unique_4007	19	563	567	ENSP00000412717	33	552	574	9.83e-11	575	136	354	85	96
unique_4070	128	518	683	ENSP00000354080	37	391	989	4.42e-12	405	103	238	64	64
unique_4070	228	566	683	ENSP00000354080	50	312	989	3.16e-06	345	87	170	88	64
unique_4070	127	259	683	ENSP00000354080	279	410	989	0.007	139	41	85	13	64
unique_4070	138	288	683	ENSP00000366307	249	394	576	1.24e-04	166	50	81	35	54
unique_4070	318	537	683	ENSP00000366307	254	445	576	0.002	220	53	139	28	54
unique_4084	342	562	639	ENSP00000351554	195	405	725	0.003	225	50	157	18	35
unique_4096	885	1275	1686	ENSP00000437073	1475	1895	2055	1.16e-05	434	105	273	56	37
unique_4096	983	1462	1686	ENSP00000437073	1407	1900	2055	1.58e-05	524	132	318	74	37
unique_4096	976	1451	1686	ENSP00000437073	1375	1931	2055	3.55e-04	567	134	332	101	37
unique_4096	838	1254	1686	ENSP00000437073	1578	1966	2055	3.86e-04	442	113	251	78	37
unique_4096	1163	1245	1686	ENSP00000421439	115	201	232	6.31e-04	87	24	59	4	5
unique_4151	1358	1735	2268	ENSP00000467244	51	399	641	7.92e-21	393	94	240	59	17
unique_4167	147	285	516	ENSP00000316228	45	186	400	0.008	158	43	80	35	27
unique_4203	143	199	296	ENSP00000383977	227	298	1082	1.78e-04	72	22	35	15	32
unique_4203	254	291	296	ENSP00000383977	227	267	1082	0.001	41	15	23	3	32
unique_4203	128	174	296	ENSP00000354536	457	500	1295	1.80e-04	47	19	25	3	16
unique_4203	143	199	296	ENSP00000430686	123	194	977	2.07e-04	72	22	35	15	32
unique_4203	254	291	296	ENSP00000430686	123	163	977	0.001	41	15	23	3	32
unique_4203	187	277	296	ENSP00000405536	489	574	1753	0.005	100	34	43	23	31
unique_4203	187	277	296	ENSP00000200181	489	574	1823	0.005	100	34	43	23	31
unique_4264	126	249	498	ENSP00000260197	1030	1173	2215	0.003	152	38	78	36	25
unique_4287	350	453	540	ENSP00000479889	282	384	461	5.22e-07	110	33	64	13	19
unique_4287	350	447	540	ENSP00000342838	1118	1215	1371	1.52e-04	108	27	61	20	18
unique_4287	374	447	540	ENSP00000257963	330	411	506	6.22e-04	82	23	51	8	14
unique_4287	375	521	540	ENSP00000351905	400	563	593	6.63e-04	166	40	105	21	27
unique_4287	321	417	540	ENSP00000358991	277	391	634	0.001	117	33	62	22	18
unique_4287	357	453	540	ENSP00000383977	899	999	1082	0.001	110	26	62	22	18
unique_4287	357	453	540	ENSP00000430686	794	894	977	0.001	110	26	62	22	18
unique_4326	486	541	1022	ENSP00000261892	775	849	1100	0.005	76	28	27	21	5
unique_4330	340	400	600	ENSP00000351905	366	426	593	3.56e-04	70	22	30	18	10
unique_4366	781	942	974	ENSP00000342838	1122	1274	1371	2.26e-05	168	40	107	21	17
unique_4366	797	942	974	ENSP00000482642	1093	1231	1295	0.009	149	34	102	13	15
unique_4373	83	183	225	ENSP00000385766	49	155	663	6.98e-04	108	31	69	8	45
unique_4374	179	319	334	ENSP00000366307	261	393	576	0.004	151	42	81	28	42
unique_4374	223	325	334	ENSP00000354080	187	276	989	0.006	106	35	52	19	31
unique_4428	432	678	706	ENSP00000342838	1044	1276	1371	0.009	280	65	135	80	35
unique_4437	2508	2638	3001	ENSP00000354080	33	147	989	4.65e-10	134	41	71	22	5
unique_4437	2489	2578	3001	ENSP00000354080	302	388	989	8.95e-08	94	34	49	11	5
unique_4437	2604	2645	3001	ENSP00000354080	33	72	989	1.07e-04	42	20	20	2	5
unique_4437	2489	2634	3001	ENSP00000366307	304	466	576	4.54e-09	175	58	76	41	5
unique_4437	2587	2647	3001	ENSP00000366307	307	364	576	0.002	63	24	32	7	5
unique_4437	2506	2550	3001	ENSP00000329869	794	839	934	2.95e-07	46	22	23	1	3
unique_4437	2602	2646	3001	ENSP00000329869	794	839	934	1.35e-04	47	22	22	3	3
unique_4451	324	391	2172	ENSP00000265986	51	115	1020	4.60e-05	68	24	41	3	3
unique_4468	18	554	574	ENSP00000412717	21	555	574	0.0	537	296	239	2	94
unique_4478	154	457	563	ENSP00000482642	896	1186	1295	1.95e-07	330	69	196	65	54
unique_4478	212	535	563	ENSP00000383977	780	1065	1082	6.83e-06	343	72	195	76	58
unique_4478	212	535	563	ENSP00000430686	675	960	977	9.12e-06	343	72	195	76	58
unique_4478	219	359	563	ENSP00000358991	218	362	634	1.62e-05	146	40	100	6	25
unique_4478	202	384	563	ENSP00000257963	196	384	506	3.75e-04	199	52	121	26	33
unique_4478	216	511	563	ENSP00000479889	189	445	461	5.73e-04	302	65	186	51	53
unique_4514	470	674	2227	ENSP00000383977	787	1008	1082	3.23e-09	229	58	140	31	9
unique_4514	470	674	2227	ENSP00000430686	682	903	977	4.14e-09	229	58	140	31	9
unique_4514	470	672	2227	ENSP00000482642	982	1192	1295	1.54e-07	217	60	137	20	9
unique_4514	468	658	2227	ENSP00000479889	190	383	461	4.54e-07	196	44	145	7	9
unique_4514	459	648	2227	ENSP00000257963	202	400	506	9.14e-06	205	53	131	21	9
unique_4514	2101	2209	2227	ENSP00000317997	818	920	1552	8.91e-05	110	34	68	8	5
unique_4514	2101	2217	2227	ENSP00000475084	822	937	1549	5.82e-04	123	35	75	13	5
unique_4587	175	233	420	ENSP00000369205	274	331	994	0.005	59	23	35	1	14
unique_4587	175	233	420	ENSP00000350152	268	325	988	0.005	59	23	35	1	14
unique_4587	175	233	420	ENSP00000369202	298	355	967	0.007	59	23	35	1	14
unique_4593	292	407	413	ENSP00000265986	293	393	1020	0.009	116	27	74	15	28
unique_4597	112	302	359	ENSP00000479889	192	383	461	8.30e-17	198	57	128	13	53
unique_4597	109	316	359	ENSP00000430686	679	911	977	2.32e-15	245	65	131	49	58
unique_4597	109	316	359	ENSP00000383977	784	1016	1082	2.46e-15	245	65	131	49	58
unique_4597	77	300	359	ENSP00000351905	244	483	593	6.30e-15	249	67	148	34	62
unique_4597	111	346	359	ENSP00000482642	981	1217	1295	2.06e-14	245	63	165	17	66
unique_4597	112	253	359	ENSP00000358991	218	364	634	2.49e-13	149	40	100	9	40
unique_4597	112	300	359	ENSP00000342838	1017	1218	1371	6.85e-13	209	53	129	27	53
unique_4597	107	297	359	ENSP00000257963	208	411	506	1.99e-11	211	56	128	27	53
unique_4604	6001	6110	11945	ENSP00000369205	221	329	994	0.001	125	38	56	31	1
unique_4643	80	656	666	ENSP00000412717	13	555	574	1.95e-119	578	204	338	36	87
unique_4649	992	1233	1446	ENSP00000381475	101	276	669	3.17e-06	245	61	112	72	21
unique_4649	637	702	1446	ENSP00000381475	201	264	669	0.003	66	22	42	2	21
unique_4649	992	1222	1446	ENSP00000381467	99	260	667	4.65e-06	231	58	104	69	21
unique_4649	637	702	1446	ENSP00000381467	199	262	667	0.003	66	22	42	2	21
unique_4649	557	714	1446	ENSP00000237612	101	246	656	0.003	168	41	95	32	11
unique_4722	453	698	949	ENSP00000383977	776	1039	1082	2.86e-15	273	67	170	36	26
unique_4722	453	698	949	ENSP00000430686	671	934	977	3.47e-15	273	67	170	36	26
unique_4722	445	698	949	ENSP00000482642	967	1225	1295	9.71e-13	270	68	175	27	27
unique_4722	464	654	949	ENSP00000479889	192	385	461	1.20e-12	196	52	137	7	20
unique_4722	408	649	949	ENSP00000257963	163	413	506	1.91e-09	266	71	156	39	26
unique_4722	464	674	949	ENSP00000358991	218	443	634	5.67e-09	228	61	148	19	22
unique_4722	434	698	949	ENSP00000342838	987	1268	1371	7.45e-07	288	65	194	29	28
unique_4722	447	649	949	ENSP00000351905	260	482	593	1.19e-06	234	55	137	42	21
unique_4809	212	379	493	ENSP00000482642	1004	1180	1295	4.31e-09	186	44	115	27	34
unique_4809	229	374	493	ENSP00000383977	829	989	1082	1.54e-04	168	39	100	29	30
unique_4809	229	374	493	ENSP00000430686	724	884	977	1.59e-04	168	39	100	29	30
unique_4811	117	413	511	ENSP00000482642	888	1198	1295	2.54e-19	315	76	217	22	58
unique_4811	194	439	511	ENSP00000383977	776	1039	1082	3.20e-19	273	68	169	36	48
unique_4811	194	439	511	ENSP00000430686	671	934	977	3.55e-19	275	70	165	40	48
unique_4811	205	400	511	ENSP00000479889	192	389	461	5.70e-15	208	56	130	22	38
unique_4811	205	395	511	ENSP00000342838	1017	1224	1371	1.20e-10	208	50	141	17	37
unique_4811	205	394	511	ENSP00000358991	218	421	634	1.37e-09	211	54	129	28	37
unique_4811	199	369	511	ENSP00000257963	207	386	506	8.45e-07	192	49	110	33	33
unique_4811	205	390	511	ENSP00000351905	275	482	593	9.12e-07	216	54	124	38	36
unique_4834	52	167	260	ENSP00000431461	45	161	190	4.48e-04	120	29	84	7	45
unique_4834	52	167	260	ENSP00000432876	45	161	248	5.22e-04	120	29	84	7	45
unique_4960	515	655	1909	ENSP00000479889	237	361	461	5.60e-07	153	48	65	40	7
unique_4960	554	653	1909	ENSP00000358991	287	389	634	4.31e-06	107	34	62	11	5
unique_4960	510	631	1909	ENSP00000482642	1005	1127	1295	1.88e-05	123	30	92	1	6
unique_4960	480	629	1909	ENSP00000342838	1036	1170	1371	6.07e-05	157	44	84	29	8
unique_4960	539	629	1909	ENSP00000383977	851	944	1082	1.76e-04	94	26	65	3	5
unique_4960	539	629	1909	ENSP00000430686	746	839	977	2.10e-04	94	26	65	3	5
unique_4960	576	631	1909	ENSP00000351905	368	429	593	0.002	62	21	35	6	3
unique_4960	553	628	1909	ENSP00000257963	260	357	506	0.005	103	28	43	32	4
unique_4990	103	148	235	ENSP00000367432	280	321	412	0.007	46	13	29	4	20
unique_4991	273	408	552	ENSP00000257963	331	492	506	4.04e-07	167	41	90	36	25
unique_4991	273	358	552	ENSP00000351905	400	490	593	5.11e-05	94	27	56	11	16
unique_4991	268	364	552	ENSP00000479889	302	391	461	2.27e-04	103	30	54	19	18
unique_4991	253	388	552	ENSP00000482642	1078	1235	1295	0.008	160	35	99	26	25
unique_4992	73	290	508	ENSP00000265986	69	293	1020	2.96e-10	228	57	158	13	43
unique_5025	295	751	1029	ENSP00000496238	82	515	600	8.29e-10	468	88	335	45	44
unique_5025	295	751	1029	ENSP00000495900	82	515	600	8.29e-10	468	88	335	45	44
unique_5025	295	751	1029	ENSP00000496390	82	515	600	8.29e-10	468	88	335	45	44
unique_5025	295	751	1029	ENSP00000494346	82	515	600	8.29e-10	468	88	335	45	44
unique_5025	295	751	1029	ENSP00000494778	82	515	600	8.29e-10	468	88	335	45	44
unique_5025	295	751	1029	ENSP00000496302	82	515	600	8.29e-10	468	88	335	45	44
unique_5042	159	258	359	ENSP00000299608	44	144	455	0.001	111	28	62	21	28
unique_5058	180	407	681	ENSP00000479889	148	385	461	2.04e-15	241	59	166	16	33
unique_5058	207	462	681	ENSP00000383977	775	1046	1082	6.90e-13	280	76	172	32	38
unique_5058	219	462	681	ENSP00000430686	682	941	977	8.99e-13	267	73	164	30	36
unique_5058	219	462	681	ENSP00000342838	1017	1275	1371	5.20e-11	265	68	170	27	36
unique_5058	219	455	681	ENSP00000482642	982	1225	1295	6.26e-10	251	59	171	21	35
unique_5058	556	655	681	ENSP00000317997	820	925	1552	5.01e-08	106	26	74	6	15
unique_5058	588	656	681	ENSP00000317997	816	882	1552	0.001	69	20	47	2	15
unique_5058	556	655	681	ENSP00000475084	824	929	1549	4.50e-06	106	24	76	6	15
unique_5058	217	400	681	ENSP00000351905	273	480	593	4.01e-05	216	53	123	40	27
unique_5058	219	382	681	ENSP00000257963	213	386	506	4.88e-04	187	50	101	36	24
unique_5079	156	248	652	ENSP00000412717	47	143	574	2.05e-08	97	30	63	4	14
unique_5086	261	420	608	ENSP00000354080	183	326	989	4.41e-05	162	48	94	20	28
unique_5086	298	432	608	ENSP00000354080	51	181	989	0.001	149	41	76	32	28
unique_5086	341	422	608	ENSP00000354080	34	122	989	0.003	95	25	51	19	28
unique_5086	275	448	608	ENSP00000366307	277	428	576	3.50e-04	175	48	103	24	29
unique_5105	425	522	957	ENSP00000367230	386	467	473	8.84e-04	98	26	56	16	10
unique_5113	397	436	611	ENSP00000380963	43	78	161	0.004	40	19	17	4	7
unique_5125	755	964	1014	ENSP00000479496	245	452	957	7.98e-05	239	58	121	60	21
unique_5130	90	374	475	ENSP00000437073	391	673	2055	3.50e-31	289	82	197	10	60
unique_5151	276	363	1151	ENSP00000369205	258	340	994	0.005	88	27	56	5	8
unique_5151	276	363	1151	ENSP00000350152	252	334	988	0.005	88	27	56	5	8
unique_5151	276	363	1151	ENSP00000369202	282	364	967	0.009	88	27	56	5	8
unique_5172	1171	1436	2811	ENSP00000482642	981	1251	1295	1.07e-18	280	77	180	23	9
unique_5172	1158	1408	2811	ENSP00000383977	773	1039	1082	3.43e-10	284	70	164	50	9
unique_5172	1158	1408	2811	ENSP00000430686	668	934	977	4.07e-10	284	70	164	50	9
unique_5172	1156	1375	2811	ENSP00000479889	178	396	461	4.38e-09	235	63	141	31	8
unique_5172	1172	1408	2811	ENSP00000342838	1017	1268	1371	8.70e-09	259	59	171	29	8
unique_5172	1172	1363	2811	ENSP00000358991	218	421	634	3.37e-08	208	50	138	20	7
unique_5172	1171	1359	2811	ENSP00000257963	212	413	506	7.22e-05	217	55	119	43	7
unique_5172	1222	1409	2811	ENSP00000351905	324	554	593	0.006	235	53	131	51	7
unique_5210	9	219	350	ENSP00000479889	192	397	461	2.76e-14	218	65	134	19	60
unique_5210	7	197	350	ENSP00000430686	680	884	977	4.89e-12	210	60	126	24	55
unique_5210	7	197	350	ENSP00000383977	785	989	1082	6.15e-12	210	60	126	24	55
unique_5210	8	297	350	ENSP00000351905	274	571	593	2.21e-11	319	86	183	50	83
unique_5210	1	149	350	ENSP00000358991	211	363	634	8.91e-11	158	46	98	14	43
unique_5210	7	196	350	ENSP00000257963	211	413	506	1.64e-08	212	55	126	31	54
unique_5210	8	197	350	ENSP00000482642	981	1175	1295	5.74e-07	208	51	126	31	54
unique_5210	6	196	350	ENSP00000342838	1014	1217	1371	3.57e-06	217	56	122	39	55
unique_5227	997	1256	1364	ENSP00000479496	197	453	957	2.83e-11	280	70	167	43	19
unique_5266	1641	1701	2130	ENSP00000479889	298	360	461	3.80e-07	63	25	36	2	3
unique_5266	1634	1701	2130	ENSP00000342838	1127	1196	1371	4.80e-05	72	21	45	6	3
unique_5266	1641	1678	2130	ENSP00000358991	325	364	634	5.34e-05	40	18	20	2	2
unique_5266	1641	1677	2130	ENSP00000383977	908	944	1082	1.64e-04	37	15	22	0	2
unique_5266	1641	1677	2130	ENSP00000430686	803	839	977	1.76e-04	37	15	22	0	2
unique_5266	1629	1686	2130	ENSP00000482642	1075	1133	1295	2.15e-04	60	18	39	3	3
unique_5266	1651	1701	2130	ENSP00000351905	401	455	593	3.42e-04	55	24	27	4	2
unique_5266	1652	1714	2130	ENSP00000257963	333	399	506	4.07e-04	70	21	39	10	3
unique_5285	122	397	811	ENSP00000237612	43	309	656	1.76e-52	277	105	161	11	66
unique_5285	484	740	811	ENSP00000237612	306	578	656	3.11e-12	277	61	192	24	66
unique_5285	53	423	811	ENSP00000381475	38	363	669	9.50e-47	372	119	206	47	77
unique_5285	498	748	811	ENSP00000381475	366	604	669	3.55e-11	258	63	169	26	77
unique_5285	53	423	811	ENSP00000381467	36	361	667	1.00e-46	372	119	206	47	77
unique_5285	498	748	811	ENSP00000381467	364	602	667	5.16e-11	258	63	169	26	77
unique_5305	137	368	547	ENSP00000482642	966	1176	1295	2.42e-12	242	66	135	41	42
unique_5305	113	372	547	ENSP00000342838	971	1223	1371	1.94e-10	291	74	148	69	48
unique_5305	150	368	547	ENSP00000479889	192	382	461	1.69e-07	225	52	133	40	40
unique_5305	77	369	547	ENSP00000430686	626	886	977	2.38e-07	313	71	170	72	54
unique_5305	98	369	547	ENSP00000383977	750	991	1082	3.19e-07	292	67	155	70	50
unique_5305	247	366	547	ENSP00000351905	372	482	593	3.83e-05	134	36	61	37	22
unique_5305	150	304	547	ENSP00000358991	218	374	634	0.001	161	37	114	10	28
unique_5312	8	273	289	ENSP00000426433	4	270	273	2.18e-95	268	137	128	3	92
unique_5364	1	52	112	ENSP00000355746	26	81	449	0.005	56	15	37	4	46
unique_5379	866	994	2074	ENSP00000369205	225	346	994	0.003	137	44	70	23	6
unique_5379	866	994	2074	ENSP00000350152	219	340	988	0.004	137	44	70	23	6
unique_5379	866	994	2074	ENSP00000369202	249	370	967	0.006	137	44	70	23	6
unique_5395	75	319	368	ENSP00000385766	173	428	663	9.26e-12	258	77	166	15	67
unique_5395	123	295	368	ENSP00000385766	53	234	663	1.68e-08	186	57	112	17	67
unique_5395	76	313	368	ENSP00000385766	316	573	663	2.80e-08	259	78	159	22	67
unique_5395	230	317	368	ENSP00000385766	49	140	663	0.004	92	27	61	4	67
unique_5395	146	240	368	ENSP00000434849	55	156	514	0.002	102	31	64	7	45
unique_5395	196	311	368	ENSP00000434849	42	132	514	0.003	116	32	59	25	45
unique_5401	40	245	392	ENSP00000482642	970	1175	1295	1.10e-13	223	63	126	34	53
unique_5401	49	249	392	ENSP00000479889	189	385	461	1.66e-11	212	57	129	26	51
unique_5401	33	265	392	ENSP00000383977	761	1010	1082	1.27e-10	263	69	151	43	59
unique_5401	33	265	392	ENSP00000430686	656	905	977	1.39e-10	263	69	151	43	59
unique_5401	50	244	392	ENSP00000342838	1015	1217	1371	1.98e-07	218	59	121	38	50
unique_5401	52	248	392	ENSP00000358991	218	421	634	1.17e-05	220	54	127	39	50
unique_5401	44	244	392	ENSP00000351905	267	482	593	3.23e-04	238	56	123	59	51
unique_5401	51	244	392	ENSP00000257963	212	413	506	0.004	218	48	130	40	49
unique_5412	740	958	4624	ENSP00000350152	227	453	988	0.001	231	54	161	16	5
unique_5412	740	958	4624	ENSP00000369205	233	459	994	0.001	231	54	161	16	5
unique_5412	740	958	4624	ENSP00000369202	257	483	967	0.001	231	54	161	16	5
unique_5413	475	550	639	ENSP00000479889	301	381	461	7.06e-05	82	25	50	7	12
unique_5413	480	543	639	ENSP00000257963	330	407	506	0.002	79	25	38	16	10
unique_5417	185	416	665	ENSP00000479889	189	384	461	9.01e-13	234	50	144	40	35
unique_5417	179	332	665	ENSP00000383977	778	943	1082	8.61e-09	169	49	102	18	23
unique_5417	179	332	665	ENSP00000430686	673	838	977	1.02e-08	169	49	102	18	23
unique_5417	189	349	665	ENSP00000482642	983	1142	1295	2.10e-08	169	51	101	17	24
unique_5417	189	468	665	ENSP00000342838	1018	1268	1371	1.27e-07	292	67	172	53	42
unique_5417	178	471	665	ENSP00000257963	203	487	506	2.99e-05	329	75	175	79	44
unique_5417	480	628	665	ENSP00000317997	716	882	1552	0.001	167	34	115	18	22
unique_5430	634	713	895	ENSP00000411770	35	114	286	0.007	80	22	58	0	9
unique_5460	521	767	797	ENSP00000381475	98	307	669	9.59e-07	250	61	146	43	31
unique_5460	521	767	797	ENSP00000381467	96	305	667	1.06e-06	250	61	146	43	31
unique_5460	526	705	797	ENSP00000237612	64	231	656	1.50e-06	182	50	116	16	23
unique_5482	220	707	1036	ENSP00000496238	47	479	600	8.92e-56	496	148	277	71	47
unique_5482	220	707	1036	ENSP00000495900	47	479	600	8.92e-56	496	148	277	71	47
unique_5482	220	707	1036	ENSP00000496390	47	479	600	8.92e-56	496	148	277	71	47
unique_5482	220	707	1036	ENSP00000494346	47	479	600	8.92e-56	496	148	277	71	47
unique_5482	220	707	1036	ENSP00000494778	47	479	600	8.92e-56	496	148	277	71	47
unique_5482	220	707	1036	ENSP00000496302	47	479	600	8.92e-56	496	148	277	71	47
unique_5487	314	350	1113	ENSP00000349783	403	442	1192	2.67e-04	40	19	18	3	11
unique_5487	355	441	1113	ENSP00000349783	411	492	1192	0.001	92	28	49	15	11
unique_5487	314	350	1113	ENSP00000411767	403	442	1065	2.96e-04	40	19	18	3	11
unique_5487	355	441	1113	ENSP00000411767	411	492	1065	0.001	92	28	49	15	11
unique_5488	8	114	115	ENSP00000215754	11	114	116	9.69e-13	107	32	72	3	93
unique_5512	88	167	2971	ENSP00000380426	96	177	253	0.004	82	20	60	2	3
unique_5518	1446	1572	4500	ENSP00000479889	255	381	461	5.19e-11	131	47	76	8	3
unique_5518	1443	1582	4500	ENSP00000342838	1081	1229	1371	4.17e-10	149	40	100	9	3
unique_5518	1444	1571	4500	ENSP00000351905	341	482	593	4.93e-09	147	44	79	24	3
unique_5518	1399	1587	4500	ENSP00000383977	814	1005	1082	1.33e-08	203	50	128	25	4
unique_5518	1399	1574	4500	ENSP00000430686	709	886	977	1.11e-07	189	47	118	24	4
unique_5518	1426	1572	4500	ENSP00000482642	1028	1175	1295	1.23e-07	154	35	106	13	3
unique_5518	1390	1576	4500	ENSP00000358991	235	422	634	0.001	201	47	127	27	4
unique_5521	245	433	710	ENSP00000479889	192	385	461	9.26e-18	197	62	124	11	27
unique_5521	200	451	710	ENSP00000430686	631	907	977	1.13e-08	281	74	174	33	35
unique_5521	244	451	710	ENSP00000383977	786	1012	1082	4.74e-08	231	64	140	27	29
unique_5521	245	426	710	ENSP00000351905	275	480	593	9.05e-08	210	51	127	32	26
unique_5521	240	481	710	ENSP00000342838	1012	1268	1371	1.71e-07	264	63	172	29	34
unique_5521	240	409	710	ENSP00000257963	208	387	506	4.72e-07	196	55	99	42	24
unique_5521	243	435	710	ENSP00000482642	980	1182	1295	1.01e-06	212	51	133	28	27
unique_5521	236	431	710	ENSP00000358991	209	420	634	2.10e-06	216	60	132	24	28
unique_5521	557	674	710	ENSP00000317997	798	925	1552	4.64e-06	128	35	83	10	17
unique_5538	2101	2352	2461	ENSP00000479889	202	385	461	5.19e-08	256	59	121	76	10
unique_5538	2107	2351	2461	ENSP00000358991	233	421	634	1.57e-06	252	60	122	70	10
unique_5538	2141	2215	2461	ENSP00000383977	839	929	1082	2.29e-05	92	29	45	18	3
unique_5538	2141	2215	2461	ENSP00000430686	734	824	977	3.02e-05	92	29	45	18	3
unique_5538	2139	2215	2461	ENSP00000257963	256	343	506	5.58e-04	89	31	45	13	3
unique_5538	2096	2219	2461	ENSP00000351905	285	416	593	5.75e-04	139	37	80	22	5
unique_5538	2105	2218	2461	ENSP00000342838	1037	1158	1371	0.001	124	31	81	12	5
unique_5550	77	106	1105	ENSP00000349783	411	440	1192	3.25e-05	30	17	13	0	5
unique_5550	151	179	1105	ENSP00000349783	411	440	1192	0.009	30	14	15	1	5
unique_5550	77	106	1105	ENSP00000411767	411	440	1065	3.42e-05	30	17	13	0	3
unique_5551	1786	1844	3956	ENSP00000257963	328	392	506	5.26e-04	65	22	37	6	1
unique_5551	1790	1951	3956	ENSP00000351905	401	556	593	6.44e-04	181	49	88	44	4
unique_5551	1790	1839	3956	ENSP00000479889	308	361	461	0.003	54	20	30	4	1
unique_5551	1769	1842	3956	ENSP00000342838	1128	1200	1371	0.004	81	25	41	15	2
unique_5559	132	296	774	ENSP00000358991	218	381	634	1.33e-08	172	48	109	15	21
unique_5559	132	278	774	ENSP00000479889	192	344	461	1.55e-06	155	43	102	10	24
unique_5559	382	418	774	ENSP00000479889	348	383	461	5.06e-04	37	19	17	1	24
unique_5559	127	272	774	ENSP00000342838	1012	1170	1371	2.60e-05	163	37	105	21	19
unique_5559	94	272	774	ENSP00000482642	944	1125	1295	4.97e-05	185	31	145	9	23
unique_5559	131	289	774	ENSP00000383977	786	960	1082	1.54e-04	177	39	118	20	21
unique_5559	131	289	774	ENSP00000430686	681	855	977	1.78e-04	177	39	118	20	21
unique_5559	122	271	774	ENSP00000257963	203	357	506	3.81e-04	161	39	105	17	19
unique_5569	67	311	1598	ENSP00000358991	183	421	634	5.23e-09	265	61	158	46	15
unique_5569	81	365	1598	ENSP00000342838	995	1276	1371	1.59e-08	309	75	183	51	18
unique_5569	99	359	1598	ENSP00000482642	980	1227	1295	3.00e-08	270	67	172	31	16
unique_5569	101	364	1598	ENSP00000383977	787	1046	1082	1.47e-07	274	70	180	24	17
unique_5569	101	364	1598	ENSP00000430686	682	941	977	1.61e-07	274	70	180	24	17
unique_5569	68	307	1598	ENSP00000351905	252	482	593	2.05e-06	261	69	141	51	15
unique_5569	101	307	1598	ENSP00000257963	213	413	506	3.64e-05	225	59	124	42	13
unique_5585	55	503	1512	ENSP00000437073	379	841	2055	1.94e-33	506	133	273	100	30
unique_5589	215	335	903	ENSP00000350152	203	332	988	0.001	136	46	69	21	13
unique_5589	215	335	903	ENSP00000369205	209	338	994	0.001	136	46	69	21	13
unique_5589	215	335	903	ENSP00000369202	233	362	967	0.002	136	46	69	21	13
unique_5624	147	226	311	ENSP00000299608	44	126	455	3.90e-18	83	34	46	3	26
unique_5675	2243	2486	2486	ENSP00000383977	823	1071	1082	1.27e-20	257	81	155	21	10
unique_5675	2243	2486	2486	ENSP00000430686	718	966	977	1.62e-20	257	81	155	21	10
unique_5675	2311	2466	2486	ENSP00000342838	1123	1280	1371	1.46e-15	165	51	98	16	6
unique_5675	2257	2475	2486	ENSP00000482642	1034	1250	1295	1.60e-14	228	69	139	20	9
unique_5675	2245	2411	2486	ENSP00000479889	231	388	461	3.58e-12	171	59	95	17	7
unique_5675	2257	2411	2486	ENSP00000358991	268	425	634	1.22e-09	166	50	97	19	6
unique_5675	2319	2402	2486	ENSP00000351905	379	481	593	3.40e-07	103	37	47	19	3
unique_5675	2312	2402	2486	ENSP00000257963	304	412	506	3.61e-05	110	32	58	20	4
unique_5709	206	446	1162	ENSP00000237612	61	300	656	1.44e-50	242	98	141	3	40
unique_5709	894	1114	1162	ENSP00000237612	386	594	656	3.04e-15	226	63	141	22	40
unique_5709	206	453	1162	ENSP00000381475	100	341	669	1.55e-48	250	98	142	10	41
unique_5709	929	1159	1162	ENSP00000381475	439	665	669	1.21e-16	233	61	164	8	41
unique_5709	206	453	1162	ENSP00000381467	98	339	667	1.99e-48	250	98	142	10	41
unique_5709	929	1159	1162	ENSP00000381467	437	663	667	2.01e-16	233	61	164	8	41
unique_5710	15	246	332	ENSP00000383977	787	1029	1082	2.68e-11	261	65	149	47	70
unique_5710	15	246	332	ENSP00000430686	682	924	977	2.91e-11	261	66	148	47	70
unique_5710	119	219	332	ENSP00000479889	291	388	461	5.57e-08	103	33	63	7	30
unique_5710	13	246	332	ENSP00000482642	980	1215	1295	9.36e-07	256	57	157	42	70
unique_5710	135	211	332	ENSP00000351905	400	482	593	8.28e-04	86	26	48	12	23
unique_5710	99	211	332	ENSP00000257963	287	413	506	0.001	131	35	74	22	34
unique_5721	249	341	1115	ENSP00000374372	1913	2016	2329	0.003	106	29	62	15	8
unique_5726	1292	1371	1970	ENSP00000389814	25	102	245	0.002	80	25	53	2	9
unique_5726	1280	1365	1970	ENSP00000389814	25	105	245	0.003	90	28	49	13	9
unique_5726	1310	1389	1970	ENSP00000389814	25	105	245	0.004	84	26	51	7	9
unique_5726	1352	1431	1970	ENSP00000389814	25	102	245	0.007	80	25	53	2	9
unique_5726	1370	1458	1970	ENSP00000389814	25	108	245	0.010	89	28	56	5	9
unique_5728	826	1170	2278	ENSP00000479496	161	488	957	1.18e-11	382	92	199	91	15
unique_5740	455	636	1304	ENSP00000358991	187	363	634	1.32e-11	192	53	114	25	14
unique_5740	482	638	1304	ENSP00000479889	191	336	461	7.65e-10	164	46	93	25	15
unique_5740	1023	1059	1304	ENSP00000479889	349	384	461	0.003	37	18	18	1	15
unique_5740	479	647	1304	ENSP00000430686	678	850	977	1.80e-08	184	37	121	26	13
unique_5740	479	647	1304	ENSP00000383977	783	955	1082	1.91e-08	184	37	121	26	13
unique_5740	483	636	1304	ENSP00000482642	982	1125	1295	3.16e-08	154	31	113	10	12
unique_5740	471	636	1304	ENSP00000342838	1005	1170	1371	3.82e-07	177	40	115	22	20
unique_5740	1028	1116	1304	ENSP00000342838	1190	1270	1371	0.004	91	27	52	12	20
unique_5740	479	635	1304	ENSP00000351905	271	426	593	6.48e-04	168	38	107	23	12
unique_5740	478	635	1304	ENSP00000257963	208	357	506	0.002	168	38	102	28	12
unique_5752	957	1068	1224	ENSP00000260197	155	252	2215	0.002	114	32	64	18	9
unique_5761	24	74	128	ENSP00000421731	248	294	334	0.006	51	18	29	4	40
unique_5777	18	81	105	ENSP00000299608	41	106	455	6.51e-08	66	22	42	2	61
unique_5779	318	713	945	ENSP00000437073	1578	1966	2055	0.004	437	114	234	89	42
unique_5801	9	201	294	ENSP00000479889	192	382	461	5.54e-16	204	61	119	24	66
unique_5801	8	256	294	ENSP00000383977	786	1046	1082	2.25e-15	266	62	182	22	85
unique_5801	8	256	294	ENSP00000430686	681	941	977	2.43e-15	266	62	182	22	85
unique_5801	6	258	294	ENSP00000342838	1014	1277	1371	2.71e-14	270	69	178	23	86
unique_5801	7	251	294	ENSP00000482642	980	1227	1295	1.00e-11	254	60	179	15	83
unique_5801	9	198	294	ENSP00000358991	218	416	634	2.45e-08	208	52	129	27	65
unique_5801	8	271	294	ENSP00000351905	274	575	593	1.20e-06	313	62	191	60	90
unique_5801	8	240	294	ENSP00000257963	212	449	506	7.47e-05	264	60	147	57	79
unique_5814	64	455	704	ENSP00000393151	269	656	807	4.46e-60	400	135	245	20	56
unique_5841	931	1238	2083	ENSP00000437073	1270	1581	2055	0.009	324	87	209	28	15
unique_5872	550	677	915	ENSP00000479889	280	396	461	3.22e-08	130	40	75	15	14
unique_5872	506	773	915	ENSP00000351905	317	567	593	3.70e-07	296	66	157	73	29
unique_5872	549	661	915	ENSP00000342838	1112	1217	1371	3.39e-06	115	31	73	11	12
unique_5872	570	665	915	ENSP00000358991	324	421	634	0.001	106	30	58	18	10
unique_5872	564	682	915	ENSP00000383977	901	1010	1082	0.002	120	30	79	11	13
unique_5872	564	682	915	ENSP00000430686	796	905	977	0.002	120	30	79	11	13
unique_5872	579	661	915	ENSP00000257963	330	413	506	0.004	92	27	48	17	9
unique_5880	156	304	321	ENSP00000366307	254	394	576	1.97e-04	157	45	88	24	46
unique_5880	164	276	321	ENSP00000354080	262	368	989	0.002	117	38	65	14	35
unique_5908	14	235	332	ENSP00000383977	781	1011	1082	8.88e-17	242	65	146	31	67
unique_5908	14	235	332	ENSP00000430686	676	906	977	9.63e-17	242	65	146	31	67
unique_5908	17	218	332	ENSP00000479889	189	385	461	7.85e-14	215	60	124	31	61
unique_5908	20	236	332	ENSP00000482642	982	1198	1295	8.29e-14	231	57	146	28	65
unique_5908	20	213	332	ENSP00000342838	1017	1217	1371	8.16e-13	212	56	127	29	58
unique_5908	52	216	332	ENSP00000358991	237	420	634	2.24e-07	187	49	113	25	50
unique_5908	144	213	332	ENSP00000257963	331	413	506	4.67e-07	83	30	40	13	21
unique_5908	144	213	332	ENSP00000351905	400	482	593	9.70e-06	83	25	45	13	21
unique_5927	378	510	572	ENSP00000257963	297	434	506	7.58e-06	141	36	94	11	23
unique_5927	402	487	572	ENSP00000351905	379	480	593	0.003	103	22	63	18	15
unique_5927	366	440	572	ENSP00000479889	262	333	461	0.005	75	24	48	3	13
unique_5930	4910	4982	5223	ENSP00000350152	272	333	988	0.005	74	26	35	13	1
unique_5930	4910	4982	5223	ENSP00000369205	278	339	994	0.005	74	26	35	13	1
unique_5930	3582	3675	5223	ENSP00000513363	27	129	1212	0.006	103	29	65	9	2
unique_5995	3600	3708	4150	ENSP00000513363	24	129	1212	5.13e-07	109	32	74	3	3
unique_5995	3585	3684	4150	ENSP00000513363	31	141	1212	0.002	113	30	68	15	3
unique_5996	55	163	169	ENSP00000317997	809	924	1552	2.63e-06	118	31	76	11	64
unique_5996	66	163	169	ENSP00000317997	771	880	1552	0.001	110	24	74	12	64
unique_5996	55	163	169	ENSP00000475084	813	928	1549	1.55e-05	118	29	78	11	64
unique_5996	66	163	169	ENSP00000475084	775	884	1549	8.07e-04	110	24	74	12	64
unique_6015	350	396	688	ENSP00000383977	901	947	1082	0.001	47	16	31	0	7
unique_6015	350	396	688	ENSP00000430686	796	842	977	0.002	47	16	31	0	7
unique_6015	366	396	688	ENSP00000351905	400	430	593	0.002	31	15	16	0	5
unique_6015	275	395	688	ENSP00000342838	1041	1172	1371	0.003	132	32	89	11	18
unique_6015	358	395	688	ENSP00000482642	1090	1127	1295	0.006	38	14	24	0	6
unique_6015	358	415	688	ENSP00000479889	299	356	461	0.007	58	18	40	0	8
unique_6047	193	325	387	ENSP00000257963	297	434	506	2.90e-05	140	37	94	9	34
unique_6047	181	255	387	ENSP00000479889	262	333	461	0.002	75	24	48	3	19
unique_6047	172	255	387	ENSP00000358991	274	362	634	0.004	91	28	54	9	22
unique_6047	217	278	387	ENSP00000351905	379	457	593	0.007	79	19	43	17	16
unique_6056	27	170	782	ENSP00000257963	205	342	506	1.05e-06	152	47	83	22	18
unique_6056	23	173	782	ENSP00000430686	670	826	977	0.001	170	42	96	32	19
unique_6056	23	173	782	ENSP00000383977	775	931	1082	0.001	170	42	96	32	19
unique_6056	84	172	782	ENSP00000351905	326	419	593	0.002	102	30	51	21	11
unique_6056	25	174	782	ENSP00000358991	208	351	634	0.002	157	44	93	20	19
unique_6064	101	177	1569	ENSP00000265986	68	150	1020	2.17e-05	84	25	51	8	5
unique_6068	45	190	282	ENSP00000369205	218	337	994	0.008	149	36	81	32	52
unique_6068	45	190	282	ENSP00000350152	212	331	988	0.009	149	36	81	32	52
unique_6109	588	648	774	ENSP00000257963	315	373	506	3.10e-04	61	20	39	2	8
unique_6146	504	579	2550	ENSP00000350152	229	298	988	0.001	76	30	40	6	3
unique_6146	504	579	2550	ENSP00000369205	235	304	994	0.001	76	30	40	6	3
unique_6146	504	579	2550	ENSP00000369202	259	328	967	0.002	76	30	40	6	3
unique_6148	1533	1633	1882	ENSP00000381467	92	178	667	0.006	104	27	57	20	5
unique_6148	1533	1633	1882	ENSP00000381475	94	180	669	0.007	104	27	57	20	5
unique_6151	273	469	708	ENSP00000479889	170	385	461	3.38e-19	221	65	127	29	28
unique_6151	280	524	708	ENSP00000383977	786	1046	1082	8.23e-16	268	78	160	30	35
unique_6151	280	524	708	ENSP00000430686	681	941	977	1.06e-15	268	78	160	30	35
unique_6151	280	471	708	ENSP00000482642	981	1182	1295	2.57e-14	205	59	130	16	27
unique_6151	281	519	708	ENSP00000342838	1017	1270	1371	2.72e-13	260	70	163	27	34
unique_6151	552	674	708	ENSP00000317997	745	880	1552	6.65e-08	139	38	82	19	17
unique_6151	258	462	708	ENSP00000351905	251	480	593	2.11e-07	235	55	145	35	29
unique_6151	281	462	708	ENSP00000257963	213	411	506	4.31e-06	209	54	118	37	26
unique_6151	560	674	708	ENSP00000475084	739	884	1549	5.29e-05	149	40	72	37	16
unique_6189	286	419	795	ENSP00000355746	182	302	449	3.83e-07	134	33	88	13	26
unique_6189	711	780	795	ENSP00000355746	362	428	449	0.005	76	30	31	15	26
unique_6214	19	931	1021	ENSP00000265986	46	944	1020	9.25e-99	925	251	636	38	89
unique_6246	127	266	382	ENSP00000366307	291	431	576	0.002	156	38	87	31	37
unique_6301	266	412	489	ENSP00000479889	243	384	461	7.62e-08	154	39	96	19	30
unique_6301	286	354	489	ENSP00000358991	296	362	634	3.18e-07	71	28	37	6	14
unique_6301	307	408	489	ENSP00000342838	1122	1217	1371	0.005	103	21	74	8	21
unique_6312	1601	1753	2885	ENSP00000482642	1085	1232	1295	6.61e-04	160	36	105	19	5
unique_6312	1593	1769	2885	ENSP00000342838	1122	1294	1371	0.005	185	43	122	20	6
unique_6327	23	98	240	ENSP00000334952	62	141	1322	0.001	80	28	48	4	32
unique_6369	352	460	551	ENSP00000257963	294	413	506	4.51e-07	122	32	75	15	20
unique_6369	366	490	551	ENSP00000342838	1120	1241	1371	4.45e-05	137	34	76	27	23
unique_6369	382	460	551	ENSP00000351905	400	482	593	0.009	85	22	55	8	14
unique_6403	66	190	768	ENSP00000327290	155	274	1189	8.38e-07	127	38	80	9	16
unique_6403	66	190	768	ENSP00000296585	165	286	1182	1.38e-06	125	31	91	3	16
unique_6403	445	527	768	ENSP00000486734	350	438	1372	4.44e-05	93	33	46	14	20
unique_6403	403	554	768	ENSP00000486734	950	1096	1372	5.73e-05	167	48	84	35	20
unique_6403	481	553	768	ENSP00000486734	695	765	1372	9.21e-05	83	31	30	22	20
unique_6403	408	528	768	ENSP00000486734	688	805	1372	0.002	138	45	56	37	20
unique_6413	719	1003	1004	ENSP00000381475	73	317	669	1.12e-10	296	69	165	62	28
unique_6413	719	1003	1004	ENSP00000381467	71	315	667	1.25e-10	296	69	165	62	28
unique_6413	758	980	1004	ENSP00000237612	78	268	656	1.29e-08	229	61	124	44	22
unique_6416	49	121	253	ENSP00000334952	90	163	1322	2.84e-05	76	31	40	5	29
unique_6416	62	143	253	ENSP00000434849	50	151	514	1.96e-04	103	33	48	22	32
unique_6449	84	334	429	ENSP00000479889	151	383	461	1.79e-05	263	65	156	42	59
unique_6449	261	331	429	ENSP00000257963	331	413	506	0.005	86	24	44	18	17
unique_6524	178	280	1658	ENSP00000357013	248	353	366	0.003	111	30	68	13	6
unique_6548	329	470	567	ENSP00000479889	240	383	461	3.62e-06	155	40	91	24	25
unique_6548	242	467	567	ENSP00000342838	1017	1217	1371	4.91e-05	235	56	136	43	40
unique_6548	366	482	567	ENSP00000430686	786	899	977	8.49e-04	118	28	85	5	21
unique_6548	366	482	567	ENSP00000383977	891	1004	1082	8.53e-04	118	28	85	5	21
unique_6548	368	467	567	ENSP00000257963	309	413	506	0.001	109	29	67	13	18
unique_6548	368	470	567	ENSP00000358991	310	420	634	0.008	118	30	66	22	18
unique_6549	271	470	567	ENSP00000479889	210	383	461	9.15e-06	208	50	116	42	35
unique_6549	366	470	567	ENSP00000430686	786	893	977	4.83e-04	114	31	68	15	19
unique_6549	366	482	567	ENSP00000383977	891	1004	1082	5.43e-04	120	32	79	9	21
unique_6549	374	467	567	ENSP00000342838	1125	1217	1371	5.82e-04	96	23	68	5	17
unique_6549	363	467	567	ENSP00000257963	304	413	506	6.97e-04	115	29	71	15	19
unique_6564	202	489	2431	ENSP00000265986	53	329	1020	1.65e-21	298	85	182	31	26
unique_6564	1010	1363	2431	ENSP00000265986	611	958	1020	5.23e-12	363	89	250	24	26
unique_6591	355	393	915	ENSP00000369205	93	131	994	0.007	39	17	22	0	4
unique_6591	355	393	915	ENSP00000369202	117	155	967	0.007	39	17	22	0	4
unique_6591	355	393	915	ENSP00000350152	87	125	988	0.007	39	17	22	0	4
unique_6597	124	223	242	ENSP00000299608	11	112	455	2.27e-04	105	26	71	8	41
unique_6602	91	144	1291	ENSP00000317997	811	864	1552	2.90e-04	54	19	35	0	4
unique_6602	91	144	1291	ENSP00000475084	815	868	1549	0.002	54	18	36	0	4
unique_6623	347	434	948	ENSP00000411767	965	1051	1065	0.006	97	33	45	19	9
unique_6623	347	411	948	ENSP00000349783	965	1035	1192	0.009	74	26	36	12	7
unique_6664	402	472	570	ENSP00000257963	331	413	506	0.001	86	25	43	18	12
unique_6665	226	475	570	ENSP00000479889	152	383	461	1.21e-05	261	63	158	40	44
unique_6665	402	472	570	ENSP00000257963	331	413	506	5.51e-04	86	25	43	18	12
unique_6666	337	415	463	ENSP00000479889	302	383	461	1.66e-04	86	29	46	11	17
unique_6666	342	412	463	ENSP00000257963	331	413	506	0.001	86	24	44	18	15
unique_6670	234	484	579	ENSP00000479889	151	383	461	2.36e-05	262	62	160	40	43
unique_6670	267	481	579	ENSP00000257963	206	413	506	4.53e-04	248	61	114	73	37
unique_6672	234	484	579	ENSP00000479889	151	383	461	3.89e-06	262	63	159	40	43
unique_6672	411	481	579	ENSP00000257963	331	413	506	5.30e-04	86	25	43	18	12
unique_6681	581	756	1544	ENSP00000381467	76	251	667	1.86e-11	189	53	110	26	26
unique_6681	1250	1468	1544	ENSP00000381467	54	251	667	2.15e-07	232	57	128	47	26
unique_6681	581	756	1544	ENSP00000381475	78	253	669	2.06e-11	189	53	110	26	26
unique_6681	1250	1468	1544	ENSP00000381475	56	253	669	2.32e-07	232	57	128	47	26
unique_6681	580	760	1544	ENSP00000237612	35	224	656	1.03e-07	198	54	119	25	26
unique_6681	1291	1508	1544	ENSP00000237612	71	261	656	4.16e-06	225	54	130	41	26
unique_6696	1597	1854	2156	ENSP00000366307	232	472	576	0.002	275	75	149	51	12
unique_6696	1090	1510	2156	ENSP00000354080	43	397	989	0.007	437	105	234	98	20
unique_6705	126	237	299	ENSP00000354080	50	146	989	0.002	112	30	67	15	37
unique_6711	334	640	1068	ENSP00000265162	211	560	958	2.78e-26	357	98	202	57	29
unique_6766	104	486	819	ENSP00000422983	112	498	826	4.44e-21	397	109	264	24	47
unique_6766	96	472	819	ENSP00000263980	146	535	816	1.06e-18	408	107	252	49	46
unique_6795	322	550	773	ENSP00000385766	263	551	663	1.63e-05	299	80	139	80	39
unique_6795	490	595	773	ENSP00000385766	313	420	663	0.006	111	40	63	8	39
unique_6795	452	547	773	ENSP00000385766	178	275	663	0.007	101	35	58	8	39
unique_6795	472	622	773	ENSP00000385766	52	203	663	0.008	163	55	85	23	39
unique_6795	653	718	773	ENSP00000261892	776	849	1100	7.48e-04	75	26	39	10	9
unique_6798	1358	1411	2593	ENSP00000479889	297	350	461	0.005	55	22	31	2	2
unique_6798	2102	2195	2593	ENSP00000342838	1178	1274	1371	0.007	97	21	73	3	4
unique_6798	1367	1399	2593	ENSP00000257963	330	361	506	0.009	33	16	16	1	1
unique_6843	17	218	691	ENSP00000479889	191	385	461	2.47e-16	210	66	121	23	29
unique_6843	18	215	691	ENSP00000482642	982	1176	1295	2.12e-13	203	53	137	13	29
unique_6843	11	314	691	ENSP00000342838	1010	1298	1371	4.76e-11	335	80	178	77	44
unique_6843	17	217	691	ENSP00000358991	217	421	634	1.27e-10	221	63	122	36	29
unique_6843	18	232	691	ENSP00000430686	682	903	977	4.90e-08	239	60	138	41	31
unique_6843	18	232	691	ENSP00000383977	787	1008	1082	6.47e-08	239	60	138	41	31
unique_6843	18	215	691	ENSP00000351905	275	484	593	2.64e-07	227	56	125	46	29
unique_6843	4	213	691	ENSP00000257963	199	413	506	5.10e-07	239	61	125	53	30
unique_6859	936	1043	1212	ENSP00000354080	44	146	989	1.93e-13	113	45	53	15	11
unique_6859	941	1072	1212	ENSP00000354080	255	382	989	3.58e-13	138	53	69	16	11
unique_6859	967	1073	1212	ENSP00000354080	33	128	989	1.73e-07	111	37	55	19	11
unique_6859	952	1043	1212	ENSP00000354080	100	192	989	5.01e-05	95	31	59	5	11
unique_6859	951	1043	1212	ENSP00000354080	225	311	989	0.001	97	32	51	14	11
unique_6859	615	882	1212	ENSP00000479496	190	454	957	9.32e-10	285	70	178	37	22
unique_6859	949	993	1212	ENSP00000366307	422	466	576	5.39e-07	46	26	18	2	9
unique_6859	951	1010	1212	ENSP00000366307	307	369	576	5.25e-05	63	22	38	3	9
unique_6859	991	1054	1212	ENSP00000366307	425	480	576	0.002	66	24	30	12	9
unique_6859	952	1042	1212	ENSP00000366307	265	353	576	0.005	105	34	41	30	9
unique_6859	965	1006	1212	ENSP00000329869	794	840	934	9.51e-05	47	18	24	5	3
unique_6873	19	179	2879	ENSP00000342838	1054	1221	1371	2.67e-15	171	53	105	13	6
unique_6873	25	226	2879	ENSP00000482642	1023	1226	1295	8.18e-15	213	58	135	20	7
unique_6873	25	177	2879	ENSP00000358991	257	419	634	4.23e-14	164	46	106	12	5
unique_6873	7	175	2879	ENSP00000479889	215	380	461	1.83e-12	177	53	105	19	6
unique_6873	20	178	2879	ENSP00000383977	822	991	1082	3.37e-12	175	53	101	21	6
unique_6873	20	178	2879	ENSP00000430686	717	886	977	3.59e-12	175	53	101	21	6
unique_6873	91	175	2879	ENSP00000351905	379	482	593	6.95e-09	104	36	49	19	3
unique_6873	6	175	2879	ENSP00000257963	226	413	506	2.94e-07	197	54	107	36	6
unique_6882	117	218	448	ENSP00000411767	395	493	1065	4.22e-05	104	30	67	7	31
unique_6882	42	77	448	ENSP00000411767	408	444	1065	0.007	37	15	21	1	31
unique_6882	117	218	448	ENSP00000349783	395	493	1192	4.25e-05	104	30	67	7	31
unique_6882	42	77	448	ENSP00000349783	408	444	1192	0.006	37	15	21	1	31
unique_6941	397	426	775	ENSP00000317997	854	883	1552	0.010	30	11	19	0	4
unique_7027	285	359	469	ENSP00000354080	55	124	989	0.002	76	26	43	7	16
unique_7032	28	533	545	ENSP00000412717	41	554	574	2.34e-08	555	120	345	90	93
unique_7050	3	141	203	ENSP00000257963	294	434	506	1.04e-06	147	38	95	14	68
unique_7050	21	123	203	ENSP00000479889	283	383	461	0.001	110	28	66	16	51
unique_7050	33	118	203	ENSP00000351905	379	480	593	0.001	103	22	63	18	42
unique_7050	19	135	203	ENSP00000430686	786	899	977	0.009	119	33	79	7	58
unique_7050	19	135	203	ENSP00000383977	891	1004	1082	0.009	119	33	79	7	58
unique_7073	13	215	2095	ENSP00000479889	191	396	461	8.24e-20	212	66	131	15	10
unique_7073	10	253	2095	ENSP00000383977	783	1039	1082	4.15e-17	267	71	163	33	12
unique_7073	10	253	2095	ENSP00000430686	678	934	977	5.07e-17	267	71	163	33	12
unique_7073	11	214	2095	ENSP00000482642	979	1190	1295	4.56e-16	217	59	140	18	10
unique_7073	14	253	2095	ENSP00000342838	1017	1268	1371	5.40e-14	261	66	165	30	11
unique_7073	10	257	2095	ENSP00000351905	271	524	593	1.23e-12	276	73	153	50	12
unique_7073	13	203	2095	ENSP00000358991	217	421	634	9.77e-12	210	61	125	24	9
unique_7073	9	199	2095	ENSP00000257963	208	413	506	3.27e-09	218	62	117	39	9
unique_7080	388	485	587	ENSP00000482642	1085	1180	1295	0.009	98	23	73	2	17
unique_7097	195	369	1258	ENSP00000479889	261	397	461	5.17e-08	178	51	83	44	14
unique_7097	193	352	1258	ENSP00000342838	1088	1217	1371	1.58e-06	160	44	86	30	13
unique_7144	27	66	348	ENSP00000349783	412	450	1192	0.001	40	15	24	1	11
unique_7144	27	66	348	ENSP00000411767	412	450	1065	0.001	40	15	24	1	11
unique_7181	92	186	226	ENSP00000353013	8	92	491	8.44e-04	95	31	54	10	42
unique_7182	1066	1156	4761	ENSP00000486734	344	434	1372	1.25e-04	101	40	41	20	5
unique_7182	583	637	4761	ENSP00000486734	380	439	1372	0.001	60	25	30	5	5
unique_7182	978	1128	4761	ENSP00000486734	942	1096	1372	0.004	168	53	85	30	5
unique_7192	31	375	378	ENSP00000450837	51	367	407	3.00e-21	358	93	211	54	91
unique_7234	1056	1116	1473	ENSP00000389814	45	107	245	0.003	63	26	35	2	4
unique_7246	467	795	3984	ENSP00000437073	1678	1944	2055	0.010	333	83	180	70	8
unique_7248	317	461	462	ENSP00000237612	160	309	656	4.31e-07	157	43	95	19	31
unique_7248	155	248	462	ENSP00000381475	106	197	669	0.004	97	33	56	8	20
unique_7248	155	248	462	ENSP00000381467	104	195	667	0.004	97	33	56	8	20
unique_7275	1810	1957	2161	ENSP00000358991	310	419	634	1.72e-10	149	45	64	40	11
unique_7275	1594	1680	2161	ENSP00000358991	215	301	634	1.42e-05	89	31	54	4	11
unique_7275	1810	1957	2161	ENSP00000479889	283	382	461	2.22e-10	148	50	50	48	11
unique_7275	1596	1679	2161	ENSP00000479889	191	274	461	4.79e-04	84	25	59	0	11
unique_7275	1814	2000	2161	ENSP00000383977	897	1039	1082	4.27e-08	196	57	77	62	13
unique_7275	1633	1685	2161	ENSP00000383977	824	877	1082	3.65e-05	54	21	32	1	13
unique_7275	2115	2158	2161	ENSP00000383977	1017	1060	1082	0.003	44	15	29	0	13
unique_7275	1814	2000	2161	ENSP00000430686	792	934	977	4.85e-08	196	57	77	62	15
unique_7275	1583	1685	2161	ENSP00000430686	672	772	977	3.52e-05	108	31	65	12	15
unique_7275	2115	2158	2161	ENSP00000430686	912	955	977	0.003	44	15	29	0	15
unique_7275	1802	1957	2161	ENSP00000351905	359	484	593	1.02e-07	169	49	64	56	7
unique_7275	1589	1693	2161	ENSP00000257963	205	308	506	6.68e-07	109	35	65	9	12
unique_7275	1803	1955	2161	ENSP00000257963	292	413	506	5.07e-04	165	44	66	55	12
unique_7275	1815	2005	2161	ENSP00000482642	1077	1225	1295	7.66e-07	195	56	89	50	11
unique_7275	2115	2156	2161	ENSP00000482642	1203	1244	1295	0.003	42	14	28	0	11
unique_7275	1811	1957	2161	ENSP00000342838	1120	1219	1371	1.75e-06	147	37	63	47	10
unique_7275	2094	2152	2161	ENSP00000342838	1228	1283	1371	1.02e-04	59	20	36	3	10
unique_7276	4	178	241	ENSP00000479889	206	383	461	2.07e-16	180	55	118	7	73
unique_7276	5	175	241	ENSP00000257963	228	413	506	2.60e-12	195	56	106	33	71
unique_7276	28	183	241	ENSP00000482642	1023	1183	1295	2.95e-12	165	42	110	13	65
unique_7276	20	231	241	ENSP00000430686	714	941	977	7.56e-12	236	57	147	32	88
unique_7276	20	231	241	ENSP00000383977	819	1046	1082	8.68e-12	236	57	147	32	88
unique_7276	24	191	241	ENSP00000358991	253	433	634	3.27e-11	183	51	115	17	70
unique_7276	8	199	241	ENSP00000342838	1042	1242	1371	1.25e-09	204	46	143	15	80
unique_7276	8	175	241	ENSP00000351905	299	482	593	1.26e-09	193	52	107	34	70
unique_7278	1044	1108	2419	ENSP00000355746	2	68	449	3.73e-04	71	24	37	10	3
unique_7280	325	621	968	ENSP00000479496	161	458	957	1.95e-08	326	81	188	57	31
unique_7290	129	260	1297	ENSP00000482642	997	1127	1295	3.78e-08	135	36	92	7	10
unique_7290	132	259	1297	ENSP00000479889	206	335	461	4.28e-08	134	41	83	10	10
unique_7290	222	259	1297	ENSP00000383977	908	945	1082	6.14e-06	38	21	17	0	3
unique_7290	222	259	1297	ENSP00000430686	803	840	977	6.55e-06	38	21	17	0	3
unique_7290	133	258	1297	ENSP00000358991	233	363	634	2.20e-05	134	36	87	11	10
unique_7290	152	261	1297	ENSP00000351905	316	430	593	5.13e-05	119	34	72	13	8
unique_7290	155	257	1297	ENSP00000257963	245	357	506	7.65e-05	113	35	68	10	8
unique_7290	222	260	1297	ENSP00000342838	1134	1172	1371	0.003	39	14	25	0	3
unique_7351	615	742	2332	ENSP00000367230	8	146	473	0.009	145	37	85	23	5
unique_7370	302	493	795	ENSP00000479889	192	385	461	9.49e-14	198	59	129	10	24
unique_7370	295	539	795	ENSP00000383977	780	1039	1082	5.10e-12	265	67	173	25	31
unique_7370	294	539	795	ENSP00000430686	674	934	977	7.00e-12	266	67	174	25	31
unique_7370	293	507	795	ENSP00000358991	209	439	634	4.47e-11	236	61	149	26	27
unique_7370	301	495	795	ENSP00000482642	981	1182	1295	1.33e-09	204	55	138	11	25
unique_7370	302	539	795	ENSP00000342838	1017	1268	1371	2.85e-08	260	67	163	30	30
unique_7370	299	488	795	ENSP00000351905	272	482	593	3.72e-08	216	56	129	31	24
unique_7370	301	488	795	ENSP00000257963	212	413	506	6.28e-07	214	56	120	38	24
unique_7408	273	337	1166	ENSP00000374372	202	266	2329	0.002	65	21	44	0	6
unique_7483	780	872	975	ENSP00000500159	150	232	313	0.002	94	28	54	12	10
unique_7513	482	848	880	ENSP00000496238	82	419	600	0.001	377	75	253	49	42
unique_7513	482	848	880	ENSP00000495900	82	419	600	0.001	377	75	253	49	42
unique_7513	482	848	880	ENSP00000496390	82	419	600	0.001	377	75	253	49	42
unique_7513	482	848	880	ENSP00000494346	82	419	600	0.001	377	75	253	49	42
unique_7513	482	848	880	ENSP00000494778	82	419	600	0.001	377	75	253	49	42
unique_7513	482	848	880	ENSP00000496302	82	419	600	0.001	377	75	253	49	42
unique_7551	1433	1548	1567	ENSP00000342838	1121	1217	1371	0.004	122	31	60	31	7
unique_7551	1328	1562	1567	ENSP00000479889	190	392	461	0.005	242	63	133	46	15
unique_7576	43	308	450	ENSP00000479889	149	396	461	3.86e-15	280	79	155	46	59
unique_7576	74	290	450	ENSP00000430686	674	884	977	3.42e-11	238	62	128	48	48
unique_7576	74	290	450	ENSP00000383977	779	989	1082	3.64e-11	238	62	128	48	48
unique_7576	71	243	450	ENSP00000358991	207	363	634	9.34e-09	185	54	91	40	38
unique_7576	81	290	450	ENSP00000482642	981	1175	1295	4.67e-08	217	49	139	29	47
unique_7576	82	322	450	ENSP00000342838	1017	1251	1371	8.76e-08	266	55	155	56	54
unique_7576	78	289	450	ENSP00000257963	209	413	506	8.97e-07	239	65	113	61	47
unique_7576	192	267	450	ENSP00000351905	367	455	593	3.94e-05	89	28	48	13	17
unique_7613	49	784	1952	ENSP00000437073	375	1134	2055	1.88e-41	835	198	463	174	38
unique_7617	31	396	438	ENSP00000450837	67	399	407	1.57e-18	379	97	223	59	84
unique_7638	1175	1241	1501	ENSP00000389814	45	104	245	0.004	68	25	34	9	4
unique_7668	600	729	7449	ENSP00000369205	242	370	994	0.004	130	33	96	1	2
unique_7668	600	729	7449	ENSP00000350152	236	364	988	0.004	130	33	96	1	2
unique_7668	600	729	7449	ENSP00000369202	266	394	967	0.005	130	33	96	1	2
unique_7677	20	81	167	ENSP00000317997	822	882	1552	1.58e-05	62	22	39	1	37
unique_7677	20	81	167	ENSP00000475084	826	886	1549	0.004	62	19	42	1	37
unique_7695	289	373	658	ENSP00000299608	41	125	455	0.001	88	22	60	6	13
unique_7700	303	391	544	ENSP00000299608	40	126	455	1.35e-21	92	41	43	8	35
unique_7700	155	258	544	ENSP00000299608	33	135	455	2.08e-12	110	36	61	13	35
unique_7710	84	161	237	ENSP00000350152	232	336	988	4.13e-04	105	30	48	27	33
unique_7710	84	161	237	ENSP00000369205	238	342	994	4.13e-04	105	30	48	27	33
unique_7710	84	161	237	ENSP00000369202	262	366	967	4.80e-04	105	30	48	27	33
unique_7722	818	1112	1162	ENSP00000381475	26	307	669	2.92e-12	301	73	203	25	25
unique_7722	818	1084	1162	ENSP00000381467	24	275	667	3.17e-12	280	69	170	41	23
unique_7722	920	1106	1162	ENSP00000237612	77	268	656	9.76e-11	197	58	124	15	16
unique_7723	172	253	369	ENSP00000334952	82	168	1322	0.009	89	30	50	9	22
unique_7723	90	259	369	ENSP00000385766	56	218	663	0.009	186	52	95	39	46
unique_7756	135	176	1478	ENSP00000350152	50	91	988	0.004	42	14	28	0	3
unique_7759	501	749	774	ENSP00000381467	77	311	667	1.70e-15	262	72	150	40	32
unique_7759	501	749	774	ENSP00000381475	79	313	669	1.97e-15	262	72	150	40	32
unique_7759	484	743	774	ENSP00000237612	21	274	656	8.92e-15	269	74	171	24	34
unique_7760	5121	5487	5664	ENSP00000351554	43	408	725	6.38e-08	402	92	239	71	22
unique_7760	4861	5431	5664	ENSP00000351554	151	697	725	1.69e-07	608	125	385	98	22
unique_7760	4859	5555	5664	ENSP00000351554	71	679	725	6.44e-07	728	152	426	150	22
unique_7760	4360	4840	5664	ENSP00000351554	119	574	725	0.001	496	99	342	55	22
unique_7760	5203	5635	5664	ENSP00000351554	23	406	725	0.002	444	88	285	71	22
unique_7760	2398	2553	5664	ENSP00000354080	631	776	989	1.33e-07	166	53	83	30	20
unique_7760	2669	2825	5664	ENSP00000354080	631	791	989	2.34e-06	168	49	101	18	20
unique_7760	3523	3621	5664	ENSP00000354080	700	793	989	1.53e-05	99	30	64	5	20
unique_7760	1959	2102	5664	ENSP00000354080	649	777	989	2.99e-05	150	44	79	27	20
unique_7760	2302	2434	5664	ENSP00000354080	640	795	989	4.47e-05	160	53	76	31	20
unique_7760	2743	2897	5664	ENSP00000354080	649	793	989	4.03e-04	169	52	79	38	20
unique_7760	2878	3008	5664	ENSP00000354080	647	764	989	0.001	145	45	59	41	20
unique_7760	1897	2050	5664	ENSP00000354080	645	778	989	0.002	159	42	87	30	20
unique_7760	1163	1332	5664	ENSP00000354080	621	778	989	0.003	180	53	95	32	20
unique_7760	2506	2645	5664	ENSP00000354080	619	768	989	0.004	164	49	77	38	20
unique_7760	5072	5517	5664	ENSP00000437073	1513	1939	2055	6.55e-04	466	106	301	59	8
unique_7760	3280	3389	5664	ENSP00000479496	660	776	957	0.005	120	33	74	13	2
unique_7792	484	549	2672	ENSP00000361350	139	195	204	8.92e-04	68	27	28	13	2
unique_7792	528	663	2672	ENSP00000354080	633	777	989	0.006	150	45	86	19	5
unique_7838	2838	2993	3827	ENSP00000354080	604	777	989	6.98e-09	174	55	101	18	19
unique_7838	1442	1562	3827	ENSP00000354080	645	765	989	3.03e-06	127	41	74	12	19
unique_7838	3396	3542	3827	ENSP00000354080	647	793	989	1.21e-04	164	53	77	34	19
unique_7838	3300	3415	3827	ENSP00000354080	676	793	989	1.33e-04	122	41	71	10	19
unique_7838	2919	3074	3827	ENSP00000354080	647	777	989	6.58e-04	157	44	86	27	19
unique_7838	3049	3186	3827	ENSP00000354080	642	764	989	0.006	145	42	74	29	19
unique_7838	3326	3422	3827	ENSP00000479496	720	808	957	0.003	99	30	57	12	3
unique_7846	108	595	600	ENSP00000499804	26	508	510	1.30e-33	510	130	331	49	81
unique_7846	108	595	600	ENSP00000320935	26	508	510	1.30e-33	510	130	331	49	81
unique_7846	90	399	600	ENSP00000500577	9	333	416	5.57e-21	332	88	215	29	52
unique_7848	228	532	688	ENSP00000499804	85	373	510	7.27e-33	312	100	182	30	44
unique_7848	228	532	688	ENSP00000320935	85	373	510	7.27e-33	312	100	182	30	44
unique_7848	225	500	688	ENSP00000500577	82	341	416	1.06e-24	283	84	169	30	40
unique_7911	90	186	192	ENSP00000317997	820	923	1552	1.80e-04	106	29	66	11	51
unique_7911	90	186	192	ENSP00000475084	824	927	1549	2.12e-04	106	29	66	11	51
unique_7982	527	654	1147	ENSP00000430686	123	228	977	4.46e-05	130	32	72	26	23
unique_7982	869	950	1147	ENSP00000430686	106	196	977	2.60e-04	100	32	41	27	23
unique_7982	924	987	1147	ENSP00000430686	122	196	977	6.16e-04	76	25	38	13	23
unique_7982	961	999	1147	ENSP00000430686	123	161	977	0.003	39	17	22	0	23
unique_7982	527	654	1147	ENSP00000383977	227	332	1082	4.90e-05	130	32	72	26	23
unique_7982	869	950	1147	ENSP00000383977	210	300	1082	2.59e-04	100	32	41	27	23
unique_7982	924	987	1147	ENSP00000383977	226	300	1082	6.36e-04	76	25	38	13	23
unique_7982	961	999	1147	ENSP00000383977	227	265	1082	0.003	39	17	22	0	23
unique_7982	753	872	1147	ENSP00000200181	473	598	1823	9.43e-05	133	43	70	20	30
unique_7982	647	820	1147	ENSP00000200181	478	648	1823	3.15e-04	186	56	103	27	30
unique_7982	519	641	1147	ENSP00000200181	460	596	1823	4.80e-04	141	44	75	22	30
unique_7982	753	872	1147	ENSP00000405536	473	598	1753	1.09e-04	133	43	70	20	30
unique_7982	647	820	1147	ENSP00000405536	478	648	1753	3.56e-04	186	56	103	27	30
unique_7982	519	641	1147	ENSP00000405536	460	596	1753	5.39e-04	141	44	75	22	30
unique_7982	918	1009	1147	ENSP00000392045	84	190	563	0.002	107	27	65	15	8
unique_7985	3193	3323	3449	ENSP00000369205	232	352	994	8.42e-06	133	37	82	14	4
unique_7985	3193	3323	3449	ENSP00000350152	226	346	988	1.07e-05	133	37	82	14	4
unique_7985	3193	3323	3449	ENSP00000369202	256	376	967	1.08e-05	133	37	82	14	4
unique_8014	124	232	237	ENSP00000317997	810	925	1552	4.05e-04	117	28	80	9	46
unique_8043	673	763	927	ENSP00000482642	1081	1176	1295	3.42e-05	97	29	61	7	10
unique_8043	691	764	927	ENSP00000479889	308	383	461	0.002	78	26	46	6	8
unique_8043	423	772	927	ENSP00000430686	549	895	977	0.003	392	97	208	87	38
unique_8043	628	776	927	ENSP00000383977	841	1004	1082	0.004	166	47	100	19	16
unique_8061	329	369	1151	ENSP00000349783	411	445	1192	0.007	41	18	17	6	4
unique_8061	329	369	1151	ENSP00000411767	411	445	1065	0.009	41	18	17	6	4
unique_8064	1156	1264	2412	ENSP00000383977	775	878	1082	1.25e-06	110	33	70	7	8
unique_8064	2269	2345	2412	ENSP00000383977	936	1012	1082	0.007	79	25	50	4	8
unique_8064	1156	1264	2412	ENSP00000430686	670	773	977	1.34e-06	110	33	70	7	8
unique_8064	2269	2345	2412	ENSP00000430686	831	907	977	0.007	79	25	50	4	8
unique_8064	2267	2346	2412	ENSP00000342838	1160	1242	1371	2.16e-06	83	25	55	3	3
unique_8064	3	62	2412	ENSP00000317997	821	880	1552	8.70e-05	60	21	39	0	2
unique_8064	3	62	2412	ENSP00000475084	825	884	1549	5.26e-04	60	19	41	0	2
unique_8064	2267	2323	2412	ENSP00000479889	324	382	461	0.009	60	23	33	4	2
unique_8096	42	128	920	ENSP00000354080	640	732	989	0.008	97	29	54	14	9
unique_8161	276	332	647	ENSP00000345785	536	590	592	0.007	57	18	37	2	9
unique_8208	4696	4880	5071	ENSP00000479889	260	381	461	1.06e-05	186	51	70	65	4
unique_8208	4741	4784	5071	ENSP00000482642	1085	1127	1295	0.003	44	17	26	1	1
unique_8263	1244	1665	2751	ENSP00000351554	199	671	725	0.003	476	103	316	57	15
unique_8298	182	564	969	ENSP00000265162	197	583	958	3.72e-31	395	105	270	20	40
unique_8302	2750	3113	6671	ENSP00000437073	1455	1885	2055	3.05e-04	455	115	225	115	5
unique_8316	731	818	877	ENSP00000299608	39	125	455	1.46e-12	90	33	52	5	22
unique_8316	128	234	877	ENSP00000299608	22	125	455	3.44e-06	107	26	78	3	22
unique_8335	98	360	602	ENSP00000499804	92	356	510	2.35e-11	275	77	176	22	44
unique_8335	98	360	602	ENSP00000320935	92	356	510	2.35e-11	275	77	176	22	44
unique_8335	98	268	602	ENSP00000500577	92	269	416	2.78e-09	181	56	112	13	28
unique_8380	721	898	1317	ENSP00000479889	194	360	461	6.80e-11	185	54	106	25	14
unique_8380	717	1008	1317	ENSP00000482642	980	1227	1295	4.18e-10	292	62	186	44	22
unique_8380	830	1043	1317	ENSP00000351905	379	584	593	1.77e-08	234	59	127	48	16
unique_8380	719	1014	1317	ENSP00000358991	218	474	634	6.41e-08	299	72	182	45	22
unique_8380	721	1022	1317	ENSP00000342838	1019	1282	1371	9.13e-08	326	83	157	86	23
unique_8380	712	1012	1317	ENSP00000430686	674	940	977	1.48e-06	308	67	193	48	23
unique_8380	712	1012	1317	ENSP00000383977	779	1045	1082	1.86e-06	308	67	193	48	23
unique_8380	790	875	1317	ENSP00000257963	278	357	506	0.001	88	25	53	10	7
unique_8393	2750	2835	3432	ENSP00000369202	321	414	967	0.010	94	24	62	8	3
unique_8393	2750	2835	3432	ENSP00000350152	291	384	988	0.010	94	24	62	8	3
unique_8393	2750	2835	3432	ENSP00000369205	297	390	994	0.010	94	24	62	8	3
unique_8429	637	1023	1417	ENSP00000265162	197	584	958	6.19e-26	406	100	269	37	27
unique_8532	208	335	337	ENSP00000385766	400	563	663	0.005	170	45	77	48	38
unique_8574	138	848	1032	ENSP00000260197	100	753	2215	3.62e-70	740	211	414	115	69
