# Supplementary material for: Molecular Mimicry between Toxoplasma gondii B-Cell Epitopes and Neurodevelopmental Proteins: An Immunoinformatic Approach
Source: Biomolecules. 2024 Aug 1;14(8):933. doi: 10.3390/biom14080933 (PMC11352964; doi:10.3390/biom14080933)
Supplement: Supplementary file 1 [file biomolecules-14-00933-s001.zip › Supplemental S2/random/blast-all_methods-hs_surface_random_16-filtered.txt]

unique_129	9	259	283	ENSP00000263798	518	778	891	1.01e-14	263	59	190	14	89
unique_129	7	266	283	ENSP00000430686	674	943	977	4.88e-13	284	65	181	38	92
unique_264	38	141	144	ENSP00000475084	814	924	1549	2.41e-11	112	33	70	9	90
unique_264	16	129	144	ENSP00000475084	828	932	1549	4.69e-06	122	32	65	25	90
unique_264	67	144	144	ENSP00000475084	810	883	1549	0.001	78	20	54	4	90
unique_732	8	169	192	ENSP00000265986	54	230	1020	4.72e-49	177	81	81	15	84
unique_779	5	102	112	ENSP00000494828	130	225	564	0.007	98	25	71	2	88
unique_1170	82	457	465	ENSP00000437073	395	776	2055	3.11e-27	394	98	266	30	81
unique_1208	71	557	559	ENSP00000262030	51	529	530	0.0	487	383	96	8	87
unique_1350	34	499	567	ENSP00000320935	22	478	510	7.42e-40	475	126	322	27	82
unique_1532	12	76	78	ENSP00000373689	815	880	1552	8.98e-04	66	16	49	1	85
unique_1532	11	76	78	ENSP00000373689	851	924	1552	0.010	74	17	49	8	85
unique_2410	1	282	282	ENSP00000263798	516	807	891	3.39e-15	301	66	207	28	100
unique_2410	7	254	282	ENSP00000430686	680	941	977	1.01e-12	264	56	190	18	88
unique_2519	14	475	564	ENSP00000265986	558	939	1020	2.52e-14	467	99	278	90	82
unique_2809	7	276	323	ENSP00000263798	517	790	891	1.94e-06	299	64	181	54	84
unique_2813	19	479	530	ENSP00000217420	7	477	526	3.06e-10	491	101	340	50	87
unique_3841	18	156	168	ENSP00000475084	756	918	1549	1.11e-09	164	45	93	26	83
unique_3841	18	163	168	ENSP00000373689	752	881	1552	8.63e-08	167	42	67	58	87
unique_4007	19	563	567	ENSP00000412717	33	552	574	9.94e-11	575	136	354	85	96
unique_4007	19	563	567	ENSP00000340019	33	552	574	9.94e-11	575	136	354	85	96
unique_4203	41	286	296	ENSP00000403447	117	440	2004	8.09e-08	328	84	158	86	86
unique_4203	39	292	296	ENSP00000403447	591	857	2004	6.47e-07	284	80	157	47	86
unique_4203	61	276	296	ENSP00000403447	868	1125	2004	2.97e-06	266	73	135	58	86
unique_4203	61	293	296	ENSP00000403447	103	369	2004	4.95e-06	278	75	147	56	86
unique_4203	39	278	296	ENSP00000403447	278	550	2004	1.58e-05	281	76	156	49	86
unique_4203	53	281	296	ENSP00000403447	669	933	2004	1.66e-04	267	72	155	40	86
unique_4203	42	234	296	ENSP00000403447	772	1007	2004	0.004	236	64	129	43	86
unique_4203	40	277	296	ENSP00000403447	440	689	2004	0.006	271	70	147	54	86
unique_4468	18	554	574	ENSP00000412717	21	555	574	0.0	537	296	239	2	94
unique_4468	18	554	574	ENSP00000340019	21	555	574	0.0	537	296	239	2	94
unique_4568	78	598	619	ENSP00000308312	102	529	606	3.95e-17	526	122	301	103	84
unique_4643	80	656	666	ENSP00000412717	13	555	574	1.97e-119	578	204	338	36	87
unique_4643	80	656	666	ENSP00000340019	13	555	574	1.97e-119	578	204	338	36	87
unique_5165	2	396	396	ENSP00000308312	2	390	606	5.81e-115	399	175	210	14	99
unique_5488	8	114	115	ENSP00000482779	11	114	116	9.80e-13	107	32	72	3	93
unique_5801	8	256	294	ENSP00000430686	681	941	977	2.46e-15	266	62	182	22	85
unique_6214	19	931	1021	ENSP00000265986	46	944	1020	9.35e-99	925	251	636	38	89
unique_6696	239	1253	2156	ENSP00000403447	194	1125	2004	2.52e-14	1080	271	596	213	94
unique_6696	324	1461	2156	ENSP00000403447	24	1079	2004	5.48e-12	1221	301	672	248	94
unique_6696	1105	2086	2156	ENSP00000403447	101	972	2004	9.08e-12	1038	263	553	222	94
unique_6696	841	1898	2156	ENSP00000403447	101	1120	2004	8.72e-11	1167	279	632	256	94
unique_6696	101	725	2156	ENSP00000403447	517	1125	2004	1.60e-09	689	169	376	144	94
unique_6696	852	1985	2156	ENSP00000403447	24	1041	2004	6.81e-07	1210	295	647	268	94
unique_6696	101	1146	2156	ENSP00000403447	160	1161	2004	1.96e-06	1159	276	613	270	94
unique_6696	1640	2089	2156	ENSP00000403447	25	439	2004	1.57e-04	480	120	265	95	94
unique_6696	1368	2118	2156	ENSP00000403447	101	769	2004	0.002	812	206	402	204	94
unique_7032	28	533	545	ENSP00000412717	41	554	574	2.37e-08	555	120	345	90	93
unique_7032	28	533	545	ENSP00000340019	41	554	574	2.37e-08	555	120	345	90	93
unique_7192	48	378	378	ENSP00000371493	105	401	492	5.96e-12	333	77	218	38	88
unique_7276	20	231	241	ENSP00000430686	714	941	977	7.64e-12	236	57	147	32	88
unique_7617	28	396	438	ENSP00000371493	105	417	492	4.50e-12	382	91	209	82	84
unique_7735	23	557	564	ENSP00000381736	18	549	554	0.0	535	383	149	3	95
unique_7735	18	507	564	ENSP00000262030	9	484	530	5.44e-23	510	122	334	54	87
unique_7846	108	595	600	ENSP00000320935	26	508	510	1.31e-33	510	130	331	49	81
unique_8135	14	155	187	ENSP00000403447	1599	1740	2004	7.96e-07	147	48	89	10	88
unique_8135	41	177	187	ENSP00000403447	1694	1832	2004	7.37e-04	144	45	87	12	88
unique_8135	40	140	187	ENSP00000403447	1726	1823	2004	0.002	101	35	63	3	88
