# Supplementary material for: Molecular Mimicry between Toxoplasma gondii B-Cell Epitopes and Neurodevelopmental Proteins: An Immunoinformatic Approach
Source: Biomolecules. 2024 Aug 1;14(8):933. doi: 10.3390/biom14080933 (PMC11352964; doi:10.3390/biom14080933)
Supplement: Supplementary file 1 [file biomolecules-14-00933-s001.zip › Supplemental S2/random/blast-all_methods-hs_surface_random_16-protein_ids.txt]

ENSP00000217420
ENSP00000262030
ENSP00000263798
ENSP00000265986
ENSP00000308312
ENSP00000320935
ENSP00000340019
ENSP00000371493
ENSP00000373689
ENSP00000381736
ENSP00000403447
ENSP00000412717
ENSP00000430686
ENSP00000437073
ENSP00000475084
ENSP00000482779
ENSP00000494828
