# Supplementary material for: Molecular Mimicry between Toxoplasma gondii B-Cell Epitopes and Neurodevelopmental Proteins: An Immunoinformatic Approach
Source: Biomolecules. 2024 Aug 1;14(8):933. doi: 10.3390/biom14080933 (PMC11352964; doi:10.3390/biom14080933)
Supplement: Supplementary file 1 [file biomolecules-14-00933-s001.zip › Supplemental S2/random/blast-all_methods-hs_surface_random_16.txt]

unique_2	1470	1592	2375	ENSP00000504303	3	106	449	0.006	123	35	69	19	5
unique_9	43	197	541	ENSP00000412717	47	197	574	2.13e-07	159	42	105	12	29
unique_9	43	197	541	ENSP00000340019	47	197	574	2.13e-07	159	42	105	12	29
unique_35	389	538	1044	ENSP00000363868	1939	2075	2262	4.69e-05	153	39	95	19	15
unique_35	386	538	1044	ENSP00000363868	923	1063	2262	4.70e-04	156	32	106	18	15
unique_62	151	198	279	ENSP00000263798	631	678	891	3.89e-04	48	14	34	0	17
unique_75	1615	1702	1941	ENSP00000363868	899	985	2262	1.56e-05	88	22	65	1	20
unique_75	785	988	1941	ENSP00000363868	918	1114	2262	2.44e-04	215	49	137	29	20
unique_75	1811	1908	1941	ENSP00000363868	2027	2126	2262	4.85e-04	106	31	61	14	20
unique_75	1813	1908	1941	ENSP00000363868	1012	1113	2262	0.002	102	29	67	6	20
unique_85	77	512	821	ENSP00000437073	389	840	2055	5.97e-33	457	126	305	26	53
unique_87	327	560	1266	ENSP00000363868	913	1135	2262	4.61e-14	244	68	145	31	38
unique_87	1017	1213	1266	ENSP00000363868	918	1087	2262	1.44e-12	200	55	112	33	38
unique_87	283	512	1266	ENSP00000363868	1889	2104	2262	3.24e-07	237	58	151	28	38
unique_87	1009	1216	1266	ENSP00000363868	1923	2104	2262	8.42e-05	223	43	124	56	38
unique_104	93	148	625	ENSP00000403447	1633	1689	2004	0.001	57	22	34	1	9
unique_117	66	222	424	ENSP00000263798	506	678	891	3.37e-09	179	48	103	28	37
unique_117	57	222	424	ENSP00000430686	682	839	977	2.46e-07	188	45	91	52	39
unique_124	57	455	504	ENSP00000262030	102	474	530	1.10e-28	406	109	257	40	79
unique_124	97	393	504	ENSP00000381736	134	428	554	4.73e-23	303	79	210	14	59
unique_129	9	259	283	ENSP00000263798	518	778	891	1.01e-14	263	59	190	14	89
unique_129	7	266	283	ENSP00000430686	674	943	977	4.88e-13	284	65	181	38	92
unique_144	271	339	683	ENSP00000308312	229	300	606	0.002	72	19	50	3	10
unique_235	653	749	2470	ENSP00000356103	559	658	792	1.74e-04	100	27	70	3	4
unique_261	53	84	94	ENSP00000254868	83	114	317	0.003	32	16	16	0	34
unique_261	49	92	94	ENSP00000458728	79	122	257	0.008	44	16	28	0	47
unique_264	38	141	144	ENSP00000373689	810	920	1552	1.69e-12	112	34	69	9	74
unique_264	67	144	144	ENSP00000373689	806	879	1552	2.31e-07	78	24	50	4	74
unique_264	38	141	144	ENSP00000475084	814	924	1549	2.41e-11	112	33	70	9	90
unique_264	16	129	144	ENSP00000475084	828	932	1549	4.69e-06	122	32	65	25	90
unique_264	67	144	144	ENSP00000475084	810	883	1549	0.001	78	20	54	4	90
unique_271	128	341	765	ENSP00000363868	1895	2102	2262	1.04e-15	227	66	129	32	32
unique_271	157	371	765	ENSP00000363868	912	1118	2262	1.02e-13	218	53	151	14	32
unique_342	288	375	507	ENSP00000437073	389	481	2055	0.001	95	33	53	9	17
unique_352	313	562	856	ENSP00000365840	126	346	485	8.40e-06	256	66	149	41	29
unique_434	8	117	145	ENSP00000348025	632	732	837	0.004	113	28	70	15	76
unique_442	264	422	583	ENSP00000506143	148	301	795	1.05e-05	178	44	91	43	27
unique_442	264	422	583	ENSP00000268171	148	301	795	1.05e-05	178	44	91	43	27
unique_458	33	303	513	ENSP00000263798	517	776	891	2.18e-13	286	65	180	41	53
unique_458	29	265	513	ENSP00000430686	671	895	977	1.28e-07	254	55	153	46	46
unique_506	219	640	758	ENSP00000403447	712	1089	2004	8.95e-11	437	112	251	74	61
unique_506	214	637	758	ENSP00000403447	410	755	2004	5.40e-07	437	101	232	104	61
unique_506	218	658	758	ENSP00000403447	337	731	2004	7.26e-07	468	114	254	100	61
unique_506	197	636	758	ENSP00000403447	548	966	2004	1.25e-06	472	116	271	85	61
unique_511	83	194	565	ENSP00000436127	20	139	852	0.008	121	35	76	10	20
unique_511	83	194	565	ENSP00000212355	20	139	852	0.008	121	35	76	10	20
unique_527	179	275	1293	ENSP00000329380	94	194	653	0.009	102	34	62	6	8
unique_532	473	563	672	ENSP00000263798	645	733	891	0.007	93	22	65	6	14
unique_547	279	300	478	ENSP00000306782	687	708	1146	3.04e-04	22	15	7	0	5
unique_547	216	346	478	ENSP00000400010	1159	1307	1338	5.69e-04	153	37	90	26	27
unique_549	32	123	143	ENSP00000403843	309	399	863	0.005	97	26	60	11	64
unique_549	32	123	143	ENSP00000476000	293	383	634	0.006	97	26	60	11	64
unique_549	32	123	143	ENSP00000271836	309	399	815	0.006	97	26	60	11	64
unique_564	182	404	923	ENSP00000365840	102	311	485	1.35e-25	228	70	135	23	24
unique_567	31	297	407	ENSP00000263798	520	789	891	1.20e-08	294	66	177	51	66
unique_567	119	260	407	ENSP00000430686	787	919	977	1.68e-04	150	40	85	25	35
unique_568	142	354	559	ENSP00000403447	1580	1786	2004	2.11e-04	216	68	136	12	43
unique_568	116	255	559	ENSP00000403447	1668	1791	2004	5.91e-04	140	49	75	16	43
unique_598	203	1372	2159	ENSP00000403447	102	1161	2004	1.20e-77	1216	358	656	202	60
unique_598	358	1294	2159	ENSP00000403447	35	1000	2004	5.53e-62	1058	290	555	213	60
unique_598	1182	1501	2159	ENSP00000403447	29	349	2004	1.17e-19	354	104	183	67	60
unique_598	1226	1321	2159	ENSP00000385639	108	194	274	6.19e-06	99	34	50	15	23
unique_598	532	626	2159	ENSP00000385639	110	194	274	2.07e-05	98	37	45	16	23
unique_598	921	1001	2159	ENSP00000385639	112	177	274	0.002	81	29	37	15	23
unique_598	1411	1465	2159	ENSP00000385639	123	176	274	0.002	58	24	27	7	23
unique_598	242	303	2159	ENSP00000385639	122	174	274	0.004	63	24	28	11	23
unique_598	290	346	2159	ENSP00000385639	123	176	274	0.004	59	24	28	7	23
unique_598	463	520	2159	ENSP00000385639	123	176	274	0.005	61	24	27	10	23
unique_598	760	817	2159	ENSP00000333380	130	185	294	0.001	60	24	30	6	5
unique_598	1258	1300	2159	ENSP00000333380	143	184	294	0.003	45	19	21	5	5
unique_654	42	154	324	ENSP00000262304	45	137	4304	4.03e-04	116	34	56	26	35
unique_654	44	205	324	ENSP00000329380	29	191	653	0.003	172	49	104	19	50
unique_657	704	964	983	ENSP00000430686	670	944	977	1.02e-17	290	70	176	44	27
unique_657	704	965	983	ENSP00000263798	512	787	891	1.20e-09	281	60	197	24	27
unique_664	7	122	547	ENSP00000412717	29	148	574	2.05e-08	120	31	85	4	21
unique_664	7	122	547	ENSP00000340019	29	148	574	2.05e-08	120	31	85	4	21
unique_665	159	297	366	ENSP00000430686	778	906	977	3.19e-08	142	46	80	16	38
unique_665	180	281	366	ENSP00000263798	638	733	891	1.06e-04	109	28	61	20	28
unique_697	262	354	1584	ENSP00000308312	150	244	606	0.005	101	29	58	14	6
unique_732	8	169	192	ENSP00000265986	54	230	1020	4.72e-49	177	81	81	15	84
unique_758	117	167	1352	ENSP00000265986	105	154	1020	0.002	52	18	31	3	4
unique_779	5	102	112	ENSP00000494828	130	225	564	0.007	98	25	71	2	88
unique_799	28	136	594	ENSP00000411767	537	638	1065	0.001	109	25	77	7	18
unique_832	209	302	376	ENSP00000263798	638	726	891	0.003	95	21	67	7	25
unique_868	341	434	1157	ENSP00000403447	1700	1791	2004	1.81e-06	94	35	57	2	29
unique_868	267	598	1157	ENSP00000403447	1501	1824	2004	0.004	362	96	198	68	29
unique_872	421	479	2030	ENSP00000411767	12	74	1065	6.70e-05	65	20	37	8	3
unique_872	421	479	2030	ENSP00000474709	12	74	479	3.16e-04	65	20	37	8	3
unique_880	380	559	612	ENSP00000363868	922	1115	2262	1.25e-05	203	52	119	32	72
unique_880	112	370	612	ENSP00000363868	1938	2188	2262	4.34e-05	282	59	169	54	72
unique_880	385	509	612	ENSP00000363868	1940	2080	2262	3.95e-04	145	41	80	24	72
unique_886	969	1096	1387	ENSP00000430686	681	823	977	5.00e-09	146	44	81	21	9
unique_896	326	427	511	ENSP00000403447	1183	1285	2004	4.86e-10	111	40	54	17	47
unique_896	216	346	511	ENSP00000403447	1180	1284	2004	8.21e-06	141	42	53	46	47
unique_896	186	240	511	ENSP00000403447	1226	1285	2004	2.09e-04	62	24	29	9	47
unique_897	221	533	2590	ENSP00000437073	402	637	2055	3.89e-13	318	75	156	87	14
unique_897	798	854	2590	ENSP00000437073	807	862	2055	0.004	57	19	37	1	14
unique_902	26	77	78	ENSP00000381237	84	134	427	0.002	52	14	37	1	67
unique_907	655	804	807	ENSP00000437073	1788	1926	2055	0.002	158	38	93	27	19
unique_908	419	489	1084	ENSP00000265986	85	151	1020	4.86e-06	71	26	41	4	7
unique_917	197	549	615	ENSP00000262030	154	502	530	6.84e-32	370	105	227	38	73
unique_917	46	144	615	ENSP00000262030	94	193	530	4.19e-04	100	26	73	1	73
unique_917	218	454	615	ENSP00000381736	182	416	554	5.06e-16	253	70	149	34	39
unique_937	3081	3197	3401	ENSP00000360170	92	198	461	0.003	121	36	67	18	3
unique_937	2999	3255	3401	ENSP00000437073	1387	1633	2055	0.003	264	68	172	24	8
unique_1025	194	222	1416	ENSP00000411767	411	440	1065	1.64e-04	30	19	10	1	2
unique_1025	194	222	1416	ENSP00000474709	411	440	479	3.36e-04	30	19	10	1	2
unique_1053	201	304	310	ENSP00000403447	1716	1819	2004	2.46e-09	104	38	66	0	46
unique_1053	167	304	310	ENSP00000403447	1646	1786	2004	3.11e-07	144	45	90	9	46
unique_1053	215	310	310	ENSP00000403447	1583	1692	2004	0.001	110	32	64	14	46
unique_1055	169	233	284	ENSP00000296452	894	955	3927	0.002	65	23	39	3	23
unique_1068	766	936	1063	ENSP00000506143	137	301	795	1.11e-05	188	43	105	40	16
unique_1068	766	936	1063	ENSP00000268171	137	301	795	1.11e-05	188	43	105	40	16
unique_1154	1325	1491	2126	ENSP00000437073	1475	1637	2055	4.16e-06	175	52	103	20	8
unique_1170	82	457	465	ENSP00000437073	395	776	2055	3.11e-27	394	98	266	30	81
unique_1189	221	472	517	ENSP00000363868	899	1136	2262	3.35e-08	255	63	172	20	49
unique_1189	220	471	517	ENSP00000363868	1911	2147	2262	4.60e-06	258	63	168	27	49
unique_1197	346	413	514	ENSP00000308312	222	296	606	4.71e-04	75	23	45	7	13
unique_1202	344	585	676	ENSP00000308312	200	437	606	1.27e-20	251	65	164	22	36
unique_1208	71	557	559	ENSP00000262030	51	529	530	0.0	487	383	96	8	87
unique_1208	142	435	559	ENSP00000381736	128	417	554	1.76e-18	305	80	199	26	53
unique_1279	159	208	821	ENSP00000474709	409	458	479	2.22e-04	52	22	26	4	10
unique_1279	89	117	821	ENSP00000474709	411	440	479	0.007	30	14	15	1	10
unique_1279	89	132	821	ENSP00000411767	411	454	1065	0.004	45	18	25	2	10
unique_1279	159	192	821	ENSP00000411767	409	440	1065	0.005	34	16	16	2	10
unique_1350	34	499	567	ENSP00000320935	22	478	510	7.42e-40	475	126	322	27	82
unique_1350	34	362	567	ENSP00000461086	22	341	416	6.43e-24	338	88	223	27	58
unique_1350	192	500	567	ENSP00000301891	232	523	551	0.002	319	72	210	37	54
unique_1385	15	56	1605	ENSP00000363868	915	952	2262	0.001	42	19	19	4	3
unique_1413	233	283	293	ENSP00000296452	3442	3488	3927	6.91e-04	51	21	26	4	17
unique_1433	338	501	534	ENSP00000430686	794	945	977	1.33e-04	173	45	98	30	31
unique_1433	207	426	534	ENSP00000263798	521	725	891	0.001	229	50	146	33	41
unique_1447	177	339	395	ENSP00000372654	41	219	324	4.05e-08	182	47	113	22	41
unique_1447	177	339	395	ENSP00000462597	19	197	302	8.36e-08	182	47	113	22	41
unique_1500	56	128	381	ENSP00000216223	431	505	552	0.001	79	27	42	10	19
unique_1532	12	76	78	ENSP00000373689	815	880	1552	8.98e-04	66	16	49	1	85
unique_1532	11	76	78	ENSP00000373689	851	924	1552	0.010	74	17	49	8	85
unique_1562	292	582	620	ENSP00000308312	168	430	606	2.05e-21	296	79	179	38	47
unique_1584	440	601	808	ENSP00000402228	180	351	433	1.43e-05	176	47	111	18	20
unique_1584	440	601	808	ENSP00000422461	124	295	377	9.61e-05	176	47	111	18	20
unique_1617	155	323	716	ENSP00000403447	446	598	2004	4.24e-11	171	50	101	20	65
unique_1617	155	603	716	ENSP00000403447	243	631	2004	2.73e-09	460	110	268	82	65
unique_1617	199	331	716	ENSP00000403447	905	1021	2004	2.31e-07	134	40	76	18	65
unique_1617	148	591	716	ENSP00000403447	28	468	2004	3.22e-07	490	123	272	95	65
unique_1617	140	323	716	ENSP00000403447	310	484	2004	2.48e-05	192	54	113	25	65
unique_1617	172	234	716	ENSP00000403447	1031	1091	2004	0.005	67	24	33	10	65
unique_1624	132	312	461	ENSP00000403447	1634	1810	2004	2.48e-12	182	60	116	6	53
unique_1624	68	221	461	ENSP00000403447	1638	1787	2004	1.53e-09	154	46	104	4	53
unique_1631	303	473	565	ENSP00000403447	939	1095	2004	2.23e-04	172	43	113	16	32
unique_1631	379	483	565	ENSP00000403447	394	487	2004	3.72e-04	110	38	51	21	32
unique_1662	64	313	762	ENSP00000263798	518	785	891	3.56e-20	273	71	174	28	33
unique_1662	65	310	762	ENSP00000430686	677	940	977	8.80e-14	268	63	179	26	32
unique_1681	522	625	774	ENSP00000348169	154	261	817	3.84e-04	115	29	68	18	13
unique_1681	522	625	774	ENSP00000342535	154	261	817	3.84e-04	115	29	68	18	13
unique_1710	171	365	793	ENSP00000363868	922	1108	2262	7.51e-09	198	50	134	14	26
unique_1710	158	317	793	ENSP00000363868	1922	2075	2262	8.25e-08	162	42	110	10	26
unique_1722	506	644	2483	ENSP00000437073	410	540	2055	0.001	139	34	97	8	11
unique_1722	1389	1517	2483	ENSP00000437073	1095	1219	2055	0.002	129	36	89	4	11
unique_1727	138	392	674	ENSP00000403447	399	616	2004	1.30e-13	263	84	126	53	44
unique_1727	133	251	674	ENSP00000403447	515	615	2004	7.67e-06	119	40	61	18	44
unique_1727	104	364	674	ENSP00000403447	113	359	2004	1.95e-05	300	78	130	92	44
unique_1727	194	402	674	ENSP00000403447	906	1089	2004	3.45e-05	221	66	106	49	44
unique_1727	158	220	674	ENSP00000385639	123	177	274	0.001	63	21	34	8	20
unique_1727	267	336	674	ENSP00000385639	137	200	274	0.002	70	24	40	6	20
unique_1727	158	221	674	ENSP00000333380	130	185	294	0.003	64	20	36	8	9
unique_1731	3208	3285	3593	ENSP00000363868	908	985	2262	0.001	79	25	52	2	2
unique_1732	239	308	451	ENSP00000399229	78	145	451	3.00e-04	72	22	44	6	16
unique_1755	89	155	172	ENSP00000347140	197	250	312	3.08e-05	67	23	31	13	39
unique_1755	89	155	172	ENSP00000405844	178	231	293	3.49e-05	67	23	31	13	39
unique_1755	89	155	172	ENSP00000254868	201	254	317	8.22e-04	67	21	33	13	39
unique_1755	32	152	172	ENSP00000353690	51	140	199	0.005	121	32	58	31	70
unique_1756	488	587	1716	ENSP00000312158	236	334	528	0.006	104	30	65	9	6
unique_1787	505	646	2451	ENSP00000437073	470	602	2055	1.46e-19	143	49	83	11	11
unique_1787	1253	1391	2451	ENSP00000437073	1011	1182	2055	0.003	174	41	96	37	11
unique_1848	31	245	342	ENSP00000430686	674	906	977	2.36e-22	234	68	146	20	63
unique_1848	32	272	342	ENSP00000263798	517	776	891	5.30e-17	261	65	175	21	70
unique_1850	1211	1356	1884	ENSP00000363868	1932	2075	2262	0.005	154	41	95	18	8
unique_1850	1197	1356	1884	ENSP00000363868	905	1063	2262	0.005	164	43	112	9	8
unique_1864	75	141	225	ENSP00000296452	787	846	3927	0.010	70	25	32	13	30
unique_1916	61	841	2057	ENSP00000437073	403	1209	2055	7.18e-30	894	207	487	200	38
unique_1916	1934	1985	2057	ENSP00000296452	3608	3663	3927	0.005	56	22	30	4	3
unique_1926	1388	1652	1671	ENSP00000430686	702	944	977	3.33e-19	286	85	137	64	16
unique_1926	1388	1652	1671	ENSP00000263798	545	789	891	2.36e-15	279	66	165	48	16
unique_1941	576	643	3132	ENSP00000270188	168	246	517	0.001	79	21	47	11	2
unique_1941	566	632	3132	ENSP00000270188	74	146	517	0.004	77	23	40	14	2
unique_1944	1040	1188	1371	ENSP00000430686	724	884	977	4.17e-05	175	45	90	40	11
unique_1944	1038	1207	1371	ENSP00000263798	566	746	891	1.09e-04	194	46	111	37	12
unique_1954	41	127	643	ENSP00000329380	93	179	653	0.003	91	32	51	8	14
unique_1961	589	1037	1037	ENSP00000419653	344	750	751	5.24e-57	458	142	256	60	56
unique_1961	215	346	1037	ENSP00000419653	59	157	751	1.23e-08	132	37	62	33	56
unique_1974	193	296	454	ENSP00000403447	1668	1771	2004	0.001	106	39	63	4	24
unique_1974	188	244	454	ENSP00000403447	1763	1819	2004	0.006	57	21	36	0	24
unique_1985	394	615	793	ENSP00000430686	682	883	977	9.41e-07	232	53	139	40	28
unique_1985	388	669	793	ENSP00000263798	518	778	891	2.09e-06	293	70	180	43	36
unique_2087	5	134	301	ENSP00000403447	498	620	2004	2.79e-12	133	42	78	13	58
unique_2087	13	179	301	ENSP00000403447	432	584	2004	7.82e-09	169	53	98	18	58
unique_2087	17	134	301	ENSP00000403447	352	468	2004	9.94e-09	126	42	67	17	58
unique_2087	32	134	301	ENSP00000403447	906	999	2004	6.67e-07	104	33	60	11	58
unique_2087	9	134	301	ENSP00000403447	268	386	2004	4.15e-06	131	37	77	17	58
unique_2087	13	179	301	ENSP00000403447	194	350	2004	1.51e-05	172	48	104	20	58
unique_2087	68	139	301	ENSP00000385639	111	173	274	1.35e-07	72	27	36	9	24
unique_2230	1231	1283	3269	ENSP00000263798	634	683	891	0.002	53	19	31	3	2
unique_2274	7	46	102	ENSP00000411767	411	450	1065	2.25e-04	41	17	22	2	39
unique_2274	7	46	102	ENSP00000474709	411	450	479	4.49e-04	41	17	22	2	39
unique_2275	108	158	918	ENSP00000411767	405	460	1065	0.004	57	23	27	7	6
unique_2308	81	109	364	ENSP00000411767	412	440	1065	3.55e-04	29	15	14	0	8
unique_2308	81	109	364	ENSP00000474709	412	440	479	6.24e-04	29	15	14	0	8
unique_2311	311	410	1291	ENSP00000430686	735	836	977	1.66e-04	107	30	65	12	8
unique_2311	371	410	1291	ENSP00000263798	636	675	891	4.99e-04	40	13	27	0	3
unique_2313	348	473	598	ENSP00000263798	633	745	891	3.22e-04	131	31	77	23	21
unique_2325	327	609	642	ENSP00000422461	18	304	377	1.46e-08	315	72	183	60	44
unique_2325	436	609	642	ENSP00000402228	165	360	433	1.28e-05	203	48	119	36	27
unique_2341	502	651	1744	ENSP00000430686	671	837	977	5.29e-06	170	47	100	23	9
unique_2341	505	710	1744	ENSP00000263798	516	753	891	9.77e-06	239	52	153	34	12
unique_2374	181	394	3194	ENSP00000430686	670	902	977	8.09e-11	245	67	135	43	7
unique_2405	1	259	478	ENSP00000263798	516	778	891	2.30e-13	273	62	187	24	54
unique_2405	58	264	478	ENSP00000430686	724	941	977	2.61e-09	225	51	149	25	43
unique_2407	2	195	296	ENSP00000430686	677	885	977	5.18e-13	215	58	130	27	66
unique_2407	9	207	296	ENSP00000263798	524	740	891	3.01e-11	218	55	143	20	67
unique_2410	1	282	282	ENSP00000263798	516	807	891	3.39e-15	301	66	207	28	100
unique_2410	7	254	282	ENSP00000430686	680	941	977	1.01e-12	264	56	190	18	88
unique_2411	130	469	1820	ENSP00000437073	407	673	2055	1.46e-23	348	97	162	89	35
unique_2411	656	943	1820	ENSP00000437073	806	1137	2055	1.39e-10	340	83	197	60	35
unique_2440	756	996	1076	ENSP00000403447	432	654	2004	5.91e-13	249	77	138	34	50
unique_2440	265	488	1076	ENSP00000403447	484	686	2004	4.38e-12	233	73	121	39	50
unique_2440	756	950	1076	ENSP00000403447	314	503	2004	1.50e-06	208	60	117	31	50
unique_2440	309	502	1076	ENSP00000403447	314	497	2004	3.32e-06	200	55	123	22	50
unique_2440	289	438	1076	ENSP00000403447	340	480	2004	2.37e-05	159	48	84	27	50
unique_2440	855	1054	1076	ENSP00000403447	135	348	2004	1.11e-04	238	59	117	62	50
unique_2440	330	472	1076	ENSP00000403447	951	1080	2004	2.39e-04	149	44	80	25	50
unique_2440	859	949	1076	ENSP00000403447	988	1076	2004	4.78e-04	96	32	52	12	50
unique_2440	290	421	1076	ENSP00000403447	715	836	2004	0.001	138	41	75	22	50
unique_2440	854	950	1076	ENSP00000403447	907	996	2004	0.002	101	31	55	15	50
unique_2440	333	422	1076	ENSP00000403447	143	227	2004	0.003	96	33	46	17	50
unique_2440	271	472	1076	ENSP00000403447	593	798	2004	0.004	230	55	123	52	50
unique_2440	333	391	1076	ENSP00000333380	130	185	294	2.21e-08	60	26	29	5	15
unique_2440	904	961	1076	ENSP00000333380	130	183	294	5.55e-05	58	22	32	4	15
unique_2440	374	433	1076	ENSP00000333380	130	185	294	2.58e-04	61	22	33	6	15
unique_2440	314	390	1076	ENSP00000385639	101	177	274	3.36e-07	82	31	41	10	13
unique_2440	374	426	1076	ENSP00000385639	123	172	274	8.10e-04	54	19	30	5	13
unique_2440	778	803	1076	ENSP00000385639	152	177	274	0.008	26	15	11	0	13
unique_2440	853	921	1076	ENSP00000263686	173	245	831	0.009	76	23	43	10	6
unique_2475	475	538	1489	ENSP00000356103	84	143	792	0.002	64	24	36	4	4
unique_2506	182	286	591	ENSP00000365840	138	239	485	5.22e-05	105	26	76	3	18
unique_2519	14	475	564	ENSP00000265986	558	939	1020	2.52e-14	467	99	278	90	82
unique_2538	30	84	177	ENSP00000475084	588	644	1549	0.005	58	22	32	4	31
unique_2541	1	243	1405	ENSP00000263798	516	776	891	4.61e-21	263	67	174	22	17
unique_2541	8	243	1405	ENSP00000430686	681	934	977	1.51e-13	264	71	155	38	17
unique_2557	191	224	817	ENSP00000411767	411	445	1065	0.003	35	16	18	1	8
unique_2557	113	143	817	ENSP00000411767	411	440	1065	0.007	31	16	14	1	8
unique_2557	191	224	817	ENSP00000474709	411	445	479	0.005	35	16	18	1	4
unique_2559	54	114	4123	ENSP00000356103	579	645	792	4.00e-04	67	21	40	6	1
unique_2561	523	562	1198	ENSP00000411767	411	450	1065	0.008	40	14	26	0	3
unique_2564	76	142	931	ENSP00000296452	2941	3000	3927	0.007	67	24	36	7	7
unique_2569	301	412	544	ENSP00000433276	317	430	915	3.92e-04	116	33	77	6	21
unique_2569	301	412	544	ENSP00000413586	371	484	934	4.25e-04	116	33	77	6	21
unique_2569	301	412	544	ENSP00000351527	371	484	934	4.25e-04	116	33	77	6	21
unique_2570	147	203	221	ENSP00000373689	824	880	1552	5.92e-04	57	18	39	0	26
unique_2570	147	199	221	ENSP00000475084	828	880	1549	0.002	53	17	36	0	24
unique_2573	67	523	1170	ENSP00000437073	359	840	2055	5.45e-30	498	120	321	57	39
unique_2585	800	871	1113	ENSP00000363868	925	996	2262	6.40e-04	73	20	51	2	6
unique_2591	1160	1215	1475	ENSP00000342112	893	944	1350	2.27e-04	58	27	23	8	4
unique_2602	110	193	1497	ENSP00000430686	680	766	977	1.26e-04	87	29	55	3	6
unique_2644	969	1139	1381	ENSP00000403447	1653	1820	2004	1.08e-06	171	54	114	3	26
unique_2644	1032	1220	1381	ENSP00000403447	1586	1778	2004	3.30e-05	200	54	128	18	26
unique_2644	867	1107	1381	ENSP00000403447	1619	1823	2004	8.25e-05	243	67	136	40	26
unique_2657	370	805	1559	ENSP00000496238	44	493	600	5.75e-80	460	150	276	34	28
unique_2657	370	805	1559	ENSP00000493591	44	493	600	5.75e-80	460	150	276	34	28
unique_2657	370	805	1559	ENSP00000496619	44	493	600	5.75e-80	460	150	276	34	28
unique_2657	370	805	1559	ENSP00000287766	44	493	600	5.75e-80	460	150	276	34	28
unique_2657	370	821	1559	ENSP00000270349	60	545	621	8.53e-80	494	163	281	50	29
unique_2688	1148	1699	2662	ENSP00000437073	1248	1835	2055	1.79e-04	630	167	343	120	25
unique_2688	1184	1806	2662	ENSP00000437073	1407	2022	2055	0.003	666	151	422	93	25
unique_2688	1071	1202	2662	ENSP00000360170	88	221	461	2.38e-04	134	30	102	2	5
unique_2695	1043	1216	1433	ENSP00000403447	1631	1790	2004	3.97e-12	174	65	95	14	20
unique_2695	1110	1328	1433	ENSP00000403447	1619	1819	2004	1.13e-07	223	68	129	26	20
unique_2695	1347	1384	1433	ENSP00000356020	1468	1499	2040	3.65e-05	38	18	14	6	4
unique_2695	1343	1399	1433	ENSP00000356020	1011	1061	2040	2.45e-04	57	18	33	6	4
unique_2695	1343	1399	1433	ENSP00000356020	561	611	2040	3.26e-04	57	18	33	6	4
unique_2695	1343	1384	1433	ENSP00000356020	111	146	2040	0.004	42	15	21	6	4
unique_2709	83	193	1709	ENSP00000265598	113	221	417	0.008	112	27	81	4	6
unique_2718	205	332	1742	ENSP00000430686	689	839	977	3.51e-08	151	36	92	23	7
unique_2718	217	334	1742	ENSP00000263798	551	680	891	2.51e-04	131	28	89	14	7
unique_2726	69	325	2020	ENSP00000263798	523	787	891	1.21e-15	283	73	166	44	13
unique_2726	66	254	2020	ENSP00000430686	678	885	977	1.80e-13	213	60	124	29	9
unique_2809	7	276	323	ENSP00000263798	517	790	891	1.94e-06	299	64	181	54	84
unique_2809	92	153	323	ENSP00000430686	778	839	977	2.45e-04	65	22	37	6	19
unique_2810	754	981	2568	ENSP00000437073	1737	1952	2055	0.007	242	63	139	40	9
unique_2813	19	479	530	ENSP00000217420	7	477	526	3.06e-10	491	101	340	50	87
unique_2813	121	516	530	ENSP00000449607	59	477	488	9.82e-07	431	90	294	47	75
unique_2813	121	516	530	ENSP00000398142	59	477	488	9.82e-07	431	90	294	47	75
unique_2828	749	932	934	ENSP00000430686	795	949	977	6.84e-17	187	55	97	35	25
unique_2828	581	628	934	ENSP00000430686	720	768	977	7.33e-04	49	19	29	1	25
unique_2828	749	934	934	ENSP00000263798	634	793	891	1.73e-14	187	51	108	28	20
unique_2848	296	469	1542	ENSP00000430686	720	889	977	6.21e-09	196	54	94	48	11
unique_2870	1095	1223	1598	ENSP00000403447	1637	1739	2004	1.18e-05	131	39	62	30	8
unique_2876	667	1085	1230	ENSP00000378364	94	527	591	7.57e-90	450	195	208	47	34
unique_2876	667	1085	1230	ENSP00000449008	65	498	569	3.82e-89	450	195	208	47	34
unique_2876	667	1085	1230	ENSP00000446769	65	498	569	3.82e-89	450	195	208	47	34
unique_2889	297	494	525	ENSP00000363868	916	1107	2262	2.82e-06	200	42	148	10	38
unique_2940	172	710	1145	ENSP00000356103	51	553	792	3.18e-48	543	142	357	44	47
unique_2942	163	377	975	ENSP00000363868	912	1115	2262	4.26e-15	218	59	142	17	23
unique_2942	176	384	975	ENSP00000363868	1938	2135	2262	1.35e-14	215	63	129	23	23
unique_2978	750	981	1007	ENSP00000430686	681	941	977	2.48e-07	274	65	154	55	23
unique_3005	164	288	1872	ENSP00000329380	95	220	653	7.95e-05	131	43	77	11	7
unique_3005	161	274	1872	ENSP00000329380	70	157	653	0.003	116	36	50	30	7
unique_3046	90	159	240	ENSP00000453043	627	699	734	0.006	79	26	38	15	29
unique_3051	399	518	553	ENSP00000263798	646	776	891	0.004	132	32	87	13	22
unique_3099	3975	4568	4919	ENSP00000437073	1415	1982	2055	8.14e-04	618	136	408	74	12
unique_3100	668	923	993	ENSP00000263798	503	776	891	4.59e-15	278	68	184	26	26
unique_3100	678	872	993	ENSP00000430686	671	884	977	1.74e-13	214	51	144	19	20
unique_3100	533	633	993	ENSP00000262186	713	815	1160	4.71e-06	103	27	74	2	20
unique_3100	298	393	993	ENSP00000262186	733	828	1160	3.63e-05	96	26	70	0	20
unique_3100	533	633	993	ENSP00000328531	373	475	820	7.36e-06	103	27	74	2	20
unique_3100	298	393	993	ENSP00000328531	393	488	820	4.14e-05	96	26	70	0	20
unique_3119	68	205	636	ENSP00000308312	340	472	606	0.006	142	35	94	13	22
unique_3119	146	187	636	ENSP00000308312	219	260	606	0.007	42	14	28	0	22
unique_3129	77	293	566	ENSP00000263798	516	746	891	4.56e-14	235	60	153	22	38
unique_3129	84	298	566	ENSP00000430686	681	914	977	3.84e-12	242	68	139	35	38
unique_3154	718	897	1157	ENSP00000430686	750	941	977	9.59e-08	199	52	121	26	16
unique_3160	81	327	536	ENSP00000430686	682	941	977	3.06e-15	267	73	167	27	46
unique_3160	79	297	536	ENSP00000263798	522	756	891	1.16e-12	240	60	154	26	41
unique_3160	432	492	536	ENSP00000373689	820	880	1552	0.008	61	17	44	0	11
unique_3256	31	243	575	ENSP00000263798	513	737	891	4.94e-07	240	52	146	42	37
unique_3256	121	181	575	ENSP00000430686	782	839	977	0.004	61	18	40	3	11
unique_3259	2660	2894	3568	ENSP00000263798	563	790	891	9.75e-09	251	63	149	39	7
unique_3259	2726	2881	3568	ENSP00000430686	786	944	977	5.96e-08	169	48	98	23	4
unique_3287	1529	1731	2132	ENSP00000263798	515	733	891	2.30e-13	222	52	148	22	10
unique_3287	1579	1722	2132	ENSP00000430686	724	881	977	1.03e-07	163	45	94	24	7
unique_3287	79	178	2132	ENSP00000475084	822	918	1549	2.80e-06	100	28	69	3	5
unique_3287	79	178	2132	ENSP00000373689	818	914	1552	1.35e-05	100	28	69	3	5
unique_3288	2	221	339	ENSP00000403447	308	508	2004	2.49e-11	232	68	121	43	78
unique_3288	26	220	339	ENSP00000403447	490	685	2004	4.77e-11	220	64	107	49	78
unique_3288	22	220	339	ENSP00000403447	778	1000	2004	2.05e-09	236	64	122	50	78
unique_3288	21	220	339	ENSP00000403447	166	387	2004	2.64e-07	239	68	115	56	78
unique_3288	22	238	339	ENSP00000403447	524	755	2004	5.70e-07	254	73	122	59	78
unique_3288	21	220	339	ENSP00000403447	561	761	2004	5.94e-06	222	57	122	43	78
unique_3288	33	174	339	ENSP00000403447	101	225	2004	6.04e-06	147	42	78	27	78
unique_3288	4	221	339	ENSP00000403447	728	925	2004	6.26e-06	231	62	123	46	78
unique_3288	27	265	339	ENSP00000403447	135	345	2004	2.17e-05	247	64	139	44	78
unique_3288	15	241	339	ENSP00000403447	30	252	2004	1.75e-04	238	62	150	26	78
unique_3288	125	186	339	ENSP00000385639	123	179	274	0.003	64	24	31	9	18
unique_3327	424	461	513	ENSP00000300900	203	242	313	1.00e-06	40	21	17	2	7
unique_3348	368	467	534	ENSP00000308312	340	440	606	9.57e-05	103	25	73	5	19
unique_3363	11	251	385	ENSP00000430686	724	943	977	1.83e-12	249	63	149	37	63
unique_3363	90	244	385	ENSP00000263798	624	778	891	1.97e-11	160	39	111	10	40
unique_3385	362	407	2539	ENSP00000394033	148	189	427	3.97e-04	46	19	23	4	2
unique_3402	566	736	782	ENSP00000363868	909	1091	2262	4.02e-07	184	47	123	14	50
unique_3402	586	732	782	ENSP00000363868	1942	2102	2262	9.78e-07	164	48	96	20	50
unique_3402	218	425	782	ENSP00000363868	1939	2119	2262	0.002	215	55	119	41	50
unique_3402	204	372	782	ENSP00000363868	911	1064	2262	0.006	170	37	116	17	50
unique_3414	60	167	176	ENSP00000475084	823	932	1549	4.37e-08	111	28	79	4	61
unique_3414	60	163	176	ENSP00000373689	819	924	1552	1.90e-06	107	26	77	4	59
unique_3423	109	191	279	ENSP00000302716	2748	2824	4494	0.007	83	27	50	6	30
unique_3431	170	311	492	ENSP00000430686	750	903	977	4.03e-11	159	39	98	22	29
unique_3431	172	312	492	ENSP00000263798	601	746	891	5.49e-11	152	43	92	17	29
unique_3432	34	178	347	ENSP00000403447	495	620	2004	6.33e-10	148	42	81	25	57
unique_3432	36	223	347	ENSP00000403447	339	508	2004	4.58e-09	194	53	111	30	57
unique_3432	38	222	347	ENSP00000403447	180	387	2004	2.54e-07	230	66	97	67	57
unique_3432	76	178	347	ENSP00000403447	781	875	2004	3.86e-07	103	32	63	8	57
unique_3432	38	232	347	ENSP00000403447	51	241	2004	1.03e-06	205	51	130	24	57
unique_3432	76	223	347	ENSP00000403447	906	1041	2004	2.60e-06	151	40	93	18	57
unique_3432	120	178	347	ENSP00000403447	745	798	2004	5.95e-04	59	22	32	5	57
unique_3432	128	188	347	ENSP00000385639	123	179	274	1.90e-05	62	23	33	6	18
unique_3432	128	183	347	ENSP00000333380	130	180	294	2.22e-04	56	20	31	5	16
unique_3433	77	291	400	ENSP00000430686	673	905	977	7.71e-11	236	55	157	24	54
unique_3435	1900	1998	2014	ENSP00000430686	856	950	977	0.001	100	29	65	6	5
unique_3435	1918	1985	2014	ENSP00000263798	713	779	891	0.001	69	23	43	3	3
unique_3437	24	240	404	ENSP00000263798	516	741	891	1.98e-15	237	62	144	31	54
unique_3437	31	234	404	ENSP00000430686	681	893	977	1.72e-09	226	52	139	35	50
unique_3448	5	44	71	ENSP00000382166	295	336	356	0.009	42	15	25	2	56
unique_3448	5	44	71	ENSP00000351059	327	368	388	0.010	42	15	25	2	56
unique_3458	59	128	1010	ENSP00000316029	1464	1533	2542	0.009	70	23	47	0	7
unique_3487	51	249	581	ENSP00000430686	677	890	977	5.84e-18	218	62	133	23	34
unique_3487	54	249	581	ENSP00000263798	522	732	891	2.97e-11	215	51	141	23	34
unique_3487	448	537	581	ENSP00000373689	801	876	1552	0.001	90	26	50	14	15
unique_3496	63	266	293	ENSP00000403447	1634	1840	2004	1.03e-09	220	72	119	29	71
unique_3496	153	208	293	ENSP00000403447	1633	1688	2004	0.001	56	21	35	0	71
unique_3496	60	152	293	ENSP00000403447	1731	1824	2004	0.002	95	33	59	3	71
unique_3521	46	106	150	ENSP00000455374	125	173	651	0.002	61	23	26	12	41
unique_3546	76	400	416	ENSP00000381237	64	354	427	3.63e-58	331	115	170	46	78
unique_3582	214	298	416	ENSP00000348169	167	258	817	0.001	95	28	54	13	20
unique_3582	214	298	416	ENSP00000342535	167	258	817	0.001	95	28	54	13	20
unique_3596	219	512	609	ENSP00000506143	115	391	795	1.20e-11	324	85	162	77	48
unique_3596	219	512	609	ENSP00000268171	115	391	795	1.20e-11	324	85	162	77	48
unique_3614	123	289	542	ENSP00000430686	734	907	977	3.05e-05	188	52	101	35	31
unique_3623	835	1130	1241	ENSP00000506143	97	401	795	1.65e-09	340	78	183	79	24
unique_3623	835	1130	1241	ENSP00000268171	97	401	795	1.65e-09	340	78	183	79	24
unique_3625	158	517	571	ENSP00000217420	111	477	526	1.98e-09	382	81	264	37	63
unique_3625	72	242	571	ENSP00000449607	1	150	488	1.74e-05	172	43	106	23	30
unique_3625	72	242	571	ENSP00000398142	1	150	488	1.74e-05	172	43	106	23	30
unique_3661	15	283	493	ENSP00000430686	673	936	977	5.60e-06	293	69	171	53	55
unique_3661	130	283	493	ENSP00000263798	634	778	891	1.18e-05	155	35	109	11	31
unique_3662	370	596	1213	ENSP00000357156	149	347	348	2.65e-19	228	65	133	30	20
unique_3662	370	611	1213	ENSP00000357156	35	252	348	3.10e-10	252	66	142	44	20
unique_3704	447	543	630	ENSP00000430686	794	894	977	0.002	110	27	61	22	15
unique_3704	457	573	630	ENSP00000263798	643	755	891	0.002	119	28	83	8	19
unique_3708	86	237	483	ENSP00000365840	219	354	485	3.26e-04	156	44	88	24	31
unique_3759	367	525	540	ENSP00000500025	143	296	313	4.42e-31	159	62	92	5	29
unique_3777	122	378	603	ENSP00000430686	669	942	977	6.16e-15	281	82	168	31	43
unique_3777	132	370	603	ENSP00000263798	522	776	891	1.66e-10	267	68	159	40	40
unique_3777	449	537	603	ENSP00000373689	798	888	1552	1.62e-05	91	27	62	2	15
unique_3777	449	537	603	ENSP00000475084	802	892	1549	8.21e-05	91	26	63	2	15
unique_3829	1038	1289	1476	ENSP00000430686	678	941	977	4.90e-17	271	74	171	26	17
unique_3829	1027	1284	1476	ENSP00000263798	503	778	891	8.34e-14	285	64	185	36	17
unique_3829	1308	1474	1476	ENSP00000373689	725	881	1552	1.48e-07	170	49	105	16	11
unique_3829	1412	1474	1476	ENSP00000475084	824	885	1549	6.25e-06	63	26	36	1	4
unique_3839	658	915	1149	ENSP00000437073	1379	1643	2055	0.008	282	75	166	41	22
unique_3841	18	156	168	ENSP00000475084	756	918	1549	1.11e-09	164	45	93	26	83
unique_3841	18	163	168	ENSP00000373689	752	881	1552	8.63e-08	167	42	67	58	87
unique_3846	153	347	662	ENSP00000412717	47	226	574	6.71e-05	201	44	130	27	29
unique_3846	153	347	662	ENSP00000340019	47	226	574	6.71e-05	201	44	130	27	29
unique_3878	50	133	205	ENSP00000263798	638	727	891	4.07e-06	91	27	56	8	41
unique_3878	50	169	205	ENSP00000430686	799	942	977	0.002	146	33	85	28	59
unique_3932	151	208	296	ENSP00000373689	561	631	1552	0.005	71	23	35	13	20
unique_3943	199	432	512	ENSP00000506143	149	382	795	9.19e-09	267	68	133	66	46
unique_3943	199	432	512	ENSP00000268171	149	382	795	9.19e-09	267	68	133	66	46
unique_3977	59	709	1145	ENSP00000265986	52	657	1020	9.40e-95	653	217	387	49	77
unique_3977	863	1091	1145	ENSP00000265986	681	944	1020	5.39e-07	264	65	164	35	77
unique_4004	374	533	555	ENSP00000412717	401	552	574	2.70e-06	165	47	100	18	49
unique_4004	19	132	555	ENSP00000412717	33	149	574	4.15e-05	118	31	82	5	49
unique_4004	374	533	555	ENSP00000340019	401	552	574	2.70e-06	165	47	100	18	49
unique_4004	19	132	555	ENSP00000340019	33	149	574	4.15e-05	118	31	82	5	49
unique_4007	19	563	567	ENSP00000412717	33	552	574	9.94e-11	575	136	354	85	96
unique_4007	19	563	567	ENSP00000340019	33	552	574	9.94e-11	575	136	354	85	96
unique_4070	147	569	683	ENSP00000403447	569	1041	2004	1.92e-10	512	129	255	128	64
unique_4070	135	292	683	ENSP00000403447	939	1083	2004	8.80e-09	162	51	90	21	64
unique_4070	146	523	683	ENSP00000403447	136	509	2004	1.13e-08	415	101	236	78	64
unique_4070	145	519	683	ENSP00000403447	745	1079	2004	1.18e-08	381	91	238	52	64
unique_4070	149	520	683	ENSP00000403447	337	722	2004	2.10e-04	425	91	242	92	64
unique_4096	885	1275	1686	ENSP00000437073	1475	1895	2055	1.17e-05	434	105	273	56	37
unique_4096	983	1462	1686	ENSP00000437073	1407	1900	2055	1.59e-05	524	132	318	74	37
unique_4096	976	1451	1686	ENSP00000437073	1375	1931	2055	3.59e-04	567	134	332	101	37
unique_4096	838	1254	1686	ENSP00000437073	1578	1966	2055	3.90e-04	442	113	251	78	37
unique_4096	964	1097	1686	ENSP00000360170	66	205	461	0.002	141	33	100	8	15
unique_4096	1060	1213	1686	ENSP00000360170	78	240	461	0.003	165	38	114	13	15
unique_4151	1358	1735	2268	ENSP00000498132	51	399	641	8.00e-21	393	94	240	59	17
unique_4203	41	286	296	ENSP00000403447	117	440	2004	8.09e-08	328	84	158	86	86
unique_4203	39	292	296	ENSP00000403447	591	857	2004	6.47e-07	284	80	157	47	86
unique_4203	61	276	296	ENSP00000403447	868	1125	2004	2.97e-06	266	73	135	58	86
unique_4203	61	293	296	ENSP00000403447	103	369	2004	4.95e-06	278	75	147	56	86
unique_4203	39	278	296	ENSP00000403447	278	550	2004	1.58e-05	281	76	156	49	86
unique_4203	53	281	296	ENSP00000403447	669	933	2004	1.66e-04	267	72	155	40	86
unique_4203	42	234	296	ENSP00000403447	772	1007	2004	0.004	236	64	129	43	86
unique_4203	40	277	296	ENSP00000403447	440	689	2004	0.006	271	70	147	54	86
unique_4203	50	118	296	ENSP00000504444	568	646	799	1.84e-04	79	32	37	10	23
unique_4203	50	118	296	ENSP00000379350	568	646	799	1.84e-04	79	32	37	10	23
unique_4203	50	118	296	ENSP00000503538	568	646	826	1.92e-04	79	32	37	10	23
unique_4203	143	199	296	ENSP00000430686	123	194	977	2.09e-04	72	22	35	15	32
unique_4203	254	291	296	ENSP00000430686	123	163	977	0.001	41	15	23	3	32
unique_4203	125	199	296	ENSP00000296575	594	666	701	0.003	75	26	47	2	48
unique_4203	40	106	296	ENSP00000296575	602	669	701	0.003	69	26	40	3	48
unique_4287	357	453	540	ENSP00000430686	794	894	977	0.001	110	26	62	22	18
unique_4287	367	483	540	ENSP00000263798	643	755	891	0.002	119	28	83	8	22
unique_4366	797	942	974	ENSP00000263798	646	782	891	0.009	147	34	102	11	15
unique_4374	150	321	334	ENSP00000403447	880	1039	2004	1.68e-06	181	49	102	30	51
unique_4374	179	295	334	ENSP00000403447	749	853	2004	3.26e-05	118	39	65	14	51
unique_4374	181	255	334	ENSP00000403447	497	564	2004	0.003	76	26	41	9	51
unique_4437	2489	2640	3001	ENSP00000403447	571	723	2004	2.28e-09	163	48	94	21	7
unique_4437	2489	2640	3001	ENSP00000403447	414	583	2004	7.83e-08	186	54	82	50	7
unique_4437	2467	2640	3001	ENSP00000403447	932	1081	2004	2.53e-06	181	53	90	38	7
unique_4437	2454	2650	3001	ENSP00000403447	267	484	2004	3.70e-06	233	60	122	51	7
unique_4437	2492	2640	3001	ENSP00000403447	179	349	2004	9.37e-05	177	51	92	34	7
unique_4437	2556	2646	3001	ENSP00000385639	98	177	274	9.58e-06	94	31	46	17	5
unique_4437	2492	2552	3001	ENSP00000385639	122	179	274	3.62e-05	62	24	33	5	5
unique_4451	324	391	2172	ENSP00000265986	51	115	1020	4.65e-05	68	24	41	3	3
unique_4456	135	266	562	ENSP00000403447	1660	1791	2004	3.26e-05	132	45	87	0	37
unique_4456	169	342	562	ENSP00000403447	1580	1761	2004	0.004	191	60	105	26	37
unique_4468	18	554	574	ENSP00000412717	21	555	574	0.0	537	296	239	2	94
unique_4468	18	554	574	ENSP00000340019	21	555	574	0.0	537	296	239	2	94
unique_4478	211	446	563	ENSP00000263798	516	728	891	1.78e-06	250	51	148	51	42
unique_4478	212	535	563	ENSP00000430686	675	960	977	9.22e-06	343	72	195	76	58
unique_4514	470	674	2227	ENSP00000430686	682	903	977	4.19e-09	229	58	140	31	9
unique_4514	2101	2209	2227	ENSP00000373689	818	920	1552	9.01e-05	110	34	68	8	5
unique_4514	2101	2217	2227	ENSP00000475084	822	937	1549	5.88e-04	123	35	75	13	5
unique_4568	78	598	619	ENSP00000308312	102	529	606	3.95e-17	526	122	301	103	84
unique_4593	292	407	413	ENSP00000265986	293	393	1020	0.009	116	27	74	15	28
unique_4597	109	316	359	ENSP00000430686	679	911	977	2.35e-15	245	65	131	49	58
unique_4597	106	306	359	ENSP00000263798	518	733	891	3.49e-13	218	55	144	19	56
unique_4643	80	656	666	ENSP00000412717	13	555	574	1.97e-119	578	204	338	36	87
unique_4643	80	656	666	ENSP00000340019	13	555	574	1.97e-119	578	204	338	36	87
unique_4722	453	698	949	ENSP00000430686	671	934	977	3.51e-15	273	67	170	36	26
unique_4722	453	698	949	ENSP00000263798	512	776	891	4.60e-15	267	66	178	23	26
unique_4723	232	487	490	ENSP00000344477	21	210	215	4.56e-27	256	75	115	66	52
unique_4809	284	388	493	ENSP00000263798	635	740	891	1.09e-04	108	25	78	5	21
unique_4809	229	374	493	ENSP00000430686	724	884	977	1.61e-04	168	39	100	29	30
unique_4811	194	439	511	ENSP00000430686	671	934	977	3.58e-19	275	70	165	40	48
unique_4811	199	450	511	ENSP00000263798	518	789	891	1.59e-15	273	59	192	22	49
unique_4834	52	167	260	ENSP00000431461	45	161	190	4.53e-04	120	29	84	7	45
unique_4834	163	207	260	ENSP00000404537	87	135	248	0.007	49	14	31	4	17
unique_4835	116	177	486	ENSP00000296452	1198	1250	3927	0.003	62	25	28	9	13
unique_4960	550	631	1909	ENSP00000263798	603	680	891	2.45e-05	86	26	48	12	4
unique_4960	539	629	1909	ENSP00000430686	746	839	977	2.12e-04	94	26	65	3	5
unique_4975	5	161	198	ENSP00000308312	397	553	606	2.25e-28	160	64	90	6	79
unique_4991	172	393	552	ENSP00000263798	536	762	891	4.60e-04	241	56	152	33	40
unique_4992	73	290	508	ENSP00000265986	69	293	1020	3.00e-10	228	57	158	13	43
unique_5025	295	715	1029	ENSP00000270349	98	499	621	7.44e-11	425	88	310	27	41
unique_5025	295	751	1029	ENSP00000496238	82	515	600	8.38e-10	468	88	335	45	44
unique_5025	295	751	1029	ENSP00000493591	82	515	600	8.38e-10	468	88	335	45	44
unique_5025	295	751	1029	ENSP00000496619	82	515	600	8.38e-10	468	88	335	45	44
unique_5025	295	751	1029	ENSP00000287766	82	515	600	8.38e-10	468	88	335	45	44
unique_5057	168	221	229	ENSP00000236192	51	104	142	1.94e-09	54	24	30	0	24
unique_5058	219	462	681	ENSP00000430686	682	941	977	9.08e-13	267	73	164	30	36
unique_5058	216	457	681	ENSP00000263798	521	778	891	6.70e-10	265	67	168	30	36
unique_5058	556	655	681	ENSP00000373689	820	925	1552	5.06e-08	106	26	74	6	15
unique_5058	588	656	681	ENSP00000373689	816	882	1552	0.001	69	20	47	2	15
unique_5058	556	655	681	ENSP00000475084	824	929	1549	4.55e-06	106	24	76	6	15
unique_5072	46	70	143	ENSP00000498074	164	189	926	0.009	26	12	13	1	17
unique_5078	59	119	374	ENSP00000402228	66	122	433	2.57e-04	61	18	39	4	16
unique_5079	156	248	652	ENSP00000412717	47	143	574	2.07e-08	97	30	63	4	14
unique_5079	156	248	652	ENSP00000340019	47	143	574	2.07e-08	97	30	63	4	14
unique_5086	262	462	608	ENSP00000403447	951	1135	2004	3.65e-06	203	54	129	20	39
unique_5086	228	424	608	ENSP00000403447	842	1051	2004	0.001	238	56	113	69	39
unique_5125	755	966	1014	ENSP00000506143	193	402	795	0.004	232	54	136	42	21
unique_5125	755	966	1014	ENSP00000268171	193	402	795	0.004	232	54	136	42	21
unique_5130	90	374	475	ENSP00000437073	391	673	2055	3.54e-31	289	82	197	10	60
unique_5165	2	396	396	ENSP00000308312	2	390	606	5.81e-115	399	175	210	14	99
unique_5172	1126	1408	2811	ENSP00000263798	486	776	891	1.10e-10	316	69	189	58	10
unique_5172	1158	1408	2811	ENSP00000430686	668	934	977	4.11e-10	284	70	164	50	9
unique_5210	7	197	350	ENSP00000430686	680	884	977	4.94e-12	210	60	126	24	55
unique_5227	982	1264	1364	ENSP00000506143	122	409	795	4.24e-10	311	78	182	51	21
unique_5227	982	1264	1364	ENSP00000268171	122	409	795	4.24e-10	311	78	182	51	21
unique_5266	1641	1677	2130	ENSP00000430686	803	839	977	1.77e-04	37	15	22	0	2
unique_5266	1616	1677	2130	ENSP00000263798	617	678	891	0.003	62	18	44	0	3
unique_5285	135	366	811	ENSP00000363868	1914	2131	2262	5.67e-16	237	69	144	24	29
unique_5285	144	354	811	ENSP00000363868	914	1113	2262	3.31e-15	214	63	134	17	29
unique_5305	140	307	547	ENSP00000263798	513	696	891	2.36e-13	189	51	112	26	31
unique_5305	77	369	547	ENSP00000430686	626	886	977	2.40e-07	313	71	170	72	54
unique_5318	133	282	332	ENSP00000320625	10	131	414	0.008	150	36	86	28	45
unique_5364	1	52	112	ENSP00000504303	26	81	449	0.005	56	15	37	4	46
unique_5395	142	317	368	ENSP00000466989	60	255	629	1.69e-07	196	56	120	20	48
unique_5395	62	178	368	ENSP00000329380	49	179	653	2.85e-05	131	41	76	14	72
unique_5395	146	327	368	ENSP00000329380	52	237	653	8.18e-05	192	55	121	16	72
unique_5395	181	264	368	ENSP00000481884	72	158	674	1.48e-04	87	30	54	3	52
unique_5395	144	336	368	ENSP00000481884	55	270	674	0.001	223	57	129	37	52
unique_5395	181	264	368	ENSP00000306864	72	158	674	1.48e-04	87	30	54	3	52
unique_5395	144	336	368	ENSP00000306864	55	270	674	0.001	223	57	129	37	52
unique_5401	42	253	392	ENSP00000263798	514	735	891	6.22e-11	232	63	139	30	54
unique_5401	33	265	392	ENSP00000430686	656	905	977	1.41e-10	263	69	151	43	59
unique_5417	179	332	665	ENSP00000430686	673	838	977	1.03e-08	169	49	102	18	23
unique_5417	480	628	665	ENSP00000373689	716	882	1552	0.001	167	34	115	18	22
unique_5460	521	772	797	ENSP00000363868	911	1136	2262	3.36e-08	252	63	163	26	32
unique_5460	525	755	797	ENSP00000363868	1928	2147	2262	2.56e-05	244	61	146	37	32
unique_5482	190	707	1036	ENSP00000270349	30	503	621	1.50e-58	530	161	301	68	50
unique_5482	220	707	1036	ENSP00000496238	47	479	600	9.02e-56	496	148	277	71	47
unique_5482	220	707	1036	ENSP00000493591	47	479	600	9.02e-56	496	148	277	71	47
unique_5482	220	707	1036	ENSP00000496619	47	479	600	9.02e-56	496	148	277	71	47
unique_5482	220	707	1036	ENSP00000287766	47	479	600	9.02e-56	496	148	277	71	47
unique_5487	314	350	1113	ENSP00000411767	403	442	1065	2.99e-04	40	19	18	3	11
unique_5487	355	441	1113	ENSP00000411767	411	492	1065	0.001	92	28	49	15	11
unique_5487	314	350	1113	ENSP00000474709	403	442	479	3.68e-04	40	19	18	3	3
unique_5488	8	114	115	ENSP00000482779	11	114	116	9.80e-13	107	32	72	3	93
unique_5512	88	167	2971	ENSP00000380426	96	177	253	0.004	82	20	60	2	3
unique_5518	1451	1572	4500	ENSP00000263798	601	726	891	3.34e-11	126	36	86	4	3
unique_5518	1399	1574	4500	ENSP00000430686	709	886	977	1.12e-07	189	47	118	24	4
unique_5519	132	189	220	ENSP00000236192	59	116	142	3.51e-11	58	21	37	0	26
unique_5521	239	451	710	ENSP00000263798	518	749	891	8.45e-10	235	55	155	25	30
unique_5521	200	451	710	ENSP00000430686	631	907	977	1.14e-08	281	74	174	33	35
unique_5521	557	674	710	ENSP00000373689	798	925	1552	4.69e-06	128	35	83	10	17
unique_5538	2141	2215	2461	ENSP00000430686	734	824	977	3.05e-05	92	29	45	18	3
unique_5538	2320	2399	2461	ENSP00000263798	698	778	891	0.001	81	21	59	1	3
unique_5544	94	182	1255	ENSP00000308312	360	447	606	0.001	89	19	69	1	7
unique_5550	77	106	1105	ENSP00000411767	411	440	1065	3.45e-05	30	17	13	0	3
unique_5550	77	106	1105	ENSP00000474709	411	440	479	4.43e-05	30	17	13	0	3
unique_5559	91	272	774	ENSP00000263798	479	678	891	7.77e-06	201	44	137	20	24
unique_5559	131	289	774	ENSP00000430686	681	855	977	1.80e-04	177	39	118	20	21
unique_5569	94	364	1598	ENSP00000263798	517	782	891	1.29e-09	285	66	186	33	17
unique_5569	101	364	1598	ENSP00000430686	682	941	977	1.63e-07	274	70	180	24	17
unique_5585	55	503	1512	ENSP00000437073	379	841	2055	1.96e-33	506	133	273	100	30
unique_5675	2243	2486	2486	ENSP00000430686	718	966	977	1.64e-20	257	81	155	21	10
unique_5675	2257	2473	2486	ENSP00000263798	577	797	891	4.04e-15	231	67	140	24	9
unique_5709	211	410	1162	ENSP00000363868	918	1109	2262	5.22e-13	203	59	130	14	17
unique_5709	218	389	1162	ENSP00000363868	1938	2102	2262	3.13e-07	175	47	115	13	17
unique_5710	15	246	332	ENSP00000430686	682	924	977	2.94e-11	261	66	148	47	70
unique_5710	92	212	332	ENSP00000263798	611	726	891	1.33e-05	126	33	78	15	36
unique_5728	825	1182	2278	ENSP00000506143	113	444	795	2.07e-12	399	101	190	108	16
unique_5728	825	1182	2278	ENSP00000268171	113	444	795	2.07e-12	399	101	190	108	16
unique_5740	479	647	1304	ENSP00000430686	678	850	977	1.82e-08	184	37	121	26	13
unique_5740	476	636	1304	ENSP00000263798	517	678	891	3.70e-08	171	42	110	19	12
unique_5779	318	713	945	ENSP00000437073	1578	1966	2055	0.004	437	114	234	89	42
unique_5801	8	256	294	ENSP00000430686	681	941	977	2.46e-15	266	62	182	22	85
unique_5801	7	201	294	ENSP00000263798	522	727	891	1.31e-09	209	45	147	17	66
unique_5841	931	1238	2083	ENSP00000437073	1270	1581	2055	0.009	324	87	209	28	15
unique_5872	564	682	915	ENSP00000430686	796	905	977	0.002	120	30	79	11	13
unique_5880	166	303	321	ENSP00000403447	915	1037	2004	1.02e-06	139	44	78	17	50
unique_5880	149	277	321	ENSP00000403447	205	321	2004	8.84e-04	131	39	76	16	50
unique_5880	159	281	321	ENSP00000403447	745	855	2004	0.006	124	34	76	14	50
unique_5880	142	257	321	ENSP00000403447	1011	1120	2004	0.007	120	37	69	14	50
unique_5908	11	262	332	ENSP00000263798	515	776	891	9.20e-17	271	70	173	28	76
unique_5908	14	235	332	ENSP00000430686	676	906	977	9.73e-17	242	65	146	31	67
unique_5927	405	554	572	ENSP00000263798	642	777	891	0.005	157	30	99	28	26
unique_5996	55	163	169	ENSP00000373689	809	924	1552	2.65e-06	118	31	76	11	64
unique_5996	66	163	169	ENSP00000373689	771	880	1552	0.001	110	24	74	12	64
unique_5996	55	163	169	ENSP00000475084	813	928	1549	1.57e-05	118	29	78	11	64
unique_5996	66	163	169	ENSP00000475084	775	884	1549	8.16e-04	110	24	74	12	64
unique_6015	342	395	688	ENSP00000263798	627	680	891	1.78e-04	54	16	38	0	8
unique_6015	350	396	688	ENSP00000430686	796	842	977	0.002	47	16	31	0	7
unique_6047	220	369	387	ENSP00000263798	642	777	891	0.001	157	31	98	28	39
unique_6056	23	173	782	ENSP00000430686	670	826	977	0.001	170	42	96	32	19
unique_6059	383	554	585	ENSP00000310149	284	456	491	3.30e-09	185	44	116	25	29
unique_6064	101	177	1569	ENSP00000265986	68	150	1020	2.19e-05	84	25	51	8	5
unique_6148	1565	1631	1882	ENSP00000363868	927	992	2262	7.39e-04	67	21	45	1	4
unique_6151	281	517	708	ENSP00000263798	524	776	891	3.37e-16	260	68	162	30	33
unique_6151	280	524	708	ENSP00000430686	681	941	977	1.07e-15	268	78	160	30	35
unique_6151	552	674	708	ENSP00000373689	745	880	1552	6.73e-08	139	38	82	19	17
unique_6151	560	674	708	ENSP00000475084	739	884	1549	5.34e-05	149	40	72	37	16
unique_6164	111	402	715	ENSP00000449607	72	384	488	3.77e-16	313	73	219	21	41
unique_6164	111	402	715	ENSP00000398142	72	384	488	3.77e-16	313	73	219	21	41
unique_6189	286	419	795	ENSP00000504303	182	302	449	3.87e-07	134	33	88	13	26
unique_6189	711	780	795	ENSP00000504303	362	428	449	0.005	76	30	31	15	26
unique_6214	19	931	1021	ENSP00000265986	46	944	1020	9.35e-99	925	251	636	38	89
unique_6226	493	573	731	ENSP00000296452	2338	2417	3927	0.004	81	25	55	1	11
unique_6246	136	220	382	ENSP00000403447	303	386	2004	0.010	91	33	45	13	22
unique_6317	84	219	346	ENSP00000006724	70	191	266	0.008	143	36	79	28	39
unique_6371	150	429	468	ENSP00000422461	18	290	377	8.91e-04	306	66	181	59	60
unique_6371	263	429	468	ENSP00000402228	164	346	433	0.002	190	40	120	30	49
unique_6371	103	163	468	ENSP00000402228	75	131	433	0.002	65	21	32	12	49
unique_6373	17	137	348	ENSP00000403447	906	1007	2004	0.001	127	38	58	31	35
unique_6403	66	193	768	ENSP00000496959	140	264	1154	2.35e-07	135	36	82	17	17
unique_6403	66	190	768	ENSP00000327290	155	274	1189	8.46e-07	127	38	80	9	16
unique_6403	75	210	768	ENSP00000268296	151	282	1164	2.84e-06	138	32	98	8	18
unique_6403	445	527	768	ENSP00000485989	319	407	1341	4.59e-05	93	33	46	14	20
unique_6403	403	554	768	ENSP00000485989	919	1065	1341	5.53e-05	167	48	84	35	20
unique_6403	481	553	768	ENSP00000485989	664	734	1341	9.36e-05	83	31	30	22	20
unique_6403	408	528	768	ENSP00000485989	657	774	1341	0.002	138	45	56	37	20
unique_6413	725	976	1004	ENSP00000363868	899	1109	2262	8.22e-06	255	56	152	47	25
unique_6471	546	604	1208	ENSP00000329380	126	179	653	0.006	59	21	33	5	5
unique_6524	873	990	1658	ENSP00000344413	221	334	336	0.009	121	30	81	10	7
unique_6543	329	391	553	ENSP00000342112	1284	1344	1350	0.006	63	20	41	2	11
unique_6548	380	480	567	ENSP00000263798	639	739	891	2.30e-04	102	24	76	2	18
unique_6548	366	482	567	ENSP00000430686	786	899	977	8.58e-04	118	28	85	5	21
unique_6549	380	532	567	ENSP00000263798	639	777	891	1.02e-04	156	35	101	20	27
unique_6549	366	470	567	ENSP00000430686	786	893	977	4.88e-04	114	31	68	15	19
unique_6556	478	536	560	ENSP00000236192	52	110	142	8.19e-04	59	16	43	0	11
unique_6564	202	489	2431	ENSP00000265986	53	329	1020	1.67e-21	298	85	182	31	26
unique_6564	1010	1363	2431	ENSP00000265986	611	958	1020	5.29e-12	363	89	250	24	26
unique_6586	150	202	745	ENSP00000356103	629	687	792	0.005	59	20	33	6	7
unique_6602	91	144	1291	ENSP00000373689	811	864	1552	2.93e-04	54	19	35	0	4
unique_6602	91	144	1291	ENSP00000475084	815	868	1549	0.002	54	18	36	0	4
unique_6623	347	434	948	ENSP00000411767	965	1051	1065	0.006	97	33	45	19	9
unique_6681	601	829	1544	ENSP00000363868	917	1135	2262	3.75e-09	233	59	156	18	32
unique_6681	594	776	1544	ENSP00000363868	1923	2099	2262	4.06e-08	185	44	131	10	32
unique_6681	1287	1508	1544	ENSP00000363868	919	1106	2262	1.16e-06	226	52	132	42	32
unique_6681	1248	1488	1544	ENSP00000363868	1894	2099	2262	0.001	241	51	155	35	32
unique_6696	239	1253	2156	ENSP00000403447	194	1125	2004	2.52e-14	1080	271	596	213	94
unique_6696	324	1461	2156	ENSP00000403447	24	1079	2004	5.48e-12	1221	301	672	248	94
unique_6696	1105	2086	2156	ENSP00000403447	101	972	2004	9.08e-12	1038	263	553	222	94
unique_6696	841	1898	2156	ENSP00000403447	101	1120	2004	8.72e-11	1167	279	632	256	94
unique_6696	101	725	2156	ENSP00000403447	517	1125	2004	1.60e-09	689	169	376	144	94
unique_6696	852	1985	2156	ENSP00000403447	24	1041	2004	6.81e-07	1210	295	647	268	94
unique_6696	101	1146	2156	ENSP00000403447	160	1161	2004	1.96e-06	1159	276	613	270	94
unique_6696	1640	2089	2156	ENSP00000403447	25	439	2004	1.57e-04	480	120	265	95	94
unique_6696	1368	2118	2156	ENSP00000403447	101	769	2004	0.002	812	206	402	204	94
unique_6705	67	249	299	ENSP00000403447	934	1091	2004	7.38e-06	185	52	104	29	63
unique_6705	126	237	299	ENSP00000403447	907	997	2004	5.49e-05	113	38	52	23	63
unique_6705	65	237	299	ENSP00000403447	693	835	2004	7.92e-05	178	58	80	40	63
unique_6705	63	241	299	ENSP00000403447	392	546	2004	5.69e-04	186	56	92	38	63
unique_6705	64	192	299	ENSP00000403447	768	874	2004	0.008	129	37	70	22	63
unique_6795	442	604	773	ENSP00000329380	66	230	653	2.54e-06	172	52	104	16	21
unique_6795	450	547	773	ENSP00000481884	55	158	674	7.44e-05	106	42	54	10	13
unique_6795	446	525	773	ENSP00000481884	75	158	674	6.41e-04	86	32	46	8	13
unique_6795	450	547	773	ENSP00000306864	55	158	674	7.44e-05	106	42	54	10	13
unique_6795	446	525	773	ENSP00000306864	75	158	674	6.41e-04	86	32	46	8	13
unique_6843	10	215	691	ENSP00000263798	516	727	891	2.55e-09	221	50	147	24	30
unique_6843	18	232	691	ENSP00000430686	682	903	977	4.95e-08	239	60	138	41	31
unique_6859	578	882	1212	ENSP00000506143	106	402	795	8.55e-09	335	80	187	68	25
unique_6859	578	882	1212	ENSP00000268171	106	402	795	8.55e-09	335	80	187	68	25
unique_6859	929	1105	1212	ENSP00000403447	477	678	2004	3.82e-08	223	61	95	67	17
unique_6859	928	1107	1212	ENSP00000403447	931	1088	2004	5.58e-06	182	51	105	26	17
unique_6859	928	1058	1212	ENSP00000403447	356	481	2004	1.06e-05	133	43	81	9	17
unique_6859	936	1098	1212	ENSP00000403447	901	1038	2004	1.30e-05	164	48	89	27	17
unique_6859	951	1099	1212	ENSP00000403447	460	582	2004	4.15e-05	150	43	79	28	17
unique_6859	907	1043	1212	ENSP00000403447	103	225	2004	6.17e-05	139	42	79	18	17
unique_6859	952	1040	1212	ENSP00000403447	262	343	2004	0.004	94	33	44	17	17
unique_6859	952	997	1212	ENSP00000385639	123	167	274	0.001	46	18	27	1	4
unique_6873	8	231	2879	ENSP00000263798	549	782	891	1.62e-14	238	57	163	18	8
unique_6873	20	178	2879	ENSP00000430686	717	886	977	3.63e-12	175	53	101	21	6
unique_6882	117	218	448	ENSP00000411767	395	493	1065	4.26e-05	104	30	67	7	31
unique_6882	42	77	448	ENSP00000411767	408	444	1065	0.007	37	15	21	1	31
unique_6882	117	194	448	ENSP00000474709	395	465	479	1.44e-04	80	24	45	11	17
unique_6941	397	426	775	ENSP00000373689	854	883	1552	0.010	30	11	19	0	4
unique_7032	28	533	545	ENSP00000412717	41	554	574	2.37e-08	555	120	345	90	93
unique_7032	28	533	545	ENSP00000340019	41	554	574	2.37e-08	555	120	345	90	93
unique_7050	19	135	203	ENSP00000430686	786	899	977	0.009	119	33	79	7	58
unique_7073	10	253	2095	ENSP00000430686	678	934	977	5.12e-17	267	71	163	33	12
unique_7073	8	253	2095	ENSP00000263798	518	776	891	7.02e-16	268	62	175	31	12
unique_7079	27	165	1299	ENSP00000308312	281	436	606	4.59e-04	156	41	98	17	11
unique_7097	232	367	1258	ENSP00000263798	627	741	891	1.70e-06	138	40	73	25	11
unique_7144	27	66	348	ENSP00000411767	412	450	1065	0.001	40	15	24	1	11
unique_7144	27	66	348	ENSP00000474709	412	450	479	0.001	40	15	24	1	11
unique_7182	1066	1156	4761	ENSP00000485989	313	403	1341	1.24e-04	101	40	41	20	5
unique_7182	583	637	4761	ENSP00000485989	349	408	1341	0.001	60	25	30	5	5
unique_7182	978	1128	4761	ENSP00000485989	911	1065	1341	0.003	168	53	85	30	5
unique_7192	48	378	378	ENSP00000371493	105	401	492	5.96e-12	333	77	218	38	88
unique_7248	322	414	462	ENSP00000363868	1019	1109	2262	1.57e-07	93	30	61	2	32
unique_7248	155	208	462	ENSP00000363868	919	972	2262	0.004	54	18	36	0	32
unique_7252	274	614	618	ENSP00000402228	75	347	433	1.10e-08	362	88	164	110	55
unique_7252	307	614	618	ENSP00000422461	5	291	377	1.40e-05	334	78	183	73	50
unique_7273	157	270	289	ENSP00000403447	1611	1738	2004	1.03e-04	136	44	62	30	39
unique_7275	1814	2000	2161	ENSP00000430686	792	934	977	4.90e-08	196	57	77	62	15
unique_7275	1583	1685	2161	ENSP00000430686	672	772	977	3.56e-05	108	31	65	12	15
unique_7275	2115	2158	2161	ENSP00000430686	912	955	977	0.003	44	15	29	0	15
unique_7275	1817	2018	2161	ENSP00000263798	634	789	891	1.51e-05	209	54	95	60	17
unique_7275	1583	1684	2161	ENSP00000263798	510	620	891	0.005	111	29	73	9	17
unique_7275	2086	2151	2161	ENSP00000263798	728	790	891	0.010	66	18	45	3	17
unique_7276	20	231	241	ENSP00000430686	714	941	977	7.64e-12	236	57	147	32	88
unique_7276	8	198	241	ENSP00000263798	547	749	891	1.64e-11	206	49	139	18	79
unique_7278	1044	1108	2419	ENSP00000504303	2	68	449	3.77e-04	71	24	37	10	3
unique_7280	319	621	968	ENSP00000506143	108	406	795	3.72e-11	329	84	189	56	31
unique_7280	319	621	968	ENSP00000268171	108	406	795	3.72e-11	329	84	189	56	31
unique_7290	222	259	1297	ENSP00000430686	803	840	977	6.62e-06	38	21	17	0	3
unique_7290	116	260	1297	ENSP00000263798	527	680	891	1.11e-05	162	38	99	25	11
unique_7347	1049	1255	1657	ENSP00000270349	302	506	621	1.75e-06	208	47	157	4	20
unique_7347	590	713	1657	ENSP00000270349	58	178	621	1.02e-04	126	36	83	7	20
unique_7353	265	615	664	ENSP00000217420	119	477	526	1.98e-10	383	90	237	56	53
unique_7353	228	625	664	ENSP00000449607	25	448	488	9.43e-08	433	88	301	44	60
unique_7353	228	625	664	ENSP00000398142	25	448	488	9.43e-08	433	88	301	44	60
unique_7370	294	539	795	ENSP00000430686	674	934	977	7.07e-12	266	67	174	25	31
unique_7370	301	539	795	ENSP00000263798	523	776	891	1.47e-10	263	67	163	33	30
unique_7382	556	624	4579	ENSP00000466989	157	227	629	1.71e-04	71	28	41	2	2
unique_7448	167	237	1009	ENSP00000302716	1218	1289	4494	0.006	72	20	51	1	7
unique_7451	266	308	970	ENSP00000403447	1634	1676	2004	0.003	43	20	23	0	4
unique_7469	133	319	713	ENSP00000403447	1678	1859	2004	2.27e-06	187	56	126	5	26
unique_7469	209	275	713	ENSP00000403447	1619	1686	2004	6.45e-04	68	26	41	1	26
unique_7483	780	872	975	ENSP00000500025	150	232	313	0.002	94	28	54	12	10
unique_7513	482	848	880	ENSP00000496238	82	419	600	0.001	377	75	253	49	42
unique_7513	482	848	880	ENSP00000493591	82	419	600	0.001	377	75	253	49	42
unique_7513	482	848	880	ENSP00000496619	82	419	600	0.001	377	75	253	49	42
unique_7513	482	848	880	ENSP00000287766	82	419	600	0.001	377	75	253	49	42
unique_7551	505	540	1567	ENSP00000375048	30	65	117	0.006	36	14	22	0	2
unique_7572	110	337	814	ENSP00000357156	167	347	348	1.76e-08	230	61	118	51	29
unique_7572	144	345	814	ENSP00000357156	83	248	348	1.18e-05	204	50	114	40	29
unique_7576	76	290	450	ENSP00000263798	518	726	891	4.15e-12	226	64	134	28	48
unique_7576	74	290	450	ENSP00000430686	674	884	977	3.45e-11	238	62	128	48	48
unique_7584	16	90	288	ENSP00000403447	1651	1726	2004	2.93e-07	76	29	46	1	42
unique_7584	4	86	288	ENSP00000403447	1605	1688	2004	1.16e-06	84	29	54	1	42
unique_7584	14	124	288	ENSP00000403447	1682	1793	2004	2.10e-05	112	36	75	1	42
unique_7584	12	93	288	ENSP00000403447	1714	1795	2004	8.32e-04	82	27	55	0	42
unique_7613	49	784	1952	ENSP00000437073	375	1134	2055	1.90e-41	835	198	463	174	38
unique_7617	28	396	438	ENSP00000371493	105	417	492	4.50e-12	382	91	209	82	84
unique_7637	382	442	518	ENSP00000300900	217	276	313	6.88e-05	61	22	38	1	12
unique_7677	20	81	167	ENSP00000373689	822	882	1552	1.60e-05	62	22	39	1	37
unique_7677	20	81	167	ENSP00000475084	826	886	1549	0.004	62	19	42	1	37
unique_7722	903	1096	1162	ENSP00000363868	913	1112	2262	2.01e-16	210	54	130	26	19
unique_7722	901	1116	1162	ENSP00000363868	1923	2136	2262	5.51e-10	236	50	144	42	19
unique_7735	23	557	564	ENSP00000381736	18	549	554	0.0	535	383	149	3	95
unique_7735	18	507	564	ENSP00000262030	9	484	530	5.44e-23	510	122	334	54	87
unique_7759	531	738	774	ENSP00000363868	910	1114	2262	2.05e-16	212	50	151	11	27
unique_7759	537	716	774	ENSP00000363868	1929	2104	2262	1.01e-04	187	35	134	18	27
unique_7760	5072	5517	5664	ENSP00000437073	1513	1939	2055	6.62e-04	466	106	301	59	8
unique_7795	95	199	288	ENSP00000403447	868	961	2004	4.71e-06	105	37	57	11	46
unique_7795	75	202	288	ENSP00000403447	661	801	2004	1.77e-04	153	42	74	37	46
unique_7795	71	201	288	ENSP00000403447	929	1082	2004	0.005	157	39	89	29	46
unique_7795	82	202	288	ENSP00000403447	167	272	2004	0.007	122	33	72	17	46
unique_7795	91	173	288	ENSP00000403447	414	486	2004	0.007	83	23	50	10	46
unique_7797	476	561	569	ENSP00000334284	14	98	151	0.002	87	27	57	3	15
unique_7846	108	595	600	ENSP00000320935	26	508	510	1.31e-33	510	130	331	49	81
unique_7846	90	399	600	ENSP00000461086	9	333	416	5.63e-21	332	88	215	29	52
unique_7846	53	331	600	ENSP00000301891	72	323	551	7.70e-06	289	71	171	47	47
unique_7848	228	532	688	ENSP00000320935	85	373	510	7.35e-33	312	100	182	30	44
unique_7848	225	500	688	ENSP00000461086	82	341	416	1.07e-24	283	84	169	30	40
unique_7848	222	425	688	ENSP00000301891	144	347	551	3.05e-07	219	62	127	30	30
unique_7911	90	186	192	ENSP00000373689	820	923	1552	1.82e-04	106	29	66	11	51
unique_7911	90	186	192	ENSP00000475084	824	927	1549	2.15e-04	106	29	66	11	51
unique_7982	540	987	1147	ENSP00000403447	103	550	2004	1.81e-29	485	148	263	74	42
unique_7982	520	996	1147	ENSP00000403447	278	812	2004	2.42e-28	547	169	296	82	42
unique_7982	522	982	1147	ENSP00000403447	695	1193	2004	9.07e-24	508	150	302	56	42
unique_7982	746	994	1147	ENSP00000403447	35	300	2004	9.95e-11	292	90	133	69	42
unique_7982	520	659	1147	ENSP00000403447	970	1125	2004	6.48e-10	158	53	85	20	42
unique_7982	527	654	1147	ENSP00000430686	123	228	977	4.50e-05	130	32	72	26	23
unique_7982	869	950	1147	ENSP00000430686	106	196	977	2.62e-04	100	32	41	27	23
unique_7982	924	987	1147	ENSP00000430686	122	196	977	6.23e-04	76	25	38	13	23
unique_7982	961	999	1147	ENSP00000430686	123	161	977	0.003	39	17	22	0	23
unique_7982	922	988	1147	ENSP00000296575	609	669	701	1.35e-04	67	25	36	6	7
unique_7982	903	950	1147	ENSP00000296575	620	668	701	1.67e-04	49	20	28	1	7
unique_7982	918	1009	1147	ENSP00000270188	38	144	517	0.004	107	27	65	15	8
unique_8014	124	232	237	ENSP00000373689	810	925	1552	4.09e-04	117	28	80	9	46
unique_8035	370	425	1451	ENSP00000403447	1634	1688	2004	0.003	56	25	30	1	4
unique_8043	423	772	927	ENSP00000430686	549	895	977	0.003	392	97	208	87	38
unique_8061	329	369	1151	ENSP00000411767	411	445	1065	0.010	41	18	17	6	4
unique_8064	1156	1264	2412	ENSP00000430686	670	773	977	1.36e-06	110	33	70	7	8
unique_8064	2269	2345	2412	ENSP00000430686	831	907	977	0.007	79	25	50	4	8
unique_8064	1170	1283	2412	ENSP00000263798	523	642	891	2.70e-06	122	38	74	10	5
unique_8064	3	62	2412	ENSP00000373689	821	880	1552	8.79e-05	60	21	39	0	2
unique_8064	3	62	2412	ENSP00000475084	825	884	1549	5.32e-04	60	19	41	0	2
unique_8135	14	155	187	ENSP00000403447	1599	1740	2004	7.96e-07	147	48	89	10	88
unique_8135	41	177	187	ENSP00000403447	1694	1832	2004	7.37e-04	144	45	87	12	88
unique_8135	40	140	187	ENSP00000403447	1726	1823	2004	0.002	101	35	63	3	88
unique_8302	2750	3113	6671	ENSP00000437073	1455	1885	2055	3.09e-04	455	115	225	115	5
unique_8335	98	360	602	ENSP00000320935	92	356	510	2.38e-11	275	77	176	22	44
unique_8335	98	268	602	ENSP00000461086	92	269	416	2.81e-09	181	56	112	13	28
unique_8335	202	367	602	ENSP00000301891	255	415	551	5.39e-04	167	43	117	7	28
unique_8339	160	228	261	ENSP00000236192	47	115	142	1.09e-10	69	22	47	0	26
unique_8380	712	1012	1317	ENSP00000430686	674	940	977	1.49e-06	308	67	193	48	23
unique_8380	717	885	1317	ENSP00000263798	522	687	891	3.20e-04	176	43	116	17	13
unique_8389	230	388	627	ENSP00000365840	219	368	485	4.91e-04	170	47	92	31	25
unique_8390	230	388	627	ENSP00000365840	219	368	485	5.21e-04	170	47	92	31	25
unique_8393	148	209	3432	ENSP00000228916	601	661	670	0.008	66	29	28	9	2
unique_8407	268	655	662	ENSP00000308312	102	479	606	9.98e-34	398	103	265	30	59
unique_8454	693	909	1121	ENSP00000466989	37	226	629	0.007	225	60	122	43	19
unique_8574	160	886	1032	ENSP00000438597	5	644	695	2.89e-58	758	202	407	149	70
