# Supplementary material for: Molecular Mimicry between Toxoplasma gondii B-Cell Epitopes and Neurodevelopmental Proteins: An Immunoinformatic Approach
Source: Biomolecules. 2024 Aug 1;14(8):933. doi: 10.3390/biom14080933 (PMC11352964; doi:10.3390/biom14080933)
Supplement: Supplementary file 1 [file biomolecules-14-00933-s001.zip › Supplemental S2/random/blast-all_methods-hs_surface_random_17-filtered.txt]

unique_87	3	1259	1266	ENSP00000497931	132	1314	1322	0.0	1269	449	722	98	99
unique_87	702	1261	1266	ENSP00000497931	134	656	1322	1.45e-74	566	194	323	49	99
unique_129	9	259	283	ENSP00000263798	518	778	891	1.05e-14	263	59	190	14	89
unique_129	12	259	283	ENSP00000296474	1085	1333	1401	9.90e-14	255	63	179	13	88
unique_129	7	266	283	ENSP00000430686	674	943	977	5.06e-13	284	65	181	38	92
unique_129	8	266	283	ENSP00000369375	823	1091	1125	6.55e-13	283	65	180	38	92
unique_277	5	624	666	ENSP00000324173	30	644	655	0.0	623	400	212	11	93
unique_355	1	267	270	ENSP00000300408	2	268	273	4.07e-104	267	137	130	0	99
unique_355	8	270	270	ENSP00000441875	19	283	300	1.63e-89	267	132	129	6	97
unique_459	27	459	469	ENSP00000300289	27	487	506	2.16e-70	473	161	260	52	92
unique_779	5	102	112	ENSP00000494828	130	225	564	0.007	98	25	71	2	88
unique_1200	106	706	727	ENSP00000324173	28	639	655	0.0	618	321	274	23	83
unique_1532	12	76	78	ENSP00000454065	461	526	1198	0.001	66	16	49	1	85
unique_1532	11	76	78	ENSP00000454065	497	570	1198	0.010	74	17	49	8	85
unique_2410	9	249	282	ENSP00000296474	1088	1333	1401	2.89e-15	251	61	175	15	85
unique_2410	1	282	282	ENSP00000263798	516	807	891	3.51e-15	301	66	207	28	100
unique_2410	7	254	282	ENSP00000369375	828	1089	1125	9.92e-13	264	56	190	18	88
unique_2410	7	254	282	ENSP00000430686	680	941	977	1.05e-12	264	56	190	18	88
unique_2809	7	276	323	ENSP00000263798	517	790	891	2.01e-06	299	64	181	54	84
unique_2889	4	519	525	ENSP00000497931	851	1316	1322	1.01e-41	520	137	325	58	99
unique_2889	1	517	525	ENSP00000497931	189	654	1322	2.89e-39	524	139	320	65	99
unique_3841	18	163	168	ENSP00000454065	398	527	1198	8.77e-08	167	42	67	58	87
unique_4007	19	563	567	ENSP00000503139	33	552	574	1.03e-10	575	136	354	85	96
unique_4007	19	563	567	ENSP00000412717	33	552	574	1.03e-10	575	136	354	85	96
unique_4070	128	678	683	ENSP00000429969	49	578	972	6.21e-12	589	145	347	97	81
unique_4203	41	286	296	ENSP00000403447	117	440	2004	8.38e-08	328	84	158	86	86
unique_4203	39	292	296	ENSP00000403447	591	857	2004	6.70e-07	284	80	157	47	86
unique_4203	61	276	296	ENSP00000403447	868	1125	2004	3.08e-06	266	73	135	58	86
unique_4203	61	293	296	ENSP00000403447	103	369	2004	5.13e-06	278	75	147	56	86
unique_4203	39	278	296	ENSP00000403447	278	550	2004	1.63e-05	281	76	156	49	86
unique_4203	53	281	296	ENSP00000403447	669	933	2004	1.72e-04	267	72	155	40	86
unique_4203	42	234	296	ENSP00000403447	772	1007	2004	0.004	236	64	129	43	86
unique_4203	40	277	296	ENSP00000403447	440	689	2004	0.006	271	70	147	54	86
unique_4203	41	286	296	ENSP00000408335	117	440	2004	1.10e-07	328	84	158	86	86
unique_4203	39	292	296	ENSP00000408335	591	857	2004	6.88e-07	284	80	157	47	86
unique_4203	61	276	296	ENSP00000408335	868	1125	2004	3.11e-06	266	73	135	58	86
unique_4203	61	293	296	ENSP00000408335	103	369	2004	6.74e-06	278	75	147	56	86
unique_4203	39	278	296	ENSP00000408335	278	550	2004	1.66e-05	281	76	156	49	86
unique_4203	53	281	296	ENSP00000408335	669	933	2004	1.72e-04	267	72	155	40	86
unique_4203	42	234	296	ENSP00000408335	772	1007	2004	0.004	236	64	129	43	86
unique_4203	40	277	296	ENSP00000408335	440	689	2004	0.006	271	70	147	54	86
unique_4203	51	289	296	ENSP00000365332	12	269	402	1.77e-06	278	82	137	59	84
unique_4203	50	269	296	ENSP00000365332	101	345	402	2.91e-05	278	75	112	91	84
unique_4203	40	234	296	ENSP00000365332	136	396	402	0.008	264	75	117	72	84
unique_4296	8	178	201	ENSP00000449241	407	573	1193	9.16e-06	177	46	115	16	85
unique_4468	18	554	574	ENSP00000503139	21	555	574	0.0	537	296	239	2	94
unique_4468	18	554	574	ENSP00000412717	21	555	574	0.0	537	296	239	2	94
unique_4568	78	598	619	ENSP00000308312	102	529	606	4.09e-17	526	122	301	103	84
unique_4643	80	656	666	ENSP00000503139	13	555	574	2.04e-119	578	204	338	36	87
unique_4643	80	656	666	ENSP00000412717	13	555	574	2.04e-119	578	204	338	36	87
unique_4879	17	184	193	ENSP00000449241	402	562	1193	7.05e-05	177	50	102	25	87
unique_5165	2	396	396	ENSP00000308312	2	390	606	6.02e-115	399	175	210	14	99
unique_5312	12	289	289	ENSP00000441875	18	298	300	1.74e-103	281	146	132	3	96
unique_5312	8	273	289	ENSP00000300408	4	270	273	2.28e-95	268	137	128	3	92
unique_5777	7	105	105	ENSP00000300289	31	128	506	2.78e-10	102	28	67	7	100
unique_5777	1	76	105	ENSP00000300289	377	452	506	7.04e-07	80	27	45	8	100
unique_5801	8	256	294	ENSP00000369375	829	1089	1125	2.48e-15	266	62	182	22	85
unique_5801	8	256	294	ENSP00000430686	681	941	977	2.54e-15	266	62	182	22	85
unique_5801	7	251	294	ENSP00000296474	1086	1333	1401	1.05e-11	254	60	179	15	83
unique_6681	193	1537	1544	ENSP00000497931	18	1314	1322	0.0	1403	480	759	164	88
unique_6681	997	1544	1544	ENSP00000497931	162	661	1322	3.98e-78	549	200	299	50	88
unique_6696	239	1253	2156	ENSP00000408335	194	1125	2004	2.61e-14	1080	271	596	213	94
unique_6696	324	1461	2156	ENSP00000408335	24	1079	2004	6.50e-12	1221	301	672	248	94
unique_6696	1105	2086	2156	ENSP00000408335	101	972	2004	1.01e-11	1038	263	553	222	94
unique_6696	841	1898	2156	ENSP00000408335	101	1120	2004	1.02e-10	1167	279	632	256	94
unique_6696	101	725	2156	ENSP00000408335	517	1125	2004	1.62e-09	689	169	376	144	94
unique_6696	852	1985	2156	ENSP00000408335	24	1041	2004	8.34e-07	1210	295	647	268	94
unique_6696	101	1146	2156	ENSP00000408335	160	1161	2004	1.98e-06	1159	276	613	270	94
unique_6696	1640	2089	2156	ENSP00000408335	25	439	2004	1.64e-04	480	120	265	95	94
unique_6696	1368	2118	2156	ENSP00000408335	101	769	2004	0.002	812	206	402	204	94
unique_6696	239	1253	2156	ENSP00000403447	194	1125	2004	2.61e-14	1080	271	596	213	94
unique_6696	324	1461	2156	ENSP00000403447	24	1079	2004	5.68e-12	1221	301	672	248	94
unique_6696	1105	2086	2156	ENSP00000403447	101	972	2004	9.41e-12	1038	263	553	222	94
unique_6696	841	1898	2156	ENSP00000403447	101	1120	2004	9.03e-11	1167	279	632	256	94
unique_6696	101	725	2156	ENSP00000403447	517	1125	2004	1.66e-09	689	169	376	144	94
unique_6696	852	1985	2156	ENSP00000403447	24	1041	2004	7.05e-07	1210	295	647	268	94
unique_6696	101	1146	2156	ENSP00000403447	160	1161	2004	2.03e-06	1159	276	613	270	94
unique_6696	1640	2089	2156	ENSP00000403447	25	439	2004	1.62e-04	480	120	265	95	94
unique_6696	1368	2118	2156	ENSP00000403447	101	769	2004	0.002	812	206	402	204	94
unique_7032	28	533	545	ENSP00000503139	41	554	574	2.45e-08	555	120	345	90	93
unique_7032	28	533	545	ENSP00000412717	41	554	574	2.45e-08	555	120	345	90	93
unique_7276	20	231	241	ENSP00000369375	862	1089	1125	7.38e-12	236	57	147	32	88
unique_7276	20	231	241	ENSP00000430686	714	941	977	7.91e-12	236	57	147	32	88
unique_7573	32	650	667	ENSP00000324173	20	644	655	0.0	625	442	177	6	93
unique_8135	14	155	187	ENSP00000408335	1599	1740	2004	7.94e-07	147	48	89	10	88
unique_8135	41	177	187	ENSP00000408335	1694	1832	2004	7.57e-04	144	45	87	12	88
unique_8135	40	140	187	ENSP00000408335	1726	1823	2004	0.002	101	35	63	3	88
unique_8135	14	155	187	ENSP00000403447	1599	1740	2004	8.24e-07	147	48	89	10	88
unique_8135	41	177	187	ENSP00000403447	1694	1832	2004	7.63e-04	144	45	87	12	88
unique_8135	40	140	187	ENSP00000403447	1726	1823	2004	0.002	101	35	63	3	88
