# Supplementary material for: Molecular Mimicry between Toxoplasma gondii B-Cell Epitopes and Neurodevelopmental Proteins: An Immunoinformatic Approach
Source: Biomolecules. 2024 Aug 1;14(8):933. doi: 10.3390/biom14080933 (PMC11352964; doi:10.3390/biom14080933)
Supplement: Supplementary file 1 [file biomolecules-14-00933-s001.zip › Supplemental S2/random/blast-all_methods-hs_surface_random_17-protein_ids.txt]

ENSP00000263798
ENSP00000296474
ENSP00000300289
ENSP00000300408
ENSP00000308312
ENSP00000324173
ENSP00000365332
ENSP00000369375
ENSP00000403447
ENSP00000408335
ENSP00000412717
ENSP00000429969
ENSP00000430686
ENSP00000441875
ENSP00000449241
ENSP00000454065
ENSP00000494828
ENSP00000497931
ENSP00000503139
