# Supplementary material for: Molecular Mimicry between Toxoplasma gondii B-Cell Epitopes and Neurodevelopmental Proteins: An Immunoinformatic Approach
Source: Biomolecules. 2024 Aug 1;14(8):933. doi: 10.3390/biom14080933 (PMC11352964; doi:10.3390/biom14080933)
Supplement: Supplementary file 1 [file biomolecules-14-00933-s001.zip › Supplemental S2/random/blast-all_methods-hs_surface_random_17.txt]

unique_2	1470	1592	2375	ENSP00000504727	3	106	449	0.006	123	35	69	19	5
unique_6	613	658	784	ENSP00000494248	18	63	107	0.002	46	16	30	0	6
unique_9	43	197	541	ENSP00000503139	47	197	574	2.20e-07	159	42	105	12	29
unique_9	43	197	541	ENSP00000412717	47	197	574	2.20e-07	159	42	105	12	29
unique_35	371	922	1044	ENSP00000381475	95	603	669	1.62e-42	568	148	345	75	53
unique_35	379	592	1044	ENSP00000494751	428	615	1279	1.49e-09	220	67	115	38	20
unique_35	379	592	1044	ENSP00000487081	428	615	860	1.86e-09	220	67	115	38	20
unique_35	371	563	1044	ENSP00000497931	1090	1274	1322	1.16e-05	195	50	133	12	18
unique_35	371	563	1044	ENSP00000497931	432	614	1322	2.27e-05	197	53	126	18	18
unique_35	352	611	1044	ENSP00000497274	1291	1529	1546	4.35e-05	270	61	168	41	25
unique_35	388	543	1044	ENSP00000497274	663	793	1546	1.89e-04	158	44	85	29	25
unique_35	389	538	1044	ENSP00000363868	1939	2075	2262	4.86e-05	153	39	95	19	15
unique_35	386	538	1044	ENSP00000363868	923	1063	2262	4.86e-04	156	32	106	18	15
unique_62	163	220	279	ENSP00000479889	299	358	461	3.92e-08	60	23	35	2	21
unique_62	152	208	279	ENSP00000296474	1185	1245	1401	6.99e-05	61	19	38	4	20
unique_62	152	198	279	ENSP00000263923	1005	1051	1357	7.88e-05	47	14	33	0	17
unique_62	156	203	279	ENSP00000377291	319	368	683	2.04e-04	50	16	32	2	17
unique_62	151	198	279	ENSP00000263798	631	678	891	4.02e-04	48	14	34	0	17
unique_62	168	221	279	ENSP00000390477	328	385	477	5.90e-04	58	21	33	4	19
unique_62	168	221	279	ENSP00000397550	328	385	488	8.09e-04	58	21	33	4	19
unique_70	12	177	215	ENSP00000449241	407	571	1193	4.06e-04	175	42	114	19	77
unique_75	766	1421	1941	ENSP00000497274	636	1233	1546	5.66e-107	664	229	361	74	72
unique_75	294	689	1941	ENSP00000497274	198	617	1546	7.63e-58	433	142	241	50	72
unique_75	1509	1734	1941	ENSP00000497274	1233	1419	1546	4.48e-47	226	95	92	39	72
unique_75	1815	1913	1941	ENSP00000497274	1423	1521	1546	1.12e-26	99	54	45	0	72
unique_75	780	996	1941	ENSP00000497274	1314	1525	1546	1.34e-14	225	65	139	21	72
unique_75	1821	1924	1941	ENSP00000497274	753	859	1546	4.97e-05	107	29	75	3	72
unique_75	758	1294	1941	ENSP00000487081	403	847	860	4.36e-64	544	171	267	106	58
unique_75	290	693	1941	ENSP00000487081	12	394	860	2.61e-50	405	112	270	23	58
unique_75	1632	1728	1941	ENSP00000487081	428	510	860	1.92e-06	97	30	53	14	58
unique_75	1822	1908	1941	ENSP00000487081	528	615	860	6.55e-04	88	23	64	1	58
unique_75	758	1012	1941	ENSP00000494751	403	640	1279	3.99e-51	258	118	117	23	66
unique_75	290	693	1941	ENSP00000494751	12	394	1279	1.02e-49	405	112	270	23	66
unique_75	1507	1734	1941	ENSP00000494751	925	1112	1279	1.62e-39	228	85	103	40	66
unique_75	1818	1929	1941	ENSP00000494751	1119	1230	1279	1.54e-30	112	55	57	0	66
unique_75	1135	1421	1941	ENSP00000494751	672	927	1279	3.91e-26	291	70	182	39	66
unique_75	757	983	1941	ENSP00000494751	985	1205	1279	2.54e-12	234	62	152	20	66
unique_75	1632	1728	1941	ENSP00000494751	428	510	1279	2.26e-06	97	30	53	14	66
unique_75	1822	1908	1941	ENSP00000494751	528	615	1279	0.001	88	23	64	1	66
unique_75	1605	1737	1941	ENSP00000497931	407	544	1322	1.03e-14	140	53	78	9	29
unique_75	1570	1753	1941	ENSP00000497931	1027	1220	1322	8.07e-14	196	56	126	14	29
unique_75	1819	1922	1941	ENSP00000497931	1209	1312	1322	6.59e-13	104	37	67	0	29
unique_75	767	992	1941	ENSP00000497931	1078	1303	1322	4.08e-10	236	61	155	20	29
unique_75	1837	1924	1941	ENSP00000497931	567	653	1322	3.47e-09	88	31	56	1	29
unique_75	782	1031	1941	ENSP00000497931	437	683	1322	3.67e-06	263	69	165	29	29
unique_75	1615	1702	1941	ENSP00000363868	899	985	2262	1.62e-05	88	22	65	1	20
unique_75	785	988	1941	ENSP00000363868	918	1114	2262	2.52e-04	215	49	137	29	20
unique_75	1811	1908	1941	ENSP00000363868	2027	2126	2262	5.03e-04	106	31	61	14	20
unique_75	1813	1908	1941	ENSP00000363868	1012	1113	2262	0.002	102	29	67	6	20
unique_75	1626	1701	1941	ENSP00000381475	89	170	669	4.45e-05	85	29	44	12	15
unique_75	781	992	1941	ENSP00000381475	101	306	669	8.39e-04	224	53	141	30	15
unique_81	12	181	212	ENSP00000449241	408	575	1193	1.69e-06	176	38	124	14	80
unique_87	3	1259	1266	ENSP00000497931	132	1314	1322	0.0	1269	449	722	98	99
unique_87	702	1261	1266	ENSP00000497931	134	656	1322	1.45e-74	566	194	323	49	99
unique_87	997	1255	1266	ENSP00000497274	1300	1529	1546	8.97e-31	260	81	148	31	56
unique_87	310	553	1266	ENSP00000497274	1298	1530	1546	9.33e-28	245	78	154	13	56
unique_87	296	573	1266	ENSP00000497274	620	884	1546	5.61e-19	291	77	175	39	56
unique_87	841	1265	1266	ENSP00000497274	490	866	1546	8.99e-15	434	101	267	66	56
unique_87	310	557	1266	ENSP00000494751	992	1227	1279	2.35e-30	249	84	151	14	64
unique_87	742	1260	1266	ENSP00000494751	750	1227	1279	5.57e-27	543	132	322	89	64
unique_87	1013	1249	1266	ENSP00000494751	426	622	1279	3.82e-19	238	67	129	42	64
unique_87	278	572	1266	ENSP00000494751	372	640	1279	7.34e-19	302	80	182	40	64
unique_87	1013	1249	1266	ENSP00000487081	426	622	860	1.83e-19	238	66	130	42	42
unique_87	278	572	1266	ENSP00000487081	372	640	860	3.71e-19	302	80	182	40	42
unique_87	311	486	1266	ENSP00000381475	78	253	669	4.16e-14	188	55	109	24	36
unique_87	943	1217	1266	ENSP00000381475	23	279	669	1.10e-12	290	72	170	48	36
unique_87	327	560	1266	ENSP00000363868	913	1135	2262	4.77e-14	244	68	145	31	38
unique_87	1017	1213	1266	ENSP00000363868	918	1087	2262	1.49e-12	200	55	112	33	38
unique_87	283	512	1266	ENSP00000363868	1889	2104	2262	3.35e-07	237	58	151	28	38
unique_87	1009	1216	1266	ENSP00000363868	1923	2104	2262	8.72e-05	223	43	124	56	38
unique_104	94	260	625	ENSP00000459962	202	384	840	5.22e-04	191	46	113	32	27
unique_104	93	148	625	ENSP00000408335	1633	1689	2004	0.001	57	22	34	1	9
unique_104	93	148	625	ENSP00000403447	1633	1689	2004	0.001	57	22	34	1	9
unique_117	124	311	424	ENSP00000479889	232	385	461	1.85e-11	194	50	98	46	44
unique_117	123	222	424	ENSP00000296474	1129	1231	1401	2.65e-11	103	33	67	3	24
unique_117	168	352	424	ENSP00000263923	997	1156	1357	1.25e-09	199	51	95	53	44
unique_117	66	222	424	ENSP00000263798	506	678	891	3.49e-09	179	48	103	28	37
unique_117	57	222	424	ENSP00000430686	682	839	977	2.54e-07	188	45	91	52	39
unique_117	57	222	424	ENSP00000369375	830	987	1125	2.55e-07	188	45	91	52	39
unique_117	57	222	424	ENSP00000377291	218	363	683	3.51e-06	178	38	96	44	39
unique_117	98	221	424	ENSP00000390477	213	357	477	1.36e-04	146	37	86	23	29
unique_117	98	221	424	ENSP00000397550	213	357	488	3.42e-04	146	37	86	23	29
unique_126	38	194	209	ENSP00000441875	25	188	300	1.10e-08	164	42	115	7	75
unique_126	79	195	209	ENSP00000300408	57	170	273	4.48e-05	118	27	86	5	56
unique_129	9	259	283	ENSP00000263798	518	778	891	1.05e-14	263	59	190	14	89
unique_129	12	259	283	ENSP00000296474	1085	1333	1401	9.90e-14	255	63	179	13	88
unique_129	15	209	283	ENSP00000479889	192	382	461	4.86e-13	200	59	127	14	69
unique_129	7	266	283	ENSP00000430686	674	943	977	5.06e-13	284	65	181	38	92
unique_129	8	266	283	ENSP00000369375	823	1091	1125	6.55e-13	283	65	180	38	92
unique_129	121	264	283	ENSP00000263923	1010	1157	1357	4.63e-09	148	34	110	4	51
unique_129	8	206	283	ENSP00000377291	211	416	683	5.22e-08	211	47	147	17	70
unique_129	132	244	283	ENSP00000390477	328	467	477	4.24e-05	140	38	75	27	40
unique_129	132	208	283	ENSP00000397550	328	414	488	7.27e-05	87	30	47	10	27
unique_144	271	339	683	ENSP00000308312	229	300	606	0.002	72	19	50	3	10
unique_221	302	729	852	ENSP00000300289	48	441	506	1.55e-28	445	114	263	68	56
unique_221	278	346	852	ENSP00000300289	372	440	506	1.09e-06	70	24	44	2	56
unique_221	685	754	852	ENSP00000300289	48	117	506	2.65e-06	70	22	48	0	56
unique_221	297	364	852	ENSP00000457262	39	106	196	6.03e-07	68	18	50	0	13
unique_221	686	725	852	ENSP00000457262	45	85	196	0.002	41	15	25	1	13
unique_248	392	498	1129	ENSP00000479889	299	383	461	1.60e-06	107	32	53	22	9
unique_264	38	141	144	ENSP00000454065	456	566	1198	1.73e-12	112	34	69	9	74
unique_264	67	144	144	ENSP00000454065	452	525	1198	2.35e-07	78	24	50	4	74
unique_271	153	758	765	ENSP00000381475	95	660	669	9.86e-77	614	186	372	56	79
unique_271	128	341	765	ENSP00000363868	1895	2102	2262	1.08e-15	227	66	129	32	32
unique_271	157	371	765	ENSP00000363868	912	1118	2262	1.05e-13	218	53	151	14	32
unique_271	156	366	765	ENSP00000497931	1091	1298	1322	2.59e-14	218	56	145	17	28
unique_271	156	345	765	ENSP00000497931	433	619	1322	9.73e-09	194	56	127	11	28
unique_271	161	366	765	ENSP00000487081	428	615	860	3.11e-08	209	53	132	24	27
unique_271	161	366	765	ENSP00000494751	428	615	1279	3.35e-08	209	53	132	24	28
unique_271	155	362	765	ENSP00000494751	1007	1205	1279	4.81e-04	218	57	132	29	28
unique_271	164	385	765	ENSP00000497274	657	862	1546	1.03e-05	231	50	147	34	30
unique_271	157	375	765	ENSP00000497274	1313	1530	1546	1.39e-05	237	53	147	37	30
unique_277	5	624	666	ENSP00000324173	30	644	655	0.0	623	400	212	11	93
unique_282	18	175	213	ENSP00000449241	411	567	1193	0.001	165	38	112	15	74
unique_307	12	178	208	ENSP00000449241	408	573	1193	0.002	173	36	124	13	80
unique_327	283	369	777	ENSP00000389814	14	96	245	4.34e-04	89	29	52	8	11
unique_327	283	369	777	ENSP00000320709	14	96	245	4.34e-04	89	29	52	8	11
unique_338	265	349	895	ENSP00000389814	40	135	245	0.009	96	31	54	11	9
unique_338	265	349	895	ENSP00000320709	40	135	245	0.009	96	31	54	11	9
unique_349	501	611	693	ENSP00000390477	306	423	477	9.61e-06	118	28	83	7	16
unique_349	501	608	693	ENSP00000397550	306	420	488	8.16e-05	115	27	81	7	16
unique_350	225	339	3185	ENSP00000369207	259	359	1002	2.76e-04	116	32	68	16	4
unique_355	1	267	270	ENSP00000300408	2	268	273	4.07e-104	267	137	130	0	99
unique_355	8	270	270	ENSP00000441875	19	283	300	1.63e-89	267	132	129	6	97
unique_442	264	508	583	ENSP00000482760	200	448	970	2.55e-06	280	57	157	66	42
unique_442	264	422	583	ENSP00000506143	148	301	795	1.09e-05	178	44	91	43	27
unique_442	264	422	583	ENSP00000483552	148	301	795	1.09e-05	178	44	91	43	27
unique_458	33	303	513	ENSP00000263798	517	776	891	2.25e-13	286	65	180	41	53
unique_458	37	303	513	ENSP00000296474	1085	1331	1401	4.37e-11	275	63	176	36	52
unique_458	96	262	513	ENSP00000479889	242	388	461	6.92e-11	170	43	101	26	33
unique_458	33	258	513	ENSP00000377291	211	421	683	6.36e-10	234	57	146	31	44
unique_458	36	254	513	ENSP00000390477	209	413	477	3.03e-08	240	55	129	56	43
unique_458	36	254	513	ENSP00000397550	209	413	488	5.18e-08	240	55	129	56	43
unique_458	129	261	513	ENSP00000263923	995	1106	1357	1.31e-07	134	35	76	23	26
unique_458	29	265	513	ENSP00000430686	671	895	977	1.32e-07	254	55	153	46	46
unique_458	29	265	513	ENSP00000369375	819	1043	1125	1.55e-07	254	55	153	46	46
unique_459	27	459	469	ENSP00000300289	27	487	506	2.16e-70	473	161	260	52	92
unique_459	9	135	469	ENSP00000457262	9	134	196	4.60e-23	130	48	75	7	46
unique_459	364	454	469	ENSP00000457262	39	128	196	6.98e-12	92	30	59	3	46
unique_487	168	233	636	ENSP00000380963	45	112	161	7.60e-04	68	23	43	2	10
unique_506	219	640	758	ENSP00000408335	712	1089	2004	9.27e-11	437	112	251	74	61
unique_506	214	637	758	ENSP00000408335	410	755	2004	5.88e-07	437	101	232	104	61
unique_506	218	658	758	ENSP00000408335	337	731	2004	7.65e-07	468	114	254	100	61
unique_506	197	636	758	ENSP00000408335	548	966	2004	1.32e-06	472	116	271	85	61
unique_506	219	640	758	ENSP00000403447	712	1089	2004	9.27e-11	437	112	251	74	61
unique_506	214	637	758	ENSP00000403447	410	755	2004	5.59e-07	437	101	232	104	61
unique_506	218	658	758	ENSP00000403447	337	731	2004	7.52e-07	468	114	254	100	61
unique_506	197	636	758	ENSP00000403447	548	966	2004	1.29e-06	472	116	271	85	61
unique_506	250	644	758	ENSP00000310658	62	436	1000	1.93e-07	426	103	241	82	52
unique_506	250	644	758	ENSP00000415187	62	436	808	4.03e-07	424	105	241	78	52
unique_506	222	644	758	ENSP00000429969	71	436	972	8.29e-07	443	110	236	97	56
unique_506	533	670	758	ENSP00000311545	188	332	887	0.002	154	38	91	25	18
unique_506	533	658	758	ENSP00000367064	366	479	3624	0.004	128	36	76	16	17
unique_511	83	194	565	ENSP00000212355	20	139	852	0.008	121	35	76	10	20
unique_532	473	563	672	ENSP00000263798	645	733	891	0.007	93	22	65	6	14
unique_547	279	300	478	ENSP00000306782	687	708	1146	3.15e-04	22	15	7	0	5
unique_549	32	123	143	ENSP00000357397	309	399	797	0.006	97	26	60	11	64
unique_567	31	297	407	ENSP00000263798	520	789	891	1.24e-08	294	66	177	51	66
unique_567	32	229	407	ENSP00000479889	189	383	461	4.47e-07	204	52	137	15	49
unique_567	33	237	407	ENSP00000296474	1086	1291	1401	1.30e-05	212	45	154	13	50
unique_567	119	260	407	ENSP00000369375	935	1067	1125	1.37e-04	150	40	85	25	35
unique_567	119	260	407	ENSP00000430686	787	919	977	1.74e-04	150	40	85	25	35
unique_567	34	199	407	ENSP00000377291	217	390	683	0.004	178	47	115	16	41
unique_568	142	354	559	ENSP00000408335	1580	1786	2004	2.18e-04	216	68	136	12	43
unique_568	116	255	559	ENSP00000408335	1668	1791	2004	6.23e-04	140	49	75	16	43
unique_568	142	354	559	ENSP00000403447	1580	1786	2004	2.18e-04	216	68	136	12	43
unique_568	116	255	559	ENSP00000403447	1668	1791	2004	6.12e-04	140	49	75	16	43
unique_598	203	1372	2159	ENSP00000408335	102	1161	2004	1.01e-77	1216	358	656	202	60
unique_598	358	1294	2159	ENSP00000408335	35	1000	2004	1.45e-61	1058	289	556	213	60
unique_598	1182	1501	2159	ENSP00000408335	29	349	2004	1.30e-19	354	104	183	67	60
unique_598	203	1372	2159	ENSP00000403447	102	1161	2004	1.25e-77	1216	358	656	202	60
unique_598	358	1294	2159	ENSP00000403447	35	1000	2004	5.72e-62	1058	290	555	213	60
unique_598	1182	1501	2159	ENSP00000403447	29	349	2004	1.21e-19	354	104	183	67	60
unique_598	471	893	2159	ENSP00000310658	35	434	1000	6.89e-43	442	150	231	61	62
unique_598	908	1341	2159	ENSP00000310658	45	441	1000	2.93e-38	453	148	230	75	62
unique_598	254	639	2159	ENSP00000310658	35	434	1000	8.90e-33	421	142	223	56	62
unique_598	1118	1535	2159	ENSP00000310658	30	482	1000	1.36e-32	478	151	242	85	62
unique_598	1045	1418	2159	ENSP00000310658	44	434	1000	2.30e-27	417	127	221	69	62
unique_598	606	1003	2159	ENSP00000310658	45	445	1000	3.23e-25	445	131	223	91	62
unique_598	204	555	2159	ENSP00000310658	71	434	1000	2.65e-23	395	114	207	74	62
unique_598	198	423	2159	ENSP00000310658	209	433	1000	2.97e-13	238	64	149	25	62
unique_598	471	893	2159	ENSP00000429969	35	434	972	7.96e-43	442	150	231	61	62
unique_598	908	1341	2159	ENSP00000429969	45	441	972	3.27e-38	453	148	230	75	62
unique_598	254	639	2159	ENSP00000429969	35	434	972	1.05e-32	421	142	223	56	62
unique_598	1118	1535	2159	ENSP00000429969	30	482	972	1.87e-32	478	151	242	85	62
unique_598	1045	1418	2159	ENSP00000429969	44	434	972	3.38e-27	420	129	216	75	62
unique_598	606	1003	2159	ENSP00000429969	45	445	972	4.31e-25	445	131	223	91	62
unique_598	204	555	2159	ENSP00000429969	71	434	972	2.93e-23	395	114	207	74	62
unique_598	198	423	2159	ENSP00000429969	209	433	972	3.53e-13	238	64	149	25	62
unique_598	471	893	2159	ENSP00000415187	35	434	808	1.23e-42	442	150	231	61	60
unique_598	817	1256	2159	ENSP00000415187	45	439	808	4.91e-37	450	147	238	65	60
unique_598	254	639	2159	ENSP00000415187	35	434	808	1.63e-32	421	139	226	56	60
unique_598	1118	1499	2159	ENSP00000415187	30	433	808	4.56e-32	429	139	218	72	60
unique_598	563	957	2159	ENSP00000415187	45	449	808	1.64e-27	435	137	228	70	60
unique_598	1045	1418	2159	ENSP00000415187	44	434	808	3.09e-27	415	126	224	65	60
unique_598	204	555	2159	ENSP00000415187	71	434	808	4.37e-23	395	114	207	74	60
unique_598	198	423	2159	ENSP00000415187	209	433	808	5.70e-13	238	64	149	25	60
unique_598	204	346	2159	ENSP00000415187	306	442	808	2.46e-10	145	44	91	10	60
unique_598	569	852	2159	ENSP00000311545	36	303	887	1.32e-36	308	106	138	64	64
unique_598	350	595	2159	ENSP00000311545	33	300	887	1.40e-34	278	98	138	42	64
unique_598	737	997	2159	ENSP00000311545	33	306	887	5.30e-34	286	101	148	37	64
unique_598	228	469	2159	ENSP00000311545	41	300	887	2.40e-33	269	98	135	36	64
unique_598	308	554	2159	ENSP00000311545	33	300	887	1.05e-32	280	97	138	45	64
unique_598	1277	1499	2159	ENSP00000311545	47	300	887	2.80e-32	259	95	123	41	64
unique_598	1195	1458	2159	ENSP00000311545	47	300	887	7.75e-29	292	96	130	66	64
unique_598	187	423	2159	ENSP00000311545	37	300	887	1.23e-28	268	90	143	35	64
unique_598	976	1210	2159	ENSP00000311545	47	300	887	5.77e-28	264	94	131	39	64
unique_598	1096	1338	2159	ENSP00000311545	41	305	887	4.15e-27	278	96	134	48	64
unique_598	853	1130	2159	ENSP00000311545	32	311	887	2.80e-26	305	105	148	52	64
unique_598	828	1078	2159	ENSP00000311545	41	300	887	1.14e-25	278	99	134	45	64
unique_598	528	766	2159	ENSP00000311545	36	300	887	1.28e-25	278	95	131	52	64
unique_598	189	345	2159	ENSP00000311545	140	308	887	2.64e-14	172	60	94	18	64
unique_598	1437	1560	2159	ENSP00000311545	41	169	887	1.03e-09	139	46	68	25	64
unique_598	187	308	2159	ENSP00000311545	178	312	887	0.001	136	40	81	15	64
unique_598	312	646	2159	ENSP00000367064	137	468	3624	1.78e-25	359	114	194	51	57
unique_598	1212	1501	2159	ENSP00000367064	125	426	3624	5.94e-23	312	101	179	32	57
unique_598	670	992	2159	ENSP00000367064	153	463	3624	1.17e-22	338	106	190	42	57
unique_598	921	1336	2159	ENSP00000367064	142	497	3624	1.15e-20	436	128	208	100	57
unique_598	908	1242	2159	ENSP00000367064	170	487	3624	5.24e-19	353	110	190	53	57
unique_598	492	768	2159	ENSP00000367064	141	464	3624	9.43e-19	338	104	159	75	57
unique_598	263	595	2159	ENSP00000367064	131	462	3624	5.41e-18	358	113	194	51	57
unique_598	263	471	2159	ENSP00000367064	262	464	3624	2.24e-15	218	73	121	24	57
unique_598	554	942	2159	ENSP00000367064	124	463	3624	2.26e-15	413	116	200	97	57
unique_598	760	817	2159	ENSP00000411023	130	185	294	0.001	60	24	30	6	5
unique_598	1258	1300	2159	ENSP00000411023	143	184	294	0.003	45	19	21	5	5
unique_598	760	817	2159	ENSP00000333380	130	185	294	0.001	60	24	30	6	5
unique_598	1258	1300	2159	ENSP00000333380	143	184	294	0.003	45	19	21	5	5
unique_598	509	553	2159	ENSP00000383279	941	984	1375	0.002	45	20	24	1	4
unique_598	554	594	2159	ENSP00000383279	945	984	1375	0.007	41	19	21	1	4
unique_654	30	204	324	ENSP00000440049	69	273	421	0.001	219	59	102	58	54
unique_657	704	964	983	ENSP00000430686	670	944	977	1.06e-17	290	70	176	44	27
unique_657	704	964	983	ENSP00000369375	818	1092	1125	1.26e-17	290	70	176	44	27
unique_657	716	905	983	ENSP00000479889	192	383	461	2.81e-17	195	57	130	8	19
unique_657	710	957	983	ENSP00000390477	207	476	477	1.10e-14	284	78	156	50	25
unique_657	716	855	983	ENSP00000377291	218	363	683	1.95e-13	150	43	93	14	14
unique_657	716	975	983	ENSP00000296474	1088	1352	1401	2.67e-12	271	57	197	17	26
unique_657	710	902	983	ENSP00000397550	207	413	488	8.22e-11	219	61	120	38	20
unique_657	800	964	983	ENSP00000263923	997	1160	1357	1.08e-10	175	43	111	21	25
unique_657	715	792	983	ENSP00000263923	839	924	1357	0.001	86	25	53	8	25
unique_657	704	965	983	ENSP00000263798	512	787	891	1.24e-09	281	60	197	24	27
unique_664	7	122	547	ENSP00000503139	29	148	574	2.13e-08	120	31	85	4	21
unique_664	7	122	547	ENSP00000412717	29	148	574	2.13e-08	120	31	85	4	21
unique_665	151	337	366	ENSP00000263923	988	1159	1357	1.21e-08	193	51	115	27	51
unique_665	159	297	366	ENSP00000430686	778	906	977	3.30e-08	142	46	80	16	38
unique_665	159	297	366	ENSP00000369375	926	1054	1125	3.80e-08	142	46	80	16	38
unique_665	175	277	366	ENSP00000479889	288	383	461	4.28e-08	107	32	60	15	28
unique_665	182	272	366	ENSP00000397550	312	411	488	1.86e-06	107	34	50	23	25
unique_665	182	272	366	ENSP00000390477	312	411	477	2.76e-06	107	34	50	23	25
unique_665	180	281	366	ENSP00000263798	638	733	891	1.10e-04	109	28	61	20	28
unique_665	150	246	366	ENSP00000377291	291	398	683	8.56e-04	108	26	71	11	27
unique_665	181	283	366	ENSP00000296474	1192	1290	1401	0.002	112	31	59	22	28
unique_697	262	354	1584	ENSP00000308312	150	244	606	0.006	101	29	58	14	6
unique_700	15	174	211	ENSP00000449241	411	565	1193	6.46e-06	179	47	89	43	76
unique_709	1425	1498	1501	ENSP00000459962	628	699	840	8.12e-04	74	19	53	2	5
unique_764	13	112	237	ENSP00000369001	571	657	805	0.002	102	28	57	17	42
unique_779	5	102	112	ENSP00000494828	130	225	564	0.007	98	25	71	2	88
unique_783	359	515	2001	ENSP00000479889	222	383	461	0.001	165	36	118	11	8
unique_832	209	302	376	ENSP00000263798	638	726	891	0.004	95	21	67	7	25
unique_862	264	624	852	ENSP00000264938	112	453	835	3.29e-37	365	114	224	27	42
unique_868	341	434	1157	ENSP00000408335	1700	1791	2004	1.81e-06	94	35	57	2	29
unique_868	267	598	1157	ENSP00000408335	1501	1824	2004	0.004	362	96	198	68	29
unique_868	341	434	1157	ENSP00000403447	1700	1791	2004	1.87e-06	94	35	57	2	29
unique_868	267	598	1157	ENSP00000403447	1501	1824	2004	0.004	362	96	198	68	29
unique_880	359	532	612	ENSP00000487081	418	593	860	4.62e-08	182	52	116	14	61
unique_880	111	310	612	ENSP00000487081	436	618	860	2.36e-04	210	54	119	37	61
unique_880	359	532	612	ENSP00000494751	418	593	1279	4.67e-08	182	52	116	14	61
unique_880	111	310	612	ENSP00000494751	436	618	1279	1.36e-04	210	52	121	37	61
unique_880	113	284	612	ENSP00000381475	113	276	669	1.67e-06	180	46	110	24	51
unique_880	378	517	612	ENSP00000381475	107	262	669	2.51e-05	166	36	94	36	51
unique_880	385	507	612	ENSP00000497274	665	794	1546	8.34e-06	140	38	75	27	20
unique_880	380	559	612	ENSP00000363868	922	1115	2262	1.30e-05	203	52	119	32	72
unique_880	112	370	612	ENSP00000363868	1938	2188	2262	4.49e-05	282	59	169	54	72
unique_880	385	509	612	ENSP00000363868	1940	2080	2262	4.09e-04	145	41	80	24	72
unique_880	112	289	612	ENSP00000497931	1105	1280	1322	2.68e-05	195	50	109	36	61
unique_880	360	507	612	ENSP00000497931	1085	1252	1322	5.11e-05	173	40	103	30	61
unique_880	360	554	612	ENSP00000497931	427	636	1322	0.003	221	55	129	37	61
unique_880	109	289	612	ENSP00000497931	444	620	1322	0.007	199	49	110	40	61
unique_886	969	1096	1387	ENSP00000369375	829	971	1125	4.06e-09	146	44	81	21	9
unique_886	969	1096	1387	ENSP00000430686	681	823	977	5.18e-09	146	44	81	21	9
unique_886	1211	1271	1387	ENSP00000479889	324	385	461	3.08e-04	64	25	34	5	14
unique_886	970	1097	1387	ENSP00000479889	192	319	461	0.002	131	36	89	6	14
unique_886	969	1096	1387	ENSP00000390477	212	342	477	0.001	142	35	82	25	9
unique_886	969	1096	1387	ENSP00000397550	212	342	488	0.002	142	35	82	25	9
unique_896	326	427	511	ENSP00000408335	1183	1285	2004	5.04e-10	111	40	54	17	47
unique_896	216	346	511	ENSP00000408335	1180	1284	2004	8.43e-06	141	42	53	46	47
unique_896	186	240	511	ENSP00000408335	1226	1285	2004	2.16e-04	62	24	29	9	47
unique_896	326	427	511	ENSP00000403447	1183	1285	2004	5.04e-10	111	40	54	17	47
unique_896	216	346	511	ENSP00000403447	1180	1284	2004	8.51e-06	141	42	53	46	47
unique_896	186	240	511	ENSP00000403447	1226	1285	2004	2.16e-04	62	24	29	9	47
unique_914	354	513	824	ENSP00000324173	250	403	655	1.46e-05	160	37	117	6	54
unique_914	498	617	824	ENSP00000324173	503	625	655	0.001	128	33	82	13	54
unique_914	57	234	824	ENSP00000324173	29	198	655	0.004	186	43	119	24	54
unique_928	102	588	621	ENSP00000300289	43	481	506	1.98e-40	497	141	288	68	79
unique_928	502	594	621	ENSP00000300289	46	135	506	1.22e-13	95	36	52	7	79
unique_928	501	585	621	ENSP00000457262	41	124	196	2.54e-12	88	33	48	7	32
unique_928	108	222	621	ENSP00000457262	45	159	196	2.38e-05	118	34	78	6	32
unique_1002	414	592	877	ENSP00000369207	210	396	1002	0.009	206	57	103	46	20
unique_1053	201	304	310	ENSP00000403447	1716	1819	2004	2.55e-09	104	38	66	0	46
unique_1053	167	304	310	ENSP00000403447	1646	1786	2004	3.22e-07	144	45	90	9	46
unique_1053	215	310	310	ENSP00000403447	1583	1692	2004	0.001	110	32	64	14	46
unique_1053	201	304	310	ENSP00000408335	1716	1819	2004	2.57e-09	104	38	66	0	46
unique_1053	167	304	310	ENSP00000408335	1646	1786	2004	3.20e-07	144	45	90	9	46
unique_1053	215	310	310	ENSP00000408335	1583	1692	2004	0.001	110	32	64	14	46
unique_1053	221	301	310	ENSP00000459962	204	306	840	3.33e-07	103	35	46	22	26
unique_1053	189	273	310	ENSP00000449241	1073	1145	1193	3.62e-05	87	32	39	16	27
unique_1068	766	936	1063	ENSP00000506143	137	301	795	1.15e-05	188	43	105	40	16
unique_1068	766	936	1063	ENSP00000483552	137	301	795	1.15e-05	188	43	105	40	16
unique_1068	766	1014	1063	ENSP00000482760	189	436	970	2.15e-05	267	67	163	37	23
unique_1114	119	196	272	ENSP00000369207	246	350	1002	6.67e-04	105	30	48	27	29
unique_1124	416	455	1765	ENSP00000479889	347	385	461	2.59e-06	40	21	18	1	2
unique_1124	423	458	1765	ENSP00000263923	1071	1107	1357	0.002	37	16	20	1	2
unique_1189	235	452	517	ENSP00000381475	100	303	669	7.27e-13	222	67	133	22	42
unique_1189	211	451	517	ENSP00000497931	1068	1299	1322	3.09e-09	253	65	155	33	47
unique_1189	236	293	517	ENSP00000497931	436	491	1322	6.54e-04	58	21	35	2	47
unique_1189	221	472	517	ENSP00000363868	899	1136	2262	3.47e-08	255	63	172	20	49
unique_1189	220	471	517	ENSP00000363868	1911	2147	2262	4.76e-06	258	63	168	27	49
unique_1189	231	498	517	ENSP00000497274	647	882	1546	2.95e-07	273	67	164	42	55
unique_1189	213	451	517	ENSP00000497274	1293	1517	1546	5.69e-04	241	52	171	18	55
unique_1189	238	451	517	ENSP00000494751	428	616	1279	0.001	219	53	131	35	41
unique_1189	238	400	517	ENSP00000487081	428	568	860	0.001	167	42	95	30	32
unique_1197	346	413	514	ENSP00000308312	222	296	606	4.88e-04	75	23	45	7	13
unique_1200	106	706	727	ENSP00000324173	28	639	655	0.0	618	321	274	23	83
unique_1202	344	585	676	ENSP00000308312	200	437	606	1.32e-20	251	65	164	22	36
unique_1217	593	681	745	ENSP00000479889	299	385	461	0.003	97	27	52	18	12
unique_1217	566	679	745	ENSP00000390477	287	416	477	0.007	137	38	69	30	15
unique_1350	34	362	567	ENSP00000500577	22	341	416	6.66e-24	338	88	223	27	58
unique_1385	15	56	1605	ENSP00000363868	915	952	2262	0.001	42	19	19	4	3
unique_1433	338	501	534	ENSP00000369375	942	1093	1125	1.04e-04	173	45	98	30	31
unique_1433	338	501	534	ENSP00000430686	794	945	977	1.37e-04	173	45	98	30	31
unique_1433	334	429	534	ENSP00000263923	999	1101	1357	1.67e-04	105	29	65	11	18
unique_1433	207	426	534	ENSP00000263798	521	725	891	0.001	229	50	146	33	41
unique_1433	330	426	534	ENSP00000390477	310	413	477	0.003	109	32	60	17	18
unique_1433	335	426	534	ENSP00000397550	315	413	488	0.004	104	31	56	17	17
unique_1437	126	281	282	ENSP00000225698	106	280	283	1.51e-04	178	46	107	25	55
unique_1438	42	75	76	ENSP00000497931	51	84	1322	8.30e-04	34	15	19	0	45
unique_1440	400	514	598	ENSP00000497274	309	436	1546	7.25e-04	131	35	77	19	19
unique_1447	177	339	395	ENSP00000500720	41	219	324	4.19e-08	182	47	113	22	41
unique_1447	177	339	395	ENSP00000393121	19	197	302	8.65e-08	182	47	113	22	41
unique_1488	1	645	817	ENSP00000324173	29	606	655	1.44e-61	657	181	385	91	79
unique_1492	29	61	70	ENSP00000357147	102	134	299	0.008	33	13	20	0	47
unique_1498	143	289	313	ENSP00000369207	210	338	1002	8.86e-04	148	41	87	20	47
unique_1500	56	128	381	ENSP00000401020	431	505	552	0.001	79	27	42	10	19
unique_1532	12	76	78	ENSP00000454065	461	526	1198	0.001	66	16	49	1	85
unique_1532	11	76	78	ENSP00000454065	497	570	1198	0.010	74	17	49	8	85
unique_1553	300	402	1306	ENSP00000479889	290	385	461	0.008	104	24	71	9	8
unique_1562	292	582	620	ENSP00000308312	168	430	606	2.12e-21	296	79	179	38	47
unique_1584	440	601	808	ENSP00000402228	180	351	433	1.48e-05	176	47	111	18	20
unique_1584	440	601	808	ENSP00000475405	149	320	402	7.12e-05	176	47	111	18	20
unique_1588	208	252	359	ENSP00000499447	185	227	541	0.001	45	19	24	2	13
unique_1617	155	323	716	ENSP00000403447	446	598	2004	4.39e-11	171	50	101	20	65
unique_1617	155	603	716	ENSP00000403447	243	631	2004	2.82e-09	460	110	268	82	65
unique_1617	199	331	716	ENSP00000403447	905	1021	2004	2.39e-07	134	40	76	18	65
unique_1617	148	591	716	ENSP00000403447	28	468	2004	3.33e-07	490	123	272	95	65
unique_1617	140	323	716	ENSP00000403447	310	484	2004	2.57e-05	192	54	113	25	65
unique_1617	172	234	716	ENSP00000403447	1031	1091	2004	0.006	67	24	33	10	65
unique_1617	155	323	716	ENSP00000408335	446	598	2004	4.42e-11	171	50	101	20	65
unique_1617	155	603	716	ENSP00000408335	243	631	2004	2.82e-09	460	110	268	82	65
unique_1617	199	331	716	ENSP00000408335	905	1021	2004	2.37e-07	134	40	76	18	65
unique_1617	148	591	716	ENSP00000408335	28	468	2004	5.18e-07	490	122	273	95	65
unique_1617	140	323	716	ENSP00000408335	310	484	2004	2.54e-05	192	54	113	25	65
unique_1617	172	234	716	ENSP00000408335	1031	1091	2004	0.006	67	24	33	10	65
unique_1617	108	320	716	ENSP00000367064	272	476	3624	7.68e-09	220	68	130	22	30
unique_1617	121	323	716	ENSP00000367064	247	441	3624	1.98e-05	215	61	122	32	30
unique_1617	173	602	716	ENSP00000310658	71	443	1000	4.22e-06	454	105	244	105	60
unique_1617	173	602	716	ENSP00000429969	71	443	972	4.49e-06	454	105	244	105	60
unique_1617	255	601	716	ENSP00000429969	68	401	972	4.08e-05	380	87	214	79	60
unique_1617	173	602	716	ENSP00000415187	71	443	808	5.76e-06	456	107	240	109	60
unique_1617	255	601	716	ENSP00000415187	68	401	808	3.96e-05	378	87	216	75	60
unique_1617	172	306	716	ENSP00000311545	55	203	887	0.001	155	40	89	26	19
unique_1624	132	312	461	ENSP00000408335	1634	1810	2004	2.57e-12	182	60	116	6	53
unique_1624	68	221	461	ENSP00000408335	1638	1787	2004	1.58e-09	154	46	104	4	53
unique_1624	132	312	461	ENSP00000403447	1634	1810	2004	2.57e-12	182	60	116	6	53
unique_1624	68	221	461	ENSP00000403447	1638	1787	2004	1.58e-09	154	46	104	4	53
unique_1624	202	278	461	ENSP00000459962	203	294	840	0.004	92	25	52	15	17
unique_1631	317	471	565	ENSP00000429969	302	444	972	2.59e-05	159	52	87	20	30
unique_1631	303	415	565	ENSP00000429969	56	162	972	0.005	127	37	56	34	30
unique_1631	317	471	565	ENSP00000310658	302	444	1000	2.95e-05	159	52	87	20	30
unique_1631	303	415	565	ENSP00000310658	56	162	1000	0.005	127	37	56	34	30
unique_1631	317	460	565	ENSP00000415187	302	435	808	2.16e-04	148	48	82	18	28
unique_1631	303	415	565	ENSP00000415187	56	162	808	0.008	127	37	56	34	28
unique_1631	303	473	565	ENSP00000403447	939	1095	2004	2.31e-04	172	43	113	16	32
unique_1631	379	483	565	ENSP00000403447	394	487	2004	3.85e-04	110	38	51	21	32
unique_1631	303	473	565	ENSP00000408335	939	1095	2004	2.33e-04	172	43	113	16	32
unique_1631	379	483	565	ENSP00000408335	394	487	2004	3.92e-04	110	38	51	21	32
unique_1631	246	366	565	ENSP00000513002	488	588	781	0.010	124	38	60	26	21
unique_1662	64	313	762	ENSP00000263798	518	785	891	3.69e-20	273	71	174	28	33
unique_1662	67	266	762	ENSP00000479889	189	390	461	7.33e-19	208	60	134	14	26
unique_1662	69	312	762	ENSP00000296474	1087	1343	1401	3.16e-16	259	64	178	17	32
unique_1662	65	310	762	ENSP00000369375	825	1088	1125	7.43e-14	268	63	179	26	32
unique_1662	65	310	762	ENSP00000430686	677	940	977	9.12e-14	268	63	179	26	32
unique_1662	143	313	762	ENSP00000263923	977	1159	1357	6.91e-10	186	45	123	18	22
unique_1662	70	258	762	ENSP00000377291	218	420	683	4.69e-08	209	55	128	26	25
unique_1662	66	269	762	ENSP00000397550	209	440	488	6.25e-08	249	60	127	62	27
unique_1662	66	243	762	ENSP00000390477	209	385	477	2.01e-07	194	51	110	33	23
unique_1689	678	744	800	ENSP00000263923	1038	1106	1357	6.46e-05	69	19	48	2	8
unique_1689	683	740	800	ENSP00000479889	326	383	461	0.001	59	18	39	2	7
unique_1710	118	714	793	ENSP00000381475	52	601	669	3.85e-48	620	163	364	93	75
unique_1710	156	374	793	ENSP00000487081	405	619	860	1.90e-09	240	60	134	46	28
unique_1710	156	374	793	ENSP00000494751	405	619	1279	2.40e-09	240	60	134	46	28
unique_1710	178	365	793	ENSP00000494751	1024	1204	1279	5.97e-05	202	52	115	35	28
unique_1710	168	408	793	ENSP00000497274	657	881	1546	6.92e-09	247	58	161	28	31
unique_1710	164	394	793	ENSP00000497274	1316	1534	1546	3.01e-06	250	65	135	50	31
unique_1710	171	365	793	ENSP00000363868	922	1108	2262	7.77e-09	198	50	134	14	26
unique_1710	158	317	793	ENSP00000363868	1922	2075	2262	8.55e-08	162	42	110	10	26
unique_1710	127	377	793	ENSP00000497931	1065	1305	1322	7.79e-08	265	62	165	38	32
unique_1710	164	375	793	ENSP00000497931	437	643	1322	0.002	220	51	148	21	32
unique_1714	1	79	488	ENSP00000449241	926	1004	1193	7.64e-19	79	35	44	0	16
unique_1727	139	355	674	ENSP00000311545	90	306	887	7.47e-20	237	75	122	40	35
unique_1727	140	372	674	ENSP00000311545	41	280	887	9.38e-19	261	81	131	49	35
unique_1727	161	314	674	ENSP00000429969	33	172	972	5.23e-19	154	59	81	14	34
unique_1727	158	312	674	ENSP00000429969	306	445	972	2.23e-17	155	53	87	15	34
unique_1727	158	364	674	ENSP00000429969	71	327	972	6.49e-17	272	80	112	80	34
unique_1727	154	358	674	ENSP00000429969	194	407	972	2.35e-12	233	67	119	47	34
unique_1727	284	382	674	ENSP00000429969	61	158	972	3.84e-07	107	37	53	17	34
unique_1727	166	314	674	ENSP00000310658	35	172	1000	6.94e-19	149	57	81	11	34
unique_1727	158	312	674	ENSP00000310658	306	445	1000	3.04e-17	155	53	87	15	34
unique_1727	158	364	674	ENSP00000310658	71	327	1000	1.07e-16	272	80	112	80	34
unique_1727	178	344	674	ENSP00000310658	283	430	1000	1.44e-13	167	51	97	19	34
unique_1727	154	358	674	ENSP00000310658	194	407	1000	3.61e-12	233	67	119	47	34
unique_1727	284	382	674	ENSP00000310658	61	158	1000	4.13e-07	107	37	53	17	34
unique_1727	161	314	674	ENSP00000415187	33	172	808	1.38e-18	154	59	81	14	34
unique_1727	158	364	674	ENSP00000415187	71	327	808	3.28e-16	272	80	112	80	34
unique_1727	158	310	674	ENSP00000415187	306	443	808	3.77e-16	153	52	86	15	34
unique_1727	178	344	674	ENSP00000415187	283	430	808	3.00e-13	167	50	98	19	34
unique_1727	154	358	674	ENSP00000415187	194	407	808	1.11e-11	233	67	119	47	34
unique_1727	284	382	674	ENSP00000415187	61	158	808	7.58e-07	107	37	53	17	34
unique_1727	138	392	674	ENSP00000403447	399	616	2004	1.35e-13	263	84	126	53	44
unique_1727	133	251	674	ENSP00000403447	515	615	2004	7.94e-06	119	40	61	18	44
unique_1727	104	364	674	ENSP00000403447	113	359	2004	2.02e-05	300	78	130	92	44
unique_1727	194	402	674	ENSP00000403447	906	1089	2004	3.57e-05	221	66	106	49	44
unique_1727	138	392	674	ENSP00000408335	399	616	2004	1.37e-13	263	84	126	53	44
unique_1727	133	251	674	ENSP00000408335	515	615	2004	7.94e-06	119	40	61	18	44
unique_1727	104	364	674	ENSP00000408335	113	359	2004	2.11e-05	300	78	130	92	44
unique_1727	194	402	674	ENSP00000408335	906	1089	2004	3.63e-05	221	66	106	49	44
unique_1727	139	343	674	ENSP00000367064	273	458	3624	8.01e-10	213	64	114	35	31
unique_1727	138	315	674	ENSP00000367064	139	309	3624	2.09e-09	191	60	98	33	31
unique_1727	215	252	674	ENSP00000383279	429	465	1375	0.002	38	17	20	1	9
unique_1727	221	273	674	ENSP00000383279	192	239	1375	0.007	54	22	25	7	9
unique_1727	158	221	674	ENSP00000411023	130	185	294	0.003	64	20	36	8	9
unique_1727	158	221	674	ENSP00000333380	130	185	294	0.003	64	20	36	8	9
unique_1731	3189	3332	3593	ENSP00000494751	984	1127	1279	2.04e-27	144	61	83	0	24
unique_1731	2698	2966	3593	ENSP00000494751	717	975	1279	8.07e-20	269	70	189	10	24
unique_1731	1931	2010	3593	ENSP00000494751	474	553	1279	6.92e-19	80	40	40	0	24
unique_1731	3450	3581	3593	ENSP00000494751	1094	1225	1279	9.66e-14	141	46	77	18	24
unique_1731	3214	3323	3593	ENSP00000494751	426	523	1279	7.48e-09	111	39	58	14	24
unique_1731	1762	1807	3593	ENSP00000494751	428	473	1279	2.05e-06	46	25	21	0	24
unique_1731	1170	1367	3593	ENSP00000494751	193	390	1279	0.001	200	47	149	4	24
unique_1731	3446	3565	3593	ENSP00000494751	496	615	1279	0.006	121	28	91	2	24
unique_1731	2718	2966	3593	ENSP00000497274	1047	1281	1546	4.13e-24	250	69	165	16	29
unique_1731	3189	3335	3593	ENSP00000497274	1290	1438	1546	5.84e-24	149	63	84	2	29
unique_1731	1934	2007	3593	ENSP00000497274	703	776	1546	3.58e-15	74	36	38	0	29
unique_1731	3483	3586	3593	ENSP00000497274	1436	1537	1546	1.06e-11	105	37	64	4	29
unique_1731	1170	1367	3593	ENSP00000497274	419	617	1546	1.87e-09	200	47	150	3	29
unique_1731	1664	1807	3593	ENSP00000497274	550	699	1546	1.21e-08	154	44	96	14	29
unique_1731	3223	3371	3593	ENSP00000497274	661	794	1546	1.78e-04	156	44	83	29	29
unique_1731	3482	3571	3593	ENSP00000497274	759	849	1546	0.001	92	30	59	3	29
unique_1731	2064	2139	3593	ENSP00000497274	749	821	1546	0.003	80	25	44	11	29
unique_1731	1931	2010	3593	ENSP00000487081	474	553	860	6.87e-19	80	40	40	0	18
unique_1731	3214	3323	3593	ENSP00000487081	426	523	860	1.39e-10	111	39	58	14	18
unique_1731	1762	1807	3593	ENSP00000487081	428	473	860	1.55e-07	46	25	21	0	18
unique_1731	1170	1367	3593	ENSP00000487081	193	390	860	4.36e-07	200	47	149	4	18
unique_1731	2698	2793	3593	ENSP00000487081	764	854	860	1.23e-05	96	24	67	5	18
unique_1731	3446	3565	3593	ENSP00000487081	496	615	860	0.010	121	28	91	2	18
unique_1731	3163	3332	3593	ENSP00000497931	1033	1216	1322	2.39e-14	185	59	110	16	17
unique_1731	3197	3326	3593	ENSP00000497931	418	550	1322	1.46e-11	134	45	84	5	17
unique_1731	1931	2006	3593	ENSP00000497931	1155	1233	1322	0.001	79	24	52	3	17
unique_1731	2702	2946	3593	ENSP00000497931	144	372	1322	0.001	251	51	172	28	17
unique_1731	3483	3586	3593	ENSP00000497931	1218	1318	1322	0.003	104	29	72	3	17
unique_1731	1761	1789	3593	ENSP00000497931	437	465	1322	0.006	29	14	15	0	17
unique_1731	3208	3285	3593	ENSP00000363868	908	985	2262	0.002	79	25	52	2	2
unique_1731	1759	1794	3593	ENSP00000381475	100	135	669	0.004	36	17	19	0	1
unique_1732	239	308	451	ENSP00000307887	78	145	443	4.04e-04	72	22	44	6	16
unique_1743	1027	1079	1430	ENSP00000479889	332	383	461	0.001	53	17	35	1	4
unique_1755	74	161	172	ENSP00000331736	17	93	611	5.20e-06	88	23	54	11	51
unique_1755	59	144	172	ENSP00000455897	953	1024	1457	2.33e-04	86	20	52	14	50
unique_1755	87	133	172	ENSP00000266456	92	139	202	0.003	48	14	33	1	27
unique_1807	201	360	3282	ENSP00000369207	199	346	1002	5.93e-06	164	47	97	20	5
unique_1848	31	245	342	ENSP00000369375	822	1054	1125	2.39e-22	234	68	146	20	63
unique_1848	31	245	342	ENSP00000430686	674	906	977	2.44e-22	234	68	146	20	63
unique_1848	32	272	342	ENSP00000263798	517	776	891	5.49e-17	261	65	175	21	70
unique_1848	39	246	342	ENSP00000296474	1088	1304	1401	4.01e-15	221	56	148	17	61
unique_1848	27	228	342	ENSP00000479889	174	385	461	4.11e-14	218	60	136	22	59
unique_1848	138	230	342	ENSP00000263923	1008	1106	1357	2.57e-09	100	32	60	8	27
unique_1848	32	226	342	ENSP00000377291	211	420	683	5.36e-09	214	51	140	23	57
unique_1848	39	223	342	ENSP00000390477	213	413	477	1.93e-06	214	57	115	42	54
unique_1848	39	223	342	ENSP00000397550	213	413	488	2.79e-06	216	59	111	46	54
unique_1850	1165	1392	1884	ENSP00000494751	390	604	1279	6.52e-13	235	76	132	27	12
unique_1850	1201	1383	1884	ENSP00000494751	1004	1189	1279	1.37e-07	200	56	113	31	12
unique_1850	1165	1392	1884	ENSP00000487081	390	604	860	1.16e-12	235	76	132	27	12
unique_1850	1192	1386	1884	ENSP00000497931	1078	1281	1322	4.18e-08	219	60	120	39	11
unique_1850	1207	1392	1884	ENSP00000497931	437	627	1322	0.003	202	45	130	27	11
unique_1850	1211	1356	1884	ENSP00000497274	657	791	1546	2.73e-07	147	42	92	13	10
unique_1850	1202	1382	1884	ENSP00000497274	1311	1495	1546	1.31e-05	199	56	111	32	10
unique_1850	1192	1356	1884	ENSP00000381475	79	249	669	2.17e-05	183	48	105	30	9
unique_1850	1211	1356	1884	ENSP00000363868	1932	2075	2262	0.005	154	41	95	18	8
unique_1850	1197	1356	1884	ENSP00000363868	905	1063	2262	0.005	164	43	112	9	8
unique_1866	1426	1474	1618	ENSP00000389814	64	118	245	0.002	55	23	26	6	3
unique_1866	1426	1474	1618	ENSP00000320709	64	118	245	0.002	55	23	26	6	3
unique_1866	1417	1454	1618	ENSP00000502615	24	65	249	0.008	42	18	20	4	2
unique_1866	1417	1454	1618	ENSP00000502789	24	65	249	0.008	42	18	20	4	2
unique_1926	1388	1664	1671	ENSP00000296474	1109	1356	1401	4.65e-20	281	77	167	37	17
unique_1926	1388	1652	1671	ENSP00000369375	850	1092	1125	2.12e-19	286	85	137	64	16
unique_1926	1388	1652	1671	ENSP00000430686	702	944	977	3.45e-19	286	85	137	64	16
unique_1926	1403	1589	1671	ENSP00000479889	226	381	461	1.99e-17	190	61	92	37	11
unique_1926	1388	1652	1671	ENSP00000263798	545	789	891	2.44e-15	279	66	165	48	16
unique_1926	1457	1656	1671	ENSP00000263923	1000	1167	1357	2.75e-15	201	50	117	34	12
unique_1926	1376	1590	1671	ENSP00000377291	222	419	683	1.10e-13	224	62	127	35	13
unique_1926	1390	1591	1671	ENSP00000390477	231	416	477	4.18e-13	226	66	96	64	12
unique_1926	1390	1621	1671	ENSP00000397550	231	459	488	7.58e-13	269	73	119	77	14
unique_1941	581	663	3132	ENSP00000308938	107	198	811	7.03e-12	92	37	46	9	4
unique_1941	582	643	3132	ENSP00000308938	190	258	811	1.02e-10	69	29	33	7	4
unique_1941	565	670	3132	ENSP00000308938	473	590	811	1.51e-09	122	39	63	20	4
unique_1941	545	643	3132	ENSP00000308938	346	450	811	1.49e-08	106	35	63	8	4
unique_1941	582	642	3132	ENSP00000308938	280	347	811	2.71e-08	68	25	36	7	4
unique_1941	1742	1923	3132	ENSP00000310658	637	804	1000	1.62e-06	193	54	103	36	11
unique_1941	1964	2128	3132	ENSP00000310658	624	775	1000	8.97e-04	178	46	93	39	11
unique_1941	1742	1923	3132	ENSP00000415187	511	678	808	3.39e-06	193	54	103	36	11
unique_1941	1964	2128	3132	ENSP00000415187	498	649	808	0.003	178	48	91	39	11
unique_1941	1809	1923	3132	ENSP00000429969	669	776	972	5.07e-06	120	37	66	17	7
unique_1941	1489	1603	3132	ENSP00000429969	670	781	972	0.007	124	34	69	21	7
unique_1941	576	643	3132	ENSP00000504311	214	292	563	0.002	79	21	47	11	2
unique_1941	580	632	3132	ENSP00000504311	130	192	563	0.006	63	19	34	10	2
unique_1941	576	643	3132	ENSP00000220809	214	292	563	0.002	79	21	47	11	2
unique_1941	580	632	3132	ENSP00000220809	130	192	563	0.006	63	19	34	10	2
unique_1944	996	1139	1371	ENSP00000377291	217	363	683	1.21e-11	149	42	100	7	11
unique_1944	995	1192	1371	ENSP00000479889	190	385	461	5.56e-11	210	60	124	26	14
unique_1944	1083	1188	1371	ENSP00000263923	994	1099	1357	1.23e-07	108	31	73	4	8
unique_1944	997	1139	1371	ENSP00000296474	1088	1231	1401	5.54e-06	152	42	93	17	10
unique_1944	1040	1188	1371	ENSP00000369375	872	1032	1125	2.54e-05	175	45	90	40	11
unique_1944	1040	1188	1371	ENSP00000430686	724	884	977	4.32e-05	175	45	90	40	11
unique_1944	1066	1190	1371	ENSP00000390477	277	416	477	4.52e-05	147	39	79	29	9
unique_1944	1038	1207	1371	ENSP00000263798	566	746	891	1.12e-04	194	46	111	37	12
unique_1944	1066	1190	1371	ENSP00000397550	277	416	488	2.27e-04	147	39	79	29	9
unique_1961	589	1037	1037	ENSP00000419653	344	750	751	5.43e-57	458	142	256	60	56
unique_1961	215	346	1037	ENSP00000419653	59	157	751	1.28e-08	132	37	62	33	56
unique_1974	227	282	454	ENSP00000449241	1093	1147	1193	1.40e-04	56	22	33	1	24
unique_1974	229	296	454	ENSP00000449241	1058	1128	1193	8.76e-04	71	25	43	3	24
unique_1974	186	248	454	ENSP00000449241	1085	1147	1193	0.003	65	25	36	4	24
unique_1974	193	296	454	ENSP00000403447	1668	1771	2004	0.001	106	39	63	4	24
unique_1974	188	244	454	ENSP00000403447	1763	1819	2004	0.006	57	21	36	0	24
unique_1974	193	296	454	ENSP00000408335	1668	1771	2004	0.001	106	39	63	4	24
unique_1974	188	244	454	ENSP00000408335	1763	1819	2004	0.006	57	21	36	0	24
unique_1976	200	412	421	ENSP00000345672	80	321	340	1.50e-12	250	61	144	45	51
unique_1985	388	562	793	ENSP00000377291	212	364	683	5.67e-09	184	54	90	40	22
unique_1985	394	670	793	ENSP00000296474	1088	1359	1401	1.65e-08	304	68	177	59	35
unique_1985	344	612	793	ENSP00000479889	147	377	461	1.19e-07	280	72	148	60	34
unique_1985	394	615	793	ENSP00000369375	830	1031	1125	7.01e-07	232	53	139	40	28
unique_1985	394	615	793	ENSP00000430686	682	883	977	9.74e-07	232	53	139	40	28
unique_1985	388	669	793	ENSP00000263798	518	778	891	2.16e-06	293	70	180	43	36
unique_1985	500	633	793	ENSP00000263923	999	1119	1357	3.86e-04	137	30	88	19	17
unique_2044	261	478	7897	ENSP00000369207	210	397	1002	0.001	226	55	125	46	3
unique_2087	13	177	301	ENSP00000311545	132	301	887	6.67e-17	178	58	99	21	65
unique_2087	13	169	301	ENSP00000311545	172	358	887	5.21e-16	196	64	84	48	65
unique_2087	31	209	301	ENSP00000311545	45	225	887	9.05e-16	197	67	96	34	65
unique_2087	14	190	301	ENSP00000310658	283	447	1000	6.98e-15	180	56	106	18	69
unique_2087	13	140	301	ENSP00000310658	45	165	1000	2.49e-14	129	49	71	9	69
unique_2087	48	220	301	ENSP00000310658	36	199	1000	5.18e-11	175	54	108	13	69
unique_2087	13	133	301	ENSP00000310658	323	433	1000	6.14e-10	123	45	64	14	69
unique_2087	14	190	301	ENSP00000429969	283	447	972	7.06e-15	180	56	106	18	69
unique_2087	13	140	301	ENSP00000429969	45	165	972	2.24e-14	129	49	71	9	69
unique_2087	48	220	301	ENSP00000429969	36	199	972	5.19e-11	175	54	108	13	69
unique_2087	13	133	301	ENSP00000429969	323	433	972	6.05e-10	123	45	64	14	69
unique_2087	13	140	301	ENSP00000415187	45	165	808	3.68e-14	129	49	71	9	69
unique_2087	48	220	301	ENSP00000415187	36	199	808	8.07e-11	175	54	108	13	69
unique_2087	13	133	301	ENSP00000415187	323	433	808	1.04e-09	123	45	64	14	69
unique_2087	84	172	301	ENSP00000415187	306	389	808	5.71e-06	90	31	52	7	69
unique_2087	5	134	301	ENSP00000408335	498	620	2004	2.87e-12	133	42	78	13	58
unique_2087	13	179	301	ENSP00000408335	432	584	2004	8.17e-09	169	53	98	18	58
unique_2087	17	134	301	ENSP00000408335	352	468	2004	1.00e-08	126	42	67	17	58
unique_2087	32	134	301	ENSP00000408335	906	999	2004	6.84e-07	104	33	60	11	58
unique_2087	9	134	301	ENSP00000408335	268	386	2004	4.34e-06	131	37	77	17	58
unique_2087	13	179	301	ENSP00000408335	194	350	2004	1.56e-05	172	48	104	20	58
unique_2087	5	134	301	ENSP00000403447	498	620	2004	2.89e-12	133	42	78	13	58
unique_2087	13	179	301	ENSP00000403447	432	584	2004	8.09e-09	169	53	98	18	58
unique_2087	17	134	301	ENSP00000403447	352	468	2004	1.03e-08	126	42	67	17	58
unique_2087	32	134	301	ENSP00000403447	906	999	2004	6.90e-07	104	33	60	11	58
unique_2087	9	134	301	ENSP00000403447	268	386	2004	4.30e-06	131	37	77	17	58
unique_2087	13	179	301	ENSP00000403447	194	350	2004	1.56e-05	172	48	104	20	58
unique_2087	9	178	301	ENSP00000367064	301	464	3624	3.68e-11	171	51	112	8	59
unique_2087	13	186	301	ENSP00000367064	263	430	3624	2.26e-10	183	62	97	24	59
unique_2087	16	184	301	ENSP00000367064	209	390	3624	8.12e-09	188	57	106	25	59
unique_2087	68	133	301	ENSP00000275358	1302	1352	1591	0.001	66	27	24	15	22
unique_2087	107	147	301	ENSP00000331736	143	180	611	0.006	41	16	22	3	14
unique_2087	80	129	301	ENSP00000383279	412	464	1375	0.009	53	19	31	3	17
unique_2091	528	735	2202	ENSP00000447255	74	295	444	2.30e-12	226	57	147	22	9
unique_2169	192	409	441	ENSP00000300289	270	479	506	4.53e-19	220	65	143	12	49
unique_2169	308	369	441	ENSP00000300289	27	88	506	4.28e-06	64	22	38	4	49
unique_2169	328	410	441	ENSP00000457262	45	126	196	2.40e-06	84	27	54	3	19
unique_2175	267	434	1297	ENSP00000439894	569	733	1025	0.005	175	49	109	17	13
unique_2230	1231	1283	3269	ENSP00000263798	634	683	891	0.002	53	19	31	3	2
unique_2230	1228	1276	3269	ENSP00000377291	310	361	683	0.005	55	22	24	9	1
unique_2232	2136	2253	3156	ENSP00000369207	233	355	1002	8.04e-04	128	37	76	15	4
unique_2311	311	410	1291	ENSP00000369375	883	984	1125	1.59e-04	107	30	65	12	8
unique_2311	311	410	1291	ENSP00000430686	735	836	977	1.72e-04	107	30	65	12	8
unique_2311	371	410	1291	ENSP00000263798	636	675	891	5.17e-04	40	13	27	0	3
unique_2311	370	439	1291	ENSP00000263923	1008	1067	1357	0.008	70	17	43	10	5
unique_2313	210	460	598	ENSP00000377291	211	420	683	5.40e-05	255	63	143	49	42
unique_2313	348	473	598	ENSP00000263798	633	745	891	3.33e-04	131	31	77	23	21
unique_2313	361	460	598	ENSP00000479889	302	383	461	0.005	100	29	53	18	17
unique_2325	327	609	642	ENSP00000475405	18	329	402	8.98e-11	327	77	191	59	44
unique_2325	436	609	642	ENSP00000402228	165	360	433	1.32e-05	203	48	119	36	27
unique_2341	502	651	1744	ENSP00000369375	819	985	1125	3.48e-06	170	47	100	23	9
unique_2341	502	651	1744	ENSP00000430686	671	837	977	5.48e-06	170	47	100	23	9
unique_2341	505	710	1744	ENSP00000263798	516	753	891	1.01e-05	239	52	153	34	12
unique_2341	504	654	1744	ENSP00000377291	209	364	683	1.30e-04	158	39	110	9	9
unique_2341	513	651	1744	ENSP00000479889	192	332	461	1.71e-04	144	38	98	8	11
unique_2341	1215	1264	1744	ENSP00000479889	349	396	461	0.003	50	23	25	2	11
unique_2374	194	379	3194	ENSP00000377291	218	420	683	4.57e-13	206	59	124	23	6
unique_2374	194	380	3194	ENSP00000479889	192	384	461	1.32e-11	199	59	122	18	6
unique_2374	181	394	3194	ENSP00000369375	818	1050	1125	4.24e-11	245	66	136	43	7
unique_2374	181	394	3194	ENSP00000430686	670	902	977	8.37e-11	245	67	135	43	7
unique_2374	194	384	3194	ENSP00000296474	1088	1289	1401	3.00e-08	206	54	133	19	6
unique_2374	190	372	3194	ENSP00000390477	209	403	477	2.91e-07	207	57	114	36	6
unique_2374	295	397	3194	ENSP00000263923	1016	1120	1357	3.45e-07	108	31	69	8	3
unique_2374	190	372	3194	ENSP00000397550	209	403	488	2.21e-06	207	57	114	36	6
unique_2405	1	259	478	ENSP00000263798	516	778	891	2.38e-13	273	62	187	24	54
unique_2405	57	207	478	ENSP00000479889	232	380	461	1.59e-11	161	46	93	22	32
unique_2405	114	274	478	ENSP00000263923	1005	1165	1357	6.99e-11	167	44	111	12	34
unique_2405	58	264	478	ENSP00000369375	872	1089	1125	2.37e-09	225	51	149	25	43
unique_2405	58	264	478	ENSP00000430686	724	941	977	2.71e-09	225	51	149	25	43
unique_2405	41	259	478	ENSP00000296474	1110	1333	1401	2.84e-09	236	58	149	29	46
unique_2405	53	162	478	ENSP00000377291	254	363	683	5.99e-07	118	36	66	16	23
unique_2405	82	223	478	ENSP00000397550	277	442	488	0.003	171	42	95	34	30
unique_2405	82	208	478	ENSP00000390477	277	414	477	0.004	143	35	87	21	27
unique_2407	8	198	296	ENSP00000479889	191	385	461	5.92e-19	205	64	117	24	65
unique_2407	2	195	296	ENSP00000430686	677	885	977	5.36e-13	215	58	130	27	66
unique_2407	2	195	296	ENSP00000369375	825	1033	1125	5.79e-13	215	58	130	27	66
unique_2407	9	195	296	ENSP00000296474	1088	1282	1401	2.25e-12	200	54	128	18	63
unique_2407	9	207	296	ENSP00000263798	524	740	891	3.12e-11	218	55	143	20	67
unique_2407	8	197	296	ENSP00000377291	217	421	683	1.32e-10	206	53	136	17	64
unique_2407	104	214	296	ENSP00000263923	1008	1120	1357	1.19e-09	115	32	77	6	38
unique_2407	7	242	296	ENSP00000390477	211	470	477	6.65e-07	276	65	155	56	80
unique_2407	7	194	296	ENSP00000397550	211	414	488	3.88e-06	219	53	120	46	64
unique_2410	9	249	282	ENSP00000296474	1088	1333	1401	2.89e-15	251	61	175	15	85
unique_2410	1	282	282	ENSP00000263798	516	807	891	3.51e-15	301	66	207	28	100
unique_2410	9	195	282	ENSP00000377291	218	416	683	6.54e-14	199	52	135	12	66
unique_2410	9	198	282	ENSP00000479889	192	382	461	8.72e-14	193	49	139	5	67
unique_2410	7	254	282	ENSP00000369375	828	1089	1125	9.92e-13	264	56	190	18	88
unique_2410	7	254	282	ENSP00000430686	680	941	977	1.05e-12	264	56	190	18	88
unique_2410	111	255	282	ENSP00000263923	1011	1158	1357	1.05e-08	150	32	111	7	51
unique_2410	7	197	282	ENSP00000390477	211	414	477	4.89e-08	215	49	131	35	68
unique_2410	7	197	282	ENSP00000397550	211	414	488	6.02e-08	215	49	131	35	68
unique_2440	310	473	1076	ENSP00000429969	283	435	972	1.55e-33	164	73	80	11	47
unique_2440	289	473	1076	ENSP00000429969	70	245	972	4.98e-25	191	62	108	21	47
unique_2440	756	1004	1076	ENSP00000429969	45	250	972	2.39e-23	255	85	115	55	47
unique_2440	753	1047	1076	ENSP00000429969	83	347	972	4.07e-22	325	95	140	90	47
unique_2440	778	961	1076	ENSP00000429969	297	442	972	9.74e-21	186	66	78	42	47
unique_2440	754	923	1076	ENSP00000429969	321	445	972	2.80e-16	170	52	73	45	47
unique_2440	289	392	1076	ENSP00000429969	305	445	972	3.15e-14	145	44	56	45	47
unique_2440	265	474	1076	ENSP00000429969	84	356	972	6.66e-14	285	69	129	87	47
unique_2440	754	1047	1076	ENSP00000429969	126	427	972	1.20e-13	342	84	170	88	47
unique_2440	310	473	1076	ENSP00000310658	283	435	1000	2.16e-33	164	73	80	11	48
unique_2440	289	483	1076	ENSP00000310658	70	255	1000	5.96e-25	201	65	115	21	48
unique_2440	756	1004	1076	ENSP00000310658	45	250	1000	3.69e-23	255	85	115	55	48
unique_2440	753	1047	1076	ENSP00000310658	83	347	1000	7.24e-22	325	95	140	90	48
unique_2440	778	961	1076	ENSP00000310658	297	442	1000	1.47e-20	186	66	78	42	48
unique_2440	754	923	1076	ENSP00000310658	321	445	1000	3.43e-16	170	52	73	45	48
unique_2440	289	392	1076	ENSP00000310658	305	445	1000	3.68e-14	145	44	56	45	48
unique_2440	265	474	1076	ENSP00000310658	84	356	1000	7.99e-14	285	69	129	87	48
unique_2440	754	1047	1076	ENSP00000310658	126	427	1000	1.50e-13	342	83	171	88	48
unique_2440	310	473	1076	ENSP00000415187	283	435	808	4.83e-33	164	73	80	11	48
unique_2440	289	483	1076	ENSP00000415187	70	255	808	1.97e-24	201	65	115	21	48
unique_2440	756	1004	1076	ENSP00000415187	45	250	808	9.07e-23	255	85	115	55	48
unique_2440	753	1047	1076	ENSP00000415187	83	347	808	2.01e-21	325	95	140	90	48
unique_2440	778	967	1076	ENSP00000415187	297	450	808	2.21e-20	194	69	81	44	48
unique_2440	265	474	1076	ENSP00000415187	84	356	808	2.97e-13	285	69	129	87	48
unique_2440	754	1047	1076	ENSP00000415187	126	427	808	3.02e-13	334	80	182	72	48
unique_2440	289	390	1076	ENSP00000415187	305	443	808	3.56e-13	143	44	54	45	48
unique_2440	252	471	1076	ENSP00000311545	28	250	887	3.78e-22	245	84	114	47	48
unique_2440	778	1001	1076	ENSP00000311545	47	304	887	7.26e-20	265	79	138	48	48
unique_2440	290	421	1076	ENSP00000311545	157	300	887	2.40e-12	149	47	80	22	48
unique_2440	750	911	1076	ENSP00000311545	166	301	887	2.51e-11	178	56	64	58	48
unique_2440	881	1047	1076	ENSP00000311545	33	197	887	1.92e-08	185	57	90	38	48
unique_2440	756	996	1076	ENSP00000408335	432	654	2004	6.07e-13	249	77	138	34	50
unique_2440	265	488	1076	ENSP00000408335	484	686	2004	4.42e-12	233	73	121	39	50
unique_2440	756	950	1076	ENSP00000408335	314	503	2004	1.55e-06	208	60	117	31	50
unique_2440	309	502	1076	ENSP00000408335	314	497	2004	3.44e-06	200	55	123	22	50
unique_2440	289	438	1076	ENSP00000408335	340	480	2004	2.43e-05	159	48	84	27	50
unique_2440	855	1054	1076	ENSP00000408335	135	348	2004	1.13e-04	238	59	117	62	50
unique_2440	330	472	1076	ENSP00000408335	951	1080	2004	2.46e-04	149	44	80	25	50
unique_2440	859	949	1076	ENSP00000408335	988	1076	2004	4.91e-04	96	32	52	12	50
unique_2440	290	421	1076	ENSP00000408335	715	836	2004	0.001	138	41	75	22	50
unique_2440	854	950	1076	ENSP00000408335	907	996	2004	0.002	101	31	55	15	50
unique_2440	333	422	1076	ENSP00000408335	143	227	2004	0.003	96	33	46	17	50
unique_2440	271	472	1076	ENSP00000408335	593	798	2004	0.004	230	55	123	52	50
unique_2440	756	996	1076	ENSP00000403447	432	654	2004	6.12e-13	249	77	138	34	50
unique_2440	265	488	1076	ENSP00000403447	484	686	2004	4.53e-12	233	73	121	39	50
unique_2440	756	950	1076	ENSP00000403447	314	503	2004	1.55e-06	208	60	117	31	50
unique_2440	309	502	1076	ENSP00000403447	314	497	2004	3.44e-06	200	55	123	22	50
unique_2440	289	438	1076	ENSP00000403447	340	480	2004	2.46e-05	159	48	84	27	50
unique_2440	855	1054	1076	ENSP00000403447	135	348	2004	1.15e-04	238	59	117	62	50
unique_2440	330	472	1076	ENSP00000403447	951	1080	2004	2.48e-04	149	44	80	25	50
unique_2440	859	949	1076	ENSP00000403447	988	1076	2004	4.95e-04	96	32	52	12	50
unique_2440	290	421	1076	ENSP00000403447	715	836	2004	0.001	138	41	75	22	50
unique_2440	854	950	1076	ENSP00000403447	907	996	2004	0.002	101	31	55	15	50
unique_2440	333	422	1076	ENSP00000403447	143	227	2004	0.003	96	33	46	17	50
unique_2440	271	472	1076	ENSP00000403447	593	798	2004	0.004	230	55	123	52	50
unique_2440	311	482	1076	ENSP00000367064	265	435	3624	1.71e-10	184	58	101	25	41
unique_2440	841	954	1076	ENSP00000367064	175	297	3624	0.001	126	38	73	15	41
unique_2440	756	1023	1076	ENSP00000367064	170	403	3624	0.001	277	70	155	52	41
unique_2440	350	472	1076	ENSP00000367064	170	341	3624	0.002	179	49	67	63	41
unique_2440	333	391	1076	ENSP00000411023	130	185	294	2.29e-08	60	26	29	5	15
unique_2440	904	961	1076	ENSP00000411023	130	183	294	5.75e-05	58	22	32	4	15
unique_2440	374	433	1076	ENSP00000411023	130	185	294	2.68e-04	61	22	33	6	15
unique_2440	333	391	1076	ENSP00000333380	130	185	294	2.29e-08	60	26	29	5	15
unique_2440	904	961	1076	ENSP00000333380	130	183	294	5.75e-05	58	22	32	4	15
unique_2440	374	433	1076	ENSP00000333380	130	185	294	2.68e-04	61	22	33	6	15
unique_2440	876	907	1076	ENSP00000383279	432	465	1375	6.96e-05	34	18	14	2	3
unique_2541	1	243	1405	ENSP00000263798	516	776	891	4.78e-21	263	67	174	22	17
unique_2541	8	300	1405	ENSP00000296474	1087	1381	1401	8.81e-20	306	81	201	24	21
unique_2541	6	207	1405	ENSP00000479889	189	392	461	5.17e-16	212	67	127	18	14
unique_2541	8	243	1405	ENSP00000369375	829	1082	1125	1.25e-13	264	71	155	38	17
unique_2541	8	243	1405	ENSP00000430686	681	934	977	1.56e-13	264	71	155	38	17
unique_2541	4	203	1405	ENSP00000397550	208	435	488	1.01e-10	241	63	124	54	14
unique_2541	4	194	1405	ENSP00000390477	208	413	477	1.03e-09	219	58	120	41	14
unique_2541	9	197	1405	ENSP00000377291	218	420	683	1.81e-09	213	57	122	34	13
unique_2541	100	196	1405	ENSP00000263923	1003	1100	1357	2.35e-07	103	32	60	11	7
unique_2563	1074	1147	1151	ENSP00000344998	124	205	342	0.009	85	30	41	14	6
unique_2569	301	412	544	ENSP00000433334	317	430	909	3.76e-04	116	33	77	6	21
unique_2569	301	412	544	ENSP00000436744	317	430	886	3.84e-04	116	33	77	6	21
unique_2569	301	412	544	ENSP00000354823	371	484	963	3.99e-04	116	33	77	6	21
unique_2569	301	412	544	ENSP00000500962	371	484	934	4.40e-04	116	33	77	6	21
unique_2569	301	412	544	ENSP00000434900	48	161	646	4.90e-04	116	33	77	6	21
unique_2570	147	203	221	ENSP00000454065	470	526	1198	4.80e-04	57	18	39	0	26
unique_2585	972	1100	1113	ENSP00000497931	1185	1311	1322	8.54e-27	129	57	70	2	51
unique_2585	748	872	1113	ENSP00000497931	420	519	1322	1.29e-20	125	50	50	25	51
unique_2585	439	872	1113	ENSP00000497931	802	1177	1322	2.18e-20	456	108	246	102	51
unique_2585	972	1100	1113	ENSP00000497931	525	651	1322	6.15e-18	129	55	72	2	51
unique_2585	440	599	1113	ENSP00000497931	146	305	1322	2.11e-07	167	44	109	14	51
unique_2585	977	1113	1113	ENSP00000497274	1408	1540	1546	1.44e-15	140	48	82	10	19
unique_2585	790	869	1113	ENSP00000497274	1316	1395	1546	2.08e-08	80	26	54	0	19
unique_2585	988	1093	1113	ENSP00000497274	743	849	1546	5.65e-07	110	33	70	7	19
unique_2585	1007	1103	1113	ENSP00000494751	1130	1225	1279	9.96e-10	97	30	66	1	25
unique_2585	907	1094	1113	ENSP00000494751	445	622	1279	1.53e-08	198	53	115	30	25
unique_2585	804	869	1113	ENSP00000494751	1024	1088	1279	8.52e-06	66	23	42	1	25
unique_2585	791	872	1113	ENSP00000494751	428	496	1279	3.89e-04	82	24	45	13	25
unique_2585	907	1094	1113	ENSP00000487081	445	622	860	1.32e-08	198	53	115	30	24
unique_2585	791	872	1113	ENSP00000487081	428	496	860	4.20e-04	82	24	45	13	24
unique_2585	999	1088	1113	ENSP00000381475	211	302	669	3.20e-08	92	33	57	2	14
unique_2585	783	843	1113	ENSP00000381475	95	158	669	1.12e-05	64	24	37	3	14
unique_2585	800	871	1113	ENSP00000363868	925	996	2262	6.63e-04	73	20	51	2	6
unique_2602	110	193	1497	ENSP00000430686	680	766	977	1.30e-04	87	29	55	3	6
unique_2602	110	193	1497	ENSP00000369375	828	914	1125	1.52e-04	87	29	55	3	6
unique_2602	486	552	1497	ENSP00000479889	330	395	461	0.008	70	23	40	7	4
unique_2629	85	138	282	ENSP00000421006	124	182	617	5.37e-04	60	24	29	7	19
unique_2644	969	1139	1381	ENSP00000408335	1653	1820	2004	1.12e-06	171	54	114	3	26
unique_2644	1032	1220	1381	ENSP00000408335	1586	1778	2004	3.38e-05	200	54	128	18	26
unique_2644	867	1107	1381	ENSP00000408335	1619	1823	2004	8.48e-05	243	67	136	40	26
unique_2644	969	1139	1381	ENSP00000403447	1653	1820	2004	1.12e-06	171	54	114	3	26
unique_2644	1032	1220	1381	ENSP00000403447	1586	1778	2004	3.41e-05	200	54	128	18	26
unique_2644	867	1107	1381	ENSP00000403447	1619	1823	2004	8.55e-05	243	67	136	40	26
unique_2644	1016	1108	1381	ENSP00000449241	1057	1148	1193	3.37e-04	99	36	50	13	7
unique_2657	1337	1407	1559	ENSP00000275358	1327	1390	1591	0.001	74	24	37	13	5
unique_2695	1043	1216	1433	ENSP00000408335	1631	1790	2004	4.01e-12	174	65	95	14	20
unique_2695	1110	1328	1433	ENSP00000408335	1619	1819	2004	1.08e-07	223	68	129	26	20
unique_2695	1043	1216	1433	ENSP00000403447	1631	1790	2004	4.11e-12	174	65	95	14	20
unique_2695	1110	1328	1433	ENSP00000403447	1619	1819	2004	1.17e-07	223	68	129	26	20
unique_2695	1102	1184	1433	ENSP00000449241	1065	1148	1193	0.004	87	27	53	7	8
unique_2695	1162	1213	1433	ENSP00000449241	1093	1144	1193	0.009	52	19	33	0	8
unique_2718	205	332	1742	ENSP00000369375	837	987	1125	2.17e-08	151	36	92	23	7
unique_2718	205	332	1742	ENSP00000430686	689	839	977	3.63e-08	151	36	92	23	7
unique_2718	221	334	1742	ENSP00000296474	1118	1233	1401	5.44e-06	116	28	86	2	7
unique_2718	297	333	1742	ENSP00000479889	299	335	461	1.05e-04	37	17	20	0	2
unique_2718	213	332	1742	ENSP00000377291	237	363	683	1.57e-04	127	35	85	7	7
unique_2718	217	334	1742	ENSP00000263798	551	680	891	2.60e-04	131	28	89	14	7
unique_2718	212	360	1742	ENSP00000390477	231	386	477	0.002	163	39	103	21	9
unique_2718	289	342	1742	ENSP00000263923	1008	1061	1357	0.003	54	18	36	0	3
unique_2718	212	360	1742	ENSP00000397550	231	386	488	0.006	163	39	103	21	9
unique_2726	58	370	2020	ENSP00000377291	204	552	683	8.26e-30	363	110	189	64	15
unique_2726	70	325	2020	ENSP00000479889	192	455	461	1.01e-27	270	85	165	20	13
unique_2726	69	325	2020	ENSP00000263798	523	787	891	1.25e-15	283	73	166	44	13
unique_2726	69	330	2020	ENSP00000296474	1087	1347	1401	5.93e-14	277	71	175	31	13
unique_2726	66	254	2020	ENSP00000369375	826	1033	1125	1.12e-13	213	60	124	29	9
unique_2726	66	254	2020	ENSP00000430686	678	885	977	1.86e-13	213	60	124	29	9
unique_2726	61	252	2020	ENSP00000390477	204	413	477	2.63e-12	214	60	128	26	10
unique_2726	61	252	2020	ENSP00000397550	204	413	488	1.21e-11	214	60	128	26	10
unique_2726	168	330	2020	ENSP00000263923	1002	1166	1357	2.07e-07	177	49	102	26	8
unique_2771	213	463	558	ENSP00000479889	151	383	461	6.40e-06	263	65	156	42	45
unique_2771	372	480	558	ENSP00000263923	1006	1115	1357	1.59e-05	121	32	66	23	20
unique_2771	246	472	558	ENSP00000397550	206	439	488	1.38e-04	263	64	134	65	41
unique_2771	246	460	558	ENSP00000390477	206	413	477	2.85e-04	239	57	127	55	39
unique_2772	158	408	503	ENSP00000479889	151	383	461	4.77e-06	262	63	159	40	50
unique_2772	317	425	503	ENSP00000263923	1006	1115	1357	8.40e-05	121	32	66	23	22
unique_2772	335	417	503	ENSP00000397550	331	439	488	1.73e-04	112	32	48	32	17
unique_2772	335	405	503	ENSP00000390477	331	413	477	8.96e-04	86	25	43	18	14
unique_2809	7	276	323	ENSP00000263798	517	790	891	2.01e-06	299	64	181	54	84
unique_2809	11	208	323	ENSP00000479889	189	383	461	4.14e-06	207	52	134	21	61
unique_2809	99	216	323	ENSP00000263923	1000	1110	1357	5.31e-06	124	36	69	19	37
unique_2809	12	213	323	ENSP00000296474	1086	1289	1401	1.56e-04	212	50	144	18	63
unique_2809	92	153	323	ENSP00000369375	926	987	1125	2.48e-04	65	22	37	6	19
unique_2809	92	153	323	ENSP00000430686	778	839	977	2.54e-04	65	22	37	6	19
unique_2813	121	516	530	ENSP00000398142	59	477	488	1.02e-06	431	90	294	47	75
unique_2828	749	932	934	ENSP00000430686	795	949	977	7.08e-17	187	55	97	35	25
unique_2828	581	628	934	ENSP00000430686	720	768	977	7.59e-04	49	19	29	1	25
unique_2828	749	932	934	ENSP00000369375	943	1097	1125	7.50e-17	187	55	97	35	25
unique_2828	581	628	934	ENSP00000369375	868	916	1125	6.93e-04	49	19	29	1	25
unique_2828	742	860	934	ENSP00000479889	283	382	461	1.24e-14	119	42	58	19	13
unique_2828	749	934	934	ENSP00000263798	634	793	891	1.79e-14	187	51	108	28	20
unique_2828	722	934	934	ENSP00000296474	1160	1348	1401	3.02e-14	213	61	128	24	23
unique_2828	751	927	934	ENSP00000263923	1009	1160	1357	1.42e-11	179	47	103	29	19
unique_2828	721	862	934	ENSP00000377291	290	421	683	4.97e-08	145	47	82	16	27
unique_2828	522	627	934	ENSP00000377291	201	301	683	6.23e-04	108	30	69	9	27
unique_2828	508	628	934	ENSP00000390477	189	296	477	1.84e-05	126	36	67	23	28
unique_2828	749	889	934	ENSP00000390477	306	456	477	3.79e-05	167	47	78	42	28
unique_2828	508	654	934	ENSP00000397550	189	319	488	2.86e-05	152	42	84	26	30
unique_2828	749	878	934	ENSP00000397550	306	445	488	3.90e-05	157	43	70	44	30
unique_2848	302	478	1542	ENSP00000479889	228	393	461	1.19e-12	186	51	106	29	11
unique_2848	296	508	1542	ENSP00000369375	868	1073	1125	5.27e-09	235	61	123	51	14
unique_2848	296	469	1542	ENSP00000430686	720	889	977	6.44e-09	196	54	94	48	11
unique_2848	300	479	1542	ENSP00000296474	1121	1294	1401	4.01e-08	191	55	108	28	12
unique_2848	302	411	1542	ENSP00000377291	254	364	683	8.26e-07	116	33	72	11	7
unique_2848	298	546	1542	ENSP00000390477	238	472	477	2.35e-04	273	70	141	62	16
unique_2848	298	472	1542	ENSP00000397550	238	425	488	3.99e-04	202	56	105	41	11
unique_2848	360	471	1542	ENSP00000263923	1007	1107	1357	0.001	118	34	61	23	7
unique_2870	1095	1223	1598	ENSP00000408335	1637	1739	2004	1.21e-05	131	39	62	30	8
unique_2870	1095	1223	1598	ENSP00000403447	1637	1739	2004	1.23e-05	131	39	62	30	8
unique_2870	1056	1226	1598	ENSP00000459962	131	293	840	0.005	178	52	104	22	11
unique_2870	1459	1569	1598	ENSP00000369207	234	347	1002	0.006	114	27	84	3	7
unique_2876	667	1085	1230	ENSP00000494107	65	498	569	3.95e-89	450	195	208	47	34
unique_2889	4	519	525	ENSP00000497931	851	1316	1322	1.01e-41	520	137	325	58	99
unique_2889	1	517	525	ENSP00000497931	189	654	1322	2.89e-39	524	139	320	65	99
unique_2889	157	507	525	ENSP00000497274	1180	1523	1546	3.16e-29	369	101	225	43	69
unique_2889	300	516	525	ENSP00000497274	657	859	1546	3.45e-19	220	64	136	20	69
unique_2889	276	517	525	ENSP00000494751	991	1226	1279	9.32e-20	247	67	164	16	46
unique_2889	295	507	525	ENSP00000494751	426	622	1279	6.50e-19	214	63	133	18	46
unique_2889	295	508	525	ENSP00000487081	426	623	860	5.79e-19	215	63	134	18	41
unique_2889	296	500	525	ENSP00000381475	102	301	669	1.29e-08	212	56	137	19	39
unique_2889	297	494	525	ENSP00000363868	916	1107	2262	2.92e-06	200	42	148	10	38
unique_2942	160	404	975	ENSP00000381475	90	330	669	3.23e-48	252	104	130	18	42
unique_2942	763	925	975	ENSP00000381475	446	609	669	4.95e-16	164	47	116	1	42
unique_2942	163	377	975	ENSP00000363868	912	1115	2262	4.41e-15	218	59	142	17	23
unique_2942	176	384	975	ENSP00000363868	1938	2135	2262	1.40e-14	215	63	129	23	23
unique_2942	149	375	975	ENSP00000487081	413	615	860	1.44e-12	231	62	137	32	23
unique_2942	149	375	975	ENSP00000494751	413	615	1279	1.81e-12	231	62	137	32	23
unique_2942	161	323	975	ENSP00000494751	1007	1161	1279	0.004	176	44	98	34	23
unique_2942	166	375	975	ENSP00000497931	1095	1298	1322	3.74e-08	223	59	132	32	24
unique_2942	138	351	975	ENSP00000497931	402	616	1322	9.90e-08	231	63	135	33	24
unique_2942	150	388	975	ENSP00000497274	641	853	1546	8.12e-06	246	60	146	40	25
unique_2978	750	981	1007	ENSP00000369375	829	1089	1125	1.36e-07	274	65	154	55	23
unique_2978	750	981	1007	ENSP00000430686	681	941	977	2.57e-07	274	65	154	55	23
unique_2978	819	960	1007	ENSP00000296474	1158	1300	1401	5.32e-06	155	46	84	25	14
unique_2978	751	938	1007	ENSP00000390477	213	413	477	2.81e-04	220	54	115	51	19
unique_2978	854	938	1007	ENSP00000263923	1011	1098	1357	4.47e-04	91	25	57	9	8
unique_2978	751	938	1007	ENSP00000397550	213	413	488	0.001	220	54	115	51	19
unique_3005	164	275	1872	ENSP00000248668	91	228	772	0.003	138	43	69	26	6
unique_3041	746	801	2893	ENSP00000246551	34	86	94	0.010	56	22	31	3	2
unique_3046	87	164	240	ENSP00000369207	246	350	1002	4.48e-04	105	30	48	27	33
unique_3051	399	518	553	ENSP00000263798	646	776	891	0.004	132	32	87	13	22
unique_3051	252	472	553	ENSP00000479889	187	377	461	0.006	232	51	129	52	40
unique_3062	4	33	65	ENSP00000455897	780	809	1457	0.004	30	11	19	0	46
unique_3099	2152	2318	4919	ENSP00000415187	514	682	808	4.52e-09	185	58	93	34	13
unique_3099	1531	1700	4919	ENSP00000415187	515	662	808	3.11e-06	177	50	91	36	13
unique_3099	1409	1552	4919	ENSP00000415187	515	662	808	1.15e-04	162	46	84	32	13
unique_3099	1474	1634	4919	ENSP00000415187	491	665	808	1.81e-04	181	53	102	26	13
unique_3099	1580	1755	4919	ENSP00000415187	493	662	808	3.69e-04	193	56	97	40	13
unique_3099	3035	3143	4919	ENSP00000415187	575	678	808	6.49e-04	111	32	70	9	13
unique_3099	2170	2314	4919	ENSP00000310658	654	804	1000	5.76e-09	163	53	80	30	12
unique_3099	1531	1700	4919	ENSP00000310658	641	788	1000	3.32e-06	177	50	91	36	12
unique_3099	1409	1552	4919	ENSP00000310658	641	788	1000	8.74e-05	162	46	84	32	12
unique_3099	1474	1634	4919	ENSP00000310658	617	791	1000	2.28e-04	181	53	102	26	12
unique_3099	3035	3143	4919	ENSP00000310658	701	804	1000	4.01e-04	111	32	70	9	12
unique_3099	1580	1755	4919	ENSP00000310658	619	788	1000	5.17e-04	193	56	97	40	12
unique_3099	2208	2314	4919	ENSP00000429969	669	776	972	4.82e-07	118	41	56	21	9
unique_3099	1580	1700	4919	ENSP00000429969	648	760	972	1.72e-05	135	40	59	36	9
unique_3099	3035	3143	4919	ENSP00000429969	673	776	972	3.05e-04	111	32	70	9	9
unique_3099	1467	1552	4919	ENSP00000429969	672	760	972	0.002	92	26	57	9	9
unique_3100	668	923	993	ENSP00000263798	503	776	891	4.75e-15	278	68	184	26	26
unique_3100	678	872	993	ENSP00000369375	819	1032	1125	1.75e-13	214	51	144	19	20
unique_3100	687	872	993	ENSP00000296474	1086	1281	1401	1.77e-13	200	58	124	18	19
unique_3100	678	872	993	ENSP00000430686	671	884	977	1.80e-13	214	51	144	19	20
unique_3100	689	874	993	ENSP00000479889	192	383	461	5.02e-13	198	58	122	18	19
unique_3100	786	906	993	ENSP00000263923	1008	1134	1357	5.87e-12	128	43	77	8	12
unique_3100	689	874	993	ENSP00000377291	218	420	683	5.58e-09	205	54	130	21	19
unique_3100	688	850	993	ENSP00000390477	212	386	477	2.95e-07	178	47	113	18	16
unique_3100	688	878	993	ENSP00000397550	212	433	488	5.10e-07	226	57	130	39	19
unique_3100	561	641	993	ENSP00000378419	493	571	625	1.10e-04	81	22	57	2	14
unique_3100	193	254	993	ENSP00000378419	497	558	625	6.00e-04	62	20	42	0	14
unique_3119	68	205	636	ENSP00000308312	340	472	606	0.006	142	35	94	13	22
unique_3119	146	187	636	ENSP00000308312	219	260	606	0.007	42	14	28	0	22
unique_3129	77	293	566	ENSP00000263798	516	746	891	4.72e-14	235	60	153	22	38
unique_3129	84	298	566	ENSP00000369375	829	1062	1125	2.50e-12	242	68	139	35	38
unique_3129	84	298	566	ENSP00000430686	681	914	977	3.97e-12	242	68	139	35	38
unique_3129	80	283	566	ENSP00000479889	187	390	461	7.87e-11	211	49	148	14	36
unique_3129	51	271	566	ENSP00000390477	178	411	477	5.86e-09	251	65	139	47	39
unique_3129	51	271	566	ENSP00000397550	178	411	488	1.31e-08	251	65	139	47	39
unique_3129	83	280	566	ENSP00000296474	1086	1288	1401	1.03e-07	212	59	130	23	35
unique_3129	187	282	566	ENSP00000263923	1011	1108	1357	7.31e-06	101	30	63	8	17
unique_3129	85	293	566	ENSP00000377291	218	438	683	1.84e-05	232	55	143	34	37
unique_3154	754	854	1157	ENSP00000479889	297	397	461	2.04e-11	104	34	64	6	9
unique_3154	718	897	1157	ENSP00000369375	898	1089	1125	8.66e-08	199	52	121	26	16
unique_3154	718	897	1157	ENSP00000430686	750	941	977	9.93e-08	199	52	121	26	16
unique_3154	751	899	1157	ENSP00000263923	1011	1159	1357	4.87e-07	157	40	101	16	13
unique_3154	720	844	1157	ENSP00000296474	1160	1288	1401	4.98e-05	132	36	86	10	11
unique_3156	149	235	782	ENSP00000479889	299	385	461	5.28e-08	90	32	52	6	11
unique_3156	144	236	782	ENSP00000263923	1011	1106	1357	1.57e-05	103	32	54	17	12
unique_3156	93	244	782	ENSP00000296474	1135	1296	1401	5.67e-04	164	44	106	14	19
unique_3160	80	283	536	ENSP00000479889	191	396	461	4.29e-16	211	60	139	12	38
unique_3160	81	327	536	ENSP00000369375	830	1089	1125	1.82e-15	267	73	167	27	46
unique_3160	81	327	536	ENSP00000430686	682	941	977	3.17e-15	267	73	167	27	46
unique_3160	79	297	536	ENSP00000263798	522	756	891	1.20e-12	240	60	154	26	41
unique_3160	79	274	536	ENSP00000296474	1086	1288	1401	2.80e-12	207	58	134	15	37
unique_3160	181	329	536	ENSP00000263923	1011	1159	1357	5.25e-12	156	51	91	14	28
unique_3160	81	274	536	ENSP00000397550	213	433	488	1.72e-09	233	60	122	51	36
unique_3160	81	265	536	ENSP00000390477	213	411	477	6.88e-09	211	55	118	38	35
unique_3160	80	270	536	ENSP00000377291	217	420	683	6.53e-07	209	50	136	23	36
unique_3160	432	491	536	ENSP00000454065	466	525	1198	0.010	60	17	43	0	11
unique_3209	1126	1180	2576	ENSP00000369207	270	340	1002	0.002	71	25	30	16	2
unique_3229	252	548	574	ENSP00000345672	76	326	340	2.72e-23	308	88	152	68	52
unique_3250	5076	5228	7564	ENSP00000369207	234	390	1002	0.008	157	36	117	4	2
unique_3256	40	240	575	ENSP00000296474	1086	1289	1401	5.54e-08	209	50	146	13	35
unique_3256	31	243	575	ENSP00000263798	513	737	891	5.11e-07	240	52	146	42	37
unique_3256	117	181	575	ENSP00000263923	993	1051	1357	9.18e-05	65	22	37	6	11
unique_3256	143	235	575	ENSP00000479889	299	383	461	9.59e-05	93	27	58	8	16
unique_3256	121	181	575	ENSP00000369375	930	987	1125	0.004	61	18	40	3	11
unique_3256	121	181	575	ENSP00000430686	782	839	977	0.004	61	18	40	3	11
unique_3259	2741	2841	3568	ENSP00000479889	296	394	461	4.30e-10	104	39	57	8	3
unique_3259	2660	2894	3568	ENSP00000263798	563	790	891	1.01e-08	251	63	149	39	7
unique_3259	2653	2829	3568	ENSP00000377291	247	418	683	5.77e-08	188	52	109	27	5
unique_3259	2726	2881	3568	ENSP00000430686	786	944	977	6.17e-08	169	48	98	23	4
unique_3259	2726	2881	3568	ENSP00000369375	934	1092	1125	8.95e-08	169	48	98	23	4
unique_3259	2658	2903	3568	ENSP00000296474	1124	1365	1401	9.67e-08	263	66	159	38	7
unique_3259	2728	2881	3568	ENSP00000263923	1000	1160	1357	2.29e-06	176	44	95	37	4
unique_3259	2728	2824	3568	ENSP00000390477	299	409	477	1.34e-05	111	36	61	14	3
unique_3259	2728	2824	3568	ENSP00000397550	299	409	488	1.64e-05	111	36	61	14	3
unique_3263	784	1129	1564	ENSP00000264938	114	456	835	4.14e-42	354	110	225	19	22
unique_3287	1538	1731	2132	ENSP00000296474	1088	1288	1401	1.99e-14	207	64	124	19	9
unique_3287	1529	1731	2132	ENSP00000263798	515	733	891	2.39e-13	222	52	148	22	10
unique_3287	1535	1727	2132	ENSP00000479889	189	383	461	4.36e-11	201	58	129	14	9
unique_3287	1537	1728	2132	ENSP00000377291	217	421	683	4.86e-11	214	56	127	31	9
unique_3287	1579	1722	2132	ENSP00000369375	872	1029	1125	6.50e-08	163	45	94	24	7
unique_3287	1579	1722	2132	ENSP00000430686	724	881	977	1.07e-07	163	45	94	24	7
unique_3287	1525	1726	2132	ENSP00000390477	200	415	477	1.85e-07	232	61	125	46	9
unique_3287	1647	1737	2132	ENSP00000263923	1023	1115	1357	3.15e-07	103	33	48	22	4
unique_3287	1525	1726	2132	ENSP00000397550	200	415	488	3.25e-07	232	61	125	46	9
unique_3287	79	178	2132	ENSP00000454065	464	560	1198	2.71e-05	100	28	69	3	5
unique_3288	23	225	339	ENSP00000311545	94	311	887	9.80e-30	227	86	108	33	71
unique_3288	72	222	339	ENSP00000311545	45	207	887	3.45e-19	167	62	85	20	71
unique_3288	146	262	339	ENSP00000311545	33	158	887	4.73e-08	129	40	74	15	71
unique_3288	40	227	339	ENSP00000429969	30	213	972	1.13e-14	195	66	111	18	67
unique_3288	24	175	339	ENSP00000429969	60	204	972	4.08e-12	161	58	78	25	67
unique_3288	74	250	339	ENSP00000429969	297	466	972	6.36e-11	180	52	115	13	67
unique_3288	26	175	339	ENSP00000429969	297	433	972	2.52e-09	155	56	76	23	67
unique_3288	40	227	339	ENSP00000310658	30	213	1000	1.39e-14	195	66	111	18	67
unique_3288	24	175	339	ENSP00000310658	60	204	1000	4.92e-12	161	58	78	25	67
unique_3288	74	250	339	ENSP00000310658	297	466	1000	7.00e-11	180	52	115	13	67
unique_3288	26	175	339	ENSP00000310658	297	433	1000	3.08e-09	155	56	76	23	67
unique_3288	40	227	339	ENSP00000415187	30	213	808	1.53e-14	195	66	111	18	60
unique_3288	24	175	339	ENSP00000415187	60	204	808	5.01e-12	161	58	78	25	60
unique_3288	74	227	339	ENSP00000415187	297	442	808	1.63e-09	156	46	98	12	60
unique_3288	26	175	339	ENSP00000415187	297	433	808	2.45e-09	155	56	76	23	60
unique_3288	5	222	339	ENSP00000367064	137	386	3624	4.39e-13	272	76	120	76	64
unique_3288	26	221	339	ENSP00000367064	280	465	3624	8.90e-12	202	68	112	22	64
unique_3288	2	221	339	ENSP00000408335	308	508	2004	2.58e-11	232	68	121	43	78
unique_3288	26	220	339	ENSP00000408335	490	685	2004	4.81e-11	220	64	107	49	78
unique_3288	22	220	339	ENSP00000408335	778	1000	2004	2.10e-09	236	64	122	50	78
unique_3288	21	220	339	ENSP00000408335	166	387	2004	2.69e-07	239	68	115	56	78
unique_3288	22	238	339	ENSP00000408335	524	755	2004	5.90e-07	254	73	122	59	78
unique_3288	33	174	339	ENSP00000408335	101	225	2004	5.64e-06	147	42	78	27	78
unique_3288	21	220	339	ENSP00000408335	561	761	2004	6.20e-06	222	57	122	43	78
unique_3288	4	221	339	ENSP00000408335	728	925	2004	6.48e-06	231	62	123	46	78
unique_3288	27	265	339	ENSP00000408335	135	345	2004	2.21e-05	247	64	139	44	78
unique_3288	15	241	339	ENSP00000408335	30	252	2004	1.23e-04	238	62	150	26	78
unique_3288	2	221	339	ENSP00000403447	308	508	2004	2.58e-11	232	68	121	43	78
unique_3288	26	220	339	ENSP00000403447	490	685	2004	4.94e-11	220	64	107	49	78
unique_3288	22	220	339	ENSP00000403447	778	1000	2004	2.12e-09	236	64	122	50	78
unique_3288	21	220	339	ENSP00000403447	166	387	2004	2.74e-07	239	68	115	56	78
unique_3288	22	238	339	ENSP00000403447	524	755	2004	5.90e-07	254	73	122	59	78
unique_3288	21	220	339	ENSP00000403447	561	761	2004	6.15e-06	222	57	122	43	78
unique_3288	33	174	339	ENSP00000403447	101	225	2004	6.26e-06	147	42	78	27	78
unique_3288	4	221	339	ENSP00000403447	728	925	2004	6.48e-06	231	62	123	46	78
unique_3288	27	265	339	ENSP00000403447	135	345	2004	2.24e-05	247	64	139	44	78
unique_3288	15	241	339	ENSP00000403447	30	252	2004	1.81e-04	238	62	150	26	78
unique_3288	143	174	339	ENSP00000383279	952	984	1375	0.007	33	14	18	1	9
unique_3288	143	171	339	ENSP00000383279	191	221	1375	0.009	31	14	15	2	9
unique_3294	150	239	806	ENSP00000296474	1159	1233	1401	1.15e-05	90	26	49	15	11
unique_3294	173	239	806	ENSP00000263923	1000	1053	1357	4.74e-04	67	21	33	13	8
unique_3294	187	237	806	ENSP00000479889	297	334	461	0.003	51	18	20	13	6
unique_3322	332	447	6072	ENSP00000369207	205	347	1002	3.49e-06	143	41	75	27	2
unique_3322	326	437	6072	ENSP00000369207	235	360	1002	4.61e-06	127	39	72	16	2
unique_3348	368	467	534	ENSP00000308312	340	440	606	9.91e-05	103	25	73	5	19
unique_3363	92	249	385	ENSP00000263923	999	1157	1357	2.85e-14	165	45	107	13	41
unique_3363	11	251	385	ENSP00000369375	872	1091	1125	1.65e-12	249	63	149	37	63
unique_3363	11	251	385	ENSP00000430686	724	943	977	1.90e-12	249	63	149	37	63
unique_3363	108	188	385	ENSP00000479889	298	380	461	7.52e-12	84	34	46	4	21
unique_3363	90	244	385	ENSP00000263798	624	778	891	2.04e-11	160	39	111	10	40
unique_3363	2	244	385	ENSP00000296474	1122	1333	1401	1.09e-09	253	57	145	51	63
unique_3363	96	188	385	ENSP00000390477	302	413	477	1.14e-08	115	37	53	25	24
unique_3363	96	188	385	ENSP00000397550	302	413	488	1.51e-08	115	37	53	25	24
unique_3363	8	187	385	ENSP00000377291	251	416	683	3.15e-06	194	47	105	42	47
unique_3369	2074	2257	5298	ENSP00000310658	607	788	1000	4.85e-05	199	60	107	32	17
unique_3369	2156	2261	5298	ENSP00000310658	631	759	1000	9.35e-05	130	42	63	25	17
unique_3369	3340	3499	5298	ENSP00000310658	655	804	1000	3.12e-04	164	44	102	18	17
unique_3369	4152	4251	5298	ENSP00000310658	711	804	1000	3.85e-04	101	30	63	8	17
unique_3369	2594	2765	5298	ENSP00000310658	641	800	1000	0.001	179	50	103	26	17
unique_3369	1815	2005	5298	ENSP00000310658	641	814	1000	0.005	196	52	117	27	17
unique_3369	2666	2812	5298	ENSP00000310658	641	808	1000	0.006	175	49	91	35	17
unique_3369	1904	2045	5298	ENSP00000310658	640	787	1000	0.007	154	40	96	18	17
unique_3369	2010	2213	5298	ENSP00000310658	639	802	1000	0.007	205	48	115	42	17
unique_3369	4152	4265	5298	ENSP00000415187	585	692	808	5.75e-05	115	34	73	8	12
unique_3369	2074	2257	5298	ENSP00000415187	481	662	808	7.93e-05	199	60	107	32	12
unique_3369	2156	2261	5298	ENSP00000415187	505	633	808	9.23e-05	130	42	63	25	12
unique_3369	3330	3499	5298	ENSP00000415187	518	678	808	6.02e-04	175	48	108	19	12
unique_3369	2594	2765	5298	ENSP00000415187	515	674	808	0.002	179	50	103	26	12
unique_3369	4152	4251	5298	ENSP00000429969	683	776	972	3.00e-04	101	30	63	8	7
unique_3369	1347	1441	5298	ENSP00000429969	663	759	972	0.002	100	29	63	8	7
unique_3369	2164	2257	5298	ENSP00000429969	669	760	972	0.004	98	31	57	10	7
unique_3369	1965	2045	5298	ENSP00000429969	673	759	972	0.007	87	25	56	6	7
unique_3372	16	54	265	ENSP00000369207	101	139	1002	0.006	39	16	23	0	15
unique_3390	10	70	228	ENSP00000402906	28	95	290	0.002	68	25	36	7	27
unique_3402	524	726	782	ENSP00000381475	68	267	669	3.78e-12	214	64	125	25	46
unique_3402	214	372	782	ENSP00000381475	109	250	669	1.17e-04	168	44	89	35	46
unique_3402	566	736	782	ENSP00000363868	909	1091	2262	4.16e-07	184	47	123	14	50
unique_3402	586	732	782	ENSP00000363868	1942	2102	2262	1.01e-06	164	48	96	20	50
unique_3402	218	425	782	ENSP00000363868	1939	2119	2262	0.002	215	55	119	41	50
unique_3402	204	372	782	ENSP00000363868	911	1064	2262	0.006	170	37	116	17	50
unique_3402	502	732	782	ENSP00000497931	1012	1275	1322	4.95e-07	275	67	153	55	60
unique_3402	572	740	782	ENSP00000497931	437	620	1322	2.32e-05	185	59	109	17	60
unique_3402	341	433	782	ENSP00000497931	1219	1298	1322	6.29e-04	93	28	52	13	60
unique_3402	206	375	782	ENSP00000497931	436	593	1322	0.006	171	46	111	14	60
unique_3402	532	737	782	ENSP00000497274	621	825	1546	1.55e-06	225	56	130	39	53
unique_3402	210	416	782	ENSP00000497274	656	828	1546	5.82e-04	210	52	118	40	53
unique_3402	573	709	782	ENSP00000494751	428	566	1279	2.20e-06	151	43	82	26	37
unique_3402	339	413	782	ENSP00000494751	533	597	1279	2.95e-05	75	26	39	10	37
unique_3402	167	240	782	ENSP00000494751	978	1043	1279	6.21e-04	77	27	36	14	37
unique_3402	573	709	782	ENSP00000487081	428	566	860	2.91e-06	151	43	82	26	27
unique_3402	339	413	782	ENSP00000487081	533	597	860	2.93e-05	75	26	39	10	27
unique_3414	60	163	176	ENSP00000454065	465	570	1198	1.93e-06	107	26	77	4	59
unique_3423	109	191	279	ENSP00000302716	2748	2824	4494	0.007	83	27	50	6	30
unique_3427	157	290	1063	ENSP00000377291	309	435	683	0.004	139	37	85	17	13
unique_3431	170	311	492	ENSP00000430686	750	903	977	4.17e-11	159	39	98	22	29
unique_3431	170	311	492	ENSP00000369375	898	1051	1125	4.37e-11	159	39	98	22	29
unique_3431	172	312	492	ENSP00000263798	601	746	891	5.68e-11	152	43	92	17	29
unique_3431	205	298	492	ENSP00000479889	296	386	461	4.67e-10	97	37	51	9	19
unique_3431	202	304	492	ENSP00000263923	1010	1111	1357	8.11e-10	109	35	61	13	21
unique_3431	161	298	492	ENSP00000390477	268	419	477	1.11e-07	158	43	89	26	28
unique_3431	161	298	492	ENSP00000397550	268	419	488	2.61e-07	158	43	89	26	28
unique_3431	199	293	492	ENSP00000296474	1187	1281	1401	4.28e-07	101	30	59	12	19
unique_3431	172	308	492	ENSP00000377291	286	433	683	5.89e-07	152	43	90	19	28
unique_3432	38	228	347	ENSP00000311545	106	312	887	5.86e-20	215	77	106	32	65
unique_3432	77	229	347	ENSP00000311545	47	219	887	9.27e-14	177	59	90	28	65
unique_3432	128	264	347	ENSP00000311545	12	158	887	2.17e-06	154	49	81	24	65
unique_3432	97	266	347	ENSP00000310658	41	201	1000	1.78e-13	175	56	100	19	74
unique_3432	56	230	347	ENSP00000310658	44	214	1000	5.87e-13	182	55	109	18	74
unique_3432	74	285	347	ENSP00000310658	294	517	1000	4.59e-11	233	65	138	30	74
unique_3432	28	179	347	ENSP00000310658	297	435	1000	9.05e-09	154	48	89	17	74
unique_3432	71	221	347	ENSP00000310658	254	394	1000	5.34e-06	153	49	90	14	74
unique_3432	97	266	347	ENSP00000429969	41	201	972	1.83e-13	175	56	100	19	69
unique_3432	56	230	347	ENSP00000429969	44	214	972	5.67e-13	182	55	109	18	69
unique_3432	74	243	347	ENSP00000429969	294	454	972	1.02e-10	172	51	108	13	69
unique_3432	28	179	347	ENSP00000429969	297	435	972	9.15e-09	154	48	89	17	69
unique_3432	71	221	347	ENSP00000429969	254	394	972	4.31e-06	153	49	90	14	69
unique_3432	97	266	347	ENSP00000415187	41	201	808	2.91e-13	175	56	100	19	69
unique_3432	56	230	347	ENSP00000415187	44	214	808	6.35e-13	182	55	109	18	69
unique_3432	74	230	347	ENSP00000415187	294	443	808	3.42e-10	159	47	101	11	69
unique_3432	28	179	347	ENSP00000415187	297	435	808	1.42e-08	154	48	89	17	69
unique_3432	105	221	347	ENSP00000415187	286	394	808	7.34e-06	118	40	68	10	69
unique_3432	55	222	347	ENSP00000367064	303	464	3624	1.85e-12	173	58	99	16	55
unique_3432	36	225	347	ENSP00000367064	154	345	3624	0.002	204	57	121	26	55
unique_3432	34	178	347	ENSP00000408335	495	620	2004	6.49e-10	148	42	81	25	57
unique_3432	36	223	347	ENSP00000408335	339	508	2004	4.78e-09	194	53	111	30	57
unique_3432	38	222	347	ENSP00000408335	180	387	2004	2.63e-07	230	66	97	67	57
unique_3432	76	178	347	ENSP00000408335	781	875	2004	3.97e-07	103	32	63	8	57
unique_3432	38	232	347	ENSP00000408335	51	241	2004	2.65e-06	205	50	131	24	57
unique_3432	76	223	347	ENSP00000408335	906	1041	2004	2.69e-06	151	40	93	18	57
unique_3432	120	178	347	ENSP00000408335	745	798	2004	6.11e-04	59	22	32	5	57
unique_3432	34	178	347	ENSP00000403447	495	620	2004	6.55e-10	148	42	81	25	57
unique_3432	36	223	347	ENSP00000403447	339	508	2004	4.74e-09	194	53	111	30	57
unique_3432	38	222	347	ENSP00000403447	180	387	2004	2.63e-07	230	66	97	67	57
unique_3432	76	178	347	ENSP00000403447	781	875	2004	4.00e-07	103	32	63	8	57
unique_3432	38	232	347	ENSP00000403447	51	241	2004	1.07e-06	205	51	130	24	57
unique_3432	76	223	347	ENSP00000403447	906	1041	2004	2.69e-06	151	40	93	18	57
unique_3432	120	178	347	ENSP00000403447	745	798	2004	6.17e-04	59	22	32	5	57
unique_3432	192	287	347	ENSP00000383279	441	533	1375	2.62e-05	97	29	63	5	36
unique_3432	147	176	347	ENSP00000383279	953	984	1375	0.006	32	15	15	2	36
unique_3432	128	183	347	ENSP00000411023	130	180	294	2.30e-04	56	20	31	5	16
unique_3432	128	183	347	ENSP00000333380	130	180	294	2.30e-04	56	20	31	5	16
unique_3433	69	283	400	ENSP00000390477	198	425	477	4.11e-13	239	66	138	35	54
unique_3433	85	274	400	ENSP00000479889	192	383	461	1.30e-12	197	51	134	12	48
unique_3433	69	271	400	ENSP00000397550	198	413	488	1.75e-11	227	63	129	35	51
unique_3433	77	291	400	ENSP00000430686	673	905	977	7.98e-11	236	55	157	24	54
unique_3433	77	291	400	ENSP00000369375	821	1053	1125	8.19e-11	236	55	157	24	54
unique_3433	174	337	400	ENSP00000263923	1000	1159	1357	1.77e-09	171	46	107	18	41
unique_3433	83	278	400	ENSP00000296474	1086	1288	1401	2.45e-09	208	50	141	17	49
unique_3435	1918	1989	2014	ENSP00000296474	1268	1338	1401	1.42e-04	73	25	45	3	4
unique_3435	1900	1998	2014	ENSP00000369375	1004	1098	1125	7.43e-04	100	29	65	6	5
unique_3435	1900	1998	2014	ENSP00000430686	856	950	977	0.001	100	29	65	6	5
unique_3435	1918	1985	2014	ENSP00000263798	713	779	891	0.001	69	23	43	3	3
unique_3437	24	240	404	ENSP00000263798	516	741	891	2.05e-15	237	62	144	31	54
unique_3437	12	237	404	ENSP00000296474	1064	1293	1401	1.68e-10	243	64	149	30	56
unique_3437	31	234	404	ENSP00000369375	829	1041	1125	1.20e-09	226	52	139	35	50
unique_3437	31	234	404	ENSP00000430686	681	893	977	1.78e-09	226	52	139	35	50
unique_3437	29	228	404	ENSP00000479889	189	383	461	2.57e-08	206	47	142	17	50
unique_3437	139	236	404	ENSP00000263923	1011	1110	1357	7.16e-08	103	30	65	8	24
unique_3437	10	223	404	ENSP00000390477	191	411	477	2.70e-06	238	59	138	41	53
unique_3437	10	223	404	ENSP00000397550	191	411	488	4.05e-06	238	59	138	41	53
unique_3437	32	181	404	ENSP00000377291	218	362	683	3.26e-05	165	43	87	35	37
unique_3448	5	44	71	ENSP00000444928	295	336	356	0.010	42	15	25	2	56
unique_3449	150	221	3027	ENSP00000377291	268	346	683	0.002	79	26	46	7	2
unique_3451	268	354	384	ENSP00000378419	504	592	625	6.83e-04	90	25	61	4	23
unique_3487	51	249	581	ENSP00000369375	825	1038	1125	5.80e-18	218	62	133	23	34
unique_3487	51	249	581	ENSP00000430686	677	890	977	6.04e-18	218	62	133	23	34
unique_3487	52	245	581	ENSP00000479889	188	383	461	9.09e-18	212	63	115	34	33
unique_3487	54	249	581	ENSP00000296474	1086	1287	1401	8.42e-17	210	58	130	22	34
unique_3487	37	240	581	ENSP00000390477	197	411	477	9.66e-15	230	65	124	41	35
unique_3487	37	240	581	ENSP00000397550	197	411	488	1.38e-14	230	65	124	41	35
unique_3487	54	249	581	ENSP00000263798	522	732	891	3.07e-11	215	51	141	23	34
unique_3487	39	246	581	ENSP00000377291	205	421	683	1.02e-09	231	56	138	37	36
unique_3487	156	249	581	ENSP00000263923	1011	1105	1357	2.84e-07	98	31	60	7	16
unique_3487	448	575	581	ENSP00000454065	447	570	1198	0.001	138	35	79	24	22
unique_3496	63	266	293	ENSP00000408335	1634	1840	2004	1.07e-09	220	72	119	29	71
unique_3496	153	208	293	ENSP00000408335	1633	1688	2004	0.001	56	21	35	0	71
unique_3496	60	152	293	ENSP00000408335	1731	1824	2004	0.002	95	33	59	3	71
unique_3496	63	266	293	ENSP00000403447	1634	1840	2004	1.07e-09	220	72	119	29	71
unique_3496	153	208	293	ENSP00000403447	1633	1688	2004	0.001	56	21	35	0	71
unique_3496	60	152	293	ENSP00000403447	1731	1824	2004	0.002	95	33	59	3	71
unique_3521	46	106	150	ENSP00000267082	125	173	799	0.001	61	23	26	12	41
unique_3595	922	1088	1516	ENSP00000300289	332	486	506	2.93e-27	168	60	94	14	54
unique_3595	1061	1227	1516	ENSP00000300289	332	486	506	2.93e-27	168	60	94	14	54
unique_3595	1200	1366	1516	ENSP00000300289	332	486	506	2.93e-27	168	60	94	14	54
unique_3595	1339	1500	1516	ENSP00000300289	332	478	506	3.91e-24	163	58	88	17	54
unique_3595	694	818	1516	ENSP00000300289	367	487	506	2.98e-23	126	52	68	6	54
unique_3595	825	949	1516	ENSP00000300289	369	486	506	3.37e-22	127	54	62	11	54
unique_3595	724	825	1516	ENSP00000300289	48	138	506	1.68e-12	103	40	50	13	54
unique_3595	1396	1510	1516	ENSP00000300289	30	161	506	2.70e-11	140	44	63	33	54
unique_3595	979	1086	1516	ENSP00000300289	30	132	506	1.85e-09	111	35	65	11	54
unique_3595	1118	1225	1516	ENSP00000300289	30	132	506	1.85e-09	111	35	65	11	54
unique_3595	1257	1364	1516	ENSP00000300289	30	132	506	1.85e-09	111	35	65	11	54
unique_3595	856	947	1516	ENSP00000300289	48	132	506	1.93e-09	92	31	54	7	54
unique_3595	1407	1498	1516	ENSP00000457262	39	125	196	5.81e-13	92	36	51	5	36
unique_3595	990	1083	1516	ENSP00000457262	39	127	196	1.76e-11	94	34	55	5	36
unique_3595	1129	1222	1516	ENSP00000457262	39	127	196	1.76e-11	94	34	55	5	36
unique_3595	1268	1361	1516	ENSP00000457262	39	127	196	1.76e-11	94	34	55	5	36
unique_3595	851	944	1516	ENSP00000457262	38	127	196	2.38e-10	95	31	58	6	36
unique_3595	725	803	1516	ENSP00000457262	45	118	196	3.17e-09	81	30	42	9	36
unique_3596	218	512	609	ENSP00000482760	161	443	970	7.82e-12	322	79	177	66	48
unique_3596	219	512	609	ENSP00000506143	115	391	795	1.25e-11	324	85	162	77	48
unique_3596	219	512	609	ENSP00000483552	115	391	795	1.25e-11	324	85	162	77	48
unique_3607	449	808	2287	ENSP00000264938	113	463	835	8.12e-20	366	89	256	21	16
unique_3614	70	269	542	ENSP00000479889	192	383	461	3.84e-09	208	57	127	24	37
unique_3614	123	289	542	ENSP00000430686	734	907	977	3.16e-05	188	52	101	35	31
unique_3614	123	289	542	ENSP00000369375	882	1055	1125	3.18e-05	185	49	107	29	31
unique_3614	68	272	542	ENSP00000296474	1086	1286	1401	4.19e-05	224	55	127	42	38
unique_3614	179	275	542	ENSP00000263923	1018	1108	1357	0.009	102	28	58	16	18
unique_3623	861	1130	1241	ENSP00000482760	191	453	970	3.34e-12	304	71	158	75	22
unique_3623	835	1130	1241	ENSP00000506143	97	401	795	1.71e-09	340	78	183	79	24
unique_3623	835	1130	1241	ENSP00000483552	97	401	795	1.71e-09	340	78	183	79	24
unique_3625	72	242	571	ENSP00000398142	1	150	488	1.80e-05	172	43	106	23	30
unique_3661	131	289	493	ENSP00000296474	1188	1339	1401	8.06e-08	161	39	111	11	32
unique_3661	86	227	493	ENSP00000479889	243	385	461	2.26e-07	147	40	98	9	29
unique_3661	126	290	493	ENSP00000263923	1003	1159	1357	4.03e-07	169	40	113	16	33
unique_3661	15	283	493	ENSP00000369375	821	1084	1125	4.96e-06	293	69	171	53	55
unique_3661	15	283	493	ENSP00000430686	673	936	977	5.80e-06	293	69	171	53	55
unique_3661	130	283	493	ENSP00000263798	634	778	891	1.22e-05	155	35	109	11	31
unique_3661	99	220	493	ENSP00000390477	276	411	477	7.20e-05	139	37	82	20	25
unique_3661	99	220	493	ENSP00000397550	276	411	488	1.16e-04	139	37	82	20	25
unique_3662	370	596	1213	ENSP00000357156	149	347	348	2.74e-19	228	65	133	30	20
unique_3662	370	611	1213	ENSP00000357156	35	252	348	3.21e-10	252	66	142	44	20
unique_3704	440	543	630	ENSP00000479889	282	384	461	4.63e-07	110	34	63	13	17
unique_3704	434	546	630	ENSP00000263923	993	1106	1357	2.05e-04	124	34	69	21	18
unique_3704	464	537	630	ENSP00000390477	330	411	477	8.10e-04	82	24	50	8	12
unique_3704	464	546	630	ENSP00000397550	330	433	488	8.38e-04	104	27	56	21	13
unique_3704	411	507	630	ENSP00000377291	277	391	683	0.001	117	32	63	22	15
unique_3704	447	543	630	ENSP00000430686	794	894	977	0.002	110	27	61	22	15
unique_3704	447	543	630	ENSP00000369375	942	1042	1125	0.002	110	27	61	22	15
unique_3704	457	573	630	ENSP00000263798	643	755	891	0.002	119	28	83	8	19
unique_3730	14	175	211	ENSP00000449241	407	567	1193	0.003	171	44	108	19	77
unique_3750	203	370	456	ENSP00000449241	407	575	1193	8.05e-05	175	44	118	13	37
unique_3759	367	525	540	ENSP00000500794	143	296	313	4.58e-31	159	62	92	5	29
unique_3759	367	525	540	ENSP00000499850	143	296	313	4.58e-31	159	62	92	5	29
unique_3777	133	333	603	ENSP00000479889	191	396	461	4.09e-18	209	62	136	11	33
unique_3777	122	378	603	ENSP00000369375	817	1090	1125	4.93e-15	281	82	168	31	43
unique_3777	122	378	603	ENSP00000430686	669	942	977	6.38e-15	281	82	168	31	43
unique_3777	132	370	603	ENSP00000263798	522	776	891	1.72e-10	267	68	159	40	40
unique_3777	132	324	603	ENSP00000296474	1086	1288	1401	1.19e-08	208	54	134	20	32
unique_3777	134	325	603	ENSP00000397550	213	434	488	2.33e-07	233	63	118	52	32
unique_3777	231	339	603	ENSP00000263923	1011	1122	1357	3.61e-07	115	36	70	9	18
unique_3777	134	315	603	ENSP00000390477	213	411	477	8.37e-07	210	58	113	39	30
unique_3777	449	537	603	ENSP00000454065	444	534	1198	1.84e-05	91	27	62	2	15
unique_3777	130	320	603	ENSP00000377291	214	420	683	2.57e-05	212	53	133	26	32
unique_3829	1040	1233	1476	ENSP00000479889	190	383	461	4.93e-19	199	57	132	10	13
unique_3829	1038	1289	1476	ENSP00000369375	826	1089	1125	3.81e-17	271	74	171	26	17
unique_3829	1038	1289	1476	ENSP00000430686	678	941	977	5.07e-17	271	74	171	26	17
unique_3829	1027	1284	1476	ENSP00000263798	503	778	891	8.64e-14	285	64	185	36	17
unique_3829	1040	1232	1476	ENSP00000296474	1086	1282	1401	3.18e-13	204	54	132	18	13
unique_3829	1144	1291	1476	ENSP00000263923	1011	1159	1357	4.88e-12	158	42	97	19	10
unique_3829	1029	1246	1476	ENSP00000390477	200	427	477	2.86e-09	242	63	141	38	15
unique_3829	1029	1234	1476	ENSP00000397550	200	417	488	1.17e-08	230	59	135	36	14
unique_3829	1414	1474	1476	ENSP00000454065	468	527	1198	3.09e-07	61	27	33	1	4
unique_3841	18	163	168	ENSP00000454065	398	527	1198	8.77e-08	167	42	67	58	87
unique_3846	153	347	662	ENSP00000503139	47	226	574	6.95e-05	201	44	130	27	29
unique_3846	153	347	662	ENSP00000412717	47	226	574	6.95e-05	201	44	130	27	29
unique_3878	50	133	205	ENSP00000263798	638	727	891	4.22e-06	91	27	56	8	41
unique_3878	62	192	205	ENSP00000390477	330	473	477	4.90e-06	148	44	83	21	64
unique_3878	52	137	205	ENSP00000479889	296	386	461	1.49e-04	93	27	57	9	42
unique_3878	50	178	205	ENSP00000263923	1011	1148	1357	1.74e-04	142	37	88	17	63
unique_3878	62	131	205	ENSP00000397550	330	413	488	3.52e-04	84	27	43	14	34
unique_3878	50	169	205	ENSP00000369375	947	1090	1125	0.002	146	33	85	28	59
unique_3878	50	169	205	ENSP00000430686	799	942	977	0.002	146	33	85	28	59
unique_3932	151	208	296	ENSP00000454065	207	277	1198	0.007	71	23	35	13	20
unique_3943	179	432	512	ENSP00000482760	181	434	970	2.40e-10	286	74	148	64	50
unique_3943	199	432	512	ENSP00000506143	149	382	795	9.52e-09	267	68	133	66	46
unique_3943	199	432	512	ENSP00000483552	149	382	795	9.52e-09	267	68	133	66	46
unique_3951	196	626	1089	ENSP00000324173	30	421	655	4.62e-34	431	114	278	39	40
unique_3970	1725	1805	3095	ENSP00000369207	270	347	1002	0.007	81	20	58	3	3
unique_4004	374	533	555	ENSP00000503139	401	552	574	2.79e-06	165	47	100	18	49
unique_4004	19	132	555	ENSP00000503139	33	149	574	4.30e-05	118	31	82	5	49
unique_4004	374	533	555	ENSP00000412717	401	552	574	2.79e-06	165	47	100	18	49
unique_4004	19	132	555	ENSP00000412717	33	149	574	4.30e-05	118	31	82	5	49
unique_4007	19	563	567	ENSP00000503139	33	552	574	1.03e-10	575	136	354	85	96
unique_4007	19	563	567	ENSP00000412717	33	552	574	1.03e-10	575	136	354	85	96
unique_4070	228	428	683	ENSP00000311545	47	251	887	7.90e-14	221	71	114	36	64
unique_4070	152	427	683	ENSP00000311545	55	346	887	2.12e-10	307	88	173	46	64
unique_4070	319	574	683	ENSP00000311545	46	308	887	3.38e-05	282	69	168	45	64
unique_4070	408	586	683	ENSP00000311545	43	223	887	0.002	195	52	113	30	64
unique_4070	128	678	683	ENSP00000429969	49	578	972	6.21e-12	589	145	347	97	81
unique_4070	128	519	683	ENSP00000415187	49	433	808	7.22e-12	416	108	253	55	64
unique_4070	136	478	683	ENSP00000415187	93	438	808	5.25e-07	385	94	210	81	64
unique_4070	228	566	683	ENSP00000415187	62	433	808	3.59e-06	395	97	219	79	64
unique_4070	128	519	683	ENSP00000310658	49	433	1000	1.08e-11	416	108	253	55	64
unique_4070	228	566	683	ENSP00000310658	62	433	1000	4.78e-06	395	97	219	79	64
unique_4070	147	569	683	ENSP00000403447	569	1041	2004	1.99e-10	512	129	255	128	64
unique_4070	135	292	683	ENSP00000403447	939	1083	2004	9.12e-09	162	51	90	21	64
unique_4070	146	523	683	ENSP00000403447	136	509	2004	1.17e-08	415	101	236	78	64
unique_4070	145	519	683	ENSP00000403447	745	1079	2004	1.22e-08	381	91	238	52	64
unique_4070	149	520	683	ENSP00000403447	337	722	2004	2.17e-04	425	91	242	92	64
unique_4070	147	569	683	ENSP00000408335	569	1041	2004	2.04e-10	512	129	255	128	64
unique_4070	135	292	683	ENSP00000408335	939	1083	2004	9.19e-09	162	51	90	21	64
unique_4070	146	523	683	ENSP00000408335	136	509	2004	1.15e-08	415	101	236	78	64
unique_4070	145	566	683	ENSP00000408335	745	1079	2004	1.33e-08	429	102	226	101	64
unique_4070	149	520	683	ENSP00000408335	337	722	2004	2.19e-04	425	91	242	92	64
unique_4094	75	207	318	ENSP00000447255	76	200	444	2.60e-04	137	36	85	16	42
unique_4143	66	126	193	ENSP00000351605	551	614	707	0.007	64	20	41	3	32
unique_4151	1358	1735	2268	ENSP00000498132	51	399	641	8.29e-21	393	94	240	59	17
unique_4151	1358	1735	2268	ENSP00000432332	51	399	641	8.29e-21	393	94	240	59	17
unique_4203	61	278	296	ENSP00000275358	1346	1583	1591	4.67e-14	252	72	132	48	80
unique_4203	43	236	296	ENSP00000275358	1391	1587	1591	2.71e-11	199	63	129	7	80
unique_4203	58	276	296	ENSP00000275358	1201	1421	1591	1.87e-07	238	65	137	36	80
unique_4203	172	279	296	ENSP00000275358	1298	1392	1591	1.06e-05	110	33	60	17	80
unique_4203	61	183	296	ENSP00000513002	486	641	781	3.52e-08	158	53	68	37	42
unique_4203	61	183	296	ENSP00000452786	486	641	789	3.59e-08	158	53	68	37	42
unique_4203	41	286	296	ENSP00000403447	117	440	2004	8.38e-08	328	84	158	86	86
unique_4203	39	292	296	ENSP00000403447	591	857	2004	6.70e-07	284	80	157	47	86
unique_4203	61	276	296	ENSP00000403447	868	1125	2004	3.08e-06	266	73	135	58	86
unique_4203	61	293	296	ENSP00000403447	103	369	2004	5.13e-06	278	75	147	56	86
unique_4203	39	278	296	ENSP00000403447	278	550	2004	1.63e-05	281	76	156	49	86
unique_4203	53	281	296	ENSP00000403447	669	933	2004	1.72e-04	267	72	155	40	86
unique_4203	42	234	296	ENSP00000403447	772	1007	2004	0.004	236	64	129	43	86
unique_4203	40	277	296	ENSP00000403447	440	689	2004	0.006	271	70	147	54	86
unique_4203	41	286	296	ENSP00000408335	117	440	2004	1.10e-07	328	84	158	86	86
unique_4203	39	292	296	ENSP00000408335	591	857	2004	6.88e-07	284	80	157	47	86
unique_4203	61	276	296	ENSP00000408335	868	1125	2004	3.11e-06	266	73	135	58	86
unique_4203	61	293	296	ENSP00000408335	103	369	2004	6.74e-06	278	75	147	56	86
unique_4203	39	278	296	ENSP00000408335	278	550	2004	1.66e-05	281	76	156	49	86
unique_4203	53	281	296	ENSP00000408335	669	933	2004	1.72e-04	267	72	155	40	86
unique_4203	42	234	296	ENSP00000408335	772	1007	2004	0.004	236	64	129	43	86
unique_4203	40	277	296	ENSP00000408335	440	689	2004	0.006	271	70	147	54	86
unique_4203	143	230	296	ENSP00000369375	227	340	1125	1.23e-06	114	31	57	26	76
unique_4203	91	203	296	ENSP00000369375	208	344	1125	1.93e-06	142	41	67	34	76
unique_4203	44	134	296	ENSP00000369375	262	340	1125	0.001	112	29	29	54	76
unique_4203	254	291	296	ENSP00000369375	227	267	1125	0.002	41	15	23	3	76
unique_4203	51	289	296	ENSP00000365332	12	269	402	1.77e-06	278	82	137	59	84
unique_4203	50	269	296	ENSP00000365332	101	345	402	2.91e-05	278	75	112	91	84
unique_4203	40	234	296	ENSP00000365332	136	396	402	0.008	264	75	117	72	84
unique_4203	61	173	296	ENSP00000283249	479	618	789	1.30e-05	144	49	60	35	38
unique_4203	50	118	296	ENSP00000503546	568	646	799	1.91e-04	79	32	37	10	23
unique_4203	50	118	296	ENSP00000379350	568	646	799	1.91e-04	79	32	37	10	23
unique_4203	50	118	296	ENSP00000503538	568	646	826	1.99e-04	79	32	37	10	23
unique_4203	143	199	296	ENSP00000430686	123	194	977	2.17e-04	72	22	35	15	32
unique_4203	254	291	296	ENSP00000430686	123	163	977	0.001	41	15	23	3	32
unique_4203	161	267	296	ENSP00000222573	505	614	770	6.20e-04	118	36	63	19	74
unique_4203	48	96	296	ENSP00000222573	559	616	770	0.003	61	22	24	15	74
unique_4203	96	214	296	ENSP00000222573	504	607	770	0.004	129	41	53	35	74
unique_4203	161	267	296	ENSP00000441561	370	479	635	6.64e-04	118	36	63	19	74
unique_4203	48	96	296	ENSP00000441561	424	481	635	0.002	61	22	24	15	74
unique_4203	96	214	296	ENSP00000441561	369	472	635	0.004	129	41	53	35	74
unique_4203	42	114	296	ENSP00000367064	400	480	3624	0.004	84	32	38	14	25
unique_4203	187	277	296	ENSP00000200181	489	574	1823	0.006	100	34	43	23	31
unique_4265	271	578	602	ENSP00000345672	23	326	340	1.54e-19	344	84	184	76	51
unique_4287	350	453	540	ENSP00000479889	282	384	461	5.47e-07	110	33	64	13	19
unique_4287	344	456	540	ENSP00000263923	993	1106	1357	3.47e-05	128	33	66	29	21
unique_4287	374	470	540	ENSP00000397550	330	442	488	3.45e-04	118	29	63	26	18
unique_4287	321	417	540	ENSP00000377291	277	391	683	8.59e-04	117	33	62	22	18
unique_4287	374	447	540	ENSP00000390477	330	411	477	8.86e-04	82	23	51	8	14
unique_4287	357	453	540	ENSP00000430686	794	894	977	0.001	110	26	62	22	18
unique_4287	357	453	540	ENSP00000369375	942	1042	1125	0.001	110	26	62	22	18
unique_4287	367	483	540	ENSP00000263798	643	755	891	0.002	119	28	83	8	22
unique_4296	8	178	201	ENSP00000449241	407	573	1193	9.16e-06	177	46	115	16	85
unique_4325	83	124	124	ENSP00000385017	56	96	1508	0.005	42	16	25	1	34
unique_4366	797	942	974	ENSP00000263798	646	782	891	0.010	147	34	102	11	15
unique_4373	60	164	225	ENSP00000248668	112	227	772	4.11e-04	116	36	69	11	47
unique_4374	150	321	334	ENSP00000403447	880	1039	2004	1.73e-06	181	49	102	30	51
unique_4374	179	295	334	ENSP00000403447	749	853	2004	3.37e-05	118	39	65	14	51
unique_4374	181	255	334	ENSP00000403447	497	564	2004	0.003	76	26	41	9	51
unique_4374	150	321	334	ENSP00000408335	880	1039	2004	1.77e-06	181	49	102	30	51
unique_4374	179	295	334	ENSP00000408335	749	853	2004	3.37e-05	118	39	65	14	51
unique_4374	181	255	334	ENSP00000408335	497	564	2004	0.003	76	26	41	9	51
unique_4428	536	686	706	ENSP00000263923	1026	1166	1357	0.001	156	32	104	20	21
unique_4437	2454	2639	3001	ENSP00000311545	20	204	887	2.13e-19	200	64	107	29	6
unique_4437	2489	2638	3001	ENSP00000311545	153	300	887	5.44e-14	164	53	81	30	6
unique_4437	2457	2669	3001	ENSP00000415187	35	256	808	1.20e-11	240	70	125	45	7
unique_4437	2493	2639	3001	ENSP00000415187	306	434	808	5.91e-11	150	45	81	24	7
unique_4437	2487	2645	3001	ENSP00000415187	192	362	808	3.84e-06	179	47	104	28	7
unique_4437	2475	2661	3001	ENSP00000367064	270	452	3624	3.46e-10	198	59	113	26	7
unique_4437	2456	2645	3001	ENSP00000367064	118	347	3624	4.28e-09	238	63	119	56	7
unique_4437	2457	2703	3001	ENSP00000429969	35	291	972	1.08e-09	278	77	149	52	8
unique_4437	2469	2639	3001	ENSP00000429969	283	434	972	1.75e-08	177	51	95	31	8
unique_4437	2457	2705	3001	ENSP00000310658	35	293	1000	1.16e-09	280	77	151	52	8
unique_4437	2469	2707	3001	ENSP00000310658	283	502	1000	8.92e-09	250	68	141	41	8
unique_4437	2489	2640	3001	ENSP00000408335	571	723	2004	2.34e-09	163	48	94	21	7
unique_4437	2489	2640	3001	ENSP00000408335	414	583	2004	8.18e-08	186	54	82	50	7
unique_4437	2467	2640	3001	ENSP00000408335	932	1081	2004	2.60e-06	181	53	90	38	7
unique_4437	2454	2650	3001	ENSP00000408335	267	484	2004	3.80e-06	233	60	122	51	7
unique_4437	2492	2640	3001	ENSP00000408335	179	349	2004	9.71e-05	177	51	92	34	7
unique_4437	2489	2640	3001	ENSP00000403447	571	723	2004	2.36e-09	163	48	94	21	7
unique_4437	2489	2640	3001	ENSP00000403447	414	583	2004	8.11e-08	186	54	82	50	7
unique_4437	2467	2640	3001	ENSP00000403447	932	1081	2004	2.62e-06	181	53	90	38	7
unique_4437	2454	2650	3001	ENSP00000403447	267	484	2004	3.83e-06	233	60	122	51	7
unique_4437	2492	2640	3001	ENSP00000403447	179	349	2004	9.71e-05	177	51	92	34	7
unique_4437	2499	2537	3001	ENSP00000383279	183	221	1375	4.24e-04	39	16	23	0	1
unique_4437	2503	2538	3001	ENSP00000383279	430	465	1375	5.74e-04	36	16	20	0	1
unique_4456	135	266	562	ENSP00000408335	1660	1791	2004	3.38e-05	132	45	87	0	37
unique_4456	169	342	562	ENSP00000408335	1580	1761	2004	0.005	191	60	105	26	37
unique_4456	135	266	562	ENSP00000403447	1660	1791	2004	3.38e-05	132	45	87	0	37
unique_4456	169	342	562	ENSP00000403447	1580	1761	2004	0.005	191	60	105	26	37
unique_4456	166	232	562	ENSP00000449241	1081	1147	1193	1.78e-04	67	22	45	0	12
unique_4468	18	554	574	ENSP00000503139	21	555	574	0.0	537	296	239	2	94
unique_4468	18	554	574	ENSP00000412717	21	555	574	0.0	537	296	239	2	94
unique_4478	154	457	563	ENSP00000296474	1002	1292	1401	2.37e-07	330	69	196	65	54
unique_4478	211	446	563	ENSP00000263798	516	728	891	1.84e-06	250	51	148	51	42
unique_4478	212	535	563	ENSP00000369375	823	1108	1125	5.86e-06	343	70	197	76	58
unique_4478	212	535	563	ENSP00000430686	675	960	977	9.55e-06	343	72	195	76	58
unique_4478	219	359	563	ENSP00000377291	218	362	683	1.92e-05	146	40	100	6	25
unique_4478	202	384	563	ENSP00000390477	196	384	477	2.60e-04	199	52	121	26	33
unique_4478	216	511	563	ENSP00000479889	189	445	461	5.99e-04	302	65	186	51	53
unique_4478	202	384	563	ENSP00000397550	196	384	488	8.13e-04	199	52	121	26	33
unique_4495	110	196	217	ENSP00000449241	926	1012	1193	2.79e-25	87	40	47	0	40
unique_4514	470	674	2227	ENSP00000369375	830	1051	1125	2.60e-09	229	58	140	31	9
unique_4514	470	674	2227	ENSP00000430686	682	903	977	4.33e-09	229	58	140	31	9
unique_4514	470	672	2227	ENSP00000296474	1088	1298	1401	2.06e-07	217	60	137	20	9
unique_4514	567	689	2227	ENSP00000263923	1011	1139	1357	3.36e-07	133	38	81	14	6
unique_4514	468	658	2227	ENSP00000479889	190	383	461	4.75e-07	196	44	145	7	9
unique_4514	459	648	2227	ENSP00000390477	202	400	477	7.42e-06	205	53	131	21	9
unique_4514	459	648	2227	ENSP00000397550	202	400	488	1.91e-05	205	53	131	21	9
unique_4514	2101	2209	2227	ENSP00000454065	464	566	1198	1.71e-04	110	34	68	8	5
unique_4568	78	598	619	ENSP00000308312	102	529	606	4.09e-17	526	122	301	103	84
unique_4587	175	233	420	ENSP00000369207	282	339	1002	0.005	59	23	35	1	14
unique_4597	112	302	359	ENSP00000479889	192	383	461	8.69e-17	198	57	128	13	53
unique_4597	109	316	359	ENSP00000430686	679	911	977	2.43e-15	245	65	131	49	58
unique_4597	109	316	359	ENSP00000369375	827	1059	1125	2.67e-15	245	65	131	49	58
unique_4597	111	346	359	ENSP00000296474	1087	1323	1401	1.72e-14	245	63	165	17	66
unique_4597	112	273	359	ENSP00000377291	218	394	683	2.54e-13	179	46	114	19	45
unique_4597	106	306	359	ENSP00000263798	518	733	891	3.61e-13	218	55	144	19	56
unique_4597	107	297	359	ENSP00000390477	208	411	477	1.57e-11	211	56	128	27	53
unique_4597	107	297	359	ENSP00000397550	208	411	488	2.71e-11	211	56	128	27	53
unique_4597	212	341	359	ENSP00000263923	1011	1137	1357	1.13e-10	136	44	77	15	36
unique_4604	6001	6110	11945	ENSP00000369207	229	337	1002	0.001	125	38	56	31	1
unique_4622	64	96	129	ENSP00000320084	491	519	535	0.003	33	17	12	4	26
unique_4643	80	656	666	ENSP00000503139	13	555	574	2.04e-119	578	204	338	36	87
unique_4643	80	656	666	ENSP00000412717	13	555	574	2.04e-119	578	204	338	36	87
unique_4649	992	1233	1446	ENSP00000381475	101	276	669	3.32e-06	245	61	112	72	21
unique_4649	637	702	1446	ENSP00000381475	201	264	669	0.003	66	22	42	2	21
unique_4649	360	392	1446	ENSP00000497931	437	469	1322	0.001	33	15	18	0	6
unique_4649	993	1039	1446	ENSP00000497931	437	482	1322	0.001	47	18	28	1	6
unique_4649	359	468	1446	ENSP00000497274	652	770	1546	0.002	125	34	70	21	21
unique_4649	994	1026	1446	ENSP00000497274	654	686	1546	0.005	33	15	18	0	21
unique_4649	1177	1341	1446	ENSP00000497274	761	944	1546	0.006	186	47	116	23	21
unique_4649	985	1026	1446	ENSP00000494751	421	460	1279	0.003	42	18	22	2	9
unique_4649	636	716	1446	ENSP00000494751	517	597	1279	0.008	84	26	52	6	9
unique_4649	985	1026	1446	ENSP00000487081	421	460	860	0.003	42	18	22	2	9
unique_4649	636	716	1446	ENSP00000487081	517	597	860	0.008	84	26	52	6	9
unique_4722	453	698	949	ENSP00000369375	819	1082	1125	1.50e-15	273	67	170	36	26
unique_4722	453	698	949	ENSP00000430686	671	934	977	3.63e-15	273	67	170	36	26
unique_4722	453	698	949	ENSP00000263798	512	776	891	4.76e-15	267	66	178	23	26
unique_4722	464	654	949	ENSP00000479889	192	385	461	1.25e-12	196	52	137	7	20
unique_4722	445	698	949	ENSP00000296474	1073	1331	1401	1.88e-12	270	68	175	27	27
unique_4722	408	649	949	ENSP00000390477	163	413	477	6.35e-10	266	71	156	39	26
unique_4722	408	649	949	ENSP00000397550	163	413	488	2.51e-09	266	71	156	39	26
unique_4722	464	668	949	ENSP00000377291	218	437	683	8.73e-09	222	58	145	19	22
unique_4722	555	656	949	ENSP00000263923	1003	1106	1357	3.28e-08	107	32	67	8	11
unique_4809	212	379	493	ENSP00000296474	1110	1286	1401	4.94e-09	186	44	115	27	34
unique_4809	284	370	493	ENSP00000263923	1008	1095	1357	1.54e-07	90	26	59	5	18
unique_4809	284	388	493	ENSP00000263798	635	740	891	1.13e-04	108	25	78	5	21
unique_4809	229	374	493	ENSP00000430686	724	884	977	1.66e-04	168	39	100	29	30
unique_4809	229	374	493	ENSP00000369375	872	1032	1125	1.79e-04	168	39	100	29	30
unique_4811	117	413	511	ENSP00000296474	994	1304	1401	2.20e-19	317	78	213	26	58
unique_4811	194	439	511	ENSP00000369375	819	1082	1125	2.61e-19	275	70	165	40	48
unique_4811	194	439	511	ENSP00000430686	671	934	977	3.71e-19	275	70	165	40	48
unique_4811	199	450	511	ENSP00000263798	518	789	891	1.65e-15	273	59	192	22	49
unique_4811	205	400	511	ENSP00000479889	192	389	461	5.97e-15	208	56	130	22	38
unique_4811	305	397	511	ENSP00000263923	1008	1106	1357	6.51e-11	99	30	63	6	18
unique_4811	205	394	511	ENSP00000377291	218	421	683	1.96e-09	211	54	129	28	37
unique_4811	199	369	511	ENSP00000390477	207	386	477	5.76e-07	192	49	110	33	33
unique_4811	199	390	511	ENSP00000397550	207	413	488	1.53e-06	219	54	126	39	38
unique_4834	52	167	260	ENSP00000431461	45	161	190	4.69e-04	120	29	84	7	45
unique_4834	163	207	260	ENSP00000404537	87	135	248	0.007	49	14	31	4	17
unique_4879	17	184	193	ENSP00000449241	402	562	1193	7.05e-05	177	50	102	25	87
unique_4960	515	655	1909	ENSP00000479889	237	361	461	5.86e-07	153	48	65	40	7
unique_4960	539	653	1909	ENSP00000377291	280	389	683	4.88e-06	120	35	70	15	6
unique_4960	550	631	1909	ENSP00000263798	603	680	891	2.54e-05	86	26	48	12	4
unique_4960	510	631	1909	ENSP00000296474	1111	1233	1401	2.81e-05	123	30	92	1	6
unique_4960	539	642	1909	ENSP00000369375	894	1000	1125	1.59e-04	107	28	76	3	5
unique_4960	539	629	1909	ENSP00000430686	746	839	977	2.19e-04	94	26	65	3	5
unique_4960	556	633	1909	ENSP00000263923	976	1055	1357	5.68e-04	80	21	57	2	4
unique_4960	553	628	1909	ENSP00000390477	260	357	477	0.004	103	28	43	32	4
unique_4960	599	628	1909	ENSP00000397550	328	357	488	0.007	30	14	16	0	2
unique_4974	492	661	770	ENSP00000449241	406	572	1193	3.84e-09	176	49	112	15	22
unique_4975	5	161	198	ENSP00000308312	397	553	606	2.33e-28	160	64	90	6	79
unique_4991	273	360	552	ENSP00000390477	331	423	477	6.16e-07	98	30	53	15	16
unique_4991	273	351	552	ENSP00000397550	331	414	488	6.75e-07	89	28	46	15	14
unique_4991	268	364	552	ENSP00000479889	302	391	461	2.38e-04	103	30	54	19	18
unique_4991	172	393	552	ENSP00000263798	536	762	891	4.77e-04	241	56	152	33	40
unique_5042	140	219	359	ENSP00000300289	378	457	506	9.42e-05	80	18	62	0	37
unique_5042	160	272	359	ENSP00000300289	49	158	506	9.67e-05	118	30	75	13	37
unique_5042	159	285	359	ENSP00000457262	44	171	196	3.73e-04	138	32	85	21	35
unique_5058	180	407	681	ENSP00000479889	148	385	461	2.13e-15	241	59	166	16	33
unique_5058	207	462	681	ENSP00000369375	818	1089	1125	4.72e-13	280	76	172	32	38
unique_5058	219	462	681	ENSP00000430686	682	941	977	9.41e-13	267	73	164	30	36
unique_5058	216	457	681	ENSP00000263798	521	778	891	6.93e-10	265	67	168	30	36
unique_5058	219	455	681	ENSP00000296474	1088	1331	1401	7.56e-10	251	59	171	21	35
unique_5058	556	655	681	ENSP00000454065	466	571	1198	7.07e-08	106	26	74	6	16
unique_5058	588	666	681	ENSP00000454065	462	538	1198	0.001	79	22	55	2	16
unique_5058	316	464	681	ENSP00000263923	1011	1159	1357	1.02e-06	155	40	103	12	22
unique_5058	219	382	681	ENSP00000390477	213	386	477	5.27e-04	187	50	101	36	24
unique_5058	219	410	681	ENSP00000397550	213	434	488	7.50e-04	236	58	120	58	28
unique_5078	59	119	374	ENSP00000402228	66	122	433	2.66e-04	61	18	39	4	16
unique_5079	156	248	652	ENSP00000503139	47	143	574	2.15e-08	97	30	63	4	14
unique_5079	156	248	652	ENSP00000412717	47	143	574	2.15e-08	97	30	63	4	14
unique_5086	237	428	608	ENSP00000311545	77	279	887	8.27e-07	223	64	108	51	32
unique_5086	262	462	608	ENSP00000408335	951	1135	2004	3.65e-06	203	54	129	20	39
unique_5086	228	424	608	ENSP00000408335	842	1051	2004	0.001	238	56	113	69	39
unique_5086	262	462	608	ENSP00000403447	951	1135	2004	3.78e-06	203	54	129	20	39
unique_5086	228	424	608	ENSP00000403447	842	1051	2004	0.001	238	56	113	69	39
unique_5086	298	421	608	ENSP00000429969	63	171	972	9.93e-05	127	36	70	21	20
unique_5086	298	421	608	ENSP00000310658	63	171	1000	1.17e-04	127	36	70	21	20
unique_5086	298	421	608	ENSP00000415187	63	171	808	1.51e-04	127	36	70	21	26
unique_5086	262	416	608	ENSP00000415187	303	443	808	4.83e-04	159	42	95	22	26
unique_5089	30	115	296	ENSP00000437940	300	382	557	4.91e-04	86	26	57	3	29
unique_5113	397	436	611	ENSP00000380963	43	78	161	0.004	40	19	17	4	7
unique_5125	755	964	1014	ENSP00000482760	245	452	970	7.82e-05	239	58	121	60	21
unique_5125	755	966	1014	ENSP00000506143	193	402	795	0.004	232	54	136	42	21
unique_5125	755	966	1014	ENSP00000483552	193	402	795	0.004	232	54	136	42	21
unique_5147	938	1344	1355	ENSP00000312326	318	736	764	3.92e-43	441	123	262	56	30
unique_5147	1170	1344	1355	ENSP00000468632	19	193	221	1.78e-23	176	56	118	2	13
unique_5147	938	1225	1355	ENSP00000484312	318	617	635	1.07e-20	321	80	187	54	21
unique_5151	276	363	1151	ENSP00000369207	266	348	1002	0.005	88	27	56	5	8
unique_5165	2	396	396	ENSP00000308312	2	390	606	6.02e-115	399	175	210	14	99
unique_5168	248	428	893	ENSP00000308321	78	228	417	3.91e-08	185	43	104	38	20
unique_5172	1171	1436	2811	ENSP00000296474	1087	1357	1401	1.21e-18	280	77	180	23	9
unique_5172	1264	1417	2811	ENSP00000263923	1000	1159	1357	2.94e-11	161	45	108	8	5
unique_5172	1126	1408	2811	ENSP00000263798	486	776	891	1.14e-10	316	69	189	58	10
unique_5172	1158	1408	2811	ENSP00000369375	816	1082	1125	2.04e-10	284	70	164	50	9
unique_5172	1158	1408	2811	ENSP00000430686	668	934	977	4.26e-10	284	70	164	50	9
unique_5172	1156	1375	2811	ENSP00000479889	178	396	461	4.58e-09	235	63	141	31	8
unique_5172	1172	1363	2811	ENSP00000377291	218	421	683	4.87e-08	208	50	138	20	7
unique_5172	1171	1359	2811	ENSP00000390477	212	413	477	2.55e-05	217	55	119	43	7
unique_5172	1171	1359	2811	ENSP00000397550	212	413	488	1.02e-04	217	55	119	43	7
unique_5199	86	203	310	ENSP00000420525	689	797	802	0.002	123	33	71	19	38
unique_5199	86	203	310	ENSP00000223051	689	797	802	0.002	123	33	71	19	38
unique_5210	9	219	350	ENSP00000479889	192	397	461	2.89e-14	218	65	134	19	60
unique_5210	7	197	350	ENSP00000430686	680	884	977	5.11e-12	210	60	126	24	55
unique_5210	7	197	350	ENSP00000369375	828	1032	1125	7.22e-12	210	60	126	24	55
unique_5210	1	166	350	ENSP00000377291	211	380	683	9.20e-11	175	48	113	14	47
unique_5210	7	196	350	ENSP00000390477	211	413	477	1.74e-08	212	55	126	31	54
unique_5210	7	196	350	ENSP00000397550	211	413	488	1.96e-08	212	55	126	31	54
unique_5210	107	205	350	ENSP00000263923	1010	1108	1357	4.53e-07	107	30	61	16	28
unique_5210	8	197	350	ENSP00000296474	1087	1281	1401	5.81e-07	208	51	126	31	54
unique_5227	997	1256	1364	ENSP00000482760	197	453	970	3.13e-11	280	70	167	43	19
unique_5227	982	1264	1364	ENSP00000506143	122	409	795	4.39e-10	311	78	182	51	21
unique_5227	982	1264	1364	ENSP00000483552	122	409	795	4.39e-10	311	78	182	51	21
unique_5265	96	165	214	ENSP00000300289	35	106	506	0.001	72	17	53	2	33
unique_5266	1612	1677	2130	ENSP00000263923	977	1051	1357	8.97e-08	75	27	39	9	8
unique_5266	1977	2077	2130	ENSP00000263923	1081	1177	1357	0.005	104	29	65	10	8
unique_5266	1641	1701	2130	ENSP00000479889	298	360	461	3.98e-07	63	25	36	2	3
unique_5266	1641	1678	2130	ENSP00000377291	325	364	683	6.23e-05	40	18	20	2	2
unique_5266	1641	1677	2130	ENSP00000369375	951	987	1125	1.79e-04	37	15	22	0	2
unique_5266	1641	1677	2130	ENSP00000430686	803	839	977	1.84e-04	37	15	22	0	2
unique_5266	1629	1686	2130	ENSP00000296474	1181	1239	1401	2.35e-04	60	18	39	3	3
unique_5266	1652	1714	2130	ENSP00000390477	333	399	477	3.78e-04	70	21	39	10	3
unique_5266	1652	1714	2130	ENSP00000397550	333	399	488	5.24e-04	70	21	39	10	3
unique_5266	1616	1677	2130	ENSP00000263798	617	678	891	0.003	62	18	44	0	3
unique_5285	53	423	811	ENSP00000381475	38	363	669	9.94e-47	372	119	206	47	77
unique_5285	498	748	811	ENSP00000381475	366	604	669	3.71e-11	258	63	169	26	77
unique_5285	135	366	811	ENSP00000363868	1914	2131	2262	5.87e-16	237	69	144	24	29
unique_5285	144	354	811	ENSP00000363868	914	1113	2262	3.43e-15	214	63	134	17	29
unique_5285	138	357	811	ENSP00000497931	1088	1301	1322	8.15e-12	225	59	150	16	27
unique_5285	138	333	811	ENSP00000497931	430	619	1322	6.16e-08	200	53	133	14	27
unique_5285	145	378	811	ENSP00000494751	427	639	1279	2.36e-07	237	49	161	27	29
unique_5285	145	378	811	ENSP00000487081	427	639	860	3.88e-07	242	50	155	37	29
unique_5285	156	361	811	ENSP00000497274	664	850	1546	1.15e-05	209	45	139	25	27
unique_5285	144	357	811	ENSP00000497274	1315	1519	1546	4.80e-04	221	46	152	23	27
unique_5305	140	307	547	ENSP00000263798	513	696	891	2.44e-13	189	51	112	26	31
unique_5305	137	368	547	ENSP00000296474	1072	1282	1401	2.74e-12	242	66	135	41	42
unique_5305	241	369	547	ENSP00000263923	999	1101	1357	1.88e-10	133	38	61	34	24
unique_5305	150	368	547	ENSP00000479889	192	382	461	1.77e-07	225	52	133	40	40
unique_5305	77	369	547	ENSP00000430686	626	886	977	2.49e-07	313	71	170	72	54
unique_5305	77	369	547	ENSP00000369375	773	1034	1125	3.63e-07	313	71	171	71	54
unique_5305	150	304	547	ENSP00000377291	218	374	683	0.002	161	37	114	10	28
unique_5312	12	289	289	ENSP00000441875	18	298	300	1.74e-103	281	146	132	3	96
unique_5312	8	273	289	ENSP00000300408	4	270	273	2.28e-95	268	137	128	3	92
unique_5318	133	282	332	ENSP00000340949	3	124	398	0.008	150	36	86	28	45
unique_5364	1	52	112	ENSP00000504727	26	81	449	0.006	56	15	37	4	46
unique_5368	511	621	1634	ENSP00000441561	429	545	635	0.002	117	29	82	6	7
unique_5368	511	621	1634	ENSP00000222573	564	680	770	0.004	117	29	82	6	7
unique_5374	2888	2979	3396	ENSP00000351605	580	670	707	0.005	98	35	50	13	3
unique_5379	866	994	2074	ENSP00000369207	233	354	1002	0.003	137	44	70	23	6
unique_5395	121	317	368	ENSP00000248668	70	258	772	2.84e-08	210	61	115	34	54
unique_5395	142	316	368	ENSP00000345985	53	247	790	1.97e-06	195	55	120	20	48
unique_5395	187	313	368	ENSP00000440049	93	270	421	0.003	179	42	84	53	35
unique_5401	40	245	392	ENSP00000296474	1076	1281	1401	1.15e-13	223	63	126	34	53
unique_5401	49	249	392	ENSP00000479889	189	385	461	1.73e-11	212	57	129	26	51
unique_5401	42	253	392	ENSP00000263798	514	735	891	6.44e-11	232	63	139	30	54
unique_5401	33	265	392	ENSP00000430686	656	905	977	1.46e-10	263	69	151	43	59
unique_5401	33	265	392	ENSP00000369375	804	1053	1125	1.61e-10	263	69	151	43	59
unique_5401	123	253	392	ENSP00000263923	985	1108	1357	1.18e-09	135	41	79	15	33
unique_5401	52	248	392	ENSP00000377291	218	421	683	1.65e-05	217	52	132	33	50
unique_5401	51	244	392	ENSP00000390477	212	413	477	0.002	218	48	130	40	49
unique_5401	51	244	392	ENSP00000397550	212	413	488	0.006	218	48	130	40	49
unique_5412	740	958	4624	ENSP00000369207	241	467	1002	0.001	231	54	161	16	5
unique_5413	475	550	639	ENSP00000479889	301	381	461	7.38e-05	82	25	50	7	12
unique_5413	480	543	639	ENSP00000390477	330	407	477	0.003	79	25	38	16	10
unique_5413	480	543	639	ENSP00000397550	330	407	488	0.005	82	27	33	22	10
unique_5417	185	416	665	ENSP00000479889	189	384	461	9.43e-13	234	50	144	40	35
unique_5417	179	332	665	ENSP00000430686	673	838	977	1.07e-08	169	49	102	18	23
unique_5417	179	332	665	ENSP00000369375	821	986	1125	1.16e-08	169	49	102	18	23
unique_5417	189	349	665	ENSP00000296474	1089	1248	1401	1.77e-08	169	51	101	17	24
unique_5417	178	420	665	ENSP00000390477	203	431	477	1.31e-04	272	65	135	72	37
unique_5417	178	412	665	ENSP00000397550	203	413	488	1.80e-04	254	60	132	62	35
unique_5417	480	628	665	ENSP00000454065	362	528	1198	0.002	167	34	115	18	22
unique_5450	230	404	431	ENSP00000449241	407	574	1193	2.87e-09	183	43	117	23	41
unique_5460	522	777	797	ENSP00000497931	1092	1314	1322	1.60e-24	259	79	141	39	33
unique_5460	526	782	797	ENSP00000497931	438	659	1322	3.78e-21	262	78	139	45	33
unique_5460	541	778	797	ENSP00000497274	1332	1533	1546	7.14e-18	239	74	127	38	37
unique_5460	505	797	797	ENSP00000497274	634	880	1546	5.52e-15	294	72	174	48	37
unique_5460	505	778	797	ENSP00000487081	404	632	860	2.63e-14	278	65	160	53	34
unique_5460	505	778	797	ENSP00000494751	404	632	1279	3.45e-14	278	65	160	53	35
unique_5460	505	784	797	ENSP00000494751	990	1230	1279	5.40e-10	280	66	175	39	35
unique_5460	521	772	797	ENSP00000363868	911	1136	2262	3.48e-08	252	63	163	26	32
unique_5460	525	755	797	ENSP00000363868	1928	2147	2262	2.66e-05	244	61	146	37	32
unique_5460	521	767	797	ENSP00000381475	98	307	669	1.00e-06	250	61	146	43	31
unique_5509	460	646	708	ENSP00000257770	317	513	575	1.07e-20	197	61	126	10	56
unique_5509	107	317	708	ENSP00000257770	28	248	575	1.63e-06	226	58	148	20	56
unique_5518	1451	1572	4500	ENSP00000263798	601	726	891	3.46e-11	126	36	86	4	3
unique_5518	1446	1572	4500	ENSP00000479889	255	381	461	5.43e-11	131	47	76	8	3
unique_5518	1399	1587	4500	ENSP00000369375	857	1048	1125	1.17e-08	203	50	128	25	4
unique_5518	1483	1587	4500	ENSP00000263923	1008	1115	1357	1.55e-08	108	31	74	3	2
unique_5518	1399	1574	4500	ENSP00000430686	709	886	977	1.16e-07	189	47	118	24	4
unique_5518	1426	1572	4500	ENSP00000296474	1134	1281	1401	1.39e-07	154	35	106	13	3
unique_5518	1390	1576	4500	ENSP00000377291	235	422	683	0.001	201	47	127	27	4
unique_5521	245	433	710	ENSP00000479889	192	385	461	9.69e-18	197	62	124	11	27
unique_5521	239	451	710	ENSP00000263798	518	749	891	8.75e-10	235	55	155	25	30
unique_5521	200	451	710	ENSP00000430686	631	907	977	1.19e-08	281	74	174	33	35
unique_5521	244	451	710	ENSP00000369375	829	1055	1125	5.93e-08	231	64	140	27	29
unique_5521	240	444	710	ENSP00000397550	208	443	488	2.45e-07	252	66	123	63	29
unique_5521	240	409	710	ENSP00000390477	208	387	477	6.15e-07	196	55	99	42	24
unique_5521	243	435	710	ENSP00000296474	1086	1288	1401	8.68e-07	212	51	133	28	27
unique_5521	236	431	710	ENSP00000377291	209	420	683	2.74e-06	216	60	132	24	28
unique_5521	557	674	710	ENSP00000454065	444	571	1198	5.75e-06	128	35	83	10	17
unique_5521	342	435	710	ENSP00000263923	1011	1106	1357	4.98e-05	99	29	62	8	13
unique_5538	2101	2352	2461	ENSP00000479889	202	385	461	5.43e-08	256	59	121	76	10
unique_5538	2107	2351	2461	ENSP00000377291	233	421	683	2.34e-06	252	60	122	70	10
unique_5538	2141	2215	2461	ENSP00000369375	882	972	1125	2.02e-05	92	29	45	18	3
unique_5538	2141	2215	2461	ENSP00000430686	734	824	977	3.16e-05	92	29	45	18	3
unique_5538	2139	2215	2461	ENSP00000390477	256	343	477	8.54e-05	89	31	45	13	3
unique_5538	2139	2215	2461	ENSP00000397550	256	343	488	2.12e-04	89	31	45	13	3
unique_5538	2320	2399	2461	ENSP00000263798	698	778	891	0.001	81	21	59	1	3
unique_5544	94	182	1255	ENSP00000308312	360	447	606	0.001	89	19	69	1	7
unique_5551	1790	1957	3956	ENSP00000263923	1025	1159	1357	3.56e-04	174	42	87	45	4
unique_5551	1786	1844	3956	ENSP00000390477	328	392	477	8.03e-04	65	22	37	6	1
unique_5551	1786	1855	3956	ENSP00000397550	328	403	488	0.001	76	23	47	6	2
unique_5551	1790	1839	3956	ENSP00000479889	308	361	461	0.003	54	20	30	4	1
unique_5559	132	296	774	ENSP00000377291	218	381	683	1.85e-08	172	48	109	15	21
unique_5559	132	278	774	ENSP00000479889	192	344	461	1.63e-06	155	43	102	10	24
unique_5559	382	418	774	ENSP00000479889	348	383	461	5.29e-04	37	19	17	1	24
unique_5559	91	272	774	ENSP00000263798	479	678	891	8.05e-06	201	44	137	20	24
unique_5559	94	272	774	ENSP00000296474	1050	1231	1401	6.06e-05	185	31	145	9	23
unique_5559	131	289	774	ENSP00000369375	829	1003	1125	1.33e-04	177	39	118	20	21
unique_5559	131	289	774	ENSP00000430686	681	855	977	1.86e-04	177	39	118	20	21
unique_5559	122	271	774	ENSP00000390477	203	357	477	2.39e-04	161	39	105	17	19
unique_5559	122	271	774	ENSP00000397550	203	357	488	7.30e-04	161	39	105	17	19
unique_5569	94	364	1598	ENSP00000263798	517	782	891	1.34e-09	285	66	186	33	17
unique_5569	67	311	1598	ENSP00000377291	183	421	683	1.54e-08	265	61	158	46	15
unique_5569	99	359	1598	ENSP00000296474	1086	1333	1401	5.07e-08	270	67	172	31	16
unique_5569	101	364	1598	ENSP00000369375	830	1089	1125	1.63e-07	274	70	180	24	17
unique_5569	101	364	1598	ENSP00000430686	682	941	977	1.69e-07	274	70	180	24	17
unique_5569	223	359	1598	ENSP00000263923	1022	1152	1357	2.10e-06	142	35	91	16	9
unique_5569	101	307	1598	ENSP00000390477	213	413	477	4.44e-04	225	59	124	42	13
unique_5569	101	307	1598	ENSP00000397550	213	413	488	0.002	225	59	124	42	13
unique_5589	215	335	903	ENSP00000369207	217	346	1002	0.001	136	46	69	21	13
unique_5624	147	226	311	ENSP00000457262	44	126	196	7.03e-19	83	34	46	3	26
unique_5624	124	209	311	ENSP00000300289	27	110	506	2.76e-16	86	35	49	2	31
unique_5624	148	219	311	ENSP00000300289	398	473	506	1.75e-13	77	31	40	6	31
unique_5675	2243	2486	2486	ENSP00000369375	866	1114	1125	7.08e-21	257	81	155	21	10
unique_5675	2243	2486	2486	ENSP00000430686	718	966	977	1.70e-20	257	81	155	21	10
unique_5675	2307	2485	2486	ENSP00000263923	1000	1178	1357	3.53e-15	186	62	110	14	9
unique_5675	2247	2296	2486	ENSP00000263923	885	934	1357	0.003	50	17	33	0	9
unique_5675	2257	2473	2486	ENSP00000263798	577	797	891	4.18e-15	231	67	140	24	9
unique_5675	2257	2475	2486	ENSP00000296474	1140	1356	1401	2.34e-14	228	69	139	20	9
unique_5675	2245	2411	2486	ENSP00000479889	231	388	461	3.74e-12	171	59	95	17	7
unique_5675	2257	2411	2486	ENSP00000377291	268	425	683	1.28e-09	166	50	97	19	6
unique_5675	2312	2402	2486	ENSP00000390477	304	412	477	4.70e-05	110	32	58	20	4
unique_5675	2312	2402	2486	ENSP00000397550	304	412	488	8.80e-05	110	32	58	20	4
unique_5701	373	676	713	ENSP00000345672	46	328	340	9.45e-75	307	134	146	27	43
unique_5709	206	453	1162	ENSP00000381475	100	341	669	1.63e-48	250	98	142	10	41
unique_5709	929	1159	1162	ENSP00000381475	439	665	669	1.26e-16	233	61	164	8	41
unique_5709	211	414	1162	ENSP00000494751	430	615	1279	7.20e-16	213	66	111	36	22
unique_5709	160	416	1162	ENSP00000494751	944	1211	1279	0.009	292	63	170	59	22
unique_5709	211	418	1162	ENSP00000487081	430	619	860	8.76e-16	217	66	115	36	18
unique_5709	211	410	1162	ENSP00000363868	918	1109	2262	5.40e-13	203	59	130	14	17
unique_5709	218	389	1162	ENSP00000363868	1938	2102	2262	3.24e-07	175	47	115	13	17
unique_5709	219	421	1162	ENSP00000497274	664	850	1546	1.12e-09	214	56	120	38	18
unique_5709	208	419	1162	ENSP00000497274	1316	1521	1546	4.96e-06	227	56	135	36	18
unique_5709	203	421	1162	ENSP00000497931	1089	1305	1322	5.55e-09	227	59	150	18	19
unique_5709	203	385	1162	ENSP00000497931	431	613	1322	1.29e-07	188	55	123	10	19
unique_5710	15	246	332	ENSP00000430686	682	924	977	3.05e-11	261	66	148	47	70
unique_5710	15	246	332	ENSP00000369375	830	1072	1125	4.29e-11	261	65	149	47	70
unique_5710	119	219	332	ENSP00000479889	291	388	461	5.83e-08	103	33	63	7	30
unique_5710	117	214	332	ENSP00000263923	1006	1101	1357	1.05e-07	104	32	58	14	30
unique_5710	13	246	332	ENSP00000296474	1086	1321	1401	8.16e-07	256	57	157	42	70
unique_5710	92	212	332	ENSP00000263798	611	726	891	1.38e-05	126	33	78	15	36
unique_5710	99	211	332	ENSP00000397550	287	413	488	7.48e-04	131	35	74	22	34
unique_5710	99	211	332	ENSP00000390477	287	413	477	0.001	131	35	74	22	34
unique_5721	249	341	1115	ENSP00000495909	1913	2016	2329	0.003	106	29	62	15	8
unique_5726	1292	1371	1970	ENSP00000389814	25	102	245	0.002	80	25	53	2	8
unique_5726	1280	1365	1970	ENSP00000389814	25	105	245	0.004	90	28	49	13	8
unique_5726	1310	1389	1970	ENSP00000389814	25	105	245	0.004	84	26	51	7	8
unique_5726	1352	1431	1970	ENSP00000389814	25	102	245	0.007	80	25	53	2	8
unique_5726	1292	1371	1970	ENSP00000320709	25	102	245	0.002	80	25	53	2	8
unique_5726	1280	1365	1970	ENSP00000320709	25	105	245	0.004	90	28	49	13	8
unique_5726	1310	1389	1970	ENSP00000320709	25	105	245	0.004	84	26	51	7	8
unique_5726	1352	1431	1970	ENSP00000320709	25	102	245	0.007	80	25	53	2	8
unique_5728	825	1182	2278	ENSP00000506143	113	444	795	2.15e-12	399	101	190	108	16
unique_5728	825	1182	2278	ENSP00000483552	113	444	795	2.15e-12	399	101	190	108	16
unique_5728	826	1170	2278	ENSP00000482760	161	488	970	9.50e-12	382	92	199	91	15
unique_5740	455	636	1304	ENSP00000377291	187	363	683	1.12e-11	192	53	114	25	14
unique_5740	482	638	1304	ENSP00000479889	191	336	461	8.00e-10	164	46	93	25	15
unique_5740	1023	1059	1304	ENSP00000479889	349	384	461	0.003	37	18	18	1	15
unique_5740	479	647	1304	ENSP00000369375	826	998	1125	1.39e-08	184	37	121	26	13
unique_5740	479	647	1304	ENSP00000430686	678	850	977	1.88e-08	184	37	121	26	13
unique_5740	476	636	1304	ENSP00000263798	517	678	891	3.84e-08	171	42	110	19	12
unique_5740	483	636	1304	ENSP00000296474	1088	1231	1401	4.39e-08	154	31	113	10	12
unique_5740	585	636	1304	ENSP00000263923	1000	1051	1357	4.44e-06	52	18	34	0	4
unique_5740	478	635	1304	ENSP00000390477	208	357	477	0.001	168	38	102	28	12
unique_5740	478	635	1304	ENSP00000397550	208	357	488	0.002	168	38	102	28	12
unique_5777	7	105	105	ENSP00000300289	31	128	506	2.78e-10	102	28	67	7	100
unique_5777	1	76	105	ENSP00000300289	377	452	506	7.04e-07	80	27	45	8	100
unique_5777	16	87	105	ENSP00000457262	39	112	196	7.56e-09	74	23	49	2	69
unique_5801	9	201	294	ENSP00000479889	192	382	461	5.80e-16	204	61	119	24	66
unique_5801	8	256	294	ENSP00000369375	829	1089	1125	2.48e-15	266	62	182	22	85
unique_5801	8	256	294	ENSP00000430686	681	941	977	2.54e-15	266	62	182	22	85
unique_5801	114	257	294	ENSP00000263923	1011	1158	1357	9.18e-13	148	39	105	4	49
unique_5801	7	251	294	ENSP00000296474	1086	1333	1401	1.05e-11	254	60	179	15	83
unique_5801	7	201	294	ENSP00000263798	522	727	891	1.36e-09	209	45	147	17	66
unique_5801	9	198	294	ENSP00000377291	218	416	683	2.57e-08	202	48	139	15	65
unique_5801	8	200	294	ENSP00000397550	212	414	488	1.04e-04	220	51	125	44	66
unique_5801	8	200	294	ENSP00000390477	212	414	477	1.04e-04	220	51	125	44	66
unique_5810	155	352	594	ENSP00000441875	46	199	300	0.003	200	49	103	48	33
unique_5820	97	190	500	ENSP00000449241	943	1042	1193	2.12e-15	101	37	56	8	19
unique_5872	550	677	915	ENSP00000479889	280	396	461	3.37e-08	130	40	75	15	14
unique_5872	565	668	915	ENSP00000263923	1009	1106	1357	8.67e-07	107	34	61	12	11
unique_5872	570	665	915	ENSP00000377291	324	421	683	0.002	106	30	58	18	10
unique_5872	564	682	915	ENSP00000369375	944	1053	1125	0.002	120	30	79	11	13
unique_5872	564	682	915	ENSP00000430686	796	905	977	0.002	120	30	79	11	13
unique_5872	579	661	915	ENSP00000390477	330	413	477	0.004	92	27	48	17	9
unique_5872	579	661	915	ENSP00000397550	330	413	488	0.005	92	27	48	17	9
unique_5880	166	303	321	ENSP00000403447	915	1037	2004	1.06e-06	139	44	78	17	50
unique_5880	149	277	321	ENSP00000403447	205	321	2004	0.001	131	39	76	16	50
unique_5880	159	281	321	ENSP00000403447	745	855	2004	0.006	124	34	76	14	50
unique_5880	142	257	321	ENSP00000403447	1011	1120	2004	0.007	120	37	69	14	50
unique_5880	166	303	321	ENSP00000408335	915	1037	2004	1.09e-06	139	44	78	17	57
unique_5880	120	277	321	ENSP00000408335	172	321	2004	0.001	165	47	96	22	57
unique_5880	159	281	321	ENSP00000408335	745	855	2004	0.006	124	34	76	14	57
unique_5880	142	257	321	ENSP00000408335	1011	1120	2004	0.007	120	37	69	14	57
unique_5880	165	305	321	ENSP00000367064	154	297	3624	0.002	151	42	92	17	44
unique_5880	167	308	321	ENSP00000415187	71	208	808	0.003	144	41	95	8	44
unique_5880	167	308	321	ENSP00000310658	71	208	1000	0.005	146	42	92	12	44
unique_5880	167	308	321	ENSP00000429969	71	208	972	0.005	146	42	92	12	44
unique_5908	14	235	332	ENSP00000369375	824	1054	1125	9.47e-17	242	65	146	31	67
unique_5908	11	262	332	ENSP00000263798	515	776	891	9.53e-17	271	70	173	28	76
unique_5908	14	235	332	ENSP00000430686	676	906	977	1.01e-16	242	65	146	31	67
unique_5908	20	236	332	ENSP00000296474	1088	1304	1401	7.97e-14	231	57	146	28	65
unique_5908	17	218	332	ENSP00000479889	189	385	461	8.22e-14	215	60	124	31	61
unique_5908	128	220	332	ENSP00000263923	1008	1106	1357	7.59e-09	99	29	64	6	63
unique_5908	11	127	332	ENSP00000263923	831	945	1357	1.84e-04	125	36	71	18	63
unique_5908	52	216	332	ENSP00000377291	237	420	683	2.27e-07	187	49	113	25	50
unique_5908	143	213	332	ENSP00000397550	330	413	488	4.29e-07	84	30	41	13	21
unique_5908	98	213	332	ENSP00000390477	278	413	477	5.84e-07	136	39	77	20	35
unique_5927	378	510	572	ENSP00000390477	297	434	477	6.17e-06	141	36	94	11	23
unique_5927	378	468	572	ENSP00000397550	297	393	488	4.68e-05	99	27	62	10	16
unique_5927	366	440	572	ENSP00000479889	262	333	461	0.005	75	24	48	3	13
unique_5927	405	554	572	ENSP00000263798	642	777	891	0.005	157	30	99	28	26
unique_5930	4910	4982	5223	ENSP00000369207	286	347	1002	0.005	74	26	35	13	1
unique_5996	55	163	169	ENSP00000454065	455	570	1198	2.00e-06	118	31	76	11	64
unique_5996	66	163	169	ENSP00000454065	417	526	1198	0.001	110	24	74	12	64
unique_6015	350	397	688	ENSP00000263923	1008	1055	1357	5.63e-05	48	18	30	0	7
unique_6015	342	395	688	ENSP00000263798	627	680	891	1.85e-04	54	16	38	0	8
unique_6015	350	396	688	ENSP00000369375	944	990	1125	0.001	47	16	31	0	7
unique_6015	350	396	688	ENSP00000430686	796	842	977	0.002	47	16	31	0	7
unique_6015	358	415	688	ENSP00000479889	299	356	461	0.007	58	18	40	0	8
unique_6015	358	395	688	ENSP00000296474	1196	1233	1401	0.008	38	14	24	0	6
unique_6047	193	306	387	ENSP00000397550	297	411	488	1.71e-05	117	32	80	5	29
unique_6047	193	325	387	ENSP00000390477	297	434	477	2.87e-05	140	37	94	9	34
unique_6047	220	369	387	ENSP00000263798	642	777	891	0.001	157	31	98	28	39
unique_6047	181	255	387	ENSP00000479889	262	333	461	0.002	75	24	48	3	19
unique_6047	172	255	387	ENSP00000377291	274	362	683	0.004	91	28	54	9	22
unique_6056	27	170	782	ENSP00000390477	205	342	477	5.96e-07	152	47	83	22	18
unique_6056	27	170	782	ENSP00000397550	205	342	488	2.09e-06	152	47	83	22	18
unique_6056	23	173	782	ENSP00000430686	670	826	977	0.001	170	42	96	32	19
unique_6056	23	173	782	ENSP00000369375	818	974	1125	0.001	170	42	96	32	19
unique_6056	25	174	782	ENSP00000377291	208	351	683	0.004	157	44	93	20	19
unique_6068	45	190	282	ENSP00000369207	226	345	1002	0.010	149	36	81	32	52
unique_6109	588	648	774	ENSP00000390477	315	373	477	2.79e-04	61	20	39	2	8
unique_6109	580	648	774	ENSP00000397550	307	373	488	4.51e-04	69	22	45	2	9
unique_6146	504	579	2550	ENSP00000369207	243	312	1002	0.001	76	30	40	6	3
unique_6148	764	1403	1882	ENSP00000497274	724	1275	1546	1.58e-27	653	146	393	114	71
unique_6148	597	748	1882	ENSP00000497274	653	779	1546	8.72e-21	152	56	71	25	71
unique_6148	1557	1664	1882	ENSP00000497274	1320	1426	1546	3.24e-15	108	35	72	1	71
unique_6148	91	487	1882	ENSP00000497274	307	652	1546	2.58e-07	406	87	250	69	71
unique_6148	1812	1858	1882	ENSP00000497274	1475	1521	1546	0.001	48	21	25	2	71
unique_6148	613	744	1882	ENSP00000497274	1332	1451	1546	0.005	138	40	74	24	71
unique_6148	1125	1438	1882	ENSP00000494751	716	990	1279	9.71e-21	317	87	185	45	56
unique_6148	597	745	1882	ENSP00000494751	427	550	1279	2.14e-17	149	52	72	25	56
unique_6148	1556	1664	1882	ENSP00000494751	1013	1119	1279	1.37e-15	109	44	63	2	56
unique_6148	24	500	1882	ENSP00000494751	10	450	1279	3.56e-11	501	95	322	84	56
unique_6148	613	744	1882	ENSP00000494751	1026	1144	1279	1.35e-07	135	41	75	19	56
unique_6148	597	745	1882	ENSP00000487081	427	550	860	1.78e-17	149	52	72	25	48
unique_6148	24	500	1882	ENSP00000487081	10	450	860	8.00e-11	501	95	322	84	48
unique_6148	918	1195	1882	ENSP00000487081	612	833	860	7.56e-10	286	73	141	72	48
unique_6148	1557	1670	1882	ENSP00000497931	441	552	1322	5.33e-08	115	35	76	4	14
unique_6148	596	744	1882	ENSP00000497931	1094	1233	1322	1.04e-06	154	43	92	19	14
unique_6148	1557	1624	1882	ENSP00000497931	1099	1166	1322	4.64e-06	68	22	46	0	14
unique_6148	595	744	1882	ENSP00000497931	435	573	1322	0.007	154	51	84	19	14
unique_6148	1565	1631	1882	ENSP00000363868	927	992	2262	7.65e-04	67	21	45	1	4
unique_6148	1533	1633	1882	ENSP00000381475	94	180	669	0.007	104	27	57	20	5
unique_6151	273	469	708	ENSP00000479889	170	385	461	3.54e-19	221	65	127	29	28
unique_6151	281	517	708	ENSP00000263798	524	776	891	3.49e-16	260	68	162	30	33
unique_6151	280	524	708	ENSP00000369375	829	1089	1125	8.31e-16	268	78	160	30	35
unique_6151	280	524	708	ENSP00000430686	681	941	977	1.10e-15	268	78	160	30	35
unique_6151	280	471	708	ENSP00000296474	1087	1288	1401	2.94e-14	205	59	130	16	27
unique_6151	552	674	708	ENSP00000454065	391	526	1198	1.08e-07	139	38	82	19	17
unique_6151	378	526	708	ENSP00000263923	1011	1159	1357	7.08e-07	155	42	101	12	21
unique_6151	281	471	708	ENSP00000397550	213	433	488	1.08e-06	230	58	124	48	27
unique_6151	281	462	708	ENSP00000390477	213	411	477	3.22e-06	209	54	118	37	26
unique_6164	111	402	715	ENSP00000398142	72	384	488	3.90e-16	313	73	219	21	41
unique_6189	286	419	795	ENSP00000504727	182	302	449	4.01e-07	134	33	88	13	26
unique_6189	711	780	795	ENSP00000504727	362	428	449	0.005	76	30	31	15	26
unique_6221	679	748	1381	ENSP00000369001	609	676	805	0.006	70	24	44	2	5
unique_6237	44	212	240	ENSP00000449241	407	573	1193	4.03e-07	175	48	113	14	70
unique_6246	157	331	382	ENSP00000367064	319	488	3624	1.51e-06	182	49	114	19	46
unique_6246	153	318	382	ENSP00000311545	41	214	887	0.009	184	48	108	28	43
unique_6301	266	412	489	ENSP00000479889	243	384	461	7.97e-08	154	39	96	19	30
unique_6301	286	354	489	ENSP00000377291	296	362	683	3.51e-07	71	28	37	6	14
unique_6301	315	450	489	ENSP00000263923	1011	1141	1357	1.34e-04	141	33	93	15	28
unique_6312	1601	1753	2885	ENSP00000296474	1191	1338	1401	0.001	160	36	105	19	5
unique_6327	23	110	240	ENSP00000421006	62	155	617	0.002	94	31	57	6	37
unique_6369	352	460	551	ENSP00000390477	294	413	477	4.05e-07	122	32	75	15	20
unique_6369	352	460	551	ENSP00000397550	294	413	488	5.14e-07	122	32	75	15	20
unique_6369	365	475	551	ENSP00000263923	1010	1114	1357	8.98e-04	116	27	73	16	20
unique_6371	150	429	468	ENSP00000475405	18	315	402	1.28e-07	316	74	188	54	60
unique_6371	263	429	468	ENSP00000402228	164	346	433	0.002	190	40	120	30	49
unique_6371	103	163	468	ENSP00000402228	75	131	433	0.002	65	21	32	12	49
unique_6373	17	137	348	ENSP00000408335	906	1007	2004	0.001	127	38	58	31	35
unique_6373	17	137	348	ENSP00000403447	906	1007	2004	0.001	127	38	58	31	35
unique_6373	51	183	348	ENSP00000311545	234	361	887	0.001	141	38	82	21	42
unique_6373	38	127	348	ENSP00000311545	29	112	887	0.004	94	30	50	14	42
unique_6373	34	127	348	ENSP00000367064	394	462	3624	0.002	94	26	43	25	27
unique_6373	36	139	348	ENSP00000429969	404	492	972	0.008	106	31	56	19	30
unique_6403	66	193	768	ENSP00000496959	140	264	1154	2.44e-07	135	36	82	17	17
unique_6403	69	220	768	ENSP00000439894	18	167	1025	2.37e-05	155	41	106	8	20
unique_6403	445	527	768	ENSP00000486201	350	438	1428	4.75e-05	93	33	46	14	20
unique_6403	403	554	768	ENSP00000486201	950	1096	1428	6.50e-05	167	48	84	35	20
unique_6403	481	553	768	ENSP00000486201	695	765	1428	9.12e-05	83	31	30	22	20
unique_6403	408	528	768	ENSP00000486201	688	805	1428	0.002	138	45	56	37	20
unique_6403	445	527	768	ENSP00000485989	319	407	1341	4.75e-05	93	33	46	14	20
unique_6403	403	554	768	ENSP00000485989	919	1065	1341	5.73e-05	167	48	84	35	20
unique_6403	481	553	768	ENSP00000485989	664	734	1341	9.69e-05	83	31	30	22	20
unique_6403	408	528	768	ENSP00000485989	657	774	1341	0.002	138	45	56	37	20
unique_6406	164	245	463	ENSP00000300289	26	106	506	1.59e-07	82	25	56	1	18
unique_6413	725	987	1004	ENSP00000497931	1078	1305	1322	2.49e-39	263	94	134	35	57
unique_6413	416	986	1004	ENSP00000497931	155	644	1322	2.95e-28	576	138	347	91	57
unique_6413	725	989	1004	ENSP00000497274	1300	1525	1546	6.50e-21	266	72	153	41	27
unique_6413	717	987	1004	ENSP00000497274	631	850	1546	3.83e-15	281	68	142	71	27
unique_6413	725	986	1004	ENSP00000494751	994	1215	1279	3.19e-20	271	77	136	58	26
unique_6413	728	988	1004	ENSP00000494751	408	623	1279	5.19e-13	267	64	146	57	26
unique_6413	728	988	1004	ENSP00000487081	408	623	860	3.17e-13	267	64	146	57	26
unique_6413	719	1003	1004	ENSP00000381475	73	317	669	1.18e-10	296	69	165	62	28
unique_6413	725	976	1004	ENSP00000363868	899	1109	2262	8.51e-06	255	56	152	47	25
unique_6416	49	121	253	ENSP00000421006	90	163	617	2.66e-05	76	31	40	5	29
unique_6448	108	142	146	ENSP00000397550	331	365	488	0.009	35	13	22	0	24
unique_6448	108	142	146	ENSP00000390477	331	365	477	0.009	35	13	22	0	24
unique_6449	84	334	429	ENSP00000479889	151	383	461	1.88e-05	263	65	156	42	59
unique_6449	246	351	429	ENSP00000263923	1009	1115	1357	8.28e-05	118	32	63	23	25
unique_6449	261	343	429	ENSP00000397550	331	439	488	0.001	112	31	49	32	19
unique_6449	261	331	429	ENSP00000390477	331	413	477	0.008	86	24	44	18	17
unique_6491	209	262	380	ENSP00000384860	313	366	438	0.006	56	22	30	4	14
unique_6524	178	280	1658	ENSP00000313619	156	261	274	0.003	111	30	68	13	6
unique_6524	178	280	1658	ENSP00000357013	248	353	366	0.004	111	30	68	13	6
unique_6548	329	470	567	ENSP00000479889	240	383	461	3.79e-06	155	40	91	24	25
unique_6548	380	480	567	ENSP00000263798	639	739	891	2.39e-04	102	24	76	2	18
unique_6548	368	487	567	ENSP00000397550	309	443	488	5.33e-04	139	37	79	23	21
unique_6548	366	482	567	ENSP00000430686	786	899	977	8.88e-04	118	28	85	5	21
unique_6548	366	482	567	ENSP00000369375	934	1047	1125	0.001	118	28	85	5	21
unique_6548	368	467	567	ENSP00000390477	309	413	477	0.001	109	29	67	13	18
unique_6548	379	474	567	ENSP00000263923	1011	1106	1357	0.003	102	25	65	12	17
unique_6548	368	470	567	ENSP00000377291	310	420	683	0.007	118	30	66	22	18
unique_6549	271	470	567	ENSP00000479889	210	383	461	9.57e-06	208	50	116	42	35
unique_6549	380	532	567	ENSP00000263798	639	777	891	1.06e-04	156	35	101	20	27
unique_6549	366	470	567	ENSP00000430686	786	893	977	5.05e-04	114	31	68	15	19
unique_6549	363	467	567	ENSP00000390477	304	413	477	5.11e-04	115	29	71	15	19
unique_6549	366	482	567	ENSP00000369375	934	1047	1125	5.47e-04	120	32	79	9	21
unique_6549	363	488	567	ENSP00000397550	304	444	488	5.52e-04	148	38	81	29	22
unique_6549	379	474	567	ENSP00000263923	1011	1106	1357	0.004	102	25	65	12	17
unique_6551	177	285	290	ENSP00000401853	47	126	474	0.002	109	32	48	29	38
unique_6591	355	393	915	ENSP00000369207	101	139	1002	0.008	39	17	22	0	4
unique_6597	154	231	242	ENSP00000300289	45	121	506	5.18e-06	78	21	56	1	39
unique_6597	137	223	242	ENSP00000300289	379	463	506	3.69e-05	90	23	59	8	39
unique_6597	124	223	242	ENSP00000457262	11	112	196	9.33e-05	105	26	71	8	41
unique_6602	91	144	1291	ENSP00000454065	457	510	1198	3.57e-04	54	19	35	0	4
unique_6664	383	492	570	ENSP00000263923	1005	1115	1357	9.55e-05	122	33	66	23	19
unique_6664	402	484	570	ENSP00000397550	331	439	488	3.20e-04	112	32	48	32	15
unique_6664	402	472	570	ENSP00000390477	331	413	477	0.002	86	25	43	18	12
unique_6665	226	475	570	ENSP00000479889	152	383	461	1.26e-05	261	63	158	40	44
unique_6665	384	492	570	ENSP00000263923	1006	1115	1357	9.88e-05	121	32	66	23	19
unique_6665	402	484	570	ENSP00000397550	331	439	488	1.46e-04	112	32	48	32	15
unique_6665	402	472	570	ENSP00000390477	331	413	477	7.58e-04	86	25	43	18	12
unique_6666	324	432	463	ENSP00000263923	1006	1115	1357	6.31e-06	121	32	66	23	24
unique_6666	337	415	463	ENSP00000479889	302	383	461	1.74e-04	86	29	46	11	17
unique_6666	342	424	463	ENSP00000397550	331	439	488	4.81e-04	112	31	49	32	18
unique_6666	342	412	463	ENSP00000390477	331	413	477	0.001	86	24	44	18	15
unique_6670	234	484	579	ENSP00000479889	151	383	461	2.47e-05	262	62	160	40	43
unique_6670	393	501	579	ENSP00000263923	1006	1115	1357	7.81e-05	121	32	66	23	19
unique_6670	411	493	579	ENSP00000397550	331	439	488	1.66e-04	112	32	48	32	14
unique_6670	267	481	579	ENSP00000390477	206	413	477	4.34e-04	242	58	123	61	37
unique_6672	234	484	579	ENSP00000479889	151	383	461	4.07e-06	262	63	159	40	43
unique_6672	393	501	579	ENSP00000263923	1006	1115	1357	7.75e-05	121	32	66	23	19
unique_6672	411	493	579	ENSP00000397550	331	439	488	1.77e-04	112	32	48	32	14
unique_6672	267	481	579	ENSP00000390477	206	413	477	6.18e-04	242	59	122	61	37
unique_6681	193	1537	1544	ENSP00000497931	18	1314	1322	0.0	1403	480	759	164	88
unique_6681	997	1544	1544	ENSP00000497931	162	661	1322	3.98e-78	549	200	299	50	88
unique_6681	1264	1533	1544	ENSP00000497274	1298	1529	1546	4.65e-32	271	84	147	40	67
unique_6681	301	822	1544	ENSP00000497274	1045	1530	1546	3.30e-25	536	126	346	64	67
unique_6681	1029	1527	1544	ENSP00000497274	412	850	1546	1.76e-17	518	117	303	98	67
unique_6681	573	817	1544	ENSP00000497274	628	852	1546	2.70e-13	248	64	158	26	67
unique_6681	582	826	1544	ENSP00000494751	994	1227	1279	3.92e-29	245	76	158	11	50
unique_6681	1264	1508	1544	ENSP00000494751	992	1202	1279	1.33e-25	246	77	133	36	50
unique_6681	1064	1526	1544	ENSP00000494751	222	621	1279	7.00e-22	481	112	270	99	50
unique_6681	561	867	1544	ENSP00000494751	400	670	1279	2.99e-15	313	80	185	48	50
unique_6681	1064	1526	1544	ENSP00000487081	222	621	860	4.08e-22	481	112	270	99	53
unique_6681	560	914	1544	ENSP00000487081	399	703	860	1.10e-15	361	89	210	62	53
unique_6681	581	756	1544	ENSP00000381475	78	253	669	2.16e-11	189	53	110	26	26
unique_6681	1250	1468	1544	ENSP00000381475	56	253	669	2.43e-07	232	57	128	47	26
unique_6681	601	829	1544	ENSP00000363868	917	1135	2262	3.89e-09	233	59	156	18	32
unique_6681	594	776	1544	ENSP00000363868	1923	2099	2262	4.21e-08	185	44	131	10	32
unique_6681	1287	1508	1544	ENSP00000363868	919	1106	2262	1.20e-06	226	52	132	42	32
unique_6681	1248	1488	1544	ENSP00000363868	1894	2099	2262	0.001	241	51	155	35	32
unique_6696	239	1253	2156	ENSP00000408335	194	1125	2004	2.61e-14	1080	271	596	213	94
unique_6696	324	1461	2156	ENSP00000408335	24	1079	2004	6.50e-12	1221	301	672	248	94
unique_6696	1105	2086	2156	ENSP00000408335	101	972	2004	1.01e-11	1038	263	553	222	94
unique_6696	841	1898	2156	ENSP00000408335	101	1120	2004	1.02e-10	1167	279	632	256	94
unique_6696	101	725	2156	ENSP00000408335	517	1125	2004	1.62e-09	689	169	376	144	94
unique_6696	852	1985	2156	ENSP00000408335	24	1041	2004	8.34e-07	1210	295	647	268	94
unique_6696	101	1146	2156	ENSP00000408335	160	1161	2004	1.98e-06	1159	276	613	270	94
unique_6696	1640	2089	2156	ENSP00000408335	25	439	2004	1.64e-04	480	120	265	95	94
unique_6696	1368	2118	2156	ENSP00000408335	101	769	2004	0.002	812	206	402	204	94
unique_6696	239	1253	2156	ENSP00000403447	194	1125	2004	2.61e-14	1080	271	596	213	94
unique_6696	324	1461	2156	ENSP00000403447	24	1079	2004	5.68e-12	1221	301	672	248	94
unique_6696	1105	2086	2156	ENSP00000403447	101	972	2004	9.41e-12	1038	263	553	222	94
unique_6696	841	1898	2156	ENSP00000403447	101	1120	2004	9.03e-11	1167	279	632	256	94
unique_6696	101	725	2156	ENSP00000403447	517	1125	2004	1.66e-09	689	169	376	144	94
unique_6696	852	1985	2156	ENSP00000403447	24	1041	2004	7.05e-07	1210	295	647	268	94
unique_6696	101	1146	2156	ENSP00000403447	160	1161	2004	2.03e-06	1159	276	613	270	94
unique_6696	1640	2089	2156	ENSP00000403447	25	439	2004	1.62e-04	480	120	265	95	94
unique_6696	1368	2118	2156	ENSP00000403447	101	769	2004	0.002	812	206	402	204	94
unique_6696	1399	1782	2156	ENSP00000310658	63	451	1000	4.20e-05	433	119	221	93	18
unique_6696	1399	1782	2156	ENSP00000429969	63	451	972	5.20e-05	433	119	221	93	18
unique_6696	1337	1513	2156	ENSP00000367064	126	304	3624	7.12e-04	189	57	110	22	8
unique_6696	1710	1901	2156	ENSP00000311545	102	303	887	7.19e-04	214	63	117	34	9
unique_6696	1103	1530	2156	ENSP00000415187	67	460	808	0.001	448	116	258	74	45
unique_6696	1399	2039	2156	ENSP00000415187	63	642	808	0.005	697	172	352	173	45
unique_6696	1712	2082	2156	ENSP00000415187	69	441	808	0.010	422	102	220	100	45
unique_6705	72	237	299	ENSP00000311545	142	299	887	1.13e-06	179	46	99	34	56
unique_6705	71	237	299	ENSP00000311545	90	249	887	6.56e-04	179	56	92	31	56
unique_6705	67	249	299	ENSP00000408335	934	1091	2004	7.38e-06	185	52	104	29	63
unique_6705	126	237	299	ENSP00000408335	907	997	2004	5.63e-05	113	38	52	23	63
unique_6705	65	237	299	ENSP00000408335	693	835	2004	8.06e-05	178	58	80	40	63
unique_6705	63	241	299	ENSP00000408335	392	546	2004	5.79e-04	186	56	92	38	63
unique_6705	64	192	299	ENSP00000408335	768	874	2004	0.008	129	37	70	22	63
unique_6705	67	249	299	ENSP00000403447	934	1091	2004	7.64e-06	185	52	104	29	63
unique_6705	126	237	299	ENSP00000403447	907	997	2004	5.68e-05	113	38	52	23	63
unique_6705	65	237	299	ENSP00000403447	693	835	2004	8.20e-05	178	58	80	40	63
unique_6705	63	241	299	ENSP00000403447	392	546	2004	5.89e-04	186	56	92	38	63
unique_6705	64	192	299	ENSP00000403447	768	874	2004	0.008	129	37	70	22	63
unique_6737	1271	1358	2490	ENSP00000385017	256	348	1508	0.005	93	26	62	5	4
unique_6745	375	630	752	ENSP00000345672	95	328	340	4.94e-16	259	67	164	28	34
unique_6756	361	467	919	ENSP00000269485	158	264	300	0.007	112	32	70	10	12
unique_6766	104	486	819	ENSP00000264938	112	507	835	1.32e-21	405	109	265	31	47
unique_6795	436	575	773	ENSP00000248668	102	225	772	1.86e-04	145	42	77	26	18
unique_6798	1358	1411	2593	ENSP00000479889	297	350	461	0.006	55	22	31	2	2
unique_6843	17	218	691	ENSP00000479889	191	385	461	2.58e-16	210	66	121	23	29
unique_6843	18	215	691	ENSP00000296474	1088	1282	1401	2.75e-13	203	53	137	13	29
unique_6843	108	231	691	ENSP00000263923	993	1117	1357	1.73e-10	133	36	80	17	18
unique_6843	17	217	691	ENSP00000377291	217	421	683	2.61e-10	215	60	131	24	29
unique_6843	10	215	691	ENSP00000263798	516	727	891	2.64e-09	221	50	147	24	30
unique_6843	18	232	691	ENSP00000430686	682	903	977	5.12e-08	239	60	138	41	31
unique_6843	18	232	691	ENSP00000369375	830	1051	1125	6.16e-08	239	60	138	41	31
unique_6843	4	213	691	ENSP00000390477	199	413	477	1.96e-07	239	61	125	53	30
unique_6843	4	213	691	ENSP00000397550	199	413	488	3.83e-07	239	61	125	53	30
unique_6859	936	1043	1212	ENSP00000429969	56	157	972	5.20e-15	112	47	51	14	11
unique_6859	941	1073	1212	ENSP00000429969	296	414	972	1.39e-11	137	50	65	22	11
unique_6859	967	1073	1212	ENSP00000429969	45	139	972	1.10e-08	109	37	56	16	11
unique_6859	952	1043	1212	ENSP00000429969	111	203	972	2.79e-06	95	33	57	5	11
unique_6859	968	1072	1212	ENSP00000429969	283	383	972	3.72e-05	109	33	64	12	11
unique_6859	936	1043	1212	ENSP00000310658	56	157	1000	7.78e-15	112	47	51	14	13
unique_6859	941	1073	1212	ENSP00000310658	296	414	1000	2.07e-11	137	50	65	22	13
unique_6859	967	1098	1212	ENSP00000310658	45	158	1000	1.57e-08	134	41	71	22	13
unique_6859	952	1043	1212	ENSP00000310658	111	203	1000	4.07e-06	95	33	57	5	13
unique_6859	968	1072	1212	ENSP00000310658	283	383	1000	5.39e-05	109	33	64	12	13
unique_6859	936	1043	1212	ENSP00000415187	56	157	808	1.23e-14	112	47	51	14	11
unique_6859	941	1073	1212	ENSP00000415187	296	414	808	5.19e-11	137	50	65	22	11
unique_6859	967	1073	1212	ENSP00000415187	45	139	808	2.66e-08	109	37	56	16	11
unique_6859	952	1043	1212	ENSP00000415187	111	203	808	9.93e-06	95	33	57	5	11
unique_6859	968	1043	1212	ENSP00000415187	283	352	808	7.55e-05	78	28	40	10	11
unique_6859	936	1045	1212	ENSP00000311545	41	164	887	1.29e-12	133	46	55	32	10
unique_6859	928	1043	1212	ENSP00000311545	173	299	887	1.74e-10	134	46	63	25	10
unique_6859	958	998	1212	ENSP00000311545	259	301	887	9.69e-07	43	21	20	2	10
unique_6859	936	1069	1212	ENSP00000367064	274	406	3624	4.28e-12	142	52	73	17	13
unique_6859	949	1098	1212	ENSP00000367064	242	382	3624	1.63e-08	159	58	74	27	13
unique_6859	967	1042	1212	ENSP00000367064	132	203	3624	1.41e-04	76	29	43	4	13
unique_6859	615	882	1212	ENSP00000482760	190	454	970	9.71e-10	285	70	178	37	22
unique_6859	578	882	1212	ENSP00000506143	106	402	795	8.85e-09	335	80	187	68	25
unique_6859	578	882	1212	ENSP00000483552	106	402	795	8.85e-09	335	80	187	68	25
unique_6859	929	1105	1212	ENSP00000403447	477	678	2004	3.95e-08	223	61	95	67	17
unique_6859	928	1107	1212	ENSP00000403447	931	1088	2004	5.78e-06	182	51	105	26	17
unique_6859	928	1058	1212	ENSP00000403447	356	481	2004	1.10e-05	133	43	81	9	17
unique_6859	936	1098	1212	ENSP00000403447	901	1038	2004	1.34e-05	164	48	89	27	17
unique_6859	951	1099	1212	ENSP00000403447	460	582	2004	4.30e-05	150	43	79	28	17
unique_6859	907	1043	1212	ENSP00000403447	103	225	2004	6.39e-05	139	42	79	18	17
unique_6859	952	1040	1212	ENSP00000403447	262	343	2004	0.004	94	33	44	17	17
unique_6859	929	1105	1212	ENSP00000408335	477	678	2004	4.06e-08	223	61	95	67	17
unique_6859	928	1107	1212	ENSP00000408335	931	1088	2004	5.83e-06	182	51	105	26	17
unique_6859	928	1058	1212	ENSP00000408335	356	481	2004	1.13e-05	133	43	81	9	17
unique_6859	936	1098	1212	ENSP00000408335	901	1038	2004	1.38e-05	164	48	89	27	17
unique_6859	951	1099	1212	ENSP00000408335	460	582	2004	4.37e-05	150	43	79	28	17
unique_6859	907	1043	1212	ENSP00000408335	103	225	2004	6.28e-05	139	42	79	18	17
unique_6859	952	1040	1212	ENSP00000408335	262	343	2004	0.004	94	33	44	17	17
unique_6859	961	994	1212	ENSP00000383279	429	465	1375	0.003	37	17	17	3	3
unique_6873	25	233	2879	ENSP00000296474	1129	1339	1401	9.79e-15	220	59	141	20	7
unique_6873	8	231	2879	ENSP00000263798	549	782	891	1.67e-14	238	57	163	18	8
unique_6873	25	177	2879	ENSP00000377291	257	419	683	4.34e-14	164	46	106	12	5
unique_6873	77	181	2879	ENSP00000263923	998	1104	1357	2.23e-13	107	35	70	2	4
unique_6873	7	175	2879	ENSP00000479889	215	380	461	1.91e-12	177	53	105	19	6
unique_6873	20	178	2879	ENSP00000369375	865	1034	1125	3.12e-12	175	53	101	21	6
unique_6873	20	178	2879	ENSP00000430686	717	886	977	3.76e-12	175	53	101	21	6
unique_6873	6	175	2879	ENSP00000390477	226	413	477	1.77e-07	197	53	108	36	6
unique_6873	6	175	2879	ENSP00000397550	226	413	488	4.50e-07	197	53	108	36	6
unique_6881	11	49	228	ENSP00000449241	394	432	1193	0.001	39	13	26	0	17
unique_6953	38	199	242	ENSP00000449241	405	566	1193	2.21e-06	171	44	109	18	67
unique_7027	227	337	469	ENSP00000367064	360	460	3624	0.002	116	33	63	20	24
unique_7027	323	387	469	ENSP00000311545	46	112	887	0.003	73	25	34	14	14
unique_7032	28	533	545	ENSP00000503139	41	554	574	2.45e-08	555	120	345	90	93
unique_7032	28	533	545	ENSP00000412717	41	554	574	2.45e-08	555	120	345	90	93
unique_7050	3	141	203	ENSP00000390477	294	434	477	1.02e-06	147	38	95	14	68
unique_7050	3	99	203	ENSP00000397550	294	393	488	4.38e-06	105	29	63	13	48
unique_7050	21	123	203	ENSP00000479889	283	383	461	0.001	110	28	66	16	51
unique_7050	32	127	203	ENSP00000263923	1011	1106	1357	0.004	106	28	58	20	47
unique_7050	19	135	203	ENSP00000369375	934	1047	1125	0.009	119	33	79	7	58
unique_7050	19	135	203	ENSP00000430686	786	899	977	0.009	119	33	79	7	58
unique_7073	13	215	2095	ENSP00000479889	191	396	461	8.62e-20	212	66	131	15	10
unique_7073	10	253	2095	ENSP00000369375	826	1082	1125	2.78e-17	267	71	163	33	12
unique_7073	10	253	2095	ENSP00000430686	678	934	977	5.31e-17	267	71	163	33	12
unique_7073	11	214	2095	ENSP00000296474	1085	1296	1401	5.75e-16	217	59	140	18	10
unique_7073	8	253	2095	ENSP00000263798	518	776	891	7.27e-16	268	62	175	31	12
unique_7073	13	203	2095	ENSP00000377291	217	421	683	1.15e-11	210	61	125	24	9
unique_7073	9	199	2095	ENSP00000390477	208	413	477	7.15e-11	220	64	113	43	9
unique_7073	9	199	2095	ENSP00000397550	208	413	488	1.23e-10	218	65	114	39	9
unique_7073	112	208	2095	ENSP00000263923	1011	1108	1357	8.13e-10	101	36	58	7	5
unique_7079	27	165	1299	ENSP00000308312	281	436	606	4.76e-04	156	41	98	17	11
unique_7080	388	480	587	ENSP00000263923	1011	1099	1357	0.002	98	28	56	14	16
unique_7080	388	485	587	ENSP00000296474	1191	1286	1401	0.009	98	23	73	2	17
unique_7097	195	369	1258	ENSP00000479889	261	397	461	5.41e-08	178	51	83	44	14
unique_7097	232	353	1258	ENSP00000263923	1000	1099	1357	1.28e-06	124	38	60	26	10
unique_7097	232	367	1258	ENSP00000263798	627	741	891	1.76e-06	138	40	73	25	11
unique_7182	1066	1156	4761	ENSP00000486201	344	434	1428	1.09e-04	101	40	41	20	5
unique_7182	583	637	4761	ENSP00000486201	380	439	1428	0.001	60	25	30	5	5
unique_7182	978	1128	4761	ENSP00000486201	942	1096	1428	0.003	168	53	85	30	5
unique_7182	1001	1182	4761	ENSP00000486201	903	1090	1428	0.009	203	67	100	36	5
unique_7182	1066	1156	4761	ENSP00000485989	313	403	1341	1.28e-04	101	40	41	20	5
unique_7182	583	637	4761	ENSP00000485989	349	408	1341	0.001	60	25	30	5	5
unique_7182	978	1128	4761	ENSP00000485989	911	1065	1341	0.004	168	53	85	30	5
unique_7234	1056	1116	1473	ENSP00000389814	45	107	245	0.004	63	26	35	2	4
unique_7234	1056	1116	1473	ENSP00000320709	45	107	245	0.004	63	26	35	2	4
unique_7239	565	801	881	ENSP00000257770	307	516	575	5.27e-16	248	72	127	49	39
unique_7239	94	198	881	ENSP00000257770	29	147	575	1.41e-09	121	39	64	18	39
unique_7248	322	414	462	ENSP00000363868	1019	1109	2262	1.63e-07	93	30	61	2	32
unique_7248	155	208	462	ENSP00000363868	919	972	2262	0.004	54	18	36	0	32
unique_7248	149	201	462	ENSP00000497274	651	703	1546	0.002	53	20	33	0	11
unique_7248	155	248	462	ENSP00000381475	106	197	669	0.004	97	33	56	8	20
unique_7251	383	502	922	ENSP00000295101	68	197	502	2.32e-07	134	38	78	18	13
unique_7252	307	614	618	ENSP00000475405	5	316	402	1.41e-09	343	81	196	66	50
unique_7252	274	614	618	ENSP00000402228	75	347	433	1.14e-08	362	88	164	110	55
unique_7273	157	270	289	ENSP00000408335	1611	1738	2004	1.05e-04	136	44	62	30	39
[truncated: 268 more rows]
