# Supplementary material for: Molecular Mimicry between Toxoplasma gondii B-Cell Epitopes and Neurodevelopmental Proteins: An Immunoinformatic Approach
Source: Biomolecules. 2024 Aug 1;14(8):933. doi: 10.3390/biom14080933 (PMC11352964; doi:10.3390/biom14080933)
Supplement: Supplementary file 1 [file biomolecules-14-00933-s001.zip › Supplemental S2/random/blast-all_methods-hs_surface_random_18-filtered.txt]

unique_87	62	1261	1266	ENSP00000444095	97	1209	1217	0.0	1210	463	640	107	99
unique_87	12	559	1266	ENSP00000444095	691	1210	1217	2.83e-100	551	196	321	34	99
unique_87	3	1259	1266	ENSP00000497931	132	1314	1322	0.0	1269	449	722	98	99
unique_87	702	1261	1266	ENSP00000497931	134	656	1322	1.34e-74	566	194	323	49	99
unique_129	8	266	283	ENSP00000369375	823	1091	1125	6.07e-13	283	65	180	38	92
unique_129	11	266	283	ENSP00000301178	538	806	895	1.30e-10	279	67	179	33	90
unique_264	38	141	144	ENSP00000475084	814	924	1549	2.32e-11	112	33	70	9	90
unique_264	16	129	144	ENSP00000475084	828	932	1549	4.50e-06	122	32	65	25	90
unique_264	67	144	144	ENSP00000475084	810	883	1549	0.001	78	20	54	4	90
unique_355	1	267	270	ENSP00000484113	2	268	273	3.78e-104	267	137	130	0	99
unique_355	1	267	270	ENSP00000426433	2	268	273	3.78e-104	267	137	130	0	99
unique_355	1	267	270	ENSP00000393320	2	268	273	3.78e-104	267	137	130	0	99
unique_779	5	102	112	ENSP00000494828	130	225	564	0.007	98	25	71	2	88
unique_1532	12	76	78	ENSP00000454065	461	526	1198	8.58e-04	66	16	49	1	85
unique_1532	11	76	78	ENSP00000454065	497	570	1198	0.009	74	17	49	8	85
unique_1848	25	330	342	ENSP00000225577	83	391	526	1.25e-70	311	113	191	7	89
unique_1953	5	577	606	ENSP00000261601	6	491	495	1.95e-71	583	182	294	107	95
unique_2410	1	261	282	ENSP00000225577	89	354	526	2.14e-32	272	77	178	17	93
unique_2410	7	254	282	ENSP00000369375	828	1089	1125	9.21e-13	264	56	190	18	88
unique_2410	1	249	282	ENSP00000357493	1937	2201	2342	1.69e-08	268	54	192	22	88
unique_2889	4	519	525	ENSP00000497931	851	1316	1322	9.37e-42	520	137	325	58	99
unique_2889	1	517	525	ENSP00000497931	189	654	1322	2.68e-39	524	139	320	65	99
unique_2889	275	517	525	ENSP00000444095	967	1207	1217	5.82e-41	247	85	152	10	97
unique_2889	10	517	525	ENSP00000444095	107	562	1217	2.50e-40	530	145	289	96	97
unique_3433	39	371	400	ENSP00000225577	52	367	526	4.94e-29	342	97	210	35	83
unique_3437	15	379	404	ENSP00000225577	79	447	526	1.23e-37	394	111	229	54	90
unique_3841	18	156	168	ENSP00000475084	756	918	1549	1.06e-09	164	45	93	26	83
unique_3841	18	163	168	ENSP00000454065	398	527	1198	8.14e-08	167	42	67	58	87
unique_4007	19	563	567	ENSP00000373620	33	552	574	9.55e-11	575	136	354	85	96
unique_4468	18	554	574	ENSP00000373620	21	555	574	0.0	537	296	239	2	94
unique_4643	80	656	666	ENSP00000373620	13	555	574	1.89e-119	578	204	338	36	87
unique_5312	8	273	289	ENSP00000484113	4	270	273	2.11e-95	268	137	128	3	92
unique_5312	8	273	289	ENSP00000426433	4	270	273	2.11e-95	268	137	128	3	92
unique_5312	8	273	289	ENSP00000393320	4	270	273	2.11e-95	268	137	128	3	92
unique_5801	3	249	294	ENSP00000225577	91	335	526	8.02e-29	251	65	176	10	84
unique_5801	8	256	294	ENSP00000369375	829	1089	1125	2.31e-15	266	62	182	22	85
unique_5801	8	255	294	ENSP00000357493	1944	2205	2342	3.02e-14	268	66	176	26	84
unique_5801	7	268	294	ENSP00000301178	540	819	895	3.78e-10	284	63	195	26	89
unique_5801	6	255	294	ENSP00000373574	205	485	504	2.54e-09	298	69	164	65	85
unique_5908	12	311	332	ENSP00000225577	89	384	526	1.48e-65	304	115	177	12	90
unique_6681	228	1544	1544	ENSP00000444095	35	1214	1217	0.0	1324	485	688	151	85
unique_6681	244	835	1544	ENSP00000444095	647	1216	1217	3.71e-104	607	226	329	52	85
unique_6681	193	1537	1544	ENSP00000497931	18	1314	1322	0.0	1403	480	759	164	88
unique_6681	997	1544	1544	ENSP00000497931	162	661	1322	3.69e-78	549	200	299	50	88
unique_7032	28	533	545	ENSP00000373620	41	554	574	2.27e-08	555	120	345	90	93
unique_7192	31	375	378	ENSP00000451126	51	367	407	2.92e-21	358	93	211	54	91
unique_7192	31	375	378	ENSP00000451610	51	367	407	2.92e-21	358	93	211	54	91
unique_7192	48	378	378	ENSP00000371493	105	401	492	5.73e-12	333	77	218	38	88
unique_7192	48	378	378	ENSP00000321853	105	401	492	5.73e-12	333	77	218	38	88
unique_7276	23	235	241	ENSP00000225577	126	351	526	1.03e-32	229	76	134	19	88
unique_7276	20	231	241	ENSP00000369375	862	1089	1125	6.85e-12	236	57	147	32	88
unique_7276	28	230	241	ENSP00000301178	583	799	895	2.50e-11	220	51	149	20	84
unique_7276	4	232	241	ENSP00000373574	222	462	504	5.38e-10	251	59	160	32	95
unique_7617	31	396	438	ENSP00000451126	67	399	407	1.53e-18	379	97	223	59	84
unique_7617	31	396	438	ENSP00000451610	67	399	407	1.53e-18	379	97	223	59	84
unique_7617	28	396	438	ENSP00000371493	105	417	492	4.32e-12	382	91	209	82	84
unique_7617	28	396	438	ENSP00000321853	105	417	492	4.32e-12	382	91	209	82	84
