# Supplementary material for: Molecular Mimicry between Toxoplasma gondii B-Cell Epitopes and Neurodevelopmental Proteins: An Immunoinformatic Approach
Source: Biomolecules. 2024 Aug 1;14(8):933. doi: 10.3390/biom14080933 (PMC11352964; doi:10.3390/biom14080933)
Supplement: Supplementary file 1 [file biomolecules-14-00933-s001.zip › Supplemental S2/random/blast-all_methods-hs_surface_random_18-protein_ids.txt]

ENSP00000225577
ENSP00000261601
ENSP00000301178
ENSP00000321853
ENSP00000357493
ENSP00000369375
ENSP00000371493
ENSP00000373574
ENSP00000373620
ENSP00000393320
ENSP00000426433
ENSP00000444095
ENSP00000451126
ENSP00000451610
ENSP00000454065
ENSP00000475084
ENSP00000484113
ENSP00000494828
ENSP00000497931
