# Supplementary material for: Molecular Mimicry between Toxoplasma gondii B-Cell Epitopes and Neurodevelopmental Proteins: An Immunoinformatic Approach
Source: Biomolecules. 2024 Aug 1;14(8):933. doi: 10.3390/biom14080933 (PMC11352964; doi:10.3390/biom14080933)
Supplement: Supplementary file 1 [file biomolecules-14-00933-s001.zip › Supplemental S2/random/blast-all_methods-hs_surface_random_18.txt]

unique_2	1470	1592	2375	ENSP00000403737	3	106	448	0.005	123	35	69	19	5
unique_9	43	197	541	ENSP00000373620	47	197	574	2.04e-07	159	42	105	12	29
unique_35	370	903	1044	ENSP00000426917	56	561	612	4.21e-55	549	154	337	58	51
unique_35	371	922	1044	ENSP00000381475	95	603	669	1.50e-42	568	148	345	75	53
unique_35	371	922	1044	ENSP00000291524	90	598	664	2.03e-42	568	148	345	75	53
unique_35	379	592	1044	ENSP00000494609	428	615	1326	1.33e-09	220	67	115	38	20
unique_35	378	538	1044	ENSP00000444095	345	497	1217	2.50e-07	166	42	106	18	21
unique_35	378	592	1044	ENSP00000444095	988	1191	1217	5.59e-06	222	58	139	25	21
unique_35	371	563	1044	ENSP00000497931	1090	1274	1322	1.08e-05	195	50	133	12	18
unique_35	371	563	1044	ENSP00000497931	432	614	1322	2.10e-05	197	53	126	18	18
unique_62	147	236	279	ENSP00000225577	190	275	526	6.13e-12	90	31	55	4	32
unique_62	163	220	279	ENSP00000479889	299	358	461	3.63e-08	60	23	35	2	21
unique_62	152	198	279	ENSP00000263923	1005	1051	1357	7.31e-05	47	14	33	0	17
unique_62	168	221	279	ENSP00000442656	369	426	547	5.83e-04	58	21	33	4	19
unique_62	168	221	279	ENSP00000397550	328	385	488	7.51e-04	58	21	33	4	19
unique_62	152	198	279	ENSP00000301178	649	695	895	0.003	47	13	34	0	17
unique_75	758	1421	1941	ENSP00000494609	403	974	1326	1.01e-80	671	205	360	106	73
unique_75	290	693	1941	ENSP00000494609	12	394	1326	1.06e-49	405	112	270	23	73
unique_75	1507	1734	1941	ENSP00000494609	972	1159	1326	1.57e-39	228	85	103	40	73
unique_75	1818	1929	1941	ENSP00000494609	1166	1277	1326	1.38e-30	112	55	57	0	73
unique_75	757	983	1941	ENSP00000494609	1032	1252	1326	2.46e-12	234	62	152	20	73
unique_75	1632	1728	1941	ENSP00000494609	428	510	1326	2.11e-06	97	30	53	14	73
unique_75	1822	1908	1941	ENSP00000494609	528	615	1326	8.08e-04	88	23	64	1	73
unique_75	782	1056	1941	ENSP00000444095	345	623	1217	4.98e-17	290	78	186	26	27
unique_75	1611	1737	1941	ENSP00000444095	324	452	1217	1.17e-14	130	44	82	4	27
unique_75	1821	1929	1941	ENSP00000444095	1104	1212	1217	1.65e-14	109	39	70	0	27
unique_75	782	1004	1941	ENSP00000444095	988	1210	1217	2.50e-14	231	63	152	16	27
unique_75	1818	1927	1941	ENSP00000444095	456	565	1217	1.41e-13	110	38	72	0	27
unique_75	1611	1753	1941	ENSP00000444095	967	1110	1217	2.40e-12	149	44	94	11	27
unique_75	1605	1737	1941	ENSP00000497931	407	544	1322	9.55e-15	140	53	78	9	29
unique_75	1570	1753	1941	ENSP00000497931	1027	1220	1322	7.48e-14	196	56	126	14	29
unique_75	1819	1922	1941	ENSP00000497931	1209	1312	1322	6.12e-13	104	37	67	0	29
unique_75	767	992	1941	ENSP00000497931	1078	1303	1322	3.78e-10	236	61	155	20	29
unique_75	1837	1924	1941	ENSP00000497931	567	653	1322	3.22e-09	88	31	56	1	29
unique_75	782	1031	1941	ENSP00000497931	437	683	1322	3.40e-06	263	69	165	29	29
unique_75	1626	1701	1941	ENSP00000381475	89	170	669	4.13e-05	85	29	44	12	15
unique_75	781	992	1941	ENSP00000381475	101	306	669	7.79e-04	224	53	141	30	15
unique_75	1626	1701	1941	ENSP00000291524	84	165	664	5.09e-05	85	29	44	12	15
unique_75	781	992	1941	ENSP00000291524	96	301	664	8.25e-04	224	53	141	30	15
unique_75	795	1062	1941	ENSP00000426917	75	339	612	2.29e-04	281	58	194	29	14
unique_87	62	1261	1266	ENSP00000444095	97	1209	1217	0.0	1210	463	640	107	99
unique_87	12	559	1266	ENSP00000444095	691	1210	1217	2.83e-100	551	196	321	34	99
unique_87	3	1259	1266	ENSP00000497931	132	1314	1322	0.0	1269	449	722	98	99
unique_87	702	1261	1266	ENSP00000497931	134	656	1322	1.34e-74	566	194	323	49	99
unique_87	310	557	1266	ENSP00000494609	1039	1274	1326	2.20e-30	249	84	151	14	65
unique_87	733	1260	1266	ENSP00000494609	788	1274	1326	5.06e-27	552	133	330	89	65
unique_87	1013	1249	1266	ENSP00000494609	426	622	1326	3.45e-19	238	67	129	42	65
unique_87	278	572	1266	ENSP00000494609	372	640	1326	7.09e-19	302	80	182	40	65
unique_87	311	486	1266	ENSP00000291524	73	248	664	3.35e-14	188	55	109	24	36
unique_87	943	1217	1266	ENSP00000291524	18	274	664	8.72e-13	290	72	170	48	36
unique_87	311	486	1266	ENSP00000381475	78	253	669	3.86e-14	188	55	109	24	36
unique_87	943	1217	1266	ENSP00000381475	23	279	669	1.02e-12	290	72	170	48	36
unique_87	326	597	1266	ENSP00000426917	60	350	612	7.11e-11	301	76	186	39	35
unique_87	1029	1204	1266	ENSP00000426917	77	235	612	1.64e-07	184	48	103	33	35
unique_104	94	260	625	ENSP00000459962	202	384	840	4.84e-04	191	46	113	32	27
unique_117	57	329	424	ENSP00000225577	97	309	526	1.50e-15	277	66	143	68	64
unique_117	49	315	424	ENSP00000301178	497	752	895	1.11e-11	294	72	157	65	63
unique_117	124	311	424	ENSP00000479889	232	385	461	1.71e-11	194	50	98	46	44
unique_117	168	352	424	ENSP00000263923	997	1156	1357	1.16e-09	199	51	95	53	44
unique_117	57	222	424	ENSP00000369375	830	987	1125	2.36e-07	188	45	91	52	39
unique_117	56	325	424	ENSP00000357493	1944	2168	2342	7.84e-06	288	57	150	81	64
unique_117	182	315	424	ENSP00000288135	775	872	977	5.83e-05	135	33	64	38	32
unique_117	98	221	424	ENSP00000397550	213	357	488	3.18e-04	146	37	86	23	29
unique_117	158	221	424	ENSP00000442656	328	398	547	4.02e-04	72	23	40	9	15
unique_126	79	195	209	ENSP00000484113	57	170	273	4.15e-05	118	27	86	5	56
unique_126	79	195	209	ENSP00000426433	57	170	273	4.15e-05	118	27	86	5	56
unique_126	79	195	209	ENSP00000393320	57	170	273	4.15e-05	118	27	86	5	56
unique_129	9	216	283	ENSP00000225577	91	295	526	1.05e-22	214	63	136	15	73
unique_129	15	209	283	ENSP00000479889	192	382	461	4.51e-13	200	59	127	14	69
unique_129	8	266	283	ENSP00000369375	823	1091	1125	6.07e-13	283	65	180	38	92
unique_129	11	266	283	ENSP00000301178	538	806	895	1.30e-10	279	67	179	33	90
unique_129	121	264	283	ENSP00000263923	1010	1157	1357	4.30e-09	148	34	110	4	51
unique_129	87	263	283	ENSP00000357493	2018	2205	2342	3.76e-07	188	40	137	11	63
unique_129	122	264	283	ENSP00000288135	775	921	977	3.83e-06	147	35	108	4	51
unique_129	132	238	283	ENSP00000442656	369	501	547	4.60e-05	133	36	71	26	38
unique_129	132	241	283	ENSP00000373574	323	458	504	6.40e-05	137	35	74	28	39
unique_129	132	208	283	ENSP00000397550	328	414	488	6.75e-05	87	30	47	10	27
unique_235	653	749	2470	ENSP00000356103	559	658	792	1.67e-04	100	27	70	3	4
unique_244	21	56	90	ENSP00000329312	104	139	214	3.88e-04	36	14	22	0	40
unique_248	264	586	1129	ENSP00000225577	77	355	526	6.49e-12	332	78	192	62	29
unique_248	392	498	1129	ENSP00000479889	299	383	461	1.48e-06	107	32	53	22	9
unique_264	38	141	144	ENSP00000454065	456	566	1198	1.60e-12	112	34	69	9	74
unique_264	67	144	144	ENSP00000454065	452	525	1198	2.19e-07	78	24	50	4	74
unique_264	38	141	144	ENSP00000475084	814	924	1549	2.32e-11	112	33	70	9	90
unique_264	16	129	144	ENSP00000475084	828	932	1549	4.50e-06	122	32	65	25	90
unique_264	67	144	144	ENSP00000475084	810	883	1549	0.001	78	20	54	4	90
unique_271	153	758	765	ENSP00000291524	90	655	664	9.05e-77	614	186	372	56	79
unique_271	153	758	765	ENSP00000381475	95	660	669	9.15e-77	614	186	372	56	79
unique_271	158	709	765	ENSP00000426917	61	578	612	5.69e-63	568	171	331	66	72
unique_271	159	360	765	ENSP00000444095	344	546	1217	7.04e-15	213	66	126	21	29
unique_271	160	378	765	ENSP00000444095	988	1207	1217	1.13e-12	234	66	139	29	29
unique_271	156	366	765	ENSP00000497931	1091	1298	1322	2.40e-14	218	56	145	17	28
unique_271	156	345	765	ENSP00000497931	433	619	1322	9.03e-09	194	56	127	11	28
unique_271	161	366	765	ENSP00000494609	428	615	1326	3.29e-08	209	53	132	24	28
unique_271	155	362	765	ENSP00000494609	1054	1252	1326	4.48e-04	218	57	132	29	28
unique_321	147	297	338	ENSP00000225577	191	338	526	1.15e-04	161	38	100	23	45
unique_327	283	369	777	ENSP00000389814	14	96	245	4.03e-04	89	29	52	8	11
unique_338	265	349	895	ENSP00000389814	40	135	245	0.008	96	31	54	11	9
unique_344	1310	1354	1486	ENSP00000358490	273	318	352	0.008	50	21	20	9	3
unique_349	501	611	693	ENSP00000442656	347	464	547	1.02e-05	118	28	83	7	16
unique_349	501	608	693	ENSP00000397550	306	420	488	7.58e-05	115	27	81	7	16
unique_349	502	634	693	ENSP00000225577	190	316	526	8.22e-04	134	29	97	8	19
unique_350	225	339	3185	ENSP00000353421	253	353	996	3.29e-04	116	32	68	16	4
unique_355	1	267	270	ENSP00000484113	2	268	273	3.78e-104	267	137	130	0	99
unique_355	1	267	270	ENSP00000426433	2	268	273	3.78e-104	267	137	130	0	99
unique_355	1	267	270	ENSP00000393320	2	268	273	3.78e-104	267	137	130	0	99
unique_442	264	508	583	ENSP00000479496	200	448	957	2.38e-06	280	57	157	66	42
unique_442	264	508	583	ENSP00000478081	200	448	624	4.44e-06	280	57	157	66	42
unique_442	264	422	583	ENSP00000484952	148	301	795	1.01e-05	178	44	91	43	27
unique_449	287	346	436	ENSP00000411770	53	112	286	1.64e-05	60	22	38	0	14
unique_458	12	341	513	ENSP00000225577	75	374	526	7.62e-38	335	99	196	40	64
unique_458	96	262	513	ENSP00000479889	242	388	461	6.42e-11	170	43	101	26	33
unique_458	35	270	513	ENSP00000301178	537	759	895	1.16e-10	249	53	157	39	46
unique_458	29	300	513	ENSP00000357493	1934	2196	2342	1.19e-10	289	77	169	43	53
unique_458	36	254	513	ENSP00000397550	209	413	488	4.81e-08	240	55	129	56	43
unique_458	145	318	513	ENSP00000288135	775	936	977	5.48e-08	185	48	103	34	34
unique_458	129	261	513	ENSP00000263923	995	1106	1357	1.22e-07	134	35	76	23	26
unique_458	29	265	513	ENSP00000369375	819	1043	1125	1.44e-07	254	55	153	46	46
unique_458	114	254	513	ENSP00000442656	321	454	547	2.80e-06	155	38	82	35	27
unique_458	35	254	513	ENSP00000373574	203	408	504	2.32e-05	241	46	139	56	43
unique_506	199	320	758	ENSP00000379442	30	148	641	6.70e-04	127	37	77	13	16
unique_511	83	194	565	ENSP00000432638	20	139	851	0.008	121	35	76	10	20
unique_532	294	555	672	ENSP00000225577	59	286	526	4.06e-07	278	64	148	66	39
unique_545	92	182	4007	ENSP00000484862	735	820	821	5.28e-04	95	30	52	13	2
unique_545	92	182	4007	ENSP00000414544	735	820	821	5.28e-04	95	30	52	13	2
unique_545	92	182	4007	ENSP00000384229	735	820	821	5.28e-04	95	30	52	13	2
unique_547	279	300	478	ENSP00000306782	687	708	1146	2.92e-04	22	15	7	0	5
unique_567	31	291	407	ENSP00000301178	538	800	895	2.80e-08	281	60	183	38	64
unique_567	29	257	407	ENSP00000225577	91	313	526	6.18e-08	246	57	149	40	56
unique_567	32	229	407	ENSP00000479889	189	383	461	4.15e-07	204	52	137	15	49
unique_567	119	260	407	ENSP00000369375	935	1067	1125	1.27e-04	150	40	85	25	35
unique_567	131	295	407	ENSP00000288135	775	925	977	4.09e-04	167	37	112	18	41
unique_598	735	912	2159	ENSP00000379442	25	223	641	7.83e-23	203	77	97	29	45
unique_598	1411	1506	2159	ENSP00000379442	50	148	641	6.37e-21	99	49	47	3	45
unique_598	492	595	2159	ENSP00000379442	35	141	641	9.64e-19	107	53	51	3	45
unique_598	401	520	2159	ENSP00000379442	34	148	641	1.81e-18	122	54	59	9	45
unique_598	301	427	2159	ENSP00000379442	20	145	641	1.78e-15	133	54	66	13	45
unique_598	228	338	2159	ENSP00000379442	35	142	641	6.76e-14	114	44	61	9	45
unique_598	358	473	2159	ENSP00000379442	35	145	641	7.62e-14	120	46	61	13	45
unique_598	188	296	2159	ENSP00000379442	32	141	641	9.30e-13	115	47	57	11	45
unique_598	962	1079	2159	ENSP00000379442	27	142	641	5.31e-12	120	46	68	6	45
unique_598	1229	1481	2159	ENSP00000379442	35	338	641	2.02e-10	313	82	162	69	45
unique_598	1413	1506	2159	ENSP00000260356	575	689	1171	5.94e-12	116	47	46	23	26
unique_598	532	684	2159	ENSP00000260356	555	687	1171	6.01e-06	163	51	72	40	26
unique_598	1240	1333	2159	ENSP00000260356	568	682	1171	1.97e-05	115	36	58	21	26
unique_598	869	1025	2159	ENSP00000260356	556	724	1171	4.07e-04	178	53	95	30	26
unique_598	981	1078	2159	ENSP00000260356	568	682	1171	0.003	118	36	59	23	26
unique_598	760	817	2159	ENSP00000411023	130	185	294	0.001	60	24	30	6	5
unique_598	1258	1300	2159	ENSP00000411023	143	184	294	0.003	45	19	21	5	5
unique_598	760	817	2159	ENSP00000414996	130	185	294	0.001	60	24	30	6	5
unique_598	1258	1300	2159	ENSP00000414996	143	184	294	0.003	45	19	21	5	5
unique_598	760	817	2159	ENSP00000333380	130	185	294	0.001	60	24	30	6	5
unique_598	1258	1300	2159	ENSP00000333380	143	184	294	0.003	45	19	21	5	5
unique_598	509	553	2159	ENSP00000383276	813	856	1247	0.002	45	20	24	1	4
unique_598	554	594	2159	ENSP00000383276	817	856	1247	0.007	41	19	21	1	4
unique_598	509	553	2159	ENSP00000386126	1013	1056	1447	0.002	45	20	24	1	4
unique_598	554	594	2159	ENSP00000386126	1017	1056	1447	0.007	41	19	21	1	4
unique_626	305	375	1602	ENSP00000355285	45	119	190	0.005	75	20	51	4	4
unique_634	25	104	156	ENSP00000260356	813	888	1171	0.002	80	21	55	4	51
unique_654	59	232	324	ENSP00000312082	543	731	1060	0.003	192	54	117	21	54
unique_657	704	964	983	ENSP00000369375	818	1092	1125	1.17e-17	290	70	176	44	27
unique_657	716	905	983	ENSP00000479889	192	383	461	2.61e-17	195	57	130	8	19
unique_657	707	947	983	ENSP00000225577	102	328	526	6.82e-13	241	54	173	14	25
unique_657	696	974	983	ENSP00000357493	1919	2219	2342	1.47e-11	310	83	187	40	28
unique_657	710	970	983	ENSP00000373574	202	495	504	3.09e-11	303	72	180	51	27
unique_657	710	971	983	ENSP00000442656	207	542	547	4.52e-11	348	79	171	98	27
unique_657	710	902	983	ENSP00000397550	207	413	488	7.63e-11	219	61	120	38	20
unique_657	800	964	983	ENSP00000263923	997	1160	1357	1.00e-10	175	43	111	21	25
unique_657	715	792	983	ENSP00000263923	839	924	1357	0.001	86	25	53	8	25
unique_657	704	965	983	ENSP00000301178	530	804	895	3.06e-10	281	58	198	25	27
unique_657	811	965	983	ENSP00000288135	772	925	977	1.31e-07	159	37	113	9	27
unique_657	685	796	983	ENSP00000288135	558	682	977	7.66e-04	129	40	68	21	27
unique_664	7	122	547	ENSP00000373620	29	148	574	1.97e-08	120	31	85	4	21
unique_665	39	281	366	ENSP00000225577	95	293	526	1.05e-13	245	68	129	48	66
unique_665	151	337	366	ENSP00000263923	988	1159	1357	1.12e-08	193	51	115	27	51
unique_665	159	297	366	ENSP00000369375	926	1054	1125	3.53e-08	142	46	80	16	38
unique_665	175	277	366	ENSP00000479889	288	383	461	3.97e-08	107	32	60	15	28
unique_665	182	272	366	ENSP00000397550	312	411	488	1.73e-06	107	34	50	23	25
unique_665	182	272	366	ENSP00000442656	353	452	547	1.78e-06	107	34	50	23	25
unique_665	134	272	366	ENSP00000373574	272	406	504	8.70e-06	155	43	76	36	38
unique_665	177	329	366	ENSP00000301178	652	819	895	1.46e-05	181	39	101	41	42
unique_665	181	306	366	ENSP00000288135	776	895	977	2.70e-05	130	35	81	14	34
unique_665	180	290	366	ENSP00000357493	2056	2165	2342	1.31e-04	120	31	70	19	30
unique_697	1281	1362	1584	ENSP00000358490	269	340	352	1.33e-06	82	31	41	10	5
unique_709	1425	1498	1501	ENSP00000459962	628	699	840	7.54e-04	74	19	53	2	5
unique_716	59	135	266	ENSP00000484862	729	819	821	9.51e-07	91	32	45	14	38
unique_716	76	158	266	ENSP00000484862	712	788	821	2.46e-04	83	22	55	6	38
unique_716	59	135	266	ENSP00000414544	729	819	821	9.51e-07	91	32	45	14	38
unique_716	76	158	266	ENSP00000414544	712	788	821	2.46e-04	83	22	55	6	38
unique_716	59	135	266	ENSP00000384229	729	819	821	9.51e-07	91	32	45	14	38
unique_716	76	158	266	ENSP00000384229	712	788	821	2.46e-04	83	22	55	6	38
unique_722	764	850	1130	ENSP00000358490	270	350	352	3.39e-04	87	27	54	6	8
unique_779	5	102	112	ENSP00000494828	130	225	564	0.007	98	25	71	2	88
unique_783	320	515	2001	ENSP00000225577	95	289	526	3.65e-09	200	51	140	9	10
unique_783	359	515	2001	ENSP00000479889	222	383	461	0.001	165	36	118	11	8
unique_799	28	136	594	ENSP00000411767	537	638	1065	0.001	109	25	77	7	18
unique_820	71	158	359	ENSP00000361682	609	695	811	0.002	89	31	55	3	25
unique_830	1002	1048	1070	ENSP00000261601	409	456	495	3.82e-05	48	19	28	1	8
unique_830	449	486	1070	ENSP00000261601	106	143	495	1.23e-04	38	18	20	0	8
unique_872	421	479	2030	ENSP00000411767	12	74	1065	6.44e-05	65	20	37	8	3
unique_880	353	549	612	ENSP00000444095	329	546	1217	3.56e-08	229	58	128	43	61
unique_880	111	289	612	ENSP00000444095	354	528	1217	7.96e-07	189	48	117	24	61
unique_880	111	289	612	ENSP00000444095	997	1173	1217	6.89e-06	198	49	109	40	61
unique_880	360	548	612	ENSP00000444095	978	1183	1217	1.11e-04	219	53	123	43	61
unique_880	359	532	612	ENSP00000494609	418	593	1326	4.22e-08	182	52	116	14	61
unique_880	111	310	612	ENSP00000494609	436	618	1326	1.17e-04	210	54	119	37	61
unique_880	113	284	612	ENSP00000381475	113	276	669	1.55e-06	180	46	110	24	51
unique_880	378	517	612	ENSP00000381475	107	262	669	2.33e-05	166	36	94	36	51
unique_880	113	284	612	ENSP00000291524	108	271	664	1.61e-06	180	46	110	24	51
unique_880	378	517	612	ENSP00000291524	102	257	664	2.43e-05	166	36	94	36	51
unique_880	112	289	612	ENSP00000497931	1105	1280	1322	2.48e-05	195	50	109	36	61
unique_880	360	507	612	ENSP00000497931	1085	1252	1322	4.75e-05	173	40	103	30	61
unique_880	360	554	612	ENSP00000497931	427	636	1322	0.003	221	55	129	37	61
unique_880	109	289	612	ENSP00000497931	444	620	1322	0.006	199	49	110	40	61
unique_880	389	532	612	ENSP00000426917	78	244	612	0.007	169	41	101	27	24
unique_886	1212	1312	1387	ENSP00000225577	232	328	526	3.98e-14	102	39	57	6	19
unique_886	969	1133	1387	ENSP00000225577	96	276	526	1.57e-11	182	50	114	18	19
unique_886	969	1096	1387	ENSP00000369375	829	971	1125	3.77e-09	146	44	81	21	9
unique_886	1211	1271	1387	ENSP00000479889	324	385	461	2.85e-04	64	25	34	5	14
unique_886	970	1097	1387	ENSP00000479889	192	319	461	0.002	131	36	89	6	14
unique_886	969	1096	1387	ENSP00000397550	212	342	488	0.002	142	35	82	25	9
unique_932	1316	1445	3014	ENSP00000484862	708	813	821	2.15e-04	130	35	71	24	4
unique_932	1316	1445	3014	ENSP00000414544	708	813	821	2.15e-04	130	35	71	24	4
unique_932	1316	1445	3014	ENSP00000384229	708	813	821	2.15e-04	130	35	71	24	4
unique_1002	414	592	877	ENSP00000353421	204	390	996	0.008	206	57	103	46	20
unique_1025	194	222	1416	ENSP00000411767	411	440	1065	1.58e-04	30	19	10	1	2
unique_1037	166	323	883	ENSP00000260356	438	573	1171	0.002	164	45	85	34	18
unique_1053	221	301	310	ENSP00000459962	204	306	840	3.09e-07	103	35	46	22	26
unique_1068	766	936	1063	ENSP00000484952	137	301	795	1.07e-05	188	43	105	40	16
unique_1068	766	1014	1063	ENSP00000479496	189	436	957	2.29e-05	267	67	163	37	23
unique_1068	766	1014	1063	ENSP00000478081	189	436	624	2.57e-05	273	66	158	49	23
unique_1114	119	196	272	ENSP00000353421	240	344	996	7.18e-04	105	30	48	27	29
unique_1114	122	204	272	ENSP00000453302	692	775	825	0.005	92	29	46	17	31
unique_1124	229	307	1765	ENSP00000225577	142	229	526	3.67e-09	88	31	48	9	15
unique_1124	348	524	1765	ENSP00000225577	189	353	526	2.31e-06	192	53	97	42	15
unique_1124	416	455	1765	ENSP00000479889	347	385	461	2.40e-06	40	21	18	1	2
unique_1124	423	476	1765	ENSP00000357493	2121	2169	2342	6.53e-04	55	20	28	7	3
unique_1124	423	458	1765	ENSP00000263923	1071	1107	1357	0.002	37	16	20	1	2
unique_1186	977	1062	1179	ENSP00000225577	232	320	526	9.88e-06	89	23	63	3	7
unique_1189	235	465	517	ENSP00000426917	61	284	612	3.31e-13	240	66	149	25	45
unique_1189	235	452	517	ENSP00000381475	100	303	669	6.74e-13	222	67	133	22	42
unique_1189	235	452	517	ENSP00000291524	95	298	664	8.42e-13	222	67	133	22	42
unique_1189	236	501	517	ENSP00000444095	344	599	1217	7.83e-12	279	76	167	36	51
unique_1189	237	446	517	ENSP00000444095	988	1187	1217	4.26e-10	219	59	132	28	51
unique_1189	211	451	517	ENSP00000497931	1068	1299	1322	2.87e-09	253	65	155	33	47
unique_1189	236	293	517	ENSP00000497931	436	491	1322	6.07e-04	58	21	35	2	47
unique_1189	238	451	517	ENSP00000494609	428	616	1326	0.001	219	53	131	35	41
unique_1191	2918	2983	3025	ENSP00000261601	418	468	495	0.006	66	20	31	15	5
unique_1191	2584	2660	3025	ENSP00000261601	96	185	495	0.007	94	34	39	21	5
unique_1217	584	733	745	ENSP00000225577	197	369	526	6.25e-06	179	43	101	35	20
unique_1217	593	681	745	ENSP00000479889	299	385	461	0.003	97	27	52	18	12
unique_1217	566	679	745	ENSP00000442656	328	457	547	0.008	137	38	69	30	15
unique_1222	137	212	1100	ENSP00000358490	270	351	352	0.004	87	29	42	16	7
unique_1279	89	132	821	ENSP00000411767	411	454	1065	0.004	45	18	25	2	10
unique_1279	159	192	821	ENSP00000411767	409	440	1065	0.005	34	16	16	2	10
unique_1369	1552	1738	3420	ENSP00000321427	799	988	989	0.002	203	49	125	29	5
unique_1433	338	501	534	ENSP00000369375	942	1093	1125	9.65e-05	173	45	98	30	31
unique_1433	334	429	534	ENSP00000263923	999	1101	1357	1.55e-04	105	29	65	11	18
unique_1433	343	429	534	ENSP00000288135	775	865	977	3.44e-04	100	28	50	22	16
unique_1433	330	426	534	ENSP00000442656	351	454	547	0.003	109	32	60	17	18
unique_1433	335	426	534	ENSP00000397550	315	413	488	0.004	104	31	56	17	17
unique_1438	42	75	76	ENSP00000497931	51	84	1322	7.70e-04	34	15	19	0	45
unique_1498	143	289	313	ENSP00000353421	204	332	996	0.002	148	41	87	20	47
unique_1500	56	128	381	ENSP00000403731	431	505	552	0.001	79	27	42	10	19
unique_1518	213	277	455	ENSP00000361682	205	267	811	0.004	65	21	42	2	14
unique_1532	12	76	78	ENSP00000454065	461	526	1198	8.58e-04	66	16	49	1	85
unique_1532	11	76	78	ENSP00000454065	497	570	1198	0.009	74	17	49	8	85
unique_1553	229	402	1306	ENSP00000225577	145	291	526	7.56e-07	174	39	108	27	13
unique_1553	291	408	1306	ENSP00000301178	642	753	895	0.005	118	26	86	6	9
unique_1553	300	402	1306	ENSP00000479889	290	385	461	0.008	104	24	71	9	8
unique_1584	440	601	808	ENSP00000422461	124	295	377	9.23e-05	176	47	111	18	20
unique_1588	208	252	359	ENSP00000301678	185	227	553	0.001	45	19	24	2	13
unique_1617	150	272	716	ENSP00000379442	30	149	641	4.84e-04	128	37	78	13	17
unique_1617	232	300	716	ENSP00000260356	549	617	1171	6.29e-04	72	24	42	6	19
unique_1617	167	291	716	ENSP00000260356	566	713	1171	0.003	150	48	75	27	19
unique_1624	202	278	461	ENSP00000459962	203	294	840	0.003	92	25	52	15	17
unique_1631	303	411	565	ENSP00000379442	35	141	641	0.007	126	38	52	36	19
unique_1662	64	316	762	ENSP00000225577	91	352	526	3.71e-35	266	85	164	17	33
unique_1662	66	312	762	ENSP00000301178	538	801	895	6.94e-22	267	74	170	23	32
unique_1662	67	266	762	ENSP00000479889	189	390	461	6.80e-19	208	60	134	14	26
unique_1662	65	310	762	ENSP00000369375	825	1088	1125	6.89e-14	268	63	179	26	32
unique_1662	66	255	762	ENSP00000373574	204	408	504	1.10e-12	213	55	127	31	25
unique_1662	70	313	762	ENSP00000357493	1945	2208	2342	4.84e-11	270	60	178	32	32
unique_1662	143	313	762	ENSP00000263923	977	1159	1357	6.41e-10	186	45	123	18	22
unique_1662	167	312	762	ENSP00000288135	772	922	977	7.40e-09	152	46	99	7	19
unique_1662	66	269	762	ENSP00000397550	209	440	488	5.80e-08	249	60	127	62	27
unique_1662	133	243	762	ENSP00000442656	315	426	547	2.03e-05	119	34	70	15	15
unique_1681	521	622	774	ENSP00000492198	165	269	836	4.63e-04	113	30	64	19	13
unique_1689	682	796	800	ENSP00000225577	232	352	526	5.00e-09	123	35	78	10	28
unique_1689	485	591	800	ENSP00000225577	118	226	526	1.85e-08	109	27	80	2	28
unique_1689	678	744	800	ENSP00000263923	1038	1106	1357	5.99e-05	69	19	48	2	8
unique_1689	445	591	800	ENSP00000301178	521	680	895	9.93e-05	162	39	106	17	18
unique_1689	477	591	800	ENSP00000357493	1966	2081	2342	2.52e-04	123	33	75	15	22
unique_1689	681	744	800	ENSP00000357493	2091	2156	2342	0.004	69	18	43	8	22
unique_1689	683	740	800	ENSP00000479889	326	383	461	0.001	59	18	39	2	7
unique_1710	107	663	793	ENSP00000426917	3	529	612	2.57e-55	569	150	365	54	70
unique_1710	118	714	793	ENSP00000381475	52	601	669	3.57e-48	620	163	364	93	75
unique_1710	118	401	793	ENSP00000291524	47	327	664	3.96e-48	292	106	167	19	36
unique_1710	164	380	793	ENSP00000444095	988	1205	1217	1.80e-10	229	62	144	23	29
unique_1710	149	365	793	ENSP00000444095	332	547	1217	2.40e-08	233	63	137	33	29
unique_1710	156	374	793	ENSP00000494609	405	619	1326	2.28e-09	240	60	134	46	28
unique_1710	178	365	793	ENSP00000494609	1071	1251	1326	5.66e-05	202	52	115	35	28
unique_1710	127	377	793	ENSP00000497931	1065	1305	1322	7.23e-08	265	62	165	38	32
unique_1710	164	375	793	ENSP00000497931	437	643	1322	0.002	220	51	148	21	32
unique_1727	158	251	674	ENSP00000379442	50	137	641	8.92e-15	95	40	47	8	33
unique_1727	239	377	674	ENSP00000379442	40	161	641	1.01e-10	139	52	70	17	33
unique_1727	290	342	674	ENSP00000260356	568	618	1171	2.78e-04	54	24	26	4	17
unique_1727	195	254	674	ENSP00000260356	562	613	1171	0.002	62	24	26	12	17
unique_1727	215	252	674	ENSP00000386126	501	537	1447	0.002	38	17	20	1	9
unique_1727	221	273	674	ENSP00000386126	264	311	1447	0.006	54	22	25	7	9
unique_1727	215	252	674	ENSP00000383276	429	465	1247	0.002	38	17	20	1	9
unique_1727	221	273	674	ENSP00000383276	192	239	1247	0.007	54	22	25	7	9
unique_1727	158	221	674	ENSP00000411023	130	185	294	0.002	64	20	36	8	9
unique_1727	158	221	674	ENSP00000414996	130	185	294	0.002	64	20	36	8	9
unique_1727	158	221	674	ENSP00000333380	130	185	294	0.002	64	20	36	8	9
unique_1731	3189	3332	3593	ENSP00000494609	1031	1174	1326	1.87e-27	144	61	83	0	24
unique_1731	2698	2966	3593	ENSP00000494609	764	1022	1326	8.63e-20	269	70	189	10	24
unique_1731	1931	2010	3593	ENSP00000494609	474	553	1326	6.86e-19	80	40	40	0	24
unique_1731	3450	3581	3593	ENSP00000494609	1141	1272	1326	8.91e-14	141	46	77	18	24
unique_1731	3214	3323	3593	ENSP00000494609	426	523	1326	7.29e-09	111	39	58	14	24
unique_1731	1762	1807	3593	ENSP00000494609	428	473	1326	1.95e-06	46	25	21	0	24
unique_1731	1170	1367	3593	ENSP00000494609	193	390	1326	0.001	200	47	149	4	24
unique_1731	3446	3565	3593	ENSP00000494609	496	615	1326	0.006	121	28	91	2	24
unique_1731	3163	3332	3593	ENSP00000497931	1033	1216	1322	2.22e-14	185	59	110	16	17
unique_1731	3197	3326	3593	ENSP00000497931	418	550	1322	1.36e-11	134	45	84	5	17
unique_1731	1931	2006	3593	ENSP00000497931	1155	1233	1322	0.001	79	24	52	3	17
unique_1731	2702	2946	3593	ENSP00000497931	144	372	1322	0.001	251	51	172	28	17
unique_1731	3483	3586	3593	ENSP00000497931	1218	1318	1322	0.002	104	29	72	3	17
unique_1731	1761	1789	3593	ENSP00000497931	437	465	1322	0.006	29	14	15	0	17
unique_1731	3197	3332	3593	ENSP00000444095	969	1109	1217	9.39e-12	142	41	94	7	10
unique_1731	3197	3326	3593	ENSP00000444095	326	458	1217	1.13e-08	133	38	92	3	10
unique_1731	3446	3578	3593	ENSP00000444095	427	559	1217	4.34e-08	135	39	92	4	10
unique_1731	3483	3586	3593	ENSP00000444095	1111	1213	1217	2.40e-07	105	36	66	3	10
unique_1731	1932	2006	3593	ENSP00000444095	406	481	1217	1.94e-05	76	27	48	1	10
unique_1731	1931	2006	3593	ENSP00000444095	1048	1126	1217	4.39e-05	79	25	51	3	10
unique_1731	1759	1794	3593	ENSP00000381475	100	135	669	0.004	36	17	19	0	1
unique_1731	1759	1794	3593	ENSP00000291524	95	130	664	0.004	36	17	19	0	1
unique_1732	239	308	451	ENSP00000399229	78	145	451	2.88e-04	72	22	44	6	16
unique_1743	807	891	1430	ENSP00000225577	185	268	526	4.25e-05	88	31	50	7	6
unique_1743	1027	1079	1430	ENSP00000479889	332	383	461	0.001	53	17	35	1	4
unique_1743	820	864	1430	ENSP00000288135	772	814	977	0.003	46	18	24	4	3
unique_1745	1672	1806	1882	ENSP00000188790	618	752	761	2.44e-16	137	43	90	4	14
unique_1745	599	646	1882	ENSP00000188790	183	231	761	1.80e-06	49	19	29	1	14
unique_1745	1429	1514	1882	ENSP00000188790	531	613	761	2.33e-05	90	27	52	11	14
unique_1755	89	151	172	ENSP00000376524	691	751	1325	1.12e-05	63	20	41	2	37
unique_1755	89	131	172	ENSP00000376524	1134	1176	1325	0.009	43	15	28	0	37
unique_1755	89	155	172	ENSP00000405844	178	231	293	3.35e-05	67	23	31	13	39
unique_1755	59	144	172	ENSP00000455897	953	1024	1457	2.17e-04	86	20	52	14	50
unique_1755	87	133	172	ENSP00000266456	92	139	202	0.003	48	14	33	1	27
unique_1755	39	151	172	ENSP00000446003	90	168	217	0.010	114	27	51	36	66
unique_1756	488	587	1716	ENSP00000443909	175	273	467	0.006	104	30	65	9	6
unique_1765	724	792	3914	ENSP00000484862	731	808	821	7.44e-05	78	27	42	9	2
unique_1765	721	785	3914	ENSP00000484862	746	819	821	2.78e-04	74	25	40	9	2
unique_1765	732	792	3914	ENSP00000484862	723	790	821	5.24e-04	68	24	37	7	2
unique_1765	724	792	3914	ENSP00000414544	731	808	821	7.44e-05	78	27	42	9	2
unique_1765	721	785	3914	ENSP00000414544	746	819	821	2.78e-04	74	25	40	9	2
unique_1765	732	792	3914	ENSP00000414544	723	790	821	5.24e-04	68	24	37	7	2
unique_1765	724	792	3914	ENSP00000384229	731	808	821	7.44e-05	78	27	42	9	2
unique_1765	721	785	3914	ENSP00000384229	746	819	821	2.78e-04	74	25	40	9	2
unique_1765	732	792	3914	ENSP00000384229	723	790	821	5.24e-04	68	24	37	7	2
unique_1848	25	330	342	ENSP00000225577	83	391	526	1.25e-70	311	113	191	7	89
unique_1848	31	245	342	ENSP00000369375	822	1054	1125	2.22e-22	234	68	146	20	63
unique_1848	39	251	342	ENSP00000357493	1945	2178	2342	5.66e-19	241	72	134	35	62
unique_1848	27	228	342	ENSP00000479889	174	385	461	3.81e-14	218	60	136	22	59
unique_1848	35	245	342	ENSP00000301178	538	765	895	4.69e-14	231	57	151	23	62
unique_1848	138	230	342	ENSP00000263923	1008	1106	1357	2.39e-09	100	32	60	8	27
unique_1848	33	161	342	ENSP00000288135	589	726	977	2.39e-09	141	43	83	15	58
unique_1848	138	230	342	ENSP00000288135	772	870	977	3.87e-08	99	30	63	6	58
unique_1848	39	223	342	ENSP00000397550	213	413	488	2.59e-06	216	59	111	46	54
unique_1848	154	223	342	ENSP00000442656	372	454	547	1.37e-05	83	29	41	13	20
unique_1848	94	310	342	ENSP00000373574	259	501	504	4.11e-05	257	57	146	54	63
unique_1850	1165	1392	1884	ENSP00000494609	390	604	1326	5.62e-13	235	76	132	27	12
unique_1850	1201	1383	1884	ENSP00000494609	1051	1236	1326	1.29e-07	200	56	113	31	12
unique_1850	1207	1408	1884	ENSP00000444095	988	1195	1217	2.76e-11	221	57	132	32	12
unique_1850	1188	1386	1884	ENSP00000444095	323	529	1217	4.04e-10	217	60	129	28	12
unique_1850	1192	1386	1884	ENSP00000497931	1078	1281	1322	3.87e-08	219	60	120	39	11
unique_1850	1207	1392	1884	ENSP00000497931	437	627	1322	0.003	202	45	130	27	11
unique_1850	1192	1356	1884	ENSP00000381475	79	249	669	2.01e-05	183	48	105	30	9
unique_1850	1192	1356	1884	ENSP00000291524	74	244	664	2.38e-05	183	48	105	30	9
unique_1866	1426	1474	1618	ENSP00000389814	64	118	245	0.002	55	23	26	6	3
unique_1866	1417	1454	1618	ENSP00000502615	24	65	249	0.007	42	18	20	4	2
unique_1866	1384	1457	1618	ENSP00000411770	12	90	286	0.009	79	23	51	5	5
unique_1926	1388	1652	1671	ENSP00000369375	850	1092	1125	1.97e-19	286	85	137	64	16
unique_1926	1403	1589	1671	ENSP00000479889	226	381	461	1.85e-17	190	61	92	37	11
unique_1926	1365	1650	1671	ENSP00000357493	1931	2210	2342	4.77e-17	319	82	165	72	17
unique_1926	1388	1655	1671	ENSP00000301178	562	809	895	7.74e-17	282	72	162	48	16
unique_1926	1457	1656	1671	ENSP00000263923	1000	1167	1357	2.55e-15	201	50	117	34	12
unique_1926	1465	1665	1671	ENSP00000288135	772	940	977	9.41e-14	204	52	114	38	17
unique_1926	1372	1454	1671	ENSP00000288135	602	686	977	8.07e-04	86	29	53	4	17
unique_1926	1390	1621	1671	ENSP00000397550	231	459	488	7.03e-13	269	73	119	77	14
unique_1926	1390	1652	1671	ENSP00000373574	226	492	504	8.88e-12	307	79	144	84	16
unique_1926	1409	1599	1671	ENSP00000225577	142	297	526	1.75e-10	194	53	100	41	11
unique_1926	1436	1591	1671	ENSP00000442656	321	457	547	5.38e-10	170	48	75	47	9
unique_1938	2698	2753	5381	ENSP00000484862	742	802	821	0.001	61	22	34	5	1
unique_1938	2698	2764	5381	ENSP00000484862	733	805	821	0.002	73	25	42	6	1
unique_1938	2698	2753	5381	ENSP00000414544	742	802	821	0.001	61	22	34	5	1
unique_1938	2698	2764	5381	ENSP00000414544	733	805	821	0.002	73	25	42	6	1
unique_1938	2698	2753	5381	ENSP00000384229	742	802	821	0.001	61	22	34	5	1
unique_1938	2698	2764	5381	ENSP00000384229	733	805	821	0.002	73	25	42	6	1
unique_1941	1698	1771	3132	ENSP00000368538	54	136	278	7.69e-04	87	30	40	17	2
unique_1944	987	1208	1371	ENSP00000225577	87	307	526	2.39e-21	227	64	152	11	16
unique_1944	995	1192	1371	ENSP00000479889	190	385	461	5.16e-11	210	60	124	26	14
unique_1944	1083	1188	1371	ENSP00000263923	994	1099	1357	1.15e-07	108	31	73	4	8
unique_1944	1038	1206	1371	ENSP00000357493	1989	2168	2342	2.61e-06	187	45	117	25	12
unique_1944	1098	1188	1371	ENSP00000288135	774	863	977	2.13e-05	93	27	61	5	7
unique_1944	1040	1188	1371	ENSP00000369375	872	1032	1125	2.35e-05	175	45	90	40	11
unique_1944	1066	1190	1371	ENSP00000442656	318	457	547	6.00e-05	147	39	79	29	9
unique_1944	997	1187	1371	ENSP00000301178	542	742	895	1.14e-04	209	48	135	26	14
unique_1944	1066	1190	1371	ENSP00000397550	277	416	488	2.10e-04	147	39	79	29	9
unique_1944	997	1190	1371	ENSP00000373574	208	411	504	0.009	219	57	122	40	14
unique_1953	5	577	606	ENSP00000261601	6	491	495	1.95e-71	583	182	294	107	95
unique_1961	589	1037	1037	ENSP00000420389	344	750	751	5.03e-57	458	142	256	60	56
unique_1961	215	346	1037	ENSP00000420389	59	157	751	1.18e-08	132	37	62	33	56
unique_1966	207	312	1718	ENSP00000312082	599	716	1060	0.005	120	40	64	16	6
unique_1976	88	421	421	ENSP00000271651	15	329	330	4.40e-79	342	144	163	35	79
unique_1985	394	635	793	ENSP00000225577	97	306	526	3.07e-18	246	68	138	40	31
unique_1985	394	681	793	ENSP00000357493	1945	2213	2342	2.86e-08	295	73	189	33	36
unique_1985	344	612	793	ENSP00000479889	147	377	461	1.11e-07	280	72	148	60	34
unique_1985	394	615	793	ENSP00000373574	208	408	504	3.49e-07	233	61	129	43	28
unique_1985	394	615	793	ENSP00000369375	830	1031	1125	6.50e-07	232	53	139	40	28
unique_1985	392	628	793	ENSP00000301178	540	756	895	4.09e-05	242	53	159	30	30
unique_1985	500	633	793	ENSP00000263923	999	1119	1357	3.58e-04	137	30	88	19	17
unique_1985	511	615	793	ENSP00000288135	774	862	977	6.32e-04	105	25	64	16	13
unique_2044	311	398	7897	ENSP00000484862	702	805	821	1.21e-04	104	31	57	16	1
unique_2044	311	398	7897	ENSP00000414544	702	805	821	1.21e-04	104	31	57	16	1
unique_2044	311	398	7897	ENSP00000384229	702	805	821	1.21e-04	104	31	57	16	1
unique_2044	261	478	7897	ENSP00000353421	204	391	996	0.002	226	55	125	46	3
unique_2087	68	210	301	ENSP00000379442	35	175	641	4.20e-13	147	50	87	10	66
unique_2087	14	170	301	ENSP00000379442	19	170	641	9.27e-11	165	54	90	21	66
unique_2087	12	127	301	ENSP00000379442	64	170	641	6.74e-09	119	42	62	15	66
unique_2087	80	129	301	ENSP00000383276	412	464	1247	0.006	53	19	31	3	17
unique_2087	80	129	301	ENSP00000386126	484	536	1447	0.008	53	19	31	3	17
unique_2140	1198	1285	2079	ENSP00000355285	31	117	190	0.002	88	24	63	1	4
unique_2155	1506	1696	1975	ENSP00000225577	91	266	526	4.20e-13	196	60	111	25	10
unique_2175	267	434	1297	ENSP00000439894	569	733	1025	0.005	175	49	109	17	13
unique_2230	1373	1442	3269	ENSP00000225577	255	336	526	0.001	82	25	45	12	3
unique_2230	1240	1276	3269	ENSP00000225577	206	239	526	0.004	37	17	17	3	3
unique_2232	2136	2253	3156	ENSP00000353421	227	349	996	8.75e-04	128	37	76	15	4
unique_2244	172	248	8641	ENSP00000484862	738	816	821	0.001	80	31	45	4	1
unique_2244	172	248	8641	ENSP00000414544	738	816	821	0.001	80	31	45	4	1
unique_2244	172	248	8641	ENSP00000384229	738	816	821	0.001	80	31	45	4	1
unique_2274	7	46	102	ENSP00000411767	411	450	1065	2.16e-04	41	17	22	2	39
unique_2275	108	158	918	ENSP00000411767	405	460	1065	0.004	57	23	27	7	6
unique_2308	81	109	364	ENSP00000411767	412	440	1065	3.41e-04	29	15	14	0	8
unique_2311	811	891	1291	ENSP00000225577	273	355	526	3.27e-12	83	32	49	2	15
unique_2311	300	410	1291	ENSP00000225577	142	238	526	5.39e-12	111	34	63	14	15
unique_2311	311	410	1291	ENSP00000369375	883	984	1125	1.47e-04	107	30	65	12	8
unique_2311	372	410	1291	ENSP00000301178	654	692	895	0.002	39	13	26	0	3
unique_2311	370	439	1291	ENSP00000263923	1008	1067	1357	0.007	70	17	43	10	5
unique_2313	342	464	598	ENSP00000225577	191	293	526	3.94e-11	124	41	61	22	21
unique_2313	361	460	598	ENSP00000479889	302	383	461	0.005	100	29	53	18	17
unique_2313	353	464	598	ENSP00000288135	775	870	977	0.006	114	31	63	20	19
unique_2325	327	609	642	ENSP00000422461	18	304	377	1.40e-08	315	72	183	60	44
unique_2341	500	652	1744	ENSP00000225577	84	240	526	1.36e-29	158	66	86	6	15
unique_2341	1216	1326	1744	ENSP00000225577	255	360	526	6.25e-06	117	33	67	17	15
unique_2341	502	651	1744	ENSP00000369375	819	985	1125	3.23e-06	170	47	100	23	9
unique_2341	505	782	1744	ENSP00000357493	1937	2233	2342	9.08e-06	322	71	182	69	16
unique_2341	513	651	1744	ENSP00000479889	192	332	461	1.58e-04	144	38	98	8	11
unique_2341	1215	1264	1744	ENSP00000479889	349	396	461	0.003	50	23	25	2	11
unique_2341	502	764	1744	ENSP00000301178	531	828	895	2.63e-04	301	68	192	41	15
unique_2341	1220	1314	1744	ENSP00000288135	835	922	977	4.88e-04	101	28	54	19	5
unique_2374	188	473	3194	ENSP00000225577	91	394	526	2.20e-35	312	99	179	34	9
unique_2374	194	380	3194	ENSP00000479889	192	384	461	1.23e-11	199	59	122	18	6
unique_2374	181	394	3194	ENSP00000369375	818	1050	1125	3.94e-11	245	66	136	43	7
unique_2374	193	383	3194	ENSP00000357493	1944	2156	2342	3.79e-09	221	61	122	38	6
unique_2374	295	397	3194	ENSP00000263923	1016	1120	1357	3.21e-07	108	31	69	8	3
unique_2374	190	372	3194	ENSP00000397550	209	403	488	2.05e-06	207	57	114	36	6
unique_2374	298	397	3194	ENSP00000288135	783	884	977	3.26e-05	105	33	64	8	3
unique_2374	259	372	3194	ENSP00000442656	321	444	547	0.004	132	37	69	26	4
unique_2380	1	82	270	ENSP00000484862	719	804	821	1.18e-04	86	26	56	4	30
unique_2380	1	82	270	ENSP00000414544	719	804	821	1.18e-04	86	26	56	4	30
unique_2380	1	82	270	ENSP00000384229	719	804	821	1.18e-04	86	26	56	4	30
unique_2405	1	257	478	ENSP00000225577	89	335	526	1.25e-26	259	67	178	14	54
unique_2405	120	264	478	ENSP00000288135	775	921	977	1.26e-13	150	47	95	8	30
unique_2405	14	208	478	ENSP00000301178	544	743	895	3.03e-12	205	46	144	15	41
unique_2405	57	207	478	ENSP00000479889	232	380	461	1.47e-11	161	46	93	22	32
unique_2405	114	274	478	ENSP00000263923	1005	1165	1357	6.48e-11	167	44	111	12	34
unique_2405	56	210	478	ENSP00000357493	1989	2151	2342	1.11e-09	165	42	111	12	32
unique_2405	58	264	478	ENSP00000369375	872	1089	1125	2.20e-09	225	51	149	25	43
unique_2405	82	208	478	ENSP00000373574	272	409	504	2.10e-04	143	37	85	21	27
unique_2405	82	223	478	ENSP00000397550	277	442	488	0.002	171	42	95	34	30
unique_2405	82	208	478	ENSP00000442656	318	455	547	0.005	143	35	87	21	27
unique_2407	1	215	296	ENSP00000225577	89	308	526	2.27e-25	222	68	145	9	73
unique_2407	8	198	296	ENSP00000479889	191	385	461	5.50e-19	205	64	117	24	65
unique_2407	2	195	296	ENSP00000369375	825	1033	1125	5.37e-13	215	58	130	27	66
unique_2407	7	207	296	ENSP00000301178	540	757	895	8.93e-12	219	53	147	19	68
unique_2407	104	214	296	ENSP00000263923	1008	1120	1357	1.11e-09	115	32	77	6	38
unique_2407	72	214	296	ENSP00000288135	739	884	977	1.23e-09	150	39	100	11	48
unique_2407	9	209	296	ENSP00000357493	1945	2165	2342	1.20e-08	224	58	140	26	68
unique_2407	6	196	296	ENSP00000373574	205	416	504	1.80e-06	218	60	125	33	65
unique_2407	7	194	296	ENSP00000397550	211	414	488	3.60e-06	219	53	120	46	64
unique_2407	120	237	296	ENSP00000442656	372	504	547	4.27e-05	143	38	70	35	40
unique_2410	1	261	282	ENSP00000225577	89	354	526	2.14e-32	272	77	178	17	93
unique_2410	7	203	282	ENSP00000301178	540	750	895	6.23e-15	212	48	148	16	70
unique_2410	9	198	282	ENSP00000479889	192	382	461	8.09e-14	193	49	139	5	67
unique_2410	7	254	282	ENSP00000369375	828	1089	1125	9.21e-13	264	56	190	18	88
unique_2410	6	204	282	ENSP00000373574	205	426	504	2.54e-11	233	56	132	45	71
unique_2410	111	255	282	ENSP00000263923	1011	1158	1357	9.71e-09	150	32	111	7	51
unique_2410	1	249	282	ENSP00000357493	1937	2201	2342	1.69e-08	268	54	192	22	88
unique_2410	7	197	282	ENSP00000397550	211	414	488	5.59e-08	215	49	131	35	68
unique_2410	111	278	282	ENSP00000288135	775	950	977	3.51e-07	179	41	124	14	60
unique_2410	124	197	282	ENSP00000442656	372	455	547	4.43e-06	84	26	48	10	26
unique_2440	863	962	1076	ENSP00000379442	50	149	641	1.70e-11	107	45	48	14	47
unique_2440	265	380	1076	ENSP00000379442	35	141	641	1.01e-10	124	45	54	25	47
unique_2440	787	911	1076	ENSP00000379442	50	142	641	2.60e-10	127	40	51	36	47
unique_2440	333	422	1076	ENSP00000379442	50	142	641	4.50e-10	96	37	50	9	47
unique_2440	374	472	1076	ENSP00000379442	50	142	641	6.16e-09	102	39	51	12	47
unique_2440	754	808	1076	ENSP00000379442	63	112	641	3.28e-05	55	25	25	5	47
unique_2440	903	1048	1076	ENSP00000379442	49	136	641	4.68e-04	146	39	49	58	47
unique_2440	333	391	1076	ENSP00000411023	130	185	294	2.12e-08	60	26	29	5	15
unique_2440	904	961	1076	ENSP00000411023	130	183	294	5.34e-05	58	22	32	4	15
unique_2440	374	433	1076	ENSP00000411023	130	185	294	2.48e-04	61	22	33	6	15
unique_2440	333	391	1076	ENSP00000414996	130	185	294	2.12e-08	60	26	29	5	15
unique_2440	904	961	1076	ENSP00000414996	130	183	294	5.34e-05	58	22	32	4	15
unique_2440	374	433	1076	ENSP00000414996	130	185	294	2.48e-04	61	22	33	6	15
unique_2440	333	391	1076	ENSP00000333380	130	185	294	2.12e-08	60	26	29	5	15
unique_2440	904	961	1076	ENSP00000333380	130	183	294	5.34e-05	58	22	32	4	15
unique_2440	374	433	1076	ENSP00000333380	130	185	294	2.48e-04	61	22	33	6	15
unique_2440	876	907	1076	ENSP00000386126	504	537	1447	6.23e-05	34	18	14	2	3
unique_2440	876	907	1076	ENSP00000383276	432	465	1247	7.24e-05	34	18	14	2	3
unique_2440	880	999	1076	ENSP00000260356	548	684	1171	7.88e-04	142	40	75	27	11
unique_2441	423	515	607	ENSP00000225577	206	293	526	4.32e-05	96	25	60	11	15
unique_2475	475	538	1489	ENSP00000356103	84	143	792	0.002	64	24	36	4	4
unique_2475	82	191	1489	ENSP00000358490	253	350	352	0.005	110	32	66	12	7
unique_2477	226	266	377	ENSP00000442656	92	132	547	0.009	41	13	28	0	11
unique_2477	228	266	377	ENSP00000397550	94	132	488	0.010	39	13	26	0	10
unique_2490	273	367	2965	ENSP00000484862	728	814	821	1.59e-04	95	27	60	8	3
unique_2490	273	367	2965	ENSP00000414544	728	814	821	1.59e-04	95	27	60	8	3
unique_2490	273	367	2965	ENSP00000384229	728	814	821	1.59e-04	95	27	60	8	3
unique_2514	764	886	2519	ENSP00000484862	725	820	821	1.78e-04	126	38	55	33	5
unique_2514	764	886	2519	ENSP00000414544	725	820	821	1.78e-04	126	38	55	33	5
unique_2514	764	886	2519	ENSP00000384229	725	820	821	1.78e-04	126	38	55	33	5
unique_2538	30	84	177	ENSP00000475084	588	644	1549	0.004	58	22	32	4	31
unique_2541	1	255	1405	ENSP00000225577	89	352	526	1.85e-37	270	86	163	21	18
unique_2541	6	207	1405	ENSP00000479889	189	392	461	4.80e-16	212	67	127	18	14
unique_2541	5	216	1405	ENSP00000301178	538	765	895	2.08e-14	232	58	150	24	15
unique_2541	2	251	1405	ENSP00000373574	201	487	504	7.13e-14	298	76	163	59	18
unique_2541	8	243	1405	ENSP00000369375	829	1082	1125	1.16e-13	264	71	155	38	17
unique_2541	1	250	1405	ENSP00000357493	1937	2206	2342	5.90e-12	283	70	167	46	18
unique_2541	4	203	1405	ENSP00000397550	208	435	488	9.40e-11	241	63	124	54	14
unique_2541	106	249	1405	ENSP00000288135	772	920	977	7.89e-10	153	43	97	13	10
unique_2541	100	196	1405	ENSP00000263923	1003	1100	1357	2.18e-07	103	32	60	11	7
unique_2541	72	194	1405	ENSP00000442656	315	454	547	1.47e-06	143	38	82	23	9
unique_2557	191	224	817	ENSP00000411767	411	445	1065	0.002	35	16	18	1	8
unique_2557	113	143	817	ENSP00000411767	411	440	1065	0.007	31	16	14	1	8
unique_2559	54	114	4123	ENSP00000356103	579	645	792	3.84e-04	67	21	40	6	1
unique_2561	523	562	1198	ENSP00000411767	411	450	1065	0.008	40	14	26	0	3
unique_2563	1074	1147	1151	ENSP00000399229	225	306	451	0.010	85	30	41	14	6
unique_2569	301	412	544	ENSP00000433334	317	430	909	3.49e-04	116	33	77	6	21
unique_2569	301	412	544	ENSP00000435379	317	430	880	3.88e-04	116	33	77	6	21
unique_2569	301	412	544	ENSP00000500962	371	484	934	4.08e-04	116	33	77	6	21
unique_2569	301	412	544	ENSP00000433158	48	161	611	5.71e-04	116	33	77	6	21
unique_2570	147	203	221	ENSP00000454065	470	526	1198	4.46e-04	57	18	39	0	26
unique_2570	147	199	221	ENSP00000475084	828	880	1549	0.002	53	17	36	0	24
unique_2585	977	1100	1113	ENSP00000444095	438	559	1217	8.73e-29	125	62	59	4	48
unique_2585	974	1103	1113	ENSP00000444095	1080	1207	1217	3.53e-27	130	61	67	2	48
unique_2585	567	872	1113	ENSP00000444095	182	427	1217	4.78e-23	307	86	159	62	48
unique_2585	790	872	1113	ENSP00000444095	988	1070	1217	5.09e-20	83	43	40	0	48
unique_2585	468	655	1113	ENSP00000444095	724	930	1217	1.01e-05	210	52	133	25	48
unique_2585	972	1100	1113	ENSP00000497931	1185	1311	1322	7.93e-27	129	57	70	2	51
unique_2585	748	872	1113	ENSP00000497931	420	519	1322	1.19e-20	125	50	50	25	51
unique_2585	439	872	1113	ENSP00000497931	802	1177	1322	2.02e-20	456	108	246	102	51
unique_2585	972	1100	1113	ENSP00000497931	525	651	1322	5.70e-18	129	55	72	2	51
unique_2585	440	599	1113	ENSP00000497931	146	305	1322	1.95e-07	167	44	109	14	51
unique_2585	1007	1103	1113	ENSP00000494609	1177	1272	1326	9.88e-10	97	30	66	1	25
unique_2585	907	1094	1113	ENSP00000494609	445	622	1326	1.49e-08	198	53	115	30	25
unique_2585	804	869	1113	ENSP00000494609	1071	1135	1326	8.22e-06	66	23	42	1	25
unique_2585	791	872	1113	ENSP00000494609	428	496	1326	3.98e-04	82	24	45	13	25
unique_2585	999	1088	1113	ENSP00000291524	206	297	664	2.93e-08	92	33	57	2	14
unique_2585	783	843	1113	ENSP00000291524	90	153	664	1.10e-05	64	24	37	3	14
unique_2585	999	1088	1113	ENSP00000381475	211	302	669	2.97e-08	92	33	57	2	14
unique_2585	783	843	1113	ENSP00000381475	95	158	669	1.04e-05	64	24	37	3	14
unique_2585	1007	1093	1113	ENSP00000426917	186	274	612	9.25e-06	89	28	59	2	8
unique_2602	497	583	1497	ENSP00000225577	247	328	526	6.48e-08	87	26	56	5	15
unique_2602	105	193	1497	ENSP00000225577	90	184	526	5.80e-06	96	26	62	8	15
unique_2602	279	329	1497	ENSP00000225577	178	228	526	3.43e-05	51	21	30	0	15
unique_2602	110	193	1497	ENSP00000369375	828	914	1125	1.41e-04	87	29	55	3	6
unique_2602	130	201	1497	ENSP00000357493	1969	2040	2342	8.10e-04	72	22	50	0	5
unique_2602	486	552	1497	ENSP00000479889	330	395	461	0.007	70	23	40	7	4
unique_2629	85	138	282	ENSP00000421006	124	182	617	4.98e-04	60	24	29	7	19
unique_2657	370	805	1559	ENSP00000496171	44	493	600	5.53e-80	460	150	276	34	28
unique_2657	370	805	1559	ENSP00000496390	44	493	600	5.53e-80	460	150	276	34	28
unique_2657	370	805	1559	ENSP00000494136	44	493	600	5.53e-80	460	150	276	34	28
unique_2657	370	805	1559	ENSP00000494778	44	493	600	5.53e-80	460	150	276	34	28
unique_2718	183	332	1742	ENSP00000225577	69	241	526	4.39e-35	173	69	81	23	16
unique_2718	1578	1706	1742	ENSP00000225577	252	383	526	1.35e-20	134	48	79	7	16
unique_2718	205	332	1742	ENSP00000369375	837	987	1125	2.02e-08	151	36	92	23	7
unique_2718	297	333	1742	ENSP00000479889	299	335	461	9.71e-05	37	17	20	0	2
unique_2718	214	334	1742	ENSP00000301178	562	697	895	1.94e-04	136	30	91	15	7
unique_2718	212	334	1742	ENSP00000357493	1971	2103	2342	5.53e-04	143	37	76	30	7
unique_2718	289	342	1742	ENSP00000263923	1008	1061	1357	0.003	54	18	36	0	3
unique_2718	212	360	1742	ENSP00000397550	231	386	488	0.006	163	39	103	21	9
unique_2726	70	325	2020	ENSP00000479889	192	455	461	9.40e-28	270	85	165	20	13
unique_2726	68	327	2020	ENSP00000357493	1943	2212	2342	1.68e-18	295	86	149	60	13
unique_2726	69	258	2020	ENSP00000225577	96	292	526	2.23e-17	203	56	128	19	9
unique_2726	66	254	2020	ENSP00000369375	826	1033	1125	1.03e-13	213	60	124	29	9
unique_2726	28	252	2020	ENSP00000373574	175	408	504	5.63e-13	245	63	151	31	11
unique_2726	70	254	2020	ENSP00000301178	542	744	895	1.37e-12	210	61	117	32	9
unique_2726	61	252	2020	ENSP00000397550	204	413	488	1.12e-11	214	60	128	26	10
unique_2726	159	340	2020	ENSP00000288135	771	940	977	8.40e-09	184	48	120	16	9
unique_2726	61	252	2020	ENSP00000442656	204	454	547	1.48e-08	256	64	123	69	10
unique_2726	168	330	2020	ENSP00000263923	1002	1166	1357	1.92e-07	177	49	102	26	8
unique_2771	253	499	558	ENSP00000225577	97	327	526	3.33e-07	263	61	154	48	44
unique_2771	213	463	558	ENSP00000479889	151	383	461	5.94e-06	263	65	156	42	45
unique_2771	375	550	558	ENSP00000288135	773	928	977	7.44e-06	186	44	102	40	32
unique_2771	372	480	558	ENSP00000263923	1006	1115	1357	1.47e-05	121	32	66	23	20
unique_2771	246	472	558	ENSP00000397550	206	439	488	1.28e-04	263	64	134	65	41
unique_2771	390	460	558	ENSP00000442656	372	454	547	0.002	83	23	48	12	13
unique_2772	292	444	503	ENSP00000225577	168	327	526	6.51e-07	162	37	114	11	30
unique_2772	158	408	503	ENSP00000479889	151	383	461	4.43e-06	262	63	159	40	50
unique_2772	320	495	503	ENSP00000288135	773	928	977	1.01e-05	186	44	102	40	35
unique_2772	317	425	503	ENSP00000263923	1006	1115	1357	7.80e-05	121	32	66	23	22
unique_2772	335	417	503	ENSP00000397550	331	439	488	1.60e-04	112	32	48	32	17
unique_2772	335	405	503	ENSP00000442656	372	454	547	6.53e-04	86	25	43	18	14
unique_2809	104	269	323	ENSP00000301178	650	800	895	3.48e-07	168	41	108	19	51
unique_2809	118	235	323	ENSP00000225577	209	313	526	3.16e-06	118	32	73	13	37
unique_2809	110	273	323	ENSP00000288135	775	925	977	3.69e-06	166	44	105	17	51
unique_2809	11	208	323	ENSP00000479889	189	383	461	3.84e-06	207	52	134	21	61
unique_2809	99	216	323	ENSP00000263923	1000	1110	1357	4.93e-06	124	36	69	19	37
unique_2809	92	153	323	ENSP00000369375	926	987	1125	2.30e-04	65	22	37	6	19
unique_2828	752	930	934	ENSP00000357493	2055	2212	2342	5.21e-18	181	58	98	25	31
unique_2828	530	636	934	ENSP00000357493	1938	2042	2342	5.24e-07	113	30	69	14	31
unique_2828	750	928	934	ENSP00000288135	772	925	977	2.68e-17	179	56	98	25	26
unique_2828	585	645	934	ENSP00000288135	640	701	977	2.38e-05	62	23	38	1	26
unique_2828	749	932	934	ENSP00000369375	943	1097	1125	6.96e-17	187	55	97	35	25
unique_2828	581	628	934	ENSP00000369375	868	916	1125	6.43e-04	49	19	29	1	25
unique_2828	742	860	934	ENSP00000479889	283	382	461	1.15e-14	119	42	58	19	22
unique_2828	537	626	934	ENSP00000479889	192	274	461	0.002	90	25	58	7	22
unique_2828	732	934	934	ENSP00000301178	632	810	895	3.33e-14	206	56	120	30	22
unique_2828	751	927	934	ENSP00000263923	1009	1160	1357	1.32e-11	179	47	103	29	19
unique_2828	748	917	934	ENSP00000225577	200	335	526	3.32e-09	171	43	92	36	18
unique_2828	741	930	934	ENSP00000373574	293	492	504	9.97e-09	216	56	118	42	39
unique_2828	456	628	934	ENSP00000373574	141	291	504	8.40e-04	178	50	96	32	39
unique_2828	749	927	934	ENSP00000442656	347	535	547	3.97e-07	205	55	108	42	30
unique_2828	508	612	934	ENSP00000442656	189	276	547	0.008	106	30	57	19	30
unique_2828	508	654	934	ENSP00000397550	189	319	488	2.66e-05	152	42	84	26	30
unique_2828	749	878	934	ENSP00000397550	306	445	488	3.62e-05	157	43	70	44	30
unique_2848	280	532	1542	ENSP00000225577	119	357	526	1.70e-32	262	85	145	32	16
unique_2848	302	478	1542	ENSP00000479889	228	393	461	1.11e-12	186	51	106	29	11
unique_2848	296	508	1542	ENSP00000369375	868	1073	1125	4.89e-09	235	61	123	51	14
unique_2848	306	466	1542	ENSP00000357493	1990	2149	2342	1.57e-06	176	42	103	31	10
unique_2848	364	525	1542	ENSP00000288135	774	922	977	1.74e-04	172	44	95	33	11
unique_2848	298	472	1542	ENSP00000397550	238	425	488	3.70e-04	202	56	105	41	11
unique_2848	378	463	1542	ENSP00000442656	372	452	547	0.001	95	31	41	23	6
unique_2848	360	471	1542	ENSP00000263923	1007	1107	1357	0.001	118	34	61	23	7
unique_2848	332	433	1542	ENSP00000373574	273	381	504	0.003	118	37	56	25	7
unique_2870	1466	1560	1598	ENSP00000358490	262	350	352	3.12e-07	101	33	50	18	12
unique_2870	1475	1571	1598	ENSP00000358490	250	350	352	4.27e-06	108	31	59	18	12
unique_2870	1510	1572	1598	ENSP00000358490	270	340	352	1.92e-05	74	25	35	14	12
unique_2870	1524	1580	1598	ENSP00000358490	273	340	352	2.08e-05	68	24	33	11	12
unique_2870	1535	1596	1598	ENSP00000358490	273	337	352	2.94e-05	69	24	34	11	12
unique_2870	1402	1527	1598	ENSP00000358490	234	350	352	0.002	126	31	86	9	12
unique_2870	1056	1226	1598	ENSP00000459962	131	293	840	0.005	178	52	104	22	11
unique_2870	1459	1569	1598	ENSP00000353421	228	341	996	0.009	114	27	84	3	7
unique_2876	667	1085	1230	ENSP00000449200	94	527	598	1.45e-89	450	195	208	47	34
unique_2876	667	1085	1230	ENSP00000444542	65	498	562	2.48e-89	450	195	208	47	34
unique_2876	667	1085	1230	ENSP00000442810	61	494	558	4.34e-89	450	195	208	47	34
unique_2889	4	519	525	ENSP00000497931	851	1316	1322	9.37e-42	520	137	325	58	99
unique_2889	1	517	525	ENSP00000497931	189	654	1322	2.68e-39	524	139	320	65	99
unique_2889	275	517	525	ENSP00000444095	967	1207	1217	5.82e-41	247	85	152	10	97
unique_2889	10	517	525	ENSP00000444095	107	562	1217	2.50e-40	530	145	289	96	97
unique_2889	276	517	525	ENSP00000494609	1038	1273	1326	9.47e-20	247	67	164	16	46
unique_2889	295	507	525	ENSP00000494609	426	622	1326	6.10e-19	214	63	133	18	46
unique_2889	296	500	525	ENSP00000291524	97	296	664	1.03e-08	212	56	137	19	39
unique_2889	296	500	525	ENSP00000381475	102	301	669	1.20e-08	212	56	137	19	39
unique_2889	230	514	525	ENSP00000426917	4	283	612	3.96e-04	292	63	210	19	54
unique_2896	77	152	852	ENSP00000355285	40	119	190	8.77e-05	80	20	56	4	9
unique_2917	1223	1297	2121	ENSP00000358490	282	344	352	0.005	75	27	36	12	4
unique_2923	2343	2472	2492	ENSP00000484862	700	815	821	1.95e-04	131	39	76	16	5
unique_2923	2343	2472	2492	ENSP00000414544	700	815	821	1.95e-04	131	39	76	16	5
unique_2923	2343	2472	2492	ENSP00000384229	700	815	821	1.95e-04	131	39	76	16	5
unique_2940	172	710	1145	ENSP00000356103	51	553	792	3.06e-48	543	142	357	44	47
unique_2942	164	406	975	ENSP00000426917	61	299	612	1.64e-50	244	101	137	6	49
unique_2942	648	885	975	ENSP00000426917	325	550	612	4.55e-19	239	62	163	14	49
unique_2942	160	404	975	ENSP00000381475	90	330	669	2.99e-48	252	104	130	18	42
unique_2942	763	925	975	ENSP00000381475	446	609	669	4.60e-16	164	47	116	1	42
unique_2942	160	404	975	ENSP00000291524	85	325	664	3.06e-48	252	104	130	18	42
unique_2942	763	925	975	ENSP00000291524	441	604	664	5.47e-16	164	47	116	1	42
unique_2942	149	375	975	ENSP00000494609	413	615	1326	1.63e-12	231	62	137	32	23
unique_2942	161	323	975	ENSP00000494609	1054	1208	1326	0.004	176	44	98	34	23
unique_2942	166	369	975	ENSP00000444095	345	546	1217	3.43e-09	218	57	131	30	28
unique_2942	121	390	975	ENSP00000444095	940	1203	1217	5.97e-08	295	81	158	56	28
unique_2942	166	375	975	ENSP00000497931	1095	1298	1322	3.47e-08	223	59	132	32	24
unique_2942	138	351	975	ENSP00000497931	402	616	1322	9.19e-08	231	63	135	33	24
unique_2978	745	957	1007	ENSP00000225577	91	305	526	6.76e-17	226	63	139	24	21
unique_2978	750	981	1007	ENSP00000369375	829	1089	1125	1.26e-07	274	65	154	55	23
unique_2978	741	938	1007	ENSP00000373574	198	408	504	2.97e-05	222	51	136	35	20
unique_2978	854	938	1007	ENSP00000263923	1011	1098	1357	4.14e-04	91	25	57	9	8
unique_2978	751	938	1007	ENSP00000397550	213	413	488	0.001	220	54	115	51	19
unique_3005	126	267	1872	ENSP00000361682	613	764	811	6.59e-07	169	48	77	44	8
unique_3046	87	164	240	ENSP00000353421	240	344	996	5.62e-04	105	30	48	27	33
unique_3046	90	172	240	ENSP00000453302	692	775	825	0.006	92	29	46	17	35
unique_3048	1424	1498	2396	ENSP00000358490	269	350	352	0.009	84	24	49	11	3
unique_3050	404	542	574	ENSP00000225577	201	336	526	1.82e-04	148	39	88	21	24
unique_3051	249	449	553	ENSP00000442656	205	425	547	1.30e-04	232	53	137	42	36
unique_3051	386	519	553	ENSP00000225577	197	336	526	1.30e-04	144	37	93	14	24
unique_3051	388	518	553	ENSP00000288135	772	914	977	0.001	147	38	89	20	24
unique_3051	252	472	553	ENSP00000479889	187	377	461	0.005	232	51	129	52	40
unique_3055	1488	1616	1753	ENSP00000392331	260	390	494	1.35e-04	131	33	96	2	7
unique_3062	4	33	65	ENSP00000455897	780	809	1457	0.004	30	11	19	0	46
unique_3100	677	959	993	ENSP00000225577	85	371	526	3.55e-54	290	103	177	10	28
unique_3100	681	923	993	ENSP00000357493	1937	2199	2342	6.44e-14	275	71	160	44	24
unique_3100	678	872	993	ENSP00000369375	819	1032	1125	1.62e-13	214	51	144	19	20
unique_3100	689	874	993	ENSP00000479889	192	383	461	4.66e-13	198	58	122	18	19
unique_3100	786	906	993	ENSP00000263923	1008	1134	1357	5.45e-12	128	43	77	8	12
unique_3100	667	871	993	ENSP00000301178	522	742	895	1.18e-11	226	60	140	26	21
unique_3100	793	878	993	ENSP00000288135	779	870	977	1.20e-09	92	31	55	6	9
unique_3100	681	871	993	ENSP00000373574	200	408	504	3.24e-08	218	60	122	36	19
unique_3100	688	878	993	ENSP00000397550	212	433	488	4.73e-07	226	57	130	39	19
unique_3100	533	633	993	ENSP00000328531	373	475	820	7.07e-06	103	27	74	2	20
unique_3100	298	393	993	ENSP00000328531	393	488	820	3.97e-05	96	26	70	0	20
unique_3100	756	850	993	ENSP00000442656	319	427	547	1.18e-05	110	31	63	16	10
unique_3100	516	641	993	ENSP00000321427	508	629	989	2.84e-05	126	29	93	4	19
unique_3100	193	254	993	ENSP00000321427	555	616	989	3.78e-04	62	20	42	0	19
unique_3126	192	274	598	ENSP00000225577	149	228	526	0.001	83	25	55	3	14
unique_3129	83	293	566	ENSP00000225577	95	306	526	6.54e-30	216	72	135	9	37
unique_3129	76	284	566	ENSP00000357493	1936	2160	2342	1.31e-14	229	59	146	24	37
unique_3129	76	288	566	ENSP00000301178	533	758	895	1.76e-12	234	62	143	29	38
unique_3129	84	298	566	ENSP00000369375	829	1062	1125	2.32e-12	242	68	139	35	38
unique_3129	80	283	566	ENSP00000479889	187	390	461	7.30e-11	211	49	148	14	36
unique_3129	71	271	566	ENSP00000373574	194	406	504	3.02e-09	226	56	132	38	36
unique_3129	51	271	566	ENSP00000397550	178	411	488	1.22e-08	251	65	139	47	39
unique_3129	187	282	566	ENSP00000263923	1011	1108	1357	6.79e-06	101	30	63	8	17
unique_3129	51	271	566	ENSP00000442656	178	452	547	4.86e-04	288	67	141	80	39
unique_3129	76	174	566	ENSP00000288135	586	686	977	0.005	103	30	67	6	17
unique_3154	717	910	1157	ENSP00000225577	167	360	526	3.26e-26	201	64	123	14	17
unique_3154	754	854	1157	ENSP00000479889	297	397	461	1.89e-11	104	34	64	6	9
unique_3154	718	897	1157	ENSP00000369375	898	1089	1125	8.03e-08	199	52	121	26	16
unique_3154	719	892	1157	ENSP00000357493	2017	2201	2342	1.75e-07	191	47	121	23	15
unique_3154	751	899	1157	ENSP00000263923	1011	1159	1357	4.51e-07	157	40	101	16	13
unique_3156	115	289	782	ENSP00000225577	171	346	526	1.94e-14	182	52	117	13	22
unique_3156	149	235	782	ENSP00000479889	299	385	461	4.90e-08	90	32	52	6	11
unique_3156	144	236	782	ENSP00000263923	1011	1106	1357	1.46e-05	103	32	54	17	12
unique_3160	75	323	536	ENSP00000225577	91	338	526	2.81e-33	256	82	159	15	46
unique_3160	81	320	536	ENSP00000357493	1945	2199	2342	1.17e-16	260	72	163	25	45
unique_3160	80	283	536	ENSP00000479889	191	396	461	3.98e-16	211	60	139	12	38
unique_3160	81	327	536	ENSP00000369375	830	1089	1125	1.69e-15	267	73	167	27	46
unique_3160	79	297	536	ENSP00000301178	540	773	895	6.65e-14	240	64	149	27	41
unique_3160	181	329	536	ENSP00000263923	1011	1159	1357	4.88e-12	156	51	91	14	28
unique_3160	78	265	536	ENSP00000373574	205	406	504	1.51e-10	212	56	122	34	35
unique_3160	81	274	536	ENSP00000397550	213	433	488	1.60e-09	233	60	122	51	36
unique_3160	181	320	536	ENSP00000288135	775	914	977	6.85e-09	149	43	88	18	26
unique_3160	149	265	536	ENSP00000442656	320	452	547	6.12e-07	138	39	73	26	22
unique_3160	432	491	536	ENSP00000454065	466	525	1198	0.009	60	17	43	0	11
unique_3209	2280	2388	2576	ENSP00000484862	724	820	821	2.39e-05	109	30	67	12	8
unique_3209	2310	2400	2576	ENSP00000484862	729	820	821	4.36e-05	95	33	55	7	8
unique_3209	1089	1165	2576	ENSP00000484862	724	806	821	1.56e-04	85	29	46	10	8
unique_3209	1090	1161	2576	ENSP00000484862	747	820	821	7.80e-04	76	26	44	6	8
unique_3209	2306	2419	2576	ENSP00000484862	698	820	821	0.003	125	35	77	13	8
unique_3209	2280	2388	2576	ENSP00000414544	724	820	821	2.39e-05	109	30	67	12	8
unique_3209	2310	2400	2576	ENSP00000414544	729	820	821	4.36e-05	95	33	55	7	8
unique_3209	1089	1165	2576	ENSP00000414544	724	806	821	1.56e-04	85	29	46	10	8
unique_3209	1090	1161	2576	ENSP00000414544	747	820	821	7.80e-04	76	26	44	6	8
unique_3209	2306	2419	2576	ENSP00000414544	698	820	821	0.003	125	35	77	13	8
unique_3209	2280	2388	2576	ENSP00000384229	724	820	821	2.39e-05	109	30	67	12	8
unique_3209	2310	2400	2576	ENSP00000384229	729	820	821	4.36e-05	95	33	55	7	8
unique_3209	1089	1165	2576	ENSP00000384229	724	806	821	1.56e-04	85	29	46	10	8
unique_3209	1090	1161	2576	ENSP00000384229	747	820	821	7.80e-04	76	26	44	6	8
unique_3209	2306	2419	2576	ENSP00000384229	698	820	821	0.003	125	35	77	13	8
unique_3209	1126	1180	2576	ENSP00000353421	264	334	996	0.003	71	25	30	16	2
unique_3209	1108	1153	2576	ENSP00000343795	466	506	507	0.006	46	17	24	5	2
unique_3214	519	536	1250	ENSP00000261601	106	123	495	0.005	18	12	6	0	1
unique_3229	178	549	574	ENSP00000271651	30	326	330	4.35e-17	387	93	189	105	65
unique_3250	5076	5228	7564	ENSP00000353421	228	384	996	0.009	157	36	117	4	2
unique_3256	38	303	575	ENSP00000301178	538	807	895	2.45e-07	293	68	175	50	46
unique_3256	34	261	575	ENSP00000225577	104	312	526	5.55e-07	239	61	137	41	40
unique_3256	117	181	575	ENSP00000263923	993	1051	1357	8.52e-05	65	22	37	6	11
unique_3256	143	235	575	ENSP00000479889	299	383	461	8.90e-05	93	27	58	8	16
unique_3256	121	181	575	ENSP00000369375	930	987	1125	0.004	61	18	40	3	11
unique_3256	135	253	575	ENSP00000288135	772	884	977	0.004	120	29	83	8	21
unique_3259	2741	2841	3568	ENSP00000479889	296	394	461	3.99e-10	104	39	57	8	3
unique_3259	2741	2884	3568	ENSP00000288135	777	926	977	8.02e-08	165	48	81	36	4
unique_3259	2726	2881	3568	ENSP00000369375	934	1092	1125	8.31e-08	169	48	98	23	4
unique_3259	2660	2823	3568	ENSP00000301178	580	737	895	1.17e-07	170	46	106	18	5
unique_3259	2728	2881	3568	ENSP00000263923	1000	1160	1357	2.13e-06	176	44	95	37	4
unique_3259	2661	2890	3568	ENSP00000357493	1987	2216	2342	2.82e-06	266	65	129	72	6
unique_3259	2737	2829	3568	ENSP00000225577	199	287	526	3.30e-06	97	28	57	12	3
unique_3259	2728	2824	3568	ENSP00000373574	294	404	504	8.45e-06	111	33	64	14	3
unique_3259	2728	2824	3568	ENSP00000442656	340	450	547	1.11e-05	111	36	61	14	3
unique_3259	2728	2824	3568	ENSP00000397550	299	409	488	1.52e-05	111	36	61	14	3
unique_3287	1530	1778	2132	ENSP00000225577	92	336	526	5.06e-31	258	81	155	22	12
unique_3287	1534	1732	2132	ENSP00000301178	538	751	895	4.25e-14	219	56	138	25	9
unique_3287	1538	1732	2132	ENSP00000357493	1945	2157	2342	8.03e-14	217	60	131	26	9
unique_3287	1535	1727	2132	ENSP00000479889	189	383	461	4.04e-11	201	58	129	14	9
unique_3287	1536	1747	2132	ENSP00000373574	206	430	504	1.86e-09	236	57	144	35	10
unique_3287	1579	1722	2132	ENSP00000369375	872	1029	1125	6.03e-08	163	45	94	24	7
unique_3287	1647	1737	2132	ENSP00000263923	1023	1115	1357	2.92e-07	103	33	48	22	4
unique_3287	1525	1726	2132	ENSP00000397550	200	415	488	3.02e-07	232	61	125	46	9
unique_3287	79	178	2132	ENSP00000475084	822	918	1549	2.69e-06	100	28	69	3	5
unique_3287	79	178	2132	ENSP00000454065	464	560	1198	2.52e-05	100	28	69	3	5
unique_3287	1600	1726	2132	ENSP00000442656	315	456	547	1.01e-04	150	43	76	31	6
unique_3287	1644	1787	2132	ENSP00000288135	782	924	977	1.09e-04	152	41	94	17	7
unique_3288	119	229	339	ENSP00000379442	44	152	641	7.34e-17	114	50	56	8	75
unique_3288	8	134	339	ENSP00000379442	23	144	641	1.04e-09	129	45	75	9	75
unique_3288	141	262	339	ENSP00000379442	22	136	641	3.72e-04	127	37	73	17	75
unique_3288	37	134	339	ENSP00000260356	575	685	1171	6.06e-04	115	31	63	21	29
unique_3288	143	174	339	ENSP00000383276	824	856	1247	0.007	33	14	18	1	9
unique_3288	143	171	339	ENSP00000383276	191	221	1247	0.008	31	14	15	2	9
unique_3288	143	174	339	ENSP00000386126	1024	1056	1447	0.007	33	14	18	1	9
unique_3288	143	171	339	ENSP00000386126	263	293	1447	0.009	31	14	15	2	9
unique_3291	42	118	147	ENSP00000432638	655	727	851	0.009	78	22	50	6	52
unique_3294	50	238	806	ENSP00000225577	97	242	526	1.14e-04	189	45	101	43	23
unique_3294	181	240	806	ENSP00000288135	772	818	977	2.36e-04	60	19	28	13	7
unique_3294	173	239	806	ENSP00000263923	1000	1053	1357	4.40e-04	67	21	33	13	8
unique_3294	187	237	806	ENSP00000479889	297	334	461	0.002	51	18	20	13	6
unique_3299	386	536	577	ENSP00000225577	191	338	526	3.55e-04	158	36	105	17	26
unique_3322	316	426	6072	ENSP00000484862	723	818	821	1.15e-07	111	36	60	15	2
unique_3322	341	447	6072	ENSP00000484862	725	816	821	1.32e-04	110	37	52	21	2
unique_3322	316	426	6072	ENSP00000414544	723	818	821	1.15e-07	111	36	60	15	2
unique_3322	341	447	6072	ENSP00000414544	725	816	821	1.32e-04	110	37	52	21	2
unique_3322	316	426	6072	ENSP00000384229	723	818	821	1.15e-07	111	36	60	15	2
unique_3322	341	447	6072	ENSP00000384229	725	816	821	1.32e-04	110	37	52	21	2
unique_3322	332	447	6072	ENSP00000353421	199	341	996	4.38e-06	143	41	75	27	2
unique_3322	326	437	6072	ENSP00000353421	229	354	996	5.54e-06	127	39	72	16	2
unique_3363	93	254	385	ENSP00000225577	190	352	526	3.03e-18	168	48	109	11	42
unique_3363	92	249	385	ENSP00000263923	999	1157	1357	2.65e-14	165	45	107	13	41
unique_3363	11	251	385	ENSP00000369375	872	1091	1125	1.53e-12	249	63	149	37	63
unique_3363	108	188	385	ENSP00000479889	298	380	461	6.98e-12	84	34	46	4	21
unique_3363	104	249	385	ENSP00000288135	775	921	977	7.62e-12	154	41	98	15	38
unique_3363	78	248	385	ENSP00000301178	621	799	895	1.18e-10	186	45	119	22	44
unique_3363	3	258	385	ENSP00000357493	1983	2215	2342	3.51e-10	266	63	160	43	66
unique_3363	81	188	385	ENSP00000442656	327	454	547	9.32e-09	131	40	65	26	28
unique_3363	96	188	385	ENSP00000397550	302	413	488	1.40e-08	115	37	53	25	24
unique_3363	81	188	385	ENSP00000373574	281	408	504	5.19e-08	129	39	68	22	28
unique_3372	16	54	265	ENSP00000353421	95	133	996	0.006	39	16	23	0	15
unique_3385	362	407	2539	ENSP00000394033	148	189	427	3.81e-04	46	19	23	4	2
unique_3390	10	70	228	ENSP00000357142	127	194	377	0.001	68	25	36	7	27
unique_3402	524	726	782	ENSP00000381475	68	267	669	3.50e-12	214	64	125	25	46
unique_3402	214	372	782	ENSP00000381475	109	250	669	1.08e-04	168	44	89	35	46
unique_3402	524	709	782	ENSP00000291524	63	245	664	4.32e-12	197	63	109	25	44
unique_3402	214	372	782	ENSP00000291524	104	245	664	1.28e-04	168	44	89	35	44
unique_3402	572	732	782	ENSP00000444095	345	523	1217	7.91e-12	179	57	104	18	51
unique_3402	206	408	782	ENSP00000444095	344	523	1217	1.13e-06	219	53	111	55	51
unique_3402	678	732	782	ENSP00000444095	1112	1168	1217	2.52e-06	57	24	31	2	51
unique_3402	213	443	782	ENSP00000444095	994	1211	1217	6.15e-06	257	61	131	65	51
unique_3402	502	732	782	ENSP00000497931	1012	1275	1322	4.60e-07	275	67	153	55	60
unique_3402	572	740	782	ENSP00000497931	437	620	1322	2.15e-05	185	59	109	17	60
unique_3402	341	433	782	ENSP00000497931	1219	1298	1322	5.84e-04	93	28	52	13	60
unique_3402	206	375	782	ENSP00000497931	436	593	1322	0.005	171	46	111	14	60
unique_3402	573	717	782	ENSP00000494609	428	574	1326	1.90e-06	159	44	89	26	38
unique_3402	339	413	782	ENSP00000494609	533	597	1326	2.55e-05	75	26	39	10	38
unique_3402	167	240	782	ENSP00000494609	1025	1090	1326	5.46e-04	77	27	36	14	38
unique_3402	587	720	782	ENSP00000426917	77	228	612	1.54e-05	152	43	91	18	36
unique_3402	222	372	782	ENSP00000426917	77	217	612	3.62e-04	166	43	83	40	36
unique_3414	60	167	176	ENSP00000475084	823	932	1549	4.20e-08	111	28	79	4	61
unique_3414	60	163	176	ENSP00000454065	465	570	1198	1.79e-06	107	26	77	4	59
unique_3423	109	191	279	ENSP00000302716	2748	2824	4494	0.006	83	27	50	6	30
unique_3427	167	280	1063	ENSP00000225577	199	290	526	4.82e-04	116	31	59	26	11
unique_3431	169	349	492	ENSP00000225577	167	338	526	6.49e-21	181	54	118	9	37
unique_3431	170	311	492	ENSP00000369375	898	1051	1125	4.06e-11	159	39	98	22	29
unique_3431	205	298	492	ENSP00000479889	296	386	461	4.33e-10	97	37	51	9	19
unique_3431	202	304	492	ENSP00000263923	1010	1111	1357	7.52e-10	109	35	61	13	21
unique_3431	172	293	492	ENSP00000357493	2018	2149	2342	9.75e-09	135	40	79	16	25
unique_3431	172	308	492	ENSP00000301178	618	759	895	1.86e-08	146	37	96	13	28
unique_3431	169	298	492	ENSP00000442656	318	460	547	1.47e-07	149	41	83	25	26
unique_3431	199	314	492	ENSP00000288135	771	885	977	2.41e-07	122	33	76	13	24
unique_3431	161	298	492	ENSP00000397550	268	419	488	2.42e-07	158	43	89	26	28
unique_3431	156	292	492	ENSP00000373574	259	408	504	2.17e-04	156	38	93	25	28
unique_3432	112	259	347	ENSP00000379442	35	167	641	6.72e-15	151	52	78	21	65
unique_3432	38	161	347	ENSP00000379442	50	179	641	6.44e-10	140	52	62	26	65
unique_3432	36	126	347	ENSP00000379442	90	169	641	0.001	93	33	45	15	65
unique_3432	105	224	347	ENSP00000260356	551	686	1171	2.05e-08	147	49	60	38	49
unique_3432	54	172	347	ENSP00000260356	585	714	1171	2.96e-04	136	38	75	23	49
unique_3432	192	287	347	ENSP00000383276	441	533	1247	2.04e-05	97	29	63	5	36
unique_3432	147	176	347	ENSP00000383276	825	856	1247	0.005	32	15	15	2	36
unique_3432	192	287	347	ENSP00000386126	513	605	1447	2.51e-05	97	29	63	5	36
unique_3432	147	176	347	ENSP00000386126	1025	1056	1447	0.005	32	15	15	2	36
unique_3432	128	183	347	ENSP00000411023	130	180	294	2.14e-04	56	20	31	5	16
unique_3432	128	183	347	ENSP00000414996	130	180	294	2.14e-04	56	20	31	5	16
unique_3432	128	183	347	ENSP00000333380	130	180	294	2.14e-04	56	20	31	5	16
unique_3433	39	371	400	ENSP00000225577	52	367	526	4.94e-29	342	97	210	35	83
unique_3433	80	329	400	ENSP00000357493	1939	2200	2342	2.37e-13	271	79	162	30	63
unique_3433	85	274	400	ENSP00000479889	192	383	461	1.21e-12	197	51	134	12	48
unique_3433	69	271	400	ENSP00000397550	198	413	488	1.63e-11	227	63	129	35	51
unique_3433	77	291	400	ENSP00000369375	821	1053	1125	7.60e-11	236	55	157	24	54
unique_3433	174	337	400	ENSP00000263923	1000	1159	1357	1.64e-09	171	46	107	18	41
unique_3433	197	332	400	ENSP00000373574	325	483	504	1.21e-07	163	46	86	31	34
unique_3433	69	283	400	ENSP00000442656	198	466	547	1.57e-07	280	69	135	76	54
unique_3435	1898	1998	2014	ENSP00000288135	833	930	977	2.47e-06	104	30	65	9	5
unique_3435	1900	1988	2014	ENSP00000357493	2121	2205	2342	1.56e-04	91	28	55	8	4
unique_3435	1900	1998	2014	ENSP00000369375	1004	1098	1125	6.90e-04	100	29	65	6	5
unique_3437	15	379	404	ENSP00000225577	79	447	526	1.23e-37	394	111	229	54	90
unique_3437	23	239	404	ENSP00000357493	1936	2159	2342	1.64e-15	237	63	141	33	54
unique_3437	23	240	404	ENSP00000301178	533	758	895	1.15e-11	235	58	151	26	54
unique_3437	31	234	404	ENSP00000369375	829	1041	1125	1.11e-09	226	52	139	35	50
unique_3437	29	228	404	ENSP00000479889	189	383	461	2.38e-08	206	47	142	17	50
unique_3437	139	236	404	ENSP00000263923	1011	1110	1357	6.65e-08	103	30	65	8	24
unique_3437	10	223	404	ENSP00000397550	191	411	488	3.75e-06	238	59	138	41	53
unique_3437	135	234	404	ENSP00000288135	771	872	977	9.74e-05	105	26	71	8	25
unique_3437	106	223	404	ENSP00000442656	319	452	547	2.70e-04	138	32	82	24	29
unique_3451	268	354	384	ENSP00000321427	562	650	989	2.90e-04	90	25	61	4	23
unique_3466	10	117	1367	ENSP00000312082	567	691	1060	4.85e-06	128	38	67	23	8
unique_3466	1042	1163	1367	ENSP00000361682	641	766	811	6.87e-06	126	40	82	4	9
unique_3487	54	314	581	ENSP00000225577	95	352	526	2.06e-25	273	80	166	27	45
unique_3487	51	249	581	ENSP00000369375	825	1038	1125	5.38e-18	218	62	133	23	34
unique_3487	52	245	581	ENSP00000479889	188	383	461	8.43e-18	212	63	115	34	33
unique_3487	37	240	581	ENSP00000397550	197	411	488	1.28e-14	230	65	124	41	35
unique_3487	17	252	581	ENSP00000357493	1904	2158	2342	7.26e-14	256	65	170	21	41
unique_3487	55	240	581	ENSP00000373574	207	406	504	3.81e-13	212	57	117	38	32
unique_3487	45	240	581	ENSP00000301178	529	740	895	9.68e-11	218	53	137	28	34
unique_3487	37	240	581	ENSP00000442656	197	452	547	3.51e-10	271	65	124	82	35
unique_3487	156	255	581	ENSP00000288135	775	875	977	6.52e-08	105	34	62	9	17
unique_3487	156	249	581	ENSP00000263923	1011	1105	1357	2.63e-07	98	31	60	7	16
unique_3487	448	575	581	ENSP00000454065	447	570	1198	0.001	138	35	79	24	22
unique_3596	218	512	609	ENSP00000478081	161	443	624	5.19e-12	322	79	177	66	48
unique_3596	218	512	609	ENSP00000479496	161	443	957	7.80e-12	322	79	177	66	48
unique_3596	219	512	609	ENSP00000484952	115	391	795	1.16e-11	324	85	162	77	48
unique_3614	19	319	542	ENSP00000225577	65	336	526	1.30e-26	306	87	180	39	56
unique_3614	70	269	542	ENSP00000479889	192	383	461	3.56e-09	208	57	127	24	37
unique_3614	97	273	542	ENSP00000357493	1977	2156	2342	1.69e-06	189	48	120	21	33
unique_3614	123	289	542	ENSP00000369375	882	1055	1125	2.95e-05	185	49	107	29	31
unique_3614	179	275	542	ENSP00000263923	1018	1108	1357	0.008	102	28	58	16	18
unique_3623	861	1130	1241	ENSP00000479496	191	453	957	3.33e-12	304	71	158	75	22
unique_3623	861	1130	1241	ENSP00000478081	191	453	624	9.41e-12	304	71	158	75	22
unique_3623	835	1130	1241	ENSP00000484952	97	401	795	1.58e-09	340	78	183	79	24
unique_3628	219	322	752	ENSP00000355285	15	112	190	9.00e-04	106	27	69	10	14
unique_3661	88	293	493	ENSP00000225577	155	352	526	1.21e-18	212	59	133	20	42
unique_3661	134	283	493	ENSP00000288135	775	916	977	8.54e-08	154	39	99	16	30
unique_3661	86	227	493	ENSP00000479889	243	385	461	2.10e-07	147	40	98	9	29
unique_3661	126	290	493	ENSP00000263923	1003	1159	1357	3.74e-07	169	40	113	16	33
unique_3661	15	283	493	ENSP00000369375	821	1084	1125	4.60e-06	293	69	171	53	55
unique_3661	99	220	493	ENSP00000442656	317	452	547	7.78e-05	139	37	82	20	25
unique_3661	99	220	493	ENSP00000397550	276	411	488	1.08e-04	139	37	82	20	25
unique_3661	138	220	493	ENSP00000301178	659	740	895	0.001	83	21	61	1	17
unique_3661	99	220	493	ENSP00000373574	271	406	504	0.003	140	35	83	22	25
unique_3662	362	597	1213	ENSP00000393474	382	588	1464	1.81e-13	237	63	143	31	21
unique_3662	370	605	1213	ENSP00000393474	497	700	1464	5.56e-13	239	69	132	38	21
unique_3662	364	599	1213	ENSP00000393474	170	376	1464	7.54e-13	237	56	150	31	21
unique_3662	369	599	1213	ENSP00000393474	58	269	1464	4.68e-12	242	66	135	41	21
unique_3662	364	594	1213	ENSP00000393474	915	1145	1464	1.79e-08	258	70	134	54	21
unique_3662	370	599	1213	ENSP00000393474	283	483	1464	1.90e-08	239	63	129	47	21
unique_3662	369	596	1213	ENSP00000393474	815	1011	1464	1.71e-06	229	54	142	33	21
unique_3662	364	527	1213	ENSP00000393474	1051	1195	1464	2.33e-05	165	43	101	21	21
unique_3662	352	596	1213	ENSP00000393474	1147	1357	1464	2.89e-04	251	60	145	46	21
unique_3662	364	526	1213	ENSP00000393474	598	741	1464	5.87e-04	168	46	93	29	21
unique_3673	1612	1659	3601	ENSP00000261601	418	464	495	0.003	48	17	30	1	1
unique_3704	400	610	630	ENSP00000225577	152	343	526	6.73e-08	215	51	137	27	33
unique_3704	440	543	630	ENSP00000479889	282	384	461	4.30e-07	110	34	63	13	17
unique_3704	434	546	630	ENSP00000263923	993	1106	1357	1.90e-04	124	34	69	21	18
unique_3704	464	537	630	ENSP00000442656	371	452	547	5.20e-04	82	24	50	8	12
unique_3704	464	546	630	ENSP00000397550	330	433	488	7.77e-04	104	27	56	21	13
unique_3704	447	543	630	ENSP00000369375	942	1042	1125	0.002	110	27	61	22	15
unique_3704	449	540	630	ENSP00000288135	772	863	977	0.005	102	28	54	20	15
unique_3705	445	552	727	ENSP00000260356	407	501	1171	0.009	113	30	60	23	15
unique_3726	383	454	2495	ENSP00000484862	739	818	821	0.001	80	23	49	8	3
unique_3726	383	454	2495	ENSP00000414544	739	818	821	0.001	80	23	49	8	3
unique_3726	383	454	2495	ENSP00000384229	739	818	821	0.001	80	23	49	8	3
unique_3759	367	525	540	ENSP00000500159	143	296	313	4.25e-31	159	62	92	5	29
unique_3759	367	525	540	ENSP00000499850	143	296	313	4.25e-31	159	62	92	5	29
unique_3777	134	384	603	ENSP00000225577	97	354	526	9.26e-37	265	94	150	21	42
unique_3777	133	333	603	ENSP00000479889	191	396	461	3.79e-18	209	62	136	11	33
unique_3777	122	378	603	ENSP00000369375	817	1090	1125	4.58e-15	281	82	168	31	43
unique_3777	134	339	603	ENSP00000357493	1945	2171	2342	1.70e-12	233	62	138	33	34
unique_3777	132	369	603	ENSP00000301178	540	814	895	1.06e-10	283	68	162	53	39
unique_3777	134	325	603	ENSP00000397550	213	434	488	2.16e-07	233	63	118	52	32
unique_3777	231	339	603	ENSP00000263923	1011	1122	1357	3.35e-07	115	36	70	9	18
unique_3777	231	377	603	ENSP00000288135	775	921	977	6.76e-07	153	40	101	12	24
unique_3777	134	315	603	ENSP00000373574	208	406	504	2.92e-06	206	51	124	31	30
unique_3777	197	315	603	ENSP00000442656	318	452	547	1.05e-05	141	41	72	28	20
unique_3777	449	537	603	ENSP00000454065	444	534	1198	1.71e-05	91	27	62	2	15
unique_3777	449	537	603	ENSP00000475084	802	892	1549	7.89e-05	91	26	63	2	15
unique_3785	437	538	2594	ENSP00000497968	60	154	156	0.001	104	24	69	11	4
unique_3810	1	55	160	ENSP00000311712	186	240	264	6.67e-04	55	17	38	0	34
unique_3829	1034	1302	1476	ENSP00000225577	89	360	526	4.07e-27	283	83	175	25	18
unique_3829	1040	1233	1476	ENSP00000479889	190	383	461	4.57e-19	199	57	132	10	13
unique_3829	1042	1288	1476	ENSP00000357493	1945	2205	2342	2.94e-18	267	74	167	26	17
unique_3829	1038	1289	1476	ENSP00000369375	826	1089	1125	3.53e-17	271	74	171	26	17
unique_3829	1007	1266	1476	ENSP00000301178	498	791	895	3.29e-13	299	72	183	44	18
unique_3829	1144	1291	1476	ENSP00000263923	1011	1159	1357	4.52e-12	158	42	97	19	10
unique_3829	1144	1290	1476	ENSP00000288135	775	922	977	5.99e-12	158	50	87	21	10
unique_3829	1029	1234	1476	ENSP00000397550	200	417	488	1.09e-08	230	59	135	36	14
unique_3829	1414	1474	1476	ENSP00000454065	468	527	1198	2.86e-07	61	27	33	1	4
unique_3829	1412	1474	1476	ENSP00000475084	824	885	1549	6.01e-06	63	26	36	1	4
unique_3829	1104	1246	1476	ENSP00000442656	316	468	547	2.57e-05	163	45	88	30	10
unique_3829	1157	1228	1476	ENSP00000373574	326	406	504	1.11e-04	84	25	44	15	5
unique_3841	18	156	168	ENSP00000475084	756	918	1549	1.06e-09	164	45	93	26	83
unique_3841	18	163	168	ENSP00000454065	398	527	1198	8.14e-08	167	42	67	58	87
unique_3846	153	347	662	ENSP00000373620	47	226	574	6.44e-05	201	44	130	27	29
unique_3878	15	134	205	ENSP00000225577	164	289	526	4.13e-10	133	39	74	20	59
unique_3878	48	133	205	ENSP00000301178	653	744	895	6.59e-05	93	25	60	8	42
unique_3878	52	137	205	ENSP00000479889	296	386	461	1.38e-04	93	27	57	9	42
unique_3878	50	178	205	ENSP00000263923	1011	1148	1357	1.61e-04	142	37	88	17	63
unique_3878	62	131	205	ENSP00000442656	371	454	547	2.25e-04	84	27	43	14	34
unique_3878	62	131	205	ENSP00000397550	330	413	488	3.27e-04	84	27	43	14	34
unique_3878	50	169	205	ENSP00000369375	947	1090	1125	0.002	146	33	85	28	59
unique_3883	141	221	281	ENSP00000361682	661	744	811	0.004	88	30	47	11	29
unique_3932	151	208	296	ENSP00000454065	207	277	1198	0.006	71	23	35	13	20
unique_3937	197	296	1373	ENSP00000358490	240	350	352	2.86e-05	117	37	57	23	7
unique_3943	186	443	512	ENSP00000478081	188	451	624	8.95e-11	292	76	154	62	50
unique_3943	199	432	512	ENSP00000479496	201	434	957	2.16e-10	266	71	131	64	46
unique_3943	199	432	512	ENSP00000484952	149	382	795	8.84e-09	267	68	133	66	46
unique_3957	198	285	401	ENSP00000225577	260	352	526	4.47e-05	97	27	57	13	22
unique_4004	374	533	555	ENSP00000373620	401	552	574	2.59e-06	165	47	100	18	49
unique_4004	19	132	555	ENSP00000373620	33	149	574	3.99e-05	118	31	82	5	49
unique_4007	19	563	567	ENSP00000373620	33	552	574	9.55e-11	575	136	354	85	96
unique_4018	110	211	216	ENSP00000484862	725	819	821	4.37e-04	105	30	62	13	48
unique_4018	108	196	216	ENSP00000484862	741	819	821	0.001	89	26	53	10	48
unique_4018	110	211	216	ENSP00000414544	725	819	821	4.37e-04	105	30	62	13	48
unique_4018	108	196	216	ENSP00000414544	741	819	821	0.001	89	26	53	10	48
unique_4018	110	211	216	ENSP00000384229	725	819	821	4.37e-04	105	30	62	13	48
unique_4018	108	196	216	ENSP00000384229	741	819	821	0.001	89	26	53	10	48
unique_4070	130	263	683	ENSP00000379442	30	157	641	2.26e-07	139	44	79	16	37
unique_4070	461	580	683	ENSP00000379442	44	164	641	0.007	129	34	78	17	37
unique_4122	884	981	1193	ENSP00000355285	16	112	190	5.95e-04	100	27	68	5	8
unique_4203	143	230	296	ENSP00000369375	227	340	1125	1.14e-06	114	31	57	26	76
unique_4203	91	203	296	ENSP00000369375	208	344	1125	1.80e-06	142	41	67	34	76
unique_4203	44	134	296	ENSP00000369375	262	340	1125	0.001	112	29	29	54	76
unique_4203	254	291	296	ENSP00000369375	227	267	1125	0.002	41	15	23	3	76
unique_4203	50	118	296	ENSP00000379350	568	646	799	1.77e-04	79	32	37	10	23
unique_4203	50	118	296	ENSP00000398029	568	646	799	1.77e-04	79	32	37	10	23
unique_4203	161	267	296	ENSP00000222573	505	614	770	5.75e-04	118	36	63	19	74
unique_4203	48	96	296	ENSP00000222573	559	616	770	0.002	61	22	24	15	74
unique_4203	96	214	296	ENSP00000222573	504	607	770	0.004	129	41	53	35	74
unique_4265	331	571	602	ENSP00000271651	129	317	330	1.30e-19	243	75	112	56	40
unique_4287	310	520	540	ENSP00000225577	152	343	526	9.28e-08	218	53	132	33	39
unique_4287	350	453	540	ENSP00000479889	282	384	461	5.07e-07	110	33	64	13	19
unique_4287	344	456	540	ENSP00000263923	993	1106	1357	3.22e-05	128	33	66	29	21
unique_4287	374	470	540	ENSP00000397550	330	442	488	3.20e-04	118	29	63	26	18
unique_4287	374	447	540	ENSP00000442656	371	452	547	5.92e-04	82	23	51	8	14
unique_4287	357	453	540	ENSP00000369375	942	1042	1125	0.001	110	26	62	22	18
unique_4287	359	450	540	ENSP00000288135	772	863	977	0.006	102	27	55	20	17
unique_4366	789	952	974	ENSP00000225577	201	355	526	6.18e-07	171	39	109	23	17
unique_4366	802	886	974	ENSP00000301178	668	750	895	0.006	86	20	62	4	9
unique_4373	81	138	225	ENSP00000312082	141	198	1060	0.006	61	25	30	6	26
unique_4428	489	612	706	ENSP00000225577	167	287	526	3.98e-04	129	32	84	13	18
unique_4428	536	686	706	ENSP00000263923	1026	1166	1357	0.001	156	32	104	20	21
unique_4437	2514	2723	3001	ENSP00000379442	29	246	641	1.14e-13	233	69	126	38	7
unique_4437	2499	2537	3001	ENSP00000386126	255	293	1447	3.96e-04	39	16	23	0	1
unique_4437	2503	2538	3001	ENSP00000386126	502	537	1447	5.31e-04	36	16	20	0	1
unique_4437	2499	2537	3001	ENSP00000383276	183	221	1247	4.48e-04	39	16	23	0	1
unique_4437	2503	2538	3001	ENSP00000383276	430	465	1247	6.55e-04	36	16	20	0	1
unique_4437	2453	2535	3001	ENSP00000260356	532	608	1171	6.39e-04	84	27	49	8	3
unique_4468	18	554	574	ENSP00000373620	21	555	574	0.0	537	296	239	2	94
unique_4478	213	384	563	ENSP00000225577	91	263	526	2.24e-21	182	60	103	19	31
unique_4478	212	535	563	ENSP00000369375	823	1108	1125	5.43e-06	343	70	197	76	58
unique_4478	215	418	563	ENSP00000301178	538	754	895	8.79e-05	219	48	154	17	36
unique_4478	216	511	563	ENSP00000479889	189	445	461	5.56e-04	302	65	186	51	53
unique_4478	202	384	563	ENSP00000397550	196	384	488	7.55e-04	199	52	121	26	33
unique_4478	278	384	563	ENSP00000442656	315	425	547	0.002	115	33	70	12	19
unique_4514	470	720	2227	ENSP00000225577	97	352	526	1.45e-28	270	85	152	33	11
unique_4514	470	674	2227	ENSP00000357493	1945	2168	2342	1.11e-09	229	71	129	29	9
unique_4514	470	674	2227	ENSP00000369375	830	1051	1125	2.42e-09	229	58	140	31	9
unique_4514	486	670	2227	ENSP00000301178	560	758	895	6.12e-08	203	50	131	22	8
unique_4514	567	689	2227	ENSP00000263923	1011	1139	1357	3.12e-07	133	38	81	14	6
unique_4514	468	658	2227	ENSP00000479889	190	383	461	4.41e-07	196	44	145	7	9
unique_4514	459	648	2227	ENSP00000397550	202	400	488	1.77e-05	205	53	131	21	9
unique_4514	566	664	2227	ENSP00000288135	774	872	977	3.85e-05	102	31	65	6	4
unique_4514	2101	2209	2227	ENSP00000454065	464	566	1198	1.59e-04	110	34	68	8	5
unique_4514	2101	2217	2227	ENSP00000475084	822	937	1549	5.65e-04	123	35	75	13	5
unique_4538	669	756	1264	ENSP00000358490	253	350	352	0.008	98	26	62	10	7
unique_4570	925	1028	2564	ENSP00000484862	738	820	821	6.63e-05	106	33	48	25	4
unique_4570	964	1028	2564	ENSP00000484862	737	802	821	8.05e-05	69	29	33	7	4
unique_4570	975	1030	2564	ENSP00000484862	729	786	821	2.42e-04	60	26	28	6	4
unique_4570	925	1028	2564	ENSP00000414544	738	820	821	6.63e-05	106	33	48	25	4
unique_4570	964	1028	2564	ENSP00000414544	737	802	821	8.05e-05	69	29	33	7	4
unique_4570	975	1030	2564	ENSP00000414544	729	786	821	2.42e-04	60	26	28	6	4
unique_4570	925	1028	2564	ENSP00000384229	738	820	821	6.63e-05	106	33	48	25	4
unique_4570	964	1028	2564	ENSP00000384229	737	802	821	8.05e-05	69	29	33	7	4
unique_4570	975	1030	2564	ENSP00000384229	729	786	821	2.42e-04	60	26	28	6	4
unique_4587	175	233	420	ENSP00000353421	276	333	996	0.006	59	23	35	1	14
unique_4596	47	135	1148	ENSP00000355285	25	113	190	2.87e-04	89	20	69	0	8
unique_4597	111	334	359	ENSP00000225577	96	316	526	6.30e-24	229	67	149	13	62
unique_4597	112	302	359	ENSP00000479889	192	383	461	8.06e-17	198	57	128	13	53
unique_4597	109	316	359	ENSP00000369375	827	1059	1125	2.48e-15	245	65	131	49	58
unique_4597	208	306	359	ENSP00000288135	771	870	977	1.70e-11	104	36	59	9	28
unique_4597	107	297	359	ENSP00000397550	208	411	488	2.51e-11	211	56	128	27	53
unique_4597	110	297	359	ENSP00000373574	206	406	504	7.22e-11	204	50	135	19	52
unique_4597	212	341	359	ENSP00000263923	1011	1137	1357	1.05e-10	136	44	77	15	36
unique_4597	112	306	359	ENSP00000301178	542	750	895	2.01e-10	218	51	135	32	54
unique_4597	108	331	359	ENSP00000357493	1941	2177	2342	1.72e-09	253	69	139	45	62
unique_4597	181	297	359	ENSP00000442656	321	452	547	4.17e-08	133	39	77	17	33
unique_4622	64	96	129	ENSP00000454940	273	301	317	0.007	33	17	12	4	26
unique_4622	64	96	129	ENSP00000320058	273	301	317	0.007	33	17	12	4	26
unique_4643	80	656	666	ENSP00000373620	13	555	574	1.89e-119	578	204	338	36	87
unique_4649	992	1233	1446	ENSP00000381475	101	276	669	3.08e-06	245	61	112	72	21
unique_4649	637	702	1446	ENSP00000381475	201	264	669	0.003	66	22	42	2	21
unique_4649	992	1222	1446	ENSP00000291524	96	257	664	4.17e-06	231	58	104	69	21
unique_4649	637	702	1446	ENSP00000291524	196	259	664	0.003	66	22	42	2	21
unique_4649	987	1218	1446	ENSP00000444095	339	506	1217	4.13e-05	233	63	104	66	18
unique_4649	657	688	1446	ENSP00000444095	1112	1143	1217	0.003	32	16	16	0	18
unique_4649	993	1029	1446	ENSP00000444095	988	1023	1217	0.008	37	16	20	1	18
unique_4649	360	392	1446	ENSP00000497931	437	469	1322	8.79e-04	33	15	18	0	6
unique_4649	993	1039	1446	ENSP00000497931	437	482	1322	0.001	47	18	28	1	6
unique_4649	557	714	1446	ENSP00000426917	101	246	612	0.002	168	41	95	32	11
unique_4649	985	1026	1446	ENSP00000494609	421	460	1326	0.003	42	18	22	2	9
unique_4649	636	716	1446	ENSP00000494609	517	597	1326	0.008	84	26	52	6	9
unique_4722	451	778	949	ENSP00000225577	84	419	526	1.44e-108	336	164	164	8	35
unique_4722	453	698	949	ENSP00000369375	819	1082	1125	1.39e-15	273	67	170	36	26
unique_4722	449	698	949	ENSP00000301178	527	793	895	5.87e-15	267	63	187	17	26
unique_4722	464	654	949	ENSP00000479889	192	385	461	1.16e-12	196	52	137	7	20
unique_4722	408	649	949	ENSP00000397550	163	413	488	2.33e-09	266	71	156	39	26
unique_4722	451	657	949	ENSP00000373574	195	426	504	2.56e-09	240	58	141	41	22
unique_4722	555	656	949	ENSP00000263923	1003	1106	1357	3.04e-08	107	32	67	8	11
unique_4722	456	651	949	ENSP00000357493	1937	2150	2342	3.90e-08	219	54	137	28	21
unique_4722	527	649	949	ENSP00000442656	315	454	547	3.53e-07	141	40	82	19	13
unique_4722	561	651	949	ENSP00000288135	772	864	977	3.13e-05	94	26	64	4	10
unique_4786	58	206	211	ENSP00000484862	699	819	821	6.76e-04	152	36	82	34	71
unique_4786	58	206	211	ENSP00000414544	699	819	821	6.76e-04	152	36	82	34	71
unique_4786	58	206	211	ENSP00000384229	699	819	821	6.76e-04	152	36	82	34	71
unique_4809	283	395	493	ENSP00000225577	197	307	526	2.70e-12	114	36	74	4	23
unique_4809	284	370	493	ENSP00000263923	1008	1095	1357	1.43e-07	90	26	59	5	18
unique_4809	240	410	493	ENSP00000301178	595	766	895	7.38e-07	187	43	113	31	35
unique_4809	284	373	493	ENSP00000288135	772	862	977	9.74e-07	93	26	62	5	18
unique_4809	229	374	493	ENSP00000369375	872	1032	1125	1.66e-04	168	39	100	29	30
unique_4811	199	498	511	ENSP00000225577	91	395	526	7.64e-74	305	123	177	5	59
unique_4811	194	439	511	ENSP00000369375	819	1082	1125	2.42e-19	275	70	165	40	48
unique_4811	205	439	511	ENSP00000357493	1945	2199	2342	1.25e-17	262	68	160	34	46
unique_4811	205	400	511	ENSP00000479889	192	389	461	5.54e-15	208	56	130	22	38
unique_4811	305	397	511	ENSP00000263923	1008	1106	1357	6.04e-11	99	30	63	6	18
unique_4811	192	452	511	ENSP00000301178	527	805	895	6.34e-11	282	61	197	24	51
unique_4811	305	439	511	ENSP00000288135	772	914	977	3.13e-09	146	40	92	14	47
unique_4811	201	328	511	ENSP00000288135	591	726	977	3.84e-05	136	36	92	8	47
unique_4811	203	402	511	ENSP00000373574	206	430	504	1.30e-06	232	57	136	39	39
unique_4811	199	390	511	ENSP00000397550	207	413	488	1.42e-06	219	54	126	39	38
unique_4811	274	369	511	ENSP00000442656	318	427	547	7.83e-05	111	31	64	16	19
unique_4834	163	207	260	ENSP00000366095	87	135	253	0.006	49	14	31	4	17
unique_4834	163	207	260	ENSP00000366115	87	135	248	0.006	49	14	31	4	17
unique_4834	163	207	260	ENSP00000414489	87	135	248	0.006	49	14	31	4	17
unique_4834	163	207	260	ENSP00000373017	87	135	248	0.006	49	14	31	4	17
unique_4960	587	630	1909	ENSP00000225577	199	242	526	3.27e-07	44	19	25	0	5
unique_4960	713	765	1909	ENSP00000225577	256	307	526	0.006	53	16	36	1	5
unique_4960	515	655	1909	ENSP00000479889	237	361	461	5.44e-07	153	48	65	40	7
unique_4960	539	642	1909	ENSP00000369375	894	1000	1125	1.47e-04	107	28	76	3	5
unique_4960	556	633	1909	ENSP00000263923	976	1055	1357	5.27e-04	80	21	57	2	4
unique_4960	576	631	1909	ENSP00000301178	642	697	895	0.002	56	14	42	0	3
unique_4960	600	629	1909	ENSP00000288135	786	815	977	0.003	30	15	15	0	2
unique_4960	602	628	1909	ENSP00000442656	372	398	547	0.005	27	14	13	0	1
unique_4960	599	628	1909	ENSP00000397550	328	357	488	0.006	30	14	16	0	2
unique_4973	12	109	238	ENSP00000484862	711	808	821	0.006	105	33	58	14	41
unique_4973	12	109	238	ENSP00000414544	711	808	821	0.006	105	33	58	14	41
unique_4973	12	109	238	ENSP00000384229	711	808	821	0.006	105	33	58	14	41
unique_4988	1019	1198	1670	ENSP00000361027	477	685	1085	0.004	214	54	121	39	11
unique_4991	212	414	552	ENSP00000225577	151	372	526	2.47e-13	237	67	121	49	37
unique_4991	273	408	552	ENSP00000442656	372	533	547	4.04e-07	167	41	90	36	25
unique_4991	273	351	552	ENSP00000397550	331	414	488	6.26e-07	89	28	46	15	14
unique_4991	273	351	552	ENSP00000373574	326	409	504	1.05e-04	89	24	50	15	14
unique_4991	268	364	552	ENSP00000479889	302	391	461	2.21e-04	103	30	54	19	18
unique_5025	295	751	1029	ENSP00000496171	82	515	600	8.06e-10	468	88	335	45	44
unique_5025	295	751	1029	ENSP00000496390	82	515	600	8.06e-10	468	88	335	45	44
unique_5025	295	751	1029	ENSP00000494136	82	515	600	8.06e-10	468	88	335	45	44
unique_5025	295	751	1029	ENSP00000494778	82	515	600	8.06e-10	468	88	335	45	44
unique_5052	642	662	1217	ENSP00000260356	384	404	1171	0.002	21	15	6	0	5
unique_5052	641	702	1217	ENSP00000260356	496	551	1171	0.008	62	19	37	6	5
unique_5058	219	468	681	ENSP00000225577	97	353	526	8.77e-31	267	79	161	27	37
unique_5058	166	455	681	ENSP00000357493	1909	2199	2342	1.44e-16	306	81	194	31	43
unique_5058	180	407	681	ENSP00000479889	148	385	461	1.98e-15	241	59	166	16	33
unique_5058	207	462	681	ENSP00000369375	818	1089	1125	4.38e-13	280	76	172	32	38
unique_5058	207	460	681	ENSP00000301178	530	798	895	2.85e-12	275	65	183	27	37
unique_5058	556	655	681	ENSP00000454065	466	571	1198	6.56e-08	106	26	74	6	16
unique_5058	588	666	681	ENSP00000454065	462	538	1198	0.001	79	22	55	2	16
unique_5058	312	455	681	ENSP00000288135	771	914	977	5.26e-07	151	45	92	14	21
unique_5058	316	464	681	ENSP00000263923	1011	1159	1357	9.46e-07	155	40	103	12	22
unique_5058	219	400	681	ENSP00000373574	208	406	504	1.09e-06	208	53	120	35	27
unique_5058	556	655	681	ENSP00000475084	824	929	1549	4.37e-06	106	24	76	6	15
unique_5058	219	410	681	ENSP00000397550	213	434	488	6.96e-04	236	58	120	58	28
unique_5063	125	161	384	ENSP00000357493	1731	1767	2342	0.008	37	15	22	0	10
unique_5070	199	254	1316	ENSP00000264832	66	123	533	0.005	60	24	30	6	4
unique_5079	156	248	652	ENSP00000373620	47	143	574	1.99e-08	97	30	63	4	14
unique_5086	239	360	608	ENSP00000379442	27	142	641	0.005	125	38	75	12	20
unique_5105	425	522	957	ENSP00000367230	386	467	473	8.59e-04	98	26	56	16	10
unique_5112	195	488	570	ENSP00000261601	106	461	495	1.72e-04	383	87	180	116	52
unique_5125	755	986	1014	ENSP00000478081	245	484	624	2.47e-05	271	66	135	70	23
unique_5125	755	964	1014	ENSP00000479496	245	452	957	7.75e-05	239	58	121	60	21
unique_5125	755	966	1014	ENSP00000484952	193	402	795	0.004	232	54	136	42	21
unique_5147	938	1225	1355	ENSP00000484312	318	617	635	9.90e-21	321	80	187	54	21
unique_5151	276	363	1151	ENSP00000353421	260	342	996	0.007	88	27	56	5	8
unique_5172	1171	1427	2811	ENSP00000225577	96	360	526	2.66e-34	268	85	169	14	9
unique_5172	1264	1417	2811	ENSP00000263923	1000	1159	1357	2.73e-11	161	45	108	8	5
unique_5172	1158	1408	2811	ENSP00000369375	816	1082	1125	1.90e-10	284	70	164	50	9
unique_5172	1275	1442	2811	ENSP00000288135	775	946	977	8.31e-10	177	44	119	14	6
unique_5172	1156	1375	2811	ENSP00000479889	178	396	461	4.25e-09	235	63	141	31	8
unique_5172	1172	1374	2811	ENSP00000301178	542	758	895	5.71e-08	222	50	148	24	7
unique_5172	1171	1414	2811	ENSP00000357493	1944	2205	2342	8.30e-08	278	68	160	50	9
unique_5172	1172	1366	2811	ENSP00000373574	208	425	504	1.35e-06	230	62	121	47	7
unique_5172	1171	1359	2811	ENSP00000397550	212	413	488	9.46e-05	217	55	119	43	7
unique_5172	1239	1359	2811	ENSP00000442656	318	454	547	0.008	141	36	81	24	4
unique_5210	3	225	350	ENSP00000225577	91	318	526	4.82e-29	231	73	147	11	64
unique_5210	9	219	350	ENSP00000479889	192	397	461	2.68e-14	218	65	134	19	60
unique_5210	7	197	350	ENSP00000369375	828	1032	1125	6.70e-12	210	60	126	24	55
unique_5210	8	216	350	ENSP00000357493	1944	2169	2342	3.44e-10	237	63	135	39	60
unique_5210	7	196	350	ENSP00000397550	211	413	488	1.81e-08	212	55	126	31	54
unique_5210	6	218	350	ENSP00000373574	205	444	504	3.46e-08	252	70	131	51	61
unique_5210	107	230	350	ENSP00000288135	774	900	977	6.47e-08	130	35	86	9	35
unique_5210	107	205	350	ENSP00000263923	1010	1108	1357	4.20e-07	107	30	61	16	28
unique_5210	9	205	350	ENSP00000301178	542	752	895	2.94e-04	224	51	133	40	56
unique_5210	7	196	350	ENSP00000442656	211	454	547	3.76e-04	252	56	126	70	54
unique_5227	997	1256	1364	ENSP00000479496	197	453	957	2.75e-11	280	70	167	43	19
unique_5227	997	1256	1364	ENSP00000478081	197	453	624	2.11e-10	280	70	167	43	19
unique_5227	982	1264	1364	ENSP00000484952	122	409	795	4.08e-10	311	78	182	51	21
unique_5266	1637	1701	2130	ENSP00000225577	201	265	526	4.29e-10	65	30	35	0	3
unique_5266	1612	1677	2130	ENSP00000263923	977	1051	1357	8.33e-08	75	27	39	9	8
unique_5266	1977	2077	2130	ENSP00000263923	1081	1177	1357	0.005	104	29	65	10	8
unique_5266	1641	1701	2130	ENSP00000479889	298	360	461	3.69e-07	63	25	36	2	3
unique_5266	1634	1684	2130	ENSP00000288135	772	822	977	1.51e-06	51	19	32	0	4
unique_5266	1977	2008	2130	ENSP00000288135	845	876	977	0.010	33	15	16	2	4
unique_5266	1449	1714	2130	ENSP00000442656	174	440	547	1.01e-04	296	70	167	59	12
unique_5266	1641	1677	2130	ENSP00000369375	951	987	1125	1.66e-04	37	15	22	0	2
unique_5266	1624	1677	2130	ENSP00000301178	642	695	895	2.78e-04	54	17	37	0	3
unique_5266	1652	1714	2130	ENSP00000397550	333	399	488	4.86e-04	70	21	39	10	3
unique_5266	1644	1701	2130	ENSP00000357493	2063	2127	2342	7.23e-04	67	23	33	11	3
unique_5284	108	185	210	ENSP00000225577	83	156	526	0.006	78	26	48	4	37
unique_5285	122	401	811	ENSP00000426917	43	313	612	6.72e-53	281	105	165	11	64
unique_5285	484	718	811	ENSP00000426917	306	549	612	7.67e-08	254	54	171	29	64
unique_5285	53	423	811	ENSP00000291524	33	358	664	6.72e-47	372	119	206	47	77
unique_5285	498	748	811	ENSP00000291524	361	599	664	3.43e-11	258	63	169	26	77
unique_5285	53	423	811	ENSP00000381475	38	363	669	9.22e-47	372	119	206	47	77
unique_5285	498	748	811	ENSP00000381475	366	604	669	3.44e-11	258	63	169	26	77
unique_5285	138	349	811	ENSP00000444095	338	547	1217	3.76e-16	220	65	137	18	26
unique_5285	138	333	811	ENSP00000444095	981	1172	1217	1.93e-15	201	62	125	14	26
unique_5285	138	357	811	ENSP00000497931	1088	1301	1322	7.57e-12	225	59	150	16	27
unique_5285	138	333	811	ENSP00000497931	430	619	1322	5.72e-08	200	53	133	14	27
unique_5285	145	378	811	ENSP00000494609	427	639	1326	2.12e-07	237	50	160	27	29
unique_5305	141	368	547	ENSP00000225577	88	288	526	4.80e-13	235	55	139	41	42
unique_5305	142	307	547	ENSP00000301178	532	713	895	4.87e-12	182	43	123	16	30
unique_5305	241	369	547	ENSP00000263923	999	1101	1357	1.74e-10	133	38	61	34	24
unique_5305	142	369	547	ENSP00000357493	1937	2151	2342	4.21e-10	250	64	129	57	42
unique_5305	252	369	547	ENSP00000288135	774	865	977	3.29e-08	122	36	52	34	22
unique_5305	150	368	547	ENSP00000479889	192	382	461	1.64e-07	225	52	133	40	40
unique_5305	77	369	547	ENSP00000369375	773	1034	1125	3.37e-07	313	71	171	71	54
unique_5312	8	273	289	ENSP00000484113	4	270	273	2.11e-95	268	137	128	3	92
unique_5312	8	273	289	ENSP00000426433	4	270	273	2.11e-95	268	137	128	3	92
unique_5312	8	273	289	ENSP00000393320	4	270	273	2.11e-95	268	137	128	3	92
unique_5318	133	282	332	ENSP00000320625	10	131	414	0.008	150	36	86	28	45
unique_5364	1	52	112	ENSP00000403737	26	81	448	0.005	56	15	37	4	46
unique_5368	511	621	1634	ENSP00000222573	564	680	770	0.003	117	29	82	6	7
unique_5379	541	645	2074	ENSP00000484862	712	820	821	1.83e-05	110	40	64	6	6
unique_5379	513	629	2074	ENSP00000484862	703	819	821	0.004	122	42	70	10	6
unique_5379	541	645	2074	ENSP00000414544	712	820	821	1.83e-05	110	40	64	6	6
unique_5379	513	629	2074	ENSP00000414544	703	819	821	0.004	122	42	70	10	6
unique_5379	541	645	2074	ENSP00000384229	712	820	821	1.83e-05	110	40	64	6	6
unique_5379	513	629	2074	ENSP00000384229	703	819	821	0.004	122	42	70	10	6
unique_5379	866	994	2074	ENSP00000353421	227	348	996	0.006	137	44	70	23	6
unique_5395	75	264	368	ENSP00000312082	548	764	1060	9.96e-13	222	67	118	37	65
unique_5395	93	249	368	ENSP00000312082	301	455	1060	2.41e-04	173	45	94	34	65
unique_5395	76	313	368	ENSP00000312082	144	448	1060	0.003	325	81	137	107	65
unique_5395	76	291	368	ENSP00000361682	494	746	811	2.60e-08	256	72	141	43	59
unique_5398	3713	3796	4195	ENSP00000484862	729	811	821	8.30e-04	85	26	56	3	2
unique_5398	3713	3796	4195	ENSP00000414544	729	811	821	8.30e-04	85	26	56	3	2
unique_5398	3713	3796	4195	ENSP00000384229	729	811	821	8.30e-04	85	26	56	3	2
unique_5401	46	265	392	ENSP00000225577	91	307	526	8.60e-25	234	69	134	31	56
unique_5401	49	249	392	ENSP00000479889	189	385	461	1.61e-11	212	57	129	26	51
unique_5401	48	244	392	ENSP00000301178	538	742	895	3.76e-11	210	49	143	18	50
unique_5401	33	265	392	ENSP00000369375	804	1053	1125	1.50e-10	263	69	151	43	59
unique_5401	123	253	392	ENSP00000263923	985	1108	1357	1.10e-09	135	41	79	15	33
unique_5401	51	260	392	ENSP00000357493	1944	2165	2342	1.58e-09	237	56	139	42	54
unique_5401	155	265	392	ENSP00000288135	772	884	977	4.23e-09	115	34	75	6	28
unique_5401	51	244	392	ENSP00000373574	207	408	504	1.13e-06	215	55	126	34	49
unique_5401	51	244	392	ENSP00000397550	212	413	488	0.005	218	48	130	40	49
unique_5412	740	958	4624	ENSP00000353421	235	461	996	0.001	231	54	161	16	5
unique_5413	346	610	639	ENSP00000225577	84	370	526	6.37e-09	299	71	182	46	41
unique_5413	392	589	639	ENSP00000301178	568	802	895	1.42e-05	238	57	138	43	31
unique_5413	475	550	639	ENSP00000479889	301	381	461	6.85e-05	82	25	50	7	12
unique_5413	483	622	639	ENSP00000373574	328	463	504	7.09e-04	158	38	80	40	22
unique_5413	480	543	639	ENSP00000442656	371	448	547	0.002	79	25	38	16	10
unique_5413	474	607	639	ENSP00000357493	2063	2232	2342	0.004	172	41	91	40	21
unique_5413	480	543	639	ENSP00000397550	330	407	488	0.005	82	27	33	22	10
unique_5417	189	481	665	ENSP00000225577	98	353	526	6.22e-24	309	87	153	69	44
unique_5417	185	416	665	ENSP00000479889	189	384	461	8.75e-13	234	50	144	40	35
unique_5417	179	332	665	ENSP00000369375	821	986	1125	1.08e-08	169	49	102	18	23
unique_5417	189	419	665	ENSP00000357493	1946	2156	2342	3.36e-08	248	66	128	54	35
unique_5417	184	428	665	ENSP00000301178	538	757	895	3.95e-05	259	56	150	53	37
unique_5417	178	412	665	ENSP00000397550	203	413	488	1.67e-04	254	60	132	62	35
unique_5417	480	628	665	ENSP00000454065	362	528	1198	0.002	167	34	115	18	22
unique_5417	380	471	665	ENSP00000373574	369	482	504	0.002	115	37	54	24	14
unique_5417	184	310	665	ENSP00000288135	591	726	977	0.006	139	37	87	15	19
unique_5430	634	713	895	ENSP00000411770	35	114	286	0.007	80	22	58	0	9
unique_5460	522	777	797	ENSP00000497931	1092	1314	1322	1.48e-24	259	79	141	39	33
unique_5460	526	782	797	ENSP00000497931	438	659	1322	3.51e-21	262	78	139	45	33
unique_5460	526	796	797	ENSP00000444095	346	581	1217	7.81e-23	271	75	161	35	55
unique_5460	510	780	797	ENSP00000444095	973	1210	1217	9.67e-23	272	79	158	35	55
unique_5460	207	359	797	ENSP00000444095	131	277	1217	1.70e-05	156	44	100	12	55
unique_5460	505	778	797	ENSP00000494609	404	632	1326	3.18e-14	278	65	160	53	35
unique_5460	505	784	797	ENSP00000494609	1037	1277	1326	4.60e-10	280	66	175	39	35
unique_5460	526	705	797	ENSP00000426917	64	231	612	8.13e-07	182	50	116	16	23
unique_5460	521	767	797	ENSP00000381475	98	307	669	9.31e-07	250	61	146	43	31
unique_5460	521	767	797	ENSP00000291524	93	302	664	1.26e-06	250	61	146	43	31
unique_5466	703	794	810	ENSP00000484862	719	820	821	4.18e-04	102	37	55	10	12
unique_5466	719	798	810	ENSP00000484862	729	806	821	0.002	86	34	38	14	12
unique_5466	703	794	810	ENSP00000414544	719	820	821	4.18e-04	102	37	55	10	12
unique_5466	719	798	810	ENSP00000414544	729	806	821	0.002	86	34	38	14	12
unique_5466	703	794	810	ENSP00000384229	719	820	821	4.18e-04	102	37	55	10	12
unique_5466	719	798	810	ENSP00000384229	729	806	821	0.002	86	34	38	14	12
unique_5482	220	707	1036	ENSP00000496171	47	479	600	8.67e-56	496	148	277	71	47
unique_5482	220	707	1036	ENSP00000496390	47	479	600	8.67e-56	496	148	277	71	47
unique_5482	220	707	1036	ENSP00000494136	47	479	600	8.67e-56	496	148	277	71	47
unique_5482	220	707	1036	ENSP00000494778	47	479	600	8.67e-56	496	148	277	71	47
unique_5487	314	350	1113	ENSP00000411767	403	442	1065	2.88e-04	40	19	18	3	11
unique_5487	355	441	1113	ENSP00000411767	411	492	1065	0.001	92	28	49	15	11
unique_5518	1376	1582	4500	ENSP00000225577	91	297	526	9.33e-22	212	67	135	10	5
unique_5518	1451	1571	4500	ENSP00000301178	618	742	895	4.52e-12	125	35	86	4	3
unique_5518	1446	1572	4500	ENSP00000479889	255	381	461	5.04e-11	131	47	76	8	3
unique_5518	1399	1587	4500	ENSP00000369375	857	1048	1125	1.08e-08	203	50	128	25	4
unique_5518	1483	1587	4500	ENSP00000263923	1008	1115	1357	1.44e-08	108	31	74	3	2
unique_5518	1483	1593	4500	ENSP00000288135	772	885	977	7.01e-08	114	32	79	3	2
unique_5518	1451	1592	4500	ENSP00000357493	2018	2170	2342	3.41e-07	153	39	103	11	3
unique_5518	1449	1571	4500	ENSP00000373574	273	408	504	4.83e-04	142	35	82	25	3
unique_5521	239	484	710	ENSP00000225577	91	338	526	5.79e-34	255	79	160	16	35
unique_5521	245	433	710	ENSP00000479889	192	385	461	8.99e-18	197	62	124	11	27
unique_5521	144	450	710	ENSP00000357493	1880	2171	2342	4.80e-13	328	76	195	57	43
unique_5521	241	451	710	ENSP00000301178	538	766	895	1.39e-11	233	64	143	26	30
unique_5521	244	451	710	ENSP00000369375	829	1055	1125	5.50e-08	231	64	140	27	29
unique_5521	227	426	710	ENSP00000373574	192	406	504	9.77e-08	228	59	128	41	28
unique_5521	240	444	710	ENSP00000397550	208	443	488	2.27e-07	252	66	123	63	29
unique_5521	557	674	710	ENSP00000454065	444	571	1198	5.33e-06	128	35	83	10	17
unique_5521	307	409	710	ENSP00000442656	317	428	547	1.22e-05	122	38	55	29	15
unique_5521	342	435	710	ENSP00000263923	1011	1106	1357	4.62e-05	99	29	62	8	13
unique_5538	2109	2401	2461	ENSP00000225577	119	339	526	2.83e-32	297	90	127	80	12
unique_5538	2101	2352	2461	ENSP00000479889	202	385	461	5.04e-08	256	59	121	76	10
unique_5538	2141	2215	2461	ENSP00000369375	882	972	1125	1.87e-05	92	29	45	18	3
unique_5538	2139	2215	2461	ENSP00000397550	256	343	488	1.96e-04	89	31	45	13	3
unique_5538	2156	2215	2461	ENSP00000442656	318	384	547	0.009	68	25	34	9	2
unique_5550	77	106	1105	ENSP00000411767	411	440	1065	3.32e-05	30	17	13	0	5
unique_5550	151	179	1105	ENSP00000411767	411	440	1065	0.010	30	14	15	1	5
unique_5551	1673	1961	3956	ENSP00000225577	143	353	526	6.76e-12	300	71	129	100	7
unique_5551	1790	1957	3956	ENSP00000263923	1025	1159	1357	3.30e-04	174	42	87	45	4
unique_5551	1786	1855	3956	ENSP00000397550	328	403	488	0.001	76	23	47	6	2
unique_5551	1791	1844	3956	ENSP00000442656	374	433	547	0.001	60	21	33	6	1
unique_5551	1790	1839	3956	ENSP00000479889	308	361	461	0.003	54	20	30	4	1
unique_5551	1790	1903	3956	ENSP00000288135	789	871	977	0.005	119	32	46	41	3
unique_5559	128	276	774	ENSP00000225577	93	245	526	9.58e-24	153	54	95	4	40
unique_5559	377	537	774	ENSP00000225577	248	408	526	1.34e-12	177	50	95	32	40
unique_5559	132	278	774	ENSP00000479889	192	344	461	1.51e-06	155	43	102	10	24
unique_5559	382	418	774	ENSP00000479889	348	383	461	4.91e-04	37	19	17	1	24
unique_5559	95	272	774	ENSP00000301178	518	695	895	4.59e-05	196	47	113	36	23
unique_5559	131	289	774	ENSP00000369375	829	1003	1125	1.24e-04	177	39	118	20	21
unique_5559	122	271	774	ENSP00000397550	203	357	488	6.78e-04	161	39	105	17	19
unique_5559	199	271	774	ENSP00000442656	319	398	547	0.002	80	23	50	7	9
unique_5559	243	286	774	ENSP00000288135	786	829	977	0.008	44	17	27	0	6
unique_5569	88	360	1598	ENSP00000225577	84	338	526	8.28e-24	283	82	163	38	17
unique_5569	101	359	1598	ENSP00000357493	1945	2201	2342	2.10e-12	278	76	162	40	16
unique_5569	99	359	1598	ENSP00000301178	540	795	895	7.64e-11	284	72	161	51	16
unique_5569	101	364	1598	ENSP00000369375	830	1089	1125	1.51e-07	274	70	180	24	17
unique_5569	223	359	1598	ENSP00000263923	1022	1152	1357	1.95e-06	142	35	91	16	9
unique_5569	94	307	1598	ENSP00000373574	201	408	504	2.59e-05	232	57	133	42	13
unique_5569	101	307	1598	ENSP00000397550	213	413	488	0.001	225	59	124	42	13
unique_5569	223	314	1598	ENSP00000288135	786	870	977	0.005	96	28	53	15	6
unique_5589	243	331	903	ENSP00000484862	725	820	821	0.001	99	41	45	13	13
unique_5589	215	315	903	ENSP00000484862	717	820	821	0.001	115	43	47	25	13
unique_5589	243	331	903	ENSP00000414544	725	820	821	0.001	99	41	45	13	13
unique_5589	215	315	903	ENSP00000414544	717	820	821	0.001	115	43	47	25	13
unique_5589	243	331	903	ENSP00000384229	725	820	821	0.001	99	41	45	13	13
unique_5589	215	315	903	ENSP00000384229	717	820	821	0.001	115	43	47	25	13
unique_5589	215	335	903	ENSP00000353421	211	340	996	0.001	136	46	69	21	13
unique_5675	2243	2486	2486	ENSP00000369375	866	1114	1125	6.57e-21	257	81	155	21	10
unique_5675	2319	2479	2486	ENSP00000288135	776	939	977	1.79e-17	167	54	104	9	6
unique_5675	2257	2466	2486	ENSP00000301178	594	805	895	2.17e-17	218	64	140	14	8
unique_5675	2307	2485	2486	ENSP00000263923	1000	1178	1357	3.28e-15	186	62	110	14	9
unique_5675	2247	2296	2486	ENSP00000263923	885	934	1357	0.003	50	17	33	0	9
unique_5675	2247	2481	2486	ENSP00000357493	1991	2226	2342	1.55e-14	249	70	152	27	9
unique_5675	2245	2411	2486	ENSP00000479889	231	388	461	3.47e-12	171	59	95	17	7
unique_5675	2243	2412	2486	ENSP00000225577	139	295	526	4.26e-11	171	48	108	15	7
unique_5675	2303	2409	2486	ENSP00000373574	285	414	504	3.07e-07	132	39	66	27	4
unique_5675	2312	2402	2486	ENSP00000442656	345	453	547	3.79e-05	110	32	58	20	4
unique_5675	2312	2402	2486	ENSP00000397550	304	412	488	8.17e-05	110	32	58	20	4
unique_5701	432	669	713	ENSP00000271651	124	320	330	3.35e-12	245	65	125	55	33
unique_5709	206	446	1162	ENSP00000426917	61	300	612	2.13e-51	242	98	141	3	33
unique_5709	894	1037	1162	ENSP00000426917	386	529	612	3.36e-09	147	42	99	6	33
unique_5709	206	453	1162	ENSP00000381475	100	341	669	1.51e-48	250	98	142	10	41
unique_5709	929	1159	1162	ENSP00000381475	439	665	669	1.17e-16	233	61	164	8	41
unique_5709	206	453	1162	ENSP00000291524	95	336	664	1.70e-48	250	98	142	10	41
unique_5709	929	1159	1162	ENSP00000291524	434	660	664	1.20e-16	233	61	164	8	41
unique_5709	211	414	1162	ENSP00000494609	430	615	1326	6.76e-16	213	66	111	36	22
unique_5709	160	416	1162	ENSP00000494609	991	1258	1326	0.009	292	63	170	59	22
unique_5709	207	420	1162	ENSP00000444095	344	552	1217	9.20e-14	224	71	128	25	19
unique_5709	208	430	1162	ENSP00000444095	988	1211	1217	3.00e-10	233	60	154	19	19
unique_5709	203	421	1162	ENSP00000497931	1089	1305	1322	5.15e-09	227	59	150	18	19
unique_5709	203	385	1162	ENSP00000497931	431	613	1322	1.20e-07	188	55	123	10	19
unique_5710	9	221	332	ENSP00000225577	91	296	526	4.13e-16	219	60	140	19	64
unique_5710	15	246	332	ENSP00000369375	830	1072	1125	3.98e-11	261	65	149	47	70
unique_5710	119	219	332	ENSP00000479889	291	388	461	5.41e-08	103	33	63	7	30
unique_5710	118	214	332	ENSP00000288135	771	865	977	7.38e-08	103	35	54	14	29
unique_5710	117	214	332	ENSP00000263923	1006	1101	1357	9.78e-08	104	32	58	14	30
unique_5710	15	214	332	ENSP00000357493	1945	2151	2342	3.34e-07	218	58	131	29	60
unique_5710	4	211	332	ENSP00000373574	197	408	504	8.33e-07	235	56	129	50	63
unique_5710	99	211	332	ENSP00000397550	287	413	488	6.94e-04	131	35	74	22	34
unique_5710	99	211	332	ENSP00000442656	328	454	547	8.53e-04	131	35	74	22	34
unique_5726	1292	1371	1970	ENSP00000389814	25	102	245	0.002	80	25	53	2	9
unique_5726	1280	1365	1970	ENSP00000389814	25	105	245	0.003	90	28	49	13	9
unique_5726	1310	1389	1970	ENSP00000389814	25	105	245	0.004	84	26	51	7	9
unique_5726	1352	1431	1970	ENSP00000389814	25	102	245	0.007	80	25	53	2	9
unique_5726	1370	1458	1970	ENSP00000389814	25	108	245	0.009	89	28	56	5	9
unique_5728	825	1182	2278	ENSP00000484952	113	444	795	1.99e-12	399	101	190	108	16
unique_5728	826	1170	2278	ENSP00000479496	161	488	957	1.15e-11	382	92	199	91	15
unique_5728	876	1170	2278	ENSP00000478081	197	488	624	8.85e-11	329	80	178	71	13
unique_5740	483	638	1304	ENSP00000225577	97	243	526	8.05e-13	158	43	102	13	18
unique_5740	978	1058	1304	ENSP00000225577	210	289	526	1.34e-05	82	24	55	3	18
unique_5740	482	638	1304	ENSP00000479889	191	336	461	7.42e-10	164	46	93	25	15
unique_5740	1023	1059	1304	ENSP00000479889	349	384	461	0.002	37	18	18	1	15
unique_5740	479	647	1304	ENSP00000369375	826	998	1125	1.29e-08	184	37	121	26	13
unique_5740	585	636	1304	ENSP00000263923	1000	1051	1357	4.12e-06	52	18	34	0	4
unique_5740	461	636	1304	ENSP00000301178	515	695	895	5.83e-05	193	44	120	29	13
unique_5740	595	636	1304	ENSP00000288135	774	815	977	2.96e-04	42	14	28	0	3
unique_5740	478	635	1304	ENSP00000397550	208	357	488	0.002	168	38	102	28	12
unique_5761	24	74	128	ENSP00000421731	248	294	334	0.006	51	18	29	4	40
unique_5779	308	462	945	ENSP00000361027	504	658	1085	1.20e-05	166	49	95	22	16
unique_5782	8	97	154	ENSP00000484862	729	820	821	1.79e-04	97	27	58	12	58
unique_5782	8	97	154	ENSP00000414544	729	820	821	1.79e-04	97	27	58	12	58
unique_5782	8	97	154	ENSP00000384229	729	820	821	1.79e-04	97	27	58	12	58
unique_5801	3	249	294	ENSP00000225577	91	335	526	8.02e-29	251	65	176	10	84
unique_5801	9	201	294	ENSP00000479889	192	382	461	5.38e-16	204	61	119	24	66
unique_5801	8	256	294	ENSP00000369375	829	1089	1125	2.31e-15	266	62	182	22	85
unique_5801	8	255	294	ENSP00000357493	1944	2205	2342	3.02e-14	268	66	176	26	84
unique_5801	114	257	294	ENSP00000263923	1011	1158	1357	8.52e-13	148	39	105	4	49
unique_5801	114	258	294	ENSP00000288135	775	923	977	2.66e-12	154	47	93	14	49
unique_5801	7	268	294	ENSP00000301178	540	819	895	3.78e-10	284	63	195	26	89
unique_5801	6	255	294	ENSP00000373574	205	485	504	2.54e-09	298	69	164	65	85
unique_5801	127	240	294	ENSP00000442656	372	490	547	9.58e-05	129	34	70	25	39
unique_5801	8	200	294	ENSP00000397550	212	414	488	9.68e-05	220	51	125	44	66
unique_5853	1360	1578	1932	ENSP00000361027	431	646	1085	0.001	227	60	148	19	11
unique_5872	567	683	915	ENSP00000225577	201	308	526	1.74e-14	118	40	67	11	13
unique_5872	570	680	915	ENSP00000357493	2059	2168	2342	2.86e-08	115	38	68	9	12
unique_5872	550	677	915	ENSP00000479889	280	396	461	3.13e-08	130	40	75	15	14
unique_5872	565	668	915	ENSP00000263923	1009	1106	1357	8.05e-07	107	34	61	12	11
unique_5872	564	668	915	ENSP00000288135	772	870	977	2.99e-04	113	31	60	22	11
unique_5872	564	682	915	ENSP00000369375	944	1053	1125	0.002	120	30	79	11	13
unique_5872	579	661	915	ENSP00000442656	371	454	547	0.004	92	27	48	17	9
unique_5872	579	661	915	ENSP00000397550	330	413	488	0.004	92	27	48	17	9
unique_5908	12	311	332	ENSP00000225577	89	384	526	1.48e-65	304	115	177	12	90
unique_5908	7	240	332	ENSP00000357493	1932	2176	2342	4.56e-17	258	70	151	37	70
unique_5908	14	235	332	ENSP00000369375	824	1054	1125	8.79e-17	242	65	146	31	67
unique_5908	17	218	332	ENSP00000479889	189	385	461	7.63e-14	215	60	124	31	61
unique_5908	11	236	332	ENSP00000301178	533	766	895	1.63e-12	244	60	156	28	68
unique_5908	128	220	332	ENSP00000263923	1008	1106	1357	7.05e-09	99	29	64	6	63
unique_5908	11	127	332	ENSP00000263923	831	945	1357	1.70e-04	125	36	71	18	63
unique_5908	128	220	332	ENSP00000288135	772	870	977	4.55e-08	99	27	66	6	63
unique_5908	11	151	332	ENSP00000288135	586	726	977	6.94e-04	149	37	96	16	63
unique_5908	143	213	332	ENSP00000397550	330	413	488	3.98e-07	84	30	41	13	21
unique_5908	143	213	332	ENSP00000442656	371	454	547	4.68e-07	84	30	41	13	21
unique_5908	91	213	332	ENSP00000373574	266	408	504	1.70e-05	143	37	86	20	37
unique_5927	319	501	572	ENSP00000225577	123	298	526	1.17e-08	190	49	120	21	32
unique_5927	378	510	572	ENSP00000442656	338	475	547	7.35e-06	141	36	94	11	23
unique_5927	378	468	572	ENSP00000397550	297	393	488	4.34e-05	99	27	62	10	16
unique_5927	414	487	572	ENSP00000373574	326	406	504	0.003	87	27	41	19	13
unique_5927	366	440	572	ENSP00000479889	262	333	461	0.004	75	24	48	3	13
unique_5996	55	163	169	ENSP00000454065	455	570	1198	1.85e-06	118	31	76	11	64
unique_5996	66	163	169	ENSP00000454065	417	526	1198	0.001	110	24	74	12	64
unique_5996	55	163	169	ENSP00000475084	813	928	1549	1.51e-05	118	29	78	11	64
unique_5996	66	163	169	ENSP00000475084	775	884	1549	7.84e-04	110	24	74	12	64
unique_6015	266	450	688	ENSP00000225577	118	265	526	6.46e-21	186	56	91	39	43
unique_6015	543	655	688	ENSP00000225577	269	374	526	6.18e-11	115	36	68	11	43
unique_6015	350	397	688	ENSP00000263923	1008	1055	1357	5.22e-05	48	18	30	0	7
unique_6015	350	396	688	ENSP00000369375	944	990	1125	0.001	47	16	31	0	7
unique_6015	252	395	688	ENSP00000301178	547	697	895	0.002	152	31	112	9	21
unique_6015	361	403	688	ENSP00000288135	783	825	977	0.005	43	15	28	0	6
unique_6015	358	415	688	ENSP00000479889	299	356	461	0.007	58	18	40	0	8
unique_6044	115	236	239	ENSP00000361027	448	561	1085	0.002	135	39	62	34	51
unique_6047	134	316	387	ENSP00000225577	123	298	526	1.02e-08	190	47	122	21	47
unique_6047	193	306	387	ENSP00000397550	297	411	488	1.59e-05	117	32	80	5	29
unique_6047	193	325	387	ENSP00000442656	338	475	547	2.87e-05	140	37	94	9	34
unique_6047	216	311	387	ENSP00000288135	775	870	977	8.40e-04	97	27	68	2	25
unique_6047	181	255	387	ENSP00000479889	262	333	461	0.002	75	24	48	3	19
unique_6056	27	170	782	ENSP00000397550	205	342	488	1.94e-06	152	47	83	22	18
unique_6056	35	172	782	ENSP00000373574	208	345	504	3.58e-05	150	43	83	24	18
unique_6056	105	170	782	ENSP00000442656	314	383	547	2.26e-04	72	25	39	8	8
unique_6056	23	173	782	ENSP00000369375	818	974	1125	0.001	170	42	96	32	19
unique_6109	580	685	774	ENSP00000225577	191	289	526	1.04e-05	108	29	68	11	14
unique_6109	588	648	774	ENSP00000442656	356	414	547	2.86e-04	61	20	39	2	8
unique_6109	580	648	774	ENSP00000397550	307	373	488	4.19e-04	69	22	45	2	9
unique_6117	368	455	530	ENSP00000225577	209	293	526	2.94e-04	91	25	57	9	17
unique_6146	470	583	2550	ENSP00000484862	697	810	821	3.43e-04	121	29	78	14	4
unique_6146	470	583	2550	ENSP00000414544	697	810	821	3.43e-04	121	29	78	14	4
unique_6146	470	583	2550	ENSP00000384229	697	810	821	3.43e-04	121	29	78	14	4
unique_6146	504	579	2550	ENSP00000353421	237	306	996	0.002	76	30	40	6	3
unique_6148	918	1438	1882	ENSP00000494609	612	1037	1326	6.56e-22	532	135	280	117	67
unique_6148	597	745	1882	ENSP00000494609	427	550	1326	1.85e-17	149	52	72	25	67
unique_6148	1556	1664	1882	ENSP00000494609	1060	1166	1326	1.18e-15	109	44	63	2	67
unique_6148	24	500	1882	ENSP00000494609	10	450	1326	3.30e-11	501	95	322	84	67
unique_6148	613	744	1882	ENSP00000494609	1073	1191	1326	1.22e-07	135	41	75	19	67
unique_6148	500	744	1882	ENSP00000444095	875	1126	1217	1.55e-10	266	67	164	35	19
unique_6148	520	744	1882	ENSP00000444095	297	481	1217	9.29e-10	232	62	116	54	19
unique_6148	1557	1670	1882	ENSP00000444095	349	460	1217	1.56e-09	114	34	78	2	19
unique_6148	1552	1661	1882	ENSP00000444095	987	1098	1217	1.29e-08	112	35	75	2	19
unique_6148	1557	1670	1882	ENSP00000497931	441	552	1322	4.94e-08	115	35	76	4	14
unique_6148	596	744	1882	ENSP00000497931	1094	1233	1322	9.61e-07	154	43	92	19	14
unique_6148	1557	1624	1882	ENSP00000497931	1099	1166	1322	4.31e-06	68	22	46	0	14
unique_6148	595	744	1882	ENSP00000497931	435	573	1322	0.006	154	51	84	19	14
unique_6148	1533	1633	1882	ENSP00000291524	89	175	664	0.006	104	27	57	20	5
unique_6148	1533	1633	1882	ENSP00000381475	94	180	669	0.007	104	27	57	20	5
unique_6151	280	537	708	ENSP00000225577	96	366	526	1.19e-34	279	86	164	29	36
unique_6151	273	469	708	ENSP00000479889	170	385	461	3.28e-19	221	65	127	29	28
unique_6151	280	524	708	ENSP00000369375	829	1089	1125	7.71e-16	268	78	160	30	35
unique_6151	281	486	708	ENSP00000357493	1945	2171	2342	1.34e-14	228	60	145	23	29
unique_6151	280	517	708	ENSP00000301178	541	793	895	1.36e-14	265	69	157	39	34
unique_6151	378	525	708	ENSP00000288135	775	922	977	1.51e-08	154	47	95	12	21
unique_6151	552	674	708	ENSP00000454065	391	526	1198	9.98e-08	139	38	82	19	17
unique_6151	378	526	708	ENSP00000263923	1011	1159	1357	6.57e-07	155	42	101	12	21
unique_6151	281	471	708	ENSP00000397550	213	433	488	1.00e-06	230	58	124	48	27
unique_6151	560	674	708	ENSP00000475084	739	884	1549	5.13e-05	149	40	72	37	16
unique_6151	345	462	708	ENSP00000442656	319	452	547	0.003	138	36	78	24	17
unique_6167	15	92	1122	ENSP00000509235	185	249	674	0.006	78	23	42	13	7
unique_6189	286	419	795	ENSP00000403737	182	302	448	3.91e-07	134	33	88	13	26
unique_6189	711	780	795	ENSP00000403737	361	427	448	0.005	76	30	31	15	26
unique_6213	327	368	509	ENSP00000225577	196	237	526	0.001	42	15	27	0	8
unique_6246	153	266	382	ENSP00000379442	35	141	641	2.32e-06	120	40	61	19	30
unique_6246	146	229	382	ENSP00000260356	650	726	1171	0.002	85	26	50	9	22
unique_6296	232	335	2613	ENSP00000484862	718	820	821	2.45e-11	112	53	42	17	5
unique_6296	255	362	2613	ENSP00000484862	710	817	821	4.25e-11	114	48	54	12	5
unique_6296	232	335	2613	ENSP00000414544	718	820	821	2.45e-11	112	53	42	17	5
unique_6296	255	362	2613	ENSP00000414544	710	817	821	4.25e-11	114	48	54	12	5
unique_6296	232	335	2613	ENSP00000384229	718	820	821	2.45e-11	112	53	42	17	5
unique_6296	255	362	2613	ENSP00000384229	710	817	821	4.25e-11	114	48	54	12	5
unique_6301	311	463	489	ENSP00000225577	197	355	526	4.14e-09	174	48	90	36	31
unique_6301	266	412	489	ENSP00000479889	243	384	461	7.40e-08	154	39	96	19	30
unique_6301	315	450	489	ENSP00000263923	1011	1141	1357	1.24e-04	141	33	93	15	28
unique_6301	306	415	489	ENSP00000301178	643	750	895	0.001	115	28	75	12	22
unique_6312	1605	1696	2885	ENSP00000225577	205	286	526	0.005	96	29	49	18	3
unique_6317	84	219	346	ENSP00000006724	70	191	266	0.007	143	36	79	28	39
unique_6327	23	110	240	ENSP00000421006	62	155	617	0.002	94	31	57	6	37
unique_6369	352	460	551	ENSP00000442656	335	454	547	4.51e-07	122	32	75	15	20
unique_6369	352	460	551	ENSP00000397550	294	413	488	4.77e-07	122	32	75	15	20
unique_6369	365	469	551	ENSP00000225577	197	295	526	2.87e-06	107	26	71	10	19
unique_6369	374	470	551	ENSP00000288135	780	873	977	2.04e-04	103	25	63	15	18
unique_6369	365	475	551	ENSP00000263923	1010	1114	1357	8.33e-04	116	27	73	16	20
unique_6371	150	429	468	ENSP00000422461	18	290	377	8.56e-04	306	66	181	59	60
unique_6403	336	530	768	ENSP00000260356	377	549	1171	2.35e-18	198	66	104	28	36
unique_6403	408	615	768	ENSP00000260356	385	579	1171	3.14e-15	217	66	120	31	36
unique_6403	66	190	768	ENSP00000327290	155	274	1189	8.13e-07	127	38	80	9	16
unique_6403	75	188	768	ENSP00000263087	202	313	1180	1.78e-05	115	31	80	4	15
unique_6403	69	220	768	ENSP00000439894	18	167	1025	2.20e-05	155	41	106	8	20
unique_6413	443	980	1004	ENSP00000444095	88	546	1217	1.21e-42	548	142	307	99	54
unique_6413	724	987	1004	ENSP00000444095	970	1198	1217	1.58e-39	264	98	131	35	54
unique_6413	725	987	1004	ENSP00000497931	1078	1305	1322	2.31e-39	263	94	134	35	57
unique_6413	416	986	1004	ENSP00000497931	155	644	1322	2.73e-28	576	138	347	91	57
unique_6413	725	986	1004	ENSP00000494609	1041	1262	1326	2.72e-20	271	77	136	58	26
unique_6413	728	988	1004	ENSP00000494609	408	623	1326	4.18e-13	267	64	146	57	26
unique_6413	719	1003	1004	ENSP00000381475	73	317	669	1.09e-10	296	69	165	62	28
unique_6413	719	1003	1004	ENSP00000291524	68	312	664	1.37e-10	296	69	165	62	28
unique_6413	758	980	1004	ENSP00000426917	78	268	612	1.62e-08	229	61	124	44	22
unique_6416	49	121	253	ENSP00000421006	90	163	617	2.47e-05	76	31	40	5	29
unique_6427	2652	2711	4982	ENSP00000361682	164	223	811	0.006	61	24	35	2	1
unique_6448	108	142	146	ENSP00000442656	372	406	547	0.007	35	13	22	0	24
unique_6448	108	142	146	ENSP00000397550	331	365	488	0.008	35	13	22	0	24
unique_6449	253	370	429	ENSP00000225577	206	327	526	5.11e-06	124	31	85	8	28
unique_6449	246	421	429	ENSP00000288135	773	928	977	1.06e-05	186	44	102	40	41
unique_6449	84	334	429	ENSP00000479889	151	383	461	1.74e-05	263	65	156	42	59
unique_6449	246	351	429	ENSP00000263923	1009	1115	1357	7.68e-05	118	32	63	23	25
unique_6449	261	343	429	ENSP00000397550	331	439	488	0.001	112	31	49	32	19
unique_6449	261	331	429	ENSP00000442656	372	454	547	0.005	86	24	44	18	17
unique_6491	209	262	380	ENSP00000384860	313	366	438	0.006	56	22	30	4	14
unique_6524	178	280	1658	ENSP00000313619	156	261	274	0.003	111	30	68	13	6
unique_6548	379	474	567	ENSP00000225577	201	293	526	1.41e-08	96	27	66	3	17
unique_6548	329	470	567	ENSP00000479889	240	383	461	3.51e-06	155	40	91	24	25
unique_6548	368	487	567	ENSP00000397550	309	443	488	4.95e-04	139	37	79	23	21
unique_6548	366	482	567	ENSP00000369375	934	1047	1125	8.54e-04	118	28	85	5	21
unique_6548	391	467	567	ENSP00000442656	371	454	547	0.001	85	22	54	9	14
unique_6548	379	474	567	ENSP00000263923	1011	1106	1357	0.003	102	25	65	12	17
unique_6548	375	467	567	ENSP00000373574	297	408	504	0.007	115	29	61	25	16
unique_6549	379	474	567	ENSP00000225577	201	293	526	2.17e-07	96	26	67	3	17
unique_6549	271	470	567	ENSP00000479889	210	383	461	8.88e-06	208	50	116	42	35
unique_6549	366	482	567	ENSP00000369375	934	1047	1125	5.08e-04	120	32	79	9	21
unique_6549	363	488	567	ENSP00000397550	304	444	488	5.12e-04	148	38	81	29	22
unique_6549	363	467	567	ENSP00000442656	345	454	547	6.64e-04	115	29	71	15	19
unique_6549	341	467	567	ENSP00000373574	283	408	504	0.001	137	33	83	21	22
unique_6549	379	474	567	ENSP00000263923	1011	1106	1357	0.004	102	25	65	12	17
unique_6549	376	474	567	ENSP00000288135	772	870	977	0.006	102	26	70	6	17
unique_6551	177	285	290	ENSP00000350387	47	126	474	0.002	109	32	48	29	38
unique_6581	501	609	696	ENSP00000288135	771	874	977	6.61e-04	114	29	70	15	16
unique_6586	150	202	745	ENSP00000356103	629	687	792	0.004	59	20	33	6	7
unique_6591	355	393	915	ENSP00000353421	95	133	996	0.007	39	17	22	0	4
unique_6602	91	144	1291	ENSP00000454065	457	510	1198	3.32e-04	54	19	35	0	4
unique_6602	91	144	1291	ENSP00000475084	815	868	1549	0.002	54	18	36	0	4
unique_6603	432	537	2977	ENSP00000355285	23	136	190	0.008	114	28	78	8	4
unique_6623	347	434	948	ENSP00000411767	965	1051	1065	0.006	97	33	45	19	9
unique_6664	394	511	570	ENSP00000225577	206	327	526	6.27e-06	124	31	85	8	21
unique_6664	383	492	570	ENSP00000263923	1005	1115	1357	8.86e-05	122	33	66	23	19
unique_6664	402	484	570	ENSP00000397550	331	439	488	2.97e-04	112	32	48	32	15
unique_6664	402	472	570	ENSP00000442656	372	454	547	0.001	86	25	43	18	12
unique_6665	358	511	570	ENSP00000225577	167	327	526	4.61e-07	163	37	115	11	27
unique_6665	226	475	570	ENSP00000479889	152	383	461	1.17e-05	261	63	158	40	44
unique_6665	387	562	570	ENSP00000288135	773	928	977	1.67e-05	186	44	102	40	31
unique_6665	384	492	570	ENSP00000263923	1006	1115	1357	9.17e-05	121	32	66	23	19
unique_6665	402	484	570	ENSP00000397550	331	439	488	1.35e-04	112	32	48	32	15
unique_6665	402	472	570	ENSP00000442656	372	454	547	5.26e-04	86	25	43	18	12
unique_6666	187	451	463	ENSP00000225577	52	327	526	1.68e-07	280	62	199	19	57
unique_6666	324	432	463	ENSP00000263923	1006	1115	1357	5.86e-06	121	32	66	23	24
unique_6666	327	413	463	ENSP00000288135	773	863	977	6.30e-05	94	26	58	10	19
unique_6666	337	415	463	ENSP00000479889	302	383	461	1.61e-04	86	29	46	11	17
unique_6666	342	424	463	ENSP00000397550	331	439	488	4.46e-04	112	31	49	32	18
unique_6666	342	412	463	ENSP00000442656	372	454	547	0.001	86	24	44	18	15
unique_6670	358	520	579	ENSP00000225577	158	327	526	4.00e-07	172	37	124	11	28
unique_6670	396	571	579	ENSP00000288135	773	928	977	1.97e-05	186	44	102	40	30
unique_6670	234	484	579	ENSP00000479889	151	383	461	2.29e-05	262	62	160	40	43
unique_6670	393	501	579	ENSP00000263923	1006	1115	1357	7.25e-05	121	32	66	23	19
unique_6670	411	493	579	ENSP00000397550	331	439	488	1.54e-04	112	32	48	32	14
unique_6670	411	481	579	ENSP00000442656	372	454	547	5.01e-04	86	25	43	18	12
unique_6672	358	520	579	ENSP00000225577	158	327	526	4.47e-07	172	37	124	11	28
unique_6672	234	484	579	ENSP00000479889	151	383	461	3.78e-06	262	63	159	40	43
unique_6672	396	571	579	ENSP00000288135	773	928	977	1.76e-05	186	44	102	40	30
unique_6672	393	501	579	ENSP00000263923	1006	1115	1357	7.19e-05	121	32	66	23	19
unique_6672	411	493	579	ENSP00000397550	331	439	488	1.64e-04	112	32	48	32	14
unique_6672	411	481	579	ENSP00000442656	372	454	547	5.36e-04	86	25	43	18	12
unique_6681	228	1544	1544	ENSP00000444095	35	1214	1217	0.0	1324	485	688	151	85
unique_6681	244	835	1544	ENSP00000444095	647	1216	1217	3.71e-104	607	226	329	52	85
unique_6681	193	1537	1544	ENSP00000497931	18	1314	1322	0.0	1403	480	759	164	88
unique_6681	997	1544	1544	ENSP00000497931	162	661	1322	3.69e-78	549	200	299	50	88
unique_6681	582	826	1544	ENSP00000494609	1041	1274	1326	3.60e-29	245	76	158	11	53
unique_6681	1264	1508	1544	ENSP00000494609	1039	1249	1326	1.13e-25	246	77	133	36	53
unique_6681	1064	1526	1544	ENSP00000494609	222	621	1326	5.58e-22	481	112	270	99	53
unique_6681	554	914	1544	ENSP00000494609	393	703	1326	1.89e-15	367	90	215	62	53
unique_6681	581	756	1544	ENSP00000381475	78	253	669	2.00e-11	189	53	110	26	26
unique_6681	1250	1468	1544	ENSP00000381475	56	253	669	2.26e-07	232	57	128	47	26
unique_6681	581	756	1544	ENSP00000291524	73	248	664	2.03e-11	189	53	110	26	26
unique_6681	1250	1468	1544	ENSP00000291524	51	248	664	2.39e-07	232	57	128	47	26
unique_6681	580	760	1544	ENSP00000426917	35	224	612	1.11e-07	198	54	119	25	26
unique_6681	1291	1508	1544	ENSP00000426917	71	261	612	6.40e-06	225	54	130	41	26
unique_6688	1777	1889	2850	ENSP00000484862	699	819	821	0.002	126	33	75	18	4
unique_6688	1777	1889	2850	ENSP00000414544	699	819	821	0.002	126	33	75	18	4
unique_6688	1777	1889	2850	ENSP00000384229	699	819	821	0.002	126	33	75	18	4
unique_6745	371	619	752	ENSP00000271651	122	315	330	7.94e-12	253	62	128	63	33
unique_6769	351	372	1167	ENSP00000261601	105	126	495	2.22e-05	22	14	8	0	2
unique_6790	512	649	992	ENSP00000260356	378	515	1171	6.96e-07	141	41	94	6	34
unique_6790	458	619	992	ENSP00000260356	385	543	1171	2.77e-06	180	53	88	39	34
unique_6790	572	752	992	ENSP00000260356	383	547	1171	2.92e-05	184	49	113	22	34
unique_6790	629	788	992	ENSP00000260356	382	508	1171	7.87e-05	161	45	81	35	34
unique_6790	448	522	992	ENSP00000260356	488	570	1171	0.004	88	28	42	18	34
unique_6795	437	616	773	ENSP00000361682	597	795	811	2.01e-05	205	61	113	31	23
unique_6798	1353	1394	2593	ENSP00000225577	199	239	526	2.11e-04	42	19	22	1	2
unique_6798	1358	1411	2593	ENSP00000479889	297	350	461	0.005	55	22	31	2	2
unique_6798	1367	1399	2593	ENSP00000442656	371	402	547	0.009	33	16	16	1	1
unique_6843	12	312	691	ENSP00000225577	91	359	526	1.10e-24	313	87	170	56	44
unique_6843	17	218	691	ENSP00000479889	191	385	461	2.40e-16	210	66	121	23	29
unique_6843	4	213	691	ENSP00000373574	194	408	504	1.72e-13	228	66	131	31	30
unique_6843	4	223	691	ENSP00000301178	531	753	895	4.93e-11	237	56	150	31	32
unique_6843	108	231	691	ENSP00000263923	993	1117	1357	1.60e-10	133	36	80	17	18
unique_6843	117	263	691	ENSP00000288135	774	914	977	1.81e-10	149	45	94	10	21
unique_6843	18	232	691	ENSP00000369375	830	1051	1125	5.72e-08	239	60	138	41	31
unique_6843	18	241	691	ENSP00000357493	1945	2176	2342	1.61e-07	246	61	149	36	32
unique_6843	4	213	691	ENSP00000397550	199	413	488	3.56e-07	239	61	125	53	30
unique_6843	133	213	691	ENSP00000442656	374	454	547	0.003	87	26	49	12	12
unique_6859	936	1043	1212	ENSP00000379442	35	140	641	3.22e-17	113	49	52	12	9
unique_6859	615	882	1212	ENSP00000479496	190	454	957	9.05e-10	285	70	178	37	22
unique_6859	578	882	1212	ENSP00000484952	106	402	795	8.21e-09	335	80	187	68	25
unique_6859	615	882	1212	ENSP00000478081	190	454	624	1.27e-08	293	71	169	53	22
unique_6859	961	994	1212	ENSP00000386126	501	537	1447	0.003	37	17	17	3	3
unique_6859	961	994	1212	ENSP00000383276	429	465	1247	0.003	37	17	17	3	3
unique_6859	927	991	1212	ENSP00000260356	547	608	1171	0.006	66	22	39	5	5
unique_6866	402	515	1268	ENSP00000225577	118	226	526	0.007	119	29	75	15	9
unique_6873	27	237	2879	ENSP00000225577	143	352	526	1.99e-22	216	57	148	11	7
unique_6873	25	175	2879	ENSP00000301178	583	742	895	1.08e-17	164	48	99	17	5
unique_6873	90	226	2879	ENSP00000288135	775	915	977	2.50e-14	141	47	90	4	5
unique_6873	77	181	2879	ENSP00000263923	998	1104	1357	2.06e-13	107	35	70	2	4
unique_6873	7	175	2879	ENSP00000479889	215	380	461	1.78e-12	177	53	105	19	6
unique_6873	20	178	2879	ENSP00000369375	865	1034	1125	2.89e-12	175	53	101	21	6
unique_6873	25	178	2879	ENSP00000357493	1989	2151	2342	7.31e-11	166	44	107	15	5
unique_6873	6	175	2879	ENSP00000373574	221	408	504	1.05e-08	198	52	108	38	6
unique_6873	6	175	2879	ENSP00000397550	226	413	488	4.18e-07	197	53	108	36	6
unique_6873	53	175	2879	ENSP00000442656	319	454	547	1.17e-06	141	44	74	23	4
unique_6882	117	218	448	ENSP00000411767	395	493	1065	4.10e-05	104	30	67	7	31
unique_6882	42	77	448	ENSP00000411767	408	444	1065	0.007	37	15	21	1	31
unique_6941	397	426	775	ENSP00000454065	500	529	1198	0.009	30	11	19	0	4
unique_6994	233	309	399	ENSP00000509235	192	258	674	1.42e-04	77	25	42	10	19
unique_7027	203	340	469	ENSP00000379442	11	142	641	7.34e-07	143	43	84	16	29
unique_7032	28	533	545	ENSP00000373620	41	554	574	2.27e-08	555	120	345	90	93
unique_7050	32	132	203	ENSP00000225577	201	298	526	3.98e-07	109	27	63	19	50
unique_7050	3	141	203	ENSP00000442656	335	475	547	1.05e-06	147	38	95	14	68
unique_7050	3	99	203	ENSP00000397550	294	393	488	4.06e-06	105	29	63	13	48
unique_7050	21	123	203	ENSP00000479889	283	383	461	0.001	110	28	66	16	51
unique_7050	45	118	203	ENSP00000373574	326	406	504	0.001	86	25	44	17	36
unique_7050	32	127	203	ENSP00000263923	1011	1106	1357	0.004	106	28	58	20	47
unique_7050	32	127	203	ENSP00000288135	775	870	977	0.005	107	28	57	22	47
unique_7050	19	135	203	ENSP00000369375	934	1047	1125	0.008	119	33	79	7	58
unique_7073	14	254	2095	ENSP00000225577	97	336	526	7.23e-35	249	79	153	17	12
unique_7073	13	215	2095	ENSP00000479889	191	396	461	8.00e-20	212	66	131	15	10
unique_7073	10	253	2095	ENSP00000369375	826	1082	1125	2.58e-17	267	71	163	33	12
unique_7073	14	219	2095	ENSP00000357493	1945	2169	2342	1.80e-16	225	59	147	19	10
unique_7073	10	208	2095	ENSP00000301178	538	752	895	2.57e-16	218	59	137	22	9
unique_7073	10	272	2095	ENSP00000373574	204	470	504	1.07e-11	297	76	157	64	13
unique_7073	9	199	2095	ENSP00000397550	208	413	488	1.14e-10	218	65	114	39	9
unique_7073	112	208	2095	ENSP00000263923	1011	1108	1357	7.54e-10	101	36	58	7	5
unique_7073	112	209	2095	ENSP00000288135	775	873	977	1.00e-09	103	35	59	9	5
unique_7080	393	549	587	ENSP00000225577	206	336	526	8.52e-09	160	42	86	32	27
unique_7080	388	480	587	ENSP00000263923	1011	1099	1357	0.002	98	28	56	14	16
unique_7097	248	459	1258	ENSP00000225577	206	360	526	1.72e-11	218	54	95	69	17
unique_7097	195	369	1258	ENSP00000479889	261	397	461	5.02e-08	178	51	83	44	14
unique_7097	232	353	1258	ENSP00000263923	1000	1099	1357	1.19e-06	124	38	60	26	10
unique_7097	240	353	1258	ENSP00000288135	772	863	977	3.07e-06	115	32	59	24	9
unique_7144	27	66	348	ENSP00000411767	412	450	1065	0.001	40	15	24	1	11
unique_7169	18	45	100	ENSP00000484862	623	650	821	0.008	28	12	16	0	28
unique_7169	18	45	100	ENSP00000414544	623	650	821	0.008	28	12	16	0	28
unique_7169	18	45	100	ENSP00000384229	623	650	821	0.008	28	12	16	0	28
unique_7182	1276	1447	4761	ENSP00000260356	382	555	1171	3.26e-17	191	62	93	36	21
unique_7182	644	801	4761	ENSP00000260356	384	548	1171	3.67e-16	169	54	100	15	21
unique_7182	467	636	4761	ENSP00000260356	372	546	1171	4.06e-16	179	62	104	13	21
unique_7182	533	697	4761	ENSP00000260356	383	554	1171	1.41e-14	176	58	103	15	21
unique_7182	869	1050	4761	ENSP00000260356	385	554	1171	1.62e-12	193	58	101	34	21
unique_7182	996	1157	4761	ENSP00000260356	385	543	1171	1.84e-12	172	56	93	23	21
unique_7182	928	1094	4761	ENSP00000260356	382	541	1171	3.86e-12	169	55	103	11	21
unique_7182	742	929	4761	ENSP00000260356	366	559	1171	3.18e-08	206	54	122	30	21
unique_7182	1108	1311	4761	ENSP00000260356	383	531	1171	3.66e-07	205	55	93	57	21
unique_7182	755	990	4761	ENSP00000260356	330	549	1171	1.16e-05	247	66	143	38	21
unique_7187	98	222	666	ENSP00000361682	641	766	811	1.50e-07	129	46	76	7	19
unique_7187	126	220	666	ENSP00000361682	623	718	811	2.39e-06	99	39	53	7	19
unique_7192	31	375	378	ENSP00000451126	51	367	407	2.92e-21	358	93	211	54	91
unique_7192	31	375	378	ENSP00000451610	51	367	407	2.92e-21	358	93	211	54	91
unique_7192	48	378	378	ENSP00000371493	105	401	492	5.73e-12	333	77	218	38	88
unique_7192	48	378	378	ENSP00000321853	105	401	492	5.73e-12	333	77	218	38	88
unique_7234	1056	1116	1473	ENSP00000389814	45	107	245	0.003	63	26	35	2	4
unique_7246	83	158	3984	ENSP00000484862	751	820	821	7.05e-04	76	26	44	6	2
unique_7246	83	158	3984	ENSP00000414544	751	820	821	7.05e-04	76	26	44	6	2
unique_7246	83	158	3984	ENSP00000384229	751	820	821	7.05e-04	76	26	44	6	2
unique_7248	317	461	462	ENSP00000426917	160	309	612	3.37e-07	157	43	95	19	31
unique_7248	332	394	462	ENSP00000444095	463	523	1217	3.79e-04	63	23	38	2	14
unique_7248	155	248	462	ENSP00000381475	106	197	669	0.003	97	33	56	8	20
unique_7248	155	248	462	ENSP00000291524	101	192	664	0.004	97	33	56	8	20
unique_7248	334	394	462	ENSP00000497931	1217	1275	1322	0.010	61	20	39	2	13
unique_7252	307	614	618	ENSP00000422461	5	291	377	1.35e-05	334	78	183	73	50
unique_7253	2260	2327	2425	ENSP00000355285	45	112	190	3.34e-04	68	18	50	0	3
unique_7275	1810	1957	2161	ENSP00000479889	283	382	461	2.16e-10	148	50	50	48	11
unique_7275	1596	1679	2161	ENSP00000479889	191	274	461	4.66e-04	84	25	59	0	11
unique_7275	1783	1973	2161	ENSP00000263923	977	1118	1357	6.17e-10	193	59	81	53	19
unique_7275	1509	1683	2161	ENSP00000263923	750	932	1357	4.81e-05	187	47	124	16	19
unique_7275	2098	2152	2161	ENSP00000263923	1114	1165	1357	4.44e-04	55	19	33	3	19
unique_7275	1814	2000	2161	ENSP00000369375	940	1082	1125	2.96e-08	196	57	77	62	15
unique_7275	1583	1685	2161	ENSP00000369375	820	920	1125	2.94e-05	108	31	65	12	15
unique_7275	2115	2158	2161	ENSP00000369375	1060	1103	1125	0.003	44	15	29	0	15
unique_7275	1821	1957	2161	ENSP00000357493	2056	2150	2342	3.73e-08	137	40	55	42	13
unique_7275	1585	1684	2161	ENSP00000357493	1933	2037	2342	2.23e-07	109	32	64	13	13
unique_7275	2115	2151	2161	ENSP00000357493	2177	2216	2342	3.66e-04	40	17	20	3	13
unique_7275	1818	1984	2161	ENSP00000288135	772	892	977	3.94e-08	169	52	67	50	14
unique_7275	1584	1683	2161	ENSP00000288135	582	686	977	7.38e-05	105	33	67	5	14
unique_7275	2115	2149	2161	ENSP00000288135	892	926	977	6.36e-04	35	12	23	0	14
unique_7275	1589	1693	2161	ENSP00000397550	205	308	488	1.32e-06	109	35	65	9	12
unique_7275	1803	1955	2161	ENSP00000397550	292	413	488	3.85e-04	165	44	66	55	12
unique_7275	1565	1679	2161	ENSP00000373574	185	289	504	4.71e-06	119	34	67	18	5
unique_7275	1821	1963	2161	ENSP00000225577	201	294	526	2.38e-05	143	34	60	49	7
unique_7275	1816	1955	2161	ENSP00000301178	650	742	895	4.63e-05	140	38	55	47	9
unique_7275	2097	2159	2161	ENSP00000301178	756	811	895	0.002	63	24	32	7	9
unique_7275	1589	1706	2161	ENSP00000442656	205	318	547	6.12e-05	123	36	73	14	13
unique_7275	1803	1955	2161	ENSP00000442656	333	454	547	5.11e-04	165	44	66	55	13
unique_7276	23	235	241	ENSP00000225577	126	351	526	1.03e-32	229	76	134	19	88
unique_7276	4	178	241	ENSP00000479889	206	383	461	2.01e-16	180	55	118	7	73
unique_7276	90	233	241	ENSP00000263923	1011	1159	1357	4.66e-13	155	40	98	17	60
unique_7276	5	175	241	ENSP00000397550	228	413	488	2.88e-12	195	56	106	33	71
unique_7276	90	231	241	ENSP00000288135	775	921	977	4.57e-12	149	40	100	9	59
unique_7276	20	231	241	ENSP00000369375	862	1089	1125	6.85e-12	236	57	147	32	88
unique_7276	28	230	241	ENSP00000301178	583	799	895	2.50e-11	220	51	149	20	84
unique_7276	8	185	241	ENSP00000357493	1971	2161	2342	5.30e-10	197	52	120	25	74
unique_7276	4	232	241	ENSP00000373574	222	462	504	5.38e-10	251	59	160	32	95
unique_7276	5	175	241	ENSP00000442656	228	454	547	7.80e-10	233	60	105	68	71
unique_7278	1044	1108	2419	ENSP00000403737	2	68	448	3.55e-04	71	24	37	10	3
unique_7280	319	621	968	ENSP00000484952	108	406	795	3.58e-11	329	84	189	56	31
unique_7280	325	621	968	ENSP00000478081	161	458	624	4.64e-09	326	81	188	57	31
unique_7280	325	621	968	ENSP00000479496	161	458	957	1.89e-08	326	81	188	57	31
unique_7290	130	258	1297	ENSP00000225577	114	241	526	6.72e-10	132	39	86	7	10
unique_7290	207	264	1297	ENSP00000263923	1000	1057	1357	8.73e-09	58	26	32	0	4
unique_7290	132	259	1297	ENSP00000479889	206	335	461	4.16e-08	134	41	83	10	10
unique_7290	215	345	1297	ENSP00000288135	772	901	977	2.34e-07	133	39	89	5	10
unique_7290	135	260	1297	ENSP00000301178	563	697	895	7.37e-07	141	36	84	21	10
unique_7290	127	259	1297	ENSP00000369375	832	988	1125	4.62e-06	157	48	85	24	10
unique_7290	150	257	1297	ENSP00000397550	240	357	488	6.43e-05	118	35	73	10	8
unique_7290	150	257	1297	ENSP00000373574	235	352	504	0.002	118	31	77	10	8
unique_7290	222	263	1297	ENSP00000357493	2060	2106	2342	0.009	47	19	23	5	3
unique_7346	857	931	2290	ENSP00000261601	401	471	495	2.46e-05	76	26	44	6	3
unique_7351	615	742	2332	ENSP00000367230	8	146	473	0.008	145	37	85	23	5
unique_7358	1890	2005	2937	ENSP00000484862	701	820	821	5.13e-04	120	33	83	4	5
unique_7358	1943	2027	2937	ENSP00000484862	739	820	821	0.005	86	26	55	5	5
unique_7358	1890	2005	2937	ENSP00000414544	701	820	821	5.13e-04	120	33	83	4	5
unique_7358	1943	2027	2937	ENSP00000414544	739	820	821	0.005	86	26	55	5	5
unique_7358	1890	2005	2937	ENSP00000384229	701	820	821	5.13e-04	120	33	83	4	5
unique_7358	1943	2027	2937	ENSP00000384229	739	820	821	0.005	86	26	55	5	5
unique_7370	301	578	795	ENSP00000225577	96	374	526	3.82e-66	281	106	170	5	35
unique_7370	302	493	795	ENSP00000479889	192	385	461	9.21e-14	198	59	129	10	24
unique_7370	295	539	795	ENSP00000369375	823	1082	1125	5.79e-12	265	67	173	25	31
unique_7370	301	511	795	ENSP00000301178	541	766	895	7.77e-10	226	54	157	15	27
unique_7370	368	488	795	ENSP00000442656	317	454	547	1.29e-06	143	41	75	27	15
unique_7370	301	488	795	ENSP00000397550	212	413	488	2.39e-06	214	56	120	38	24
unique_7370	356	488	795	ENSP00000373574	259	408	504	5.95e-06	151	39	93	19	17
unique_7370	403	539	795	ENSP00000288135	775	914	977	7.29e-06	142	31	104	7	17
unique_7370	403	539	795	ENSP00000263923	1011	1150	1357	1.09e-04	140	30	107	3	17
unique_7382	554	624	4579	ENSP00000312082	705	777	1060	7.21e-07	73	30	41	2	2
unique_7382	551	645	4579	ENSP00000361682	635	732	811	1.20e-04	98	31	64	3	2
unique_7382	557	618	4579	ENSP00000361682	687	748	811	5.55e-04	62	21	41	0	2
unique_7382	553	617	4579	ENSP00000361682	706	770	811	0.003	65	24	41	0	2
unique_7385	1536	1813	2316	ENSP00000361027	447	685	1085	3.57e-04	287	75	155	57	12
unique_7448	167	237	1009	ENSP00000302716	1218	1289	4494	0.006	72	20	51	1	7
unique_7483	780	872	975	ENSP00000500159	150	232	313	0.002	94	28	54	12	10
unique_7483	780	872	975	ENSP00000499850	150	232	313	0.002	94	28	54	12	10
unique_7513	482	848	880	ENSP00000496171	82	419	600	0.001	377	75	253	49	42
unique_7513	482	848	880	ENSP00000496390	82	419	600	0.001	377	75	253	49	42
unique_7513	482	848	880	ENSP00000494136	82	419	600	0.001	377	75	253	49	42
unique_7513	482	848	880	ENSP00000494778	82	419	600	0.001	377	75	253	49	42
unique_7551	1324	1551	1567	ENSP00000225577	91	289	526	4.64e-11	240	58	129	53	15
unique_7551	1425	1550	1567	ENSP00000263923	993	1100	1357	0.002	132	37	65	30	8
unique_7551	1447	1550	1567	ENSP00000288135	780	864	977	0.002	109	34	46	29	7
unique_7551	1497	1564	1567	ENSP00000357493	2092	2165	2342	0.003	75	26	41	8	4
unique_7551	1328	1562	1567	ENSP00000479889	190	392	461	0.005	242	63	133	46	15
unique_7572	149	246	814	ENSP00000393474	109	207	1464	4.03e-06	104	29	64	11	31
unique_7572	149	340	814	ENSP00000393474	226	376	1464	6.42e-06	199	46	98	55	31
unique_7572	144	337	814	ENSP00000393474	435	587	1464	6.42e-06	195	46	106	43	31
unique_7572	92	340	814	ENSP00000393474	495	697	1464	1.02e-05	252	59	141	52	31
unique_7572	150	246	814	ENSP00000393474	334	421	1464	3.42e-04	98	28	59	11	31
unique_7572	157	246	814	ENSP00000393474	979	1088	1464	7.33e-04	114	31	55	28	31
unique_7572	201	338	814	ENSP00000393474	48	150	1464	0.009	147	39	55	53	31
unique_7576	76	381	450	ENSP00000225577	91	352	526	4.41e-20	316	75	177	64	68
unique_7576	43	308	450	ENSP00000479889	149	396	461	3.75e-15	280	79	155	46	59
unique_7576	74	290	450	ENSP00000369375	822	1032	1125	3.73e-11	238	62	128	48	48
unique_7576	203	303	450	ENSP00000263923	1011	1114	1357	5.28e-09	105	33	67	5	22
unique_7576	78	289	450	ENSP00000301178	538	742	895	6.21e-08	222	53	142	27	47
unique_7576	78	289	450	ENSP00000373574	204	408	504	3.03e-07	235	63	119	53	47
unique_7576	203	290	450	ENSP00000288135	775	863	977	7.04e-07	91	29	57	5	20
unique_7576	78	289	450	ENSP00000397550	209	413	488	1.33e-06	239	65	113	61	47
unique_7576	78	289	450	ENSP00000442656	209	454	547	2.38e-05	265	69	124	72	47
unique_7595	2327	2401	2681	ENSP00000484862	738	819	821	0.001	82	26	49	7	3
unique_7595	2327	2401	2681	ENSP00000414544	738	819	821	0.001	82	26	49	7	3
unique_7595	2327	2401	2681	ENSP00000384229	738	819	821	0.001	82	26	49	7	3
unique_7617	31	396	438	ENSP00000451126	67	399	407	1.53e-18	379	97	223	59	84
unique_7617	31	396	438	ENSP00000451610	67	399	407	1.53e-18	379	97	223	59	84
unique_7617	28	396	438	ENSP00000371493	105	417	492	4.32e-12	382	91	209	82	84
unique_7617	28	396	438	ENSP00000321853	105	417	492	4.32e-12	382	91	209	82	84
unique_7638	1175	1241	1501	ENSP00000389814	45	104	245	0.004	68	25	34	9	4
unique_7668	600	729	7449	ENSP00000353421	244	372	996	0.005	130	33	96	1	2
unique_7677	20	81	167	ENSP00000454065	468	528	1198	1.57e-05	62	22	39	1	37
unique_7677	20	81	167	ENSP00000475084	826	886	1549	0.004	62	19	42	1	37
unique_7705	1555	1675	1778	ENSP00000225577	181	293	526	9.79e-10	122	35	77	10	7
unique_7710	84	161	237	ENSP00000353421	240	344	996	4.71e-04	105	30	48	27	33
unique_7722	880	1145	1162	ENSP00000444095	321	585	1217	2.24e-57	266	107	158	1	24
unique_7722	868	1126	1162	ENSP00000444095	952	1211	1217	7.96e-54	264	107	148	9	24
unique_7722	861	1121	1162	ENSP00000497931	1041	1313	1322	6.11e-51	274	108	152	14	25
unique_7722	887	1154	1162	ENSP00000497931	420	680	1322	8.83e-45	268	108	153	7	25
unique_7722	879	1127	1162	ENSP00000494609	1033	1278	1326	4.03e-31	250	81	164	5	22
unique_7722	905	1135	1162	ENSP00000494609	427	640	1326	2.08e-17	232	60	153	19	22
unique_7722	818	1112	1162	ENSP00000381475	26	307	669	2.83e-12	301	73	203	25	25
unique_7722	806	1084	1162	ENSP00000291524	11	272	664	2.89e-12	289	69	183	37	24
unique_7722	920	1106	1162	ENSP00000426917	77	268	612	6.29e-11	197	58	124	15	16
unique_7723	151	252	369	ENSP00000312082	708	794	1060	3.33e-05	105	35	49	21	28
unique_7723	172	253	369	ENSP00000421006	82	168	617	0.006	89	30	50	9	22
unique_7759	298	770	774	ENSP00000444095	128	578	1217	1.36e-61	495	162	267	66	61
unique_7759	499	750	774	ENSP00000444095	969	1203	1217	6.69e-55	254	107	126	21	61
unique_7759	474	751	774	ENSP00000497931	1050	1312	1322	4.58e-55	281	111	149	21	70
unique_7759	226	764	774	ENSP00000497931	160	666	1322	4.68e-51	551	161	334	56	70
unique_7759	488	753	774	ENSP00000494609	1031	1272	1326	1.93e-37	266	88	154	24	37
unique_7759	537	771	774	ENSP00000494609	428	649	1326	6.54e-23	236	65	156	15	37
unique_7759	501	749	774	ENSP00000291524	74	308	664	1.76e-15	262	72	150	40	32
unique_7759	501	749	774	ENSP00000381475	79	313	669	1.91e-15	262	72	150	40	32
unique_7759	484	743	774	ENSP00000426917	21	274	612	1.40e-14	269	74	171	24	34
unique_7760	3280	3389	5664	ENSP00000479496	660	776	957	0.005	120	33	74	13	2
unique_7785	298	490	555	ENSP00000301178	617	799	895	1.08e-06	201	47	128	26	35
unique_7792	540	606	2672	ENSP00000368538	64	138	278	7.12e-04	78	24	40	14	3
unique_7797	476	561	569	ENSP00000334284	14	98	151	0.002	87	27	57	3	15
unique_7809	127	203	253	ENSP00000321427	671	745	989	6.06e-04	77	23	52	2	30
unique_7827	6	85	2606	ENSP00000484862	739	820	821	0.003	82	26	54	2	3
unique_7827	6	85	2606	ENSP00000414544	739	820	821	0.003	82	26	54	2	3
unique_7827	6	85	2606	ENSP00000384229	739	820	821	0.003	82	26	54	2	3
unique_7838	3326	3422	3827	ENSP00000479496	720	808	957	0.003	99	30	57	12	3
unique_7846	53	331	600	ENSP00000366809	72	323	443	3.68e-06	289	71	171	47	47
unique_7848	222	425	688	ENSP00000366809	144	347	443	2.11e-07	219	62	127	30	30
unique_7886	1920	2027	2705	ENSP00000484862	728	816	821	0.002	110	29	58	23	10
unique_7886	1905	1997	2705	ENSP00000484862	728	816	821	0.003	98	27	57	14	10
unique_7886	1950	2042	2705	ENSP00000484862	728	816	821	0.003	98	28	56	14	10
unique_7886	1965	2057	2705	ENSP00000484862	728	816	821	0.004	98	27	57	14	10
unique_7886	1875	1952	2705	ENSP00000484862	728	816	821	0.004	89	24	54	11	10
unique_7886	2069	2147	2705	ENSP00000484862	729	816	821	0.006	88	22	57	9	10
unique_7886	1920	2027	2705	ENSP00000414544	728	816	821	0.002	110	29	58	23	10
unique_7886	1905	1997	2705	ENSP00000414544	728	816	821	0.003	98	27	57	14	10
unique_7886	1950	2042	2705	ENSP00000414544	728	816	821	0.003	98	28	56	14	10
unique_7886	1965	2057	2705	ENSP00000414544	728	816	821	0.004	98	27	57	14	10
unique_7886	1875	1952	2705	ENSP00000414544	728	816	821	0.004	89	24	54	11	10
unique_7886	2069	2147	2705	ENSP00000414544	729	816	821	0.006	88	22	57	9	10
unique_7886	1920	2027	2705	ENSP00000384229	728	816	821	0.002	110	29	58	23	10
unique_7886	1905	1997	2705	ENSP00000384229	728	816	821	0.003	98	27	57	14	10
unique_7886	1950	2042	2705	ENSP00000384229	728	816	821	0.003	98	28	56	14	10
unique_7886	1965	2057	2705	ENSP00000384229	728	816	821	0.004	98	27	57	14	10
unique_7886	1875	1952	2705	ENSP00000384229	728	816	821	0.004	89	24	54	11	10
unique_7886	2069	2147	2705	ENSP00000384229	729	816	821	0.006	88	22	57	9	10
unique_7907	1528	1623	4533	ENSP00000484862	730	816	821	7.89e-05	104	33	46	25	2
unique_7907	1528	1623	4533	ENSP00000414544	730	816	821	7.89e-05	104	33	46	25	2
unique_7907	1528	1623	4533	ENSP00000384229	730	816	821	7.89e-05	104	33	46	25	2
unique_7911	90	186	192	ENSP00000454065	466	569	1198	1.44e-04	106	29	66	11	51
unique_7911	90	186	192	ENSP00000475084	824	927	1549	2.06e-04	106	29	66	11	51
unique_7916	685	786	789	ENSP00000225577	255	353	526	5.23e-07	107	30	64	13	24
unique_7916	247	333	789	ENSP00000225577	144	225	526	8.66e-04	87	22	60	5	24
unique_7960	1282	1365	2849	ENSP00000484862	737	820	821	5.69e-04	90	31	47	12	3
unique_7960	1282	1365	2849	ENSP00000414544	737	820	821	5.69e-04	90	31	47	12	3
unique_7960	1282	1365	2849	ENSP00000384229	737	820	821	5.69e-04	90	31	47	12	3
unique_7960	1261	1357	2849	ENSP00000355285	18	113	190	0.006	97	24	72	1	3
unique_7967	16	106	128	ENSP00000301178	468	561	895	0.009	98	25	62	11	71
unique_7972	3674	3757	4117	ENSP00000484862	737	818	821	0.007	84	23	59	2	2
unique_7972	3674	3757	4117	ENSP00000414544	737	818	821	0.007	84	23	59	2	2
unique_7972	3674	3757	4117	ENSP00000384229	737	818	821	0.007	84	23	59	2	2
unique_7982	869	989	1147	ENSP00000369375	210	344	1125	1.60e-09	146	49	61	36	37
unique_7982	527	654	1147	ENSP00000369375	227	375	1125	1.53e-04	151	41	85	25	37
unique_7982	635	771	1147	ENSP00000369375	227	341	1125	2.07e-04	137	39	76	22	37
unique_7982	924	991	1147	ENSP00000369375	226	304	1125	2.21e-04	80	27	40	13	37
unique_7982	822	952	1147	ENSP00000369375	230	374	1125	0.002	150	43	83	24	37
unique_7982	961	999	1147	ENSP00000369375	227	265	1125	0.003	39	17	22	0	37
unique_7982	519	612	1147	ENSP00000222573	503	614	770	2.01e-06	116	40	50	26	8
unique_7985	3193	3323	3449	ENSP00000353421	234	354	996	1.05e-05	133	37	82	14	4
unique_8014	124	232	237	ENSP00000454065	456	571	1198	3.43e-04	117	28	80	9	46
unique_8043	565	779	927	ENSP00000225577	85	308	526	1.67e-15	230	65	144	21	23
unique_8043	673	842	927	ENSP00000288135	771	927	977	4.43e-09	180	59	88	33	18
unique_8043	671	770	927	ENSP00000263923	1005	1108	1357	2.67e-08	107	35	62	10	11
unique_8043	681	776	927	ENSP00000301178	659	758	895	2.61e-06	103	32	61	10	10
unique_8043	684	780	927	ENSP00000357493	2063	2168	2342	8.73e-06	108	34	61	13	10
unique_8043	691	764	927	ENSP00000479889	308	383	461	0.002	78	26	46	6	8
unique_8043	556	776	927	ENSP00000369375	814	1047	1125	0.004	254	66	135	53	24
unique_8061	329	369	1151	ENSP00000411767	411	445	1065	0.009	41	18	17	6	4
unique_8064	2268	2376	2412	ENSP00000225577	232	328	526	7.00e-08	110	31	65	14	9
unique_8064	1164	1248	2412	ENSP00000225577	90	175	526	6.12e-05	89	25	57	7	9
unique_8064	1447	1468	2412	ENSP00000225577	205	226	526	6.60e-04	22	13	9	0	9
unique_8064	1156	1264	2412	ENSP00000369375	818	921	1125	1.02e-06	110	33	70	7	8
unique_8064	2269	2345	2412	ENSP00000369375	979	1055	1125	0.006	79	25	50	4	8
unique_8064	2256	2344	2412	ENSP00000263923	1024	1122	1357	7.90e-05	99	29	60	10	4
unique_8064	3	62	2412	ENSP00000454065	467	526	1198	1.83e-04	60	21	39	0	2
unique_8064	3	62	2412	ENSP00000475084	825	884	1549	5.11e-04	60	19	41	0	2
unique_8064	1149	1262	2412	ENSP00000357493	1940	2037	2342	0.001	114	37	61	16	5
unique_8064	2267	2323	2412	ENSP00000479889	324	382	461	0.009	60	23	33	4	2
unique_8135	48	125	187	ENSP00000459962	202	293	840	8.12e-04	93	29	48	16	55
unique_8135	96	149	187	ENSP00000459962	173	234	840	0.004	62	23	31	8	55
unique_8160	870	903	1762	ENSP00000225577	256	289	526	4.11e-04	34	11	23	0	2
unique_8208	4696	4880	5071	ENSP00000479889	260	381	461	1.03e-05	186	51	70	65	4
unique_8208	4749	4782	5071	ENSP00000225577	209	241	526	7.39e-05	34	18	15	1	1
unique_8208	4741	4787	5071	ENSP00000263923	1011	1056	1357	0.009	47	19	27	1	1
unique_8335	202	256	602	ENSP00000366809	255	308	443	5.52e-04	55	19	35	1	9
unique_8380	717	953	1317	ENSP00000225577	95	293	526	6.11e-11	246	59	131	56	18
unique_8380	721	898	1317	ENSP00000479889	194	360	461	6.60e-11	185	54	106	25	14
unique_8380	717	1012	1317	ENSP00000301178	540	799	895	6.65e-11	305	77	174	54	22
unique_8380	773	1014	1317	ENSP00000373574	253	487	504	7.68e-11	267	70	140	57	18
unique_8380	713	1012	1317	ENSP00000369375	823	1088	1125	1.40e-06	307	67	192	48	23
unique_8380	790	875	1317	ENSP00000397550	278	357	488	5.62e-04	88	25	53	10	7
unique_8380	790	875	1317	ENSP00000442656	319	398	547	7.56e-04	88	25	53	10	7
unique_8380	850	1015	1317	ENSP00000288135	789	923	977	0.001	168	39	94	35	13
unique_8380	850	1051	1317	ENSP00000263923	1025	1190	1357	0.003	203	36	129	38	15
unique_8386	738	789	1347	ENSP00000301178	839	889	895	0.005	52	22	29	1	4
unique_8393	2750	2835	3432	ENSP00000353421	299	392	996	0.009	94	24	62	8	3
unique_8485	210	339	371	ENSP00000225577	209	336	526	2.54e-04	140	38	80	22	35
unique_8530	422	601	623	ENSP00000225577	201	355	526	0.002	188	40	107	41	29
