# Supplementary material for: Molecular Mimicry between Toxoplasma gondii B-Cell Epitopes and Neurodevelopmental Proteins: An Immunoinformatic Approach
Source: Biomolecules. 2024 Aug 1;14(8):933. doi: 10.3390/biom14080933 (PMC11352964; doi:10.3390/biom14080933)
Supplement: Supplementary file 1 [file biomolecules-14-00933-s001.zip › Supplemental S2/random/blast-all_methods-hs_surface_random_19-filtered.txt]

unique_127	5	99	107	ENSP00000298119	580	673	720	0.008	95	21	73	1	89
unique_129	13	265	283	ENSP00000303830	1027	1288	1383	1.39e-13	270	64	181	25	89
unique_264	38	141	144	ENSP00000475084	814	924	1549	2.46e-11	112	33	70	9	90
unique_264	16	129	144	ENSP00000475084	828	932	1549	4.78e-06	122	32	65	25	90
unique_264	67	144	144	ENSP00000475084	810	883	1549	0.001	78	20	54	4	90
unique_277	5	624	666	ENSP00000324173	30	644	655	0.0	623	400	212	11	93
unique_277	5	624	666	ENSP00000506097	30	606	617	0.0	623	377	197	49	93
unique_355	1	267	270	ENSP00000484113	2	268	273	4.01e-104	267	137	130	0	99
unique_355	1	267	270	ENSP00000425035	2	268	273	4.01e-104	267	137	130	0	99
unique_355	1	267	270	ENSP00000479488	2	268	273	4.01e-104	267	137	130	0	99
unique_355	8	270	270	ENSP00000412856	19	245	262	6.19e-67	267	113	110	44	97
unique_1200	106	706	727	ENSP00000324173	28	639	655	0.0	618	321	274	23	83
unique_1200	106	706	727	ENSP00000506097	28	601	617	0.0	618	308	249	61	83
unique_1532	12	76	78	ENSP00000317997	815	880	1552	0.001	66	16	49	1	85
unique_1532	11	76	78	ENSP00000317997	851	924	1552	0.010	74	17	49	8	85
unique_2410	1	254	282	ENSP00000303830	1021	1287	1383	1.47e-17	269	59	193	17	90
unique_3841	18	156	168	ENSP00000475084	756	918	1549	1.13e-09	164	45	93	26	83
unique_3841	18	163	168	ENSP00000317997	752	881	1552	8.81e-08	167	42	67	58	87
unique_4007	19	563	567	ENSP00000503139	33	552	574	1.01e-10	575	136	354	85	96
unique_4007	19	563	567	ENSP00000412227	33	552	574	1.01e-10	575	136	354	85	96
unique_4007	19	563	567	ENSP00000412717	33	552	574	1.01e-10	575	136	354	85	96
unique_4203	41	286	296	ENSP00000408335	117	440	2004	1.09e-07	328	84	158	86	86
unique_4203	39	292	296	ENSP00000408335	591	857	2004	6.78e-07	284	80	157	47	86
unique_4203	61	276	296	ENSP00000408335	868	1125	2004	3.06e-06	266	73	135	58	86
unique_4203	61	293	296	ENSP00000408335	103	369	2004	6.64e-06	278	75	147	56	86
unique_4203	39	278	296	ENSP00000408335	278	550	2004	1.64e-05	281	76	156	49	86
unique_4203	53	281	296	ENSP00000408335	669	933	2004	1.70e-04	267	72	155	40	86
unique_4203	42	234	296	ENSP00000408335	772	1007	2004	0.004	236	64	129	43	86
unique_4203	40	277	296	ENSP00000408335	440	689	2004	0.006	271	70	147	54	86
unique_4203	51	289	296	ENSP00000365332	12	269	402	1.75e-06	278	82	137	59	84
unique_4203	50	269	296	ENSP00000365332	101	345	402	2.87e-05	278	75	112	91	84
unique_4203	40	234	296	ENSP00000365332	136	396	402	0.008	264	75	117	72	84
unique_4468	18	554	574	ENSP00000503139	21	555	574	0.0	537	296	239	2	94
unique_4468	18	554	574	ENSP00000412227	21	555	574	0.0	537	296	239	2	94
unique_4468	18	554	574	ENSP00000412717	21	555	574	0.0	537	296	239	2	94
unique_4643	80	656	666	ENSP00000503139	13	555	574	2.01e-119	578	204	338	36	87
unique_4643	80	656	666	ENSP00000412227	13	555	574	2.01e-119	578	204	338	36	87
unique_4643	80	656	666	ENSP00000412717	13	555	574	2.01e-119	578	204	338	36	87
unique_5312	8	273	289	ENSP00000484113	4	270	273	2.25e-95	268	137	128	3	92
unique_5312	8	273	289	ENSP00000425035	4	270	273	2.25e-95	268	137	128	3	92
unique_5312	8	273	289	ENSP00000479488	4	270	273	2.25e-95	268	137	128	3	92
unique_5312	12	289	289	ENSP00000412856	18	260	262	4.20e-80	281	128	112	41	96
unique_5801	6	258	294	ENSP00000303830	1026	1289	1383	2.87e-14	270	69	178	23	86
unique_6696	239	1253	2156	ENSP00000408335	194	1125	2004	2.57e-14	1080	271	596	213	94
unique_6696	324	1461	2156	ENSP00000408335	24	1079	2004	6.40e-12	1221	301	672	248	94
unique_6696	1105	2086	2156	ENSP00000408335	101	972	2004	1.00e-11	1038	263	553	222	94
unique_6696	841	1898	2156	ENSP00000408335	101	1120	2004	1.01e-10	1167	279	632	256	94
unique_6696	101	725	2156	ENSP00000408335	517	1125	2004	1.59e-09	689	169	376	144	94
unique_6696	852	1985	2156	ENSP00000408335	24	1041	2004	8.22e-07	1210	295	647	268	94
unique_6696	101	1146	2156	ENSP00000408335	160	1161	2004	1.95e-06	1159	276	613	270	94
unique_6696	1640	2089	2156	ENSP00000408335	25	439	2004	1.61e-04	480	120	265	95	94
unique_6696	1368	2118	2156	ENSP00000408335	101	769	2004	0.002	812	206	402	204	94
unique_7032	28	533	545	ENSP00000503139	41	554	574	2.42e-08	555	120	345	90	93
unique_7032	28	533	545	ENSP00000412227	41	554	574	2.42e-08	555	120	345	90	93
unique_7032	28	533	545	ENSP00000412717	41	554	574	2.42e-08	555	120	345	90	93
unique_7192	48	378	378	ENSP00000371493	105	401	492	6.09e-12	333	77	218	38	88
unique_7573	32	650	667	ENSP00000324173	20	644	655	0.0	625	442	177	6	93
unique_7573	32	650	667	ENSP00000506097	20	606	617	0.0	625	413	168	44	93
unique_7617	28	396	438	ENSP00000371493	105	417	492	4.59e-12	382	91	209	82	84
unique_8135	14	155	187	ENSP00000408335	1599	1740	2004	7.83e-07	147	48	89	10	88
unique_8135	41	177	187	ENSP00000408335	1694	1832	2004	7.46e-04	144	45	87	12	88
unique_8135	40	140	187	ENSP00000408335	1726	1823	2004	0.002	101	35	63	3	88
