# Supplementary material for: Molecular Mimicry between Toxoplasma gondii B-Cell Epitopes and Neurodevelopmental Proteins: An Immunoinformatic Approach
Source: Biomolecules. 2024 Aug 1;14(8):933. doi: 10.3390/biom14080933 (PMC11352964; doi:10.3390/biom14080933)
Supplement: Supplementary file 1 [file biomolecules-14-00933-s001.zip › Supplemental S2/random/blast-all_methods-hs_surface_random_19.txt]

unique_2	1470	1592	2375	ENSP00000503116	3	106	449	0.006	123	35	69	19	5
unique_2	1470	1592	2375	ENSP00000504728	3	106	449	0.006	123	35	69	19	5
unique_6	613	658	784	ENSP00000335203	18	63	107	0.002	46	16	30	0	6
unique_9	43	197	541	ENSP00000503139	47	197	574	2.17e-07	159	42	105	12	29
unique_9	43	197	541	ENSP00000412227	47	197	574	2.17e-07	159	42	105	12	29
unique_9	43	197	541	ENSP00000412717	47	197	574	2.17e-07	159	42	105	12	29
unique_35	276	922	1044	ENSP00000381467	6	601	667	1.38e-42	671	171	401	99	62
unique_35	379	608	1044	ENSP00000442024	353	552	785	1.15e-09	236	70	124	42	22
unique_35	379	592	1044	ENSP00000494609	428	615	1326	1.42e-09	220	67	115	38	20
unique_35	378	534	1044	ENSP00000003084	440	574	1481	2.38e-04	160	43	89	28	15
unique_47	412	574	584	ENSP00000308117	500	657	758	1.71e-04	174	51	96	27	28
unique_62	167	221	279	ENSP00000241416	314	370	514	1.93e-04	57	22	33	2	20
unique_62	171	221	279	ENSP00000442885	279	333	454	6.37e-04	55	20	31	4	18
unique_62	168	221	279	ENSP00000397550	328	385	488	7.97e-04	58	21	33	4	19
unique_62	167	221	279	ENSP00000363702	325	387	531	0.003	63	21	34	8	20
unique_62	158	230	279	ENSP00000303830	1142	1211	1383	0.004	75	20	48	7	26
unique_75	758	1421	1941	ENSP00000494609	403	974	1326	1.07e-80	671	205	360	106	73
unique_75	290	693	1941	ENSP00000494609	12	394	1326	1.13e-49	405	112	270	23	73
unique_75	1507	1734	1941	ENSP00000494609	972	1159	1326	1.67e-39	228	85	103	40	73
unique_75	1818	1929	1941	ENSP00000494609	1166	1277	1326	1.46e-30	112	55	57	0	73
unique_75	757	983	1941	ENSP00000494609	1032	1252	1326	2.62e-12	234	62	152	20	73
unique_75	1632	1728	1941	ENSP00000494609	428	510	1326	2.24e-06	97	30	53	14	73
unique_75	1822	1908	1941	ENSP00000494609	528	615	1326	8.58e-04	88	23	64	1	73
unique_75	290	1000	1941	ENSP00000003084	5	642	1481	2.74e-65	716	191	442	83	64
unique_75	1508	1734	1941	ENSP00000003084	1123	1328	1481	1.30e-28	228	73	132	23	64
unique_75	1212	1415	1941	ENSP00000003084	916	1117	1481	3.35e-23	207	57	142	8	64
unique_75	1818	1923	1941	ENSP00000003084	1335	1439	1481	7.75e-17	106	40	65	1	64
unique_75	460	995	1941	ENSP00000003084	942	1430	1481	2.31e-09	559	113	353	93	64
unique_75	1824	1902	1941	ENSP00000003084	543	622	1481	7.37e-05	80	26	53	1	64
unique_75	1628	1728	1941	ENSP00000003084	437	523	1481	3.19e-04	101	28	59	14	64
unique_75	758	1294	1941	ENSP00000442024	328	772	785	1.03e-64	544	172	266	106	55
unique_75	469	693	1941	ENSP00000442024	102	319	785	2.40e-28	226	66	151	9	55
unique_75	290	417	1941	ENSP00000442024	12	128	785	4.16e-07	132	34	79	19	55
unique_75	1632	1728	1941	ENSP00000442024	353	435	785	2.15e-06	97	30	53	14	55
unique_75	1822	1908	1941	ENSP00000442024	453	540	785	6.89e-04	88	23	64	1	55
unique_75	1508	1734	1941	ENSP00000497203	1062	1267	1420	1.15e-28	228	73	132	23	64
unique_75	833	1000	1941	ENSP00000497203	414	581	1420	1.55e-28	169	64	103	2	64
unique_75	290	702	1941	ENSP00000497203	5	388	1420	1.40e-26	425	103	269	53	64
unique_75	1212	1415	1941	ENSP00000497203	855	1056	1420	3.52e-23	207	57	142	8	64
unique_75	1818	1923	1941	ENSP00000497203	1274	1378	1420	7.59e-17	106	40	65	1	64
unique_75	460	995	1941	ENSP00000497203	881	1369	1420	1.89e-09	560	114	351	95	64
unique_75	1824	1902	1941	ENSP00000497203	482	561	1420	7.65e-05	80	26	53	1	64
unique_75	1626	1701	1941	ENSP00000381467	87	168	667	4.02e-05	85	29	44	12	15
unique_75	781	992	1941	ENSP00000381467	99	304	667	0.001	224	53	141	30	15
unique_87	310	557	1266	ENSP00000494609	1039	1274	1326	2.34e-30	249	84	151	14	65
unique_87	733	1260	1266	ENSP00000494609	788	1274	1326	5.38e-27	552	133	330	89	65
unique_87	1013	1249	1266	ENSP00000494609	426	622	1326	3.67e-19	238	67	129	42	65
unique_87	278	572	1266	ENSP00000494609	372	640	1326	7.53e-19	302	80	182	40	65
unique_87	1013	1249	1266	ENSP00000442024	351	547	785	1.80e-19	238	67	129	42	42
unique_87	275	572	1266	ENSP00000442024	294	565	785	3.66e-19	305	80	185	40	42
unique_87	857	1262	1266	ENSP00000497203	994	1383	1420	4.27e-18	429	92	275	62	55
unique_87	329	549	1266	ENSP00000497203	1165	1374	1420	3.09e-15	221	54	156	11	55
unique_87	353	616	1266	ENSP00000497203	403	647	1420	2.77e-10	274	64	171	39	55
unique_87	1093	1251	1266	ENSP00000497203	426	576	1420	7.67e-09	162	45	103	14	55
unique_87	329	616	1266	ENSP00000003084	440	708	1481	4.75e-18	298	76	183	39	55
unique_87	857	1262	1266	ENSP00000003084	1055	1444	1481	5.40e-18	429	92	275	62	55
unique_87	329	549	1266	ENSP00000003084	1226	1435	1481	3.18e-15	221	54	156	11	55
unique_87	1013	1251	1266	ENSP00000003084	439	637	1481	2.17e-12	240	61	137	42	55
unique_87	311	486	1266	ENSP00000381467	76	251	667	3.16e-14	188	55	109	24	36
unique_87	943	1217	1266	ENSP00000381467	21	277	667	7.70e-13	290	72	170	48	36
unique_104	93	148	625	ENSP00000408335	1633	1689	2004	0.001	57	22	34	1	9
unique_117	152	315	424	ENSP00000363702	277	426	531	5.40e-08	182	53	79	50	39
unique_117	75	222	424	ENSP00000303830	1022	1182	1383	2.48e-07	161	40	108	13	35
unique_117	98	221	424	ENSP00000397550	213	357	488	3.38e-04	146	37	86	23	29
unique_117	98	221	424	ENSP00000442885	161	305	454	4.50e-04	146	37	86	23	29
unique_117	186	306	424	ENSP00000241416	309	397	514	0.008	125	32	53	40	29
unique_126	38	194	209	ENSP00000412856	25	188	262	6.47e-09	164	42	115	7	75
unique_126	79	195	209	ENSP00000484113	57	170	273	4.41e-05	118	27	86	5	56
unique_126	79	195	209	ENSP00000425035	57	170	273	4.41e-05	118	27	86	5	56
unique_126	79	195	209	ENSP00000479488	57	170	273	4.41e-05	118	27	86	5	56
unique_126	79	163	209	ENSP00000512581	57	141	156	0.002	85	17	68	0	41
unique_127	5	99	107	ENSP00000298119	580	673	720	0.008	95	21	73	1	89
unique_129	13	265	283	ENSP00000303830	1027	1288	1383	1.39e-13	270	64	181	25	89
unique_129	131	209	283	ENSP00000241416	314	399	514	7.59e-07	86	30	49	7	28
unique_129	135	238	283	ENSP00000442885	279	408	454	2.61e-05	130	35	69	26	37
unique_129	87	206	283	ENSP00000363702	277	415	531	6.10e-05	139	39	81	19	42
unique_129	132	208	283	ENSP00000397550	328	414	488	7.17e-05	87	30	47	10	27
unique_184	292	402	762	ENSP00000506097	246	357	617	0.008	113	27	83	3	15
unique_231	189	257	822	ENSP00000360158	3951	4013	4075	0.009	69	23	40	6	8
unique_248	469	493	1129	ENSP00000303830	1202	1227	1383	0.004	26	15	10	1	2
unique_251	1146	1219	1230	ENSP00000254301	27	103	251	1.68e-05	78	28	45	5	6
unique_261	53	84	94	ENSP00000254868	83	114	317	0.004	32	16	16	0	34
unique_264	38	141	144	ENSP00000317997	810	920	1552	1.73e-12	112	34	69	9	74
unique_264	67	144	144	ENSP00000317997	806	879	1552	2.36e-07	78	24	50	4	74
unique_264	38	141	144	ENSP00000475084	814	924	1549	2.46e-11	112	33	70	9	90
unique_264	16	129	144	ENSP00000475084	828	932	1549	4.78e-06	122	32	65	25	90
unique_264	67	144	144	ENSP00000475084	810	883	1549	0.001	78	20	54	4	90
unique_271	153	758	765	ENSP00000381467	93	658	667	9.82e-77	615	188	369	58	79
unique_271	161	366	765	ENSP00000442024	353	540	785	2.92e-08	209	53	132	24	27
unique_271	161	366	765	ENSP00000494609	428	615	1326	3.49e-08	209	53	132	24	28
unique_271	155	362	765	ENSP00000494609	1054	1252	1326	4.76e-04	218	57	132	29	28
unique_271	160	338	765	ENSP00000003084	1226	1400	1481	8.89e-07	188	49	117	22	27
unique_271	160	366	765	ENSP00000003084	440	628	1481	1.72e-05	215	50	131	34	27
unique_271	160	338	765	ENSP00000497203	1165	1339	1420	8.91e-07	188	49	117	22	23
unique_277	5	624	666	ENSP00000324173	30	644	655	0.0	623	400	212	11	93
unique_277	5	624	666	ENSP00000506097	30	606	617	0.0	623	377	197	49	93
unique_286	3005	3162	3281	ENSP00000353408	362	515	578	6.76e-05	161	40	111	10	7
unique_286	3004	3248	3281	ENSP00000353408	300	570	578	4.46e-04	275	56	185	34	7
unique_349	501	611	693	ENSP00000442885	254	371	454	8.40e-06	118	28	83	7	16
unique_349	501	608	693	ENSP00000397550	306	420	488	8.05e-05	115	27	81	7	16
unique_349	526	631	693	ENSP00000363702	329	444	531	3.77e-04	116	29	77	10	15
unique_350	225	339	3185	ENSP00000350152	245	345	988	2.71e-04	116	32	68	16	4
unique_350	225	339	3185	ENSP00000369207	259	359	1002	2.72e-04	116	32	68	16	4
unique_352	313	562	856	ENSP00000365840	126	346	485	8.58e-06	256	66	149	41	29
unique_355	1	267	270	ENSP00000484113	2	268	273	4.01e-104	267	137	130	0	99
unique_355	1	267	270	ENSP00000425035	2	268	273	4.01e-104	267	137	130	0	99
unique_355	1	267	270	ENSP00000479488	2	268	273	4.01e-104	267	137	130	0	99
unique_355	8	270	270	ENSP00000412856	19	245	262	6.19e-67	267	113	110	44	97
unique_355	1	140	270	ENSP00000512581	2	141	156	5.71e-48	140	70	70	0	52
unique_434	8	117	145	ENSP00000348025	632	732	837	0.004	113	28	70	15	76
unique_442	264	508	583	ENSP00000482760	200	448	970	2.51e-06	280	57	157	66	42
unique_442	264	508	583	ENSP00000477768	200	448	653	4.62e-06	280	57	157	66	42
unique_442	264	422	583	ENSP00000506143	148	301	795	1.08e-05	178	44	91	43	27
unique_458	36	254	513	ENSP00000442885	157	361	454	2.67e-08	237	54	133	50	43
unique_458	36	254	513	ENSP00000397550	209	413	488	5.11e-08	240	55	129	56	43
unique_458	28	255	513	ENSP00000363702	197	417	531	3.20e-07	255	57	137	61	44
unique_458	7	266	513	ENSP00000303830	993	1242	1383	1.32e-06	277	57	176	44	51
unique_458	118	254	513	ENSP00000241416	279	397	514	0.009	144	30	82	32	27
unique_487	168	228	636	ENSP00000462223	178	240	305	0.003	63	21	40	2	10
unique_487	168	228	636	ENSP00000348273	178	240	305	0.003	63	21	40	2	10
unique_506	197	376	758	ENSP00000373539	830	996	2552	1.61e-11	188	60	99	29	26
unique_506	201	320	758	ENSP00000373539	243	361	2552	2.69e-07	135	42	62	31	26
unique_506	197	320	758	ENSP00000373539	1475	1595	2552	4.37e-06	132	46	67	19	26
unique_506	203	395	758	ENSP00000373539	209	346	2552	0.001	194	49	88	57	26
unique_506	204	320	758	ENSP00000373539	2055	2164	2552	0.001	121	39	67	15	26
unique_506	289	356	758	ENSP00000373539	1480	1546	2552	0.005	68	21	46	1	26
unique_506	219	640	758	ENSP00000408335	712	1089	2004	9.13e-11	437	112	251	74	61
unique_506	214	637	758	ENSP00000408335	410	755	2004	5.80e-07	437	101	232	104	61
unique_506	218	658	758	ENSP00000408335	337	731	2004	7.54e-07	468	114	254	100	61
unique_506	197	636	758	ENSP00000408335	548	966	2004	1.30e-06	472	116	271	85	61
unique_506	250	644	758	ENSP00000310658	62	436	1000	1.90e-07	426	103	241	82	52
unique_506	199	320	758	ENSP00000379442	30	148	641	7.11e-04	127	37	77	13	16
unique_511	83	194	565	ENSP00000436127	20	139	852	0.008	121	35	76	10	20
unique_511	83	194	565	ENSP00000212355	20	139	852	0.008	121	35	76	10	20
unique_532	473	628	672	ENSP00000303830	1149	1300	1383	1.52e-04	166	44	98	24	23
unique_545	92	182	4007	ENSP00000423517	735	820	821	5.60e-04	95	30	52	13	2
unique_545	92	182	4007	ENSP00000484862	735	820	821	5.60e-04	95	30	52	13	2
unique_545	92	182	4007	ENSP00000384229	735	820	821	5.60e-04	95	30	52	13	2
unique_549	32	123	143	ENSP00000432347	309	399	823	0.006	97	26	60	11	64
unique_549	32	123	143	ENSP00000476000	293	383	634	0.006	97	26	60	11	64
unique_549	32	123	143	ENSP00000271836	309	399	815	0.006	97	26	60	11	64
unique_564	182	404	923	ENSP00000365840	102	311	485	1.38e-25	228	70	135	23	24
unique_567	33	296	407	ENSP00000303830	1027	1292	1383	1.47e-05	285	55	190	40	65
unique_567	140	223	407	ENSP00000241416	314	394	514	1.99e-04	89	31	45	13	21
unique_567	13	201	407	ENSP00000442885	138	330	454	0.006	205	47	130	28	46
unique_568	142	354	559	ENSP00000408335	1580	1786	2004	2.15e-04	216	68	136	12	43
unique_568	116	255	559	ENSP00000408335	1668	1791	2004	6.14e-04	140	49	75	16	43
unique_598	203	1372	2159	ENSP00000408335	102	1161	2004	9.94e-78	1216	358	656	202	60
unique_598	358	1294	2159	ENSP00000408335	35	1000	2004	1.43e-61	1058	289	556	213	60
unique_598	1182	1501	2159	ENSP00000408335	29	349	2004	1.28e-19	354	104	183	67	60
unique_598	471	893	2159	ENSP00000310658	35	434	1000	6.79e-43	442	150	231	61	62
unique_598	908	1341	2159	ENSP00000310658	45	441	1000	2.89e-38	453	148	230	75	62
unique_598	254	639	2159	ENSP00000310658	35	434	1000	8.77e-33	421	142	223	56	62
unique_598	1118	1535	2159	ENSP00000310658	30	482	1000	1.34e-32	478	151	242	85	62
unique_598	1045	1418	2159	ENSP00000310658	44	434	1000	2.27e-27	417	127	221	69	62
unique_598	606	1003	2159	ENSP00000310658	45	445	1000	3.18e-25	445	131	223	91	62
unique_598	204	555	2159	ENSP00000310658	71	434	1000	2.61e-23	395	114	207	74	62
unique_598	198	423	2159	ENSP00000310658	209	433	1000	2.93e-13	238	64	149	25	62
unique_598	735	912	2159	ENSP00000379442	25	223	641	8.32e-23	203	77	97	29	45
unique_598	1411	1506	2159	ENSP00000379442	50	148	641	6.77e-21	99	49	47	3	45
unique_598	492	595	2159	ENSP00000379442	35	141	641	1.02e-18	107	53	51	3	45
unique_598	401	520	2159	ENSP00000379442	34	148	641	1.92e-18	122	54	59	9	45
unique_598	301	427	2159	ENSP00000379442	20	145	641	1.89e-15	133	54	66	13	45
unique_598	228	338	2159	ENSP00000379442	35	142	641	7.18e-14	114	44	61	9	45
unique_598	358	473	2159	ENSP00000379442	35	145	641	8.09e-14	120	46	61	13	45
unique_598	188	296	2159	ENSP00000379442	32	141	641	9.88e-13	115	47	57	11	45
unique_598	962	1079	2159	ENSP00000379442	27	142	641	5.64e-12	120	46	68	6	45
unique_598	1229	1481	2159	ENSP00000379442	35	338	641	2.15e-10	313	82	162	69	45
unique_598	306	561	2159	ENSP00000373539	736	993	2552	2.57e-22	268	91	155	22	65
unique_598	1275	1506	2159	ENSP00000373539	1360	1595	2552	6.31e-22	249	89	130	30	65
unique_598	402	688	2159	ENSP00000373539	2014	2312	2552	3.02e-18	314	93	179	42	65
unique_598	1355	1544	2159	ENSP00000373539	837	1036	2552	1.19e-17	200	65	125	10	65
unique_598	623	902	2159	ENSP00000373539	1327	1598	2552	1.11e-16	287	89	176	22	65
unique_598	284	520	2159	ENSP00000373539	1366	1595	2552	4.67e-16	251	87	129	35	65
unique_598	533	684	2159	ENSP00000373539	837	991	2552	3.48e-15	164	61	82	21	65
unique_598	797	1034	2159	ENSP00000373539	1368	1588	2552	1.31e-14	243	84	132	27	65
unique_598	1229	1424	2159	ENSP00000373539	1440	1595	2552	3.56e-14	199	57	96	46	65
unique_598	1263	1511	2159	ENSP00000373539	1293	1558	2552	7.16e-14	276	82	157	37	65
unique_598	358	523	2159	ENSP00000373539	837	996	2552	9.37e-14	170	62	94	14	65
unique_598	1152	1299	2159	ENSP00000373539	843	993	2552	1.64e-13	151	49	99	3	65
unique_598	1354	1506	2159	ENSP00000373539	203	361	2552	2.63e-13	163	54	95	14	65
unique_598	459	686	2159	ENSP00000373539	1412	1627	2552	3.22e-13	231	71	142	18	65
unique_598	1349	1511	2159	ENSP00000373539	2014	2169	2552	3.42e-13	165	54	100	11	65
unique_598	182	337	2159	ENSP00000373539	203	354	2552	8.61e-13	162	56	90	16	65
unique_598	745	903	2159	ENSP00000373539	837	997	2552	1.11e-12	163	51	106	6	65
unique_598	152	523	2159	ENSP00000373539	1914	2313	2552	2.04e-12	423	111	238	74	65
unique_598	183	429	2159	ENSP00000373539	740	992	2552	3.53e-12	267	78	155	34	65
unique_598	753	1000	2159	ENSP00000373539	757	993	2552	1.01e-11	264	77	144	43	65
unique_598	756	1000	2159	ENSP00000373539	1368	1595	2552	1.33e-11	255	79	139	37	65
unique_598	655	807	2159	ENSP00000373539	836	986	2552	1.71e-11	158	53	93	12	65
unique_598	417	572	2159	ENSP00000373539	222	373	2552	6.14e-10	163	56	89	18	65
unique_598	656	901	2159	ENSP00000373539	2055	2312	2552	1.21e-09	276	75	153	48	65
unique_598	181	383	2159	ENSP00000373539	821	990	2552	2.88e-09	221	65	87	69	65
unique_598	656	966	2159	ENSP00000373539	120	420	2552	2.27e-08	325	88	199	38	65
unique_598	1016	1217	2159	ENSP00000373539	1403	1595	2552	3.57e-07	212	64	119	29	65
unique_598	191	296	2159	ENSP00000373539	1482	1588	2552	5.35e-07	113	40	60	13	65
unique_598	416	595	2159	ENSP00000373539	180	354	2552	8.77e-07	192	61	102	29	65
unique_598	997	1167	2159	ENSP00000373539	820	986	2552	1.40e-06	180	55	103	22	65
unique_598	233	523	2159	ENSP00000373539	90	364	2552	1.51e-06	306	88	172	46	65
unique_598	1285	1406	2159	ENSP00000373539	2066	2190	2552	3.34e-06	129	41	77	11	65
unique_598	1179	1465	2159	ENSP00000373539	111	361	2552	3.72e-06	306	85	147	74	65
unique_598	1012	1181	2159	ENSP00000373539	2013	2175	2552	2.91e-05	180	54	99	27	65
unique_598	996	1054	2159	ENSP00000373539	2076	2131	2552	5.33e-05	59	23	33	3	65
unique_598	1188	1364	2159	ENSP00000373539	2014	2190	2552	1.45e-04	182	50	122	10	65
unique_598	828	1022	2159	ENSP00000373539	2014	2190	2552	1.52e-04	206	59	107	40	65
unique_598	1349	1510	2159	ENSP00000373539	120	279	2552	0.002	180	54	88	38	65
unique_598	1096	1217	2159	ENSP00000373539	2055	2164	2552	0.003	124	39	69	16	65
unique_598	1156	1250	2159	ENSP00000373539	257	354	2552	0.005	99	30	64	5	65
unique_598	191	333	2159	ENSP00000373539	1446	1582	2552	0.006	148	42	90	16	65
unique_598	1282	1381	2159	ENSP00000308117	252	346	758	1.69e-06	109	33	53	23	37
unique_598	503	595	2159	ENSP00000308117	252	341	758	3.75e-06	99	39	45	15	37
unique_598	713	806	2159	ENSP00000308117	250	340	758	1.02e-04	98	37	50	11	37
unique_598	207	363	2159	ENSP00000308117	225	361	758	1.27e-04	160	47	87	26	37
unique_598	278	383	2159	ENSP00000308117	244	345	758	7.73e-04	108	35	65	8	37
unique_598	1374	1517	2159	ENSP00000308117	221	361	758	0.001	157	51	77	29	37
unique_598	981	1086	2159	ENSP00000308117	252	349	758	0.002	114	37	53	24	37
unique_598	671	732	2159	ENSP00000308117	292	348	758	0.003	62	22	35	5	37
unique_598	743	857	2159	ENSP00000308117	244	351	758	0.004	124	40	59	25	37
unique_598	1226	1321	2159	ENSP00000385639	108	194	274	6.31e-06	99	34	50	15	23
unique_598	532	626	2159	ENSP00000385639	110	194	274	2.11e-05	98	37	45	16	23
unique_598	921	1001	2159	ENSP00000385639	112	177	274	0.002	81	29	37	15	23
unique_598	1411	1465	2159	ENSP00000385639	123	176	274	0.002	58	24	27	7	23
unique_598	242	303	2159	ENSP00000385639	122	174	274	0.004	63	24	28	11	23
unique_598	290	346	2159	ENSP00000385639	123	176	274	0.004	59	24	28	7	23
unique_598	463	520	2159	ENSP00000385639	123	176	274	0.005	61	24	27	10	23
unique_598	760	817	2159	ENSP00000411023	130	185	294	0.001	60	24	30	6	5
unique_598	1258	1300	2159	ENSP00000411023	143	184	294	0.003	45	19	21	5	5
unique_598	760	817	2159	ENSP00000378888	130	185	294	0.001	60	24	30	6	5
unique_598	1258	1300	2159	ENSP00000378888	143	184	294	0.003	45	19	21	5	5
unique_598	760	817	2159	ENSP00000414996	130	185	294	0.001	60	24	30	6	5
unique_598	1258	1300	2159	ENSP00000414996	143	184	294	0.003	45	19	21	5	5
unique_598	760	817	2159	ENSP00000390866	130	185	294	0.001	60	24	30	6	5
unique_598	1258	1300	2159	ENSP00000390866	143	184	294	0.003	45	19	21	5	5
unique_598	521	604	2159	ENSP00000364709	85	164	489	0.002	84	26	54	4	8
unique_598	734	811	2159	ENSP00000364709	85	159	489	0.005	78	24	51	3	8
unique_654	30	204	324	ENSP00000441219	69	273	421	0.001	219	59	102	58	54
unique_654	30	204	324	ENSP00000489140	69	273	421	0.001	219	59	102	58	54
unique_654	59	232	324	ENSP00000312082	543	731	1060	0.003	192	54	117	21	54
unique_657	710	971	983	ENSP00000442885	155	449	454	3.90e-15	303	80	174	49	27
unique_657	699	965	983	ENSP00000303830	1012	1291	1383	9.61e-12	285	70	192	23	27
unique_657	710	902	983	ENSP00000397550	207	413	488	8.10e-11	219	61	120	38	20
unique_657	705	903	983	ENSP00000363702	198	417	531	1.96e-08	236	58	125	53	20
unique_657	717	972	983	ENSP00000241416	199	494	514	2.51e-07	303	71	178	54	26
unique_664	7	122	547	ENSP00000503139	29	148	574	2.10e-08	120	31	85	4	21
unique_664	7	122	547	ENSP00000412227	29	148	574	2.10e-08	120	31	85	4	21
unique_664	7	122	547	ENSP00000412717	29	148	574	2.10e-08	120	31	85	4	21
unique_665	39	311	366	ENSP00000303830	1027	1267	1383	1.48e-07	283	65	166	52	75
unique_665	182	272	366	ENSP00000397550	312	411	488	1.83e-06	107	34	50	23	25
unique_665	182	272	366	ENSP00000442885	260	359	454	2.08e-06	107	34	50	23	25
unique_665	165	272	366	ENSP00000241416	282	395	514	1.15e-05	120	33	69	18	30
unique_665	174	276	366	ENSP00000363702	302	417	531	2.17e-04	120	32	67	21	28
unique_716	59	135	266	ENSP00000423517	729	819	821	1.01e-06	91	32	45	14	38
unique_716	76	158	266	ENSP00000423517	712	788	821	2.61e-04	83	22	55	6	38
unique_716	59	135	266	ENSP00000484862	729	819	821	1.01e-06	91	32	45	14	38
unique_716	76	158	266	ENSP00000484862	712	788	821	2.61e-04	83	22	55	6	38
unique_716	59	135	266	ENSP00000384229	729	819	821	1.01e-06	91	32	45	14	38
unique_716	76	158	266	ENSP00000384229	712	788	821	2.61e-04	83	22	55	6	38
unique_820	78	150	359	ENSP00000260061	314	391	663	7.09e-04	78	30	43	5	20
unique_868	341	434	1157	ENSP00000408335	1700	1791	2004	1.79e-06	94	35	57	2	29
unique_868	267	598	1157	ENSP00000408335	1501	1824	2004	0.004	362	96	198	68	29
unique_880	366	530	612	ENSP00000003084	438	603	1481	3.02e-08	178	49	104	25	60
unique_880	101	273	612	ENSP00000003084	445	591	1481	5.75e-05	174	42	104	28	60
unique_880	91	289	612	ENSP00000003084	1213	1407	1481	1.58e-04	213	53	128	32	60
unique_880	389	532	612	ENSP00000003084	1242	1402	1481	8.84e-04	165	43	97	25	60
unique_880	359	532	612	ENSP00000442024	343	518	785	4.32e-08	182	52	116	14	61
unique_880	111	310	612	ENSP00000442024	361	543	785	2.31e-04	210	54	119	37	61
unique_880	359	532	612	ENSP00000494609	418	593	1326	4.48e-08	182	52	116	14	61
unique_880	111	310	612	ENSP00000494609	436	618	1326	1.24e-04	210	54	119	37	61
unique_880	113	284	612	ENSP00000381467	111	274	667	1.95e-06	180	46	110	24	51
unique_880	378	517	612	ENSP00000381467	105	260	667	2.65e-05	166	36	94	36	51
unique_880	474	530	612	ENSP00000497203	487	542	1420	2.90e-05	59	26	28	5	56
unique_880	91	289	612	ENSP00000497203	1152	1346	1420	1.50e-04	213	53	128	32	56
unique_880	389	532	612	ENSP00000497203	1181	1341	1420	0.001	165	43	97	25	56
unique_886	1209	1290	1387	ENSP00000303830	1170	1254	1383	4.52e-04	86	25	56	5	6
unique_886	969	1096	1387	ENSP00000397550	212	342	488	0.002	142	35	82	25	9
unique_896	326	427	511	ENSP00000408335	1183	1285	2004	4.96e-10	111	40	54	17	47
unique_896	216	346	511	ENSP00000408335	1180	1284	2004	8.31e-06	141	42	53	46	47
unique_896	186	240	511	ENSP00000408335	1226	1285	2004	2.13e-04	62	24	29	9	47
unique_902	26	77	78	ENSP00000501423	84	134	395	0.003	52	14	37	1	67
unique_914	354	513	824	ENSP00000324173	250	403	655	1.44e-05	160	37	117	6	54
unique_914	498	617	824	ENSP00000324173	503	625	655	0.001	128	33	82	13	54
unique_914	57	234	824	ENSP00000324173	29	198	655	0.004	186	43	119	24	54
unique_914	498	617	824	ENSP00000506097	465	587	617	0.001	128	33	82	13	36
unique_914	57	234	824	ENSP00000506097	29	198	617	0.003	186	43	119	24	36
unique_932	1316	1445	3014	ENSP00000423517	708	813	821	2.28e-04	130	35	71	24	4
unique_932	1316	1445	3014	ENSP00000484862	708	813	821	2.28e-04	130	35	71	24	4
unique_932	1316	1445	3014	ENSP00000384229	708	813	821	2.28e-04	130	35	71	24	4
unique_932	1560	1652	3014	ENSP00000512854	354	450	660	0.008	97	25	68	4	3
unique_1002	414	592	877	ENSP00000350152	196	382	988	0.008	206	57	103	46	20
unique_1002	414	592	877	ENSP00000369207	210	396	1002	0.009	206	57	103	46	20
unique_1053	201	304	310	ENSP00000408335	1716	1819	2004	2.54e-09	104	38	66	0	46
unique_1053	167	304	310	ENSP00000408335	1646	1786	2004	3.15e-07	144	45	90	9	46
unique_1053	215	310	310	ENSP00000408335	1583	1692	2004	0.001	110	32	64	14	46
unique_1068	766	936	1063	ENSP00000506143	137	301	795	1.14e-05	188	43	105	40	16
unique_1068	766	1014	1063	ENSP00000477768	189	436	653	1.37e-05	273	66	158	49	23
unique_1068	766	1014	1063	ENSP00000482760	189	436	970	2.11e-05	267	67	163	37	23
unique_1114	119	196	272	ENSP00000350152	232	336	988	6.51e-04	105	30	48	27	29
unique_1114	119	196	272	ENSP00000369207	246	350	1002	6.58e-04	105	30	48	27	29
unique_1124	423	510	1765	ENSP00000303830	1202	1280	1383	0.005	90	26	51	13	5
unique_1189	235	452	517	ENSP00000381467	98	301	667	8.00e-13	222	67	133	22	42
unique_1189	205	411	517	ENSP00000497203	1133	1329	1420	3.15e-08	208	50	146	12	40
unique_1189	205	411	517	ENSP00000003084	1194	1390	1481	3.31e-08	208	50	146	12	40
unique_1189	238	451	517	ENSP00000442024	353	541	785	0.001	219	53	131	35	41
unique_1189	238	451	517	ENSP00000494609	428	616	1326	0.001	219	53	131	35	41
unique_1200	106	706	727	ENSP00000324173	28	639	655	0.0	618	321	274	23	83
unique_1200	106	706	727	ENSP00000506097	28	601	617	0.0	618	308	249	61	83
unique_1217	586	677	745	ENSP00000303830	1140	1230	1383	0.006	100	29	54	17	12
unique_1247	474	551	798	ENSP00000254301	30	101	251	0.001	83	38	29	16	11
unique_1247	503	558	798	ENSP00000254301	42	98	251	0.007	58	29	26	3	11
unique_1350	34	362	567	ENSP00000500577	22	341	416	6.57e-24	338	88	223	27	58
unique_1369	368	467	3420	ENSP00000353408	363	462	578	4.21e-04	100	27	73	0	3
unique_1433	309	497	534	ENSP00000303830	1106	1287	1383	2.04e-09	199	49	123	27	35
unique_1433	330	426	534	ENSP00000442885	258	361	454	0.002	109	32	60	17	18
unique_1433	335	426	534	ENSP00000397550	315	413	488	0.004	104	31	56	17	17
unique_1488	1	645	817	ENSP00000324173	29	606	655	1.42e-61	657	181	385	91	79
unique_1488	1	645	817	ENSP00000506097	29	568	617	1.79e-48	656	167	362	127	79
unique_1492	29	61	70	ENSP00000357137	102	134	232	0.008	33	13	20	0	47
unique_1498	143	289	313	ENSP00000369207	210	338	1002	8.74e-04	148	41	87	20	47
unique_1498	143	289	313	ENSP00000350152	196	324	988	0.001	148	41	87	20	47
unique_1500	56	128	381	ENSP00000514011	431	505	552	0.001	79	27	42	10	19
unique_1532	12	76	78	ENSP00000317997	815	880	1552	0.001	66	16	49	1	85
unique_1532	11	76	78	ENSP00000317997	851	924	1552	0.010	74	17	49	8	85
unique_1535	1978	2101	2167	ENSP00000353408	377	514	578	0.002	139	37	86	16	7
unique_1535	2023	2129	2167	ENSP00000353408	349	455	578	0.003	107	25	82	0	7
unique_1536	748	902	7265	ENSP00000353408	358	513	578	6.19e-05	168	42	101	25	2
unique_1584	440	601	808	ENSP00000402228	180	351	433	1.46e-05	176	47	111	18	20
unique_1584	440	601	808	ENSP00000475405	149	320	402	7.01e-05	176	47	111	18	20
unique_1588	208	252	359	ENSP00000499694	185	227	541	0.001	45	19	24	2	13
unique_1617	155	323	716	ENSP00000408335	446	598	2004	4.36e-11	171	50	101	20	65
unique_1617	155	603	716	ENSP00000408335	243	631	2004	2.78e-09	460	110	268	82	65
unique_1617	199	331	716	ENSP00000408335	905	1021	2004	2.34e-07	134	40	76	18	65
unique_1617	148	591	716	ENSP00000408335	28	468	2004	5.11e-07	490	122	273	95	65
unique_1617	140	323	716	ENSP00000408335	310	484	2004	2.51e-05	192	54	113	25	65
unique_1617	172	234	716	ENSP00000408335	1031	1091	2004	0.006	67	24	33	10	65
unique_1617	155	307	716	ENSP00000373539	204	355	2552	1.08e-08	160	54	91	15	45
unique_1617	151	306	716	ENSP00000373539	744	901	2552	7.79e-06	166	51	97	18	45
unique_1617	142	271	716	ENSP00000373539	867	993	2552	3.40e-05	136	44	77	15	45
unique_1617	155	279	716	ENSP00000373539	2055	2172	2552	7.00e-04	129	42	72	15	45
unique_1617	342	495	716	ENSP00000373539	847	986	2552	0.002	156	43	95	18	45
unique_1617	173	602	716	ENSP00000310658	71	443	1000	4.16e-06	454	105	244	105	60
unique_1617	150	272	716	ENSP00000379442	30	149	641	5.14e-04	128	37	78	13	17
unique_1624	132	312	461	ENSP00000408335	1634	1810	2004	2.54e-12	182	60	116	6	53
unique_1624	68	221	461	ENSP00000408335	1638	1787	2004	1.56e-09	154	46	104	4	53
unique_1631	317	471	565	ENSP00000310658	302	444	1000	2.91e-05	159	52	87	20	30
unique_1631	303	415	565	ENSP00000310658	56	162	1000	0.005	127	37	56	34	30
unique_1631	303	473	565	ENSP00000408335	939	1095	2004	2.30e-04	172	43	113	16	32
unique_1631	379	483	565	ENSP00000408335	394	487	2004	3.86e-04	110	38	51	21	32
unique_1631	315	466	565	ENSP00000308117	205	349	758	2.58e-04	158	41	98	19	27
unique_1631	379	490	565	ENSP00000364709	88	182	489	0.003	114	35	58	21	20
unique_1631	303	411	565	ENSP00000379442	35	141	641	0.007	126	38	52	36	19
unique_1631	361	502	565	ENSP00000373539	851	984	2552	0.008	144	41	91	12	25
unique_1631	246	366	565	ENSP00000513002	488	588	781	0.010	124	38	60	26	21
unique_1662	70	318	762	ENSP00000303830	1029	1300	1383	2.10e-12	279	67	175	37	33
unique_1662	65	268	762	ENSP00000363702	204	430	531	2.58e-08	235	57	139	39	27
unique_1662	66	269	762	ENSP00000397550	209	440	488	6.16e-08	249	60	127	62	27
unique_1662	135	255	762	ENSP00000241416	261	397	514	1.08e-07	137	35	86	16	16
unique_1662	66	243	762	ENSP00000442885	157	333	454	6.79e-07	194	51	110	33	23
unique_1681	522	625	774	ENSP00000342535	154	261	817	3.92e-04	115	29	68	18	13
unique_1710	118	401	793	ENSP00000381467	50	330	667	3.31e-48	292	106	167	19	36
unique_1710	156	374	793	ENSP00000442024	330	544	785	2.21e-09	240	60	134	46	28
unique_1710	156	374	793	ENSP00000494609	405	619	1326	2.42e-09	240	60	134	46	28
unique_1710	178	365	793	ENSP00000494609	1071	1251	1326	6.02e-05	202	52	115	35	28
unique_1710	93	350	793	ENSP00000497203	1097	1344	1420	1.78e-07	276	63	167	46	36
unique_1710	287	376	793	ENSP00000497203	487	573	1420	0.007	94	21	62	11	36
unique_1710	93	350	793	ENSP00000003084	1158	1405	1481	2.09e-07	276	64	166	46	36
unique_1710	164	376	793	ENSP00000003084	440	634	1481	1.98e-06	219	48	141	30	36
unique_1715	898	1077	2121	ENSP00000353408	359	536	578	7.40e-05	188	47	123	18	9
unique_1715	915	1080	2121	ENSP00000353408	352	513	578	6.48e-04	167	39	122	6	9
unique_1727	166	314	674	ENSP00000310658	35	172	1000	6.84e-19	149	57	81	11	34
unique_1727	158	312	674	ENSP00000310658	306	445	1000	2.99e-17	155	53	87	15	34
unique_1727	158	364	674	ENSP00000310658	71	327	1000	1.06e-16	272	80	112	80	34
unique_1727	178	344	674	ENSP00000310658	283	430	1000	1.42e-13	167	51	97	19	34
unique_1727	154	358	674	ENSP00000310658	194	407	1000	3.56e-12	233	67	119	47	34
unique_1727	284	382	674	ENSP00000310658	61	158	1000	4.07e-07	107	37	53	17	34
unique_1727	158	251	674	ENSP00000379442	50	137	641	9.47e-15	95	40	47	8	33
unique_1727	239	377	674	ENSP00000379442	40	161	641	1.07e-10	139	52	70	17	33
unique_1727	138	392	674	ENSP00000408335	399	616	2004	1.35e-13	263	84	126	53	44
unique_1727	133	251	674	ENSP00000408335	515	615	2004	7.83e-06	119	40	61	18	44
unique_1727	104	364	674	ENSP00000408335	113	359	2004	2.08e-05	300	78	130	92	44
unique_1727	194	402	674	ENSP00000408335	906	1089	2004	3.58e-05	221	66	106	49	44
unique_1727	161	310	674	ENSP00000308117	217	351	758	1.46e-13	154	55	76	23	30
unique_1727	281	364	674	ENSP00000308117	242	316	758	2.14e-06	87	34	38	15	30
unique_1727	267	358	674	ENSP00000308117	267	350	758	5.97e-06	95	35	46	14	30
unique_1727	140	264	674	ENSP00000373539	1482	1596	2552	1.14e-06	125	37	78	10	25
unique_1727	154	309	674	ENSP00000373539	848	993	2552	1.31e-06	157	43	102	12	25
unique_1727	140	309	674	ENSP00000373539	204	361	2552	1.31e-05	175	46	107	22	25
unique_1727	155	225	674	ENSP00000373539	2105	2174	2552	6.59e-05	76	27	38	11	25
unique_1727	154	225	674	ENSP00000373539	1452	1517	2552	1.97e-04	72	24	42	6	25
unique_1727	285	321	674	ENSP00000353013	262	297	491	5.65e-04	37	17	19	1	5
unique_1727	158	220	674	ENSP00000385639	123	177	274	0.001	63	21	34	8	20
unique_1727	267	336	674	ENSP00000385639	137	200	274	0.002	70	24	40	6	20
unique_1727	158	221	674	ENSP00000411023	130	185	294	0.003	64	20	36	8	9
unique_1727	158	221	674	ENSP00000378888	130	185	294	0.003	64	20	36	8	9
unique_1727	158	221	674	ENSP00000414996	130	185	294	0.003	64	20	36	8	9
unique_1727	158	221	674	ENSP00000390866	130	185	294	0.003	64	20	36	8	9
unique_1731	3189	3332	3593	ENSP00000494609	1031	1174	1326	1.99e-27	144	61	83	0	24
unique_1731	2698	2966	3593	ENSP00000494609	764	1022	1326	9.17e-20	269	70	189	10	24
unique_1731	1931	2010	3593	ENSP00000494609	474	553	1326	7.29e-19	80	40	40	0	24
unique_1731	3450	3581	3593	ENSP00000494609	1141	1272	1326	9.46e-14	141	46	77	18	24
unique_1731	3214	3323	3593	ENSP00000494609	426	523	1326	7.75e-09	111	39	58	14	24
unique_1731	1762	1807	3593	ENSP00000494609	428	473	1326	2.07e-06	46	25	21	0	24
unique_1731	1170	1367	3593	ENSP00000494609	193	390	1326	0.001	200	47	149	4	24
unique_1731	3446	3565	3593	ENSP00000494609	496	615	1326	0.006	121	28	91	2	24
unique_1731	3193	3332	3593	ENSP00000003084	1204	1343	1481	1.43e-21	140	48	92	0	17
unique_1731	1931	2010	3593	ENSP00000003084	487	566	1481	9.05e-17	80	37	43	0	17
unique_1731	2697	2966	3593	ENSP00000003084	912	1172	1481	9.13e-17	278	70	183	25	17
unique_1731	3477	3578	3593	ENSP00000003084	1339	1437	1481	2.59e-06	102	31	68	3	17
unique_1731	1761	1796	3593	ENSP00000003084	440	475	1481	9.80e-05	36	18	18	0	17
unique_1731	3193	3332	3593	ENSP00000497203	1143	1282	1420	1.77e-21	140	48	92	0	16
unique_1731	1931	2010	3593	ENSP00000497203	426	505	1420	9.01e-17	80	37	43	0	16
unique_1731	2697	2966	3593	ENSP00000497203	851	1111	1420	1.84e-16	278	70	183	25	16
unique_1731	3477	3578	3593	ENSP00000497203	1278	1376	1420	2.95e-06	102	31	68	3	16
unique_1731	1931	2010	3593	ENSP00000442024	399	478	785	7.34e-19	80	40	40	0	15
unique_1731	3214	3323	3593	ENSP00000442024	351	448	785	1.50e-10	111	39	58	14	15
unique_1731	1762	1807	3593	ENSP00000442024	353	398	785	1.59e-07	46	25	21	0	15
unique_1731	1170	1367	3593	ENSP00000442024	118	315	785	4.66e-07	200	47	149	4	15
unique_1731	2698	2793	3593	ENSP00000442024	689	779	785	1.23e-05	96	24	67	5	15
unique_1731	1759	1794	3593	ENSP00000381467	98	133	667	0.004	36	17	19	0	1
unique_1741	1880	1932	2302	ENSP00000286614	291	340	608	0.006	53	20	30	3	2
unique_1755	74	161	172	ENSP00000331736	17	93	611	5.13e-06	88	23	54	11	51
unique_1755	89	155	172	ENSP00000254868	201	254	317	8.39e-04	67	21	33	13	39
unique_1765	724	792	3914	ENSP00000423517	731	808	821	7.90e-05	78	27	42	9	2
unique_1765	721	785	3914	ENSP00000423517	746	819	821	2.95e-04	74	25	40	9	2
unique_1765	732	792	3914	ENSP00000423517	723	790	821	5.56e-04	68	24	37	7	2
unique_1765	724	792	3914	ENSP00000484862	731	808	821	7.90e-05	78	27	42	9	2
unique_1765	721	785	3914	ENSP00000484862	746	819	821	2.95e-04	74	25	40	9	2
unique_1765	732	792	3914	ENSP00000484862	723	790	821	5.56e-04	68	24	37	7	2
unique_1765	724	792	3914	ENSP00000384229	731	808	821	7.90e-05	78	27	42	9	2
unique_1765	721	785	3914	ENSP00000384229	746	819	821	2.95e-04	74	25	40	9	2
unique_1765	732	792	3914	ENSP00000384229	723	790	821	5.56e-04	68	24	37	7	2
unique_1790	748	805	1847	ENSP00000353408	355	416	578	0.009	62	18	40	4	3
unique_1807	201	360	3282	ENSP00000350152	185	332	988	5.78e-06	164	47	97	20	5
unique_1807	201	360	3282	ENSP00000369207	199	346	1002	5.85e-06	164	47	97	20	5
unique_1848	39	223	342	ENSP00000303830	1029	1229	1383	2.51e-14	203	52	131	20	54
unique_1848	30	263	342	ENSP00000363702	200	455	531	1.42e-08	269	70	151	48	68
unique_1848	39	223	342	ENSP00000397550	213	413	488	2.75e-06	216	59	111	46	54
unique_1848	26	223	342	ENSP00000442885	148	361	454	3.27e-06	227	58	127	42	58
unique_1848	150	223	342	ENSP00000241416	314	397	514	7.24e-04	84	24	50	10	22
unique_1850	1165	1392	1884	ENSP00000494609	390	604	1326	5.97e-13	235	76	132	27	12
unique_1850	1201	1383	1884	ENSP00000494609	1051	1236	1326	1.37e-07	200	56	113	31	12
unique_1850	1165	1392	1884	ENSP00000442024	315	529	785	6.98e-13	235	76	132	27	12
unique_1850	1201	1457	1884	ENSP00000003084	1220	1461	1481	4.09e-08	281	76	142	63	14
unique_1850	1207	1392	1884	ENSP00000003084	440	617	1481	1.52e-07	190	41	133	16	14
unique_1850	1201	1457	1884	ENSP00000497203	1159	1400	1420	5.37e-08	281	76	142	63	14
unique_1850	1192	1356	1884	ENSP00000381467	77	247	667	2.70e-05	183	48	105	30	9
unique_1866	1417	1454	1618	ENSP00000363079	24	65	249	0.008	42	18	20	4	2
unique_1872	56	170	646	ENSP00000300060	381	492	968	0.003	124	39	64	21	18
unique_1926	1375	1650	1671	ENSP00000303830	1039	1291	1383	3.35e-16	287	74	168	45	17
unique_1926	1390	1597	1671	ENSP00000241416	216	406	514	5.56e-14	229	66	104	59	12
unique_1926	1390	1621	1671	ENSP00000397550	231	459	488	7.47e-13	269	73	119	77	14
unique_1926	1390	1591	1671	ENSP00000442885	179	364	454	1.05e-12	226	66	96	64	12
unique_1926	1390	1591	1671	ENSP00000363702	227	419	531	1.36e-10	226	65	104	57	12
unique_1938	2698	2753	5381	ENSP00000423517	742	802	821	0.001	61	22	34	5	1
unique_1938	2698	2764	5381	ENSP00000423517	733	805	821	0.002	73	25	42	6	1
unique_1938	2698	2753	5381	ENSP00000484862	742	802	821	0.001	61	22	34	5	1
unique_1938	2698	2764	5381	ENSP00000484862	733	805	821	0.002	73	25	42	6	1
unique_1938	2698	2753	5381	ENSP00000384229	742	802	821	0.001	61	22	34	5	1
unique_1938	2698	2764	5381	ENSP00000384229	733	805	821	0.002	73	25	42	6	1
unique_1941	1742	1923	3132	ENSP00000310658	637	804	1000	1.60e-06	193	54	103	36	12
unique_1941	1964	2128	3132	ENSP00000310658	624	775	1000	8.84e-04	178	46	93	39	12
unique_1941	1706	1865	3132	ENSP00000310658	654	804	1000	0.010	165	46	100	19	12
unique_1941	576	643	3132	ENSP00000220809	214	292	563	0.002	79	21	47	11	2
unique_1941	580	632	3132	ENSP00000220809	130	192	563	0.006	63	19	34	10	2
unique_1941	2937	3066	3132	ENSP00000353408	382	514	578	0.003	136	35	92	9	4
unique_1944	991	1196	1371	ENSP00000363702	203	426	531	1.95e-08	242	63	125	54	15
unique_1944	1099	1187	1371	ENSP00000303830	1142	1229	1383	6.45e-06	89	24	64	1	6
unique_1944	997	1190	1371	ENSP00000442885	161	364	454	7.09e-05	223	59	116	48	14
unique_1944	1000	1187	1371	ENSP00000241416	201	397	514	1.65e-04	216	55	114	47	14
unique_1944	1066	1190	1371	ENSP00000397550	277	416	488	2.23e-04	147	39	79	29	9
unique_1954	66	171	643	ENSP00000260061	471	573	663	3.45e-04	107	38	64	5	21
unique_1954	66	197	643	ENSP00000260061	320	456	663	3.89e-04	142	46	81	15	21
unique_1961	211	1037	1037	ENSP00000264205	95	767	768	2.46e-86	837	228	435	174	80
unique_1961	589	1037	1037	ENSP00000502021	344	750	751	5.35e-57	458	142	256	60	56
unique_1961	215	346	1037	ENSP00000502021	59	157	751	1.26e-08	132	37	62	33	56
unique_1966	207	312	1718	ENSP00000312082	599	716	1060	0.005	120	40	64	16	6
unique_1974	193	296	454	ENSP00000408335	1668	1771	2004	0.001	106	39	63	4	24
unique_1974	188	244	454	ENSP00000408335	1763	1819	2004	0.006	57	21	36	0	24
unique_1985	516	615	793	ENSP00000241416	309	397	514	8.21e-07	100	30	59	11	13
unique_1985	494	651	793	ENSP00000303830	1123	1266	1383	5.04e-04	162	39	101	22	20
unique_1985	508	615	793	ENSP00000363702	303	416	531	0.002	123	35	64	24	14
unique_2044	311	398	7897	ENSP00000423517	702	805	821	1.28e-04	104	31	57	16	1
unique_2044	311	398	7897	ENSP00000484862	702	805	821	1.28e-04	104	31	57	16	1
unique_2044	311	398	7897	ENSP00000384229	702	805	821	1.28e-04	104	31	57	16	1
unique_2044	261	478	7897	ENSP00000369207	210	397	1002	0.001	226	55	125	46	3
unique_2044	261	478	7897	ENSP00000350152	196	383	988	0.001	226	55	125	46	3
unique_2087	14	190	301	ENSP00000310658	283	447	1000	6.88e-15	180	56	106	18	69
unique_2087	13	140	301	ENSP00000310658	45	165	1000	2.46e-14	129	49	71	9	69
unique_2087	48	220	301	ENSP00000310658	36	199	1000	5.11e-11	175	54	108	13	69
unique_2087	13	133	301	ENSP00000310658	323	433	1000	6.05e-10	123	45	64	14	69
unique_2087	68	210	301	ENSP00000379442	35	175	641	4.46e-13	147	50	87	10	66
unique_2087	14	170	301	ENSP00000379442	19	170	641	9.85e-11	165	54	90	21	66
unique_2087	12	127	301	ENSP00000379442	64	170	641	7.16e-09	119	42	62	15	66
unique_2087	5	134	301	ENSP00000408335	498	620	2004	2.82e-12	133	42	78	13	58
unique_2087	13	179	301	ENSP00000408335	432	584	2004	8.05e-09	169	53	98	18	58
unique_2087	17	134	301	ENSP00000408335	352	468	2004	9.88e-09	126	42	67	17	58
unique_2087	32	134	301	ENSP00000408335	906	999	2004	6.74e-07	104	33	60	11	58
unique_2087	9	134	301	ENSP00000408335	268	386	2004	4.28e-06	131	37	77	17	58
unique_2087	13	179	301	ENSP00000408335	194	350	2004	1.54e-05	172	48	104	20	58
unique_2087	30	180	301	ENSP00000373539	840	990	2552	1.23e-10	156	43	103	10	70
unique_2087	18	180	301	ENSP00000373539	1430	1592	2552	1.00e-07	169	49	108	12	70
unique_2087	14	113	301	ENSP00000373539	1472	1565	2552	2.91e-07	100	34	60	6	70
unique_2087	68	219	301	ENSP00000373539	1356	1498	2552	8.54e-06	153	41	101	11	70
unique_2087	67	223	301	ENSP00000373539	2013	2155	2552	9.22e-05	158	40	102	16	70
unique_2087	68	139	301	ENSP00000385639	111	173	274	1.38e-07	72	27	36	9	24
unique_2087	107	147	301	ENSP00000331736	143	180	611	0.006	41	16	22	3	14
unique_2155	1502	1695	1975	ENSP00000442885	151	334	454	0.008	209	57	112	40	10
unique_2161	312	418	1972	ENSP00000254301	5	110	251	6.58e-05	109	30	74	5	6
unique_2161	358	426	1972	ENSP00000254301	37	97	251	0.003	69	23	38	8	6
unique_2204	2997	3195	3615	ENSP00000353408	349	575	578	3.60e-04	230	52	144	34	6
unique_2230	1231	1282	3269	ENSP00000303830	1138	1186	1383	0.006	52	17	32	3	2
unique_2232	2136	2253	3156	ENSP00000369207	233	355	1002	7.92e-04	128	37	76	15	4
unique_2232	2136	2253	3156	ENSP00000350152	219	341	988	8.75e-04	128	37	76	15	4
unique_2236	3114	3268	3801	ENSP00000353408	370	522	578	0.003	158	39	111	8	4
unique_2244	172	248	8641	ENSP00000423517	738	816	821	0.001	80	31	45	4	1
unique_2244	172	248	8641	ENSP00000484862	738	816	821	0.001	80	31	45	4	1
unique_2244	172	248	8641	ENSP00000384229	738	816	821	0.001	80	31	45	4	1
unique_2311	310	454	1291	ENSP00000303830	1083	1223	1383	2.97e-05	146	36	104	6	11
unique_2313	350	454	598	ENSP00000241416	302	394	514	3.62e-04	111	30	57	24	18
unique_2325	327	609	642	ENSP00000475405	18	329	402	8.85e-11	327	77	191	59	44
unique_2325	436	609	642	ENSP00000402228	165	360	433	1.30e-05	203	48	119	36	27
unique_2341	502	651	1744	ENSP00000363702	198	354	531	0.001	170	46	91	33	9
unique_2374	194	393	3194	ENSP00000303830	1029	1247	1383	1.06e-08	223	56	140	27	6
unique_2374	190	357	3194	ENSP00000442885	157	336	454	4.04e-07	194	56	98	40	5
unique_2374	190	372	3194	ENSP00000397550	209	403	488	2.18e-06	207	57	114	36	6
unique_2374	299	385	3194	ENSP00000241416	314	406	514	6.87e-04	96	26	58	12	3
unique_2380	1	82	270	ENSP00000423517	719	804	821	1.26e-04	86	26	56	4	30
unique_2380	1	82	270	ENSP00000484862	719	804	821	1.26e-04	86	26	56	4	30
unique_2380	1	82	270	ENSP00000384229	719	804	821	1.26e-04	86	26	56	4	30
unique_2405	1	265	478	ENSP00000303830	1021	1288	1383	2.01e-11	280	65	188	27	55
unique_2405	129	208	478	ENSP00000241416	314	398	514	6.03e-04	87	24	54	9	17
unique_2405	82	223	478	ENSP00000397550	277	442	488	0.003	171	42	95	34	30
unique_2405	82	208	478	ENSP00000442885	225	362	454	0.005	143	35	87	21	27
unique_2407	6	241	296	ENSP00000363702	206	463	531	1.72e-11	275	76	143	56	80
unique_2407	1	212	296	ENSP00000303830	1021	1248	1383	2.74e-11	230	55	155	20	72
unique_2407	45	230	296	ENSP00000241416	267	428	514	1.11e-08	192	46	110	36	63
unique_2407	7	237	296	ENSP00000442885	159	411	454	1.13e-06	269	63	152	54	78
unique_2407	7	194	296	ENSP00000397550	211	414	488	3.82e-06	219	53	120	46	64
unique_2410	1	254	282	ENSP00000303830	1021	1287	1383	1.47e-17	269	59	193	17	90
unique_2410	49	198	282	ENSP00000241416	234	399	514	2.30e-08	166	43	107	16	53
unique_2410	6	211	282	ENSP00000363702	206	431	531	3.49e-08	237	60	135	42	73
unique_2410	7	197	282	ENSP00000442885	159	362	454	3.97e-08	215	49	131	35	68
unique_2410	7	197	282	ENSP00000397550	211	414	488	5.94e-08	215	49	131	35	68
unique_2428	411	555	1982	ENSP00000353408	349	479	578	8.84e-04	145	36	95	14	7
unique_2440	310	473	1076	ENSP00000310658	283	435	1000	2.13e-33	164	73	80	11	48
unique_2440	289	483	1076	ENSP00000310658	70	255	1000	5.87e-25	201	65	115	21	48
unique_2440	756	1004	1076	ENSP00000310658	45	250	1000	3.63e-23	255	85	115	55	48
unique_2440	753	1047	1076	ENSP00000310658	83	347	1000	7.14e-22	325	95	140	90	48
unique_2440	778	961	1076	ENSP00000310658	297	442	1000	1.45e-20	186	66	78	42	48
unique_2440	754	923	1076	ENSP00000310658	321	445	1000	3.38e-16	170	52	73	45	48
unique_2440	289	392	1076	ENSP00000310658	305	445	1000	3.63e-14	145	44	56	45	48
unique_2440	265	474	1076	ENSP00000310658	84	356	1000	7.87e-14	285	69	129	87	48
unique_2440	754	1047	1076	ENSP00000310658	126	427	1000	1.48e-13	342	83	171	88	48
unique_2440	354	473	1076	ENSP00000308117	235	343	758	6.21e-15	123	45	61	17	46
unique_2440	304	426	1076	ENSP00000308117	232	346	758	6.54e-12	126	41	71	14	46
unique_2440	290	390	1076	ENSP00000308117	256	351	758	7.82e-11	103	44	50	9	46
unique_2440	850	963	1076	ENSP00000308117	242	352	758	6.88e-10	117	41	67	9	46
unique_2440	749	802	1076	ENSP00000308117	305	350	758	1.41e-04	54	23	23	8	46
unique_2440	933	1057	1076	ENSP00000308117	242	345	758	6.68e-04	126	36	67	23	46
unique_2440	782	875	1076	ENSP00000308117	289	347	758	0.002	95	25	33	37	46
unique_2440	756	996	1076	ENSP00000408335	432	654	2004	5.98e-13	249	77	138	34	50
unique_2440	265	488	1076	ENSP00000408335	484	686	2004	4.36e-12	233	73	121	39	50
unique_2440	756	950	1076	ENSP00000408335	314	503	2004	1.53e-06	208	60	117	31	50
unique_2440	309	502	1076	ENSP00000408335	314	497	2004	3.39e-06	200	55	123	22	50
unique_2440	289	438	1076	ENSP00000408335	340	480	2004	2.40e-05	159	48	84	27	50
unique_2440	855	1054	1076	ENSP00000408335	135	348	2004	1.11e-04	238	59	117	62	50
unique_2440	330	472	1076	ENSP00000408335	951	1080	2004	2.42e-04	149	44	80	25	50
unique_2440	859	949	1076	ENSP00000408335	988	1076	2004	4.84e-04	96	32	52	12	50
unique_2440	290	421	1076	ENSP00000408335	715	836	2004	0.001	138	41	75	22	50
unique_2440	854	950	1076	ENSP00000408335	907	996	2004	0.002	101	31	55	15	50
unique_2440	333	422	1076	ENSP00000408335	143	227	2004	0.003	96	33	46	17	50
unique_2440	271	472	1076	ENSP00000408335	593	798	2004	0.004	230	55	123	52	50
unique_2440	863	962	1076	ENSP00000379442	50	149	641	1.80e-11	107	45	48	14	47
unique_2440	265	380	1076	ENSP00000379442	35	141	641	1.07e-10	124	45	54	25	47
unique_2440	787	911	1076	ENSP00000379442	50	142	641	2.77e-10	127	40	51	36	47
unique_2440	333	422	1076	ENSP00000379442	50	142	641	4.78e-10	96	37	50	9	47
unique_2440	374	472	1076	ENSP00000379442	50	142	641	6.54e-09	102	39	51	12	47
unique_2440	754	808	1076	ENSP00000379442	63	112	641	3.48e-05	55	25	25	5	47
unique_2440	903	1048	1076	ENSP00000379442	49	136	641	4.97e-04	146	39	49	58	47
unique_2440	333	391	1076	ENSP00000411023	130	185	294	2.25e-08	60	26	29	5	15
unique_2440	904	961	1076	ENSP00000411023	130	183	294	5.67e-05	58	22	32	4	15
unique_2440	374	433	1076	ENSP00000411023	130	185	294	2.64e-04	61	22	33	6	15
unique_2440	333	391	1076	ENSP00000378888	130	185	294	2.25e-08	60	26	29	5	15
unique_2440	904	961	1076	ENSP00000378888	130	183	294	5.67e-05	58	22	32	4	15
unique_2440	374	433	1076	ENSP00000378888	130	185	294	2.64e-04	61	22	33	6	15
unique_2440	333	391	1076	ENSP00000414996	130	185	294	2.25e-08	60	26	29	5	15
unique_2440	904	961	1076	ENSP00000414996	130	183	294	5.67e-05	58	22	32	4	15
unique_2440	374	433	1076	ENSP00000414996	130	185	294	2.64e-04	61	22	33	6	15
unique_2440	333	391	1076	ENSP00000390866	130	185	294	2.25e-08	60	26	29	5	15
unique_2440	904	961	1076	ENSP00000390866	130	183	294	5.67e-05	58	22	32	4	15
unique_2440	374	433	1076	ENSP00000390866	130	185	294	2.64e-04	61	22	33	6	15
unique_2440	224	430	1076	ENSP00000373539	2023	2218	2552	2.59e-08	231	71	101	59	36
unique_2440	250	422	1076	ENSP00000373539	823	987	2552	7.76e-08	185	58	95	32	36
unique_2440	261	471	1076	ENSP00000373539	1352	1546	2552	1.58e-07	229	67	110	52	36
unique_2440	290	404	1076	ENSP00000373539	1456	1574	2552	3.23e-07	128	45	61	22	36
unique_2440	292	438	1076	ENSP00000373539	1406	1560	2552	1.25e-04	166	48	88	30	36
unique_2440	860	970	1076	ENSP00000373539	219	329	2552	2.70e-04	116	32	74	10	36
unique_2440	245	389	1076	ENSP00000373539	230	361	2552	0.002	154	46	77	31	36
unique_2440	859	997	1076	ENSP00000373539	848	986	2552	0.005	151	43	84	24	36
unique_2440	314	390	1076	ENSP00000385639	101	177	274	3.43e-07	82	31	41	10	13
unique_2440	374	426	1076	ENSP00000385639	123	172	274	8.26e-04	54	19	30	5	13
unique_2440	778	803	1076	ENSP00000385639	152	177	274	0.008	26	15	11	0	13
unique_2440	293	389	1076	ENSP00000364709	68	164	489	1.45e-06	101	30	63	8	9
unique_2440	290	348	1076	ENSP00000364709	110	164	489	1.30e-04	59	23	32	4	9
unique_2440	365	394	1076	ENSP00000353013	262	291	491	5.61e-04	30	16	14	0	3
unique_2441	282	514	607	ENSP00000363702	203	425	531	0.001	253	58	145	50	38
unique_2477	226	266	377	ENSP00000442885	40	80	454	0.010	41	13	28	0	11
unique_2490	273	367	2965	ENSP00000423517	728	814	821	1.68e-04	95	27	60	8	3
unique_2490	273	367	2965	ENSP00000484862	728	814	821	1.68e-04	95	27	60	8	3
unique_2490	273	367	2965	ENSP00000384229	728	814	821	1.68e-04	95	27	60	8	3
unique_2506	182	286	591	ENSP00000365840	138	239	485	5.33e-05	105	26	76	3	18
unique_2514	764	886	2519	ENSP00000423517	725	820	821	1.89e-04	126	38	55	33	5
unique_2514	764	886	2519	ENSP00000484862	725	820	821	1.89e-04	126	38	55	33	5
unique_2514	764	886	2519	ENSP00000384229	725	820	821	1.89e-04	126	38	55	33	5
unique_2538	30	84	177	ENSP00000475084	588	644	1549	0.005	58	22	32	4	31
unique_2541	1	245	1405	ENSP00000303830	1021	1282	1383	5.65e-16	269	72	166	31	17
unique_2541	4	203	1405	ENSP00000397550	208	435	488	9.98e-11	241	63	124	54	14
unique_2541	5	194	1405	ENSP00000442885	157	361	454	2.51e-08	216	56	123	37	14
unique_2541	1	195	1405	ENSP00000363702	201	417	531	2.53e-08	224	51	137	36	14
unique_2541	26	194	1405	ENSP00000241416	213	397	514	1.01e-06	192	47	115	30	12
unique_2569	301	412	544	ENSP00000432041	371	484	919	3.71e-04	116	33	77	6	21
unique_2569	301	412	544	ENSP00000354785	371	484	942	3.85e-04	116	33	77	6	21
unique_2569	301	412	544	ENSP00000354823	371	484	963	3.93e-04	116	33	77	6	21
unique_2569	301	412	544	ENSP00000433276	317	430	915	4.00e-04	116	33	77	6	21
unique_2569	301	412	544	ENSP00000432243	317	430	880	4.12e-04	116	33	77	6	21
unique_2569	301	412	544	ENSP00000436323	317	430	880	4.12e-04	116	33	77	6	21
unique_2569	301	412	544	ENSP00000435789	317	430	880	4.12e-04	116	33	77	6	21
unique_2569	301	412	544	ENSP00000435379	317	430	880	4.12e-04	116	33	77	6	21
unique_2569	301	412	544	ENSP00000434017	270	383	833	4.15e-04	116	33	77	6	21
unique_2569	301	412	544	ENSP00000434672	48	161	617	5.03e-04	116	33	77	6	21
unique_2570	147	203	221	ENSP00000317997	824	880	1552	6.04e-04	57	18	39	0	26
unique_2570	147	199	221	ENSP00000475084	828	880	1549	0.002	53	17	36	0	24
unique_2585	1007	1103	1113	ENSP00000494609	1177	1272	1326	1.05e-09	97	30	66	1	25
unique_2585	907	1094	1113	ENSP00000494609	445	622	1326	1.59e-08	198	53	115	30	25
unique_2585	804	869	1113	ENSP00000494609	1071	1135	1326	8.73e-06	66	23	42	1	25
unique_2585	791	872	1113	ENSP00000494609	428	496	1326	4.23e-04	82	24	45	13	25
unique_2585	907	1094	1113	ENSP00000442024	370	547	785	1.06e-08	198	53	115	30	24
unique_2585	791	872	1113	ENSP00000442024	353	421	785	3.49e-04	82	24	45	13	24
unique_2585	999	1088	1113	ENSP00000381467	209	300	667	3.90e-08	92	33	57	2	14
unique_2585	783	843	1113	ENSP00000381467	93	156	667	1.10e-05	64	24	37	3	14
unique_2585	973	1081	1113	ENSP00000003084	518	622	1481	1.46e-07	110	34	70	6	20
unique_2585	790	873	1113	ENSP00000003084	440	510	1481	6.56e-07	84	26	45	13	20
unique_2585	763	869	1113	ENSP00000003084	1206	1304	1481	1.28e-04	107	28	71	8	20
unique_2585	973	1081	1113	ENSP00000497203	457	561	1420	1.59e-07	110	34	70	6	19
unique_2585	763	869	1113	ENSP00000497203	1145	1243	1420	1.24e-04	107	28	71	8	19
unique_2644	969	1139	1381	ENSP00000408335	1653	1820	2004	1.10e-06	171	54	114	3	26
unique_2644	1032	1220	1381	ENSP00000408335	1586	1778	2004	3.34e-05	200	54	128	18	26
unique_2644	867	1107	1381	ENSP00000408335	1619	1823	2004	8.35e-05	243	67	136	40	26
unique_2657	370	805	1559	ENSP00000496697	44	493	600	5.87e-80	460	150	276	34	28
unique_2657	370	805	1559	ENSP00000496171	44	493	600	5.87e-80	460	150	276	34	28
unique_2666	999	1198	1412	ENSP00000252321	320	503	614	1.21e-07	209	47	128	34	14
unique_2695	1043	1216	1433	ENSP00000408335	1631	1790	2004	3.95e-12	174	65	95	14	20
unique_2695	1110	1328	1433	ENSP00000408335	1619	1819	2004	1.07e-07	223	68	129	26	20
unique_2707	1513	1576	1603	ENSP00000003084	366	430	1481	6.22e-04	65	22	42	1	4
unique_2718	224	334	1742	ENSP00000303830	1064	1184	1383	1.80e-04	121	31	80	10	6
unique_2718	212	360	1742	ENSP00000397550	231	386	488	0.006	163	39	103	21	9
unique_2718	212	356	1742	ENSP00000442885	179	330	454	0.008	159	38	100	21	8
unique_2726	70	335	2020	ENSP00000303830	1029	1296	1383	5.49e-17	294	77	163	54	13
unique_2726	69	271	2020	ENSP00000241416	197	413	514	7.66e-13	222	61	137	24	10
unique_2726	61	252	2020	ENSP00000397550	204	413	488	1.19e-11	214	60	128	26	10
unique_2726	61	252	2020	ENSP00000442885	152	361	454	2.14e-11	214	60	128	26	10
unique_2726	69	254	2020	ENSP00000363702	208	418	531	3.00e-11	213	55	129	29	9
unique_2767	519	567	1880	ENSP00000254301	32	78	251	0.004	49	21	26	2	3
unique_2771	246	472	558	ENSP00000397550	206	439	488	1.36e-04	263	64	134	65	41
unique_2771	246	460	558	ENSP00000442885	154	361	454	1.90e-04	245	60	118	67	39
unique_2772	335	417	503	ENSP00000397550	331	439	488	1.70e-04	112	32	48	32	17
unique_2772	335	405	503	ENSP00000442885	279	361	454	7.30e-04	86	25	43	18	14
unique_2809	7	216	323	ENSP00000303830	1022	1241	1383	6.11e-04	233	49	148	36	65
unique_2810	863	1026	2568	ENSP00000353408	348	511	578	1.07e-06	171	49	108	14	15
unique_2810	665	972	2568	ENSP00000353408	295	573	578	1.74e-05	318	72	197	49	15
unique_2810	648	838	2568	ENSP00000353408	349	536	578	0.002	206	52	121	33	15
unique_2813	121	516	530	ENSP00000449607	59	477	488	1.00e-06	431	90	294	47	75
unique_2828	749	928	934	ENSP00000303830	1138	1291	1383	3.40e-14	180	52	102	26	19
unique_2828	734	917	934	ENSP00000241416	278	469	514	4.58e-10	217	65	94	58	20
unique_2828	743	917	934	ENSP00000363702	297	491	531	7.32e-08	208	52	110	46	19
unique_2828	749	927	934	ENSP00000442885	254	442	454	2.57e-07	205	56	107	42	32
unique_2828	508	628	934	ENSP00000442885	137	244	454	6.47e-06	126	36	67	23	32
unique_2828	508	654	934	ENSP00000397550	189	319	488	2.82e-05	152	42	84	26	30
unique_2828	749	878	934	ENSP00000397550	306	445	488	3.84e-05	157	43	70	44	30
unique_2848	333	433	1542	ENSP00000363702	276	388	531	3.15e-06	119	39	56	24	7
unique_2848	332	500	1542	ENSP00000241416	263	430	514	3.54e-05	186	49	102	35	11
unique_2848	298	433	1542	ENSP00000442885	186	334	454	3.03e-04	156	48	81	27	9
unique_2848	298	472	1542	ENSP00000397550	238	425	488	3.93e-04	202	56	105	41	11
unique_2870	1095	1223	1598	ENSP00000408335	1637	1739	2004	1.19e-05	131	39	62	30	8
unique_2870	1491	1596	1598	ENSP00000254301	17	123	251	0.003	109	33	71	5	7
unique_2870	1459	1569	1598	ENSP00000369207	234	347	1002	0.006	114	27	84	3	7
unique_2870	1459	1569	1598	ENSP00000350152	220	333	988	0.007	114	27	84	3	7
unique_2876	667	1085	1230	ENSP00000378364	94	527	591	7.73e-90	450	195	208	47	34
unique_2889	276	517	525	ENSP00000494609	1038	1273	1326	1.01e-19	247	67	164	16	46
unique_2889	295	507	525	ENSP00000494609	426	622	1326	6.48e-19	214	63	133	18	46
unique_2889	295	507	525	ENSP00000442024	351	547	785	8.65e-19	214	63	133	18	41
unique_2889	295	494	525	ENSP00000003084	439	622	1481	1.26e-15	201	53	130	18	41
unique_2889	296	510	525	ENSP00000003084	1226	1435	1481	8.66e-13	216	57	152	7	41
unique_2889	296	510	525	ENSP00000497203	1165	1374	1420	6.08e-13	216	57	152	7	41
unique_2889	320	494	525	ENSP00000497203	403	561	1420	1.12e-08	176	43	115	18	41
unique_2889	296	500	525	ENSP00000381467	100	299	667	1.16e-08	212	56	137	19	39
unique_2923	2343	2472	2492	ENSP00000423517	700	815	821	2.07e-04	131	39	76	16	5
unique_2923	2343	2472	2492	ENSP00000484862	700	815	821	2.07e-04	131	39	76	16	5
unique_2923	2343	2472	2492	ENSP00000384229	700	815	821	2.07e-04	131	39	76	16	5
unique_2942	160	404	975	ENSP00000381467	88	328	667	2.68e-48	252	104	130	18	42
unique_2942	763	925	975	ENSP00000381467	444	607	667	7.55e-16	164	47	116	1	42
unique_2942	149	375	975	ENSP00000442024	338	540	785	1.52e-12	231	62	137	32	23
unique_2942	149	375	975	ENSP00000494609	413	615	1326	1.73e-12	231	62	137	32	23
unique_2942	161	323	975	ENSP00000494609	1054	1208	1326	0.004	176	44	98	34	23
unique_2942	166	375	975	ENSP00000003084	440	628	1481	1.49e-06	216	51	132	33	22
unique_2942	166	347	975	ENSP00000003084	1226	1400	1481	2.25e-04	192	48	117	27	22
unique_2942	166	347	975	ENSP00000497203	1165	1339	1420	2.26e-04	192	48	117	27	19
unique_2978	751	938	1007	ENSP00000442885	161	361	454	6.58e-04	220	54	115	51	19
unique_2978	751	938	1007	ENSP00000397550	213	413	488	0.001	220	54	115	51	19
unique_2978	867	940	1007	ENSP00000241416	318	399	514	0.006	84	26	46	12	7
unique_3005	7	63	1872	ENSP00000254301	56	113	251	4.57e-04	59	24	32	3	3
unique_3005	183	282	1872	ENSP00000260061	492	586	663	0.005	101	35	59	7	5
unique_3041	746	801	2893	ENSP00000246551	34	86	94	0.009	56	22	31	3	2
unique_3046	87	164	240	ENSP00000369207	246	350	1002	4.42e-04	105	30	48	27	33
unique_3046	87	164	240	ENSP00000350152	232	336	988	5.13e-04	105	30	48	27	33
unique_3051	247	518	553	ENSP00000303830	1021	1280	1383	7.51e-05	286	72	174	40	49
unique_3099	2170	2314	4919	ENSP00000310658	654	804	1000	5.68e-09	163	53	80	30	12
unique_3099	1531	1700	4919	ENSP00000310658	641	788	1000	3.27e-06	177	50	91	36	12
unique_3099	1409	1552	4919	ENSP00000310658	641	788	1000	8.61e-05	162	46	84	32	12
unique_3099	1474	1634	4919	ENSP00000310658	617	791	1000	2.25e-04	181	53	102	26	12
unique_3099	3035	3143	4919	ENSP00000310658	701	804	1000	3.96e-04	111	32	70	9	12
unique_3099	1580	1755	4919	ENSP00000310658	619	788	1000	5.09e-04	193	56	97	40	12
unique_3099	4623	4892	4919	ENSP00000353408	299	577	578	1.56e-05	297	62	190	45	5
unique_3100	677	871	993	ENSP00000303830	1017	1229	1383	4.35e-09	215	51	142	22	20
unique_3100	756	871	993	ENSP00000241416	263	397	514	1.10e-07	135	40	76	19	12
unique_3100	688	871	993	ENSP00000442885	160	361	454	4.85e-07	206	53	127	26	19
unique_3100	688	878	993	ENSP00000397550	212	433	488	5.03e-07	226	57	130	39	19
unique_3100	675	852	993	ENSP00000363702	195	390	531	4.98e-06	209	49	116	44	18
unique_3129	51	271	566	ENSP00000442885	126	359	454	8.69e-09	251	65	139	47	39
unique_3129	51	271	566	ENSP00000397550	178	411	488	1.29e-08	251	65	139	47	39
unique_3129	76	293	566	ENSP00000303830	1020	1250	1383	5.08e-07	235	49	165	21	39
unique_3154	720	898	1157	ENSP00000303830	1101	1288	1383	1.69e-07	197	48	122	27	15
unique_3154	760	853	1157	ENSP00000241416	314	413	514	1.43e-04	103	29	62	12	8
unique_3154	764	838	1157	ENSP00000363702	329	417	531	7.06e-04	92	27	45	20	6
unique_3156	153	227	782	ENSP00000241416	314	395	514	2.58e-05	84	28	45	11	10
unique_3160	54	328	536	ENSP00000303830	1004	1288	1383	3.67e-13	298	69	193	36	51
unique_3160	81	274	536	ENSP00000397550	213	433	488	1.69e-09	233	60	122	51	36
unique_3160	81	265	536	ENSP00000442885	161	359	454	9.69e-09	211	55	118	38	35
unique_3160	73	247	536	ENSP00000363702	201	388	531	3.23e-08	202	56	105	41	33
unique_3160	123	283	536	ENSP00000241416	234	413	514	4.45e-08	186	51	104	31	30
unique_3160	432	492	536	ENSP00000317997	820	880	1552	0.008	61	17	44	0	11
unique_3175	232	264	289	ENSP00000300060	216	248	968	5.18e-04	33	11	22	0	11
unique_3209	2280	2388	2576	ENSP00000423517	724	820	821	2.54e-05	109	30	67	12	8
unique_3209	2310	2400	2576	ENSP00000423517	729	820	821	4.64e-05	95	33	55	7	8
unique_3209	1089	1165	2576	ENSP00000423517	724	806	821	1.66e-04	85	29	46	10	8
unique_3209	1090	1161	2576	ENSP00000423517	747	820	821	8.29e-04	76	26	44	6	8
unique_3209	2306	2419	2576	ENSP00000423517	698	820	821	0.003	125	35	77	13	8
unique_3209	2280	2388	2576	ENSP00000484862	724	820	821	2.54e-05	109	30	67	12	8
unique_3209	2310	2400	2576	ENSP00000484862	729	820	821	4.64e-05	95	33	55	7	8
unique_3209	1089	1165	2576	ENSP00000484862	724	806	821	1.66e-04	85	29	46	10	8
unique_3209	1090	1161	2576	ENSP00000484862	747	820	821	8.29e-04	76	26	44	6	8
unique_3209	2306	2419	2576	ENSP00000484862	698	820	821	0.003	125	35	77	13	8
unique_3209	2280	2388	2576	ENSP00000384229	724	820	821	2.54e-05	109	30	67	12	8
unique_3209	2310	2400	2576	ENSP00000384229	729	820	821	4.64e-05	95	33	55	7	8
unique_3209	1089	1165	2576	ENSP00000384229	724	806	821	1.66e-04	85	29	46	10	8
unique_3209	1090	1161	2576	ENSP00000384229	747	820	821	8.29e-04	76	26	44	6	8
unique_3209	2306	2419	2576	ENSP00000384229	698	820	821	0.003	125	35	77	13	8
unique_3209	1126	1180	2576	ENSP00000369207	270	340	1002	0.002	71	25	30	16	2
unique_3209	1126	1180	2576	ENSP00000350152	256	326	988	0.002	71	25	30	16	2
unique_3250	5076	5228	7564	ENSP00000369207	234	390	1002	0.008	157	36	117	4	2
unique_3250	2415	2561	7564	ENSP00000353408	379	536	578	0.008	165	41	99	25	2
unique_3250	5076	5228	7564	ENSP00000350152	220	376	988	0.009	157	36	117	4	2
unique_3259	2633	2885	3568	ENSP00000303830	1040	1294	1383	5.81e-10	280	71	157	52	7
unique_3259	2741	2824	3568	ENSP00000241416	297	393	514	7.31e-07	97	37	47	13	2
unique_3259	2730	2824	3568	ENSP00000442885	249	357	454	1.17e-05	109	33	62	14	3
unique_3259	2728	2824	3568	ENSP00000397550	299	409	488	1.62e-05	111	36	61	14	3
unique_3259	2740	2824	3568	ENSP00000363702	308	412	531	1.64e-04	115	32	43	40	2
unique_3287	1525	1726	2132	ENSP00000442885	148	363	454	9.00e-08	231	61	126	44	9
unique_3287	1533	1742	2132	ENSP00000363702	204	446	531	9.86e-08	255	66	132	57	10
unique_3287	1525	1726	2132	ENSP00000397550	200	415	488	3.21e-07	232	61	125	46	9
unique_3287	79	178	2132	ENSP00000475084	822	918	1549	2.85e-06	100	28	69	3	5
unique_3287	1536	1724	2132	ENSP00000241416	196	397	514	5.20e-06	214	55	122	37	9
unique_3287	79	178	2132	ENSP00000317997	818	914	1552	1.38e-05	100	28	69	3	5
unique_3287	1537	1722	2132	ENSP00000303830	1028	1227	1383	3.51e-05	206	46	134	26	9
unique_3288	119	229	339	ENSP00000379442	44	152	641	7.80e-17	114	50	56	8	75
unique_3288	8	134	339	ENSP00000379442	23	144	641	1.10e-09	129	45	75	9	75
unique_3288	141	262	339	ENSP00000379442	22	136	641	3.96e-04	127	37	73	17	75
unique_3288	40	227	339	ENSP00000310658	30	213	1000	1.37e-14	195	66	111	18	67
unique_3288	24	175	339	ENSP00000310658	60	204	1000	4.85e-12	161	58	78	25	67
unique_3288	74	250	339	ENSP00000310658	297	466	1000	6.90e-11	180	52	115	13	67
unique_3288	26	175	339	ENSP00000310658	297	433	1000	3.03e-09	155	56	76	23	67
unique_3288	18	178	339	ENSP00000373539	1438	1591	2552	1.09e-12	164	56	95	13	72
unique_3288	71	222	339	ENSP00000373539	840	990	2552	2.18e-11	156	46	101	9	72
unique_3288	70	222	339	ENSP00000373539	206	358	2552	5.49e-08	161	52	93	16	72
unique_3288	83	178	339	ENSP00000373539	2067	2160	2552	1.20e-06	99	32	59	8	72
unique_3288	109	262	339	ENSP00000373539	837	981	2552	1.78e-05	158	44	97	17	72
unique_3288	35	134	339	ENSP00000373539	895	989	2552	0.007	102	30	63	9	72
unique_3288	108	223	339	ENSP00000373539	2013	2119	2552	0.009	118	32	73	13	72
unique_3288	2	221	339	ENSP00000408335	308	508	2004	2.54e-11	232	68	121	43	78
unique_3288	26	220	339	ENSP00000408335	490	685	2004	4.74e-11	220	64	107	49	78
unique_3288	22	220	339	ENSP00000408335	778	1000	2004	2.07e-09	236	64	122	50	78
unique_3288	21	220	339	ENSP00000408335	166	387	2004	2.65e-07	239	68	115	56	78
unique_3288	22	238	339	ENSP00000408335	524	755	2004	5.82e-07	254	73	122	59	78
unique_3288	33	174	339	ENSP00000408335	101	225	2004	5.56e-06	147	42	78	27	78
unique_3288	21	220	339	ENSP00000408335	561	761	2004	6.11e-06	222	57	122	43	78
unique_3288	4	221	339	ENSP00000408335	728	925	2004	6.38e-06	231	62	123	46	78
unique_3288	27	265	339	ENSP00000408335	135	345	2004	2.17e-05	247	64	139	44	78
unique_3288	15	241	339	ENSP00000408335	30	252	2004	1.21e-04	238	62	150	26	78
unique_3288	102	229	339	ENSP00000308117	235	352	758	0.002	132	39	75	18	38
unique_3288	125	186	339	ENSP00000385639	123	179	274	0.003	64	24	31	9	18
unique_3322	316	426	6072	ENSP00000423517	723	818	821	1.22e-07	111	36	60	15	2
unique_3322	341	447	6072	ENSP00000423517	725	816	821	1.40e-04	110	37	52	21	2
unique_3322	316	426	6072	ENSP00000484862	723	818	821	1.22e-07	111	36	60	15	2
unique_3322	341	447	6072	ENSP00000484862	725	816	821	1.40e-04	110	37	52	21	2
unique_3322	316	426	6072	ENSP00000384229	723	818	821	1.22e-07	111	36	60	15	2
unique_3322	341	447	6072	ENSP00000384229	725	816	821	1.40e-04	110	37	52	21	2
unique_3322	332	447	6072	ENSP00000369207	205	347	1002	3.44e-06	143	41	75	27	2
unique_3322	326	437	6072	ENSP00000369207	235	360	1002	4.54e-06	127	39	72	16	2
unique_3322	332	447	6072	ENSP00000350152	191	333	988	3.82e-06	143	41	75	27	2
unique_3322	326	437	6072	ENSP00000350152	221	346	988	4.97e-06	127	39	72	16	2
unique_3363	2	249	385	ENSP00000303830	1065	1287	1383	6.45e-14	253	61	157	35	64
unique_3363	96	188	385	ENSP00000442885	250	361	454	9.15e-09	115	37	53	25	24
unique_3363	96	188	385	ENSP00000397550	302	413	488	1.49e-08	115	37	53	25	24
unique_3363	108	188	385	ENSP00000363702	311	416	531	1.87e-08	106	32	49	25	21
unique_3363	104	188	385	ENSP00000241416	305	397	514	1.97e-08	94	32	52	10	22
unique_3369	2074	2257	5298	ENSP00000310658	607	788	1000	4.78e-05	199	60	107	32	17
unique_3369	2156	2261	5298	ENSP00000310658	631	759	1000	9.22e-05	130	42	63	25	17
unique_3369	3340	3499	5298	ENSP00000310658	655	804	1000	3.07e-04	164	44	102	18	17
unique_3369	4152	4251	5298	ENSP00000310658	711	804	1000	3.80e-04	101	30	63	8	17
unique_3369	2594	2765	5298	ENSP00000310658	641	800	1000	0.001	179	50	103	26	17
unique_3369	1815	2005	5298	ENSP00000310658	641	814	1000	0.005	196	52	117	27	17
unique_3369	2666	2812	5298	ENSP00000310658	641	808	1000	0.006	175	49	91	35	17
unique_3369	1904	2045	5298	ENSP00000310658	640	787	1000	0.007	154	40	96	18	17
unique_3369	2010	2213	5298	ENSP00000310658	639	802	1000	0.007	205	48	115	42	17
unique_3372	16	54	265	ENSP00000369207	101	139	1002	0.006	39	16	23	0	15
unique_3372	16	54	265	ENSP00000350152	87	125	988	0.006	39	16	23	0	15
unique_3385	279	400	2539	ENSP00000252321	394	513	614	1.10e-04	133	37	72	24	5
unique_3385	362	407	2539	ENSP00000394033	148	189	427	4.05e-04	46	19	23	4	2
unique_3402	524	709	782	ENSP00000381467	66	248	667	4.23e-12	197	63	109	25	44
unique_3402	214	372	782	ENSP00000381467	107	248	667	1.21e-04	168	44	89	35	44
unique_3402	569	736	782	ENSP00000003084	437	610	1481	2.79e-08	187	40	115	32	55
unique_3402	545	709	782	ENSP00000003084	1201	1377	1481	5.12e-06	180	46	116	18	55
unique_3402	204	372	782	ENSP00000003084	1223	1377	1481	5.86e-06	172	50	102	20	55
unique_3402	340	442	782	ENSP00000003084	547	637	1481	2.12e-04	104	28	62	14	55
unique_3402	573	717	782	ENSP00000494609	428	574	1326	2.02e-06	159	44	89	26	38
unique_3402	339	413	782	ENSP00000494609	533	597	1326	2.71e-05	75	26	39	10	38
unique_3402	167	240	782	ENSP00000494609	1025	1090	1326	5.79e-04	77	27	36	14	38
unique_3402	573	709	782	ENSP00000442024	353	491	785	2.03e-06	151	43	82	26	27
unique_3402	339	413	782	ENSP00000442024	458	522	785	2.85e-05	75	26	39	10	27
unique_3402	545	709	782	ENSP00000497203	1140	1316	1420	5.22e-06	180	46	116	18	55
unique_3402	204	372	782	ENSP00000497203	1162	1316	1420	7.40e-06	172	50	102	20	55
unique_3402	340	442	782	ENSP00000497203	486	576	1420	2.28e-04	104	28	62	14	55
unique_3402	596	736	782	ENSP00000497203	403	549	1420	0.002	160	33	95	32	55
unique_3414	60	167	176	ENSP00000475084	823	932	1549	4.46e-08	111	28	79	4	61
unique_3414	60	163	176	ENSP00000317997	819	924	1552	1.94e-06	107	26	77	4	59
unique_3431	159	321	492	ENSP00000363702	268	445	531	2.74e-12	187	52	102	33	33
unique_3431	172	298	492	ENSP00000241416	265	403	514	3.74e-09	147	45	74	28	26
unique_3431	172	292	492	ENSP00000303830	1101	1229	1383	3.97e-09	137	37	76	24	25
unique_3431	161	298	492	ENSP00000442885	216	367	454	9.86e-08	158	43	89	26	28
unique_3431	161	298	492	ENSP00000397550	268	419	488	2.57e-07	158	43	89	26	28
unique_3432	112	259	347	ENSP00000379442	35	167	641	7.14e-15	151	52	78	21	65
unique_3432	38	161	347	ENSP00000379442	50	179	641	6.84e-10	140	52	62	26	65
unique_3432	36	126	347	ENSP00000379442	90	169	641	0.002	93	33	45	15	65
unique_3432	97	266	347	ENSP00000310658	41	201	1000	1.76e-13	175	56	100	19	74
unique_3432	56	230	347	ENSP00000310658	44	214	1000	5.79e-13	182	55	109	18	74
unique_3432	74	285	347	ENSP00000310658	294	517	1000	4.52e-11	233	65	138	30	74
unique_3432	28	179	347	ENSP00000310658	297	435	1000	8.92e-09	154	48	89	17	74
unique_3432	71	221	347	ENSP00000310658	254	394	1000	5.26e-06	153	49	90	14	74
unique_3432	34	178	347	ENSP00000408335	495	620	2004	6.40e-10	148	42	81	25	57
unique_3432	36	223	347	ENSP00000408335	339	508	2004	4.71e-09	194	53	111	30	57
unique_3432	38	222	347	ENSP00000408335	180	387	2004	2.59e-07	230	66	97	67	57
unique_3432	76	178	347	ENSP00000408335	781	875	2004	3.91e-07	103	32	63	8	57
unique_3432	38	232	347	ENSP00000408335	51	241	2004	2.61e-06	205	50	131	24	57
unique_3432	76	223	347	ENSP00000408335	906	1041	2004	2.65e-06	151	40	93	18	57
unique_3432	120	178	347	ENSP00000408335	745	798	2004	6.02e-04	59	22	32	5	57
unique_3432	74	224	347	ENSP00000373539	840	990	2552	3.12e-07	157	47	98	12	68
unique_3432	79	224	347	ENSP00000373539	1449	1592	2552	6.37e-07	149	43	98	8	68
unique_3432	28	138	347	ENSP00000373539	1488	1592	2552	8.64e-06	119	39	58	22	68
unique_3432	112	254	347	ENSP00000373539	2055	2188	2552	1.24e-05	150	51	76	23	68
unique_3432	139	263	347	ENSP00000373539	1421	1540	2552	5.15e-05	130	41	74	15	68
unique_3432	122	264	347	ENSP00000373539	846	981	2552	3.45e-04	152	46	81	25	68
unique_3432	170	264	347	ENSP00000373539	791	896	2552	5.09e-04	113	36	52	25	68
unique_3432	33	177	347	ENSP00000373539	217	354	2552	7.98e-04	156	49	78	29	68
unique_3432	28	138	347	ENSP00000373539	885	990	2552	0.009	116	33	68	15	68
unique_3432	128	188	347	ENSP00000385639	123	179	274	1.94e-05	62	23	33	6	18
unique_3432	128	183	347	ENSP00000411023	130	180	294	2.27e-04	56	20	31	5	16
unique_3432	128	183	347	ENSP00000378888	130	180	294	2.27e-04	56	20	31	5	16
unique_3432	128	183	347	ENSP00000414996	130	180	294	2.27e-04	56	20	31	5	16
unique_3432	128	183	347	ENSP00000390866	130	180	294	2.27e-04	56	20	31	5	16
unique_3432	147	240	347	ENSP00000364709	86	172	489	0.001	96	30	55	11	27
unique_3432	19	94	347	ENSP00000308117	275	343	758	0.003	76	24	45	7	22
unique_3433	84	283	400	ENSP00000442885	160	373	454	3.90e-13	226	64	124	38	50
unique_3433	69	271	400	ENSP00000397550	198	413	488	1.73e-11	227	63	129	35	51
unique_3433	82	336	400	ENSP00000303830	1026	1288	1383	8.36e-09	278	59	181	38	64
unique_3433	86	271	400	ENSP00000241416	199	397	514	1.64e-08	208	56	121	31	47
unique_3433	82	272	400	ENSP00000363702	206	417	531	2.35e-08	221	60	122	39	48
unique_3435	1900	1992	2014	ENSP00000303830	1202	1290	1383	4.85e-07	95	32	55	8	5
unique_3437	23	234	404	ENSP00000303830	1020	1239	1383	6.80e-11	236	60	136	40	52
unique_3437	10	223	404	ENSP00000442885	139	359	454	3.32e-06	238	59	138	41	53
unique_3437	10	223	404	ENSP00000397550	191	411	488	3.99e-06	238	59	138	41	53
unique_3437	44	223	404	ENSP00000241416	199	395	514	8.91e-05	205	46	126	33	45
unique_3466	10	117	1367	ENSP00000312082	567	691	1060	5.16e-06	128	38	67	23	8
unique_3466	1105	1207	1367	ENSP00000260061	314	417	663	0.006	108	38	61	9	18
unique_3466	768	889	1367	ENSP00000260061	469	575	663	0.007	122	31	76	15	18
unique_3466	827	908	1367	ENSP00000260061	49	130	663	0.009	84	28	52	4	18
unique_3487	37	240	581	ENSP00000397550	197	411	488	1.36e-14	230	65	124	41	35
unique_3487	37	240	581	ENSP00000442885	145	359	454	1.61e-14	230	65	124	41	35
unique_3487	48	249	581	ENSP00000363702	201	430	531	8.72e-13	240	64	128	48	35
unique_3487	55	244	581	ENSP00000241416	197	399	514	4.44e-12	214	63	116	35	33
unique_3487	54	244	581	ENSP00000303830	1027	1231	1383	1.83e-10	208	52	136	20	33
unique_3487	448	537	581	ENSP00000317997	801	876	1552	0.001	90	26	50	14	15
unique_3496	63	266	293	ENSP00000408335	1634	1840	2004	1.05e-09	220	72	119	29	71
unique_3496	153	208	293	ENSP00000408335	1633	1688	2004	0.001	56	21	35	0	71
unique_3496	60	152	293	ENSP00000408335	1731	1824	2004	0.002	95	33	59	3	71
unique_3521	46	106	150	ENSP00000408741	125	173	799	0.001	61	23	26	12	41
unique_3521	46	106	150	ENSP00000267082	125	173	799	0.001	61	23	26	12	41
unique_3546	76	400	416	ENSP00000501423	64	354	395	2.41e-58	331	115	170	46	78
unique_3582	214	298	416	ENSP00000342535	167	258	817	0.001	95	28	54	13	20
unique_3596	218	512	609	ENSP00000477768	161	443	653	4.61e-12	322	79	177	66	48
unique_3596	218	512	609	ENSP00000482760	161	443	970	7.70e-12	322	79	177	66	48
unique_3596	219	512	609	ENSP00000506143	115	391	795	1.23e-11	324	85	162	77	48
unique_3614	68	326	542	ENSP00000303830	1027	1288	1383	2.95e-08	280	66	175	39	48
unique_3614	69	267	542	ENSP00000363702	208	417	531	0.003	224	54	131	39	37
unique_3623	861	1130	1241	ENSP00000482760	191	453	970	3.29e-12	304	71	158	75	22
unique_3623	861	1130	1241	ENSP00000477768	191	453	653	7.51e-12	302	70	161	71	22
unique_3623	835	1130	1241	ENSP00000506143	97	401	795	1.68e-09	340	78	183	79	24
unique_3625	72	242	571	ENSP00000449607	1	150	488	1.78e-05	172	43	106	23	30
unique_3661	65	222	493	ENSP00000241416	244	397	514	1.74e-06	166	48	98	20	32
unique_3661	146	220	493	ENSP00000363702	328	414	531	2.59e-05	87	27	48	12	15
unique_3661	99	220	493	ENSP00000442885	224	359	454	7.92e-05	139	37	82	20	25
unique_3661	99	220	493	ENSP00000397550	276	411	488	1.14e-04	139	37	82	20	25
unique_3661	138	283	493	ENSP00000303830	1146	1282	1383	4.10e-04	151	33	99	19	30
unique_3662	996	1092	1213	ENSP00000321573	193	287	776	9.21e-07	100	31	61	8	13
unique_3662	645	710	1213	ENSP00000321573	207	275	776	2.62e-06	69	28	38	3	13
unique_3704	440	601	630	ENSP00000303830	1130	1280	1383	7.59e-05	172	41	100	31	26
unique_3704	461	545	630	ENSP00000363702	325	425	531	1.16e-04	101	29	56	16	13
unique_3704	461	539	630	ENSP00000241416	314	397	514	1.38e-04	85	26	52	7	13
unique_3704	464	537	630	ENSP00000442885	278	359	454	6.15e-04	82	24	50	8	12
unique_3704	464	546	630	ENSP00000397550	330	433	488	8.25e-04	104	27	56	21	13
unique_3708	86	237	483	ENSP00000365840	219	354	485	3.33e-04	156	44	88	24	31
unique_3726	383	454	2495	ENSP00000423517	739	818	821	0.002	80	23	49	8	3
unique_3726	383	454	2495	ENSP00000484862	739	818	821	0.002	80	23	49	8	3
unique_3726	383	454	2495	ENSP00000384229	739	818	821	0.002	80	23	49	8	3
unique_3759	367	525	540	ENSP00000500732	143	296	313	4.51e-31	159	62	92	5	29
unique_3759	367	525	540	ENSP00000499850	143	296	313	4.51e-31	159	62	92	5	29
unique_3759	367	525	540	ENSP00000500620	143	296	313	4.51e-31	159	62	92	5	29
unique_3777	97	372	603	ENSP00000303830	986	1282	1383	2.93e-11	308	77	188	43	46
unique_3777	134	325	603	ENSP00000397550	213	434	488	2.30e-07	233	63	118	52	32
unique_3777	134	315	603	ENSP00000442885	161	359	454	8.23e-07	210	58	113	39	30
unique_3777	449	537	603	ENSP00000317997	798	888	1552	1.65e-05	91	27	62	2	15
unique_3777	240	317	603	ENSP00000241416	314	397	514	2.66e-05	90	28	44	18	13
unique_3777	449	537	603	ENSP00000475084	802	892	1549	8.38e-05	91	26	63	2	15
unique_3777	134	400	603	ENSP00000363702	209	529	531	1.37e-04	331	76	181	74	44
unique_3783	286	394	781	ENSP00000435995	97	205	220	0.006	112	30	76	6	14
unique_3829	1040	1290	1476	ENSP00000303830	1027	1288	1383	3.24e-13	269	64	180	25	17
unique_3829	1078	1253	1476	ENSP00000241416	230	436	514	3.07e-09	216	56	111	49	12
unique_3829	1029	1234	1476	ENSP00000397550	200	417	488	1.16e-08	230	59	135	36	14
unique_3829	1308	1474	1476	ENSP00000317997	725	881	1552	1.51e-07	170	49	105	16	11
unique_3829	1029	1340	1476	ENSP00000442885	148	445	454	3.01e-07	336	82	192	62	21
unique_3829	1412	1474	1476	ENSP00000475084	824	885	1549	6.38e-06	63	26	36	1	4
unique_3829	1141	1246	1476	ENSP00000363702	304	433	531	1.38e-04	133	33	70	30	7
unique_3841	18	156	168	ENSP00000475084	756	918	1549	1.13e-09	164	45	93	26	83
unique_3841	18	163	168	ENSP00000317997	752	881	1552	8.81e-08	167	42	67	58	87
unique_3846	153	347	662	ENSP00000503139	47	226	574	6.85e-05	201	44	130	27	29
unique_3846	153	347	662	ENSP00000412227	47	226	574	6.85e-05	201	44	130	27	29
unique_3846	153	347	662	ENSP00000412717	47	226	574	6.85e-05	201	44	130	27	29
unique_3878	50	133	205	ENSP00000303830	1142	1231	1383	9.59e-05	91	27	56	8	41
unique_3878	59	132	205	ENSP00000363702	325	417	531	2.05e-04	93	27	47	19	36
unique_3878	62	131	205	ENSP00000442885	278	361	454	2.12e-04	84	27	43	14	34
unique_3878	62	131	205	ENSP00000397550	330	413	488	3.47e-04	84	27	43	14	34
unique_3878	48	128	205	ENSP00000241416	303	394	514	0.001	92	28	53	11	40
unique_3932	151	208	296	ENSP00000317997	561	631	1552	0.005	71	23	35	13	20
unique_3943	186	430	512	ENSP00000477768	188	432	653	7.00e-11	273	72	145	56	48
unique_3943	179	432	512	ENSP00000482760	181	434	970	2.36e-10	286	74	148	64	50
unique_3943	199	432	512	ENSP00000506143	149	382	795	9.38e-09	267	68	133	66	46
unique_3951	196	626	1089	ENSP00000324173	30	421	655	4.55e-34	431	114	278	39	40
unique_3951	196	626	1089	ENSP00000506097	30	383	617	7.62e-23	431	105	249	77	40
unique_3970	1725	1805	3095	ENSP00000369207	270	347	1002	0.006	81	20	58	3	3
unique_4004	374	533	555	ENSP00000503139	401	552	574	2.75e-06	165	47	100	18	49
unique_4004	19	132	555	ENSP00000503139	33	149	574	4.24e-05	118	31	82	5	49
unique_4004	374	533	555	ENSP00000412227	401	552	574	2.75e-06	165	47	100	18	49
unique_4004	19	132	555	ENSP00000412227	33	149	574	4.24e-05	118	31	82	5	49
unique_4004	374	533	555	ENSP00000412717	401	552	574	2.75e-06	165	47	100	18	49
unique_4004	19	132	555	ENSP00000412717	33	149	574	4.24e-05	118	31	82	5	49
unique_4007	19	563	567	ENSP00000503139	33	552	574	1.01e-10	575	136	354	85	96
unique_4007	19	563	567	ENSP00000412227	33	552	574	1.01e-10	575	136	354	85	96
unique_4007	19	563	567	ENSP00000412717	33	552	574	1.01e-10	575	136	354	85	96
unique_4018	110	211	216	ENSP00000423517	725	819	821	4.64e-04	105	30	62	13	48
unique_4018	108	196	216	ENSP00000423517	741	819	821	0.001	89	26	53	10	48
unique_4018	110	211	216	ENSP00000484862	725	819	821	4.64e-04	105	30	62	13	48
unique_4018	108	196	216	ENSP00000484862	741	819	821	0.001	89	26	53	10	48
unique_4018	110	211	216	ENSP00000384229	725	819	821	4.64e-04	105	30	62	13	48
unique_4018	108	196	216	ENSP00000384229	741	819	821	0.001	89	26	53	10	48
unique_4070	128	519	683	ENSP00000310658	49	433	1000	1.07e-11	416	108	253	55	64
unique_4070	228	566	683	ENSP00000310658	62	433	1000	4.71e-06	395	97	219	79	64
unique_4070	147	569	683	ENSP00000408335	569	1041	2004	2.01e-10	512	129	255	128	64
unique_4070	135	292	683	ENSP00000408335	939	1083	2004	9.06e-09	162	51	90	21	64
unique_4070	146	523	683	ENSP00000408335	136	509	2004	1.13e-08	415	101	236	78	64
unique_4070	145	566	683	ENSP00000408335	745	1079	2004	1.31e-08	429	102	226	101	64
unique_4070	149	520	683	ENSP00000408335	337	722	2004	2.16e-04	425	91	242	92	64
unique_4070	130	263	683	ENSP00000379442	30	157	641	2.40e-07	139	44	79	16	37
unique_4070	461	580	683	ENSP00000379442	44	164	641	0.008	129	34	78	17	37
unique_4070	327	473	683	ENSP00000373539	833	986	2552	0.005	162	45	94	23	22
unique_4097	123	234	8427	ENSP00000254301	6	111	251	3.85e-06	117	41	60	16	1
unique_4203	61	183	296	ENSP00000513002	486	641	781	3.47e-08	158	53	68	37	42
unique_4203	41	286	296	ENSP00000408335	117	440	2004	1.09e-07	328	84	158	86	86
unique_4203	39	292	296	ENSP00000408335	591	857	2004	6.78e-07	284	80	157	47	86
unique_4203	61	276	296	ENSP00000408335	868	1125	2004	3.06e-06	266	73	135	58	86
unique_4203	61	293	296	ENSP00000408335	103	369	2004	6.64e-06	278	75	147	56	86
unique_4203	39	278	296	ENSP00000408335	278	550	2004	1.64e-05	281	76	156	49	86
unique_4203	53	281	296	ENSP00000408335	669	933	2004	1.70e-04	267	72	155	40	86
unique_4203	42	234	296	ENSP00000408335	772	1007	2004	0.004	236	64	129	43	86
unique_4203	40	277	296	ENSP00000408335	440	689	2004	0.006	271	70	147	54	86
unique_4203	47	165	296	ENSP00000373539	1934	2076	2552	5.11e-07	146	46	70	30	70
unique_4203	189	277	296	ENSP00000373539	1949	2042	2552	0.001	99	35	49	15	70
unique_4203	51	289	296	ENSP00000365332	12	269	402	1.75e-06	278	82	137	59	84
unique_4203	50	269	296	ENSP00000365332	101	345	402	2.87e-05	278	75	112	91	84
unique_4203	40	234	296	ENSP00000365332	136	396	402	0.008	264	75	117	72	84
unique_4203	50	118	296	ENSP00000504205	568	646	799	1.88e-04	79	32	37	10	23
unique_4203	50	118	296	ENSP00000503538	568	646	826	1.96e-04	79	32	37	10	23
unique_4203	187	277	296	ENSP00000200181	489	574	1823	0.006	100	34	43	23	31
unique_4244	379	419	653	ENSP00000286614	294	328	608	5.80e-04	41	20	15	6	6
unique_4287	371	455	540	ENSP00000363702	325	425	531	6.28e-05	101	30	55	16	16
unique_4287	371	449	540	ENSP00000241416	314	397	514	1.46e-04	85	27	51	7	15
unique_4287	350	447	540	ENSP00000303830	1130	1227	1383	1.58e-04	108	27	61	20	18
unique_4287	374	470	540	ENSP00000397550	330	442	488	3.40e-04	118	29	63	26	18
unique_4287	374	447	540	ENSP00000442885	278	359	454	6.68e-04	82	23	51	8	14
unique_4358	72	120	140	ENSP00000353408	166	212	578	0.003	50	19	27	4	35
unique_4366	781	942	974	ENSP00000303830	1134	1286	1383	2.05e-05	168	40	107	21	17
unique_4373	83	183	225	ENSP00000260061	49	155	663	7.20e-04	108	31	69	8	45
unique_4373	81	138	225	ENSP00000312082	141	198	1060	0.006	61	25	30	6	26
unique_4374	150	321	334	ENSP00000408335	880	1039	2004	1.74e-06	181	49	102	30	51
unique_4374	179	295	334	ENSP00000408335	749	853	2004	3.33e-05	118	39	65	14	51
unique_4374	181	255	334	ENSP00000408335	497	564	2004	0.003	76	26	41	9	51
unique_4374	165	321	334	ENSP00000373539	204	355	2552	1.37e-05	165	50	94	21	48
unique_4374	163	274	334	ENSP00000373539	1480	1589	2552	2.44e-04	119	34	69	16	48
unique_4374	201	317	334	ENSP00000373539	199	308	2552	4.06e-04	120	37	70	13	48
unique_4374	178	273	334	ENSP00000308117	251	341	758	0.003	100	33	54	13	29
unique_4428	432	678	706	ENSP00000303830	1056	1288	1383	0.008	280	65	135	80	35
unique_4437	2488	2666	3001	ENSP00000373539	847	1023	2552	1.06e-13	191	61	104	26	7
unique_4437	2493	2581	3001	ENSP00000373539	2108	2201	2552	1.98e-09	95	35	53	7	7
unique_4437	2454	2545	3001	ENSP00000373539	900	990	2552	3.37e-08	93	33	57	3	7
unique_4437	2489	2645	3001	ENSP00000373539	2026	2164	2552	9.15e-06	159	46	91	22	7
unique_4437	2470	2645	3001	ENSP00000373539	1433	1595	2552	2.34e-05	182	46	111	25	7
unique_4437	2494	2647	3001	ENSP00000373539	1949	2123	2552	5.89e-05	183	46	100	37	7
unique_4437	2476	2547	3001	ENSP00000373539	287	360	2552	3.55e-04	76	27	43	6	7
unique_4437	2489	2639	3001	ENSP00000373539	177	312	2552	0.001	158	45	84	29	7
unique_4437	2481	2528	3001	ENSP00000373539	2139	2189	2552	0.003	52	20	27	5	7
unique_4437	2493	2645	3001	ENSP00000373539	222	361	2552	0.004	161	45	87	29	7
unique_4437	2502	2673	3001	ENSP00000373539	1364	1525	2552	0.004	184	46	104	34	7
unique_4437	2514	2723	3001	ENSP00000379442	29	246	641	1.21e-13	233	69	126	38	7
unique_4437	2457	2705	3001	ENSP00000310658	35	293	1000	1.14e-09	280	77	151	52	8
unique_4437	2469	2707	3001	ENSP00000310658	283	502	1000	8.79e-09	250	68	141	41	8
unique_4437	2489	2640	3001	ENSP00000408335	571	723	2004	2.31e-09	163	48	94	21	7
unique_4437	2489	2640	3001	ENSP00000408335	414	583	2004	8.06e-08	186	54	82	50	7
unique_4437	2467	2640	3001	ENSP00000408335	932	1081	2004	2.56e-06	181	53	90	38	7
unique_4437	2454	2650	3001	ENSP00000408335	267	484	2004	3.74e-06	233	60	122	51	7
unique_4437	2492	2640	3001	ENSP00000408335	179	349	2004	9.57e-05	177	51	92	34	7
unique_4437	2556	2646	3001	ENSP00000385639	98	177	274	9.77e-06	94	31	46	17	5
unique_4437	2492	2552	3001	ENSP00000385639	122	179	274	3.70e-05	62	24	33	5	5
unique_4437	2581	2645	3001	ENSP00000308117	283	350	758	0.002	73	26	34	13	2
unique_4456	135	266	562	ENSP00000408335	1660	1791	2004	3.33e-05	132	45	87	0	37
unique_4456	169	342	562	ENSP00000408335	1580	1761	2004	0.005	191	60	105	26	37
unique_4468	18	554	574	ENSP00000503139	21	555	574	0.0	537	296	239	2	94
unique_4468	18	554	574	ENSP00000412227	21	555	574	0.0	537	296	239	2	94
unique_4468	18	554	574	ENSP00000412717	21	555	574	0.0	537	296	239	2	94
unique_4478	202	384	563	ENSP00000442885	144	332	454	6.46e-04	199	52	121	26	33
unique_4478	202	384	563	ENSP00000397550	196	384	488	8.02e-04	199	52	121	26	33
unique_4478	287	446	563	ENSP00000363702	276	419	531	0.010	175	40	89	46	28
unique_4514	459	649	2227	ENSP00000442885	150	349	454	7.61e-06	206	53	132	21	9
unique_4514	459	648	2227	ENSP00000397550	202	400	488	1.88e-05	205	53	131	21	9
unique_4514	2101	2209	2227	ENSP00000317997	818	920	1552	9.19e-05	110	34	68	8	5
unique_4514	2101	2217	2227	ENSP00000475084	822	937	1549	6.00e-04	123	35	75	13	5
unique_4514	565	671	2227	ENSP00000241416	303	413	514	7.57e-04	113	31	74	8	5
unique_4549	660	722	1472	ENSP00000321573	211	275	776	0.002	70	25	33	12	4
unique_4570	925	1028	2564	ENSP00000423517	738	820	821	7.04e-05	106	33	48	25	4
unique_4570	964	1028	2564	ENSP00000423517	737	802	821	8.55e-05	69	29	33	7	4
unique_4570	975	1030	2564	ENSP00000423517	729	786	821	2.57e-04	60	26	28	6	4
unique_4570	925	1028	2564	ENSP00000484862	738	820	821	7.04e-05	106	33	48	25	4
unique_4570	964	1028	2564	ENSP00000484862	737	802	821	8.55e-05	69	29	33	7	4
unique_4570	975	1030	2564	ENSP00000484862	729	786	821	2.57e-04	60	26	28	6	4
unique_4570	925	1028	2564	ENSP00000384229	738	820	821	7.04e-05	106	33	48	25	4
unique_4570	964	1028	2564	ENSP00000384229	737	802	821	8.55e-05	69	29	33	7	4
unique_4570	975	1030	2564	ENSP00000384229	729	786	821	2.57e-04	60	26	28	6	4
unique_4570	942	1025	2564	ENSP00000254301	32	117	251	0.007	86	23	61	2	3
unique_4587	175	233	420	ENSP00000369207	282	339	1002	0.005	59	23	35	1	14
unique_4587	175	233	420	ENSP00000350152	268	325	988	0.005	59	23	35	1	14
unique_4597	110	297	359	ENSP00000363702	207	414	531	1.45e-14	213	61	122	30	52
unique_4597	112	300	359	ENSP00000303830	1029	1230	1383	6.47e-13	209	53	129	27	53
unique_4597	107	297	359	ENSP00000442885	156	359	454	1.75e-11	211	56	128	27	53
unique_4597	107	297	359	ENSP00000397550	208	411	488	2.67e-11	211	56	128	27	53
unique_4597	110	356	359	ENSP00000241416	196	458	514	4.68e-10	276	70	164	42	69
unique_4604	6001	6110	11945	ENSP00000369207	229	337	1002	0.001	125	38	56	31	1
unique_4622	64	96	129	ENSP00000320084	491	519	535	0.003	33	17	12	4	26
unique_4643	80	656	666	ENSP00000503139	13	555	574	2.01e-119	578	204	338	36	87
unique_4643	80	656	666	ENSP00000412227	13	555	574	2.01e-119	578	204	338	36	87
unique_4643	80	656	666	ENSP00000412717	13	555	574	2.01e-119	578	204	338	36	87
unique_4649	992	1222	1446	ENSP00000381467	99	260	667	4.79e-06	231	58	104	69	21
unique_4649	637	702	1446	ENSP00000381467	199	262	667	0.003	66	22	42	2	21
unique_4649	1176	1230	1446	ENSP00000003084	1345	1398	1481	7.59e-04	56	25	28	3	7
unique_4649	346	396	1446	ENSP00000003084	428	476	1481	0.008	51	20	29	2	7
unique_4649	1176	1230	1446	ENSP00000497203	1284	1337	1420	7.95e-04	56	25	28	3	4
unique_4649	985	1026	1446	ENSP00000494609	421	460	1326	0.003	42	18	22	2	9
unique_4649	636	716	1446	ENSP00000494609	517	597	1326	0.008	84	26	52	6	9
unique_4649	985	1026	1446	ENSP00000442024	346	385	785	0.003	42	18	22	2	9
unique_4649	636	716	1446	ENSP00000442024	442	522	785	0.006	84	26	52	6	9
unique_4722	453	660	949	ENSP00000363702	198	427	531	3.86e-12	238	68	132	38	22
unique_4722	408	649	949	ENSP00000397550	163	413	488	2.48e-09	266	71	156	39	26
unique_4722	408	649	949	ENSP00000442885	111	361	454	3.96e-09	266	71	156	39	26
unique_4722	434	698	949	ENSP00000303830	999	1280	1383	4.96e-07	288	65	194	29	28
unique_4722	561	649	949	ENSP00000241416	302	397	514	1.51e-04	96	28	61	7	9
unique_4786	58	206	211	ENSP00000423517	699	819	821	7.18e-04	152	36	82	34	71
unique_4786	58	206	211	ENSP00000484862	699	819	821	7.18e-04	152	36	82	34	71
unique_4786	58	206	211	ENSP00000384229	699	819	821	7.18e-04	152	36	82	34	71
unique_4809	284	376	493	ENSP00000241416	302	400	514	1.58e-04	100	28	64	8	19
unique_4811	205	395	511	ENSP00000303830	1029	1236	1383	1.05e-10	208	50	141	17	37
unique_4811	193	391	511	ENSP00000363702	197	417	531	3.49e-07	235	58	127	50	39
unique_4811	199	369	511	ENSP00000442885	155	334	454	1.22e-06	192	49	110	33	33
unique_4811	199	390	511	ENSP00000397550	207	413	488	1.51e-06	219	54	126	39	38
unique_4811	231	390	511	ENSP00000241416	210	397	514	1.36e-05	193	49	106	38	31
unique_4960	480	629	1909	ENSP00000303830	1048	1182	1383	5.30e-05	157	44	84	29	8
unique_4960	598	631	1909	ENSP00000241416	314	347	514	2.49e-04	34	17	17	0	2
unique_4960	598	632	1909	ENSP00000363702	325	359	531	3.49e-04	35	15	20	0	2
unique_4960	602	628	1909	ENSP00000442885	279	305	454	0.006	27	14	13	0	1
unique_4960	599	628	1909	ENSP00000397550	328	357	488	0.007	30	14	16	0	2
unique_4973	12	109	238	ENSP00000423517	711	808	821	0.007	105	33	58	14	41
unique_4973	12	109	238	ENSP00000484862	711	808	821	0.007	105	33	58	14	41
unique_4973	12	109	238	ENSP00000384229	711	808	821	0.007	105	33	58	14	41
unique_4991	273	408	552	ENSP00000442885	279	440	454	4.92e-07	167	41	90	36	25
unique_4991	273	351	552	ENSP00000397550	331	414	488	6.65e-07	89	28	46	15	14
unique_4991	273	353	552	ENSP00000363702	329	418	531	0.002	93	25	53	15	15
unique_5025	295	751	1029	ENSP00000496697	82	515	600	8.56e-10	468	88	335	45	44
unique_5025	295	751	1029	ENSP00000496171	82	515	600	8.56e-10	468	88	335	45	44
unique_5058	219	462	681	ENSP00000303830	1029	1287	1383	4.61e-11	265	68	170	27	36
unique_5058	556	655	681	ENSP00000317997	820	925	1552	5.17e-08	106	26	74	6	15
unique_5058	588	656	681	ENSP00000317997	816	882	1552	0.001	69	20	47	2	15
unique_5058	556	655	681	ENSP00000475084	824	929	1549	4.64e-06	106	24	76	6	15
unique_5058	219	400	681	ENSP00000363702	209	414	531	1.34e-04	214	53	121	40	27
unique_5058	220	402	681	ENSP00000241416	199	397	514	3.62e-04	206	52	124	30	27
unique_5058	219	382	681	ENSP00000442885	161	334	454	5.41e-04	187	50	101	36	24
unique_5058	219	410	681	ENSP00000397550	213	434	488	7.39e-04	236	58	120	58	28
unique_5071	1241	1430	2120	ENSP00000353408	350	533	578	0.008	204	48	122	34	9
unique_5078	59	119	374	ENSP00000402228	66	122	433	2.62e-04	61	18	39	4	16
unique_5079	156	248	652	ENSP00000503139	47	143	574	2.11e-08	97	30	63	4	14
unique_5079	156	248	652	ENSP00000412227	47	143	574	2.11e-08	97	30	63	4	14
unique_5079	156	248	652	ENSP00000412717	47	143	574	2.11e-08	97	30	63	4	14
unique_5086	262	462	608	ENSP00000408335	951	1135	2004	3.60e-06	203	54	129	20	39
unique_5086	228	424	608	ENSP00000408335	842	1051	2004	0.001	238	56	113	69	39
unique_5086	298	421	608	ENSP00000310658	63	171	1000	1.16e-04	127	36	70	21	20
unique_5086	234	323	608	ENSP00000373539	1520	1604	2552	0.001	96	28	51	17	15
unique_5086	239	360	608	ENSP00000379442	27	142	641	0.006	125	38	75	12	20
unique_5089	30	115	296	ENSP00000437940	300	382	557	4.84e-04	86	26	57	3	29
unique_5105	425	522	957	ENSP00000367227	386	467	473	0.001	98	26	56	16	10
unique_5113	397	436	611	ENSP00000462223	176	211	305	0.007	40	19	17	4	7
unique_5113	397	436	611	ENSP00000348273	176	211	305	0.007	40	19	17	4	7
unique_5125	755	986	1014	ENSP00000477768	245	484	653	1.64e-05	271	66	135	70	23
unique_5125	755	964	1014	ENSP00000482760	245	452	970	7.71e-05	239	58	121	60	21
unique_5125	755	966	1014	ENSP00000506143	193	402	795	0.004	232	54	136	42	21
unique_5147	938	1344	1355	ENSP00000312326	318	736	764	3.86e-43	441	123	262	56	30
unique_5151	276	363	1151	ENSP00000369207	266	348	1002	0.005	88	27	56	5	8
unique_5151	276	363	1151	ENSP00000350152	252	334	988	0.006	88	27	56	5	8
unique_5172	1172	1408	2811	ENSP00000303830	1029	1280	1383	6.42e-09	259	59	171	29	8
unique_5172	1265	1359	2811	ENSP00000241416	295	397	514	9.11e-06	103	32	63	8	3
unique_5172	1171	1338	2811	ENSP00000442885	160	334	454	2.71e-05	189	51	103	35	6
unique_5172	1171	1359	2811	ENSP00000397550	212	413	488	1.01e-04	217	55	119	43	7
unique_5172	1155	1462	2811	ENSP00000363702	200	514	531	2.12e-04	342	72	209	61	11
unique_5199	86	203	310	ENSP00000420525	689	797	802	0.002	123	33	71	19	38
unique_5210	7	196	350	ENSP00000442885	159	361	454	1.36e-08	212	55	126	31	54
unique_5210	7	196	350	ENSP00000397550	211	413	488	1.93e-08	212	55	126	31	54
unique_5210	6	283	350	ENSP00000363702	206	497	531	5.35e-07	314	85	171	58	79
unique_5210	6	196	350	ENSP00000303830	1026	1229	1383	3.62e-06	217	56	122	39	55
unique_5210	7	196	350	ENSP00000241416	196	397	514	4.35e-06	213	53	126	34	54
unique_5227	997	1256	1364	ENSP00000482760	197	453	970	3.09e-11	280	70	167	43	19
unique_5227	997	1256	1364	ENSP00000477768	197	453	653	1.62e-10	280	70	167	43	19
unique_5227	982	1264	1364	ENSP00000506143	122	409	795	4.33e-10	311	78	182	51	21
unique_5266	1634	1701	2130	ENSP00000303830	1139	1208	1383	4.60e-05	72	21	45	6	3
unique_5266	1652	1701	2130	ENSP00000363702	331	388	531	6.89e-05	58	22	28	8	2
unique_5266	1652	1714	2130	ENSP00000397550	333	399	488	5.16e-04	70	21	39	10	3
unique_5266	1652	1712	2130	ENSP00000442885	281	345	454	5.41e-04	68	21	37	10	3
unique_5266	1646	1701	2130	ENSP00000241416	314	371	514	7.60e-04	58	20	36	2	3
unique_5285	53	423	811	ENSP00000381467	36	361	667	1.03e-46	372	119	206	47	77
unique_5285	498	748	811	ENSP00000381467	364	602	667	5.33e-11	258	63	169	26	77
unique_5285	146	326	811	ENSP00000497203	1166	1339	1420	9.64e-08	188	47	120	21	22
unique_5285	146	326	811	ENSP00000003084	1227	1400	1481	1.09e-07	188	47	120	21	26
unique_5285	146	354	811	ENSP00000003084	441	628	1481	0.003	211	48	138	25	26
unique_5285	145	378	811	ENSP00000494609	427	639	1326	2.25e-07	237	50	160	27	29
unique_5285	145	378	811	ENSP00000442024	352	564	785	3.03e-07	237	50	160	27	29
unique_5305	113	372	547	ENSP00000303830	983	1235	1383	1.96e-10	291	74	148	69	48
unique_5305	142	388	547	ENSP00000363702	201	428	531	8.40e-06	271	65	139	67	45
unique_5305	257	366	547	ENSP00000241416	309	397	514	5.06e-04	114	33	52	29	20
unique_5312	8	273	289	ENSP00000484113	4	270	273	2.25e-95	268	137	128	3	92
unique_5312	8	273	289	ENSP00000425035	4	270	273	2.25e-95	268	137	128	3	92
unique_5312	8	273	289	ENSP00000479488	4	270	273	2.25e-95	268	137	128	3	92
unique_5312	12	289	289	ENSP00000412856	18	260	262	4.20e-80	281	128	112	41	96
unique_5312	13	146	289	ENSP00000512581	9	141	156	4.19e-49	134	73	60	1	46
unique_5364	1	52	112	ENSP00000503116	26	81	449	0.006	56	15	37	4	46
unique_5364	1	52	112	ENSP00000504728	26	81	449	0.006	56	15	37	4	46
unique_5379	541	645	2074	ENSP00000423517	712	820	821	1.95e-05	110	40	64	6	6
unique_5379	513	629	2074	ENSP00000423517	703	819	821	0.005	122	42	70	10	6
unique_5379	541	645	2074	ENSP00000484862	712	820	821	1.95e-05	110	40	64	6	6
unique_5379	513	629	2074	ENSP00000484862	703	819	821	0.005	122	42	70	10	6
unique_5379	541	645	2074	ENSP00000384229	712	820	821	1.95e-05	110	40	64	6	6
unique_5379	513	629	2074	ENSP00000384229	703	819	821	0.005	122	42	70	10	6
unique_5379	490	547	2074	ENSP00000286614	292	341	608	2.02e-04	58	18	32	8	7
unique_5379	580	645	2074	ENSP00000286614	292	341	608	0.005	66	21	29	16	7
unique_5379	475	524	2074	ENSP00000286614	292	341	608	0.007	50	15	35	0	7
unique_5379	866	994	2074	ENSP00000369207	233	354	1002	0.003	137	44	70	23	6
unique_5379	866	994	2074	ENSP00000350152	219	340	988	0.004	137	44	70	23	6
unique_5395	75	264	368	ENSP00000312082	548	764	1060	1.06e-12	222	67	118	37	65
unique_5395	93	249	368	ENSP00000312082	301	455	1060	2.56e-04	173	45	94	34	65
unique_5395	76	313	368	ENSP00000312082	144	448	1060	0.003	325	81	137	107	65
unique_5395	75	319	368	ENSP00000260061	173	428	663	9.56e-12	258	77	166	15	67
unique_5395	123	295	368	ENSP00000260061	53	234	663	1.73e-08	186	57	112	17	67
unique_5395	76	313	368	ENSP00000260061	316	573	663	2.88e-08	259	78	159	22	67
unique_5395	230	317	368	ENSP00000260061	49	140	663	0.004	92	27	61	4	67
unique_5395	142	317	368	ENSP00000298119	52	246	720	1.68e-09	195	54	122	19	48
unique_5395	187	313	368	ENSP00000441219	93	270	421	0.003	179	42	84	53	35
unique_5395	187	313	368	ENSP00000489140	93	270	421	0.003	179	42	84	53	35
unique_5398	3713	3796	4195	ENSP00000423517	729	811	821	8.81e-04	85	26	56	3	2
unique_5398	3713	3796	4195	ENSP00000484862	729	811	821	8.81e-04	85	26	56	3	2
unique_5398	3713	3796	4195	ENSP00000384229	729	811	821	8.81e-04	85	26	56	3	2
unique_5401	50	244	392	ENSP00000241416	196	397	514	3.74e-08	218	58	121	39	50
unique_5401	50	244	392	ENSP00000303830	1027	1229	1383	1.77e-07	218	59	121	38	50
unique_5401	51	244	392	ENSP00000442885	160	361	454	0.004	218	48	130	40	49
unique_5401	51	244	392	ENSP00000397550	212	413	488	0.006	218	48	130	40	49
unique_5412	740	958	4624	ENSP00000350152	227	453	988	0.001	231	54	161	16	5
unique_5412	740	958	4624	ENSP00000369207	241	467	1002	0.001	231	54	161	16	5
unique_5413	480	543	639	ENSP00000442885	278	355	454	0.002	79	25	38	16	10
unique_5413	480	543	639	ENSP00000397550	330	407	488	0.005	82	27	33	22	10
unique_5413	391	576	639	ENSP00000241416	216	405	514	0.008	211	48	117	46	29
unique_5417	189	468	665	ENSP00000303830	1030	1280	1383	1.25e-07	292	67	172	53	42
unique_5417	186	414	665	ENSP00000241416	196	399	514	7.05e-06	252	57	124	71	34
unique_5417	178	471	665	ENSP00000442885	151	435	454	2.06e-05	329	75	175	79	44
unique_5417	178	412	665	ENSP00000397550	203	413	488	1.78e-04	254	60	132	62	35
unique_5417	480	628	665	ENSP00000317997	716	882	1552	0.001	167	34	115	18	22
unique_5460	505	778	797	ENSP00000442024	329	557	785	3.30e-14	278	65	160	53	34
unique_5460	505	778	797	ENSP00000494609	404	632	1326	3.38e-14	278	65	160	53	35
unique_5460	505	784	797	ENSP00000494609	1037	1277	1326	4.89e-10	280	66	175	39	35
unique_5460	519	704	797	ENSP00000003084	1220	1390	1481	3.02e-12	187	54	116	17	31
unique_5460	523	766	797	ENSP00000003084	438	633	1481	1.71e-11	244	58	138	48	31
unique_5460	519	704	797	ENSP00000497203	1159	1329	1420	3.32e-12	187	54	116	17	31
unique_5460	602	766	797	ENSP00000497203	440	572	1420	2.94e-05	165	38	95	32	31
unique_5460	521	767	797	ENSP00000381467	96	305	667	1.09e-06	250	61	146	43	31
unique_5466	703	794	810	ENSP00000423517	719	820	821	4.44e-04	102	37	55	10	12
unique_5466	719	798	810	ENSP00000423517	729	806	821	0.002	86	34	38	14	12
unique_5466	703	794	810	ENSP00000484862	719	820	821	4.44e-04	102	37	55	10	12
unique_5466	719	798	810	ENSP00000484862	729	806	821	0.002	86	34	38	14	12
unique_5466	703	794	810	ENSP00000384229	719	820	821	4.44e-04	102	37	55	10	12
unique_5466	719	798	810	ENSP00000384229	729	806	821	0.002	86	34	38	14	12
unique_5482	220	707	1036	ENSP00000496697	47	479	600	9.20e-56	496	148	277	71	47
unique_5482	220	707	1036	ENSP00000496171	47	479	600	9.20e-56	496	148	277	71	47
unique_5518	1443	1582	4500	ENSP00000303830	1093	1241	1383	3.89e-10	149	40	100	9	3
unique_5518	1451	1593	4500	ENSP00000363702	277	439	531	9.33e-07	171	49	86	36	3
unique_5518	1490	1571	4500	ENSP00000241416	309	397	514	2.45e-05	89	26	56	7	2
unique_5521	245	487	710	ENSP00000363702	209	497	531	1.34e-08	299	72	161	66	34
unique_5521	275	444	710	ENSP00000241416	223	413	514	1.57e-08	195	50	116	29	24
unique_5521	240	481	710	ENSP00000303830	1024	1280	1383	1.96e-07	264	63	172	29	34
unique_5521	240	444	710	ENSP00000397550	208	443	488	2.41e-07	252	66	123	63	29
unique_5521	240	409	710	ENSP00000442885	156	335	454	5.49e-07	196	55	99	42	24
unique_5521	557	674	710	ENSP00000317997	798	925	1552	4.78e-06	128	35	83	10	17
unique_5538	2139	2215	2461	ENSP00000397550	256	343	488	2.09e-04	89	31	45	13	3
unique_5538	2139	2215	2461	ENSP00000442885	204	291	454	4.75e-04	89	31	45	13	3
unique_5538	2138	2347	2461	ENSP00000241416	240	397	514	5.22e-04	231	52	85	94	9
unique_5538	2105	2218	2461	ENSP00000303830	1049	1170	1383	0.001	124	31	81	12	5
unique_5543	1307	1459	1905	ENSP00000353408	356	506	578	0.002	155	39	110	6	8
unique_5551	1791	1912	3956	ENSP00000363702	331	424	531	1.24e-04	132	34	50	48	3
unique_5551	1786	1844	3956	ENSP00000442885	276	340	454	3.43e-04	65	22	37	6	1
unique_5551	1786	1855	3956	ENSP00000397550	328	403	488	0.001	76	23	47	6	2
unique_5551	1769	1842	3956	ENSP00000303830	1140	1212	1383	0.004	81	25	41	15	2
unique_5559	127	272	774	ENSP00000303830	1024	1182	1383	2.53e-05	163	37	105	21	19
unique_5559	122	271	774	ENSP00000442885	151	305	454	5.36e-04	161	39	105	17	19
unique_5559	122	271	774	ENSP00000397550	203	357	488	7.20e-04	161	39	105	17	19
unique_5569	81	365	1598	ENSP00000303830	1007	1288	1383	1.20e-08	309	75	183	51	18
unique_5569	92	324	1598	ENSP00000363702	200	433	531	1.48e-08	255	65	147	43	15
unique_5569	104	309	1598	ENSP00000241416	201	399	514	2.28e-08	223	58	124	41	13
unique_5569	101	307	1598	ENSP00000442885	161	361	454	1.54e-05	225	59	124	42	13
unique_5569	101	307	1598	ENSP00000397550	213	413	488	0.002	225	59	124	42	13
unique_5589	215	335	903	ENSP00000369207	217	346	1002	0.001	136	46	69	21	13
unique_5589	243	331	903	ENSP00000423517	725	820	821	0.001	99	41	45	13	13
unique_5589	215	315	903	ENSP00000423517	717	820	821	0.001	115	43	47	25	13
unique_5589	243	331	903	ENSP00000484862	725	820	821	0.001	99	41	45	13	13
unique_5589	215	315	903	ENSP00000484862	717	820	821	0.001	115	43	47	25	13
unique_5589	243	331	903	ENSP00000384229	725	820	821	0.001	99	41	45	13	13
unique_5589	215	315	903	ENSP00000384229	717	820	821	0.001	115	43	47	25	13
unique_5589	215	335	903	ENSP00000350152	203	332	988	0.001	136	46	69	21	13
unique_5589	245	325	903	ENSP00000254301	35	106	251	0.006	81	24	48	9	9
unique_5675	2311	2466	2486	ENSP00000303830	1135	1292	1383	1.24e-15	165	51	98	16	6
unique_5675	2276	2412	2486	ENSP00000241416	265	406	514	5.06e-07	155	48	76	31	6
unique_5675	2312	2402	2486	ENSP00000397550	304	412	488	8.67e-05	110	32	58	20	4
unique_5675	2312	2402	2486	ENSP00000442885	252	360	454	1.58e-04	110	32	58	20	4
unique_5682	98	178	476	ENSP00000353408	462	542	578	0.008	93	30	39	24	17
unique_5709	206	453	1162	ENSP00000381467	98	339	667	2.06e-48	250	98	142	10	41
unique_5709	929	1159	1162	ENSP00000381467	437	663	667	2.08e-16	233	61	164	8	41
unique_5709	211	414	1162	ENSP00000494609	430	615	1326	7.18e-16	213	66	111	36	22
unique_5709	160	416	1162	ENSP00000494609	991	1258	1326	0.009	292	63	170	59	22
unique_5709	211	414	1162	ENSP00000442024	355	540	785	7.41e-16	213	66	111	36	18
unique_5709	208	390	1162	ENSP00000497203	1165	1342	1420	1.12e-04	191	48	122	21	16
unique_5709	208	390	1162	ENSP00000003084	1226	1403	1481	1.49e-04	191	48	122	21	18
unique_5709	219	419	1162	ENSP00000003084	451	633	1481	5.89e-04	203	44	137	22	18
unique_5710	126	211	332	ENSP00000241416	309	397	514	5.75e-08	92	31	52	9	26
unique_5710	109	213	332	ENSP00000363702	294	418	531	1.68e-06	128	36	66	26	32
unique_5710	99	211	332	ENSP00000397550	287	413	488	7.37e-04	131	35	74	22	34
unique_5710	117	211	332	ENSP00000442885	253	361	454	7.59e-04	113	33	58	22	29
unique_5721	249	341	1115	ENSP00000374372	1913	2016	2329	0.003	106	29	62	15	8
unique_5726	953	1008	1970	ENSP00000286614	293	342	608	0.003	57	22	27	8	3
unique_5726	723	872	1970	ENSP00000353408	380	531	578	0.004	154	38	110	6	13
unique_5726	1677	1780	1970	ENSP00000353408	349	447	578	0.004	107	28	68	11	13
unique_5726	1693	1777	1970	ENSP00000353408	347	416	578	0.008	87	32	36	19	13
unique_5728	825	1182	2278	ENSP00000506143	113	444	795	2.12e-12	399	101	190	108	16
unique_5728	826	1170	2278	ENSP00000482760	161	488	970	9.36e-12	382	92	199	91	15
unique_5728	876	1170	2278	ENSP00000477768	197	488	653	5.15e-11	329	80	178	71	13
unique_5728	2112	2158	2278	ENSP00000286614	292	338	608	0.003	47	18	29	0	2
unique_5740	483	642	1304	ENSP00000363702	209	362	531	9.79e-08	171	46	97	28	12
unique_5740	471	636	1304	ENSP00000303830	1017	1182	1383	3.12e-07	177	40	115	22	13
unique_5740	486	635	1304	ENSP00000241416	201	344	514	2.33e-04	162	39	93	30	12
unique_5740	478	635	1304	ENSP00000397550	208	357	488	0.002	168	38	102	28	12
unique_5740	478	635	1304	ENSP00000442885	156	305	454	0.005	168	38	102	28	12
unique_5782	8	97	154	ENSP00000423517	729	820	821	1.90e-04	97	27	58	12	58
unique_5782	8	97	154	ENSP00000484862	729	820	821	1.90e-04	97	27	58	12	58
unique_5782	8	97	154	ENSP00000384229	729	820	821	1.90e-04	97	27	58	12	58
unique_5801	6	258	294	ENSP00000303830	1026	1289	1383	2.87e-14	270	69	178	23	86
unique_5801	118	201	294	ENSP00000241416	309	399	514	2.93e-09	91	32	52	7	29
unique_5801	8	240	294	ENSP00000442885	160	397	454	3.99e-05	264	60	147	57	79
unique_5801	4	199	294	ENSP00000363702	204	416	531	7.48e-05	228	54	127	47	67
unique_5801	8	200	294	ENSP00000397550	212	414	488	1.03e-04	220	51	125	44	66
unique_5810	155	352	594	ENSP00000412856	46	199	262	0.003	199	48	105	46	33
unique_5818	1539	1726	2219	ENSP00000353408	365	555	578	0.002	198	48	133	17	8
unique_5872	549	661	915	ENSP00000303830	1124	1229	1383	3.59e-06	115	31	73	11	12
unique_5872	556	661	915	ENSP00000241416	284	397	514	7.39e-04	122	32	66	24	12
unique_5872	579	661	915	ENSP00000442885	278	361	454	0.004	92	27	48	17	9
unique_5872	579	661	915	ENSP00000397550	330	413	488	0.005	92	27	48	17	9
unique_5880	192	305	321	ENSP00000373539	207	312	2552	1.79e-07	114	33	73	8	49
unique_5880	162	305	321	ENSP00000373539	847	987	2552	9.78e-06	152	46	87	19	49
unique_5880	149	274	321	ENSP00000373539	2055	2174	2552	3.71e-05	130	42	74	14	49
unique_5880	166	303	321	ENSP00000408335	915	1037	2004	1.07e-06	139	44	78	17	57
unique_5880	120	277	321	ENSP00000408335	172	321	2004	0.001	165	47	96	22	57
unique_5880	159	281	321	ENSP00000408335	745	855	2004	0.006	124	34	76	14	57
unique_5880	142	257	321	ENSP00000408335	1011	1120	2004	0.007	120	37	69	14	57
unique_5880	167	308	321	ENSP00000310658	71	208	1000	0.005	146	42	92	12	44
unique_5908	20	213	332	ENSP00000303830	1029	1229	1383	8.43e-13	212	56	127	29	58
unique_5908	94	275	332	ENSP00000363702	270	478	531	1.54e-07	212	54	125	33	55
unique_5908	143	213	332	ENSP00000397550	330	413	488	4.23e-07	84	30	41	13	21
unique_5908	144	213	332	ENSP00000442885	279	361	454	5.43e-07	83	30	40	13	21
unique_5908	140	213	332	ENSP00000241416	314	397	514	1.75e-04	84	25	49	10	22
unique_5927	378	510	572	ENSP00000442885	245	382	454	6.41e-06	141	36	94	11	23
unique_5927	377	526	572	ENSP00000363702	299	462	531	1.37e-05	174	44	96	34	26
unique_5927	378	468	572	ENSP00000397550	297	393	488	4.61e-05	99	27	62	10	16
unique_5927	397	489	572	ENSP00000241416	291	397	514	3.45e-04	109	29	62	18	16
unique_5930	4910	4982	5223	ENSP00000350152	272	333	988	0.005	74	26	35	13	1
unique_5930	4910	4982	5223	ENSP00000369207	286	347	1002	0.005	74	26	35	13	1
unique_5935	196	292	703	ENSP00000377833	119	216	322	0.002	105	28	62	15	14
unique_5940	3588	3700	3827	ENSP00000353408	355	466	578	4.77e-04	114	29	82	3	6
unique_5940	418	551	3827	ENSP00000353408	347	474	578	0.002	134	35	93	6	6
unique_5995	2319	2511	4150	ENSP00000353408	355	527	578	0.008	193	43	130	20	5
unique_5996	55	163	169	ENSP00000317997	809	924	1552	2.71e-06	118	31	76	11	64
unique_5996	66	163	169	ENSP00000317997	771	880	1552	0.001	110	24	74	12	64
unique_5996	55	163	169	ENSP00000475084	813	928	1549	1.60e-05	118	29	78	11	64
unique_5996	66	163	169	ENSP00000475084	775	884	1549	8.33e-04	110	24	74	12	64
unique_6015	275	395	688	ENSP00000303830	1053	1184	1383	0.002	132	32	89	11	18
unique_6015	366	450	688	ENSP00000363702	329	388	531	0.007	85	23	37	25	12
unique_6047	192	341	387	ENSP00000363702	299	462	531	2.83e-06	178	43	93	42	39
unique_6047	193	306	387	ENSP00000397550	297	411	488	1.69e-05	117	32	80	5	29
unique_6047	193	325	387	ENSP00000442885	245	382	454	2.70e-05	140	37	94	9	34
unique_6047	211	278	387	ENSP00000241416	290	373	514	2.64e-04	84	24	44	16	18
unique_6056	27	170	782	ENSP00000442885	153	290	454	1.10e-06	152	47	83	22	18
unique_6056	27	170	782	ENSP00000397550	205	342	488	2.06e-06	152	47	83	22	18
unique_6056	80	170	782	ENSP00000241416	237	329	514	0.001	101	32	51	18	12
unique_6068	45	190	282	ENSP00000350152	212	331	988	0.010	149	36	81	32	52
unique_6068	45	190	282	ENSP00000369207	226	345	1002	0.010	149	36	81	32	52
unique_6109	588	648	774	ENSP00000442885	263	321	454	3.34e-04	61	20	39	2	8
unique_6109	580	648	774	ENSP00000397550	307	373	488	4.45e-04	69	22	45	2	9
unique_6146	470	583	2550	ENSP00000423517	697	810	821	3.64e-04	121	29	78	14	4
unique_6146	470	583	2550	ENSP00000484862	697	810	821	3.64e-04	121	29	78	14	4
unique_6146	470	583	2550	ENSP00000384229	697	810	821	3.64e-04	121	29	78	14	4
unique_6146	504	579	2550	ENSP00000350152	229	298	988	0.001	76	30	40	6	3
unique_6146	504	579	2550	ENSP00000369207	243	312	1002	0.001	76	30	40	6	3
unique_6148	918	1438	1882	ENSP00000494609	612	1037	1326	6.97e-22	532	135	280	117	67
unique_6148	597	745	1882	ENSP00000494609	427	550	1326	1.96e-17	149	52	72	25	67
unique_6148	1556	1664	1882	ENSP00000494609	1060	1166	1326	1.25e-15	109	44	63	2	67
unique_6148	24	500	1882	ENSP00000494609	10	450	1326	3.51e-11	501	95	322	84	67
unique_6148	613	744	1882	ENSP00000494609	1073	1191	1326	1.29e-07	135	41	75	19	67
unique_6148	1557	1670	1882	ENSP00000497203	1169	1278	1420	1.17e-19	114	50	60	4	43
unique_6148	670	745	1882	ENSP00000497203	427	502	1420	4.15e-16	76	36	40	0	43
unique_6148	1119	1404	1882	ENSP00000497203	847	1106	1420	1.63e-07	291	57	198	36	43
unique_6148	27	363	1882	ENSP00000497203	6	293	1420	2.80e-04	349	69	207	73	43
unique_6148	1557	1670	1882	ENSP00000003084	1230	1339	1481	1.25e-19	114	50	60	4	47
unique_6148	594	745	1882	ENSP00000003084	437	563	1481	1.46e-19	152	54	73	25	47
unique_6148	1119	1404	1882	ENSP00000003084	908	1167	1481	1.61e-07	291	57	198	36	47
unique_6148	27	363	1882	ENSP00000003084	6	293	1481	2.42e-04	349	69	207	73	47
unique_6148	597	745	1882	ENSP00000442024	352	475	785	1.48e-17	149	52	72	25	36
unique_6148	918	1195	1882	ENSP00000442024	537	758	785	8.09e-10	286	73	141	72	36
unique_6148	247	500	1882	ENSP00000442024	117	375	785	1.41e-07	270	58	185	27	36
unique_6148	1533	1633	1882	ENSP00000381467	92	178	667	0.006	104	27	57	20	5
unique_6151	281	519	708	ENSP00000303830	1029	1282	1383	2.72e-13	260	70	163	27	34
unique_6151	281	487	708	ENSP00000363702	209	440	531	4.98e-08	240	67	132	41	29
unique_6151	552	674	708	ENSP00000317997	745	880	1552	6.86e-08	139	38	82	19	17
unique_6151	282	464	708	ENSP00000241416	199	397	514	8.87e-08	208	51	123	34	26
unique_6151	281	471	708	ENSP00000397550	213	433	488	1.06e-06	230	58	124	48	27
unique_6151	281	462	708	ENSP00000442885	161	359	454	5.51e-06	209	54	118	37	26
unique_6151	560	674	708	ENSP00000475084	739	884	1549	5.45e-05	149	40	72	37	16
unique_6164	111	402	715	ENSP00000449607	72	384	488	3.85e-16	313	73	219	21	41
unique_6189	286	419	795	ENSP00000503116	182	302	449	3.95e-07	134	33	88	13	26
unique_6189	711	780	795	ENSP00000503116	362	428	449	0.005	76	30	31	15	26
unique_6189	286	419	795	ENSP00000504728	182	302	449	3.95e-07	134	33	88	13	26
unique_6189	711	780	795	ENSP00000504728	362	428	449	0.005	76	30	31	15	26
unique_6246	153	266	382	ENSP00000379442	35	141	641	2.46e-06	120	40	61	19	30
unique_6246	165	220	382	ENSP00000373539	846	902	2552	3.98e-04	57	22	34	1	18
unique_6246	153	218	382	ENSP00000373539	922	985	2552	0.010	66	21	43	2	18
unique_6296	232	335	2613	ENSP00000423517	718	820	821	2.60e-11	112	53	42	17	5
unique_6296	255	362	2613	ENSP00000423517	710	817	821	4.52e-11	114	48	54	12	5
unique_6296	232	335	2613	ENSP00000484862	718	820	821	2.60e-11	112	53	42	17	5
unique_6296	255	362	2613	ENSP00000484862	710	817	821	4.52e-11	114	48	54	12	5
unique_6296	232	335	2613	ENSP00000384229	718	820	821	2.60e-11	112	53	42	17	5
unique_6296	255	362	2613	ENSP00000384229	710	817	821	4.52e-11	114	48	54	12	5
unique_6296	180	306	2613	ENSP00000286614	203	340	608	0.006	139	37	89	13	5
unique_6301	307	408	489	ENSP00000303830	1134	1229	1383	0.005	103	21	74	8	21
unique_6301	324	408	489	ENSP00000241416	314	397	514	0.008	91	24	54	13	17
unique_6312	1593	1769	2885	ENSP00000303830	1134	1306	1383	0.005	185	43	122	20	6
unique_6369	352	460	551	ENSP00000397550	294	413	488	5.07e-07	122	32	75	15	20
unique_6369	352	460	551	ENSP00000442885	242	361	454	5.55e-07	122	32	75	15	20
unique_6369	381	461	551	ENSP00000363702	328	417	531	2.50e-05	91	25	55	11	15
unique_6369	366	490	551	ENSP00000303830	1132	1253	1383	4.48e-05	137	34	76	27	23
unique_6371	150	429	468	ENSP00000475405	18	315	402	1.27e-07	316	74	188	54	60
unique_6371	263	429	468	ENSP00000402228	164	346	433	0.002	190	40	120	30	49
unique_6371	103	163	468	ENSP00000402228	75	131	433	0.002	65	21	32	12	49
unique_6373	17	137	348	ENSP00000408335	906	1007	2004	0.001	127	38	58	31	35
unique_6403	66	190	768	ENSP00000403392	155	274	1190	8.64e-07	127	38	80	9	16
unique_6403	445	527	768	ENSP00000347927	350	438	1372	4.58e-05	93	33	46	14	20
unique_6403	403	554	768	ENSP00000347927	950	1096	1372	5.91e-05	167	48	84	35	20
unique_6403	481	553	768	ENSP00000347927	695	765	1372	9.50e-05	83	31	30	22	20
unique_6403	408	528	768	ENSP00000347927	688	805	1372	0.002	138	45	56	37	20
unique_6403	445	527	768	ENSP00000360997	350	438	1428	4.68e-05	93	33	46	14	20
unique_6403	403	554	768	ENSP00000360997	950	1096	1428	6.40e-05	167	48	84	35	20
unique_6403	481	553	768	ENSP00000360997	695	765	1428	8.99e-05	83	31	30	22	20
unique_6403	408	528	768	ENSP00000360997	688	805	1428	0.002	138	45	56	37	20
unique_6403	65	225	768	ENSP00000349252	146	296	1171	7.28e-05	167	39	106	22	21
unique_6403	478	582	768	ENSP00000299164	848	944	951	8.66e-04	108	35	59	14	16
unique_6403	459	528	768	ENSP00000299164	506	571	951	0.008	70	20	46	4	16
unique_6413	725	986	1004	ENSP00000494609	1041	1262	1326	2.89e-20	271	77	136	58	26
unique_6413	728	988	1004	ENSP00000494609	408	623	1326	4.44e-13	267	64	146	57	26
unique_6413	738	974	1004	ENSP00000003084	436	622	1481	1.03e-17	238	68	118	52	56
unique_6413	415	978	1004	ENSP00000003084	928	1423	1481	9.28e-16	581	135	344	102	56
unique_6413	415	978	1004	ENSP00000497203	867	1362	1420	1.04e-15	581	135	344	102	56
unique_6413	766	974	1004	ENSP00000497203	403	561	1420	2.45e-10	210	58	100	52	56
unique_6413	728	988	1004	ENSP00000442024	333	548	785	2.69e-13	267	64	146	57	26
unique_6413	719	1003	1004	ENSP00000381467	71	315	667	1.29e-10	296	69	165	62	28
unique_6426	433	547	2150	ENSP00000353408	349	453	578	0.003	116	29	75	12	5
unique_6436	768	836	1570	ENSP00000321573	211	281	776	0.005	75	25	40	10	4
unique_6448	108	142	146	ENSP00000397550	331	365	488	0.009	35	13	22	0	24
unique_6449	261	343	429	ENSP00000397550	331	439	488	0.001	112	31	49	32	19
unique_6449	261	331	429	ENSP00000442885	279	361	454	0.006	86	24	44	18	17
unique_6548	242	467	567	ENSP00000303830	1029	1229	1383	5.11e-05	235	56	136	43	40
unique_6548	368	487	567	ENSP00000397550	309	443	488	5.25e-04	139	37	79	23	21
unique_6548	388	468	567	ENSP00000363702	325	417	531	0.001	93	21	60	12	14
unique_6548	391	467	567	ENSP00000442885	278	361	454	0.001	85	22	54	9	14
unique_6548	388	465	567	ENSP00000241416	314	395	514	0.005	84	20	56	8	14
unique_6549	363	488	567	ENSP00000397550	304	444	488	5.44e-04	148	38	81	29	22
unique_6549	374	467	567	ENSP00000303830	1137	1229	1383	5.86e-04	96	23	68	5	17
unique_6549	363	446	567	ENSP00000442885	252	341	454	8.67e-04	94	24	56	14	15
unique_6549	388	468	567	ENSP00000363702	325	417	531	0.002	94	22	58	14	14
unique_6549	375	465	567	ENSP00000241416	291	395	514	0.003	107	27	62	18	16
unique_6564	1701	1857	2431	ENSP00000398879	278	436	715	0.002	159	38	119	2	6
unique_6591	355	393	915	ENSP00000369207	101	139	1002	0.007	39	17	22	0	4
unique_6591	355	393	915	ENSP00000350152	87	125	988	0.008	39	17	22	0	4
unique_6602	91	144	1291	ENSP00000317997	811	864	1552	2.99e-04	54	19	35	0	4
unique_6602	91	144	1291	ENSP00000475084	815	868	1549	0.002	54	18	36	0	4
unique_6664	402	484	570	ENSP00000397550	331	439	488	3.15e-04	112	32	48	32	15
unique_6664	402	472	570	ENSP00000442885	279	361	454	0.001	86	25	43	18	12
unique_6665	402	484	570	ENSP00000397550	331	439	488	1.44e-04	112	32	48	32	15
unique_6665	402	472	570	ENSP00000442885	279	361	454	6.56e-04	86	25	43	18	12
unique_6666	342	424	463	ENSP00000397550	331	439	488	4.74e-04	112	31	49	32	18
unique_6666	342	412	463	ENSP00000442885	279	361	454	0.001	86	24	44	18	15
unique_6670	411	493	579	ENSP00000397550	331	439	488	1.64e-04	112	32	48	32	14
unique_6670	267	481	579	ENSP00000442885	154	361	454	4.02e-04	248	61	114	73	37
unique_6672	411	493	579	ENSP00000397550	331	439	488	1.74e-04	112	32	48	32	14
unique_6672	267	481	579	ENSP00000442885	154	361	454	5.39e-04	248	61	114	73	37
unique_6681	582	826	1544	ENSP00000494609	1041	1274	1326	3.83e-29	245	76	158	11	53
unique_6681	1264	1508	1544	ENSP00000494609	1039	1249	1326	1.20e-25	246	77	133	36	53
unique_6681	1064	1526	1544	ENSP00000494609	222	621	1326	5.93e-22	481	112	270	99	53
unique_6681	554	914	1544	ENSP00000494609	393	703	1326	2.00e-15	367	90	215	62	53
unique_6681	1064	1526	1544	ENSP00000442024	147	546	785	3.84e-22	481	112	270	99	53
unique_6681	560	914	1544	ENSP00000442024	324	628	785	9.71e-16	361	89	210	62	53
unique_6681	1129	1512	1544	ENSP00000497203	997	1361	1420	3.66e-20	407	96	246	65	41
unique_6681	599	825	1544	ENSP00000497203	1165	1380	1420	8.88e-18	227	61	155	11	41
unique_6681	1378	1530	1544	ENSP00000497203	442	578	1420	5.60e-10	155	47	88	20	41
unique_6681	664	794	1544	ENSP00000497203	431	558	1420	1.43e-08	132	37	90	5	41
unique_6681	1129	1512	1544	ENSP00000003084	1058	1422	1481	4.47e-20	407	96	246	65	41
unique_6681	599	825	1544	ENSP00000003084	1226	1441	1481	9.72e-18	227	61	155	11	41
unique_6681	599	794	1544	ENSP00000003084	440	619	1481	4.84e-13	197	50	129	18	41
unique_6681	1282	1530	1544	ENSP00000003084	439	639	1481	1.03e-12	251	63	136	52	41
unique_6681	581	756	1544	ENSP00000381467	76	251	667	1.92e-11	189	53	110	26	26
unique_6681	1250	1468	1544	ENSP00000381467	54	251	667	2.22e-07	232	57	128	47	26
unique_6688	1777	1889	2850	ENSP00000423517	699	819	821	0.002	126	33	75	18	4
unique_6688	1777	1889	2850	ENSP00000484862	699	819	821	0.002	126	33	75	18	4
unique_6688	1777	1889	2850	ENSP00000384229	699	819	821	0.002	126	33	75	18	4
unique_6696	239	1253	2156	ENSP00000408335	194	1125	2004	2.57e-14	1080	271	596	213	94
unique_6696	324	1461	2156	ENSP00000408335	24	1079	2004	6.40e-12	1221	301	672	248	94
unique_6696	1105	2086	2156	ENSP00000408335	101	972	2004	1.00e-11	1038	263	553	222	94
unique_6696	841	1898	2156	ENSP00000408335	101	1120	2004	1.01e-10	1167	279	632	256	94
unique_6696	101	725	2156	ENSP00000408335	517	1125	2004	1.59e-09	689	169	376	144	94
unique_6696	852	1985	2156	ENSP00000408335	24	1041	2004	8.22e-07	1210	295	647	268	94
unique_6696	101	1146	2156	ENSP00000408335	160	1161	2004	1.95e-06	1159	276	613	270	94
unique_6696	1640	2089	2156	ENSP00000408335	25	439	2004	1.61e-04	480	120	265	95	94
unique_6696	1368	2118	2156	ENSP00000408335	101	769	2004	0.002	812	206	402	204	94
unique_6696	1399	1782	2156	ENSP00000310658	63	451	1000	4.13e-05	433	119	221	93	18
unique_6696	1175	1384	2156	ENSP00000373539	1401	1596	2552	6.62e-05	220	62	124	34	42
unique_6696	1167	1424	2156	ENSP00000373539	2082	2353	2552	2.06e-04	281	64	185	32	42
unique_6696	383	595	2156	ENSP00000373539	1401	1598	2552	7.07e-04	222	62	127	33	42
unique_6696	647	859	2156	ENSP00000373539	1401	1598	2552	7.07e-04	222	62	127	33	42
unique_6696	911	1123	2156	ENSP00000373539	1401	1598	2552	0.002	222	60	129	33	42
unique_6705	134	248	299	ENSP00000373539	851	954	2552	9.03e-07	116	37	66	13	60
unique_6705	71	192	299	ENSP00000373539	2054	2157	2552	1.27e-04	122	37	67	18	60
unique_6705	72	234	299	ENSP00000373539	1440	1584	2552	0.006	165	46	97	22	60
unique_6705	67	249	299	ENSP00000408335	934	1091	2004	7.27e-06	185	52	104	29	63
unique_6705	126	237	299	ENSP00000408335	907	997	2004	5.55e-05	113	38	52	23	63
unique_6705	65	237	299	ENSP00000408335	693	835	2004	7.94e-05	178	58	80	40	63
unique_6705	63	241	299	ENSP00000408335	392	546	2004	5.71e-04	186	56	92	38	63
unique_6705	64	192	299	ENSP00000408335	768	874	2004	0.008	129	37	70	22	63
unique_6711	222	606	1068	ENSP00000300060	139	524	968	8.42e-28	419	111	241	67	36
unique_6790	450	536	992	ENSP00000299164	840	916	951	0.003	94	34	36	24	9
unique_6795	322	550	773	ENSP00000260061	263	551	663	1.68e-05	299	80	139	80	39
unique_6795	490	595	773	ENSP00000260061	313	420	663	0.007	111	40	63	8	39
unique_6795	452	547	773	ENSP00000260061	178	275	663	0.008	101	35	58	8	39
unique_6795	472	622	773	ENSP00000260061	52	203	663	0.008	163	55	85	23	39
unique_6795	442	531	773	ENSP00000298119	94	187	720	1.53e-04	94	32	58	4	12
unique_6798	2109	2148	2593	ENSP00000241416	360	404	514	0.006	45	19	21	5	2
unique_6798	2102	2195	2593	ENSP00000303830	1190	1286	1383	0.007	97	21	73	3	4
unique_6828	431	514	5010	ENSP00000254301	11	96	251	0.002	86	29	55	2	2
unique_6843	19	215	691	ENSP00000241416	199	399	514	5.98e-14	214	63	121	30	29
unique_6843	9	249	691	ENSP00000363702	200	454	531	1.80e-11	264	71	161	32	35
unique_6843	11	314	691	ENSP00000303830	1022	1310	1383	3.62e-11	335	80	178	77	44
unique_6843	4	213	691	ENSP00000397550	199	413	488	3.78e-07	239	61	125	53	30
unique_6843	4	213	691	ENSP00000442885	147	361	454	1.31e-06	239	61	125	53	30
unique_6859	936	1043	1212	ENSP00000379442	35	140	641	3.42e-17	113	49	52	12	9
unique_6859	936	1043	1212	ENSP00000310658	56	157	1000	7.67e-15	112	47	51	14	13
unique_6859	941	1073	1212	ENSP00000310658	296	414	1000	2.04e-11	137	50	65	22	13
unique_6859	967	1098	1212	ENSP00000310658	45	158	1000	1.55e-08	134	41	71	22	13
unique_6859	952	1043	1212	ENSP00000310658	111	203	1000	4.01e-06	95	33	57	5	13
unique_6859	968	1072	1212	ENSP00000310658	283	383	1000	5.31e-05	109	33	64	12	13
unique_6859	936	1098	1212	ENSP00000373539	1440	1588	2552	1.68e-13	170	56	86	28	16
unique_6859	936	1043	1212	ENSP00000373539	879	985	2552	2.15e-10	113	43	59	11	16
unique_6859	927	1116	1212	ENSP00000373539	195	372	2552	1.32e-08	193	49	126	18	16
unique_6859	926	1052	1212	ENSP00000373539	236	362	2552	5.82e-07	134	38	82	14	16
unique_6859	936	998	1212	ENSP00000373539	922	987	2552	2.56e-06	66	23	40	3	16
unique_6859	951	1098	1212	ENSP00000373539	1415	1546	2552	1.03e-05	151	46	83	22	16
unique_6859	936	1093	1212	ENSP00000373539	2051	2197	2552	1.80e-05	161	43	101	17	16
unique_6859	936	1099	1212	ENSP00000373539	837	987	2552	4.93e-05	169	49	97	23	16
unique_6859	923	965	1212	ENSP00000373539	949	993	2552	1.93e-04	45	18	25	2	16
unique_6859	951	1098	1212	ENSP00000373539	763	901	2552	0.007	167	46	74	47	16
unique_6859	615	882	1212	ENSP00000482760	190	454	970	9.57e-10	285	70	178	37	22
unique_6859	578	882	1212	ENSP00000506143	106	402	795	8.72e-09	335	80	187	68	25
unique_6859	615	882	1212	ENSP00000477768	190	454	653	1.01e-08	293	71	169	53	22
unique_6859	929	1105	1212	ENSP00000408335	477	678	2004	4.00e-08	223	61	95	67	17
unique_6859	928	1107	1212	ENSP00000408335	931	1088	2004	5.74e-06	182	51	105	26	17
unique_6859	928	1058	1212	ENSP00000408335	356	481	2004	1.12e-05	133	43	81	9	17
unique_6859	936	1098	1212	ENSP00000408335	901	1038	2004	1.36e-05	164	48	89	27	17
unique_6859	951	1099	1212	ENSP00000408335	460	582	2004	4.31e-05	150	43	79	28	17
unique_6859	907	1043	1212	ENSP00000408335	103	225	2004	6.19e-05	139	42	79	18	17
unique_6859	952	1040	1212	ENSP00000408335	262	343	2004	0.004	94	33	44	17	17
unique_6859	942	1040	1212	ENSP00000308117	246	337	758	7.69e-08	105	35	51	19	8
unique_6859	952	997	1212	ENSP00000385639	123	167	274	0.001	46	18	27	1	4
unique_6873	19	179	2879	ENSP00000303830	1066	1233	1383	2.15e-15	171	53	105	13	6
unique_6873	50	184	2879	ENSP00000241416	260	406	514	7.91e-10	147	45	90	12	5
unique_6873	6	175	2879	ENSP00000397550	226	413	488	4.44e-07	197	53	108	36	6
unique_6873	51	186	2879	ENSP00000363702	273	428	531	8.42e-07	161	43	88	30	5
unique_6873	6	175	2879	ENSP00000442885	174	361	454	1.74e-06	197	53	108	36	6
unique_6891	635	764	1601	ENSP00000254301	38	149	251	2.14e-07	133	47	62	24	8
unique_6922	2552	2729	3821	ENSP00000353408	366	538	578	0.002	185	44	122	19	5
unique_7027	203	340	469	ENSP00000379442	11	142	641	7.79e-07	143	43	84	16	29
unique_7027	242	344	469	ENSP00000308117	250	346	758	0.003	109	32	59	18	22
unique_7027	248	359	469	ENSP00000373539	181	284	2552	0.007	112	29	75	8	24
unique_7032	28	533	545	ENSP00000503139	41	554	574	2.42e-08	555	120	345	90	93
unique_7032	28	533	545	ENSP00000412227	41	554	574	2.42e-08	555	120	345	90	93
unique_7032	28	533	545	ENSP00000412717	41	554	574	2.42e-08	555	120	345	90	93
unique_7050	3	141	203	ENSP00000442885	242	382	454	1.17e-06	147	38	95	14	68
unique_7050	35	157	203	ENSP00000363702	310	462	531	2.09e-06	156	37	83	36	61
unique_7050	3	99	203	ENSP00000397550	294	393	488	4.32e-06	105	29	63	13	48
unique_7050	28	97	203	ENSP00000241416	291	376	514	7.50e-05	86	24	46	16	34
unique_7062	2756	2932	2981	ENSP00000353408	348	550	578	5.53e-04	205	51	124	30	6
unique_7073	14	253	2095	ENSP00000303830	1029	1280	1383	3.54e-14	261	66	165	30	11
unique_7073	15	199	2095	ENSP00000241416	199	397	514	6.44e-13	205	63	116	26	9
unique_7073	10	200	2095	ENSP00000363702	205	417	531	1.35e-12	222	62	120	40	9
unique_7073	9	199	2095	ENSP00000397550	208	413	488	1.21e-10	218	65	114	39	9
unique_7073	9	199	2095	ENSP00000442885	156	361	454	1.19e-09	218	64	115	39	9
unique_7089	246	360	858	ENSP00000363702	278	403	531	0.002	127	36	78	13	13
unique_7097	193	352	1258	ENSP00000303830	1100	1229	1383	1.29e-06	160	44	86	30	13
unique_7097	197	382	1258	ENSP00000363702	280	448	531	0.004	206	56	93	57	15
unique_7169	18	45	100	ENSP00000423517	623	650	821	0.009	28	12	16	0	28
unique_7169	18	45	100	ENSP00000484862	623	650	821	0.009	28	12	16	0	28
unique_7169	18	45	100	ENSP00000384229	623	650	821	0.009	28	12	16	0	28
unique_7181	92	186	226	ENSP00000353013	8	92	491	8.70e-04	95	31	54	10	42
unique_7182	1328	1439	4761	ENSP00000299164	836	939	951	5.88e-06	122	43	51	28	11
unique_7182	957	1071	4761	ENSP00000299164	810	919	951	4.61e-05	118	34	73	11	11
unique_7182	506	622	4761	ENSP00000299164	455	555	951	1.69e-04	119	31	68	20	11
unique_7182	862	915	4761	ENSP00000299164	515	570	951	3.76e-04	56	24	30	2	11
unique_7182	989	1044	4761	ENSP00000299164	515	572	951	6.78e-04	58	24	32	2	11
unique_7182	1282	1378	4761	ENSP00000299164	848	935	951	0.002	98	33	54	11	11
unique_7182	1382	1442	4761	ENSP00000299164	513	574	951	0.004	62	21	40	1	11
unique_7182	1082	1156	4761	ENSP00000299164	490	566	951	0.010	84	29	39	16	11
unique_7182	1066	1156	4761	ENSP00000360997	344	434	1428	1.08e-04	101	40	41	20	5
unique_7182	583	637	4761	ENSP00000360997	380	439	1428	0.001	60	25	30	5	5
unique_7182	978	1128	4761	ENSP00000360997	942	1096	1428	0.003	168	53	85	30	5
unique_7182	1001	1182	4761	ENSP00000360997	903	1090	1428	0.009	203	67	100	36	5
unique_7182	1066	1156	4761	ENSP00000347927	344	434	1372	1.29e-04	101	40	41	20	5
unique_7182	583	637	4761	ENSP00000347927	380	439	1372	0.001	60	25	30	5	5
unique_7182	978	1128	4761	ENSP00000347927	942	1096	1372	0.004	168	53	85	30	5
unique_7192	48	378	378	ENSP00000371493	105	401	492	6.09e-12	333	77	218	38	88
unique_7246	83	158	3984	ENSP00000423517	751	820	821	7.49e-04	76	26	44	6	2
unique_7246	83	158	3984	ENSP00000484862	751	820	821	7.49e-04	76	26	44	6	2
unique_7246	83	158	3984	ENSP00000384229	751	820	821	7.49e-04	76	26	44	6	2
unique_7248	155	248	462	ENSP00000381467	104	195	667	0.004	97	33	56	8	20
unique_7252	307	614	618	ENSP00000475405	5	316	402	1.39e-09	343	81	196	66	50
unique_7252	274	614	618	ENSP00000402228	75	347	433	1.12e-08	362	88	164	110	55
unique_7273	157	270	289	ENSP00000408335	1611	1738	2004	1.04e-04	136	44	62	30	39
unique_7275	1809	1968	2161	ENSP00000241416	283	410	514	1.35e-09	173	51	64	58	7
unique_7275	1589	1693	2161	ENSP00000397550	205	308	488	1.40e-06	109	35	65	9	12
unique_7275	1803	1955	2161	ENSP00000397550	292	413	488	4.09e-04	165	44	66	55	12
unique_7275	1811	1957	2161	ENSP00000303830	1132	1231	1383	1.61e-06	147	37	63	47	10
unique_7275	2094	2152	2161	ENSP00000303830	1240	1295	1383	1.02e-04	59	20	36	3	10
unique_7275	1589	1693	2161	ENSP00000442885	153	256	454	5.23e-06	109	35	65	9	8
unique_7275	1803	1869	2161	ENSP00000442885	240	305	454	0.003	73	26	34	13	8
unique_7275	1812	1956	2161	ENSP00000363702	298	417	531	2.54e-04	164	42	59	63	7
unique_7276	5	175	241	ENSP00000442885	176	361	454	2.46e-12	195	56	106	33	71
unique_7276	5	175	241	ENSP00000397550	228	413	488	3.06e-12	195	56	106	33	71
unique_7276	8	199	241	ENSP00000303830	1054	1254	1383	1.24e-09	204	47	142	15	80
unique_7276	30	175	241	ENSP00000241416	234	397	514	2.89e-09	164	43	103	18	61
unique_7276	7	153	241	ENSP00000363702	226	388	531	2.32e-04	170	38	102	30	61
unique_7278	1044	1108	2419	ENSP00000503116	2	68	449	3.84e-04	71	24	37	10	3
unique_7278	1044	1108	2419	ENSP00000504728	2	68	449	3.84e-04	71	24	37	10	3
unique_7280	319	621	968	ENSP00000506143	108	406	795	3.80e-11	329	84	189	56	31
unique_7280	325	621	968	ENSP00000477768	161	458	653	4.44e-09	326	81	188	57	31
unique_7280	325	621	968	ENSP00000482760	161	458	970	1.88e-08	326	81	188	57	31
unique_7290	150	257	1297	ENSP00000397550	240	357	488	6.83e-05	118	35	73	10	8
unique_7290	155	257	1297	ENSP00000442885	193	305	454	3.26e-04	113	35	68	10	8
unique_7290	222	260	1297	ENSP00000303830	1146	1184	1383	0.003	39	14	25	0	3
unique_7290	215	257	1297	ENSP00000241416	302	344	514	0.005	43	18	25	0	3
unique_7337	911	971	1030	ENSP00000373539	499	557	2552	0.006	61	22	37	2	6
unique_7351	609	643	2332	ENSP00000286614	293	328	608	6.57e-04	36	15	20	1	2
unique_7351	615	742	2332	ENSP00000367227	8	146	473	0.009	145	37	85	23	5
unique_7353	228	625	664	ENSP00000449607	25	448	488	9.62e-08	433	88	301	44	60
unique_7358	1890	2005	2937	ENSP00000423517	701	820	821	5.45e-04	120	33	83	4	4
unique_7358	1890	2005	2937	ENSP00000484862	701	820	821	5.45e-04	120	33	83	4	4
unique_7358	1890	2005	2937	ENSP00000384229	701	820	821	5.45e-04	120	33	83	4	4
unique_7358	2719	2758	2937	ENSP00000373539	2421	2460	2552	0.004	40	13	27	0	1
unique_7358	1904	2016	2937	ENSP00000308117	541	665	758	0.004	128	33	77	18	4
unique_7370	301	489	795	ENSP00000363702	208	417	531	1.38e-09	219	64	116	39	24
unique_7370	302	539	795	ENSP00000303830	1029	1280	1383	2.34e-08	260	67	163	30	30
unique_7370	301	488	795	ENSP00000442885	160	361	454	5.34e-07	214	56	120	38	24
unique_7370	301	488	795	ENSP00000397550	212	413	488	2.54e-06	214	56	120	38	24
unique_7370	407	533	795	ENSP00000241416	309	434	514	3.91e-06	134	35	84	15	16
unique_7382	554	624	4579	ENSP00000312082	705	777	1060	7.66e-07	73	30	41	2	2
unique_7408	273	337	1166	ENSP00000374372	202	266	2329	0.002	65	21	44	0	6
unique_7451	266	308	970	ENSP00000408335	1634	1676	2004	0.003	43	20	23	0	4
unique_7469	133	319	713	ENSP00000408335	1678	1859	2004	2.26e-06	187	56	126	5	26
unique_7469	209	275	713	ENSP00000408335	1619	1686	2004	6.64e-04	68	26	41	1	26
unique_7483	780	872	975	ENSP00000500732	150	232	313	0.002	94	28	54	12	10
unique_7483	780	872	975	ENSP00000499850	150	232	313	0.002	94	28	54	12	10
unique_7483	780	872	975	ENSP00000500620	150	232	313	0.002	94	28	54	12	10
unique_7513	482	848	880	ENSP00000496697	82	419	600	0.001	377	75	253	49	42
unique_7513	482	848	880	ENSP00000496171	82	419	600	0.001	377	75	253	49	42
unique_7551	1433	1548	1567	ENSP00000303830	1133	1229	1383	0.003	122	31	60	31	7
unique_7572	385	450	814	ENSP00000321573	207	275	776	6.17e-05	69	27	39	3	8
unique_7573	32	650	667	ENSP00000324173	20	644	655	0.0	625	442	177	6	93
unique_7573	32	650	667	ENSP00000506097	20	606	617	0.0	625	413	168	44	93
unique_7574	990	1171	2642	ENSP00000353408	307	483	578	7.38e-04	182	41	136	5	7
unique_7576	80	289	450	ENSP00000241416	196	397	514	1.50e-10	228	64	120	44	47
unique_7576	72	356	450	ENSP00000363702	199	485	531	2.63e-09	315	76	181	58	63
unique_7576	82	322	450	ENSP00000303830	1029	1263	1383	8.30e-08	266	55	155	56	54
unique_7576	78	289	450	ENSP00000397550	209	413	488	1.42e-06	239	65	113	61	47
unique_7576	78	289	450	ENSP00000442885	157	361	454	1.47e-06	239	65	113	61	47
unique_7584	16	90	288	ENSP00000408335	1651	1726	2004	3.13e-07	76	29	46	1	42
unique_7584	4	86	288	ENSP00000408335	1605	1688	2004	1.25e-06	84	29	54	1	42
unique_7584	14	124	288	ENSP00000408335	1682	1793	2004	2.24e-05	112	36	75	1	42
unique_7584	12	93	288	ENSP00000408335	1714	1795	2004	8.72e-04	82	27	55	0	42
unique_7595	2327	2401	2681	ENSP00000423517	738	819	821	0.001	82	26	49	7	3
unique_7595	2327	2401	2681	ENSP00000484862	738	819	821	0.001	82	26	49	7	3
unique_7595	2327	2401	2681	ENSP00000384229	738	819	821	0.001	82	26	49	7	3
unique_7617	28	396	438	ENSP00000371493	105	417	492	4.59e-12	382	91	209	82	84
unique_7668	600	729	7449	ENSP00000350152	236	364	988	0.004	130	33	96	1	2
unique_7668	600	729	7449	ENSP00000369207	250	378	1002	0.004	130	33	96	1	2
unique_7677	20	81	167	ENSP00000317997	822	882	1552	1.63e-05	62	22	39	1	37
unique_7677	20	81	167	ENSP00000475084	826	886	1549	0.004	62	19	42	1	37
unique_7685	133	214	989	ENSP00000254301	31	125	251	1.90e-05	95	31	51	13	8
unique_7710	84	161	237	ENSP00000350152	232	336	988	4.26e-04	105	30	48	27	33
unique_7710	84	161	237	ENSP00000369207	246	350	1002	4.27e-04	105	30	48	27	33
unique_7722	879	1127	1162	ENSP00000494609	1033	1278	1326	4.29e-31	250	81	164	5	22
unique_7722	905	1135	1162	ENSP00000494609	427	640	1326	2.21e-17	232	60	153	19	22
unique_7722	906	1120	1162	ENSP00000003084	1227	1439	1481	5.04e-21	217	61	150	6	19
unique_7722	906	1115	1162	ENSP00000003084	441	637	1481	9.10e-17	211	57	139	15	19
unique_7722	906	1120	1162	ENSP00000497203	1166	1378	1420	5.04e-21	217	61	150	6	19
unique_7722	929	1115	1162	ENSP00000497203	403	576	1420	5.49e-12	188	50	123	15	19
unique_7722	905	1135	1162	ENSP00000442024	352	565	785	1.70e-17	232	60	153	19	20
unique_7722	818	1084	1162	ENSP00000381467	24	275	667	3.27e-12	280	69	170	41	23
unique_7723	151	252	369	ENSP00000312082	708	794	1060	3.54e-05	105	35	49	21	28
unique_7723	90	259	369	ENSP00000260061	56	218	663	0.010	186	52	95	39	46
unique_7756	135	176	1478	ENSP00000350152	50	91	988	0.005	42	14	28	0	3
unique_7759	488	753	774	ENSP00000494609	1031	1272	1326	2.05e-37	266	88	154	24	37
unique_7759	537	771	774	ENSP00000494609	428	649	1326	6.95e-23	236	65	156	15	37
unique_7759	518	751	774	ENSP00000497203	1147	1377	1420	4.12e-25	234	63	168	3	30
unique_7759	560	742	774	ENSP00000497203	403	572	1420	9.84e-14	185	50	118	17	30
unique_7759	518	751	774	ENSP00000003084	1208	1438	1481	4.73e-25	234	63	168	3	30
unique_7759	536	742	774	ENSP00000003084	440	633	1481	8.13e-21	209	59	133	17	30
unique_7759	537	771	774	ENSP00000442024	353	574	785	3.31e-23	236	65	156	15	30
unique_7759	501	749	774	ENSP00000381467	77	311	667	1.75e-15	262	72	150	40	32
unique_7760	2391	2553	5664	ENSP00000310658	632	787	1000	1.02e-06	173	47	99	27	17
unique_7760	2864	3008	5664	ENSP00000310658	641	775	1000	1.29e-05	150	48	82	20	17
unique_7760	3523	3621	5664	ENSP00000310658	711	804	1000	1.35e-04	99	28	66	5	17
unique_7760	1879	2065	5664	ENSP00000310658	639	804	1000	3.58e-04	191	48	114	29	17
unique_7760	3523	3630	5664	ENSP00000310658	654	797	1000	0.002	148	40	64	44	17
unique_7760	2224	2337	5664	ENSP00000310658	697	811	1000	0.003	122	36	71	15	17
unique_7760	2743	2897	5664	ENSP00000310658	657	804	1000	0.003	169	49	85	35	17
unique_7760	1753	1898	5664	ENSP00000310658	641	804	1000	0.005	172	45	93	34	17
unique_7760	5361	5543	5664	ENSP00000353408	349	528	578	0.002	188	41	134	13	13
unique_7760	5121	5326	5664	ENSP00000353408	350	550	578	0.002	221	56	130	35	13
unique_7760	5395	5580	5664	ENSP00000353408	303	485	578	0.006	198	49	122	27	13
unique_7760	4483	4773	5664	ENSP00000353408	293	538	578	0.006	294	61	182	51	13
unique_7760	3312	3389	5664	ENSP00000482760	712	789	970	0.009	81	27	48	6	1
unique_7792	475	629	2672	ENSP00000310658	641	804	1000	3.93e-06	166	47	106	13	6
unique_7795	95	199	288	ENSP00000408335	868	961	2004	4.81e-06	105	37	57	11	46
unique_7795	75	202	288	ENSP00000408335	661	801	2004	1.81e-04	153	42	74	37	46
unique_7795	71	201	288	ENSP00000408335	929	1082	2004	0.005	157	39	89	29	46
unique_7795	82	202	288	ENSP00000408335	167	272	2004	0.007	122	33	72	17	46
unique_7795	91	173	288	ENSP00000408335	414	486	2004	0.008	83	23	50	10	46
unique_7795	105	241	288	ENSP00000364709	73	193	489	0.006	141	39	78	24	48
unique_7808	446	510	1299	ENSP00000321573	211	275	776	0.003	67	22	41	4	5
unique_7827	6	85	2606	ENSP00000423517	739	820	821	0.003	82	26	54	2	3
unique_7827	6	85	2606	ENSP00000484862	739	820	821	0.003	82	26	54	2	3
unique_7827	6	85	2606	ENSP00000384229	739	820	821	0.003	82	26	54	2	3
unique_7838	2921	2993	3827	ENSP00000310658	698	788	1000	9.37e-05	91	30	43	18	8
unique_7838	1419	1577	3827	ENSP00000310658	632	788	1000	0.005	169	46	101	22	8
unique_7838	2959	3074	3827	ENSP00000310658	641	788	1000	0.007	149	43	72	34	8
unique_7838	3326	3422	3827	ENSP00000482760	733	821	970	0.003	99	30	57	12	3
unique_7846	90	399	600	ENSP00000500577	9	333	416	5.74e-21	332	88	215	29	52
unique_7846	53	331	600	ENSP00000366809	72	323	443	3.91e-06	289	71	171	47	47
unique_7848	225	500	688	ENSP00000500577	82	341	416	1.10e-24	283	84	169	30	40
unique_7848	222	425	688	ENSP00000366809	144	347	443	2.24e-07	219	62	127	30	30
unique_7886	1920	2027	2705	ENSP00000423517	728	816	821	0.002	110	29	58	23	10
unique_7886	1905	1997	2705	ENSP00000423517	728	816	821	0.003	98	27	57	14	10
unique_7886	1950	2042	2705	ENSP00000423517	728	816	821	0.003	98	28	56	14	10
unique_7886	1965	2057	2705	ENSP00000423517	728	816	821	0.004	98	27	57	14	10
unique_7886	1875	1952	2705	ENSP00000423517	728	816	821	0.004	89	24	54	11	10
unique_7886	2069	2147	2705	ENSP00000423517	729	816	821	0.007	88	22	57	9	10
unique_7886	1920	2027	2705	ENSP00000484862	728	816	821	0.002	110	29	58	23	10
unique_7886	1905	1997	2705	ENSP00000484862	728	816	821	0.003	98	27	57	14	10
unique_7886	1950	2042	2705	ENSP00000484862	728	816	821	0.003	98	28	56	14	10
unique_7886	1965	2057	2705	ENSP00000484862	728	816	821	0.004	98	27	57	14	10
unique_7886	1875	1952	2705	ENSP00000484862	728	816	821	0.004	89	24	54	11	10
unique_7886	2069	2147	2705	ENSP00000484862	729	816	821	0.007	88	22	57	9	10
unique_7886	1920	2027	2705	ENSP00000384229	728	816	821	0.002	110	29	58	23	10
unique_7886	1905	1997	2705	ENSP00000384229	728	816	821	0.003	98	27	57	14	10
unique_7886	1950	2042	2705	ENSP00000384229	728	816	821	0.003	98	28	56	14	10
unique_7886	1965	2057	2705	ENSP00000384229	728	816	821	0.004	98	27	57	14	10
unique_7886	1875	1952	2705	ENSP00000384229	728	816	821	0.004	89	24	54	11	10
unique_7886	2069	2147	2705	ENSP00000384229	729	816	821	0.007	88	22	57	9	10
unique_7907	1528	1623	4533	ENSP00000423517	730	816	821	8.39e-05	104	33	46	25	2
unique_7907	1528	1623	4533	ENSP00000484862	730	816	821	8.39e-05	104	33	46	25	2
unique_7907	1528	1623	4533	ENSP00000384229	730	816	821	8.39e-05	104	33	46	25	2
unique_7909	1160	1329	3060	ENSP00000353408	351	524	578	0.008	174	36	134	4	6
unique_7911	90	186	192	ENSP00000317997	820	923	1552	1.86e-04	106	29	66	11	51
unique_7911	90	186	192	ENSP00000475084	824	927	1549	2.19e-04	106	29	66	11	51
unique_7960	1282	1365	2849	ENSP00000423517	737	820	821	6.04e-04	90	31	47	12	3
unique_7960	1282	1365	2849	ENSP00000484862	737	820	821	6.04e-04	90	31	47	12	3
unique_7960	1282	1365	2849	ENSP00000384229	737	820	821	6.04e-04	90	31	47	12	3
unique_7972	3674	3757	4117	ENSP00000423517	737	818	821	0.007	84	23	59	2	2
unique_7972	3674	3757	4117	ENSP00000484862	737	818	821	0.007	84	23	59	2	2
unique_7972	3674	3757	4117	ENSP00000384229	737	818	821	0.007	84	23	59	2	2
unique_7982	540	987	1147	ENSP00000408335	103	550	2004	1.89e-29	485	148	263	74	42
unique_7982	520	996	1147	ENSP00000408335	278	812	2004	2.56e-28	547	169	296	82	42
unique_7982	522	982	1147	ENSP00000408335	695	1193	2004	9.58e-24	508	150	302	56	42
unique_7982	746	994	1147	ENSP00000408335	35	300	2004	9.99e-11	292	90	133	69	42
unique_7982	520	659	1147	ENSP00000408335	970	1125	2004	6.84e-10	158	53	85	20	42
unique_7982	536	702	1147	ENSP00000373539	1982	2153	2552	7.09e-09	185	63	91	31	43
unique_7982	518	656	1147	ENSP00000373539	195	356	2552	3.05e-08	164	50	87	27	43
unique_7982	524	773	1147	ENSP00000373539	710	973	2552	7.58e-08	285	81	148	56	43
unique_7982	522	656	1147	ENSP00000373539	2009	2159	2552	6.90e-07	152	47	87	18	43
unique_7982	562	656	1147	ENSP00000373539	120	230	2552	8.96e-07	113	40	53	20	43
unique_7982	537	694	1147	ENSP00000373539	1369	1536	2552	4.80e-06	179	55	92	32	43
unique_7982	510	683	1147	ENSP00000373539	780	964	2552	5.63e-06	202	62	95	45	43
unique_7982	692	916	1147	ENSP00000373539	734	991	2552	9.57e-06	271	80	132	59	43
unique_7982	782	1002	1147	ENSP00000373539	118	330	2552	1.11e-05	251	66	117	68	43
unique_7982	784	982	1147	ENSP00000373539	748	946	2552	2.81e-04	233	64	101	68	43
unique_7982	538	656	1147	ENSP00000373539	134	270	2552	0.004	140	39	77	24	43
unique_7982	580	662	1147	ENSP00000373539	1953	2044	2552	0.008	92	27	56	9	43
unique_7982	713	954	1147	ENSP00000365332	12	311	402	3.02e-07	313	87	142	84	32
unique_7982	562	681	1147	ENSP00000365332	195	327	402	0.001	142	48	63	31	32
unique_7982	753	872	1147	ENSP00000200181	473	598	1823	9.72e-05	133	43	70	20	30
unique_7982	647	820	1147	ENSP00000200181	478	648	1823	3.25e-04	186	56	103	27	30
unique_7982	519	641	1147	ENSP00000200181	460	596	1823	4.96e-04	141	44	75	22	30
unique_7982	546	602	1147	ENSP00000331736	125	190	611	1.43e-04	66	23	34	9	5
unique_7982	918	1009	1147	ENSP00000220809	84	190	563	0.002	107	27	65	15	8
unique_7985	3193	3323	3449	ENSP00000369207	240	360	1002	1.01e-05	133	37	82	14	4
unique_7985	3193	3323	3449	ENSP00000350152	226	346	988	1.10e-05	133	37	82	14	4
unique_8014	124	232	237	ENSP00000317997	810	925	1552	4.17e-04	117	28	80	9	46
unique_8035	370	425	1451	ENSP00000408335	1634	1688	2004	0.003	56	25	30	1	4
unique_8064	2267	2346	2412	ENSP00000303830	1172	1254	1383	2.31e-06	83	25	55	3	3
unique_8064	3	62	2412	ENSP00000317997	821	880	1552	8.98e-05	60	21	39	0	2
unique_8064	3	62	2412	ENSP00000475084	825	884	1549	5.43e-04	60	19	41	0	2
unique_8096	40	89	920	ENSP00000310658	754	804	1000	0.010	52	20	29	3	5
unique_8135	14	155	187	ENSP00000408335	1599	1740	2004	7.83e-07	147	48	89	10	88
unique_8135	41	177	187	ENSP00000408335	1694	1832	2004	7.46e-04	144	45	87	12	88
unique_8135	40	140	187	ENSP00000408335	1726	1823	2004	0.002	101	35	63	3	88
unique_8161	276	332	647	ENSP00000345785	536	590	592	0.007	57	18	37	2	9
unique_8195	103	283	2909	ENSP00000353408	347	536	578	0.001	190	45	136	9	6
unique_8263	1439	1652	2751	ENSP00000353408	303	520	578	1.70e-07	221	55	156	10	15
unique_8263	1412	1598	2751	ENSP00000353408	352	537	578	2.05e-06	194	54	125	15	15
unique_8263	1235	1416	2751	ENSP00000353408	311	516	578	4.74e-05	207	58	123	26	15
unique_8263	1246	1500	2751	ENSP00000353408	301	547	578	5.35e-04	259	64	179	16	15
unique_8298	212	530	969	ENSP00000300060	225	556	968	3.24e-16	336	81	234	21	33
unique_8335	98	268	602	ENSP00000500577	92	269	416	2.87e-09	181	56	112	13	28
unique_8335	202	256	602	ENSP00000366809	255	308	443	5.86e-04	55	19	35	1	9
unique_8380	717	1009	1317	ENSP00000363702	207	494	531	7.84e-10	320	81	180	59	22
unique_8380	717	1027	1317	ENSP00000241416	196	494	514	1.41e-08	340	89	181	70	24
unique_8380	721	1022	1317	ENSP00000303830	1031	1294	1383	9.04e-08	326	83	157	86	23
unique_8380	790	875	1317	ENSP00000397550	278	357	488	5.96e-04	88	25	53	10	7
unique_8380	790	875	1317	ENSP00000442885	226	305	454	0.002	88	25	53	10	7
unique_8389	230	388	627	ENSP00000365840	219	368	485	5.01e-04	170	47	92	31	25
unique_8390	230	388	627	ENSP00000365840	219	368	485	5.32e-04	170	47	92	31	25
unique_8393	2750	2835	3432	ENSP00000350152	291	384	988	0.010	94	24	62	8	3
unique_8393	2750	2835	3432	ENSP00000369207	305	398	1002	0.010	94	24	62	8	3
unique_8396	1630	1847	2126	ENSP00000353408	348	575	578	0.008	234	45	167	22	10
unique_8429	793	1000	1417	ENSP00000300060	348	568	968	2.18e-20	223	67	139	17	15
unique_8532	208	335	337	ENSP00000260061	400	563	663	0.005	170	45	77	48	38
