# Supplementary material for: Molecular Mimicry between Toxoplasma gondii B-Cell Epitopes and Neurodevelopmental Proteins: An Immunoinformatic Approach
Source: Biomolecules. 2024 Aug 1;14(8):933. doi: 10.3390/biom14080933 (PMC11352964; doi:10.3390/biom14080933)
Supplement: Supplementary file 1 [file biomolecules-14-00933-s001.zip › Supplemental S2/random/blast-all_methods-hs_surface_random_2-filtered.txt]

unique_129	12	259	283	ENSP00000296474	1085	1333	1401	9.44e-14	255	63	179	13	88
unique_129	13	264	283	ENSP00000275493	716	965	1211	1.75e-11	261	56	185	20	89
unique_129	11	266	283	ENSP00000301178	538	806	895	1.33e-10	279	67	179	33	90
unique_277	1	666	666	ENSP00000247207	3	639	640	0.0	668	480	155	33	100
unique_355	1	267	270	ENSP00000393320	2	268	273	3.88e-104	267	137	130	0	99
unique_637	11	475	485	ENSP00000221130	65	521	523	4.52e-130	482	220	220	42	96
unique_2410	9	249	282	ENSP00000296474	1088	1333	1401	2.75e-15	251	61	175	15	85
unique_3546	76	416	416	ENSP00000343032	64	377	378	6.82e-62	354	123	178	53	82
unique_4007	19	563	567	ENSP00000373620	33	552	574	9.81e-11	575	136	354	85	96
unique_4057	49	523	540	ENSP00000221130	65	516	523	6.47e-40	484	128	315	41	88
unique_4296	7	171	201	ENSP00000005257	14	178	207	3.09e-36	166	66	98	2	82
unique_4468	18	554	574	ENSP00000373620	21	555	574	0.0	537	296	239	2	94
unique_4643	80	656	666	ENSP00000373620	13	555	574	1.95e-119	578	204	338	36	87
unique_4879	22	185	193	ENSP00000005257	16	172	207	1.18e-09	167	41	113	13	85
unique_5312	8	273	289	ENSP00000393320	4	270	273	2.17e-95	268	137	128	3	92
unique_5801	7	251	294	ENSP00000296474	1086	1333	1401	1.00e-11	254	60	179	15	83
unique_5801	7	268	294	ENSP00000301178	540	819	895	3.89e-10	284	63	195	26	89
unique_7032	28	533	545	ENSP00000373620	41	554	574	2.34e-08	555	120	345	90	93
unique_7192	31	375	378	ENSP00000451126	51	367	407	3.00e-21	358	93	211	54	91
unique_7192	31	375	378	ENSP00000451610	51	367	407	3.00e-21	358	93	211	54	91
unique_7192	31	375	378	ENSP00000450837	51	367	407	3.00e-21	358	93	211	54	91
unique_7192	51	378	378	ENSP00000403877	44	337	428	1.41e-09	330	74	218	38	87
unique_7276	28	230	241	ENSP00000301178	583	799	895	2.57e-11	220	51	149	20	84
unique_7573	41	641	667	ENSP00000247207	8	614	640	0.0	608	395	205	8	90
unique_7617	31	396	438	ENSP00000451126	67	399	407	1.57e-18	379	97	223	59	84
unique_7617	31	396	438	ENSP00000451610	67	399	407	1.57e-18	379	97	223	59	84
unique_7617	31	396	438	ENSP00000450837	67	399	407	1.57e-18	379	97	223	59	84
unique_8135	14	155	187	ENSP00000401321	644	785	1049	3.00e-07	147	48	89	10	88
unique_8135	41	177	187	ENSP00000401321	739	877	1049	1.38e-04	144	45	87	12	88
unique_8135	40	140	187	ENSP00000401321	771	868	1049	5.12e-04	101	35	63	3	88
unique_8135	35	114	187	ENSP00000401321	799	877	1049	0.008	80	26	53	1	88
