# Supplementary material for: Molecular Mimicry between Toxoplasma gondii B-Cell Epitopes and Neurodevelopmental Proteins: An Immunoinformatic Approach
Source: Biomolecules. 2024 Aug 1;14(8):933. doi: 10.3390/biom14080933 (PMC11352964; doi:10.3390/biom14080933)
Supplement: Supplementary file 1 [file biomolecules-14-00933-s001.zip › Supplemental S2/random/blast-all_methods-hs_surface_random_2-protein_ids.txt]

ENSP00000005257
ENSP00000221130
ENSP00000247207
ENSP00000275493
ENSP00000296474
ENSP00000301178
ENSP00000343032
ENSP00000373620
ENSP00000393320
ENSP00000401321
ENSP00000403877
ENSP00000450837
ENSP00000451126
ENSP00000451610
