# Supplementary material for: Molecular Mimicry between Toxoplasma gondii B-Cell Epitopes and Neurodevelopmental Proteins: An Immunoinformatic Approach
Source: Biomolecules. 2024 Aug 1;14(8):933. doi: 10.3390/biom14080933 (PMC11352964; doi:10.3390/biom14080933)
Supplement: Supplementary file 1 [file biomolecules-14-00933-s001.zip › Supplemental S2/random/blast-all_methods-hs_surface_random_2.txt]

unique_2	1470	1592	2375	ENSP00000503116	3	106	449	0.005	123	35	69	19	5
unique_9	43	197	541	ENSP00000373620	47	197	574	2.10e-07	159	42	105	12	29
unique_35	370	908	1044	ENSP00000498246	56	571	656	4.69e-55	559	154	342	63	52
unique_35	379	592	1044	ENSP00000494751	428	615	1279	1.42e-09	220	67	115	38	20
unique_35	352	611	1044	ENSP00000497274	1291	1529	1546	4.15e-05	270	61	168	41	25
unique_35	388	543	1044	ENSP00000497274	663	793	1546	1.81e-04	158	44	85	29	25
unique_62	152	200	279	ENSP00000275493	814	862	1211	2.43e-06	49	14	35	0	18
unique_62	152	208	279	ENSP00000296474	1185	1245	1401	6.66e-05	61	19	38	4	20
unique_62	152	198	279	ENSP00000263923	1005	1051	1357	7.51e-05	47	14	33	0	17
unique_62	156	203	279	ENSP00000358991	319	368	634	1.63e-04	50	16	32	2	17
unique_62	156	203	279	ENSP00000377291	319	368	683	1.95e-04	50	16	32	2	17
unique_62	152	198	279	ENSP00000301178	649	695	895	0.003	47	13	34	0	17
unique_70	1	172	215	ENSP00000005257	2	175	207	2.42e-36	175	68	103	4	80
unique_75	766	1421	1941	ENSP00000497274	636	1233	1546	5.40e-107	664	229	361	74	72
unique_75	294	689	1941	ENSP00000497274	198	617	1546	7.27e-58	433	142	241	50	72
unique_75	1509	1734	1941	ENSP00000497274	1233	1419	1546	4.27e-47	226	95	92	39	72
unique_75	1815	1913	1941	ENSP00000497274	1423	1521	1546	1.07e-26	99	54	45	0	72
unique_75	780	996	1941	ENSP00000497274	1314	1525	1546	1.28e-14	225	65	139	21	72
unique_75	1821	1924	1941	ENSP00000497274	753	859	1546	4.74e-05	107	29	75	3	72
unique_75	758	1012	1941	ENSP00000494751	403	640	1279	3.80e-51	258	118	117	23	66
unique_75	290	693	1941	ENSP00000494751	12	394	1279	9.68e-50	405	112	270	23	66
unique_75	1507	1734	1941	ENSP00000494751	925	1112	1279	1.55e-39	228	85	103	40	66
unique_75	1818	1929	1941	ENSP00000494751	1119	1230	1279	1.47e-30	112	55	57	0	66
unique_75	1135	1421	1941	ENSP00000494751	672	927	1279	3.73e-26	291	70	182	39	66
unique_75	757	983	1941	ENSP00000494751	985	1205	1279	2.42e-12	234	62	152	20	66
unique_75	1632	1728	1941	ENSP00000494751	428	510	1279	2.15e-06	97	30	53	14	66
unique_75	1822	1908	1941	ENSP00000494751	528	615	1279	8.99e-04	88	23	64	1	66
unique_75	1508	1734	1941	ENSP00000497203	1062	1267	1420	1.12e-28	228	73	132	23	64
unique_75	833	1000	1941	ENSP00000497203	414	581	1420	1.50e-28	169	64	103	2	64
unique_75	290	702	1941	ENSP00000497203	5	388	1420	1.35e-26	425	103	269	53	64
unique_75	1212	1415	1941	ENSP00000497203	855	1056	1420	3.41e-23	207	57	142	8	64
unique_75	1818	1923	1941	ENSP00000497203	1274	1378	1420	7.34e-17	106	40	65	1	64
unique_75	460	995	1941	ENSP00000497203	881	1369	1420	1.83e-09	560	114	351	95	64
unique_75	1824	1902	1941	ENSP00000497203	482	561	1420	7.40e-05	80	26	53	1	64
unique_75	795	1062	1941	ENSP00000498246	75	339	656	2.47e-04	281	58	194	29	14
unique_81	10	172	212	ENSP00000005257	14	175	207	4.77e-32	164	67	94	3	77
unique_87	997	1255	1266	ENSP00000497274	1300	1529	1546	8.55e-31	260	81	148	31	56
unique_87	310	553	1266	ENSP00000497274	1298	1530	1546	8.89e-28	245	78	154	13	56
unique_87	296	573	1266	ENSP00000497274	620	884	1546	5.34e-19	291	77	175	39	56
unique_87	841	1265	1266	ENSP00000497274	490	866	1546	8.57e-15	434	101	267	66	56
unique_87	310	557	1266	ENSP00000494751	992	1227	1279	2.24e-30	249	84	151	14	64
unique_87	742	1260	1266	ENSP00000494751	750	1227	1279	5.31e-27	543	132	322	89	64
unique_87	1013	1249	1266	ENSP00000494751	426	622	1279	3.65e-19	238	67	129	42	64
unique_87	278	572	1266	ENSP00000494751	372	640	1279	7.00e-19	302	80	182	40	64
unique_87	857	1262	1266	ENSP00000497203	994	1383	1420	4.13e-18	429	92	275	62	55
unique_87	329	549	1266	ENSP00000497203	1165	1374	1420	2.99e-15	221	54	156	11	55
unique_87	353	616	1266	ENSP00000497203	403	647	1420	2.68e-10	274	64	171	39	55
unique_87	1093	1251	1266	ENSP00000497203	426	576	1420	7.42e-09	162	45	103	14	55
unique_87	326	597	1266	ENSP00000498246	60	350	656	4.16e-11	301	76	186	39	35
unique_87	1029	1204	1266	ENSP00000498246	77	235	656	1.64e-07	184	48	103	33	35
unique_104	93	148	625	ENSP00000401321	678	734	1049	7.12e-04	57	22	34	1	9
unique_117	49	315	424	ENSP00000301178	497	752	895	1.15e-11	294	72	157	65	63
unique_117	123	222	424	ENSP00000296474	1129	1231	1401	2.53e-11	103	33	67	3	24
unique_117	168	352	424	ENSP00000263923	997	1156	1357	1.19e-09	199	51	95	53	44
unique_117	71	225	424	ENSP00000275493	704	863	1211	2.31e-07	162	44	109	9	37
unique_117	57	222	424	ENSP00000358991	218	363	634	2.52e-06	178	38	96	44	39
unique_117	57	222	424	ENSP00000377291	218	363	683	3.34e-06	178	38	96	44	39
unique_126	79	195	209	ENSP00000393320	57	170	273	4.27e-05	118	27	86	5	56
unique_129	12	259	283	ENSP00000296474	1085	1333	1401	9.44e-14	255	63	179	13	88
unique_129	13	264	283	ENSP00000275493	716	965	1211	1.75e-11	261	56	185	20	89
unique_129	11	266	283	ENSP00000301178	538	806	895	1.33e-10	279	67	179	33	90
unique_129	121	264	283	ENSP00000263923	1010	1157	1357	4.42e-09	148	34	110	4	51
unique_129	8	206	283	ENSP00000358991	211	416	634	4.70e-08	211	47	147	17	70
unique_129	8	206	283	ENSP00000377291	211	416	683	4.98e-08	211	47	147	17	70
unique_157	128	276	346	ENSP00000005257	16	141	207	0.008	152	35	88	29	43
unique_184	292	387	762	ENSP00000247207	224	318	640	1.52e-06	98	31	62	5	13
unique_271	158	763	765	ENSP00000498246	61	653	656	5.13e-71	629	189	381	59	79
unique_271	161	366	765	ENSP00000494751	428	615	1279	3.19e-08	209	53	132	24	28
unique_271	155	362	765	ENSP00000494751	1007	1205	1279	4.59e-04	218	57	132	29	28
unique_271	160	338	765	ENSP00000497203	1165	1339	1420	8.62e-07	188	49	117	22	23
unique_271	164	385	765	ENSP00000497274	657	862	1546	9.79e-06	231	50	147	34	30
unique_271	157	375	765	ENSP00000497274	1313	1530	1546	1.33e-05	237	53	147	37	30
unique_277	1	666	666	ENSP00000247207	3	639	640	0.0	668	480	155	33	100
unique_282	13	180	213	ENSP00000005257	14	182	207	2.75e-24	170	57	110	3	79
unique_284	339	725	793	ENSP00000443192	109	512	568	1.50e-88	411	160	220	31	49
unique_286	3005	3162	3281	ENSP00000353408	362	515	578	6.54e-05	161	40	111	10	7
unique_286	3004	3248	3281	ENSP00000353408	300	570	578	4.32e-04	275	56	185	34	7
unique_307	11	164	208	ENSP00000005257	15	168	207	7.61e-30	155	56	97	2	74
unique_327	283	369	777	ENSP00000320709	14	96	245	4.14e-04	89	29	52	8	11
unique_338	265	349	895	ENSP00000320709	40	135	245	0.008	96	31	54	11	9
unique_344	1310	1354	1486	ENSP00000358490	273	318	352	0.008	50	21	20	9	3
unique_350	225	339	3185	ENSP00000350152	245	345	988	2.62e-04	116	32	68	16	4
unique_350	225	339	3185	ENSP00000350680	272	372	1015	3.45e-04	116	32	68	16	4
unique_355	1	267	270	ENSP00000393320	2	268	273	3.88e-104	267	137	130	0	99
unique_442	264	508	583	ENSP00000479496	200	448	957	2.44e-06	280	57	157	66	42
unique_442	264	422	583	ENSP00000484952	148	301	795	1.04e-05	178	44	91	43	27
unique_449	287	346	436	ENSP00000339168	39	98	272	1.94e-05	60	22	38	0	14
unique_449	296	345	436	ENSP00000379681	52	98	428	1.90e-04	50	23	24	3	18
unique_449	300	365	436	ENSP00000379681	44	111	428	7.66e-04	69	25	40	4	18
unique_449	308	372	436	ENSP00000379681	31	99	428	0.005	69	26	39	4	18
unique_449	265	356	436	ENSP00000332723	16	116	278	0.002	103	38	52	13	21
unique_458	37	303	513	ENSP00000296474	1085	1331	1401	4.17e-11	275	63	176	36	52
unique_458	35	270	513	ENSP00000301178	537	759	895	1.19e-10	249	53	157	39	46
unique_458	33	274	513	ENSP00000358991	211	440	634	1.40e-10	253	61	158	34	47
unique_458	34	263	513	ENSP00000275493	712	917	1211	2.88e-10	244	52	140	52	45
unique_458	33	258	513	ENSP00000377291	211	421	683	6.06e-10	234	57	146	31	44
unique_458	129	261	513	ENSP00000263923	995	1106	1357	1.25e-07	134	35	76	23	26
unique_468	10	176	225	ENSP00000005257	14	175	207	3.27e-19	168	54	107	7	74
unique_487	168	228	636	ENSP00000380964	45	107	172	0.004	63	21	40	2	10
unique_506	224	357	758	ENSP00000401321	1	125	1049	3.73e-07	139	47	73	19	32
unique_506	533	640	758	ENSP00000401321	28	134	1049	3.20e-04	116	36	63	17	32
unique_549	32	123	143	ENSP00000432347	309	399	823	0.005	97	26	60	11	64
unique_549	32	123	143	ENSP00000434227	309	399	798	0.005	97	26	60	11	64
unique_549	32	123	143	ENSP00000476000	293	383	634	0.005	97	26	60	11	64
unique_566	17	89	826	ENSP00000027335	473	548	833	0.005	76	23	50	3	9
unique_567	31	291	407	ENSP00000301178	538	800	895	2.88e-08	281	60	183	38	64
unique_567	10	300	407	ENSP00000275493	695	967	1211	2.70e-07	298	65	201	32	71
unique_567	33	237	407	ENSP00000296474	1086	1291	1401	1.24e-05	212	45	154	13	50
unique_567	34	199	407	ENSP00000377291	217	390	683	0.004	178	47	115	16	41
unique_567	34	199	407	ENSP00000358991	217	390	634	0.004	178	47	115	16	41
unique_568	142	354	559	ENSP00000401321	625	831	1049	5.27e-05	216	68	136	12	43
unique_568	116	255	559	ENSP00000401321	713	836	1049	1.04e-04	140	49	75	16	43
unique_598	509	702	2159	ENSP00000401321	1	192	1049	1.74e-08	209	67	110	32	49
unique_598	1163	1372	2159	ENSP00000401321	1	206	1049	6.23e-08	225	71	120	34	49
unique_598	987	1119	2159	ENSP00000401321	1	124	1049	3.46e-07	137	44	76	17	49
unique_598	347	550	2159	ENSP00000401321	12	206	1049	6.57e-07	223	66	110	47	49
unique_598	1413	1501	2159	ENSP00000401321	1	85	1049	6.91e-07	90	30	54	6	49
unique_598	245	465	2159	ENSP00000401321	1	206	1049	2.83e-06	234	67	126	41	49
unique_598	675	876	2159	ENSP00000401321	1	237	1049	8.35e-05	253	69	117	67	49
unique_598	1226	1321	2159	ENSP00000360763	108	194	274	6.11e-06	99	34	50	15	23
unique_598	532	626	2159	ENSP00000360763	110	194	274	2.04e-05	98	37	45	16	23
unique_598	921	1001	2159	ENSP00000360763	112	177	274	0.002	81	29	37	15	23
unique_598	1411	1465	2159	ENSP00000360763	123	176	274	0.002	58	24	27	7	23
unique_598	242	303	2159	ENSP00000360763	122	174	274	0.004	63	24	28	11	23
unique_598	290	346	2159	ENSP00000360763	123	176	274	0.004	59	24	28	7	23
unique_598	463	520	2159	ENSP00000360763	123	176	274	0.005	61	24	27	10	23
unique_636	11	339	835	ENSP00000221130	65	385	523	6.80e-70	342	141	167	34	39
unique_637	11	475	485	ENSP00000221130	65	521	523	4.52e-130	482	220	220	42	96
unique_654	59	232	324	ENSP00000218032	525	713	1042	0.003	192	54	117	21	54
unique_657	713	960	983	ENSP00000275493	715	964	1211	8.37e-18	256	65	177	14	25
unique_657	716	855	983	ENSP00000358991	218	363	634	1.31e-13	150	43	93	14	14
unique_657	716	855	983	ENSP00000377291	218	363	683	1.86e-13	150	43	93	14	14
unique_657	716	975	983	ENSP00000296474	1088	1352	1401	2.55e-12	271	57	197	17	26
unique_657	800	964	983	ENSP00000263923	997	1160	1357	1.03e-10	175	43	111	21	25
unique_657	715	792	983	ENSP00000263923	839	924	1357	0.001	86	25	53	8	25
unique_657	704	965	983	ENSP00000301178	530	804	895	3.14e-10	281	58	198	25	27
unique_664	7	122	547	ENSP00000373620	29	148	574	2.03e-08	120	31	85	4	21
unique_665	151	337	366	ENSP00000263923	988	1159	1357	1.15e-08	193	51	115	27	51
unique_665	177	329	366	ENSP00000301178	652	819	895	1.50e-05	181	39	101	41	42
unique_665	181	281	366	ENSP00000275493	821	915	1211	1.75e-05	107	27	62	18	28
unique_665	150	246	366	ENSP00000377291	291	398	683	8.16e-04	108	26	71	11	27
unique_665	150	246	366	ENSP00000358991	291	398	634	8.25e-04	108	26	71	11	27
unique_665	181	283	366	ENSP00000296474	1192	1290	1401	0.002	112	31	59	22	28
unique_687	686	922	975	ENSP00000402576	274	500	1186	4.00e-05	242	55	167	20	24
unique_697	1281	1362	1584	ENSP00000358490	269	340	352	1.36e-06	82	31	41	10	5
unique_700	12	174	211	ENSP00000005257	16	174	207	1.77e-21	165	60	97	8	77
unique_709	1340	1488	1501	ENSP00000398266	1299	1474	2016	7.69e-07	176	42	107	27	11
unique_709	1331	1401	1501	ENSP00000398266	206	277	2016	0.003	73	23	47	3	11
unique_709	1345	1447	1501	ENSP00000398266	810	903	2016	0.003	106	27	64	15	11
unique_722	764	850	1130	ENSP00000358490	270	350	352	3.48e-04	87	27	54	6	8
unique_820	71	158	359	ENSP00000361682	609	695	811	0.002	89	31	55	3	25
unique_862	264	624	852	ENSP00000264938	112	453	835	3.14e-37	365	114	224	27	42
unique_868	341	434	1157	ENSP00000401321	745	836	1049	1.16e-06	94	35	57	2	29
unique_868	267	598	1157	ENSP00000401321	546	869	1049	0.001	362	96	198	68	29
unique_880	359	532	612	ENSP00000494751	418	593	1279	4.45e-08	182	52	116	14	61
unique_880	111	310	612	ENSP00000494751	436	618	1279	1.29e-04	210	52	121	37	61
unique_880	385	507	612	ENSP00000497274	665	794	1546	7.96e-06	140	38	75	27	20
unique_880	474	530	612	ENSP00000497203	487	542	1420	2.80e-05	59	26	28	5	56
unique_880	91	289	612	ENSP00000497203	1152	1346	1420	1.45e-04	213	53	128	32	56
unique_880	389	532	612	ENSP00000497203	1181	1341	1420	8.89e-04	165	43	97	25	56
unique_880	457	532	612	ENSP00000498246	164	244	656	0.007	81	21	55	5	12
unique_896	326	427	511	ENSP00000401321	228	330	1049	5.42e-11	111	39	55	17	47
unique_896	277	380	511	ENSP00000401321	216	330	1049	1.81e-08	122	40	57	25	47
unique_896	219	346	511	ENSP00000401321	228	329	1049	1.34e-06	138	41	51	46	47
unique_896	186	240	511	ENSP00000401321	271	330	1049	6.85e-05	62	24	29	9	47
unique_902	26	77	78	ENSP00000343032	84	134	378	0.002	52	14	37	1	67
unique_914	60	513	824	ENSP00000247207	9	381	640	3.63e-15	455	103	269	83	55
unique_932	1560	1652	3014	ENSP00000512854	354	450	660	0.008	97	25	68	4	3
unique_964	187	397	645	ENSP00000303366	75	260	357	7.16e-10	216	52	129	35	33
unique_1002	414	592	877	ENSP00000350152	196	382	988	0.008	206	57	103	46	20
unique_1002	414	592	877	ENSP00000350680	223	409	1015	0.009	206	57	103	46	20
unique_1053	201	307	310	ENSP00000401321	761	867	1049	1.23e-09	107	38	69	0	46
unique_1053	167	304	310	ENSP00000401321	691	831	1049	1.95e-07	144	45	90	9	46
unique_1053	215	310	310	ENSP00000401321	628	737	1049	0.001	110	32	64	14	46
unique_1068	766	936	1063	ENSP00000484952	137	301	795	1.10e-05	188	43	105	40	16
unique_1068	766	1014	1063	ENSP00000479496	189	436	957	2.36e-05	267	67	163	37	23
unique_1114	119	196	272	ENSP00000350152	232	336	988	6.30e-04	105	30	48	27	29
unique_1114	119	196	272	ENSP00000350680	259	363	1015	6.37e-04	105	30	48	27	29
unique_1114	122	204	272	ENSP00000453302	692	775	825	0.005	92	29	46	17	31
unique_1124	423	458	1765	ENSP00000263923	1071	1107	1357	0.002	37	16	20	1	2
unique_1124	372	452	1765	ENSP00000275493	835	909	1211	0.002	82	27	47	8	5
unique_1189	235	465	517	ENSP00000498246	61	284	656	8.81e-13	240	66	149	25	45
unique_1189	205	411	517	ENSP00000497203	1133	1329	1420	3.05e-08	208	50	146	12	40
unique_1189	231	498	517	ENSP00000497274	647	882	1546	2.81e-07	273	67	164	42	55
unique_1189	213	451	517	ENSP00000497274	1293	1517	1546	5.43e-04	241	52	171	18	55
unique_1189	238	451	517	ENSP00000494751	428	616	1279	0.001	219	53	131	35	41
unique_1200	104	675	727	ENSP00000247207	3	584	640	0.0	587	300	267	20	79
unique_1222	137	212	1100	ENSP00000358490	270	351	352	0.004	87	29	42	16	7
unique_1235	833	1513	1928	ENSP00000398266	1229	1922	2016	6.69e-21	753	158	464	131	58
unique_1235	250	618	1928	ENSP00000398266	1400	1713	2016	1.53e-09	379	76	228	75	58
unique_1235	402	615	1928	ENSP00000398266	703	898	2016	5.81e-06	223	47	140	36	58
unique_1235	772	1021	1928	ENSP00000398266	1500	1724	2016	2.11e-04	252	54	169	29	58
unique_1235	379	578	1928	ENSP00000398266	1151	1355	2016	0.004	221	38	146	37	58
unique_1369	368	467	3420	ENSP00000353408	363	462	578	4.07e-04	100	27	73	0	3
unique_1396	420	472	551	ENSP00000296585	477	535	1182	0.009	59	17	36	6	10
unique_1433	334	429	534	ENSP00000263923	999	1101	1357	1.60e-04	105	29	65	11	18
unique_1440	400	514	598	ENSP00000497274	309	436	1546	6.91e-04	131	35	77	19	19
unique_1447	177	339	395	ENSP00000500720	41	219	324	4.00e-08	182	47	113	22	41
unique_1488	3	383	817	ENSP00000247207	8	382	640	6.80e-52	383	121	252	10	47
unique_1498	143	289	313	ENSP00000350680	223	351	1015	8.18e-04	148	41	87	20	47
unique_1498	143	289	313	ENSP00000350152	196	324	988	0.001	148	41	87	20	47
unique_1518	213	277	455	ENSP00000361682	205	267	811	0.004	65	21	42	2	14
unique_1535	1978	2101	2167	ENSP00000353408	377	514	578	0.002	139	37	86	16	7
unique_1535	2023	2129	2167	ENSP00000353408	349	455	578	0.003	107	25	82	0	7
unique_1536	748	902	7265	ENSP00000353408	358	513	578	5.99e-05	168	42	101	25	2
unique_1553	291	408	1306	ENSP00000301178	642	753	895	0.006	118	26	86	6	9
unique_1584	209	601	808	ENSP00000318585	75	420	502	5.69e-07	413	89	237	87	49
unique_1584	440	601	808	ENSP00000403685	205	376	458	1.30e-05	176	47	111	18	20
unique_1584	440	601	808	ENSP00000424536	224	395	477	1.50e-05	176	47	111	18	20
unique_1584	440	601	808	ENSP00000475405	149	320	402	6.78e-05	176	47	111	18	20
unique_1617	175	306	716	ENSP00000401321	1	124	1049	3.65e-08	134	44	78	12	21
unique_1617	155	239	716	ENSP00000401321	22	100	1049	1.07e-05	89	31	44	14	21
unique_1617	172	234	716	ENSP00000401321	76	136	1049	0.003	67	24	33	10	21
unique_1624	97	311	461	ENSP00000401321	602	854	1049	1.91e-09	260	73	135	52	50
unique_1624	83	221	461	ENSP00000401321	698	832	1049	6.23e-05	139	42	93	4	50
unique_1631	323	473	565	ENSP00000401321	1	140	1049	0.009	152	36	103	13	27
unique_1662	66	312	762	ENSP00000301178	538	801	895	7.13e-22	267	74	170	23	32
unique_1662	69	312	762	ENSP00000296474	1087	1343	1401	3.01e-16	259	64	178	17	32
unique_1662	64	263	762	ENSP00000275493	712	916	1211	6.48e-15	207	57	141	9	26
unique_1662	143	313	762	ENSP00000263923	977	1159	1357	6.59e-10	186	45	123	18	22
unique_1662	70	258	762	ENSP00000358991	218	420	634	3.41e-08	209	55	128	26	25
unique_1662	70	258	762	ENSP00000377291	218	420	683	4.47e-08	209	55	128	26	25
unique_1667	513	574	1250	ENSP00000343032	1	57	378	0.006	64	20	35	9	5
unique_1681	521	622	774	ENSP00000461168	165	269	836	4.76e-04	113	30	64	19	13
unique_1689	678	744	800	ENSP00000263923	1038	1106	1357	6.16e-05	69	19	48	2	8
unique_1689	445	591	800	ENSP00000301178	521	680	895	1.02e-04	162	39	106	17	18
unique_1710	107	703	793	ENSP00000498246	3	572	656	4.11e-59	615	162	390	63	75
unique_1710	156	374	793	ENSP00000494751	405	619	1279	2.28e-09	240	60	134	46	28
unique_1710	178	365	793	ENSP00000494751	1024	1204	1279	5.70e-05	202	52	115	35	28
unique_1710	168	408	793	ENSP00000497274	657	881	1546	6.60e-09	247	58	161	28	31
unique_1710	164	394	793	ENSP00000497274	1316	1534	1546	2.87e-06	250	65	135	50	31
unique_1710	93	350	793	ENSP00000497203	1097	1344	1420	1.73e-07	276	63	167	46	36
unique_1710	287	376	793	ENSP00000497203	487	573	1420	0.007	94	21	62	11	36
unique_1715	898	1077	2121	ENSP00000353408	359	536	578	7.16e-05	188	47	123	18	9
unique_1715	915	1080	2121	ENSP00000353408	352	513	578	6.27e-04	167	39	122	6	9
unique_1727	160	251	674	ENSP00000401321	1	79	1049	4.98e-04	93	30	48	15	17
unique_1727	138	227	674	ENSP00000401321	20	97	1049	0.001	92	31	45	16	17
unique_1727	158	220	674	ENSP00000360763	123	177	274	0.001	63	21	34	8	20
unique_1727	267	336	674	ENSP00000360763	137	200	274	0.002	70	24	40	6	20
unique_1731	3189	3332	3593	ENSP00000494751	984	1127	1279	1.94e-27	144	61	83	0	24
unique_1731	2698	2966	3593	ENSP00000494751	717	975	1279	7.69e-20	269	70	189	10	24
unique_1731	1931	2010	3593	ENSP00000494751	474	553	1279	6.60e-19	80	40	40	0	24
unique_1731	3450	3581	3593	ENSP00000494751	1094	1225	1279	9.21e-14	141	46	77	18	24
unique_1731	3214	3323	3593	ENSP00000494751	426	523	1279	7.13e-09	111	39	58	14	24
unique_1731	1762	1807	3593	ENSP00000494751	428	473	1279	1.95e-06	46	25	21	0	24
unique_1731	1170	1367	3593	ENSP00000494751	193	390	1279	8.72e-04	200	47	149	4	24
unique_1731	3446	3565	3593	ENSP00000494751	496	615	1279	0.005	121	28	91	2	24
unique_1731	2718	2966	3593	ENSP00000497274	1047	1281	1546	3.94e-24	250	69	165	16	29
unique_1731	3189	3335	3593	ENSP00000497274	1290	1438	1546	5.56e-24	149	63	84	2	29
unique_1731	1934	2007	3593	ENSP00000497274	703	776	1546	3.41e-15	74	36	38	0	29
unique_1731	3483	3586	3593	ENSP00000497274	1436	1537	1546	1.01e-11	105	37	64	4	29
unique_1731	1170	1367	3593	ENSP00000497274	419	617	1546	1.79e-09	200	47	150	3	29
unique_1731	1664	1807	3593	ENSP00000497274	550	699	1546	1.15e-08	154	44	96	14	29
unique_1731	3223	3371	3593	ENSP00000497274	661	794	1546	1.70e-04	156	44	83	29	29
unique_1731	3482	3571	3593	ENSP00000497274	759	849	1546	0.001	92	30	59	3	29
unique_1731	2064	2139	3593	ENSP00000497274	749	821	1546	0.003	80	25	44	11	29
unique_1731	3193	3332	3593	ENSP00000497203	1143	1282	1420	1.71e-21	140	48	92	0	16
unique_1731	1931	2010	3593	ENSP00000497203	426	505	1420	8.71e-17	80	37	43	0	16
unique_1731	2697	2966	3593	ENSP00000497203	851	1111	1420	1.78e-16	278	70	183	25	16
unique_1731	3477	3578	3593	ENSP00000497203	1278	1376	1420	2.85e-06	102	31	68	3	16
unique_1743	823	890	1430	ENSP00000275493	820	885	1211	0.002	68	20	46	2	5
unique_1755	89	151	172	ENSP00000283243	691	751	1464	1.11e-05	63	20	41	2	37
unique_1755	89	131	172	ENSP00000283243	1134	1176	1464	0.009	43	15	28	0	37
unique_1755	87	133	172	ENSP00000379743	59	106	169	0.001	48	14	33	1	27
unique_1790	748	805	1847	ENSP00000353408	355	416	578	0.009	62	18	40	4	3
unique_1807	201	360	3282	ENSP00000350152	185	332	988	5.59e-06	164	47	97	20	5
unique_1807	201	360	3282	ENSP00000350680	212	359	1015	5.77e-06	164	47	97	20	5
unique_1848	39	272	342	ENSP00000275493	718	958	1211	6.49e-17	248	65	162	21	68
unique_1848	39	246	342	ENSP00000296474	1088	1304	1401	3.82e-15	221	56	148	17	61
unique_1848	35	245	342	ENSP00000301178	538	765	895	4.82e-14	231	57	151	23	62
unique_1848	138	230	342	ENSP00000263923	1008	1106	1357	2.45e-09	100	32	60	8	27
unique_1848	32	226	342	ENSP00000377291	211	420	683	5.11e-09	214	51	140	23	57
unique_1848	32	226	342	ENSP00000358991	211	420	634	5.24e-09	214	51	140	23	57
unique_1850	1165	1392	1884	ENSP00000494751	390	604	1279	6.22e-13	235	76	132	27	12
unique_1850	1201	1383	1884	ENSP00000494751	1004	1189	1279	1.31e-07	200	56	113	31	12
unique_1850	1201	1457	1884	ENSP00000497203	1159	1400	1420	5.19e-08	281	76	142	63	14
unique_1850	1211	1356	1884	ENSP00000497274	657	791	1546	2.61e-07	147	42	92	13	10
unique_1850	1202	1382	1884	ENSP00000497274	1311	1495	1546	1.24e-05	199	56	111	32	10
unique_1866	1423	1467	1618	ENSP00000379681	34	78	428	1.06e-04	45	20	25	0	3
unique_1866	1428	1477	1618	ENSP00000379681	60	109	428	8.85e-04	50	18	32	0	3
unique_1866	1426	1456	1618	ENSP00000379681	67	97	428	0.005	31	14	17	0	3
unique_1866	1426	1474	1618	ENSP00000320709	64	118	245	0.002	55	23	26	6	3
unique_1866	1428	1501	1618	ENSP00000332723	47	116	278	0.002	74	23	47	4	5
unique_1866	1417	1454	1618	ENSP00000363079	24	65	249	0.008	42	18	20	4	2
unique_1926	1388	1664	1671	ENSP00000296474	1109	1356	1401	4.44e-20	281	77	167	37	17
unique_1926	1390	1642	1671	ENSP00000275493	742	961	1211	6.54e-17	258	62	153	43	15
unique_1926	1388	1655	1671	ENSP00000301178	562	809	895	7.96e-17	282	72	162	48	16
unique_1926	1457	1656	1671	ENSP00000263923	1000	1167	1357	2.62e-15	201	50	117	34	12
unique_1926	1369	1621	1671	ENSP00000358991	195	463	634	8.73e-14	296	75	151	70	15
unique_1926	1376	1590	1671	ENSP00000377291	222	419	683	1.05e-13	224	62	127	35	13
unique_1941	576	643	3132	ENSP00000220809	214	292	563	0.002	79	21	47	11	2
unique_1941	580	632	3132	ENSP00000220809	130	192	563	0.006	63	19	34	10	2
unique_1941	2937	3066	3132	ENSP00000353408	382	514	578	0.003	136	35	92	9	4
unique_1944	996	1139	1371	ENSP00000377291	217	363	683	1.15e-11	149	42	100	7	11
unique_1944	996	1139	1371	ENSP00000358991	217	363	634	1.32e-11	149	42	100	7	11
unique_1944	1083	1188	1371	ENSP00000263923	994	1099	1357	1.18e-07	108	31	73	4	8
unique_1944	997	1139	1371	ENSP00000296474	1088	1231	1401	5.28e-06	152	42	93	17	10
unique_1944	997	1187	1371	ENSP00000301178	542	742	895	1.17e-04	209	48	135	26	14
unique_1944	991	1142	1371	ENSP00000275493	712	863	1211	1.39e-04	157	35	112	10	11
unique_1961	211	1037	1037	ENSP00000349581	86	758	759	2.24e-86	837	228	435	174	80
unique_1966	207	312	1718	ENSP00000218032	581	698	1042	0.006	120	40	64	16	6
unique_1974	188	296	454	ENSP00000401321	708	816	1049	3.12e-04	111	40	67	4	29
unique_1974	188	244	454	ENSP00000401321	808	864	1049	0.003	57	21	36	0	29
unique_1974	224	318	454	ENSP00000401321	631	743	1049	0.008	113	36	59	18	29
unique_1985	388	562	793	ENSP00000377291	212	364	683	5.40e-09	184	54	90	40	22
unique_1985	388	562	793	ENSP00000358991	212	364	634	5.50e-09	184	54	90	40	22
unique_1985	394	670	793	ENSP00000296474	1088	1359	1401	1.57e-08	304	68	177	59	35
unique_1985	392	628	793	ENSP00000301178	540	756	895	4.20e-05	242	53	159	30	30
unique_1985	388	709	793	ENSP00000275493	712	995	1211	7.17e-05	331	78	197	56	41
unique_1985	500	633	793	ENSP00000263923	999	1119	1357	3.68e-04	137	30	88	19	17
unique_1994	97	157	238	ENSP00000406367	665	722	1339	5.40e-04	61	22	36	3	26
unique_2044	261	478	7897	ENSP00000350680	223	410	1015	0.001	226	55	125	46	3
unique_2044	261	478	7897	ENSP00000350152	196	383	988	0.001	226	55	125	46	3
unique_2087	68	139	301	ENSP00000360763	111	173	274	1.33e-07	72	27	36	9	24
unique_2087	86	172	301	ENSP00000401321	1	79	1049	1.97e-04	88	26	52	10	29
unique_2155	1506	1688	1975	ENSP00000275493	712	905	1211	0.006	204	43	130	31	9
unique_2175	267	434	1297	ENSP00000358310	712	876	1168	0.005	175	49	109	17	13
unique_2204	2997	3195	3615	ENSP00000353408	349	575	578	3.49e-04	230	52	144	34	6
unique_2230	1228	1276	3269	ENSP00000358991	310	361	634	0.004	55	22	24	9	1
unique_2230	1228	1276	3269	ENSP00000377291	310	361	683	0.005	55	22	24	9	1
unique_2232	2136	2253	3156	ENSP00000350152	219	341	988	8.46e-04	128	37	76	15	4
unique_2232	2136	2253	3156	ENSP00000350680	246	368	1015	0.001	128	37	76	15	4
unique_2236	3114	3268	3801	ENSP00000353408	370	522	578	0.003	158	39	111	8	4
unique_2311	311	420	1291	ENSP00000275493	772	867	1211	4.09e-07	110	31	65	14	9
unique_2311	372	410	1291	ENSP00000301178	654	692	895	0.002	39	13	26	0	3
unique_2311	370	439	1291	ENSP00000263923	1008	1067	1357	0.007	70	17	43	10	5
unique_2313	210	460	598	ENSP00000358991	211	420	634	4.67e-05	255	63	143	49	42
unique_2313	210	460	598	ENSP00000377291	211	420	683	5.15e-05	255	63	143	49	42
unique_2320	778	851	1355	ENSP00000398266	1411	1495	2016	0.001	85	20	54	11	5
unique_2325	286	588	642	ENSP00000318585	81	409	502	1.03e-13	347	84	201	62	47
unique_2325	286	609	642	ENSP00000424536	81	404	477	1.96e-11	355	82	211	62	50
unique_2325	327	609	642	ENSP00000475405	18	329	402	8.56e-11	327	77	191	59	44
unique_2325	286	609	642	ENSP00000403685	81	385	458	9.59e-07	355	81	193	81	50
unique_2341	488	651	1744	ENSP00000275493	697	858	1211	2.77e-05	171	41	114	16	9
unique_2341	504	654	1744	ENSP00000358991	209	364	634	7.98e-05	158	39	110	9	9
unique_2341	504	654	1744	ENSP00000377291	209	364	683	1.24e-04	158	39	110	9	9
unique_2341	502	764	1744	ENSP00000301178	531	828	895	2.71e-04	301	68	192	41	15
unique_2374	194	379	3194	ENSP00000358991	218	420	634	3.15e-13	206	59	124	23	6
unique_2374	194	379	3194	ENSP00000377291	218	420	683	4.36e-13	206	59	124	23	6
unique_2374	180	397	3194	ENSP00000275493	705	932	1211	8.84e-12	233	62	151	20	7
unique_2374	194	384	3194	ENSP00000296474	1088	1289	1401	2.86e-08	206	54	133	19	6
unique_2374	295	397	3194	ENSP00000263923	1016	1120	1357	3.29e-07	108	31	69	8	3
unique_2405	14	208	478	ENSP00000301178	544	743	895	3.11e-12	205	46	144	15	41
unique_2405	114	274	478	ENSP00000263923	1005	1165	1357	6.66e-11	167	44	111	12	34
unique_2405	114	216	478	ENSP00000275493	814	917	1211	1.97e-10	106	32	69	5	22
unique_2405	41	259	478	ENSP00000296474	1110	1333	1401	2.71e-09	236	58	149	29	46
unique_2405	53	162	478	ENSP00000377291	254	363	683	5.71e-07	118	36	66	16	23
unique_2405	53	162	478	ENSP00000358991	254	363	634	6.02e-07	118	36	66	16	23
unique_2407	9	195	296	ENSP00000296474	1088	1282	1401	2.14e-12	200	54	128	18	63
unique_2407	7	207	296	ENSP00000301178	540	757	895	9.18e-12	219	53	147	19	68
unique_2407	2	194	296	ENSP00000275493	711	908	1211	3.50e-11	206	51	134	21	65
unique_2407	8	197	296	ENSP00000377291	217	421	683	1.26e-10	206	53	136	17	64
unique_2407	8	197	296	ENSP00000358991	217	421	634	1.62e-10	206	53	136	17	64
unique_2407	104	214	296	ENSP00000263923	1008	1120	1357	1.14e-09	115	32	77	6	38
unique_2410	9	249	282	ENSP00000296474	1088	1333	1401	2.75e-15	251	61	175	15	85
unique_2410	7	203	282	ENSP00000301178	540	750	895	6.40e-15	212	48	148	16	70
unique_2410	9	195	282	ENSP00000377291	218	416	683	6.24e-14	199	52	135	12	66
unique_2410	9	195	282	ENSP00000358991	218	416	634	7.22e-14	199	52	135	12	66
unique_2410	6	232	282	ENSP00000275493	715	943	1211	2.54e-13	233	45	178	10	80
unique_2410	111	255	282	ENSP00000263923	1011	1158	1357	9.98e-09	150	32	111	7	51
unique_2428	411	555	1982	ENSP00000353408	349	479	578	8.55e-04	145	36	95	14	7
unique_2440	314	390	1076	ENSP00000360763	101	177	274	3.32e-07	82	31	41	10	13
unique_2440	374	426	1076	ENSP00000360763	123	172	274	8.00e-04	54	19	30	5	13
unique_2440	778	803	1076	ENSP00000360763	152	177	274	0.008	26	15	11	0	13
unique_2440	854	949	1076	ENSP00000401321	28	121	1049	6.78e-05	101	33	56	12	22
unique_2440	335	471	1076	ENSP00000401321	1	124	1049	0.001	143	41	77	25	22
unique_2440	853	921	1076	ENSP00000263686	173	245	831	0.009	76	23	43	10	6
unique_2475	82	191	1489	ENSP00000358490	253	350	352	0.005	110	32	66	12	7
unique_2541	8	300	1405	ENSP00000296474	1087	1381	1401	8.40e-20	306	81	201	24	21
unique_2541	8	217	1405	ENSP00000275493	717	931	1211	1.40e-15	217	60	148	9	15
unique_2541	5	216	1405	ENSP00000301178	538	765	895	2.13e-14	232	58	150	24	15
unique_2541	9	197	1405	ENSP00000358991	218	420	634	1.23e-09	213	57	122	34	13
unique_2541	9	197	1405	ENSP00000377291	218	420	683	1.72e-09	213	57	122	34	13
unique_2541	100	196	1405	ENSP00000263923	1003	1100	1357	2.24e-07	103	32	60	11	7
unique_2569	301	412	544	ENSP00000354823	371	484	963	3.81e-04	116	33	77	6	21
unique_2569	301	412	544	ENSP00000435379	317	430	880	3.98e-04	116	33	77	6	21
unique_2569	301	412	544	ENSP00000436543	371	484	934	4.20e-04	116	33	77	6	21
unique_2569	301	412	544	ENSP00000432623	48	161	640	4.91e-04	116	33	77	6	21
unique_2569	301	412	544	ENSP00000433158	48	161	611	5.86e-04	116	33	77	6	21
unique_2585	977	1113	1113	ENSP00000497274	1408	1540	1546	1.37e-15	140	48	82	10	19
unique_2585	790	869	1113	ENSP00000497274	1316	1395	1546	1.98e-08	80	26	54	0	19
unique_2585	988	1093	1113	ENSP00000497274	743	849	1546	5.39e-07	110	33	70	7	19
unique_2585	1007	1103	1113	ENSP00000494751	1130	1225	1279	9.49e-10	97	30	66	1	25
unique_2585	907	1094	1113	ENSP00000494751	445	622	1279	1.46e-08	198	53	115	30	25
unique_2585	804	869	1113	ENSP00000494751	1024	1088	1279	8.12e-06	66	23	42	1	25
unique_2585	791	872	1113	ENSP00000494751	428	496	1279	3.71e-04	82	24	45	13	25
unique_2585	973	1081	1113	ENSP00000497203	457	561	1420	1.54e-07	110	34	70	6	19
unique_2585	763	869	1113	ENSP00000497203	1145	1243	1420	1.20e-04	107	28	71	8	19
unique_2585	1007	1093	1113	ENSP00000498246	186	274	656	9.90e-06	89	28	59	2	8
unique_2587	211	347	415	ENSP00000398266	547	690	2016	0.004	147	40	94	13	33
unique_2591	1160	1215	1475	ENSP00000342112	893	944	1350	2.24e-04	58	27	23	8	4
unique_2644	969	1139	1381	ENSP00000401321	698	865	1049	1.78e-07	171	55	113	3	26
unique_2644	1032	1220	1381	ENSP00000401321	631	823	1049	5.57e-06	200	54	128	18	26
unique_2644	867	1107	1381	ENSP00000401321	664	868	1049	7.69e-06	243	68	135	40	26
unique_2657	370	805	1559	ENSP00000496238	44	493	600	5.68e-80	460	150	276	34	28
unique_2657	370	805	1559	ENSP00000493591	44	493	600	5.68e-80	460	150	276	34	28
unique_2657	370	821	1559	ENSP00000479597	60	545	621	8.43e-80	494	163	281	50	29
unique_2695	1043	1245	1433	ENSP00000401321	676	861	1049	3.34e-12	203	72	114	17	20
unique_2695	1110	1328	1433	ENSP00000401321	664	864	1049	1.20e-07	223	66	131	26	20
unique_2718	210	334	1742	ENSP00000275493	740	862	1211	2.52e-07	128	34	86	8	7
unique_2718	221	334	1742	ENSP00000296474	1118	1233	1401	5.19e-06	116	28	86	2	7
unique_2718	213	332	1742	ENSP00000358991	237	363	634	1.47e-04	127	35	85	7	7
unique_2718	213	332	1742	ENSP00000377291	237	363	683	1.50e-04	127	35	85	7	7
unique_2718	214	334	1742	ENSP00000301178	562	697	895	1.99e-04	136	30	91	15	7
unique_2718	289	342	1742	ENSP00000263923	1008	1061	1357	0.003	54	18	36	0	3
unique_2726	58	370	2020	ENSP00000377291	204	552	683	7.88e-30	363	110	189	64	15
unique_2726	58	256	2020	ENSP00000358991	204	421	634	6.43e-28	219	77	121	21	10
unique_2726	69	330	2020	ENSP00000296474	1087	1347	1401	5.65e-14	277	71	175	31	13
unique_2726	39	324	2020	ENSP00000275493	695	968	1211	7.21e-14	297	68	195	34	14
unique_2726	70	254	2020	ENSP00000301178	542	744	895	1.41e-12	210	61	117	32	9
unique_2726	168	330	2020	ENSP00000263923	1002	1166	1357	1.97e-07	177	49	102	26	8
unique_2771	372	480	558	ENSP00000263923	1006	1115	1357	1.51e-05	121	32	66	23	20
unique_2771	372	481	558	ENSP00000275493	815	928	1211	1.00e-04	117	33	74	10	20
unique_2772	317	425	503	ENSP00000263923	1006	1115	1357	8.01e-05	121	32	66	23	22
unique_2772	317	426	503	ENSP00000275493	815	928	1211	3.08e-04	117	33	74	10	22
unique_2809	104	269	323	ENSP00000301178	650	800	895	3.58e-07	168	41	108	19	51
unique_2809	14	240	323	ENSP00000275493	718	939	1211	4.27e-06	236	59	154	23	70
unique_2809	99	216	323	ENSP00000263923	1000	1110	1357	5.07e-06	124	36	69	19	37
unique_2809	12	213	323	ENSP00000296474	1086	1289	1401	1.48e-04	212	50	144	18	63
unique_2810	863	1026	2568	ENSP00000353408	348	511	578	1.03e-06	171	49	108	14	15
unique_2810	665	972	2568	ENSP00000353408	295	573	578	1.68e-05	318	72	197	49	15
unique_2810	648	838	2568	ENSP00000353408	349	536	578	0.002	206	52	121	33	15
unique_2828	722	934	934	ENSP00000296474	1160	1348	1401	2.88e-14	213	61	128	24	23
unique_2828	732	934	934	ENSP00000301178	632	810	895	3.42e-14	206	56	120	30	22
unique_2828	751	927	934	ENSP00000263923	1009	1160	1357	1.35e-11	179	47	103	29	19
unique_2828	737	924	934	ENSP00000275493	810	965	1211	2.76e-09	191	49	104	38	20
unique_2828	721	862	934	ENSP00000377291	290	421	683	4.74e-08	145	47	82	16	27
unique_2828	522	627	934	ENSP00000377291	201	301	683	5.94e-04	108	30	69	9	27
unique_2828	742	862	934	ENSP00000358991	310	421	634	4.88e-08	123	39	71	13	24
unique_2828	522	627	934	ENSP00000358991	201	301	634	5.13e-04	108	30	69	9	24
unique_2848	300	479	1542	ENSP00000296474	1121	1294	1401	3.82e-08	191	55	108	28	12
unique_2848	302	411	1542	ENSP00000358991	254	364	634	6.08e-07	116	33	72	11	7
unique_2848	302	411	1542	ENSP00000377291	254	364	683	7.88e-07	116	33	72	11	7
unique_2848	365	473	1542	ENSP00000275493	820	916	1211	5.85e-06	113	35	58	20	7
unique_2848	360	471	1542	ENSP00000263923	1007	1107	1357	0.001	118	34	61	23	7
unique_2870	1466	1560	1598	ENSP00000358490	262	350	352	3.21e-07	101	33	50	18	12
unique_2870	1475	1571	1598	ENSP00000358490	250	350	352	4.39e-06	108	31	59	18	12
unique_2870	1510	1572	1598	ENSP00000358490	270	340	352	1.98e-05	74	25	35	14	12
unique_2870	1524	1580	1598	ENSP00000358490	273	340	352	2.14e-05	68	24	33	11	12
unique_2870	1535	1596	1598	ENSP00000358490	273	337	352	3.02e-05	69	24	34	11	12
unique_2870	1402	1527	1598	ENSP00000358490	234	350	352	0.002	126	31	86	9	12
unique_2870	1087	1235	1598	ENSP00000401321	674	830	1049	3.59e-05	158	42	106	10	13
unique_2870	939	992	1598	ENSP00000401321	668	721	1049	0.010	54	21	33	0	13
unique_2870	1459	1569	1598	ENSP00000350152	220	333	988	0.007	114	27	84	3	7
unique_2870	1459	1569	1598	ENSP00000350680	247	360	1015	0.007	114	27	84	3	7
unique_2875	141	551	630	ENSP00000221130	65	444	523	5.08e-24	427	116	248	63	65
unique_2876	667	1085	1230	ENSP00000378364	94	527	591	7.48e-90	450	195	208	47	34
unique_2889	157	507	525	ENSP00000497274	1180	1523	1546	3.01e-29	369	101	225	43	69
unique_2889	300	516	525	ENSP00000497274	657	859	1546	3.29e-19	220	64	136	20	69
unique_2889	276	517	525	ENSP00000494751	991	1226	1279	8.88e-20	247	67	164	16	46
unique_2889	295	507	525	ENSP00000494751	426	622	1279	6.20e-19	214	63	133	18	46
unique_2889	296	510	525	ENSP00000497203	1165	1374	1420	5.89e-13	216	57	152	7	41
unique_2889	320	494	525	ENSP00000497203	403	561	1420	1.08e-08	176	43	115	18	41
unique_2889	230	514	525	ENSP00000498246	4	283	656	3.34e-04	292	63	210	19	54
unique_2898	50	117	133	ENSP00000247207	289	365	640	0.005	81	26	38	17	51
unique_2917	1223	1297	2121	ENSP00000358490	282	344	352	0.005	75	27	36	12	4
unique_2942	164	406	975	ENSP00000498246	61	299	656	6.05e-50	244	101	137	6	53
unique_2942	648	920	975	ENSP00000498246	325	586	656	1.77e-25	274	71	190	13	53
unique_2942	149	375	975	ENSP00000494751	413	615	1279	1.73e-12	231	62	137	32	23
unique_2942	161	323	975	ENSP00000494751	1007	1161	1279	0.004	176	44	98	34	23
unique_2942	150	388	975	ENSP00000497274	641	853	1546	7.74e-06	246	60	146	40	25
unique_2942	166	347	975	ENSP00000497203	1165	1339	1420	2.19e-04	192	48	117	27	19
unique_2978	819	960	1007	ENSP00000296474	1158	1300	1401	5.08e-06	155	46	84	25	14
unique_2978	854	938	1007	ENSP00000263923	1011	1098	1357	4.26e-04	91	25	57	9	8
unique_3005	126	267	1872	ENSP00000361682	613	764	811	6.78e-07	169	48	77	44	8
unique_3046	87	164	240	ENSP00000350152	232	336	988	4.96e-04	105	30	48	27	33
unique_3046	87	164	240	ENSP00000350680	259	363	1015	5.02e-04	105	30	48	27	33
unique_3046	90	172	240	ENSP00000453302	692	775	825	0.006	92	29	46	17	35
unique_3048	1424	1498	2396	ENSP00000358490	269	350	352	0.009	84	24	49	11	3
unique_3071	21	139	191	ENSP00000005257	16	141	207	1.07e-06	126	32	87	7	62
unique_3099	4623	4892	4919	ENSP00000353408	299	577	578	1.51e-05	297	62	190	45	5
unique_3100	682	872	993	ENSP00000275493	711	908	1211	1.89e-16	201	60	128	13	19
unique_3100	687	872	993	ENSP00000296474	1086	1281	1401	1.69e-13	200	58	124	18	19
unique_3100	786	906	993	ENSP00000263923	1008	1134	1357	5.60e-12	128	43	77	8	12
unique_3100	667	871	993	ENSP00000301178	522	742	895	1.21e-11	226	60	140	26	21
unique_3100	689	874	993	ENSP00000358991	218	420	634	4.41e-09	205	54	130	21	19
unique_3100	689	874	993	ENSP00000377291	218	420	683	5.32e-09	205	54	130	21	19
unique_3129	42	288	566	ENSP00000275493	675	923	1211	5.60e-16	255	71	170	14	44
unique_3129	76	288	566	ENSP00000301178	533	758	895	1.81e-12	234	62	143	29	38
unique_3129	83	280	566	ENSP00000296474	1086	1288	1401	9.79e-08	212	59	130	23	35
unique_3129	187	282	566	ENSP00000263923	1011	1108	1357	6.97e-06	101	30	63	8	17
unique_3129	85	293	566	ENSP00000377291	218	438	683	1.75e-05	232	55	143	34	37
unique_3129	85	277	566	ENSP00000358991	218	421	634	2.95e-05	215	53	129	33	34
unique_3150	38	216	227	ENSP00000005257	16	175	207	8.88e-17	180	53	106	21	79
unique_3154	751	899	1157	ENSP00000263923	1011	1159	1357	4.64e-07	157	40	101	16	13
unique_3154	751	852	1157	ENSP00000275493	820	923	1211	5.71e-06	109	31	66	12	9
unique_3154	720	844	1157	ENSP00000296474	1160	1288	1401	4.74e-05	132	36	86	10	11
unique_3156	144	236	782	ENSP00000263923	1011	1106	1357	1.50e-05	103	32	54	17	12
unique_3156	138	236	782	ENSP00000275493	814	915	1211	7.42e-05	104	30	67	7	13
unique_3156	93	244	782	ENSP00000296474	1135	1296	1401	5.40e-04	164	44	106	14	19
unique_3160	75	299	536	ENSP00000275493	712	940	1211	6.40e-16	239	64	151	24	42
unique_3160	79	297	536	ENSP00000301178	540	773	895	6.84e-14	240	64	149	27	41
unique_3160	79	274	536	ENSP00000296474	1086	1288	1401	2.67e-12	207	58	134	15	37
unique_3160	181	329	536	ENSP00000263923	1011	1159	1357	5.01e-12	156	51	91	14	28
unique_3160	80	288	536	ENSP00000358991	217	441	634	5.42e-07	230	55	149	26	39
unique_3160	80	270	536	ENSP00000377291	217	420	683	6.23e-07	209	50	136	23	36
unique_3209	1126	1180	2576	ENSP00000350152	256	326	988	0.002	71	25	30	16	2
unique_3209	1126	1180	2576	ENSP00000350680	283	353	1015	0.002	71	25	30	16	2
unique_3246	70	273	320	ENSP00000402576	367	565	1186	0.007	213	56	134	23	64
unique_3250	2415	2561	7564	ENSP00000353408	379	536	578	0.008	165	41	99	25	2
unique_3250	5076	5228	7564	ENSP00000350152	220	376	988	0.009	157	36	117	4	2
unique_3250	5076	5228	7564	ENSP00000350680	247	403	1015	0.010	157	36	117	4	2
unique_3256	40	240	575	ENSP00000296474	1086	1289	1401	5.28e-08	209	50	146	13	35
unique_3256	36	246	575	ENSP00000275493	712	922	1211	7.07e-08	218	53	151	14	37
unique_3256	38	303	575	ENSP00000301178	538	807	895	2.52e-07	293	68	175	50	46
unique_3256	117	181	575	ENSP00000263923	993	1051	1357	8.75e-05	65	22	37	6	11
unique_3259	2659	2899	3568	ENSP00000275493	756	977	1211	2.93e-08	255	61	147	47	7
unique_3259	2653	2829	3568	ENSP00000358991	247	418	634	5.09e-08	188	52	109	27	5
unique_3259	2653	2829	3568	ENSP00000377291	247	418	683	5.50e-08	188	52	109	27	5
unique_3259	2658	2903	3568	ENSP00000296474	1124	1365	1401	9.22e-08	263	66	159	38	7
unique_3259	2660	2823	3568	ENSP00000301178	580	737	895	1.21e-07	170	46	106	18	5
unique_3259	2728	2881	3568	ENSP00000263923	1000	1160	1357	2.19e-06	176	44	95	37	4
unique_3263	784	1129	1564	ENSP00000264938	114	456	835	3.95e-42	354	110	225	19	22
unique_3287	1538	1731	2132	ENSP00000296474	1088	1288	1401	1.90e-14	207	64	124	19	9
unique_3287	1534	1732	2132	ENSP00000301178	538	751	895	4.37e-14	219	56	138	25	9
unique_3287	1538	1725	2132	ENSP00000275493	718	908	1211	2.23e-12	196	56	127	13	9
unique_3287	1537	1728	2132	ENSP00000358991	217	421	634	2.22e-11	214	56	127	31	9
unique_3287	1537	1728	2132	ENSP00000377291	217	421	683	4.64e-11	214	56	127	31	9
unique_3287	1647	1737	2132	ENSP00000263923	1023	1115	1357	3.01e-07	103	33	48	22	4
unique_3288	125	186	339	ENSP00000360763	123	179	274	0.003	64	24	31	9	18
unique_3289	18	131	179	ENSP00000005257	16	133	207	0.007	121	28	83	10	64
unique_3294	150	239	806	ENSP00000296474	1159	1233	1401	1.10e-05	90	26	49	15	11
unique_3294	173	239	806	ENSP00000263923	1000	1053	1357	4.52e-04	67	21	33	13	8
unique_3322	332	447	6072	ENSP00000350152	191	333	988	3.70e-06	143	41	75	27	2
unique_3322	326	437	6072	ENSP00000350152	221	346	988	4.80e-06	127	39	72	16	2
unique_3322	332	447	6072	ENSP00000350680	218	360	1015	3.75e-06	143	41	75	27	2
unique_3322	326	437	6072	ENSP00000350680	248	373	1015	4.79e-06	127	39	72	16	2
unique_3336	122	601	618	ENSP00000443192	39	492	568	1.22e-53	509	137	288	84	78
unique_3363	92	249	385	ENSP00000263923	999	1157	1357	2.72e-14	165	45	107	13	41
unique_3363	78	248	385	ENSP00000301178	621	799	895	1.21e-10	186	45	119	22	44
unique_3363	96	249	385	ENSP00000275493	812	965	1211	3.69e-10	158	38	112	8	40
unique_3363	2	244	385	ENSP00000296474	1122	1333	1401	1.04e-09	253	57	145	51	63
unique_3363	8	187	385	ENSP00000377291	251	416	683	3.01e-06	194	47	105	42	47
unique_3363	90	187	385	ENSP00000358991	309	416	634	3.24e-06	108	30	68	10	25
unique_3372	16	54	265	ENSP00000350152	87	125	988	0.006	39	16	23	0	15
unique_3372	16	54	265	ENSP00000350680	114	152	1015	0.006	39	16	23	0	15
unique_3385	362	407	2539	ENSP00000394033	148	189	427	3.92e-04	46	19	23	4	2
unique_3402	532	737	782	ENSP00000497274	621	825	1546	1.48e-06	225	56	130	39	53
unique_3402	210	416	782	ENSP00000497274	656	828	1546	5.55e-04	210	52	118	40	53
unique_3402	573	709	782	ENSP00000494751	428	566	1279	2.09e-06	151	43	82	26	37
unique_3402	339	413	782	ENSP00000494751	533	597	1279	2.81e-05	75	26	39	10	37
unique_3402	167	240	782	ENSP00000494751	978	1043	1279	5.92e-04	77	27	36	14	37
unique_3402	545	709	782	ENSP00000497203	1140	1316	1420	5.05e-06	180	46	116	18	55
unique_3402	204	372	782	ENSP00000497203	1162	1316	1420	7.15e-06	172	50	102	20	55
unique_3402	340	442	782	ENSP00000497203	486	576	1420	2.20e-04	104	28	62	14	55
unique_3402	596	736	782	ENSP00000497203	403	549	1420	0.002	160	33	95	32	55
unique_3402	587	720	782	ENSP00000498246	77	228	656	2.94e-05	162	48	76	38	36
unique_3402	222	372	782	ENSP00000498246	77	217	656	4.45e-04	166	43	83	40	36
unique_3427	157	290	1063	ENSP00000377291	309	435	683	0.003	139	37	85	17	13
unique_3427	157	279	1063	ENSP00000358991	309	420	634	0.009	124	33	78	13	12
unique_3431	202	304	492	ENSP00000263923	1010	1111	1357	7.73e-10	109	35	61	13	21
unique_3431	172	308	492	ENSP00000301178	618	759	895	1.91e-08	146	37	96	13	28
unique_3431	170	299	492	ENSP00000275493	786	915	1211	1.99e-08	135	36	89	10	26
unique_3431	199	293	492	ENSP00000296474	1187	1281	1401	4.08e-07	101	30	59	12	19
unique_3431	172	316	492	ENSP00000358991	286	439	634	4.77e-07	160	45	94	21	29
unique_3431	172	308	492	ENSP00000377291	286	433	683	5.62e-07	152	43	90	19	28
unique_3432	130	259	347	ENSP00000401321	1	126	1049	1.39e-06	136	37	83	16	37
unique_3432	128	188	347	ENSP00000360763	123	179	274	1.87e-05	62	23	33	6	18
unique_3433	174	337	400	ENSP00000263923	1000	1159	1357	1.69e-09	171	46	107	18	41
unique_3433	83	278	400	ENSP00000296474	1086	1288	1401	2.34e-09	208	50	141	17	49
unique_3433	81	278	400	ENSP00000275493	714	915	1211	5.69e-09	213	51	136	26	50
unique_3435	1918	1989	2014	ENSP00000296474	1268	1338	1401	1.35e-04	73	25	45	3	4
unique_3437	30	241	404	ENSP00000275493	716	924	1211	3.21e-13	229	55	137	37	52
unique_3437	23	240	404	ENSP00000301178	533	758	895	1.18e-11	235	58	151	26	54
unique_3437	12	237	404	ENSP00000296474	1064	1293	1401	1.61e-10	243	64	149	30	56
unique_3437	139	236	404	ENSP00000263923	1011	1110	1357	6.83e-08	103	30	65	8	24
unique_3437	32	181	404	ENSP00000377291	218	362	683	3.11e-05	165	43	87	35	37
unique_3437	32	181	404	ENSP00000358991	218	362	634	3.30e-05	165	43	87	35	37
unique_3449	150	221	3027	ENSP00000358991	268	346	634	0.001	83	30	38	15	2
unique_3449	150	221	3027	ENSP00000377291	268	346	683	0.002	79	26	46	7	2
unique_3466	10	117	1367	ENSP00000218032	549	673	1042	5.32e-06	128	38	67	23	8
unique_3466	1042	1163	1367	ENSP00000361682	641	766	811	7.06e-06	126	40	82	4	9
unique_3487	54	249	581	ENSP00000296474	1086	1287	1401	8.03e-17	210	58	130	22	34
unique_3487	50	260	581	ENSP00000275493	712	925	1211	4.74e-15	220	56	149	15	36
unique_3487	45	240	581	ENSP00000301178	529	740	895	9.95e-11	218	53	137	28	34
unique_3487	39	246	581	ENSP00000377291	205	421	683	9.73e-10	231	56	138	37	36
unique_3487	39	246	581	ENSP00000358991	205	421	634	9.89e-10	231	56	138	37	36
unique_3487	156	249	581	ENSP00000263923	1011	1105	1357	2.70e-07	98	31	60	7	16
unique_3496	63	268	293	ENSP00000401321	679	887	1049	1.62e-05	222	72	121	29	70
unique_3496	98	208	293	ENSP00000401321	634	733	1049	7.88e-04	112	35	64	13	70
unique_3521	46	106	150	ENSP00000455374	125	173	651	0.002	61	23	26	12	41
unique_3546	76	416	416	ENSP00000343032	64	377	378	6.82e-62	354	123	178	53	82
unique_3596	218	512	609	ENSP00000479496	161	443	957	8.02e-12	322	79	177	66	48
unique_3596	219	512	609	ENSP00000484952	115	391	795	1.19e-11	324	85	162	77	48
unique_3607	449	808	2287	ENSP00000264938	113	463	835	7.74e-20	366	89	256	21	16
unique_3614	68	285	542	ENSP00000275493	716	927	1211	5.26e-08	224	58	148	18	40
unique_3614	68	272	542	ENSP00000296474	1086	1286	1401	3.99e-05	224	55	127	42	38
unique_3614	179	275	542	ENSP00000263923	1018	1108	1357	0.009	102	28	58	16	18
unique_3623	861	1130	1241	ENSP00000479496	191	453	957	3.42e-12	304	71	158	75	22
unique_3623	835	1130	1241	ENSP00000484952	97	401	795	1.63e-09	340	78	183	79	24
unique_3661	131	289	493	ENSP00000296474	1188	1339	1401	7.69e-08	161	39	111	11	32
unique_3661	126	290	493	ENSP00000263923	1003	1159	1357	3.84e-07	169	40	113	16	33
unique_3661	19	229	493	ENSP00000275493	711	915	1211	1.36e-06	228	59	129	40	43
unique_3661	138	220	493	ENSP00000301178	659	740	895	0.001	83	21	61	1	17
unique_3662	481	594	1213	ENSP00000323280	160	259	669	1.43e-06	115	39	60	16	20
unique_3662	370	613	1213	ENSP00000323280	172	376	669	2.82e-04	258	57	134	67	20
unique_3704	434	546	630	ENSP00000263923	993	1106	1357	1.95e-04	124	34	69	21	18
unique_3704	411	507	630	ENSP00000377291	277	391	683	0.001	117	32	63	22	15
unique_3704	411	507	630	ENSP00000358991	277	391	634	0.001	117	32	63	22	15
unique_3704	429	496	630	ENSP00000275493	795	864	1211	0.007	70	18	50	2	11
unique_3730	13	174	211	ENSP00000005257	14	175	207	3.83e-25	165	57	102	6	77
unique_3748	8	84	533	ENSP00000398266	1235	1316	2016	4.10e-04	82	28	49	5	14
unique_3750	202	361	456	ENSP00000005257	14	175	207	4.37e-27	162	61	99	2	35
unique_3759	367	525	540	ENSP00000500620	143	296	313	4.36e-31	159	62	92	5	29
unique_3777	132	369	603	ENSP00000301178	540	814	895	1.09e-10	283	68	162	53	39
unique_3777	132	340	603	ENSP00000275493	716	931	1211	2.64e-10	225	58	142	25	35
unique_3777	132	324	603	ENSP00000296474	1086	1288	1401	1.14e-08	208	54	134	20	32
unique_3777	231	339	603	ENSP00000263923	1011	1122	1357	3.44e-07	115	36	70	9	18
unique_3777	130	320	603	ENSP00000358991	214	420	634	2.18e-05	212	53	133	26	32
unique_3777	130	320	603	ENSP00000377291	214	420	683	2.45e-05	212	53	133	26	32
unique_3829	1040	1245	1476	ENSP00000275493	716	923	1211	6.17e-16	215	59	140	16	14
unique_3829	1040	1232	1476	ENSP00000296474	1086	1282	1401	3.04e-13	204	54	132	18	13
unique_3829	1007	1266	1476	ENSP00000301178	498	791	895	3.38e-13	299	72	183	44	18
unique_3829	1144	1291	1476	ENSP00000263923	1011	1159	1357	4.65e-12	158	42	97	19	10
unique_3846	153	347	662	ENSP00000373620	47	226	574	6.62e-05	201	44	130	27	29
unique_3878	14	133	205	ENSP00000275493	781	909	1211	2.81e-06	130	35	84	11	59
unique_3878	48	133	205	ENSP00000301178	653	744	895	6.77e-05	93	25	60	8	42
unique_3878	50	178	205	ENSP00000263923	1011	1148	1357	1.66e-04	142	37	88	17	63
unique_3883	141	221	281	ENSP00000361682	661	744	811	0.004	88	30	47	11	29
unique_3937	197	296	1373	ENSP00000358490	240	350	352	2.94e-05	117	37	57	23	7
unique_3943	199	432	512	ENSP00000479496	201	434	957	2.22e-10	266	71	131	64	46
unique_3943	199	432	512	ENSP00000484952	149	382	795	9.08e-09	267	68	133	66	46
unique_3951	190	626	1089	ENSP00000247207	1	401	640	6.15e-33	445	117	276	52	40
unique_4004	374	533	555	ENSP00000373620	401	552	574	2.66e-06	165	47	100	18	49
unique_4004	19	132	555	ENSP00000373620	33	149	574	4.10e-05	118	31	82	5	49
unique_4007	19	563	567	ENSP00000373620	33	552	574	9.81e-11	575	136	354	85	96
unique_4056	17	136	387	ENSP00000275493	1035	1138	1211	0.004	121	32	71	18	31
unique_4057	49	523	540	ENSP00000221130	65	516	523	6.47e-40	484	128	315	41	88
unique_4070	155	292	683	ENSP00000401321	1	128	1049	5.06e-07	142	45	79	18	25
unique_4070	123	288	683	ENSP00000401321	5	165	1049	0.002	177	41	109	27	25
unique_4151	1358	1735	2268	ENSP00000432332	51	399	641	7.90e-21	393	94	240	59	17
unique_4203	50	218	296	ENSP00000296181	476	665	800	5.54e-04	202	54	103	45	57
unique_4203	161	267	296	ENSP00000222573	505	614	770	5.91e-04	118	36	63	19	74
unique_4203	48	96	296	ENSP00000222573	559	616	770	0.003	61	22	24	15	74
unique_4203	96	214	296	ENSP00000222573	504	607	770	0.004	129	41	53	35	74
unique_4203	125	276	296	ENSP00000401321	1	170	1049	7.16e-04	178	50	94	34	51
unique_4264	126	249	498	ENSP00000260197	1030	1173	2215	0.003	152	38	78	36	25
unique_4287	344	456	540	ENSP00000263923	993	1106	1357	3.31e-05	128	33	66	29	21
unique_4287	321	417	540	ENSP00000377291	277	391	683	8.20e-04	117	33	62	22	18
unique_4287	321	417	540	ENSP00000358991	277	391	634	0.001	117	33	62	22	18
unique_4287	339	406	540	ENSP00000275493	795	864	1211	0.005	70	19	49	2	13
unique_4296	7	171	201	ENSP00000005257	14	178	207	3.09e-36	166	66	98	2	82
unique_4325	83	124	124	ENSP00000385017	56	96	1508	0.005	42	16	25	1	34
unique_4358	72	120	140	ENSP00000353408	166	212	578	0.003	50	19	27	4	35
unique_4366	802	886	974	ENSP00000301178	668	750	895	0.006	86	20	62	4	9
unique_4373	81	138	225	ENSP00000218032	123	180	1042	0.006	61	25	30	6	26
unique_4374	199	244	334	ENSP00000401321	15	57	1049	0.003	47	20	22	5	14
unique_4428	536	686	706	ENSP00000263923	1026	1166	1357	0.001	156	32	104	20	21
unique_4437	2495	2640	3001	ENSP00000401321	1	126	1049	3.16e-06	152	45	75	32	5
unique_4437	2556	2646	3001	ENSP00000360763	98	177	274	9.46e-06	94	31	46	17	5
unique_4437	2492	2552	3001	ENSP00000360763	122	179	274	3.58e-05	62	24	33	5	5
unique_4456	135	266	562	ENSP00000401321	705	836	1049	2.20e-06	132	45	87	0	41
unique_4456	169	366	562	ENSP00000401321	625	831	1049	1.61e-04	213	65	127	21	41
unique_4468	18	554	574	ENSP00000373620	21	555	574	0.0	537	296	239	2	94
unique_4478	202	368	563	ENSP00000275493	699	868	1211	3.83e-08	173	41	123	9	30
unique_4478	154	457	563	ENSP00000296474	1002	1292	1401	2.26e-07	330	69	196	65	54
unique_4478	219	359	563	ENSP00000358991	218	362	634	1.62e-05	146	40	100	6	25
unique_4478	219	359	563	ENSP00000377291	218	362	683	1.83e-05	146	40	100	6	25
unique_4478	215	418	563	ENSP00000301178	538	754	895	9.03e-05	219	48	154	17	36
unique_4514	486	670	2227	ENSP00000301178	560	758	895	6.28e-08	203	50	131	22	8
unique_4514	470	672	2227	ENSP00000296474	1088	1298	1401	1.96e-07	217	60	137	20	9
unique_4514	567	689	2227	ENSP00000263923	1011	1139	1357	3.21e-07	133	38	81	14	6
unique_4538	669	756	1264	ENSP00000358490	253	350	352	0.008	98	26	62	10	7
unique_4587	175	233	420	ENSP00000350152	268	325	988	0.005	59	23	35	1	14
unique_4587	175	233	420	ENSP00000350680	295	352	1015	0.006	59	23	35	1	14
unique_4597	111	346	359	ENSP00000296474	1087	1323	1401	1.64e-14	245	63	165	17	66
unique_4597	112	273	359	ENSP00000377291	218	394	683	2.42e-13	179	46	114	19	45
unique_4597	112	253	359	ENSP00000358991	218	364	634	2.49e-13	149	40	100	9	40
unique_4597	110	307	359	ENSP00000275493	716	916	1211	1.13e-11	206	55	138	13	55
unique_4597	212	341	359	ENSP00000263923	1011	1137	1357	1.07e-10	136	44	77	15	36
unique_4597	112	306	359	ENSP00000301178	542	750	895	2.06e-10	218	51	135	32	54
unique_4604	6001	6110	11945	ENSP00000350680	242	350	1015	0.002	125	38	56	31	1
unique_4622	64	96	129	ENSP00000320058	273	301	317	0.007	33	17	12	4	26
unique_4643	80	656	666	ENSP00000373620	13	555	574	1.95e-119	578	204	338	36	87
unique_4649	1176	1230	1446	ENSP00000497203	1284	1337	1420	7.69e-04	56	25	28	3	4
unique_4649	359	468	1446	ENSP00000497274	652	770	1546	0.002	125	34	70	21	21
unique_4649	994	1026	1446	ENSP00000497274	654	686	1546	0.004	33	15	18	0	21
unique_4649	1177	1341	1446	ENSP00000497274	761	944	1546	0.006	186	47	116	23	21
unique_4649	557	714	1446	ENSP00000498246	101	246	656	0.003	168	41	95	32	11
unique_4649	985	1026	1446	ENSP00000494751	421	460	1279	0.003	42	18	22	2	9
unique_4649	636	716	1446	ENSP00000494751	517	597	1279	0.008	84	26	52	6	9
unique_4722	449	698	949	ENSP00000301178	527	793	895	6.03e-15	267	63	187	17	26
unique_4722	445	698	949	ENSP00000296474	1073	1331	1401	1.79e-12	270	68	175	27	27
unique_4722	453	651	949	ENSP00000275493	707	909	1211	3.96e-09	206	48	148	10	21
unique_4722	464	674	949	ENSP00000358991	218	443	634	5.66e-09	228	61	148	19	22
unique_4722	464	668	949	ENSP00000377291	218	437	683	8.32e-09	222	58	145	19	22
unique_4722	555	656	949	ENSP00000263923	1003	1106	1357	3.12e-08	107	32	67	8	11
unique_4809	212	379	493	ENSP00000296474	1110	1286	1401	4.71e-09	186	44	115	27	34
unique_4809	284	370	493	ENSP00000263923	1008	1095	1357	1.47e-07	90	26	59	5	18
unique_4809	240	410	493	ENSP00000301178	595	766	895	7.59e-07	187	43	113	31	35
unique_4809	284	380	493	ENSP00000275493	817	915	1211	1.14e-04	100	26	70	4	20
unique_4811	117	413	511	ENSP00000296474	994	1304	1401	2.10e-19	317	78	213	26	58
unique_4811	190	397	511	ENSP00000275493	703	915	1211	9.82e-16	224	61	136	27	41
unique_4811	305	397	511	ENSP00000263923	1008	1106	1357	6.21e-11	99	30	63	6	18
unique_4811	192	452	511	ENSP00000301178	527	805	895	6.52e-11	282	61	197	24	51
unique_4811	205	394	511	ENSP00000358991	218	421	634	1.37e-09	211	54	129	28	37
unique_4811	205	394	511	ENSP00000377291	218	421	683	1.87e-09	211	54	129	28	37
unique_4834	163	207	260	ENSP00000414489	87	135	248	0.007	49	14	31	4	17
unique_4834	163	207	260	ENSP00000401609	87	135	248	0.007	49	14	31	4	17
unique_4834	163	207	260	ENSP00000373017	87	135	248	0.007	49	14	31	4	17
unique_4879	22	185	193	ENSP00000005257	16	172	207	1.18e-09	167	41	113	13	85
unique_4954	18	190	221	ENSP00000475168	20	193	197	1.65e-60	178	87	82	9	78
unique_4960	554	653	1909	ENSP00000358991	287	389	634	4.30e-06	107	34	62	11	5
unique_4960	539	653	1909	ENSP00000377291	280	389	683	4.65e-06	120	35	70	15	6
unique_4960	510	631	1909	ENSP00000296474	1111	1233	1401	2.68e-05	123	30	92	1	6
unique_4960	542	629	1909	ENSP00000275493	785	860	1211	5.16e-05	90	26	48	16	5
unique_4960	556	633	1909	ENSP00000263923	976	1055	1357	5.41e-04	80	21	57	2	4
unique_4960	576	631	1909	ENSP00000301178	642	697	895	0.002	56	14	42	0	3
unique_4974	494	649	770	ENSP00000005257	16	169	207	2.27e-24	156	55	99	2	20
unique_4991	196	350	552	ENSP00000275493	758	907	1211	1.69e-04	160	39	106	15	28
unique_5025	295	715	1029	ENSP00000479597	98	499	621	7.35e-11	425	88	310	27	41
unique_5025	295	751	1029	ENSP00000496238	82	515	600	8.28e-10	468	88	335	45	44
unique_5025	295	751	1029	ENSP00000493591	82	515	600	8.28e-10	468	88	335	45	44
unique_5058	207	460	681	ENSP00000301178	530	798	895	2.93e-12	275	65	183	27	37
unique_5058	180	425	681	ENSP00000275493	691	931	1211	2.21e-11	257	61	169	27	36
unique_5058	219	455	681	ENSP00000296474	1088	1331	1401	7.21e-10	251	59	171	21	35
unique_5058	316	464	681	ENSP00000263923	1011	1159	1357	9.72e-07	155	40	103	12	22
unique_5071	1241	1430	2120	ENSP00000353408	350	533	578	0.008	204	48	122	34	9
unique_5072	32	80	143	ENSP00000260408	459	505	749	0.004	49	18	29	2	34
unique_5078	59	311	374	ENSP00000318585	66	320	502	7.42e-07	271	60	177	34	68
unique_5078	59	311	374	ENSP00000424536	66	295	477	3.17e-06	256	57	170	29	68
unique_5078	59	119	374	ENSP00000403685	66	122	458	3.01e-04	61	18	39	4	16
unique_5079	156	248	652	ENSP00000373620	47	143	574	2.05e-08	97	30	63	4	14
unique_5086	267	437	608	ENSP00000401321	1	156	1049	1.20e-05	173	46	108	19	34
unique_5086	231	359	608	ENSP00000401321	3	124	1049	6.00e-04	131	34	86	11	34
unique_5089	30	115	296	ENSP00000313419	300	382	558	4.56e-04	86	26	57	3	29
unique_5113	397	436	611	ENSP00000380964	43	78	172	0.004	40	19	17	4	7
unique_5125	755	964	1014	ENSP00000479496	245	452	957	7.96e-05	239	58	121	60	21
unique_5125	755	966	1014	ENSP00000484952	193	402	795	0.004	232	54	136	42	21
unique_5151	276	363	1151	ENSP00000350152	252	334	988	0.005	88	27	56	5	8
unique_5151	276	363	1151	ENSP00000350680	279	361	1015	0.006	88	27	56	5	8
unique_5172	1171	1436	2811	ENSP00000296474	1087	1357	1401	1.15e-18	280	77	180	23	9
unique_5172	1264	1417	2811	ENSP00000263923	1000	1159	1357	2.80e-11	161	45	108	8	5
unique_5172	1172	1363	2811	ENSP00000358991	218	421	634	3.36e-08	208	50	138	20	7
unique_5172	1172	1363	2811	ENSP00000377291	218	421	683	4.64e-08	208	50	138	20	7
unique_5172	1172	1374	2811	ENSP00000301178	542	758	895	5.87e-08	222	50	148	24	7
unique_5172	1240	1408	2811	ENSP00000275493	786	958	1211	8.11e-06	174	38	130	6	6
unique_5210	1	166	350	ENSP00000377291	211	380	683	8.77e-11	175	48	113	14	47
unique_5210	1	149	350	ENSP00000358991	211	363	634	8.89e-11	158	46	98	14	43
unique_5210	107	205	350	ENSP00000263923	1010	1108	1357	4.32e-07	107	30	61	16	28
unique_5210	8	197	350	ENSP00000296474	1087	1281	1401	5.54e-07	208	51	126	31	54
unique_5210	2	197	350	ENSP00000275493	711	908	1211	2.03e-05	208	49	137	22	56
unique_5210	9	205	350	ENSP00000301178	542	752	895	3.02e-04	224	51	133	40	56
unique_5227	997	1256	1364	ENSP00000479496	197	453	957	2.83e-11	280	70	167	43	19
unique_5227	982	1264	1364	ENSP00000484952	122	409	795	4.19e-10	311	78	182	51	21
unique_5266	1612	1677	2130	ENSP00000263923	977	1051	1357	8.56e-08	75	27	39	9	8
unique_5266	1977	2077	2130	ENSP00000263923	1081	1177	1357	0.005	104	29	65	10	8
unique_5266	1609	1686	2130	ENSP00000275493	785	869	1211	1.21e-05	85	23	55	7	4
unique_5266	1641	1678	2130	ENSP00000358991	325	364	634	5.33e-05	40	18	20	2	2
unique_5266	1641	1678	2130	ENSP00000377291	325	364	683	5.94e-05	40	18	20	2	2
unique_5266	1629	1686	2130	ENSP00000296474	1181	1239	1401	2.24e-04	60	18	39	3	3
unique_5266	1624	1677	2130	ENSP00000301178	642	695	895	2.86e-04	54	17	37	0	3
unique_5285	122	397	811	ENSP00000498246	43	309	656	1.76e-52	277	105	161	11	66
unique_5285	484	740	811	ENSP00000498246	306	578	656	3.11e-12	277	61	192	24	66
unique_5285	146	326	811	ENSP00000497203	1166	1339	1420	9.33e-08	188	47	120	21	22
unique_5285	145	378	811	ENSP00000494751	427	639	1279	2.25e-07	237	49	161	27	29
unique_5285	156	361	811	ENSP00000497274	664	850	1546	1.10e-05	209	45	139	25	27
unique_5285	144	357	811	ENSP00000497274	1315	1519	1546	4.57e-04	221	46	152	23	27
unique_5305	137	368	547	ENSP00000296474	1072	1282	1401	2.61e-12	242	66	135	41	42
unique_5305	142	307	547	ENSP00000301178	532	713	895	5.00e-12	182	43	123	16	30
unique_5305	241	369	547	ENSP00000263923	999	1101	1357	1.79e-10	133	38	61	34	24
unique_5305	149	369	547	ENSP00000275493	717	910	1211	2.39e-06	225	52	138	35	40
unique_5305	150	304	547	ENSP00000358991	218	374	634	0.001	161	37	114	10	28
unique_5305	150	304	547	ENSP00000377291	218	374	683	0.002	161	37	114	10	28
unique_5312	8	273	289	ENSP00000393320	4	270	273	2.17e-95	268	137	128	3	92
unique_5318	142	282	332	ENSP00000357086	11	124	435	0.008	141	32	82	27	42
unique_5361	191	712	740	ENSP00000221130	63	521	523	9.96e-108	525	205	251	69	71
unique_5364	1	52	112	ENSP00000503116	26	81	449	0.005	56	15	37	4	46
unique_5368	511	621	1634	ENSP00000222573	564	680	770	0.003	117	29	82	6	7
unique_5379	866	994	2074	ENSP00000350152	219	340	988	0.004	137	44	70	23	6
unique_5379	866	994	2074	ENSP00000350680	246	367	1015	0.004	137	44	70	23	6
unique_5395	75	264	368	ENSP00000218032	530	746	1042	8.53e-13	222	67	118	37	65
unique_5395	93	249	368	ENSP00000218032	283	437	1042	2.30e-04	173	45	94	34	65
unique_5395	76	313	368	ENSP00000218032	126	430	1042	0.003	325	81	137	107	65
unique_5395	76	291	368	ENSP00000361682	494	746	811	2.67e-08	256	72	141	43	59
unique_5395	144	327	368	ENSP00000406367	87	260	1339	8.55e-05	193	51	114	28	50
unique_5395	181	264	368	ENSP00000481884	72	158	674	1.46e-04	87	30	54	3	52
unique_5395	144	336	368	ENSP00000481884	55	270	674	0.001	223	57	129	37	52
unique_5401	40	245	392	ENSP00000296474	1076	1281	1401	1.10e-13	223	63	126	34	53
unique_5401	48	244	392	ENSP00000301178	538	742	895	3.86e-11	210	49	143	18	50
unique_5401	123	253	392	ENSP00000263923	985	1108	1357	1.13e-09	135	41	79	15	33
unique_5401	50	245	392	ENSP00000275493	716	908	1211	1.16e-09	209	52	128	29	50
unique_5401	52	248	392	ENSP00000358991	218	421	634	1.17e-05	220	54	127	39	50
unique_5401	52	248	392	ENSP00000377291	218	421	683	1.57e-05	217	52	132	33	50
unique_5410	217	296	616	ENSP00000491290	137	221	509	0.009	85	22	58	5	13
unique_5410	217	296	616	ENSP00000315387	137	221	509	0.009	85	22	58	5	13
unique_5412	740	958	4624	ENSP00000350152	227	453	988	0.001	231	54	161	16	5
unique_5412	740	958	4624	ENSP00000350680	254	480	1015	0.001	231	54	161	16	5
unique_5413	392	589	639	ENSP00000301178	568	802	895	1.46e-05	238	57	138	43	31
unique_5413	385	552	639	ENSP00000275493	734	910	1211	0.002	180	40	125	15	26
unique_5417	189	349	665	ENSP00000296474	1089	1248	1401	1.68e-08	169	51	101	17	24
unique_5417	217	335	665	ENSP00000275493	752	862	1211	1.43e-06	119	33	78	8	18
unique_5417	184	428	665	ENSP00000301178	538	757	895	4.06e-05	259	56	150	53	37
unique_5430	634	713	895	ENSP00000339168	21	100	272	0.007	80	22	58	0	9
unique_5450	228	389	431	ENSP00000005257	13	168	207	7.81e-27	162	61	95	6	38
unique_5460	541	778	797	ENSP00000497274	1332	1533	1546	6.80e-18	239	74	127	38	37
unique_5460	505	797	797	ENSP00000497274	634	880	1546	5.27e-15	294	72	174	48	37
unique_5460	505	778	797	ENSP00000494751	404	632	1279	3.29e-14	278	65	160	53	35
unique_5460	505	784	797	ENSP00000494751	990	1230	1279	5.15e-10	280	66	175	39	35
unique_5460	519	704	797	ENSP00000497203	1159	1329	1420	3.21e-12	187	54	116	17	31
unique_5460	602	766	797	ENSP00000497203	440	572	1420	2.85e-05	165	38	95	32	31
unique_5460	526	705	797	ENSP00000498246	64	231	656	1.50e-06	182	50	116	16	23
unique_5482	190	707	1036	ENSP00000479597	30	503	621	1.48e-58	530	161	301	68	50
unique_5482	220	707	1036	ENSP00000496238	47	479	600	8.90e-56	496	148	277	71	47
unique_5482	220	707	1036	ENSP00000493591	47	479	600	8.90e-56	496	148	277	71	47
unique_5509	460	646	708	ENSP00000257770	317	513	575	1.02e-20	197	61	126	10	56
unique_5509	107	317	708	ENSP00000257770	28	248	575	1.55e-06	226	58	148	20	56
unique_5509	107	317	708	ENSP00000358665	28	248	525	1.37e-06	226	58	148	20	56
unique_5509	460	646	708	ENSP00000358665	317	463	525	9.75e-06	187	45	102	40	56
unique_5518	1451	1571	4500	ENSP00000301178	618	742	895	4.65e-12	125	35	86	4	3
unique_5518	1376	1580	4500	ENSP00000275493	712	917	1211	4.33e-11	212	50	149	13	5
unique_5518	1483	1587	4500	ENSP00000263923	1008	1115	1357	1.48e-08	108	31	74	3	2
unique_5518	1426	1572	4500	ENSP00000296474	1134	1281	1401	1.32e-07	154	35	106	13	3
unique_5518	1390	1576	4500	ENSP00000377291	235	422	683	0.001	201	47	127	27	4
unique_5518	1390	1576	4500	ENSP00000358991	235	422	634	0.001	201	47	127	27	4
unique_5521	241	451	710	ENSP00000301178	538	766	895	1.42e-11	233	64	143	26	30
unique_5521	243	435	710	ENSP00000296474	1086	1288	1401	8.28e-07	212	51	133	28	27
unique_5521	236	431	710	ENSP00000358991	209	420	634	2.09e-06	216	60	132	24	28
unique_5521	236	431	710	ENSP00000377291	209	420	683	2.61e-06	216	60	132	24	28
unique_5521	342	435	710	ENSP00000263923	1011	1106	1357	4.75e-05	99	29	62	8	13
unique_5538	2107	2351	2461	ENSP00000358991	233	421	634	1.57e-06	252	60	122	70	10
unique_5538	2107	2351	2461	ENSP00000377291	233	421	683	2.23e-06	252	60	122	70	10
unique_5543	1307	1459	1905	ENSP00000353408	356	506	578	0.001	155	39	110	6	8
unique_5551	1790	1957	3956	ENSP00000263923	1025	1159	1357	3.39e-04	174	42	87	45	4
unique_5559	132	296	774	ENSP00000358991	218	381	634	1.33e-08	172	48	109	15	21
unique_5559	132	296	774	ENSP00000377291	218	381	683	1.76e-08	172	48	109	15	21
unique_5559	130	273	774	ENSP00000275493	716	861	1211	2.53e-06	148	31	111	6	19
unique_5559	95	272	774	ENSP00000301178	518	695	895	4.71e-05	196	47	113	36	23
unique_5559	94	272	774	ENSP00000296474	1050	1231	1401	5.78e-05	185	31	145	9	23
unique_5569	99	359	1598	ENSP00000301178	540	795	895	7.85e-11	284	72	161	51	16
unique_5569	67	311	1598	ENSP00000358991	183	421	634	5.22e-09	265	61	158	46	15
unique_5569	85	314	1598	ENSP00000275493	702	915	1211	1.10e-08	245	60	139	46	14
unique_5569	67	311	1598	ENSP00000377291	183	421	683	1.47e-08	265	61	158	46	15
unique_5569	99	359	1598	ENSP00000296474	1086	1333	1401	4.84e-08	270	67	172	31	16
unique_5569	223	359	1598	ENSP00000263923	1022	1152	1357	2.00e-06	142	35	91	16	9
unique_5576	6352	6435	6667	ENSP00000296181	450	535	800	2.56e-04	86	26	58	2	1
unique_5589	215	335	903	ENSP00000350680	230	359	1015	0.001	136	46	69	21	13
unique_5589	215	335	903	ENSP00000350152	203	332	988	0.001	136	46	69	21	13
unique_5675	2257	2466	2486	ENSP00000301178	594	805	895	2.23e-17	218	64	140	14	8
unique_5675	2307	2485	2486	ENSP00000263923	1000	1178	1357	3.37e-15	186	62	110	14	9
unique_5675	2247	2296	2486	ENSP00000263923	885	934	1357	0.003	50	17	33	0	9
unique_5675	2257	2475	2486	ENSP00000296474	1140	1356	1401	2.23e-14	228	69	139	20	9
unique_5675	2247	2467	2486	ENSP00000275493	762	971	1211	1.61e-13	225	60	146	19	9
unique_5675	2257	2411	2486	ENSP00000377291	268	425	683	1.22e-09	166	50	97	19	6
unique_5675	2257	2411	2486	ENSP00000358991	268	425	634	1.22e-09	166	50	97	19	6
unique_5682	98	178	476	ENSP00000353408	462	542	578	0.007	93	30	39	24	17
unique_5709	206	446	1162	ENSP00000498246	61	300	656	1.44e-50	242	98	141	3	40
unique_5709	894	1114	1162	ENSP00000498246	386	594	656	3.03e-15	226	63	141	22	40
unique_5709	211	414	1162	ENSP00000494751	430	615	1279	6.87e-16	213	66	111	36	22
unique_5709	160	416	1162	ENSP00000494751	944	1211	1279	0.009	292	63	170	59	22
unique_5709	219	421	1162	ENSP00000497274	664	850	1546	1.07e-09	214	56	120	38	18
unique_5709	208	419	1162	ENSP00000497274	1316	1521	1546	4.73e-06	227	56	135	36	18
unique_5709	208	390	1162	ENSP00000497203	1165	1342	1420	1.08e-04	191	48	122	21	16
unique_5710	117	214	332	ENSP00000263923	1006	1101	1357	1.01e-07	104	32	58	14	30
unique_5710	13	246	332	ENSP00000296474	1086	1321	1401	7.78e-07	256	57	157	42	70
unique_5710	105	214	332	ENSP00000275493	803	910	1211	2.91e-04	116	32	70	14	33
unique_5721	249	341	1115	ENSP00000495909	1913	2016	2329	0.003	106	29	62	15	8
unique_5726	1292	1371	1970	ENSP00000320709	25	102	245	0.002	80	25	53	2	9
unique_5726	1280	1365	1970	ENSP00000320709	25	105	245	0.003	90	28	49	13	9
unique_5726	1310	1389	1970	ENSP00000320709	25	105	245	0.004	84	26	51	7	9
unique_5726	1352	1431	1970	ENSP00000320709	25	102	245	0.007	80	25	53	2	9
unique_5726	1370	1458	1970	ENSP00000320709	25	108	245	0.010	89	28	56	5	9
unique_5726	723	872	1970	ENSP00000353408	380	531	578	0.004	154	38	110	6	13
unique_5726	1677	1780	1970	ENSP00000353408	349	447	578	0.004	107	28	68	11	13
unique_5726	1693	1777	1970	ENSP00000353408	347	416	578	0.008	87	32	36	19	13
unique_5728	825	1182	2278	ENSP00000484952	113	444	795	2.05e-12	399	101	190	108	16
unique_5728	826	1170	2278	ENSP00000479496	161	488	957	1.18e-11	382	92	199	91	15
unique_5740	455	636	1304	ENSP00000377291	187	363	683	1.07e-11	192	53	114	25	14
unique_5740	455	636	1304	ENSP00000358991	187	363	634	1.32e-11	192	53	114	25	14
unique_5740	483	636	1304	ENSP00000296474	1088	1231	1401	4.19e-08	154	31	113	10	12
unique_5740	483	636	1304	ENSP00000275493	718	860	1211	7.12e-08	154	34	109	11	12
unique_5740	585	636	1304	ENSP00000263923	1000	1051	1357	4.23e-06	52	18	34	0	4
unique_5740	461	636	1304	ENSP00000301178	515	695	895	6.00e-05	193	44	120	29	13
unique_5752	957	1068	1224	ENSP00000260197	155	252	2215	0.002	114	32	64	18	9
unique_5801	3	229	294	ENSP00000275493	712	941	1211	7.94e-15	235	53	169	13	77
unique_5801	114	257	294	ENSP00000263923	1011	1158	1357	8.75e-13	148	39	105	4	49
unique_5801	7	251	294	ENSP00000296474	1086	1333	1401	1.00e-11	254	60	179	15	83
unique_5801	7	268	294	ENSP00000301178	540	819	895	3.89e-10	284	63	195	26	89
unique_5801	9	198	294	ENSP00000358991	218	416	634	2.44e-08	208	52	129	27	65
unique_5801	9	198	294	ENSP00000377291	218	416	683	2.45e-08	202	48	139	15	65
unique_5818	1539	1726	2219	ENSP00000353408	365	555	578	0.002	198	48	133	17	8
unique_5872	565	668	915	ENSP00000263923	1009	1106	1357	8.27e-07	107	34	61	12	11
unique_5872	570	665	915	ENSP00000358991	324	421	634	0.001	106	30	58	18	10
unique_5872	570	665	915	ENSP00000377291	324	421	683	0.002	106	30	58	18	10
unique_5872	567	668	915	ENSP00000275493	820	915	1211	0.005	105	29	64	12	11
unique_5880	169	305	321	ENSP00000401321	1	125	1049	5.45e-05	142	43	77	22	51
unique_5880	151	214	321	ENSP00000401321	18	84	1049	0.003	67	23	41	3	51
unique_5880	142	213	321	ENSP00000401321	56	124	1049	0.008	73	23	45	5	51
unique_5908	2	220	332	ENSP00000275493	690	915	1211	3.62e-17	238	63	144	31	66
unique_5908	20	236	332	ENSP00000296474	1088	1304	1401	7.60e-14	231	57	146	28	65
unique_5908	11	236	332	ENSP00000301178	533	766	895	1.68e-12	244	60	156	28	68
unique_5908	128	220	332	ENSP00000263923	1008	1106	1357	7.24e-09	99	29	64	6	63
unique_5908	11	127	332	ENSP00000263923	831	945	1357	1.75e-04	125	36	71	18	63
unique_5908	52	216	332	ENSP00000377291	237	420	683	2.17e-07	187	49	113	25	50
unique_5908	52	216	332	ENSP00000358991	237	420	634	2.23e-07	187	49	113	25	50
unique_5927	371	513	572	ENSP00000275493	789	927	1211	0.007	146	37	99	10	25
unique_5930	4910	4982	5223	ENSP00000350152	272	333	988	0.005	74	26	35	13	1
unique_5930	4910	4982	5223	ENSP00000350680	299	360	1015	0.005	74	26	35	13	1
unique_5940	3588	3700	3827	ENSP00000353408	355	466	578	4.61e-04	114	29	82	3	6
unique_5940	418	551	3827	ENSP00000353408	347	474	578	0.002	134	35	93	6	6
unique_5995	2319	2511	4150	ENSP00000353408	355	527	578	0.008	193	43	130	20	5
unique_6015	350	397	688	ENSP00000263923	1008	1055	1357	5.36e-05	48	18	30	0	7
unique_6015	350	395	688	ENSP00000275493	817	862	1211	0.002	46	16	30	0	7
unique_6015	252	395	688	ENSP00000301178	547	697	895	0.002	152	31	112	9	21
unique_6015	358	395	688	ENSP00000296474	1196	1233	1401	0.007	38	14	24	0	6
unique_6047	172	255	387	ENSP00000377291	274	362	683	0.004	91	28	54	9	22
unique_6047	172	255	387	ENSP00000358991	274	362	634	0.004	91	28	54	9	22
unique_6056	25	174	782	ENSP00000358991	208	351	634	0.002	157	44	93	20	19
unique_6056	25	174	782	ENSP00000377291	208	351	683	0.003	157	44	93	20	19
unique_6068	45	190	282	ENSP00000350152	212	331	988	0.009	149	36	81	32	52
unique_6146	504	579	2550	ENSP00000350152	229	298	988	0.001	76	30	40	6	3
unique_6146	504	579	2550	ENSP00000350680	256	325	1015	0.001	76	30	40	6	3
unique_6148	764	1403	1882	ENSP00000497274	724	1275	1546	1.51e-27	653	146	393	114	71
unique_6148	597	748	1882	ENSP00000497274	653	779	1546	8.31e-21	152	56	71	25	71
unique_6148	1557	1664	1882	ENSP00000497274	1320	1426	1546	3.09e-15	108	35	72	1	71
unique_6148	91	487	1882	ENSP00000497274	307	652	1546	2.46e-07	406	87	250	69	71
unique_6148	1812	1858	1882	ENSP00000497274	1475	1521	1546	0.001	48	21	25	2	71
unique_6148	613	744	1882	ENSP00000497274	1332	1451	1546	0.004	138	40	74	24	71
unique_6148	1125	1438	1882	ENSP00000494751	716	990	1279	9.26e-21	317	87	185	45	56
unique_6148	597	745	1882	ENSP00000494751	427	550	1279	2.04e-17	149	52	72	25	56
unique_6148	1556	1664	1882	ENSP00000494751	1013	1119	1279	1.31e-15	109	44	63	2	56
unique_6148	24	500	1882	ENSP00000494751	10	450	1279	3.39e-11	501	95	322	84	56
unique_6148	613	744	1882	ENSP00000494751	1026	1144	1279	1.29e-07	135	41	75	19	56
unique_6148	1557	1670	1882	ENSP00000497203	1169	1278	1420	1.13e-19	114	50	60	4	43
unique_6148	670	745	1882	ENSP00000497203	427	502	1420	4.02e-16	76	36	40	0	43
unique_6148	1119	1404	1882	ENSP00000497203	847	1106	1420	1.58e-07	291	57	198	36	43
unique_6148	27	363	1882	ENSP00000497203	6	293	1420	2.71e-04	349	69	207	73	43
unique_6151	280	517	708	ENSP00000301178	541	793	895	1.40e-14	265	69	157	39	34
unique_6151	280	471	708	ENSP00000296474	1087	1288	1401	2.80e-14	205	59	130	16	27
unique_6151	232	486	708	ENSP00000275493	671	930	1211	4.31e-08	270	63	182	25	36
unique_6151	378	526	708	ENSP00000263923	1011	1159	1357	6.75e-07	155	42	101	12	21
unique_6189	286	419	795	ENSP00000503116	182	302	449	3.82e-07	134	33	88	13	26
unique_6189	711	780	795	ENSP00000503116	362	428	449	0.005	76	30	31	15	26
unique_6237	30	213	240	ENSP00000005257	2	182	207	7.74e-29	184	62	119	3	77
unique_6278	221	271	1487	ENSP00000379681	32	84	428	0.003	53	18	33	2	3
unique_6301	286	354	489	ENSP00000358991	296	362	634	3.17e-07	71	28	37	6	14
unique_6301	286	354	489	ENSP00000377291	296	362	683	3.34e-07	71	28	37	6	14
unique_6301	315	415	489	ENSP00000275493	820	915	1211	1.14e-04	103	27	67	9	21
unique_6301	315	450	489	ENSP00000263923	1011	1141	1357	1.28e-04	141	33	93	15	28
unique_6301	306	415	489	ENSP00000301178	643	750	895	0.001	115	28	75	12	22
unique_6312	1601	1753	2885	ENSP00000296474	1191	1338	1401	0.001	160	36	105	19	5
unique_6369	365	475	551	ENSP00000263923	1010	1114	1357	8.56e-04	116	27	73	16	20
unique_6369	341	474	551	ENSP00000275493	789	922	1211	0.003	144	35	89	20	24
unique_6371	103	429	468	ENSP00000318585	75	415	502	4.77e-14	367	89	212	66	70
unique_6371	103	429	468	ENSP00000424536	75	390	477	2.63e-10	357	81	205	71	70
unique_6371	150	429	468	ENSP00000475405	18	315	402	1.22e-07	316	74	188	54	60
unique_6371	103	429	468	ENSP00000403685	75	371	458	1.45e-07	364	77	183	104	70
unique_6373	37	127	348	ENSP00000401321	15	124	1049	4.27e-05	114	36	51	27	26
unique_6403	401	553	768	ENSP00000373472	818	965	1687	2.73e-08	163	56	82	25	48
unique_6403	275	492	768	ENSP00000373472	1415	1592	1687	3.66e-05	224	60	112	52	48
unique_6403	266	425	768	ENSP00000373472	818	965	1687	5.84e-05	176	50	82	44	48
unique_6403	474	632	768	ENSP00000373472	826	978	1687	2.19e-04	166	44	102	20	48
unique_6403	66	190	768	ENSP00000296585	165	286	1182	1.38e-06	125	31	91	3	16
unique_6403	67	220	768	ENSP00000358310	159	310	1168	1.12e-05	157	41	108	8	20
unique_6403	445	527	768	ENSP00000486201	350	438	1428	4.53e-05	93	33	46	14	20
unique_6403	403	554	768	ENSP00000486201	950	1096	1428	6.20e-05	167	48	84	35	20
unique_6403	481	553	768	ENSP00000486201	695	765	1428	8.70e-05	83	31	30	22	20
unique_6403	408	528	768	ENSP00000486201	688	805	1428	0.002	138	45	56	37	20
unique_6403	445	527	768	ENSP00000360997	350	438	1428	4.53e-05	93	33	46	14	20
unique_6403	403	554	768	ENSP00000360997	950	1096	1428	6.20e-05	167	48	84	35	20
unique_6403	481	553	768	ENSP00000360997	695	765	1428	8.70e-05	83	31	30	22	20
unique_6403	408	528	768	ENSP00000360997	688	805	1428	0.002	138	45	56	37	20
unique_6413	725	989	1004	ENSP00000497274	1300	1525	1546	6.20e-21	266	72	153	41	27
unique_6413	717	987	1004	ENSP00000497274	631	850	1546	3.65e-15	281	68	142	71	27
unique_6413	725	986	1004	ENSP00000494751	994	1215	1279	3.05e-20	271	77	136	58	26
unique_6413	728	988	1004	ENSP00000494751	408	623	1279	4.95e-13	267	64	146	57	26
unique_6413	415	978	1004	ENSP00000497203	867	1362	1420	1.01e-15	581	135	344	102	56
unique_6413	766	974	1004	ENSP00000497203	403	561	1420	2.37e-10	210	58	100	52	56
unique_6413	758	980	1004	ENSP00000498246	78	268	656	1.29e-08	229	61	124	44	22
unique_6426	433	547	2150	ENSP00000353408	349	453	578	0.003	116	29	75	12	5
unique_6427	2652	2711	4982	ENSP00000361682	164	223	811	0.006	61	24	35	2	1
unique_6449	246	351	429	ENSP00000263923	1009	1115	1357	7.89e-05	118	32	63	23	25
unique_6449	243	352	429	ENSP00000275493	815	928	1211	4.70e-04	117	33	74	10	26
unique_6491	209	262	380	ENSP00000384860	313	366	438	0.006	56	22	30	4	14
unique_6524	178	280	1658	ENSP00000357013	248	353	366	0.003	111	30	68	13	6
unique_6543	329	391	553	ENSP00000342112	1284	1344	1350	0.006	63	20	41	2	11
unique_6548	379	474	567	ENSP00000263923	1011	1106	1357	0.003	102	25	65	12	17
unique_6548	368	470	567	ENSP00000377291	310	420	683	0.007	118	30	66	22	18
unique_6548	368	470	567	ENSP00000358991	310	420	634	0.008	118	30	66	22	18
unique_6549	379	474	567	ENSP00000263923	1011	1106	1357	0.004	102	25	65	12	17
unique_6549	374	474	567	ENSP00000275493	815	915	1211	0.006	102	24	76	2	18
unique_6551	177	285	290	ENSP00000378571	47	126	474	0.002	109	32	48	29	38
unique_6551	177	285	290	ENSP00000350387	47	126	474	0.002	109	32	48	29	38
unique_6591	355	393	915	ENSP00000350152	87	125	988	0.007	39	17	22	0	4
unique_6591	355	393	915	ENSP00000350680	114	152	1015	0.007	39	17	22	0	4
unique_6664	383	492	570	ENSP00000263923	1005	1115	1357	9.11e-05	122	33	66	23	19
unique_6664	383	493	570	ENSP00000275493	814	928	1211	5.12e-04	118	33	75	10	19
unique_6665	384	492	570	ENSP00000263923	1006	1115	1357	9.42e-05	121	32	66	23	19
unique_6665	384	493	570	ENSP00000275493	815	928	1211	2.75e-04	117	33	74	10	19
unique_6666	324	432	463	ENSP00000263923	1006	1115	1357	6.02e-06	121	32	66	23	24
unique_6666	324	433	463	ENSP00000275493	815	928	1211	4.02e-05	117	33	74	10	24
unique_6670	393	501	579	ENSP00000263923	1006	1115	1357	7.45e-05	121	32	66	23	19
unique_6670	393	502	579	ENSP00000275493	815	928	1211	2.34e-04	117	33	74	10	19
unique_6672	393	501	579	ENSP00000263923	1006	1115	1357	7.39e-05	121	32	66	23	19
unique_6672	393	502	579	ENSP00000275493	815	928	1211	2.62e-04	117	33	74	10	19
unique_6681	1264	1533	1544	ENSP00000497274	1298	1529	1546	4.43e-32	271	84	147	40	67
unique_6681	301	822	1544	ENSP00000497274	1045	1530	1546	3.15e-25	536	126	346	64	67
unique_6681	1029	1527	1544	ENSP00000497274	412	850	1546	1.68e-17	518	117	303	98	67
unique_6681	573	817	1544	ENSP00000497274	628	852	1546	2.57e-13	248	64	158	26	67
unique_6681	582	826	1544	ENSP00000494751	994	1227	1279	3.74e-29	245	76	158	11	50
unique_6681	1264	1508	1544	ENSP00000494751	992	1202	1279	1.27e-25	246	77	133	36	50
unique_6681	1064	1526	1544	ENSP00000494751	222	621	1279	6.68e-22	481	112	270	99	50
unique_6681	561	867	1544	ENSP00000494751	400	670	1279	2.85e-15	313	80	185	48	50
unique_6681	1129	1512	1544	ENSP00000497203	997	1361	1420	3.54e-20	407	96	246	65	41
unique_6681	599	825	1544	ENSP00000497203	1165	1380	1420	8.60e-18	227	61	155	11	41
unique_6681	1378	1530	1544	ENSP00000497203	442	578	1420	5.42e-10	155	47	88	20	41
unique_6681	664	794	1544	ENSP00000497203	431	558	1420	1.38e-08	132	37	90	5	41
unique_6681	580	760	1544	ENSP00000498246	35	224	656	1.02e-07	198	54	119	25	26
unique_6681	1291	1508	1544	ENSP00000498246	71	261	656	4.15e-06	225	54	130	41	26
unique_6705	110	249	299	ENSP00000401321	15	136	1049	1.55e-04	142	41	79	22	61
unique_6705	67	196	299	ENSP00000401321	17	128	1049	0.004	130	37	75	18	61
unique_6737	1271	1358	2490	ENSP00000385017	256	348	1508	0.005	93	26	62	5	4
unique_6766	104	486	819	ENSP00000264938	112	507	835	1.26e-21	405	109	265	31	47
unique_6768	178	278	338	ENSP00000350680	235	327	1015	0.001	101	28	65	8	30
unique_6790	401	592	992	ENSP00000373472	770	966	1687	8.20e-04	206	50	133	23	19
unique_6790	453	591	992	ENSP00000373472	1463	1592	1687	0.005	152	41	76	35	19
unique_6795	437	616	773	ENSP00000361682	597	795	811	2.07e-05	205	61	113	31	23
unique_6795	450	547	773	ENSP00000481884	55	158	674	7.35e-05	106	42	54	10	13
unique_6795	446	525	773	ENSP00000481884	75	158	674	6.33e-04	86	32	46	8	13
unique_6826	159	639	661	ENSP00000221130	65	521	523	3.77e-78	492	177	269	46	73
unique_6843	18	215	691	ENSP00000296474	1088	1282	1401	2.62e-13	203	53	137	13	29
unique_6843	11	215	691	ENSP00000275493	711	909	1211	4.28e-11	211	51	142	18	30
unique_6843	4	223	691	ENSP00000301178	531	753	895	5.06e-11	237	56	150	31	32
unique_6843	17	217	691	ENSP00000358991	217	421	634	1.27e-10	221	63	122	36	29
unique_6843	108	231	691	ENSP00000263923	993	1117	1357	1.65e-10	133	36	80	17	18
unique_6843	17	217	691	ENSP00000377291	217	421	683	2.49e-10	215	60	131	24	29
unique_6859	615	882	1212	ENSP00000479496	190	454	957	9.30e-10	285	70	178	37	22
unique_6859	578	882	1212	ENSP00000484952	106	402	795	8.44e-09	335	80	187	68	25
unique_6859	954	1107	1212	ENSP00000401321	1	133	1049	1.61e-06	157	46	84	27	15
unique_6859	928	1066	1212	ENSP00000401321	52	200	1049	1.37e-04	154	47	87	20	15
unique_6859	952	997	1212	ENSP00000360763	123	167	274	0.001	46	18	27	1	4
unique_6865	149	451	617	ENSP00000398266	418	724	2016	0.004	331	76	203	52	49
unique_6873	25	175	2879	ENSP00000301178	583	742	895	1.11e-17	164	48	99	17	5
unique_6873	25	180	2879	ENSP00000275493	760	912	1211	1.63e-16	162	47	100	15	5
unique_6873	25	233	2879	ENSP00000296474	1129	1339	1401	9.33e-15	220	59	141	20	7
unique_6873	25	177	2879	ENSP00000377291	257	419	683	4.14e-14	164	46	106	12	5
unique_6873	25	177	2879	ENSP00000358991	257	419	634	4.23e-14	164	46	106	12	5
unique_6873	77	181	2879	ENSP00000263923	998	1104	1357	2.12e-13	107	35	70	2	4
unique_6881	25	181	228	ENSP00000005257	16	175	207	5.21e-24	161	53	103	5	69
unique_6922	2552	2729	3821	ENSP00000353408	366	538	578	0.002	185	44	122	19	5
unique_6953	40	199	242	ENSP00000005257	15	175	207	3.06e-22	162	51	108	3	66
unique_7020	218	264	539	ENSP00000398266	1248	1293	2016	0.003	47	16	30	1	9
unique_7032	28	533	545	ENSP00000373620	41	554	574	2.34e-08	555	120	345	90	93
unique_7050	32	144	203	ENSP00000275493	820	927	1211	0.002	114	29	78	7	56
unique_7050	32	127	203	ENSP00000263923	1011	1106	1357	0.004	106	28	58	20	47
unique_7062	2756	2932	2981	ENSP00000353408	348	550	578	5.35e-04	205	51	124	30	6
unique_7073	14	208	2095	ENSP00000275493	718	917	1211	1.62e-16	204	55	136	13	9
unique_7073	10	208	2095	ENSP00000301178	538	752	895	2.64e-16	218	59	137	22	9
unique_7073	11	214	2095	ENSP00000296474	1085	1296	1401	5.48e-16	217	59	140	18	10
unique_7073	13	203	2095	ENSP00000358991	217	421	634	9.75e-12	210	61	125	24	9
unique_7073	13	203	2095	ENSP00000377291	217	421	683	1.10e-11	210	61	125	24	9
unique_7073	112	208	2095	ENSP00000263923	1011	1108	1357	7.75e-10	101	36	58	7	5
unique_7080	388	480	587	ENSP00000263923	1011	1099	1357	0.002	98	28	56	14	16
unique_7080	388	485	587	ENSP00000296474	1191	1286	1401	0.009	98	23	73	2	17
unique_7097	232	353	1258	ENSP00000263923	1000	1099	1357	1.22e-06	124	38	60	26	10
unique_7182	479	672	4761	ENSP00000373472	1419	1602	1687	3.30e-08	201	60	117	24	17
unique_7182	536	715	4761	ENSP00000373472	1418	1592	1687	9.10e-07	200	59	96	45	17
unique_7182	1054	1182	4761	ENSP00000373472	830	960	1687	4.56e-06	140	43	77	20	17
unique_7182	870	1068	4761	ENSP00000373472	1418	1592	1687	3.88e-05	207	59	108	40	17
unique_7182	467	572	4761	ENSP00000373472	874	982	1687	9.94e-05	115	41	59	15	17
unique_7182	1113	1315	4761	ENSP00000373472	830	981	1687	1.15e-04	206	55	94	57	17
unique_7182	534	689	4761	ENSP00000373472	826	994	1687	6.91e-04	180	47	98	35	17
unique_7182	857	1013	4761	ENSP00000373472	813	965	1687	0.004	169	53	88	28	17
unique_7182	647	730	4761	ENSP00000373472	887	977	1687	0.004	97	33	45	19	17
unique_7182	1104	1147	4761	ENSP00000373472	538	580	1687	0.004	44	19	24	1	17
unique_7182	1281	1408	4761	ENSP00000373472	1419	1543	1687	0.006	132	37	84	11	17
unique_7182	984	1136	4761	ENSP00000373472	1402	1551	1687	0.007	168	49	86	33	17
unique_7182	1066	1156	4761	ENSP00000486201	344	434	1428	1.04e-04	101	40	41	20	5
unique_7182	583	637	4761	ENSP00000486201	380	439	1428	0.001	60	25	30	5	5
unique_7182	978	1128	4761	ENSP00000486201	942	1096	1428	0.003	168	53	85	30	5
unique_7182	1001	1182	4761	ENSP00000486201	903	1090	1428	0.008	203	67	100	36	5
unique_7182	1066	1156	4761	ENSP00000360997	344	434	1428	1.04e-04	101	40	41	20	5
unique_7182	583	637	4761	ENSP00000360997	380	439	1428	0.001	60	25	30	5	5
unique_7182	978	1128	4761	ENSP00000360997	942	1096	1428	0.003	168	53	85	30	5
unique_7182	1001	1182	4761	ENSP00000360997	903	1090	1428	0.008	203	67	100	36	5
unique_7187	98	222	666	ENSP00000361682	641	766	811	1.54e-07	129	46	76	7	19
unique_7187	126	220	666	ENSP00000361682	623	718	811	2.46e-06	99	39	53	7	19
unique_7192	31	375	378	ENSP00000451126	51	367	407	3.00e-21	358	93	211	54	91
unique_7192	31	375	378	ENSP00000451610	51	367	407	3.00e-21	358	93	211	54	91
unique_7192	31	375	378	ENSP00000450837	51	367	407	3.00e-21	358	93	211	54	91
unique_7192	51	378	378	ENSP00000403877	44	337	428	1.41e-09	330	74	218	38	87
unique_7234	1056	1116	1473	ENSP00000320709	45	107	245	0.003	63	26	35	2	4
unique_7239	565	801	881	ENSP00000257770	307	516	575	5.03e-16	248	72	127	49	39
unique_7239	94	198	881	ENSP00000257770	29	147	575	1.35e-09	121	39	64	18	39
unique_7239	94	198	881	ENSP00000358665	29	147	525	1.17e-09	121	39	64	18	12
unique_7248	317	461	462	ENSP00000498246	160	309	656	4.30e-07	157	43	95	19	31
unique_7248	149	201	462	ENSP00000497274	651	703	1546	0.002	53	20	33	0	11
unique_7252	274	614	618	ENSP00000318585	75	416	502	1.39e-17	376	96	211	69	55
unique_7252	274	614	618	ENSP00000424536	75	391	477	2.00e-13	367	93	198	76	55
unique_7252	274	614	618	ENSP00000403685	75	372	458	6.48e-13	373	91	175	107	55
unique_7252	307	614	618	ENSP00000475405	5	316	402	1.35e-09	343	81	196	66	50
unique_7264	6	166	213	ENSP00000005257	14	175	207	7.17e-31	163	62	98	3	76
unique_7273	157	270	289	ENSP00000401321	656	783	1049	1.52e-04	136	44	62	30	39
unique_7275	1810	1957	2161	ENSP00000377291	310	419	683	1.54e-10	149	45	64	40	11
unique_7275	1594	1680	2161	ENSP00000377291	215	301	683	1.56e-05	89	31	54	4	11
unique_7275	1810	1957	2161	ENSP00000358991	310	419	634	1.71e-10	149	45	64	40	11
unique_7275	1594	1680	2161	ENSP00000358991	215	301	634	1.41e-05	89	31	54	4	11
unique_7275	1783	1973	2161	ENSP00000263923	977	1118	1357	6.34e-10	193	59	81	53	19
unique_7275	1509	1683	2161	ENSP00000263923	750	932	1357	4.94e-05	187	47	124	16	19
unique_7275	2098	2152	2161	ENSP00000263923	1114	1165	1357	4.57e-04	55	19	33	3	19
unique_7275	1805	1987	2161	ENSP00000275493	810	932	1211	7.62e-07	185	47	74	64	8
unique_7275	1815	2005	2161	ENSP00000296474	1183	1331	1401	7.81e-07	195	56	89	50	11
unique_7275	2115	2156	2161	ENSP00000296474	1309	1350	1401	0.003	42	14	28	0	11
unique_7275	1816	1955	2161	ENSP00000301178	650	742	895	4.76e-05	140	38	55	47	9
unique_7275	2097	2159	2161	ENSP00000301178	756	811	895	0.002	63	24	32	7	9
unique_7276	7	198	241	ENSP00000275493	741	931	1211	3.41e-13	196	50	137	9	80
unique_7276	90	233	241	ENSP00000263923	1011	1159	1357	4.79e-13	155	40	98	17	60
unique_7276	28	183	241	ENSP00000296474	1129	1289	1401	2.98e-12	165	42	110	13	65
unique_7276	24	195	241	ENSP00000377291	253	437	683	7.85e-12	187	53	117	17	71
unique_7276	28	230	241	ENSP00000301178	583	799	895	2.57e-11	220	51	149	20	84
unique_7276	24	191	241	ENSP00000358991	253	433	634	3.26e-11	183	51	115	17	70
unique_7278	1044	1108	2419	ENSP00000503116	2	68	449	3.72e-04	71	24	37	10	3
unique_7280	319	621	968	ENSP00000484952	108	406	795	3.68e-11	329	84	189	56	31
unique_7280	325	621	968	ENSP00000479496	161	458	957	1.94e-08	326	81	188	57	31
unique_7290	207	264	1297	ENSP00000263923	1000	1057	1357	8.97e-09	58	26	32	0	4
unique_7290	129	260	1297	ENSP00000296474	1103	1233	1401	5.27e-08	135	36	92	7	10
unique_7290	135	260	1297	ENSP00000301178	563	697	895	7.58e-07	141	36	84	21	10
unique_7290	133	258	1297	ENSP00000358991	233	363	634	2.19e-05	134	36	87	11	10
unique_7290	133	258	1297	ENSP00000377291	233	363	683	3.44e-05	134	36	87	11	10
unique_7290	213	260	1297	ENSP00000275493	812	862	1211	5.44e-05	51	21	27	3	4
unique_7347	1049	1255	1657	ENSP00000479597	302	506	621	1.73e-06	208	47	157	4	20
unique_7347	590	713	1657	ENSP00000479597	58	178	621	1.01e-04	126	36	83	7	20
unique_7370	295	490	795	ENSP00000275493	711	909	1211	1.10e-12	203	52	140	11	25
unique_7370	293	507	795	ENSP00000358991	209	439	634	4.46e-11	236	61	149	26	27
unique_7370	293	491	795	ENSP00000377291	209	420	683	2.82e-10	217	57	137	23	25
unique_7370	301	511	795	ENSP00000301178	541	766	895	7.99e-10	226	54	157	15	27
unique_7370	301	495	795	ENSP00000296474	1087	1288	1401	1.85e-09	204	55	138	11	25
unique_7370	403	539	795	ENSP00000263923	1011	1150	1357	1.12e-04	140	30	107	3	17
unique_7382	554	624	4579	ENSP00000218032	687	759	1042	7.38e-07	73	30	41	2	2
unique_7382	551	645	4579	ENSP00000361682	635	732	811	1.24e-04	98	31	64	3	2
unique_7382	557	618	4579	ENSP00000361682	687	748	811	5.70e-04	62	21	41	0	2
unique_7382	553	617	4579	ENSP00000361682	706	770	811	0.003	65	24	41	0	2
unique_7382	549	644	4579	ENSP00000406367	126	227	1339	0.002	105	35	58	12	2
unique_7408	273	337	1166	ENSP00000495909	202	266	2329	0.002	65	21	44	0	6
unique_7451	264	308	970	ENSP00000401321	677	721	1049	0.004	45	20	25	0	5
unique_7469	133	319	713	ENSP00000401321	723	904	1049	3.36e-08	187	56	126	5	26
unique_7469	209	275	713	ENSP00000401321	664	731	1049	3.49e-04	68	26	41	1	26
unique_7483	780	872	975	ENSP00000500620	150	232	313	0.002	94	28	54	12	10
unique_7513	482	872	880	ENSP00000479597	98	466	621	4.52e-04	407	87	266	54	44
unique_7513	482	848	880	ENSP00000496238	82	419	600	0.001	377	75	253	49	42
unique_7513	482	848	880	ENSP00000493591	82	419	600	0.001	377	75	253	49	42
unique_7551	1324	1550	1567	ENSP00000275493	712	909	1211	2.75e-04	235	61	129	45	14
unique_7551	1425	1550	1567	ENSP00000263923	993	1100	1357	0.002	132	37	65	30	8
unique_7572	154	335	814	ENSP00000323280	126	259	669	3.42e-04	184	48	84	52	22
unique_7573	41	641	667	ENSP00000247207	8	614	640	0.0	608	395	205	8	90
unique_7574	990	1171	2642	ENSP00000353408	307	483	578	7.14e-04	182	41	136	5	7
unique_7576	203	303	450	ENSP00000263923	1011	1114	1357	5.43e-09	105	33	67	5	22
unique_7576	71	243	450	ENSP00000377291	207	363	683	8.80e-09	185	54	91	40	38
unique_7576	71	243	450	ENSP00000358991	207	363	634	9.32e-09	185	54	91	40	38
unique_7576	74	290	450	ENSP00000275493	710	908	1211	1.03e-08	226	47	143	36	48
unique_7576	81	290	450	ENSP00000296474	1087	1281	1401	4.36e-08	217	49	139	29	47
unique_7576	78	289	450	ENSP00000301178	538	742	895	6.38e-08	222	53	142	27	47
unique_7584	16	92	288	ENSP00000401321	696	773	1049	6.49e-07	78	29	48	1	41
unique_7584	7	86	288	ENSP00000401321	653	733	1049	9.25e-07	81	29	51	1	41
unique_7584	14	124	288	ENSP00000401321	727	838	1049	6.57e-05	112	36	75	1	41
unique_7584	18	93	288	ENSP00000401321	765	840	1049	0.002	76	26	50	0	41
unique_7617	31	396	438	ENSP00000451126	67	399	407	1.57e-18	379	97	223	59	84
unique_7617	31	396	438	ENSP00000451610	67	399	407	1.57e-18	379	97	223	59	84
unique_7617	31	396	438	ENSP00000450837	67	399	407	1.57e-18	379	97	223	59	84
unique_7617	98	396	438	ENSP00000403877	94	353	428	4.09e-10	310	78	171	61	68
unique_7638	1175	1241	1501	ENSP00000320709	45	104	245	0.004	68	25	34	9	4
unique_7668	600	729	7449	ENSP00000350152	236	364	988	0.004	130	33	96	1	2
unique_7668	600	729	7449	ENSP00000350680	263	391	1015	0.004	130	33	96	1	2
unique_7685	824	913	989	ENSP00000247207	512	603	640	0.003	92	27	63	2	9
unique_7710	84	161	237	ENSP00000350152	232	336	988	4.12e-04	105	30	48	27	33
unique_7710	84	161	237	ENSP00000350680	259	363	1015	4.14e-04	105	30	48	27	33
unique_7722	874	1116	1162	ENSP00000497274	1285	1526	1546	3.47e-33	252	84	149	19	24
unique_7722	883	1150	1162	ENSP00000497274	633	883	1546	1.07e-23	273	76	170	27	24
unique_7722	879	1127	1162	ENSP00000494751	986	1231	1279	3.93e-31	250	81	164	5	22
unique_7722	905	1135	1162	ENSP00000494751	427	640	1279	2.16e-17	232	60	153	19	22
unique_7722	906	1120	1162	ENSP00000497203	1166	1378	1420	4.88e-21	217	61	150	6	19
unique_7722	929	1115	1162	ENSP00000497203	403	576	1420	5.31e-12	188	50	123	15	19
unique_7722	920	1106	1162	ENSP00000498246	77	268	656	9.74e-11	197	58	124	15	16
unique_7723	151	252	369	ENSP00000218032	690	776	1042	3.33e-05	105	35	49	21	28
unique_7756	135	176	1478	ENSP00000350152	50	91	988	0.004	42	14	28	0	3
unique_7759	387	744	774	ENSP00000497274	1176	1523	1546	9.03e-38	371	107	228	36	50
unique_7759	539	770	774	ENSP00000497274	656	876	1546	4.82e-25	235	69	149	17	50
unique_7759	488	753	774	ENSP00000494751	984	1225	1279	1.94e-37	266	88	154	24	37
unique_7759	537	771	774	ENSP00000494751	428	649	1279	6.28e-23	236	65	156	15	37
unique_7759	518	751	774	ENSP00000497203	1147	1377	1420	3.99e-25	234	63	168	3	30
unique_7759	560	742	774	ENSP00000497203	403	572	1420	9.52e-14	185	50	118	17	30
unique_7759	484	743	774	ENSP00000498246	21	274	656	8.91e-15	269	74	171	24	34
unique_7760	5361	5543	5664	ENSP00000353408	349	528	578	0.002	188	41	134	13	13
unique_7760	5121	5326	5664	ENSP00000353408	350	550	578	0.002	221	56	130	35	13
unique_7760	5395	5580	5664	ENSP00000353408	303	485	578	0.005	198	49	122	27	13
unique_7760	4483	4773	5664	ENSP00000353408	293	538	578	0.006	294	61	182	51	13
unique_7760	3280	3389	5664	ENSP00000479496	660	776	957	0.005	120	33	74	13	2
unique_7785	298	490	555	ENSP00000301178	617	799	895	1.11e-06	201	47	128	26	35
unique_7792	484	549	2672	ENSP00000361350	139	195	204	8.90e-04	68	27	28	13	2
unique_7795	82	201	288	ENSP00000401321	24	127	1049	0.005	120	30	74	16	42
unique_7797	476	561	569	ENSP00000465345	14	98	226	0.009	87	27	57	3	15
unique_7838	3326	3422	3827	ENSP00000479496	720	808	957	0.003	99	30	57	12	3
unique_7909	1160	1329	3060	ENSP00000353408	351	524	578	0.007	174	36	134	4	6
unique_7967	16	106	128	ENSP00000301178	468	561	895	0.009	98	25	62	11	71
unique_7982	577	849	1147	ENSP00000401321	1	271	1049	4.58e-13	297	84	163	50	41
unique_7982	799	990	1147	ENSP00000401321	1	220	1049	4.71e-11	223	66	123	34	41
unique_7982	520	659	1147	ENSP00000401321	15	170	1049	6.55e-11	158	53	85	20	41
unique_7982	519	612	1147	ENSP00000222573	503	614	770	2.07e-06	116	40	50	26	8
unique_7982	524	637	1147	ENSP00000296181	473	596	800	6.85e-04	133	46	59	28	10
unique_7982	562	615	1147	ENSP00000296181	563	613	800	0.006	57	24	24	9	10
unique_7982	918	1009	1147	ENSP00000220809	84	190	563	0.002	107	27	65	15	8
unique_7985	3193	3323	3449	ENSP00000350152	226	346	988	1.06e-05	133	37	82	14	4
unique_7985	3193	3323	3449	ENSP00000350680	253	373	1015	1.08e-05	133	37	82	14	4
unique_8035	370	425	1451	ENSP00000401321	679	733	1049	0.001	56	25	30	1	4
unique_8043	671	770	927	ENSP00000263923	1005	1108	1357	2.74e-08	107	35	62	10	11
unique_8043	681	776	927	ENSP00000301178	659	758	895	2.68e-06	103	32	61	10	10
unique_8043	673	763	927	ENSP00000296474	1187	1282	1401	3.72e-05	97	29	61	7	10
unique_8043	571	763	927	ENSP00000275493	716	909	1211	0.007	209	56	122	31	21
unique_8064	2256	2344	2412	ENSP00000263923	1024	1122	1357	8.12e-05	99	29	60	10	4
unique_8064	2268	2343	2412	ENSP00000275493	851	928	1211	1.65e-04	79	25	50	4	3
unique_8135	14	155	187	ENSP00000401321	644	785	1049	3.00e-07	147	48	89	10	88
unique_8135	41	177	187	ENSP00000401321	739	877	1049	1.38e-04	144	45	87	12	88
unique_8135	40	140	187	ENSP00000401321	771	868	1049	5.12e-04	101	35	63	3	88
unique_8135	35	114	187	ENSP00000401321	799	877	1049	0.008	80	26	53	1	88
unique_8140	35	52	74	ENSP00000398266	1568	1586	2016	0.009	19	12	6	1	24
unique_8195	103	283	2909	ENSP00000353408	347	536	578	0.001	190	45	136	9	6
unique_8208	4741	4796	5071	ENSP00000275493	820	874	1211	1.64e-04	56	24	31	1	1
unique_8208	4741	4784	5071	ENSP00000296474	1191	1233	1401	0.004	44	17	26	1	1
unique_8208	4741	4787	5071	ENSP00000263923	1011	1056	1357	0.009	47	19	27	1	1
unique_8263	1439	1652	2751	ENSP00000353408	303	520	578	1.65e-07	221	55	156	10	15
unique_8263	1412	1598	2751	ENSP00000353408	352	537	578	1.98e-06	194	54	125	15	15
unique_8263	1235	1416	2751	ENSP00000353408	311	516	578	4.58e-05	207	58	123	26	15
unique_8263	1246	1500	2751	ENSP00000353408	301	547	578	5.17e-04	259	64	179	16	15
unique_8362	390	489	1036	ENSP00000398266	1186	1278	2016	0.003	100	25	68	7	10
unique_8380	717	1012	1317	ENSP00000301178	540	799	895	6.83e-11	305	77	174	54	22
unique_8380	715	1012	1317	ENSP00000275493	714	964	1211	2.45e-10	299	71	179	49	23
unique_8380	717	1008	1317	ENSP00000296474	1086	1333	1401	4.24e-10	292	62	186	44	22
unique_8380	719	1014	1317	ENSP00000358991	218	474	634	6.39e-08	299	72	182	45	22
unique_8380	719	956	1317	ENSP00000377291	218	427	683	1.02e-06	241	60	147	34	18
unique_8380	850	1051	1317	ENSP00000263923	1025	1190	1357	0.003	203	36	129	38	15
unique_8386	738	789	1347	ENSP00000301178	839	889	895	0.005	52	22	29	1	4
unique_8393	2750	2835	3432	ENSP00000350152	291	384	988	0.010	94	24	62	8	3
unique_8393	2750	2835	3432	ENSP00000350680	318	411	1015	0.010	94	24	62	8	3
unique_8396	1630	1847	2126	ENSP00000353408	348	575	578	0.007	234	45	167	22	10
unique_8574	138	848	1032	ENSP00000260197	100	753	2215	3.61e-70	740	211	414	115	69
