# Supplementary material for: Molecular Mimicry between Toxoplasma gondii B-Cell Epitopes and Neurodevelopmental Proteins: An Immunoinformatic Approach
Source: Biomolecules. 2024 Aug 1;14(8):933. doi: 10.3390/biom14080933 (PMC11352964; doi:10.3390/biom14080933)
Supplement: Supplementary file 1 [file biomolecules-14-00933-s001.zip › Supplemental S2/random/blast-all_methods-hs_surface_random_20-filtered.txt]

unique_87	3	1261	1266	ENSP00000265724	105	1273	1281	0.0	1266	481	681	104	99
unique_129	9	259	283	ENSP00000263798	518	778	891	1.04e-14	263	59	190	14	89
unique_129	12	259	283	ENSP00000482642	979	1227	1295	7.29e-14	255	63	179	13	88
unique_129	23	259	283	ENSP00000257290	721	942	1090	7.47e-10	245	56	158	31	84
unique_355	8	270	270	ENSP00000412856	19	245	262	6.22e-67	267	113	110	44	97
unique_459	25	458	469	ENSP00000499129	177	637	646	1.21e-80	468	163	264	41	93
unique_459	26	133	469	ENSP00000499129	63	170	646	4.19e-26	108	49	59	0	93
unique_459	349	449	469	ENSP00000499129	63	161	646	1.13e-15	102	42	56	4	93
unique_928	96	593	621	ENSP00000499129	186	637	646	3.67e-50	506	147	297	62	82
unique_928	86	213	621	ENSP00000499129	62	195	646	1.34e-14	135	39	88	8	82
unique_928	491	584	621	ENSP00000499129	70	161	646	1.63e-14	97	38	51	8	82
unique_928	107	197	621	ENSP00000499129	546	642	646	1.82e-04	98	27	63	8	82
unique_1848	25	330	342	ENSP00000225577	83	391	526	1.33e-70	311	113	191	7	89
unique_1953	5	577	606	ENSP00000383125	6	480	484	3.18e-70	585	181	282	122	95
unique_2410	1	261	282	ENSP00000225577	89	354	526	2.28e-32	272	77	178	17	93
unique_2410	9	249	282	ENSP00000482642	982	1227	1295	3.37e-15	251	61	175	15	85
unique_2410	1	282	282	ENSP00000263798	516	807	891	3.48e-15	301	66	207	28	100
unique_2410	105	255	282	ENSP00000257290	795	948	1090	2.83e-10	155	37	113	5	88
unique_2410	8	106	282	ENSP00000257290	603	708	1090	0.001	107	28	70	9	88
unique_2519	14	475	564	ENSP00000360637	3	384	465	7.00e-14	467	99	278	90	82
unique_2809	7	276	323	ENSP00000263798	517	790	891	1.99e-06	299	64	181	54	84
unique_2889	1	517	525	ENSP00000265724	162	626	1281	2.62e-43	534	148	300	86	98
unique_2889	275	517	525	ENSP00000265724	1031	1271	1281	7.39e-41	247	85	152	10	98
unique_3433	39	371	400	ENSP00000225577	52	367	526	5.28e-29	342	97	210	35	83
unique_3437	15	379	404	ENSP00000225577	79	447	526	1.32e-37	394	111	229	54	90
unique_4007	19	563	567	ENSP00000412717	33	552	574	1.02e-10	575	136	354	85	96
unique_4203	41	286	296	ENSP00000403447	117	440	2004	8.30e-08	328	84	158	86	86
unique_4203	39	292	296	ENSP00000403447	591	857	2004	6.64e-07	284	80	157	47	86
unique_4203	61	276	296	ENSP00000403447	868	1125	2004	3.05e-06	266	73	135	58	86
unique_4203	61	293	296	ENSP00000403447	103	369	2004	5.08e-06	278	75	147	56	86
unique_4203	39	278	296	ENSP00000403447	278	550	2004	1.62e-05	281	76	156	49	86
unique_4203	53	281	296	ENSP00000403447	669	933	2004	1.71e-04	267	72	155	40	86
unique_4203	42	234	296	ENSP00000403447	772	1007	2004	0.004	236	64	129	43	86
unique_4203	40	277	296	ENSP00000403447	440	689	2004	0.006	271	70	147	54	86
unique_4203	50	289	296	ENSP00000365351	104	362	495	3.49e-07	279	83	137	59	81
unique_4203	50	269	296	ENSP00000365351	194	438	495	3.27e-05	265	73	127	65	81
unique_4468	18	554	574	ENSP00000412717	21	555	574	0.0	537	296	239	2	94
unique_4643	80	656	666	ENSP00000412717	13	555	574	2.02e-119	578	204	338	36	87
unique_5312	12	289	289	ENSP00000412856	18	260	262	4.22e-80	281	128	112	41	96
unique_5488	8	114	115	ENSP00000215754	11	114	116	1.01e-12	107	32	72	3	93
unique_5777	5	87	105	ENSP00000499129	66	150	646	6.21e-15	85	30	53	2	96
unique_5777	5	87	105	ENSP00000499129	181	265	646	3.54e-14	87	28	53	6	96
unique_5777	11	105	105	ENSP00000499129	535	631	646	2.86e-07	97	25	70	2	96
unique_5801	3	249	294	ENSP00000225577	91	335	526	8.56e-29	251	65	176	10	84
unique_5801	7	251	294	ENSP00000482642	980	1227	1295	1.04e-11	254	60	179	15	83
unique_5908	12	311	332	ENSP00000225577	89	384	526	1.58e-65	304	115	177	12	90
unique_6681	228	1544	1544	ENSP00000265724	35	1278	1281	0.0	1347	503	711	133	85
unique_6681	244	835	1544	ENSP00000265724	711	1280	1281	1.29e-103	607	227	328	52	85
unique_6696	239	1253	2156	ENSP00000403447	194	1125	2004	2.59e-14	1080	271	596	213	94
unique_6696	324	1461	2156	ENSP00000403447	24	1079	2004	5.63e-12	1221	301	672	248	94
unique_6696	1105	2086	2156	ENSP00000403447	101	972	2004	9.32e-12	1038	263	553	222	94
unique_6696	841	1898	2156	ENSP00000403447	101	1120	2004	8.95e-11	1167	279	632	256	94
unique_6696	101	725	2156	ENSP00000403447	517	1125	2004	1.64e-09	689	169	376	144	94
unique_6696	852	1985	2156	ENSP00000403447	24	1041	2004	6.98e-07	1210	295	647	268	94
unique_6696	101	1146	2156	ENSP00000403447	160	1161	2004	2.01e-06	1159	276	613	270	94
unique_6696	1640	2089	2156	ENSP00000403447	25	439	2004	1.61e-04	480	120	265	95	94
unique_6696	1368	2118	2156	ENSP00000403447	101	769	2004	0.002	812	206	402	204	94
unique_7032	28	533	545	ENSP00000412717	41	554	574	2.43e-08	555	120	345	90	93
unique_7192	48	378	378	ENSP00000479005	105	401	492	6.63e-12	333	77	218	38	88
unique_7245	4	364	365	ENSP00000361965	2	351	364	1.56e-18	381	93	237	51	99
unique_7276	23	235	241	ENSP00000225577	126	351	526	1.10e-32	229	76	134	19	88
unique_7617	28	396	438	ENSP00000479005	105	417	492	4.66e-12	382	91	209	82	84
unique_8003	1	113	115	ENSP00000274764	11	124	128	7.11e-51	114	77	36	1	98
unique_8004	1	112	114	ENSP00000274764	11	124	128	4.80e-50	114	76	36	2	98
unique_8135	14	155	187	ENSP00000403447	1599	1740	2004	8.17e-07	147	48	89	10	88
unique_8135	41	177	187	ENSP00000403447	1694	1832	2004	7.56e-04	144	45	87	12	88
unique_8135	40	140	187	ENSP00000403447	1726	1823	2004	0.002	101	35	63	3	88
