# Supplementary material for: Molecular Mimicry between Toxoplasma gondii B-Cell Epitopes and Neurodevelopmental Proteins: An Immunoinformatic Approach
Source: Biomolecules. 2024 Aug 1;14(8):933. doi: 10.3390/biom14080933 (PMC11352964; doi:10.3390/biom14080933)
Supplement: Supplementary file 1 [file biomolecules-14-00933-s001.zip › Supplemental S2/random/blast-all_methods-hs_surface_random_20-protein_ids.txt]

ENSP00000215754
ENSP00000225577
ENSP00000257290
ENSP00000263798
ENSP00000265724
ENSP00000274764
ENSP00000360637
ENSP00000361965
ENSP00000365351
ENSP00000383125
ENSP00000403447
ENSP00000412717
ENSP00000412856
ENSP00000479005
ENSP00000482642
ENSP00000499129
