# Supplementary material for: Molecular Mimicry between Toxoplasma gondii B-Cell Epitopes and Neurodevelopmental Proteins: An Immunoinformatic Approach
Source: Biomolecules. 2024 Aug 1;14(8):933. doi: 10.3390/biom14080933 (PMC11352964; doi:10.3390/biom14080933)
Supplement: Supplementary file 1 [file biomolecules-14-00933-s001.zip › Supplemental S2/random/blast-all_methods-hs_surface_random_20.txt]

unique_2	1470	1592	2375	ENSP00000486498	3	106	449	0.006	123	35	69	19	5
unique_2	1470	1592	2375	ENSP00000355746	3	106	449	0.006	123	35	69	19	5
unique_9	43	197	541	ENSP00000412717	47	197	574	2.18e-07	159	42	105	12	29
unique_35	370	903	1044	ENSP00000426917	56	561	612	4.49e-55	549	154	337	58	51
unique_35	378	538	1044	ENSP00000265724	409	561	1281	2.76e-07	166	42	106	18	21
unique_35	378	592	1044	ENSP00000265724	1052	1255	1281	5.92e-06	222	58	139	25	21
unique_35	352	611	1044	ENSP00000497274	1291	1529	1546	4.31e-05	270	61	168	41	25
unique_35	388	543	1044	ENSP00000497274	663	793	1546	1.88e-04	158	44	85	29	25
unique_35	389	538	1044	ENSP00000363868	1939	2075	2262	4.82e-05	153	39	95	19	15
unique_35	386	538	1044	ENSP00000363868	923	1063	2262	4.82e-04	156	32	106	18	15
unique_47	412	574	584	ENSP00000308117	500	657	758	1.72e-04	174	51	96	27	28
unique_62	147	236	279	ENSP00000225577	190	275	526	6.55e-12	90	31	55	4	32
unique_62	152	208	279	ENSP00000482642	1079	1139	1295	6.02e-05	61	19	38	4	20
unique_62	156	203	279	ENSP00000358991	319	368	634	1.70e-04	50	16	32	2	17
unique_62	156	203	279	ENSP00000377291	319	368	683	2.02e-04	50	16	32	2	17
unique_62	151	198	279	ENSP00000263798	631	678	891	3.99e-04	48	14	34	0	17
unique_62	152	220	279	ENSP00000257290	795	865	1090	5.27e-04	71	21	48	2	25
unique_62	168	221	279	ENSP00000397550	328	385	488	8.01e-04	58	21	33	4	19
unique_75	766	1421	1941	ENSP00000497274	636	1233	1546	5.61e-107	664	229	361	74	72
unique_75	294	689	1941	ENSP00000497274	198	617	1546	7.56e-58	433	142	241	50	72
unique_75	1509	1734	1941	ENSP00000497274	1233	1419	1546	4.44e-47	226	95	92	39	72
unique_75	1815	1913	1941	ENSP00000497274	1423	1521	1546	1.11e-26	99	54	45	0	72
unique_75	780	996	1941	ENSP00000497274	1314	1525	1546	1.33e-14	225	65	139	21	72
unique_75	1821	1924	1941	ENSP00000497274	753	859	1546	4.93e-05	107	29	75	3	72
unique_75	782	1056	1941	ENSP00000265724	409	687	1281	6.88e-17	290	78	186	26	27
unique_75	1611	1737	1941	ENSP00000265724	388	516	1281	1.50e-14	130	44	82	4	27
unique_75	1821	1929	1941	ENSP00000265724	1168	1276	1281	1.84e-14	109	39	70	0	27
unique_75	782	1004	1941	ENSP00000265724	1052	1274	1281	3.18e-14	231	63	152	16	27
unique_75	1818	1927	1941	ENSP00000265724	520	629	1281	1.64e-13	110	38	72	0	27
unique_75	1611	1753	1941	ENSP00000265724	1031	1174	1281	2.54e-12	149	44	94	11	27
unique_75	1615	1702	1941	ENSP00000363868	899	985	2262	1.60e-05	88	22	65	1	20
unique_75	785	988	1941	ENSP00000363868	918	1114	2262	2.50e-04	215	49	137	29	20
unique_75	1811	1908	1941	ENSP00000363868	2027	2126	2262	4.98e-04	106	31	61	14	20
unique_75	1813	1908	1941	ENSP00000363868	1012	1113	2262	0.002	102	29	67	6	20
unique_75	795	1062	1941	ENSP00000426917	75	339	612	2.45e-04	281	58	194	29	14
unique_87	3	1261	1266	ENSP00000265724	105	1273	1281	0.0	1266	481	681	104	99
unique_87	997	1255	1266	ENSP00000497274	1300	1529	1546	8.89e-31	260	81	148	31	56
unique_87	310	553	1266	ENSP00000497274	1298	1530	1546	9.24e-28	245	78	154	13	56
unique_87	296	573	1266	ENSP00000497274	620	884	1546	5.55e-19	291	77	175	39	56
unique_87	841	1265	1266	ENSP00000497274	490	866	1546	8.90e-15	434	101	267	66	56
unique_87	327	560	1266	ENSP00000363868	913	1135	2262	4.73e-14	244	68	145	31	38
unique_87	1017	1213	1266	ENSP00000363868	918	1087	2262	1.48e-12	200	55	112	33	38
unique_87	283	512	1266	ENSP00000363868	1889	2104	2262	3.32e-07	237	58	151	28	38
unique_87	1009	1216	1266	ENSP00000363868	1923	2104	2262	8.64e-05	223	43	124	56	38
unique_87	326	597	1266	ENSP00000426917	60	350	612	7.59e-11	301	76	186	39	35
unique_87	1029	1204	1266	ENSP00000426917	77	235	612	1.75e-07	184	48	103	33	35
unique_104	94	260	625	ENSP00000459962	202	384	840	5.17e-04	191	46	113	32	27
unique_104	93	148	625	ENSP00000403447	1633	1689	2004	0.001	57	22	34	1	9
unique_117	57	329	424	ENSP00000225577	97	309	526	1.60e-15	277	66	143	68	64
unique_117	123	222	424	ENSP00000482642	1023	1125	1295	2.10e-11	103	33	67	3	24
unique_117	66	222	424	ENSP00000263798	506	678	891	3.46e-09	179	48	103	28	37
unique_117	156	315	424	ENSP00000257290	773	898	1090	1.85e-07	164	43	79	42	38
unique_117	57	222	424	ENSP00000358991	218	363	634	2.62e-06	178	38	96	44	39
unique_117	57	222	424	ENSP00000377291	218	363	683	3.47e-06	178	38	96	44	39
unique_117	182	315	424	ENSP00000288135	775	872	977	6.22e-05	135	33	64	38	32
unique_117	98	221	424	ENSP00000397550	213	357	488	3.39e-04	146	37	86	23	29
unique_126	38	194	209	ENSP00000412856	25	188	262	6.50e-09	164	42	115	7	75
unique_129	9	216	283	ENSP00000225577	91	295	526	1.13e-22	214	63	136	15	73
unique_129	9	259	283	ENSP00000263798	518	778	891	1.04e-14	263	59	190	14	89
unique_129	12	259	283	ENSP00000482642	979	1227	1295	7.29e-14	255	63	179	13	88
unique_129	23	259	283	ENSP00000257290	721	942	1090	7.47e-10	245	56	158	31	84
unique_129	8	206	283	ENSP00000358991	211	416	634	4.88e-08	211	47	147	17	70
unique_129	8	206	283	ENSP00000377291	211	416	683	5.17e-08	211	47	147	17	70
unique_129	122	264	283	ENSP00000288135	775	921	977	4.08e-06	147	35	108	4	51
unique_129	132	208	283	ENSP00000397550	328	414	488	7.20e-05	87	30	47	10	27
unique_221	283	729	852	ENSP00000499129	178	590	646	1.22e-28	465	118	277	70	55
unique_221	284	364	852	ENSP00000499129	64	144	646	6.31e-12	81	27	54	0	55
unique_221	685	754	852	ENSP00000499129	197	268	646	2.33e-04	73	23	46	4	55
unique_221	302	385	852	ENSP00000499129	546	622	646	0.002	84	19	58	7	55
unique_221	685	725	852	ENSP00000499129	82	123	646	0.002	42	15	26	1	55
unique_248	264	586	1129	ENSP00000225577	77	355	526	6.93e-12	332	78	192	62	29
unique_251	1146	1219	1230	ENSP00000254301	27	103	251	1.69e-05	78	28	45	5	6
unique_271	158	709	765	ENSP00000426917	61	578	612	6.08e-63	568	171	331	66	72
unique_271	128	341	765	ENSP00000363868	1895	2102	2262	1.07e-15	227	66	129	32	32
unique_271	157	371	765	ENSP00000363868	912	1118	2262	1.04e-13	218	53	151	14	32
unique_271	159	360	765	ENSP00000265724	408	610	1281	5.92e-15	213	66	126	21	29
unique_271	160	378	765	ENSP00000265724	1052	1271	1281	9.36e-13	234	66	139	29	29
unique_271	164	385	765	ENSP00000497274	657	862	1546	1.02e-05	231	50	147	34	30
unique_271	157	375	765	ENSP00000497274	1313	1530	1546	1.38e-05	237	53	147	37	30
unique_284	339	725	793	ENSP00000336994	211	614	670	3.67e-88	411	160	220	31	49
unique_321	147	297	338	ENSP00000225577	191	338	526	1.23e-04	161	38	100	23	45
unique_349	501	608	693	ENSP00000397550	306	420	488	8.09e-05	115	27	81	7	16
unique_349	502	634	693	ENSP00000225577	190	316	526	8.77e-04	134	29	97	8	19
unique_355	8	270	270	ENSP00000412856	19	245	262	6.22e-67	267	113	110	44	97
unique_389	113	361	766	ENSP00000393151	301	564	807	1.22e-10	270	65	178	27	33
unique_442	264	422	583	ENSP00000268171	148	301	795	1.08e-05	178	44	91	43	27
unique_449	287	346	436	ENSP00000411770	53	112	286	1.75e-05	60	22	38	0	14
unique_449	301	385	436	ENSP00000346990	309	393	496	0.001	87	31	52	4	19
unique_458	12	341	513	ENSP00000225577	75	374	526	8.13e-38	335	99	196	40	64
unique_458	33	303	513	ENSP00000263798	517	776	891	2.23e-13	286	65	180	41	53
unique_458	37	303	513	ENSP00000482642	979	1225	1295	3.98e-11	275	63	176	36	52
unique_458	33	274	513	ENSP00000358991	211	440	634	1.45e-10	253	61	158	34	47
unique_458	33	258	513	ENSP00000377291	211	421	683	6.30e-10	234	57	146	31	44
unique_458	36	254	513	ENSP00000397550	209	413	488	5.13e-08	240	55	129	56	43
unique_458	145	318	513	ENSP00000288135	775	936	977	5.85e-08	185	48	103	34	34
unique_458	132	261	513	ENSP00000257290	789	896	1090	1.30e-07	131	33	74	24	25
unique_459	25	458	469	ENSP00000499129	177	637	646	1.21e-80	468	163	264	41	93
unique_459	26	133	469	ENSP00000499129	63	170	646	4.19e-26	108	49	59	0	93
unique_459	349	449	469	ENSP00000499129	63	161	646	1.13e-15	102	42	56	4	93
unique_487	168	228	636	ENSP00000462223	178	240	305	0.003	63	21	40	2	10
unique_506	197	376	758	ENSP00000373539	830	996	2552	1.62e-11	188	60	99	29	26
unique_506	201	320	758	ENSP00000373539	243	361	2552	2.71e-07	135	42	62	31	26
unique_506	197	320	758	ENSP00000373539	1475	1595	2552	4.39e-06	132	46	67	19	26
unique_506	203	395	758	ENSP00000373539	209	346	2552	0.001	194	49	88	57	26
unique_506	204	320	758	ENSP00000373539	2055	2164	2552	0.001	121	39	67	15	26
unique_506	289	356	758	ENSP00000373539	1480	1546	2552	0.005	68	21	46	1	26
unique_506	219	640	758	ENSP00000403447	712	1089	2004	9.18e-11	437	112	251	74	61
unique_506	214	637	758	ENSP00000403447	410	755	2004	5.54e-07	437	101	232	104	61
unique_506	218	658	758	ENSP00000403447	337	731	2004	7.45e-07	468	114	254	100	61
unique_506	197	636	758	ENSP00000403447	548	966	2004	1.28e-06	472	116	271	85	61
unique_506	222	550	758	ENSP00000354080	59	354	989	8.70e-08	341	92	192	57	43
unique_506	305	361	758	ENSP00000354080	57	111	989	2.15e-04	57	21	34	2	43
unique_532	294	555	672	ENSP00000225577	59	286	526	4.33e-07	278	64	148	66	39
unique_532	473	563	672	ENSP00000263798	645	733	891	0.007	93	22	65	6	14
unique_545	92	182	4007	ENSP00000414544	735	820	821	5.63e-04	95	30	52	13	2
unique_547	279	300	478	ENSP00000513363	753	774	1212	2.86e-04	22	15	7	0	5
unique_549	32	123	143	ENSP00000349436	309	399	864	0.006	97	26	60	11	64
unique_567	31	297	407	ENSP00000263798	520	789	891	1.23e-08	294	66	177	51	66
unique_567	29	257	407	ENSP00000225577	91	313	526	6.60e-08	246	57	149	40	56
unique_567	33	237	407	ENSP00000482642	980	1185	1295	1.24e-05	212	45	154	13	50
unique_567	120	297	407	ENSP00000257290	790	953	1090	3.54e-04	180	41	121	18	61
unique_567	31	101	407	ENSP00000257290	595	674	1090	0.009	80	23	48	9	61
unique_567	131	295	407	ENSP00000288135	775	925	977	4.36e-04	167	37	112	18	41
unique_567	34	199	407	ENSP00000377291	217	390	683	0.004	178	47	115	16	41
unique_567	34	199	407	ENSP00000358991	217	390	634	0.004	178	47	115	16	41
unique_568	142	354	559	ENSP00000403447	1580	1786	2004	2.16e-04	216	68	136	12	43
unique_568	116	255	559	ENSP00000403447	1668	1791	2004	6.06e-04	140	49	75	16	43
unique_592	96	126	272	ENSP00000261488	142	172	644	0.002	31	13	18	0	11
unique_598	203	1372	2159	ENSP00000403447	102	1161	2004	1.24e-77	1216	358	656	202	60
unique_598	358	1294	2159	ENSP00000403447	35	1000	2004	5.67e-62	1058	290	555	213	60
unique_598	1182	1501	2159	ENSP00000403447	29	349	2004	1.20e-19	354	104	183	67	60
unique_598	905	1307	2159	ENSP00000354080	30	409	989	6.01e-39	423	140	220	63	61
unique_598	468	881	2159	ENSP00000354080	20	425	989	2.21e-38	437	138	245	54	61
unique_598	522	935	2159	ENSP00000354080	33	430	989	8.50e-38	431	138	243	50	61
unique_598	248	618	2159	ENSP00000354080	17	415	989	7.89e-33	415	132	223	60	61
unique_598	1125	1498	2159	ENSP00000354080	25	391	989	5.33e-32	393	133	215	45	61
unique_598	1258	1520	2159	ENSP00000354080	32	335	989	6.40e-24	314	100	153	61	61
unique_598	204	555	2159	ENSP00000354080	59	393	989	2.52e-22	367	109	211	47	61
unique_598	306	561	2159	ENSP00000373539	736	993	2552	2.58e-22	268	91	155	22	65
unique_598	1275	1506	2159	ENSP00000373539	1360	1595	2552	6.34e-22	249	89	130	30	65
unique_598	402	688	2159	ENSP00000373539	2014	2312	2552	3.03e-18	314	93	179	42	65
unique_598	1355	1544	2159	ENSP00000373539	837	1036	2552	1.19e-17	200	65	125	10	65
unique_598	623	902	2159	ENSP00000373539	1327	1598	2552	1.11e-16	287	89	176	22	65
unique_598	284	520	2159	ENSP00000373539	1366	1595	2552	4.69e-16	251	87	129	35	65
unique_598	533	684	2159	ENSP00000373539	837	991	2552	3.49e-15	164	61	82	21	65
unique_598	797	1034	2159	ENSP00000373539	1368	1588	2552	1.32e-14	243	84	132	27	65
unique_598	1229	1424	2159	ENSP00000373539	1440	1595	2552	3.58e-14	199	57	96	46	65
unique_598	1263	1511	2159	ENSP00000373539	1293	1558	2552	7.20e-14	276	82	157	37	65
unique_598	358	523	2159	ENSP00000373539	837	996	2552	9.41e-14	170	62	94	14	65
unique_598	1152	1299	2159	ENSP00000373539	843	993	2552	1.65e-13	151	49	99	3	65
unique_598	1354	1506	2159	ENSP00000373539	203	361	2552	2.65e-13	163	54	95	14	65
unique_598	459	686	2159	ENSP00000373539	1412	1627	2552	3.24e-13	231	71	142	18	65
unique_598	1349	1511	2159	ENSP00000373539	2014	2169	2552	3.43e-13	165	54	100	11	65
unique_598	182	337	2159	ENSP00000373539	203	354	2552	8.65e-13	162	56	90	16	65
unique_598	745	903	2159	ENSP00000373539	837	997	2552	1.11e-12	163	51	106	6	65
unique_598	152	523	2159	ENSP00000373539	1914	2313	2552	2.06e-12	423	111	238	74	65
unique_598	183	429	2159	ENSP00000373539	740	992	2552	3.55e-12	267	78	155	34	65
unique_598	753	1000	2159	ENSP00000373539	757	993	2552	1.01e-11	264	77	144	43	65
unique_598	756	1000	2159	ENSP00000373539	1368	1595	2552	1.34e-11	255	79	139	37	65
unique_598	655	807	2159	ENSP00000373539	836	986	2552	1.72e-11	158	53	93	12	65
unique_598	417	572	2159	ENSP00000373539	222	373	2552	6.17e-10	163	56	89	18	65
unique_598	656	901	2159	ENSP00000373539	2055	2312	2552	1.22e-09	276	75	153	48	65
unique_598	181	383	2159	ENSP00000373539	821	990	2552	2.89e-09	221	65	87	69	65
unique_598	656	966	2159	ENSP00000373539	120	420	2552	2.28e-08	325	88	199	38	65
unique_598	1016	1217	2159	ENSP00000373539	1403	1595	2552	3.59e-07	212	64	119	29	65
unique_598	191	296	2159	ENSP00000373539	1482	1588	2552	5.37e-07	113	40	60	13	65
unique_598	416	595	2159	ENSP00000373539	180	354	2552	8.82e-07	192	61	102	29	65
unique_598	997	1167	2159	ENSP00000373539	820	986	2552	1.41e-06	180	55	103	22	65
unique_598	233	523	2159	ENSP00000373539	90	364	2552	1.52e-06	306	88	172	46	65
unique_598	1285	1406	2159	ENSP00000373539	2066	2190	2552	3.35e-06	129	41	77	11	65
unique_598	1179	1465	2159	ENSP00000373539	111	361	2552	3.74e-06	306	85	147	74	65
unique_598	1012	1181	2159	ENSP00000373539	2013	2175	2552	2.93e-05	180	54	99	27	65
unique_598	996	1054	2159	ENSP00000373539	2076	2131	2552	5.36e-05	59	23	33	3	65
unique_598	1188	1364	2159	ENSP00000373539	2014	2190	2552	1.46e-04	182	50	122	10	65
unique_598	828	1022	2159	ENSP00000373539	2014	2190	2552	1.53e-04	206	59	107	40	65
unique_598	1349	1510	2159	ENSP00000373539	120	279	2552	0.002	180	54	88	38	65
unique_598	1096	1217	2159	ENSP00000373539	2055	2164	2552	0.003	124	39	69	16	65
unique_598	1156	1250	2159	ENSP00000373539	257	354	2552	0.005	99	30	64	5	65
unique_598	191	333	2159	ENSP00000373539	1446	1582	2552	0.006	148	42	90	16	65
unique_598	1282	1381	2159	ENSP00000308117	252	346	758	1.70e-06	109	33	53	23	37
unique_598	503	595	2159	ENSP00000308117	252	341	758	3.77e-06	99	39	45	15	37
unique_598	713	806	2159	ENSP00000308117	250	340	758	1.03e-04	98	37	50	11	37
unique_598	207	363	2159	ENSP00000308117	225	361	758	1.28e-04	160	47	87	26	37
unique_598	278	383	2159	ENSP00000308117	244	345	758	7.77e-04	108	35	65	8	37
unique_598	1374	1517	2159	ENSP00000308117	221	361	758	0.001	157	51	77	29	37
unique_598	981	1086	2159	ENSP00000308117	252	349	758	0.002	114	37	53	24	37
unique_598	671	732	2159	ENSP00000308117	292	348	758	0.003	62	22	35	5	37
unique_598	743	857	2159	ENSP00000308117	244	351	758	0.004	124	40	59	25	37
unique_598	760	817	2159	ENSP00000398893	130	185	294	0.001	60	24	30	6	5
unique_598	1258	1300	2159	ENSP00000398893	143	184	294	0.003	45	19	21	5	5
unique_598	760	817	2159	ENSP00000416366	130	185	294	0.001	60	24	30	6	5
unique_598	1258	1300	2159	ENSP00000416366	143	184	294	0.003	45	19	21	5	5
unique_654	42	154	324	ENSP00000262304	45	137	4304	4.14e-04	116	34	56	26	35
unique_654	30	204	324	ENSP00000441219	69	273	421	0.001	219	59	102	58	54
unique_657	716	855	983	ENSP00000358991	218	363	634	1.37e-13	150	43	93	14	14
unique_657	716	855	983	ENSP00000377291	218	363	683	1.93e-13	150	43	93	14	14
unique_657	707	947	983	ENSP00000225577	102	328	526	7.28e-13	241	54	173	14	25
unique_657	716	975	983	ENSP00000482642	982	1246	1295	2.10e-12	271	57	197	17	26
unique_657	710	902	983	ENSP00000397550	207	413	488	8.14e-11	219	61	120	38	20
unique_657	704	965	983	ENSP00000263798	512	787	891	1.23e-09	281	60	197	24	27
unique_657	809	965	983	ENSP00000257290	796	951	1090	5.14e-08	165	40	108	17	28
unique_657	685	800	983	ENSP00000257290	560	690	1090	0.001	131	34	82	15	28
unique_657	811	965	983	ENSP00000288135	772	925	977	1.40e-07	159	37	113	9	27
unique_657	685	796	983	ENSP00000288135	558	682	977	8.18e-04	129	40	68	21	27
unique_664	7	122	547	ENSP00000412717	29	148	574	2.11e-08	120	31	85	4	21
unique_665	39	281	366	ENSP00000225577	95	293	526	1.12e-13	245	68	129	48	66
unique_665	182	272	366	ENSP00000397550	312	411	488	1.84e-06	107	34	50	23	25
unique_665	181	308	366	ENSP00000257290	802	923	1090	1.87e-06	130	36	84	10	35
unique_665	181	306	366	ENSP00000288135	776	895	977	2.89e-05	130	35	81	14	34
unique_665	180	281	366	ENSP00000263798	638	733	891	1.09e-04	109	28	61	20	28
unique_665	150	246	366	ENSP00000377291	291	398	683	8.48e-04	108	26	71	11	27
unique_665	150	246	366	ENSP00000358991	291	398	634	8.57e-04	108	26	71	11	27
unique_665	181	283	366	ENSP00000482642	1086	1184	1295	0.001	112	31	59	22	28
unique_709	1425	1498	1501	ENSP00000459962	628	699	840	8.05e-04	74	19	53	2	5
unique_716	59	135	266	ENSP00000414544	729	819	821	1.01e-06	91	32	45	14	38
unique_716	76	158	266	ENSP00000414544	712	788	821	2.63e-04	83	22	55	6	38
unique_764	13	112	237	ENSP00000369001	571	657	805	0.002	102	28	57	17	42
unique_783	320	515	2001	ENSP00000225577	95	289	526	3.90e-09	200	51	140	9	10
unique_799	28	136	594	ENSP00000349783	537	638	1192	0.002	109	25	77	7	18
unique_830	1002	1048	1070	ENSP00000383125	398	445	484	3.97e-05	48	19	28	1	8
unique_830	449	486	1070	ENSP00000383125	95	132	484	1.39e-04	38	18	20	0	8
unique_832	209	302	376	ENSP00000263798	638	726	891	0.003	95	21	67	7	25
unique_868	341	434	1157	ENSP00000403447	1700	1791	2004	1.86e-06	94	35	57	2	29
unique_868	267	598	1157	ENSP00000403447	1501	1824	2004	0.004	362	96	198	68	29
unique_872	421	479	2030	ENSP00000349783	12	74	1192	5.58e-05	65	20	37	8	3
unique_880	353	549	612	ENSP00000265724	393	610	1281	4.36e-08	229	58	128	43	61
unique_880	111	289	612	ENSP00000265724	418	592	1281	9.34e-07	189	48	117	24	61
unique_880	111	289	612	ENSP00000265724	1061	1237	1281	6.75e-06	198	49	109	40	61
unique_880	360	548	612	ENSP00000265724	1042	1247	1281	1.28e-04	219	53	123	43	61
unique_880	385	507	612	ENSP00000497274	665	794	1546	8.27e-06	140	38	75	27	20
unique_880	380	559	612	ENSP00000363868	922	1115	2262	1.29e-05	203	52	119	32	72
unique_880	112	370	612	ENSP00000363868	1938	2188	2262	4.45e-05	282	59	169	54	72
unique_880	385	509	612	ENSP00000363868	1940	2080	2262	4.06e-04	145	41	80	24	72
unique_880	389	532	612	ENSP00000426917	78	244	612	0.007	169	41	101	27	24
unique_886	1212	1312	1387	ENSP00000225577	232	328	526	4.25e-14	102	39	57	6	19
unique_886	969	1133	1387	ENSP00000225577	96	276	526	1.68e-11	182	50	114	18	19
unique_886	969	1096	1387	ENSP00000397550	212	342	488	0.002	142	35	82	25	9
unique_896	326	427	511	ENSP00000403447	1183	1285	2004	4.99e-10	111	40	54	17	47
unique_896	216	346	511	ENSP00000403447	1180	1284	2004	8.43e-06	141	42	53	46	47
unique_896	186	240	511	ENSP00000403447	1226	1285	2004	2.14e-04	62	24	29	9	47
unique_928	96	593	621	ENSP00000499129	186	637	646	3.67e-50	506	147	297	62	82
unique_928	86	213	621	ENSP00000499129	62	195	646	1.34e-14	135	39	88	8	82
unique_928	491	584	621	ENSP00000499129	70	161	646	1.63e-14	97	38	51	8	82
unique_928	107	197	621	ENSP00000499129	546	642	646	1.82e-04	98	27	63	8	82
unique_932	1316	1445	3014	ENSP00000414544	708	813	821	2.30e-04	130	35	71	24	4
unique_964	187	397	645	ENSP00000303366	75	260	357	7.44e-10	216	52	129	35	33
unique_1025	194	222	1416	ENSP00000349783	411	440	1192	1.45e-04	30	19	10	1	2
unique_1053	201	304	310	ENSP00000403447	1716	1819	2004	2.53e-09	104	38	66	0	46
unique_1053	167	304	310	ENSP00000403447	1646	1786	2004	3.19e-07	144	45	90	9	46
unique_1053	215	310	310	ENSP00000403447	1583	1692	2004	0.001	110	32	64	14	46
unique_1053	221	301	310	ENSP00000459962	204	306	840	3.30e-07	103	35	46	22	26
unique_1068	766	936	1063	ENSP00000268171	137	301	795	1.14e-05	188	43	105	40	16
unique_1124	229	307	1765	ENSP00000225577	142	229	526	3.92e-09	88	31	48	9	15
unique_1124	348	524	1765	ENSP00000225577	189	353	526	2.47e-06	192	53	97	42	15
unique_1186	977	1062	1179	ENSP00000225577	232	320	526	1.05e-05	89	23	63	3	7
unique_1189	235	465	517	ENSP00000426917	61	284	612	3.54e-13	240	66	149	25	45
unique_1189	236	501	517	ENSP00000265724	408	663	1281	1.09e-11	279	76	167	36	51
unique_1189	237	446	517	ENSP00000265724	1052	1251	1281	6.54e-10	219	59	132	28	51
unique_1189	221	472	517	ENSP00000363868	899	1136	2262	3.43e-08	255	63	172	20	49
unique_1189	220	471	517	ENSP00000363868	1911	2147	2262	4.72e-06	258	63	168	27	49
unique_1189	231	498	517	ENSP00000497274	647	882	1546	2.92e-07	273	67	164	42	55
unique_1189	213	451	517	ENSP00000497274	1293	1517	1546	5.64e-04	241	52	171	18	55
unique_1191	2918	2983	3025	ENSP00000383125	407	457	484	0.008	66	20	31	15	5
unique_1191	2584	2660	3025	ENSP00000383125	85	174	484	0.009	94	34	39	21	5
unique_1217	584	733	745	ENSP00000225577	197	369	526	6.68e-06	179	43	101	35	20
unique_1247	474	551	798	ENSP00000254301	30	101	251	0.001	83	38	29	16	11
unique_1247	503	558	798	ENSP00000254301	42	98	251	0.007	58	29	26	3	11
unique_1279	159	192	821	ENSP00000349783	409	440	1192	0.004	34	16	16	2	10
unique_1279	89	132	821	ENSP00000349783	411	454	1192	0.004	45	18	25	2	10
unique_1385	15	56	1605	ENSP00000363868	915	952	2262	0.001	42	19	19	4	3
unique_1385	551	795	1605	ENSP00000354080	532	728	989	0.007	252	56	134	62	15
unique_1433	343	429	534	ENSP00000288135	775	865	977	3.67e-04	100	28	50	22	16
unique_1433	207	426	534	ENSP00000263798	521	725	891	0.001	229	50	146	33	41
unique_1433	335	426	534	ENSP00000397550	315	413	488	0.004	104	31	56	17	17
unique_1440	400	514	598	ENSP00000497274	309	436	1546	7.18e-04	131	35	77	19	19
unique_1492	29	61	70	ENSP00000357137	102	134	232	0.008	33	13	20	0	47
unique_1500	56	128	381	ENSP00000514011	431	505	552	0.001	79	27	42	10	19
unique_1553	229	402	1306	ENSP00000225577	145	291	526	8.07e-07	174	39	108	27	13
unique_1577	143	196	224	ENSP00000305647	6	59	117	4.65e-04	54	17	37	0	24
unique_1588	208	252	359	ENSP00000301679	185	227	541	0.001	45	19	24	2	13
unique_1617	155	323	716	ENSP00000403447	446	598	2004	4.35e-11	171	50	101	20	65
unique_1617	155	603	716	ENSP00000403447	243	631	2004	2.80e-09	460	110	268	82	65
unique_1617	199	331	716	ENSP00000403447	905	1021	2004	2.37e-07	134	40	76	18	65
unique_1617	148	591	716	ENSP00000403447	28	468	2004	3.30e-07	490	123	272	95	65
unique_1617	140	323	716	ENSP00000403447	310	484	2004	2.54e-05	192	54	113	25	65
unique_1617	172	234	716	ENSP00000403447	1031	1091	2004	0.006	67	24	33	10	65
unique_1617	155	307	716	ENSP00000373539	204	355	2552	1.09e-08	160	54	91	15	45
unique_1617	151	306	716	ENSP00000373539	744	901	2552	7.83e-06	166	51	97	18	45
unique_1617	142	271	716	ENSP00000373539	867	993	2552	3.42e-05	136	44	77	15	45
unique_1617	155	279	716	ENSP00000373539	2055	2172	2552	7.04e-04	129	42	72	15	45
unique_1617	342	495	716	ENSP00000373539	847	986	2552	0.002	156	43	95	18	45
unique_1617	255	601	716	ENSP00000354080	56	360	989	1.06e-07	355	86	211	58	60
unique_1617	173	546	716	ENSP00000354080	59	395	989	5.39e-04	412	89	210	113	60
unique_1624	132	312	461	ENSP00000403447	1634	1810	2004	2.55e-12	182	60	116	6	53
unique_1624	68	221	461	ENSP00000403447	1638	1787	2004	1.57e-09	154	46	104	4	53
unique_1624	202	278	461	ENSP00000459962	203	294	840	0.004	92	25	52	15	17
unique_1631	317	475	565	ENSP00000354080	261	407	989	6.93e-05	164	55	87	22	44
unique_1631	309	511	565	ENSP00000354080	177	359	989	9.51e-05	204	54	128	22	44
unique_1631	443	559	565	ENSP00000354080	50	165	989	0.007	121	31	81	9	44
unique_1631	303	473	565	ENSP00000403447	939	1095	2004	2.29e-04	172	43	113	16	32
unique_1631	379	483	565	ENSP00000403447	394	487	2004	3.82e-04	110	38	51	21	32
unique_1631	315	466	565	ENSP00000308117	205	349	758	2.59e-04	158	41	98	19	27
unique_1631	361	502	565	ENSP00000373539	851	984	2552	0.008	144	41	91	12	25
unique_1662	64	316	762	ENSP00000225577	91	352	526	3.96e-35	266	85	164	17	33
unique_1662	64	313	762	ENSP00000263798	518	785	891	3.65e-20	273	71	174	28	33
unique_1662	69	312	762	ENSP00000482642	981	1237	1295	2.17e-16	259	64	178	17	32
unique_1662	167	313	762	ENSP00000257290	798	952	1090	1.36e-10	156	50	96	10	19
unique_1662	167	312	762	ENSP00000288135	772	922	977	7.90e-09	152	46	99	7	19
unique_1662	70	258	762	ENSP00000358991	218	420	634	3.54e-08	209	55	128	26	25
unique_1662	70	258	762	ENSP00000377291	218	420	683	4.64e-08	209	55	128	26	25
unique_1662	66	269	762	ENSP00000397550	209	440	488	6.19e-08	249	60	127	62	27
unique_1689	682	796	800	ENSP00000225577	232	352	526	5.34e-09	123	35	78	10	28
unique_1689	485	591	800	ENSP00000225577	118	226	526	1.98e-08	109	27	80	2	28
unique_1710	107	663	793	ENSP00000426917	3	529	612	2.74e-55	569	150	365	54	70
unique_1710	164	380	793	ENSP00000265724	1052	1269	1281	1.95e-10	229	62	144	23	29
unique_1710	149	365	793	ENSP00000265724	396	611	1281	2.46e-08	233	63	137	33	29
unique_1710	168	408	793	ENSP00000497274	657	881	1546	6.86e-09	247	58	161	28	31
unique_1710	164	394	793	ENSP00000497274	1316	1534	1546	2.98e-06	250	65	135	50	31
unique_1710	171	365	793	ENSP00000363868	922	1108	2262	7.70e-09	198	50	134	14	26
unique_1710	158	317	793	ENSP00000363868	1922	2075	2262	8.47e-08	162	42	110	10	26
unique_1727	168	309	674	ENSP00000354080	20	156	989	2.51e-20	146	56	77	13	31
unique_1727	158	364	674	ENSP00000354080	59	286	989	1.20e-17	252	78	105	69	31
unique_1727	158	315	674	ENSP00000354080	265	407	989	3.91e-17	158	54	89	15	31
unique_1727	158	343	674	ENSP00000354080	226	388	989	2.16e-15	188	59	102	27	31
unique_1727	154	365	674	ENSP00000354080	183	367	989	7.63e-15	215	69	113	33	31
unique_1727	154	229	674	ENSP00000354080	342	411	989	2.58e-06	76	28	42	6	31
unique_1727	138	392	674	ENSP00000403447	399	616	2004	1.33e-13	263	84	126	53	44
unique_1727	133	251	674	ENSP00000403447	515	615	2004	7.87e-06	119	40	61	18	44
unique_1727	104	364	674	ENSP00000403447	113	359	2004	2.00e-05	300	78	130	92	44
unique_1727	194	402	674	ENSP00000403447	906	1089	2004	3.53e-05	221	66	106	49	44
unique_1727	161	310	674	ENSP00000308117	217	351	758	1.47e-13	154	55	76	23	30
unique_1727	281	364	674	ENSP00000308117	242	316	758	2.15e-06	87	34	38	15	30
unique_1727	267	358	674	ENSP00000308117	267	350	758	6.00e-06	95	35	46	14	30
unique_1727	140	264	674	ENSP00000373539	1482	1596	2552	1.15e-06	125	37	78	10	25
unique_1727	154	309	674	ENSP00000373539	848	993	2552	1.31e-06	157	43	102	12	25
unique_1727	140	309	674	ENSP00000373539	204	361	2552	1.32e-05	175	46	107	22	25
unique_1727	155	225	674	ENSP00000373539	2105	2174	2552	6.62e-05	76	27	38	11	25
unique_1727	154	225	674	ENSP00000373539	1452	1517	2552	1.98e-04	72	24	42	6	25
unique_1727	158	221	674	ENSP00000398893	130	185	294	0.003	64	20	36	8	9
unique_1727	158	221	674	ENSP00000416366	130	185	294	0.003	64	20	36	8	9
unique_1731	2718	2966	3593	ENSP00000497274	1047	1281	1546	4.09e-24	250	69	165	16	29
unique_1731	3189	3335	3593	ENSP00000497274	1290	1438	1546	5.78e-24	149	63	84	2	29
unique_1731	1934	2007	3593	ENSP00000497274	703	776	1546	3.55e-15	74	36	38	0	29
unique_1731	3483	3586	3593	ENSP00000497274	1436	1537	1546	1.05e-11	105	37	64	4	29
unique_1731	1170	1367	3593	ENSP00000497274	419	617	1546	1.86e-09	200	47	150	3	29
unique_1731	1664	1807	3593	ENSP00000497274	550	699	1546	1.20e-08	154	44	96	14	29
unique_1731	3223	3371	3593	ENSP00000497274	661	794	1546	1.77e-04	156	44	83	29	29
unique_1731	3482	3571	3593	ENSP00000497274	759	849	1546	0.001	92	30	59	3	29
unique_1731	2064	2139	3593	ENSP00000497274	749	821	1546	0.003	80	25	44	11	29
unique_1731	3197	3332	3593	ENSP00000265724	1033	1173	1281	1.07e-11	142	41	94	7	10
unique_1731	3197	3326	3593	ENSP00000265724	390	522	1281	1.35e-08	133	38	92	3	10
unique_1731	3446	3578	3593	ENSP00000265724	491	623	1281	5.54e-08	135	39	92	4	10
unique_1731	3483	3586	3593	ENSP00000265724	1175	1277	1281	3.16e-07	105	36	66	3	10
unique_1731	1932	2006	3593	ENSP00000265724	470	545	1281	2.83e-05	76	27	48	1	10
unique_1731	1931	2006	3593	ENSP00000265724	1112	1190	1281	6.29e-05	79	25	51	3	10
unique_1731	3208	3285	3593	ENSP00000363868	908	985	2262	0.002	79	25	52	2	2
unique_1741	1880	1932	2302	ENSP00000286614	291	340	608	0.006	53	20	30	3	2
unique_1743	807	891	1430	ENSP00000225577	185	268	526	4.54e-05	88	31	50	7	6
unique_1743	820	864	1430	ENSP00000288135	772	814	977	0.004	46	18	24	4	3
unique_1755	46	151	172	ENSP00000263636	642	728	1723	5.52e-07	109	31	53	25	62
unique_1755	82	131	172	ENSP00000263636	1407	1456	1723	0.004	50	14	36	0	62
unique_1755	89	145	172	ENSP00000263636	972	1028	1723	0.007	57	15	42	0	62
unique_1755	89	152	172	ENSP00000299665	104	157	216	3.83e-06	64	24	30	10	37
unique_1755	89	151	172	ENSP00000376524	691	751	1325	1.20e-05	63	20	41	2	37
unique_1755	89	131	172	ENSP00000376524	1134	1176	1325	0.009	43	15	28	0	37
unique_1755	89	155	172	ENSP00000347140	197	250	312	3.16e-05	67	23	31	13	39
unique_1755	87	133	172	ENSP00000266456	92	139	202	0.003	48	14	33	1	27
unique_1756	488	587	1716	ENSP00000312158	236	334	528	0.007	104	30	65	9	6
unique_1765	724	792	3914	ENSP00000414544	731	808	821	7.94e-05	78	27	42	9	2
unique_1765	721	785	3914	ENSP00000414544	746	819	821	2.97e-04	74	25	40	9	2
unique_1765	732	792	3914	ENSP00000414544	723	790	821	5.59e-04	68	24	37	7	2
unique_1781	62	156	1178	ENSP00000513363	28	129	1212	0.006	102	32	63	7	8
unique_1848	25	330	342	ENSP00000225577	83	391	526	1.33e-70	311	113	191	7	89
unique_1848	32	272	342	ENSP00000263798	517	776	891	5.44e-17	261	65	175	21	70
unique_1848	39	246	342	ENSP00000482642	982	1198	1295	4.73e-15	221	56	148	17	61
unique_1848	33	161	342	ENSP00000288135	589	726	977	2.55e-09	141	43	83	15	58
unique_1848	138	230	342	ENSP00000288135	772	870	977	4.13e-08	99	30	63	6	58
unique_1848	32	226	342	ENSP00000377291	211	420	683	5.31e-09	214	51	140	23	57
unique_1848	32	226	342	ENSP00000358991	211	420	634	5.45e-09	214	51	140	23	57
unique_1848	138	250	342	ENSP00000257290	798	918	1090	1.26e-08	123	39	72	12	61
unique_1848	35	128	342	ENSP00000257290	595	690	1090	1.99e-07	98	32	60	6	61
unique_1848	39	223	342	ENSP00000397550	213	413	488	2.77e-06	216	59	111	46	54
unique_1850	1207	1408	1884	ENSP00000265724	1052	1259	1281	3.87e-11	221	57	132	32	12
unique_1850	1188	1386	1884	ENSP00000265724	387	593	1281	5.71e-10	217	60	129	28	12
unique_1850	1211	1356	1884	ENSP00000497274	657	791	1546	2.71e-07	147	42	92	13	10
unique_1850	1202	1382	1884	ENSP00000497274	1311	1495	1546	1.29e-05	199	56	111	32	10
unique_1850	1211	1356	1884	ENSP00000363868	1932	2075	2262	0.005	154	41	95	18	8
unique_1850	1197	1356	1884	ENSP00000363868	905	1063	2262	0.005	164	43	112	9	8
unique_1866	1417	1454	1618	ENSP00000502615	24	65	249	0.008	42	18	20	4	2
unique_1866	1417	1454	1618	ENSP00000363079	24	65	249	0.008	42	18	20	4	2
unique_1866	1384	1457	1618	ENSP00000411770	12	90	286	0.010	79	23	51	5	5
unique_1926	1388	1664	1671	ENSP00000482642	1003	1250	1295	4.13e-20	281	77	167	37	17
unique_1926	1388	1652	1671	ENSP00000263798	545	789	891	2.42e-15	279	66	165	48	16
unique_1926	1457	1652	1671	ENSP00000257290	790	953	1090	6.01e-15	199	53	108	38	17
unique_1926	1372	1454	1671	ENSP00000257290	606	690	1090	7.93e-06	86	30	52	4	17
unique_1926	1369	1621	1671	ENSP00000358991	195	463	634	9.07e-14	296	75	151	70	15
unique_1926	1465	1665	1671	ENSP00000288135	772	940	977	1.00e-13	204	52	114	38	17
unique_1926	1372	1454	1671	ENSP00000288135	602	686	977	8.61e-04	86	29	53	4	17
unique_1926	1376	1590	1671	ENSP00000377291	222	419	683	1.09e-13	224	62	127	35	13
unique_1926	1390	1621	1671	ENSP00000397550	231	459	488	7.51e-13	269	73	119	77	14
unique_1926	1409	1599	1671	ENSP00000225577	142	297	526	1.87e-10	194	53	100	41	11
unique_1931	909	990	1032	ENSP00000263636	1409	1514	1723	0.008	106	31	51	24	8
unique_1938	2698	2753	5381	ENSP00000414544	742	802	821	0.001	61	22	34	5	1
unique_1938	2698	2764	5381	ENSP00000414544	733	805	821	0.002	73	25	42	6	1
unique_1941	1826	1980	3132	ENSP00000354080	647	793	989	1.91e-06	160	45	97	18	9
unique_1941	1706	1865	3132	ENSP00000354080	646	793	989	7.25e-05	161	44	103	14	9
unique_1944	987	1208	1371	ENSP00000225577	87	307	526	2.55e-21	227	64	152	11	16
unique_1944	996	1139	1371	ENSP00000377291	217	363	683	1.19e-11	149	42	100	7	11
unique_1944	996	1139	1371	ENSP00000358991	217	363	634	1.37e-11	149	42	100	7	11
unique_1944	1074	1188	1371	ENSP00000257290	774	889	1090	1.63e-07	121	32	78	11	8
unique_1944	997	1139	1371	ENSP00000482642	982	1125	1295	3.47e-06	152	42	93	17	10
unique_1944	1098	1188	1371	ENSP00000288135	774	863	977	2.27e-05	93	27	61	5	7
unique_1944	1038	1207	1371	ENSP00000263798	566	746	891	1.11e-04	194	46	111	37	12
unique_1944	1066	1190	1371	ENSP00000397550	277	416	488	2.24e-04	147	39	79	29	9
unique_1953	5	577	606	ENSP00000383125	6	480	484	3.18e-70	585	181	282	122	95
unique_1961	589	1037	1037	ENSP00000420389	344	750	751	5.38e-57	458	142	256	60	56
unique_1961	215	346	1037	ENSP00000420389	59	157	751	1.27e-08	132	37	62	33	56
unique_1961	589	1037	1037	ENSP00000417079	344	750	751	5.38e-57	458	142	256	60	56
unique_1961	215	346	1037	ENSP00000417079	59	157	751	1.27e-08	132	37	62	33	56
unique_1974	193	296	454	ENSP00000403447	1668	1771	2004	0.001	106	39	63	4	24
unique_1974	188	244	454	ENSP00000403447	1763	1819	2004	0.006	57	21	36	0	24
unique_1985	394	635	793	ENSP00000225577	97	306	526	3.28e-18	246	68	138	40	31
unique_1985	388	562	793	ENSP00000377291	212	364	683	5.61e-09	184	54	90	40	22
unique_1985	388	562	793	ENSP00000358991	212	364	634	5.71e-09	184	54	90	40	22
unique_1985	394	670	793	ENSP00000482642	982	1253	1295	1.77e-08	304	68	177	59	35
unique_1985	388	669	793	ENSP00000263798	518	778	891	2.14e-06	293	70	180	43	36
unique_1985	511	615	793	ENSP00000288135	774	862	977	6.75e-04	105	25	64	16	13
unique_1985	511	615	793	ENSP00000257290	800	888	1090	0.006	105	25	64	16	13
unique_2044	311	398	7897	ENSP00000414544	702	805	821	1.29e-04	104	31	57	16	1
unique_2087	14	177	301	ENSP00000354080	242	393	989	6.15e-18	167	59	90	18	57
unique_2087	12	133	301	ENSP00000354080	32	147	989	3.96e-16	124	48	66	10	57
unique_2087	13	170	301	ENSP00000354080	282	430	989	1.94e-10	161	54	92	15	57
unique_2087	33	182	301	ENSP00000354080	217	358	989	1.36e-08	151	49	92	10	57
unique_2087	5	134	301	ENSP00000403447	498	620	2004	2.86e-12	133	42	78	13	58
unique_2087	13	179	301	ENSP00000403447	432	584	2004	8.02e-09	169	53	98	18	58
unique_2087	17	134	301	ENSP00000403447	352	468	2004	1.02e-08	126	42	67	17	58
unique_2087	32	134	301	ENSP00000403447	906	999	2004	6.84e-07	104	33	60	11	58
unique_2087	9	134	301	ENSP00000403447	268	386	2004	4.26e-06	131	37	77	17	58
unique_2087	13	179	301	ENSP00000403447	194	350	2004	1.55e-05	172	48	104	20	58
unique_2087	30	180	301	ENSP00000373539	840	990	2552	1.23e-10	156	43	103	10	70
unique_2087	18	180	301	ENSP00000373539	1430	1592	2552	1.01e-07	169	49	108	12	70
unique_2087	14	113	301	ENSP00000373539	1472	1565	2552	2.93e-07	100	34	60	6	70
unique_2087	68	219	301	ENSP00000373539	1356	1498	2552	8.58e-06	153	41	101	11	70
unique_2087	67	223	301	ENSP00000373539	2013	2155	2552	9.26e-05	158	40	102	16	70
unique_2087	68	133	301	ENSP00000275358	1302	1352	1591	0.001	66	27	24	15	22
unique_2155	1506	1696	1975	ENSP00000225577	91	266	526	4.48e-13	196	60	111	25	10
unique_2161	312	418	1972	ENSP00000254301	5	110	251	6.61e-05	109	30	74	5	6
unique_2161	358	426	1972	ENSP00000254301	37	97	251	0.004	69	23	38	8	6
unique_2169	257	419	441	ENSP00000499129	479	636	646	3.79e-21	163	53	105	5	37
unique_2169	302	367	441	ENSP00000499129	173	238	646	1.03e-06	68	27	37	4	37
unique_2169	309	350	441	ENSP00000499129	64	105	646	2.88e-06	42	18	24	0	37
unique_2230	1373	1442	3269	ENSP00000225577	255	336	526	0.001	82	25	45	12	3
unique_2230	1240	1276	3269	ENSP00000225577	206	239	526	0.005	37	17	17	3	3
unique_2230	1231	1283	3269	ENSP00000263798	634	683	891	0.002	53	19	31	3	2
unique_2230	1228	1276	3269	ENSP00000358991	310	361	634	0.004	55	22	24	9	1
unique_2230	1228	1276	3269	ENSP00000377291	310	361	683	0.005	55	22	24	9	1
unique_2231	364	401	445	ENSP00000261488	141	177	644	0.005	38	16	21	1	9
unique_2244	172	248	8641	ENSP00000414544	738	816	821	0.001	80	31	45	4	1
unique_2274	7	46	102	ENSP00000349783	411	450	1192	2.32e-04	41	17	22	2	39
unique_2275	108	158	918	ENSP00000349783	405	460	1192	0.004	57	23	27	7	6
unique_2308	81	109	364	ENSP00000349783	412	440	1192	3.50e-04	29	15	14	0	8
unique_2311	811	891	1291	ENSP00000225577	273	355	526	3.49e-12	83	32	49	2	15
unique_2311	300	410	1291	ENSP00000225577	142	238	526	5.76e-12	111	34	63	14	15
unique_2311	371	410	1291	ENSP00000263798	636	675	891	5.12e-04	40	13	27	0	3
unique_2313	342	464	598	ENSP00000225577	191	293	526	4.20e-11	124	41	61	22	21
unique_2313	210	460	598	ENSP00000358991	211	420	634	4.85e-05	255	63	143	49	42
unique_2313	210	460	598	ENSP00000377291	211	420	683	5.35e-05	255	63	143	49	42
unique_2313	348	473	598	ENSP00000263798	633	745	891	3.30e-04	131	31	77	23	21
unique_2313	353	464	598	ENSP00000288135	775	870	977	0.006	114	31	63	20	19
unique_2341	500	652	1744	ENSP00000225577	84	240	526	1.45e-29	158	66	86	6	15
unique_2341	1216	1326	1744	ENSP00000225577	255	360	526	6.68e-06	117	33	67	17	15
unique_2341	505	710	1744	ENSP00000263798	516	753	891	1.00e-05	239	52	153	34	12
unique_2341	504	654	1744	ENSP00000358991	209	364	634	8.29e-05	158	39	110	9	9
unique_2341	504	654	1744	ENSP00000377291	209	364	683	1.29e-04	158	39	110	9	9
unique_2341	1220	1314	1744	ENSP00000288135	835	922	977	5.21e-04	101	28	54	19	5
unique_2341	1220	1314	1744	ENSP00000257290	861	948	1090	0.001	96	26	61	9	5
unique_2374	188	473	3194	ENSP00000225577	91	394	526	2.35e-35	312	99	179	34	9
unique_2374	194	379	3194	ENSP00000358991	218	420	634	3.28e-13	206	59	124	23	6
unique_2374	194	379	3194	ENSP00000377291	218	420	683	4.53e-13	206	59	124	23	6
unique_2374	194	384	3194	ENSP00000482642	982	1183	1295	1.97e-08	206	54	133	19	6
unique_2374	295	429	3194	ENSP00000257290	806	940	1090	8.44e-08	143	45	82	16	4
unique_2374	190	372	3194	ENSP00000397550	209	403	488	2.19e-06	207	57	114	36	6
unique_2374	298	397	3194	ENSP00000288135	783	884	977	3.48e-05	105	33	64	8	3
unique_2380	1	82	270	ENSP00000414544	719	804	821	1.26e-04	86	26	56	4	30
unique_2405	1	257	478	ENSP00000225577	89	335	526	1.34e-26	259	67	178	14	54
unique_2405	120	264	478	ENSP00000288135	775	921	977	1.35e-13	150	47	95	8	30
unique_2405	1	259	478	ENSP00000263798	516	778	891	2.35e-13	273	62	187	24	54
unique_2405	114	259	478	ENSP00000257290	795	942	1090	3.60e-11	152	43	99	10	31
unique_2405	41	259	478	ENSP00000482642	1004	1227	1295	2.85e-09	236	58	149	29	46
unique_2405	53	162	478	ENSP00000377291	254	363	683	5.93e-07	118	36	66	16	23
unique_2405	53	162	478	ENSP00000358991	254	363	634	6.25e-07	118	36	66	16	23
unique_2405	82	223	478	ENSP00000397550	277	442	488	0.003	171	42	95	34	30
unique_2407	1	215	296	ENSP00000225577	89	308	526	2.43e-25	222	68	145	9	73
unique_2407	9	195	296	ENSP00000482642	982	1176	1295	2.45e-12	200	54	128	18	63
unique_2407	9	207	296	ENSP00000263798	524	740	891	3.09e-11	218	55	143	20	67
unique_2407	8	197	296	ENSP00000377291	217	421	683	1.31e-10	206	53	136	17	64
unique_2407	8	197	296	ENSP00000358991	217	421	634	1.68e-10	206	53	136	17	64
unique_2407	72	214	296	ENSP00000288135	739	884	977	1.32e-09	150	39	100	11	48
unique_2407	81	202	296	ENSP00000257290	774	898	1090	2.45e-09	128	40	79	9	41
unique_2407	7	194	296	ENSP00000397550	211	414	488	3.84e-06	219	53	120	46	64
unique_2410	1	261	282	ENSP00000225577	89	354	526	2.28e-32	272	77	178	17	93
unique_2410	9	249	282	ENSP00000482642	982	1227	1295	3.37e-15	251	61	175	15	85
unique_2410	1	282	282	ENSP00000263798	516	807	891	3.48e-15	301	66	207	28	100
unique_2410	9	195	282	ENSP00000377291	218	416	683	6.48e-14	199	52	135	12	66
unique_2410	9	195	282	ENSP00000358991	218	416	634	7.50e-14	199	52	135	12	66
unique_2410	105	255	282	ENSP00000257290	795	948	1090	2.83e-10	155	37	113	5	88
unique_2410	8	106	282	ENSP00000257290	603	708	1090	0.001	107	28	70	9	88
unique_2410	7	197	282	ENSP00000397550	211	414	488	5.97e-08	215	49	131	35	68
unique_2410	111	278	282	ENSP00000288135	775	950	977	3.75e-07	179	41	124	14	60
unique_2440	260	473	1076	ENSP00000354080	195	394	989	1.69e-34	217	88	109	20	53
unique_2440	306	526	1076	ENSP00000354080	30	248	989	1.58e-25	228	74	138	16	53
unique_2440	755	1047	1076	ENSP00000354080	32	306	989	1.35e-22	336	100	132	104	53
unique_2440	778	967	1076	ENSP00000354080	256	407	989	7.75e-22	191	65	86	40	53
unique_2440	289	471	1076	ENSP00000354080	58	232	989	1.95e-21	190	58	110	22	53
unique_2440	753	1051	1076	ENSP00000354080	71	350	989	6.88e-21	342	92	145	105	53
unique_2440	289	474	1076	ENSP00000354080	99	315	989	3.03e-19	230	70	103	57	53
unique_2440	754	1048	1076	ENSP00000354080	115	387	989	2.71e-16	308	80	180	48	53
unique_2440	837	1004	1076	ENSP00000354080	22	200	989	3.88e-15	186	61	100	25	53
unique_2440	290	395	1076	ENSP00000354080	306	407	989	1.99e-12	108	39	61	8	53
unique_2440	289	356	1076	ENSP00000354080	345	409	989	4.74e-06	68	24	41	3	53
unique_2440	753	813	1076	ENSP00000354080	359	412	989	0.010	61	21	33	7	53
unique_2440	354	473	1076	ENSP00000308117	235	343	758	6.24e-15	123	45	61	17	46
unique_2440	304	426	1076	ENSP00000308117	232	346	758	6.57e-12	126	41	71	14	46
unique_2440	290	390	1076	ENSP00000308117	256	351	758	7.86e-11	103	44	50	9	46
unique_2440	850	963	1076	ENSP00000308117	242	352	758	6.91e-10	117	41	67	9	46
unique_2440	749	802	1076	ENSP00000308117	305	350	758	1.42e-04	54	23	23	8	46
unique_2440	933	1057	1076	ENSP00000308117	242	345	758	6.72e-04	126	36	67	23	46
unique_2440	782	875	1076	ENSP00000308117	289	347	758	0.002	95	25	33	37	46
unique_2440	756	996	1076	ENSP00000403447	432	654	2004	6.06e-13	249	77	138	34	50
unique_2440	265	488	1076	ENSP00000403447	484	686	2004	4.49e-12	233	73	121	39	50
unique_2440	756	950	1076	ENSP00000403447	314	503	2004	1.54e-06	208	60	117	31	50
unique_2440	309	502	1076	ENSP00000403447	314	497	2004	3.40e-06	200	55	123	22	50
unique_2440	289	438	1076	ENSP00000403447	340	480	2004	2.43e-05	159	48	84	27	50
unique_2440	855	1054	1076	ENSP00000403447	135	348	2004	1.14e-04	238	59	117	62	50
unique_2440	330	472	1076	ENSP00000403447	951	1080	2004	2.46e-04	149	44	80	25	50
unique_2440	859	949	1076	ENSP00000403447	988	1076	2004	4.91e-04	96	32	52	12	50
unique_2440	290	421	1076	ENSP00000403447	715	836	2004	0.001	138	41	75	22	50
unique_2440	854	950	1076	ENSP00000403447	907	996	2004	0.002	101	31	55	15	50
unique_2440	333	422	1076	ENSP00000403447	143	227	2004	0.003	96	33	46	17	50
unique_2440	271	472	1076	ENSP00000403447	593	798	2004	0.004	230	55	123	52	50
unique_2440	333	391	1076	ENSP00000398893	130	185	294	2.26e-08	60	26	29	5	15
unique_2440	904	961	1076	ENSP00000398893	130	183	294	5.70e-05	58	22	32	4	15
unique_2440	374	433	1076	ENSP00000398893	130	185	294	2.65e-04	61	22	33	6	15
unique_2440	333	391	1076	ENSP00000416366	130	185	294	2.26e-08	60	26	29	5	15
unique_2440	904	961	1076	ENSP00000416366	130	183	294	5.70e-05	58	22	32	4	15
unique_2440	374	433	1076	ENSP00000416366	130	185	294	2.65e-04	61	22	33	6	15
unique_2440	224	430	1076	ENSP00000373539	2023	2218	2552	2.60e-08	231	71	101	59	36
unique_2440	250	422	1076	ENSP00000373539	823	987	2552	7.80e-08	185	58	95	32	36
unique_2440	261	471	1076	ENSP00000373539	1352	1546	2552	1.58e-07	229	67	110	52	36
unique_2440	290	404	1076	ENSP00000373539	1456	1574	2552	3.24e-07	128	45	61	22	36
unique_2440	292	438	1076	ENSP00000373539	1406	1560	2552	1.26e-04	166	48	88	30	36
unique_2440	860	970	1076	ENSP00000373539	219	329	2552	2.72e-04	116	32	74	10	36
unique_2440	245	389	1076	ENSP00000373539	230	361	2552	0.002	154	46	77	31	36
unique_2440	859	997	1076	ENSP00000373539	848	986	2552	0.005	151	43	84	24	36
unique_2441	423	515	607	ENSP00000225577	206	293	526	4.61e-05	96	25	60	11	15
unique_2448	138	199	267	ENSP00000261488	142	196	644	0.001	62	20	35	7	23
unique_2490	273	367	2965	ENSP00000414544	728	814	821	1.69e-04	95	27	60	8	3
unique_2514	764	886	2519	ENSP00000414544	725	820	821	1.90e-04	126	38	55	33	5
unique_2519	14	475	564	ENSP00000360637	3	384	465	7.00e-14	467	99	278	90	82
unique_2541	1	255	1405	ENSP00000225577	89	352	526	1.98e-37	270	86	163	21	18
unique_2541	1	243	1405	ENSP00000263798	516	776	891	4.73e-21	263	67	174	22	17
unique_2541	8	300	1405	ENSP00000482642	981	1275	1295	7.26e-20	306	81	201	24	21
unique_2541	4	203	1405	ENSP00000397550	208	435	488	1.00e-10	241	63	124	54	14
unique_2541	106	249	1405	ENSP00000288135	772	920	977	8.43e-10	153	43	97	13	10
unique_2541	9	197	1405	ENSP00000358991	218	420	634	1.28e-09	213	57	122	34	13
unique_2541	9	197	1405	ENSP00000377291	218	420	683	1.79e-09	213	57	122	34	13
unique_2541	101	243	1405	ENSP00000257290	793	940	1090	6.14e-09	151	44	96	11	10
unique_2557	191	224	817	ENSP00000349783	411	445	1192	0.002	35	16	18	1	8
unique_2557	113	143	817	ENSP00000349783	411	440	1192	0.007	31	16	14	1	8
unique_2561	523	562	1198	ENSP00000349783	411	450	1192	0.006	40	14	26	0	3
unique_2569	301	412	544	ENSP00000354785	371	484	942	3.87e-04	116	33	77	6	21
unique_2585	468	872	1113	ENSP00000265724	147	491	1281	1.45e-30	409	113	228	68	48
unique_2585	977	1100	1113	ENSP00000265724	502	623	1281	1.16e-28	125	62	59	4	48
unique_2585	974	1103	1113	ENSP00000265724	1144	1271	1281	4.42e-27	130	61	67	2	48
unique_2585	790	872	1113	ENSP00000265724	1052	1134	1281	5.75e-20	83	43	40	0	48
unique_2585	468	655	1113	ENSP00000265724	788	994	1281	9.11e-06	210	52	133	25	48
unique_2585	977	1113	1113	ENSP00000497274	1408	1540	1546	1.42e-15	140	48	82	10	19
unique_2585	790	869	1113	ENSP00000497274	1316	1395	1546	2.06e-08	80	26	54	0	19
unique_2585	988	1093	1113	ENSP00000497274	743	849	1546	5.60e-07	110	33	70	7	19
unique_2585	1007	1093	1113	ENSP00000426917	186	274	612	9.88e-06	89	28	59	2	8
unique_2585	800	871	1113	ENSP00000363868	925	996	2262	6.57e-04	73	20	51	2	6
unique_2602	497	583	1497	ENSP00000225577	247	328	526	6.92e-08	87	26	56	5	15
unique_2602	105	193	1497	ENSP00000225577	90	184	526	6.19e-06	96	26	62	8	15
unique_2602	279	329	1497	ENSP00000225577	178	228	526	3.66e-05	51	21	30	0	15
unique_2602	108	327	1497	ENSP00000257290	595	826	1090	3.75e-06	244	59	149	36	15
unique_2644	969	1139	1381	ENSP00000403447	1653	1820	2004	1.11e-06	171	54	114	3	26
unique_2644	1032	1220	1381	ENSP00000403447	1586	1778	2004	3.38e-05	200	54	128	18	26
unique_2644	867	1107	1381	ENSP00000403447	1619	1823	2004	8.47e-05	243	67	136	40	26
unique_2657	1337	1407	1559	ENSP00000275358	1327	1390	1591	0.001	74	24	37	13	5
unique_2666	999	1198	1412	ENSP00000252321	320	503	614	1.21e-07	209	47	128	34	14
unique_2695	1043	1216	1433	ENSP00000403447	1631	1790	2004	4.07e-12	174	65	95	14	20
unique_2695	1110	1328	1433	ENSP00000403447	1619	1819	2004	1.16e-07	223	68	129	26	20
unique_2695	1347	1384	1433	ENSP00000356018	1468	1499	2040	3.71e-05	38	18	14	6	4
unique_2695	1343	1399	1433	ENSP00000356018	1011	1061	2040	2.47e-04	57	18	33	6	4
unique_2695	1343	1399	1433	ENSP00000356018	561	611	2040	3.29e-04	57	18	33	6	4
unique_2695	1343	1384	1433	ENSP00000356018	111	146	2040	0.004	42	15	21	6	4
unique_2718	183	332	1742	ENSP00000225577	69	241	526	4.68e-35	173	69	81	23	16
unique_2718	1578	1706	1742	ENSP00000225577	252	383	526	1.44e-20	134	48	79	7	16
unique_2718	221	334	1742	ENSP00000482642	1012	1127	1295	3.80e-06	116	28	86	2	7
unique_2718	213	332	1742	ENSP00000358991	237	363	634	1.53e-04	127	35	85	7	7
unique_2718	213	332	1742	ENSP00000377291	237	363	683	1.56e-04	127	35	85	7	7
unique_2718	217	334	1742	ENSP00000263798	551	680	891	2.58e-04	131	28	89	14	7
unique_2718	212	360	1742	ENSP00000397550	231	386	488	0.006	163	39	103	21	9
unique_2726	58	370	2020	ENSP00000377291	204	552	683	8.19e-30	363	110	189	64	15
unique_2726	58	256	2020	ENSP00000358991	204	421	634	6.68e-28	219	77	121	21	10
unique_2726	69	258	2020	ENSP00000225577	96	292	526	2.38e-17	203	56	128	19	9
unique_2726	69	325	2020	ENSP00000263798	523	787	891	1.24e-15	283	73	166	44	13
unique_2726	69	330	2020	ENSP00000482642	981	1241	1295	3.37e-14	277	71	175	31	13
unique_2726	61	252	2020	ENSP00000397550	204	413	488	1.20e-11	214	60	128	26	10
unique_2726	159	340	2020	ENSP00000288135	771	940	977	8.97e-09	184	48	120	16	9
unique_2726	152	324	2020	ENSP00000257290	790	953	1090	2.06e-07	180	46	111	23	9
unique_2767	519	567	1880	ENSP00000254301	32	78	251	0.004	49	21	26	2	3
unique_2771	253	499	558	ENSP00000225577	97	327	526	3.56e-07	263	61	154	48	44
unique_2771	375	550	558	ENSP00000288135	773	928	977	7.94e-06	186	44	102	40	32
unique_2771	246	472	558	ENSP00000397550	206	439	488	1.37e-04	263	64	134	65	41
unique_2771	372	461	558	ENSP00000257290	796	889	1090	1.65e-04	96	27	61	8	16
unique_2772	292	444	503	ENSP00000225577	168	327	526	6.96e-07	162	37	114	11	30
unique_2772	320	495	503	ENSP00000288135	773	928	977	1.08e-05	186	44	102	40	35
unique_2772	248	422	503	ENSP00000257290	711	904	1090	8.75e-05	205	52	112	41	35
unique_2772	335	417	503	ENSP00000397550	331	439	488	1.71e-04	112	32	48	32	17
unique_2809	83	276	323	ENSP00000257290	773	954	1090	1.91e-07	199	50	127	22	60
unique_2809	7	276	323	ENSP00000263798	517	790	891	1.99e-06	299	64	181	54	84
unique_2809	118	235	323	ENSP00000225577	209	313	526	3.37e-06	118	32	73	13	37
unique_2809	110	273	323	ENSP00000288135	775	925	977	3.94e-06	166	44	105	17	51
unique_2809	12	213	323	ENSP00000482642	980	1183	1295	1.53e-04	212	50	144	18	63
unique_2813	121	516	530	ENSP00000449607	59	477	488	1.01e-06	431	90	294	47	75
unique_2828	568	933	934	ENSP00000257290	631	956	1090	2.80e-21	381	102	209	70	39
unique_2828	750	928	934	ENSP00000288135	772	925	977	2.86e-17	179	56	98	25	26
unique_2828	585	645	934	ENSP00000288135	640	701	977	2.54e-05	62	23	38	1	26
unique_2828	749	934	934	ENSP00000263798	634	793	891	1.77e-14	187	51	108	28	20
unique_2828	722	934	934	ENSP00000482642	1054	1242	1295	3.33e-14	213	61	128	24	23
unique_2828	748	917	934	ENSP00000225577	200	335	526	3.55e-09	171	43	92	36	18
unique_2828	721	862	934	ENSP00000377291	290	421	683	4.92e-08	145	47	82	16	27
unique_2828	522	627	934	ENSP00000377291	201	301	683	6.17e-04	108	30	69	9	27
unique_2828	742	862	934	ENSP00000358991	310	421	634	5.07e-08	123	39	71	13	24
unique_2828	522	627	934	ENSP00000358991	201	301	634	5.33e-04	108	30	69	9	24
unique_2828	508	654	934	ENSP00000397550	189	319	488	2.84e-05	152	42	84	26	30
unique_2828	749	878	934	ENSP00000397550	306	445	488	3.86e-05	157	43	70	44	30
unique_2836	1889	1957	3829	ENSP00000369962	312	382	408	0.002	71	27	42	2	2
unique_2848	280	532	1542	ENSP00000225577	119	357	526	1.82e-32	262	85	145	32	16
unique_2848	300	479	1542	ENSP00000482642	1015	1188	1295	3.31e-08	191	55	108	28	12
unique_2848	302	411	1542	ENSP00000358991	254	364	634	6.32e-07	116	33	72	11	7
unique_2848	302	411	1542	ENSP00000377291	254	364	683	8.18e-07	116	33	72	11	7
unique_2848	364	471	1542	ENSP00000257290	800	897	1090	1.12e-04	114	34	58	22	7
unique_2848	364	525	1542	ENSP00000288135	774	922	977	1.86e-04	172	44	95	33	11
unique_2848	298	472	1542	ENSP00000397550	238	425	488	3.95e-04	202	56	105	41	11
unique_2870	1095	1223	1598	ENSP00000403447	1637	1739	2004	1.21e-05	131	39	62	30	8
unique_2870	1491	1596	1598	ENSP00000254301	17	123	251	0.003	109	33	71	5	7
unique_2870	1056	1226	1598	ENSP00000459962	131	293	840	0.005	178	52	104	22	11
unique_2876	667	1085	1230	ENSP00000446769	65	498	569	3.92e-89	450	195	208	47	34
unique_2889	1	517	525	ENSP00000265724	162	626	1281	2.62e-43	534	148	300	86	98
unique_2889	275	517	525	ENSP00000265724	1031	1271	1281	7.39e-41	247	85	152	10	98
unique_2889	157	507	525	ENSP00000497274	1180	1523	1546	3.13e-29	369	101	225	43	69
unique_2889	300	516	525	ENSP00000497274	657	859	1546	3.42e-19	220	64	136	20	69
unique_2889	297	494	525	ENSP00000363868	916	1107	2262	2.89e-06	200	42	148	10	38
unique_2889	230	514	525	ENSP00000426917	4	283	612	4.23e-04	292	63	210	19	54
unique_2923	2343	2472	2492	ENSP00000414544	700	815	821	2.08e-04	131	39	76	16	5
unique_2942	164	406	975	ENSP00000426917	61	299	612	1.75e-50	244	101	137	6	49
unique_2942	648	885	975	ENSP00000426917	325	550	612	4.86e-19	239	62	163	14	49
unique_2942	163	377	975	ENSP00000363868	912	1115	2262	4.37e-15	218	59	142	17	23
unique_2942	176	384	975	ENSP00000363868	1938	2135	2262	1.38e-14	215	63	129	23	23
unique_2942	166	369	975	ENSP00000265724	409	610	1281	3.23e-09	218	57	131	30	28
unique_2942	121	390	975	ENSP00000265724	1004	1267	1281	5.44e-08	295	81	158	56	28
unique_2942	150	388	975	ENSP00000497274	641	853	1546	8.04e-06	246	60	146	40	25
unique_2978	745	957	1007	ENSP00000225577	91	305	526	7.21e-17	226	63	139	24	21
unique_2978	819	960	1007	ENSP00000482642	1052	1194	1295	4.59e-06	155	46	84	25	14
unique_2978	826	938	1007	ENSP00000257290	773	888	1090	3.66e-04	118	30	81	7	11
unique_2978	751	938	1007	ENSP00000397550	213	413	488	0.001	220	54	115	51	19
unique_3005	7	63	1872	ENSP00000254301	56	113	251	4.60e-04	59	24	32	3	3
unique_3046	90	159	240	ENSP00000453043	627	699	734	0.006	79	26	38	15	29
unique_3050	404	542	574	ENSP00000225577	201	336	526	1.94e-04	148	39	88	21	24
unique_3051	386	519	553	ENSP00000225577	197	336	526	1.39e-04	144	37	93	14	24
unique_3051	388	518	553	ENSP00000288135	772	914	977	0.001	147	38	89	20	24
unique_3051	399	518	553	ENSP00000263798	646	776	891	0.004	132	32	87	13	22
unique_3099	1329	1515	4919	ENSP00000354080	631	793	989	3.85e-07	192	61	97	34	15
unique_3099	3043	3143	4919	ENSP00000354080	700	793	989	1.55e-06	101	33	61	7	15
unique_3099	2135	2334	4919	ENSP00000354080	617	817	989	6.72e-06	216	66	119	31	15
unique_3099	1610	1755	4919	ENSP00000354080	649	777	989	1.77e-05	157	46	72	39	15
unique_3099	1493	1700	4919	ENSP00000354080	628	777	989	1.83e-05	215	56	87	72	15
unique_3099	3043	3143	4919	ENSP00000354080	646	737	989	3.30e-05	101	31	61	9	15
unique_3099	1494	1634	4919	ENSP00000354080	645	780	989	3.11e-04	150	47	80	23	15
unique_3099	1401	1552	4919	ENSP00000354080	658	777	989	0.002	158	40	74	44	15
unique_3100	677	959	993	ENSP00000225577	85	371	526	3.80e-54	290	103	177	10	28
unique_3100	668	923	993	ENSP00000263798	503	776	891	4.71e-15	278	68	184	26	26
unique_3100	687	872	993	ENSP00000482642	980	1175	1295	1.63e-13	200	58	124	18	19
unique_3100	793	878	993	ENSP00000257290	805	896	1090	6.38e-11	92	33	53	6	9
unique_3100	793	878	993	ENSP00000288135	779	870	977	1.28e-09	92	31	55	6	9
unique_3100	689	874	993	ENSP00000358991	218	420	634	4.58e-09	205	54	130	21	19
unique_3100	689	874	993	ENSP00000377291	218	420	683	5.53e-09	205	54	130	21	19
unique_3100	688	878	993	ENSP00000397550	212	433	488	5.05e-07	226	57	130	39	19
unique_3126	192	274	598	ENSP00000225577	149	228	526	0.002	83	25	55	3	14
unique_3129	83	293	566	ENSP00000225577	95	306	526	6.99e-30	216	72	135	9	37
unique_3129	77	293	566	ENSP00000263798	516	746	891	4.67e-14	235	60	153	22	38
unique_3129	51	271	566	ENSP00000397550	178	411	488	1.30e-08	251	65	139	47	39
unique_3129	83	280	566	ENSP00000482642	980	1182	1295	8.39e-08	212	59	130	23	35
unique_3129	85	293	566	ENSP00000377291	218	438	683	1.82e-05	232	55	143	34	37
unique_3129	85	277	566	ENSP00000358991	218	421	634	3.06e-05	215	53	129	33	34
unique_3129	180	282	566	ENSP00000257290	794	898	1090	8.66e-05	108	28	72	8	37
unique_3129	76	179	566	ENSP00000257290	590	696	1090	2.37e-04	113	31	67	15	37
unique_3129	76	174	566	ENSP00000288135	586	686	977	0.005	103	30	67	6	17
unique_3154	717	910	1157	ENSP00000225577	167	360	526	3.48e-26	201	64	123	14	17
unique_3154	744	892	1157	ENSP00000257290	794	942	1090	2.09e-06	154	38	106	10	13
unique_3154	720	844	1157	ENSP00000482642	1054	1182	1295	4.76e-05	132	36	86	10	11
unique_3156	115	289	782	ENSP00000225577	171	346	526	2.07e-14	182	52	117	13	22
unique_3156	124	236	782	ENSP00000257290	781	896	1090	3.35e-07	123	38	68	17	14
unique_3156	93	244	782	ENSP00000482642	1029	1190	1295	4.28e-04	164	44	106	14	19
unique_3160	75	323	536	ENSP00000225577	91	338	526	3.00e-33	256	82	159	15	46
unique_3160	79	297	536	ENSP00000263798	522	756	891	1.19e-12	240	60	154	26	41
unique_3160	79	274	536	ENSP00000482642	980	1182	1295	2.35e-12	207	58	134	15	37
unique_3160	181	322	536	ENSP00000257290	801	942	1090	1.23e-09	148	44	92	12	26
unique_3160	81	274	536	ENSP00000397550	213	433	488	1.70e-09	233	60	122	51	36
unique_3160	181	320	536	ENSP00000288135	775	914	977	7.32e-09	149	43	88	18	26
unique_3160	80	288	536	ENSP00000358991	217	441	634	5.64e-07	230	55	149	26	39
unique_3160	80	270	536	ENSP00000377291	217	420	683	6.47e-07	209	50	136	23	36
unique_3182	153	225	827	ENSP00000296420	112	185	262	0.007	76	23	48	5	9
unique_3209	2280	2388	2576	ENSP00000414544	724	820	821	2.56e-05	109	30	67	12	8
unique_3209	2310	2400	2576	ENSP00000414544	729	820	821	4.66e-05	95	33	55	7	8
unique_3209	1089	1165	2576	ENSP00000414544	724	806	821	1.67e-04	85	29	46	10	8
unique_3209	1090	1161	2576	ENSP00000414544	747	820	821	8.33e-04	76	26	44	6	8
unique_3209	2306	2419	2576	ENSP00000414544	698	820	821	0.003	125	35	77	13	8
unique_3214	519	536	1250	ENSP00000383125	95	112	484	0.005	18	12	6	0	1
unique_3256	40	240	575	ENSP00000482642	980	1183	1295	4.02e-08	209	50	146	13	35
unique_3256	31	243	575	ENSP00000263798	513	737	891	5.07e-07	240	52	146	42	37
unique_3256	34	261	575	ENSP00000225577	104	312	526	5.92e-07	239	61	137	41	40
unique_3256	132	188	575	ENSP00000257290	795	848	1090	0.003	57	17	37	3	10
unique_3256	135	253	575	ENSP00000288135	772	884	977	0.005	120	29	83	8	21
unique_3259	2660	2894	3568	ENSP00000263798	563	790	891	1.00e-08	251	63	149	39	7
unique_3259	2653	2829	3568	ENSP00000358991	247	418	634	5.29e-08	188	52	109	27	5
unique_3259	2653	2829	3568	ENSP00000377291	247	418	683	5.72e-08	188	52	109	27	5
unique_3259	2658	2900	3568	ENSP00000482642	1018	1256	1295	8.19e-08	260	65	157	38	7
unique_3259	2741	2884	3568	ENSP00000288135	777	926	977	8.56e-08	165	48	81	36	4
unique_3259	2711	2893	3568	ENSP00000257290	775	965	1090	1.02e-06	203	50	121	32	5
unique_3259	2737	2829	3568	ENSP00000225577	199	287	526	3.52e-06	97	28	57	12	3
unique_3259	2728	2824	3568	ENSP00000397550	299	409	488	1.63e-05	111	36	61	14	3
unique_3287	1530	1778	2132	ENSP00000225577	92	336	526	5.40e-31	258	81	155	22	12
unique_3287	1538	1731	2132	ENSP00000482642	982	1182	1295	1.09e-14	207	64	124	19	9
unique_3287	1529	1731	2132	ENSP00000263798	515	733	891	2.36e-13	222	52	148	22	10
unique_3287	1537	1728	2132	ENSP00000358991	217	421	634	2.30e-11	214	56	127	31	9
unique_3287	1537	1728	2132	ENSP00000377291	217	421	683	4.82e-11	214	56	127	31	9
unique_3287	1525	1726	2132	ENSP00000397550	200	415	488	3.22e-07	232	61	125	46	9
unique_3287	1635	1777	2132	ENSP00000257290	792	940	1090	2.78e-05	159	38	95	26	7
unique_3287	1644	1787	2132	ENSP00000288135	782	924	977	1.16e-04	152	41	94	17	7
unique_3288	53	227	339	ENSP00000354080	32	202	989	4.32e-14	183	60	103	20	60
unique_3288	55	217	339	ENSP00000354080	242	391	989	6.96e-13	165	56	92	17	60
unique_3288	24	175	339	ENSP00000354080	48	193	989	1.41e-11	161	55	82	24	60
unique_3288	133	218	339	ENSP00000354080	24	106	989	8.81e-07	89	33	47	9	60
unique_3288	26	103	339	ENSP00000354080	337	408	989	4.14e-04	80	29	41	10	60
unique_3288	18	178	339	ENSP00000373539	1438	1591	2552	1.09e-12	164	56	95	13	72
unique_3288	71	222	339	ENSP00000373539	840	990	2552	2.19e-11	156	46	101	9	72
unique_3288	70	222	339	ENSP00000373539	206	358	2552	5.52e-08	161	52	93	16	72
unique_3288	83	178	339	ENSP00000373539	2067	2160	2552	1.21e-06	99	32	59	8	72
unique_3288	109	262	339	ENSP00000373539	837	981	2552	1.79e-05	158	44	97	17	72
unique_3288	35	134	339	ENSP00000373539	895	989	2552	0.007	102	30	63	9	72
unique_3288	108	223	339	ENSP00000373539	2013	2119	2552	0.009	118	32	73	13	72
unique_3288	2	221	339	ENSP00000403447	308	508	2004	2.56e-11	232	68	121	43	78
unique_3288	26	220	339	ENSP00000403447	490	685	2004	4.89e-11	220	64	107	49	78
unique_3288	22	220	339	ENSP00000403447	778	1000	2004	2.10e-09	236	64	122	50	78
unique_3288	21	220	339	ENSP00000403447	166	387	2004	2.71e-07	239	68	115	56	78
unique_3288	22	238	339	ENSP00000403447	524	755	2004	5.85e-07	254	73	122	59	78
unique_3288	21	220	339	ENSP00000403447	561	761	2004	6.09e-06	222	57	122	43	78
unique_3288	33	174	339	ENSP00000403447	101	225	2004	6.20e-06	147	42	78	27	78
unique_3288	4	221	339	ENSP00000403447	728	925	2004	6.42e-06	231	62	123	46	78
unique_3288	27	265	339	ENSP00000403447	135	345	2004	2.22e-05	247	64	139	44	78
unique_3288	15	241	339	ENSP00000403447	30	252	2004	1.80e-04	238	62	150	26	78
unique_3288	102	229	339	ENSP00000308117	235	352	758	0.002	132	39	75	18	38
unique_3294	150	239	806	ENSP00000482642	1053	1127	1295	1.12e-05	90	26	49	15	11
unique_3294	155	250	806	ENSP00000257290	769	854	1090	3.34e-05	99	29	54	16	12
unique_3294	50	238	806	ENSP00000225577	97	242	526	1.22e-04	189	45	101	43	23
unique_3294	181	240	806	ENSP00000288135	772	818	977	2.52e-04	60	19	28	13	7
unique_3299	386	536	577	ENSP00000225577	191	338	526	3.79e-04	158	36	105	17	26
unique_3322	316	426	6072	ENSP00000414544	723	818	821	1.23e-07	111	36	60	15	2
unique_3322	341	447	6072	ENSP00000414544	725	816	821	1.41e-04	110	37	52	21	2
unique_3336	122	601	618	ENSP00000336994	141	594	670	1.11e-52	502	134	298	70	78
unique_3363	93	254	385	ENSP00000225577	190	352	526	3.24e-18	168	48	109	11	42
unique_3363	104	249	385	ENSP00000288135	775	921	977	8.14e-12	154	41	98	15	38
unique_3363	90	244	385	ENSP00000263798	624	778	891	2.02e-11	160	39	111	10	40
unique_3363	99	191	385	ENSP00000257290	795	891	1090	2.22e-10	100	32	58	10	24
unique_3363	2	244	385	ENSP00000482642	1016	1227	1295	1.02e-09	253	57	145	51	63
unique_3363	96	188	385	ENSP00000397550	302	413	488	1.49e-08	115	37	53	25	24
unique_3363	8	187	385	ENSP00000377291	251	416	683	3.12e-06	194	47	105	42	47
unique_3363	90	187	385	ENSP00000358991	309	416	634	3.36e-06	108	30	68	10	25
unique_3369	4089	4253	5298	ENSP00000354080	618	800	989	7.81e-05	187	51	110	26	24
unique_3369	1279	1406	5298	ENSP00000354080	647	792	989	2.65e-04	152	45	77	30	24
unique_3369	3280	3499	5298	ENSP00000354080	572	793	989	3.68e-04	241	63	138	40	24
unique_3369	2023	2213	5298	ENSP00000354080	628	791	989	5.33e-04	204	55	96	53	24
unique_3369	1719	1850	5298	ENSP00000354080	647	795	989	5.95e-04	154	47	80	27	24
unique_3369	3557	3706	5298	ENSP00000354080	649	776	989	0.002	154	39	85	30	24
unique_3369	2595	2701	5298	ENSP00000354080	651	778	989	0.002	129	37	69	23	24
unique_3369	3924	4053	5298	ENSP00000354080	665	778	989	0.003	133	38	73	22	24
unique_3369	1974	2131	5298	ENSP00000354080	645	780	989	0.004	162	40	92	30	24
unique_3385	279	400	2539	ENSP00000252321	394	513	614	1.11e-04	133	37	72	24	5
unique_3385	362	407	2539	ENSP00000394033	148	189	427	4.07e-04	46	19	23	4	2
unique_3390	10	70	228	ENSP00000357143	127	194	291	7.95e-04	68	25	36	7	27
unique_3390	10	70	228	ENSP00000402906	28	95	290	0.002	68	25	36	7	27
unique_3402	572	732	782	ENSP00000265724	409	587	1281	9.08e-12	179	57	104	18	51
unique_3402	206	408	782	ENSP00000265724	408	587	1281	1.36e-06	219	53	111	55	51
unique_3402	678	732	782	ENSP00000265724	1176	1232	1281	2.65e-06	57	24	31	2	51
unique_3402	213	443	782	ENSP00000265724	1058	1275	1281	7.39e-06	257	61	131	65	51
unique_3402	566	736	782	ENSP00000363868	909	1091	2262	4.12e-07	184	47	123	14	50
unique_3402	586	732	782	ENSP00000363868	1942	2102	2262	1.00e-06	164	48	96	20	50
unique_3402	218	425	782	ENSP00000363868	1939	2119	2262	0.002	215	55	119	41	50
unique_3402	204	372	782	ENSP00000363868	911	1064	2262	0.006	170	37	116	17	50
unique_3402	532	737	782	ENSP00000497274	621	825	1546	1.54e-06	225	56	130	39	53
unique_3402	210	416	782	ENSP00000497274	656	828	1546	5.77e-04	210	52	118	40	53
unique_3402	587	720	782	ENSP00000426917	77	228	612	1.64e-05	152	43	91	18	36
unique_3402	222	372	782	ENSP00000426917	77	217	612	3.86e-04	166	43	83	40	36
unique_3423	109	191	279	ENSP00000302716	2748	2824	4494	0.007	83	27	50	6	30
unique_3427	167	280	1063	ENSP00000225577	199	290	526	5.14e-04	116	31	59	26	11
unique_3427	157	290	1063	ENSP00000377291	309	435	683	0.004	139	37	85	17	13
unique_3427	157	279	1063	ENSP00000358991	309	420	634	0.010	124	33	78	13	12
unique_3431	169	349	492	ENSP00000225577	167	338	526	6.92e-21	181	54	118	9	37
unique_3431	172	312	492	ENSP00000263798	601	746	891	5.63e-11	152	43	92	17	29
unique_3431	199	346	492	ENSP00000257290	797	940	1090	4.35e-10	155	42	95	18	30
unique_3431	199	314	492	ENSP00000288135	771	885	977	2.57e-07	122	33	76	13	24
unique_3431	161	298	492	ENSP00000397550	268	419	488	2.58e-07	158	43	89	26	28
unique_3431	199	293	492	ENSP00000482642	1081	1175	1295	4.16e-07	101	30	59	12	19
unique_3431	172	316	492	ENSP00000358991	286	439	634	4.96e-07	160	45	94	21	29
unique_3431	172	308	492	ENSP00000377291	286	433	683	5.84e-07	152	43	90	19	28
unique_3432	57	259	347	ENSP00000354080	33	238	989	6.35e-13	217	61	131	25	68
unique_3432	28	183	347	ENSP00000354080	256	398	989	4.96e-11	158	54	87	17	68
unique_3432	35	217	347	ENSP00000354080	97	309	989	6.34e-09	225	64	107	54	68
unique_3432	77	264	347	ENSP00000354080	217	387	989	3.21e-06	190	61	108	21	68
unique_3432	34	178	347	ENSP00000403447	495	620	2004	6.49e-10	148	42	81	25	57
unique_3432	36	223	347	ENSP00000403447	339	508	2004	4.70e-09	194	53	111	30	57
unique_3432	38	222	347	ENSP00000403447	180	387	2004	2.61e-07	230	66	97	67	57
unique_3432	76	178	347	ENSP00000403447	781	875	2004	3.96e-07	103	32	63	8	57
unique_3432	38	232	347	ENSP00000403447	51	241	2004	1.06e-06	205	51	130	24	57
unique_3432	76	223	347	ENSP00000403447	906	1041	2004	2.67e-06	151	40	93	18	57
unique_3432	120	178	347	ENSP00000403447	745	798	2004	6.11e-04	59	22	32	5	57
unique_3432	74	224	347	ENSP00000373539	840	990	2552	3.13e-07	157	47	98	12	68
unique_3432	79	224	347	ENSP00000373539	1449	1592	2552	6.40e-07	149	43	98	8	68
unique_3432	28	138	347	ENSP00000373539	1488	1592	2552	8.68e-06	119	39	58	22	68
unique_3432	112	254	347	ENSP00000373539	2055	2188	2552	1.25e-05	150	51	76	23	68
unique_3432	139	263	347	ENSP00000373539	1421	1540	2552	5.17e-05	130	41	74	15	68
unique_3432	122	264	347	ENSP00000373539	846	981	2552	3.47e-04	152	46	81	25	68
unique_3432	170	264	347	ENSP00000373539	791	896	2552	5.12e-04	113	36	52	25	68
unique_3432	33	177	347	ENSP00000373539	217	354	2552	8.02e-04	156	49	78	29	68
unique_3432	28	138	347	ENSP00000373539	885	990	2552	0.009	116	33	68	15	68
unique_3432	128	183	347	ENSP00000398893	130	180	294	2.28e-04	56	20	31	5	16
unique_3432	128	183	347	ENSP00000416366	130	180	294	2.28e-04	56	20	31	5	16
unique_3432	19	94	347	ENSP00000308117	275	343	758	0.003	76	24	45	7	22
unique_3433	39	371	400	ENSP00000225577	52	367	526	5.28e-29	342	97	210	35	83
unique_3433	69	271	400	ENSP00000397550	198	413	488	1.74e-11	227	63	129	35	51
unique_3433	83	278	400	ENSP00000482642	980	1182	1295	2.57e-09	208	50	141	17	49
unique_3433	179	287	400	ENSP00000257290	795	906	1090	5.15e-06	116	33	72	11	27
unique_3435	1898	1998	2014	ENSP00000288135	833	930	977	2.64e-06	104	30	65	9	5
unique_3435	1918	1989	2014	ENSP00000482642	1162	1232	1295	1.24e-04	73	25	45	3	4
unique_3435	1918	1985	2014	ENSP00000263798	713	779	891	0.001	69	23	43	3	3
unique_3437	15	379	404	ENSP00000225577	79	447	526	1.32e-37	394	111	229	54	90
unique_3437	24	240	404	ENSP00000263798	516	741	891	2.03e-15	237	62	144	31	54
unique_3437	12	237	404	ENSP00000482642	958	1187	1295	1.75e-10	243	64	149	30	56
unique_3437	128	276	404	ENSP00000257290	790	963	1090	6.98e-07	179	44	100	35	61
unique_3437	28	126	404	ENSP00000257290	595	690	1090	1.63e-04	101	32	62	7	61
unique_3437	10	223	404	ENSP00000397550	191	411	488	4.01e-06	238	59	138	41	53
unique_3437	32	181	404	ENSP00000377291	218	362	683	3.23e-05	165	43	87	35	37
unique_3437	32	181	404	ENSP00000358991	218	362	634	3.43e-05	165	43	87	35	37
unique_3437	135	234	404	ENSP00000288135	771	872	977	1.04e-04	105	26	71	8	25
unique_3449	150	221	3027	ENSP00000358991	268	346	634	0.001	83	30	38	15	2
unique_3449	150	221	3027	ENSP00000377291	268	346	683	0.002	79	26	46	7	2
unique_3487	54	314	581	ENSP00000225577	95	352	526	2.20e-25	273	80	166	27	45
unique_3487	54	249	581	ENSP00000482642	980	1181	1295	8.01e-17	210	58	130	22	34
unique_3487	37	240	581	ENSP00000397550	197	411	488	1.37e-14	230	65	124	41	35
unique_3487	54	249	581	ENSP00000263798	522	732	891	3.04e-11	215	51	141	23	34
unique_3487	39	246	581	ENSP00000377291	205	421	683	1.01e-09	231	56	138	37	36
unique_3487	39	246	581	ENSP00000358991	205	421	634	1.03e-09	231	56	138	37	36
unique_3487	156	255	581	ENSP00000288135	775	875	977	6.96e-08	105	34	62	9	17
unique_3487	148	249	581	ENSP00000257290	793	895	1090	8.30e-07	106	31	68	7	32
unique_3487	54	137	581	ENSP00000257290	597	684	1090	0.003	91	25	56	10	32
unique_3496	63	266	293	ENSP00000403447	1634	1840	2004	1.06e-09	220	72	119	29	71
unique_3496	153	208	293	ENSP00000403447	1633	1688	2004	0.001	56	21	35	0	71
unique_3496	60	152	293	ENSP00000403447	1731	1824	2004	0.002	95	33	59	3	71
unique_3595	705	1041	1516	ENSP00000499129	64	365	646	1.49e-34	339	108	192	39	54
unique_3595	965	1087	1516	ENSP00000499129	516	636	646	2.64e-30	125	63	56	6	54
unique_3595	1104	1226	1516	ENSP00000499129	516	636	646	2.64e-30	125	63	56	6	54
unique_3595	1243	1365	1516	ENSP00000499129	516	636	646	2.64e-30	125	63	56	6	54
unique_3595	1269	1499	1516	ENSP00000499129	77	279	646	1.09e-29	233	83	118	32	54
unique_3595	991	1319	1516	ENSP00000499129	77	365	646	1.58e-29	332	101	185	46	54
unique_3595	1382	1504	1516	ENSP00000499129	516	636	646	2.44e-28	125	59	60	6	54
unique_3595	690	816	1516	ENSP00000499129	512	636	646	1.77e-27	129	59	64	6	54
unique_3595	803	948	1516	ENSP00000499129	497	636	646	2.94e-23	149	65	72	12	54
unique_3596	219	512	609	ENSP00000268171	115	391	795	1.23e-11	324	85	162	77	48
unique_3614	19	319	542	ENSP00000225577	65	336	526	1.38e-26	306	87	180	39	56
unique_3614	68	272	542	ENSP00000482642	980	1180	1295	5.00e-05	224	55	127	42	38
unique_3623	835	1130	1241	ENSP00000268171	97	401	795	1.69e-09	340	78	183	79	24
unique_3625	72	242	571	ENSP00000449607	1	150	488	1.79e-05	172	43	106	23	30
unique_3661	88	293	493	ENSP00000225577	155	352	526	1.29e-18	212	59	133	20	42
unique_3661	131	286	493	ENSP00000482642	1082	1230	1295	6.10e-08	158	39	108	11	32
unique_3661	134	283	493	ENSP00000288135	775	916	977	9.11e-08	154	39	99	16	30
unique_3661	130	283	493	ENSP00000263798	634	778	891	1.21e-05	155	35	109	11	31
unique_3661	134	283	493	ENSP00000257290	801	942	1090	4.96e-05	154	32	106	16	30
unique_3661	99	220	493	ENSP00000397550	276	411	488	1.15e-04	139	37	82	20	25
unique_3662	369	599	1213	ENSP00000352071	169	370	1157	3.66e-15	233	69	131	33	21
unique_3662	370	594	1213	ENSP00000352071	837	1028	1157	2.65e-08	239	61	117	61	21
unique_3662	364	594	1213	ENSP00000352071	588	818	1157	6.03e-08	256	62	144	50	21
unique_3662	364	612	1213	ENSP00000352071	271	486	1157	1.92e-07	254	62	149	43	21
unique_3662	364	601	1213	ENSP00000352071	56	265	1157	2.32e-07	241	57	150	34	21
unique_3662	364	526	1213	ENSP00000352071	483	624	1157	6.34e-07	170	45	90	35	21
unique_3662	482	607	1213	ENSP00000352071	51	163	1157	9.67e-07	129	40	70	19	21
unique_3662	364	478	1213	ENSP00000352071	934	1037	1157	3.16e-06	115	36	68	11	21
unique_3662	369	599	1213	ENSP00000403885	169	370	1122	4.43e-15	233	69	131	33	21
unique_3662	370	594	1213	ENSP00000403885	837	1028	1122	2.92e-08	239	61	117	61	21
unique_3662	364	594	1213	ENSP00000403885	588	818	1122	6.20e-08	256	62	144	50	21
unique_3662	364	613	1213	ENSP00000403885	271	487	1122	2.28e-07	255	62	150	43	21
unique_3662	364	601	1213	ENSP00000403885	56	265	1122	2.87e-07	241	57	150	34	21
unique_3662	364	526	1213	ENSP00000403885	483	624	1122	7.21e-07	170	45	90	35	21
unique_3662	482	607	1213	ENSP00000403885	51	163	1122	1.15e-06	129	40	70	19	21
unique_3662	364	478	1213	ENSP00000403885	934	1037	1122	3.23e-06	115	36	68	11	21
unique_3662	468	594	1213	ENSP00000346990	380	492	496	1.67e-04	128	37	75	16	10
unique_3673	1612	1659	3601	ENSP00000383125	407	453	484	0.004	48	17	30	1	1
unique_3704	400	610	630	ENSP00000225577	152	343	526	7.18e-08	215	51	137	27	33
unique_3704	441	540	630	ENSP00000257290	790	889	1090	3.04e-04	110	30	60	20	16
unique_3704	464	546	630	ENSP00000397550	330	433	488	8.30e-04	104	27	56	21	13
unique_3704	411	507	630	ENSP00000377291	277	391	683	0.001	117	32	63	22	15
unique_3704	411	507	630	ENSP00000358991	277	391	634	0.001	117	32	63	22	15
unique_3704	457	573	630	ENSP00000263798	643	755	891	0.002	119	28	83	8	19
unique_3704	449	540	630	ENSP00000288135	772	863	977	0.006	102	28	54	20	15
unique_3726	383	454	2495	ENSP00000414544	739	818	821	0.002	80	23	49	8	3
unique_3759	367	525	540	ENSP00000500170	143	296	313	4.53e-31	159	62	92	5	29
unique_3760	568	978	1604	ENSP00000353857	210	631	792	5.69e-24	459	106	268	85	26
unique_3777	134	384	603	ENSP00000225577	97	354	526	9.89e-37	265	94	150	21	42
unique_3777	132	370	603	ENSP00000263798	522	776	891	1.70e-10	267	68	159	40	40
unique_3777	132	324	603	ENSP00000482642	980	1182	1295	1.53e-08	208	54	134	20	32
unique_3777	134	325	603	ENSP00000397550	213	434	488	2.31e-07	233	63	118	52	32
unique_3777	231	377	603	ENSP00000288135	775	921	977	7.22e-07	153	40	101	12	24
unique_3777	231	370	603	ENSP00000257290	801	940	1090	3.02e-06	146	40	94	12	23
unique_3777	130	320	603	ENSP00000358991	214	420	634	2.26e-05	212	53	133	26	32
unique_3777	130	320	603	ENSP00000377291	214	420	683	2.54e-05	212	53	133	26	32
unique_3785	437	538	2594	ENSP00000497968	60	154	156	0.001	104	24	69	11	4
unique_3829	1034	1302	1476	ENSP00000225577	89	360	526	4.34e-27	283	83	175	25	18
unique_3829	1027	1284	1476	ENSP00000263798	503	778	891	8.56e-14	285	64	185	36	17
unique_3829	1040	1232	1476	ENSP00000482642	980	1176	1295	2.32e-13	204	55	131	18	13
unique_3829	1144	1290	1476	ENSP00000288135	775	922	977	6.40e-12	158	50	87	21	10
unique_3829	1144	1284	1476	ENSP00000257290	801	942	1090	7.10e-10	151	41	91	19	16
unique_3829	1034	1123	1476	ENSP00000257290	591	686	1090	0.008	98	27	61	10	16
unique_3829	1029	1234	1476	ENSP00000397550	200	417	488	1.16e-08	230	59	135	36	14
unique_3846	153	347	662	ENSP00000412717	47	226	574	6.88e-05	201	44	130	27	29
unique_3878	15	134	205	ENSP00000225577	164	289	526	4.41e-10	133	39	74	20	59
unique_3878	50	133	205	ENSP00000263798	638	727	891	4.18e-06	91	27	56	8	41
unique_3878	62	131	205	ENSP00000397550	330	413	488	3.49e-04	84	27	43	14	34
unique_3878	50	133	205	ENSP00000257290	801	890	1090	0.009	91	21	62	8	41
unique_3943	199	432	512	ENSP00000268171	149	382	795	9.43e-09	267	68	133	66	46
unique_3957	198	285	401	ENSP00000225577	260	352	526	4.77e-05	97	27	57	13	22
unique_3977	857	1091	1145	ENSP00000360637	122	389	465	1.32e-06	270	67	166	37	21
unique_4004	374	533	555	ENSP00000412717	401	552	574	2.77e-06	165	47	100	18	49
unique_4004	19	132	555	ENSP00000412717	33	149	574	4.26e-05	118	31	82	5	49
unique_4007	19	563	567	ENSP00000412717	33	552	574	1.02e-10	575	136	354	85	96
unique_4018	110	211	216	ENSP00000414544	725	819	821	4.67e-04	105	30	62	13	48
unique_4018	108	196	216	ENSP00000414544	741	819	821	0.001	89	26	53	10	48
unique_4070	128	518	683	ENSP00000354080	37	391	989	4.58e-12	405	103	238	64	64
unique_4070	228	566	683	ENSP00000354080	50	312	989	3.28e-06	345	87	170	88	64
unique_4070	127	259	683	ENSP00000354080	279	410	989	0.007	139	41	85	13	64
unique_4070	147	569	683	ENSP00000403447	569	1041	2004	1.97e-10	512	129	255	128	64
unique_4070	135	292	683	ENSP00000403447	939	1083	2004	9.03e-09	162	51	90	21	64
unique_4070	146	523	683	ENSP00000403447	136	509	2004	1.16e-08	415	101	236	78	64
unique_4070	145	519	683	ENSP00000403447	745	1079	2004	1.21e-08	381	91	238	52	64
unique_4070	149	520	683	ENSP00000403447	337	722	2004	2.15e-04	425	91	242	92	64
unique_4070	327	473	683	ENSP00000373539	833	986	2552	0.006	162	45	94	23	22
unique_4097	123	234	8427	ENSP00000254301	6	111	251	3.87e-06	117	41	60	16	1
unique_4143	66	126	193	ENSP00000351605	551	614	707	0.007	64	20	41	3	32
unique_4151	1358	1735	2268	ENSP00000467244	51	399	641	8.21e-21	393	94	240	59	17
unique_4203	61	278	296	ENSP00000275358	1346	1583	1591	4.62e-14	252	72	132	48	80
unique_4203	43	236	296	ENSP00000275358	1391	1587	1591	2.69e-11	199	63	129	7	80
unique_4203	58	276	296	ENSP00000275358	1201	1421	1591	1.85e-07	238	65	137	36	80
unique_4203	172	279	296	ENSP00000275358	1298	1392	1591	1.05e-05	110	33	60	17	80
unique_4203	41	286	296	ENSP00000403447	117	440	2004	8.30e-08	328	84	158	86	86
unique_4203	39	292	296	ENSP00000403447	591	857	2004	6.64e-07	284	80	157	47	86
unique_4203	61	276	296	ENSP00000403447	868	1125	2004	3.05e-06	266	73	135	58	86
unique_4203	61	293	296	ENSP00000403447	103	369	2004	5.08e-06	278	75	147	56	86
unique_4203	39	278	296	ENSP00000403447	278	550	2004	1.62e-05	281	76	156	49	86
unique_4203	53	281	296	ENSP00000403447	669	933	2004	1.71e-04	267	72	155	40	86
unique_4203	42	234	296	ENSP00000403447	772	1007	2004	0.004	236	64	129	43	86
unique_4203	40	277	296	ENSP00000403447	440	689	2004	0.006	271	70	147	54	86
unique_4203	50	289	296	ENSP00000365351	104	362	495	3.49e-07	279	83	137	59	81
unique_4203	50	269	296	ENSP00000365351	194	438	495	3.27e-05	265	73	127	65	81
unique_4203	47	165	296	ENSP00000373539	1934	2076	2552	5.13e-07	146	46	70	30	70
unique_4203	189	277	296	ENSP00000373539	1949	2042	2552	0.001	99	35	49	15	70
unique_4203	50	118	296	ENSP00000504641	568	646	790	1.81e-04	79	32	37	10	23
unique_4203	50	118	296	ENSP00000503916	568	646	799	1.89e-04	79	32	37	10	23
unique_4203	50	118	296	ENSP00000404546	568	646	799	1.89e-04	79	32	37	10	23
unique_4203	50	118	296	ENSP00000502979	568	646	820	1.93e-04	79	32	37	10	23
unique_4203	50	218	296	ENSP00000296181	476	665	800	5.76e-04	202	54	103	45	57
unique_4203	125	199	296	ENSP00000296575	594	666	701	0.003	75	26	47	2	48
unique_4203	40	106	296	ENSP00000296575	602	669	701	0.003	69	26	40	3	48
unique_4203	187	277	296	ENSP00000200181	489	574	1823	0.006	100	34	43	23	31
unique_4244	379	419	653	ENSP00000286614	294	328	608	5.83e-04	41	20	15	6	6
unique_4264	126	249	498	ENSP00000260197	1030	1173	2215	0.003	152	38	78	36	25
unique_4287	310	520	540	ENSP00000225577	152	343	526	9.91e-08	218	53	132	33	39
unique_4287	351	450	540	ENSP00000257290	790	889	1090	1.50e-04	110	31	59	20	19
unique_4287	374	470	540	ENSP00000397550	330	442	488	3.42e-04	118	29	63	26	18
unique_4287	321	417	540	ENSP00000377291	277	391	683	8.51e-04	117	33	62	22	18
unique_4287	321	417	540	ENSP00000358991	277	391	634	0.001	117	33	62	22	18
unique_4287	367	483	540	ENSP00000263798	643	755	891	0.002	119	28	83	8	22
unique_4287	359	450	540	ENSP00000288135	772	863	977	0.007	102	27	55	20	17
unique_4325	83	124	124	ENSP00000385017	56	96	1508	0.005	42	16	25	1	34
unique_4327	445	496	704	ENSP00000261488	144	193	644	0.005	52	20	30	2	7
unique_4366	789	952	974	ENSP00000225577	201	355	526	6.60e-07	171	39	109	23	17
unique_4366	797	942	974	ENSP00000482642	1093	1231	1295	0.009	149	34	102	13	15
unique_4366	797	942	974	ENSP00000263798	646	782	891	0.010	147	34	102	11	15
unique_4374	150	321	334	ENSP00000403447	880	1039	2004	1.72e-06	181	49	102	30	51
unique_4374	179	295	334	ENSP00000403447	749	853	2004	3.34e-05	118	39	65	14	51
unique_4374	181	255	334	ENSP00000403447	497	564	2004	0.003	76	26	41	9	51
unique_4374	165	321	334	ENSP00000373539	204	355	2552	1.38e-05	165	50	94	21	48
unique_4374	163	274	334	ENSP00000373539	1480	1589	2552	2.45e-04	119	34	69	16	48
unique_4374	201	317	334	ENSP00000373539	199	308	2552	4.08e-04	120	37	70	13	48
unique_4374	178	273	334	ENSP00000308117	251	341	758	0.003	100	33	54	13	29
unique_4374	223	325	334	ENSP00000354080	187	276	989	0.006	106	35	52	19	31
unique_4428	489	612	706	ENSP00000225577	167	287	526	4.25e-04	129	32	84	13	18
unique_4428	600	671	706	ENSP00000257290	877	941	1090	0.002	72	18	47	7	10
unique_4437	2488	2666	3001	ENSP00000373539	847	1023	2552	1.06e-13	191	61	104	26	7
unique_4437	2493	2581	3001	ENSP00000373539	2108	2201	2552	1.99e-09	95	35	53	7	7
unique_4437	2454	2545	3001	ENSP00000373539	900	990	2552	3.38e-08	93	33	57	3	7
unique_4437	2489	2645	3001	ENSP00000373539	2026	2164	2552	9.19e-06	159	46	91	22	7
unique_4437	2470	2645	3001	ENSP00000373539	1433	1595	2552	2.35e-05	182	46	111	25	7
unique_4437	2494	2647	3001	ENSP00000373539	1949	2123	2552	5.92e-05	183	46	100	37	7
unique_4437	2476	2547	3001	ENSP00000373539	287	360	2552	3.56e-04	76	27	43	6	7
unique_4437	2489	2639	3001	ENSP00000373539	177	312	2552	0.001	158	45	84	29	7
unique_4437	2481	2528	3001	ENSP00000373539	2139	2189	2552	0.003	52	20	27	5	7
unique_4437	2493	2645	3001	ENSP00000373539	222	361	2552	0.004	161	45	87	29	7
unique_4437	2502	2673	3001	ENSP00000373539	1364	1525	2552	0.004	184	46	104	34	7
unique_4437	2508	2638	3001	ENSP00000354080	33	147	989	4.82e-10	134	41	71	22	5
unique_4437	2489	2578	3001	ENSP00000354080	302	388	989	9.28e-08	94	34	49	11	5
unique_4437	2604	2645	3001	ENSP00000354080	33	72	989	1.11e-04	42	20	20	2	5
unique_4437	2489	2640	3001	ENSP00000403447	571	723	2004	2.34e-09	163	48	94	21	7
unique_4437	2489	2640	3001	ENSP00000403447	414	583	2004	8.04e-08	186	54	82	50	7
unique_4437	2467	2640	3001	ENSP00000403447	932	1081	2004	2.60e-06	181	53	90	38	7
unique_4437	2454	2650	3001	ENSP00000403447	267	484	2004	3.79e-06	233	60	122	51	7
unique_4437	2492	2640	3001	ENSP00000403447	179	349	2004	9.62e-05	177	51	92	34	7
unique_4437	2581	2645	3001	ENSP00000308117	283	350	758	0.002	73	26	34	13	2
unique_4456	135	266	562	ENSP00000403447	1660	1791	2004	3.35e-05	132	45	87	0	37
unique_4456	169	342	562	ENSP00000403447	1580	1761	2004	0.004	191	60	105	26	37
unique_4468	18	554	574	ENSP00000412717	21	555	574	0.0	537	296	239	2	94
unique_4478	213	384	563	ENSP00000225577	91	263	526	2.39e-21	182	60	103	19	31
unique_4478	154	457	563	ENSP00000482642	896	1186	1295	2.03e-07	330	69	196	65	54
unique_4478	211	446	563	ENSP00000263798	516	728	891	1.82e-06	250	51	148	51	42
unique_4478	219	359	563	ENSP00000358991	218	362	634	1.68e-05	146	40	100	6	25
unique_4478	219	359	563	ENSP00000377291	218	362	683	1.90e-05	146	40	100	6	25
unique_4478	202	384	563	ENSP00000397550	196	384	488	8.06e-04	199	52	121	26	33
unique_4478	215	309	563	ENSP00000257290	595	693	1090	0.008	99	28	67	4	17
unique_4514	470	720	2227	ENSP00000225577	97	352	526	1.55e-28	270	85	152	33	11
unique_4514	470	672	2227	ENSP00000482642	982	1192	1295	1.60e-07	217	60	137	20	9
unique_4514	564	664	2227	ENSP00000257290	798	898	1090	1.45e-06	105	30	67	8	5
unique_4514	459	648	2227	ENSP00000397550	202	400	488	1.89e-05	205	53	131	21	9
unique_4514	566	664	2227	ENSP00000288135	774	872	977	4.11e-05	102	31	65	6	4
unique_4570	925	1028	2564	ENSP00000414544	738	820	821	7.08e-05	106	33	48	25	4
unique_4570	964	1028	2564	ENSP00000414544	737	802	821	8.60e-05	69	29	33	7	4
unique_4570	975	1030	2564	ENSP00000414544	729	786	821	2.58e-04	60	26	28	6	4
unique_4570	942	1025	2564	ENSP00000254301	32	117	251	0.007	86	23	61	2	3
unique_4597	111	334	359	ENSP00000225577	96	316	526	6.73e-24	229	67	149	13	62
unique_4597	111	346	359	ENSP00000482642	981	1217	1295	2.14e-14	245	63	165	17	66
unique_4597	112	273	359	ENSP00000377291	218	394	683	2.52e-13	179	46	114	19	45
unique_4597	112	253	359	ENSP00000358991	218	364	634	2.58e-13	149	40	100	9	40
unique_4597	106	306	359	ENSP00000263798	518	733	891	3.58e-13	218	55	144	19	56
unique_4597	208	306	359	ENSP00000288135	771	870	977	1.81e-11	104	36	59	9	28
unique_4597	107	297	359	ENSP00000397550	208	411	488	2.68e-11	211	56	128	27	53
unique_4597	208	306	359	ENSP00000257290	797	896	1090	6.14e-11	104	35	60	9	28
unique_4622	64	96	129	ENSP00000454940	273	301	317	0.008	33	17	12	4	26
unique_4643	80	656	666	ENSP00000412717	13	555	574	2.02e-119	578	204	338	36	87
unique_4649	987	1218	1446	ENSP00000265724	403	570	1281	5.08e-05	233	63	104	66	18
unique_4649	657	688	1446	ENSP00000265724	1176	1207	1281	0.004	32	16	16	0	18
unique_4649	993	1029	1446	ENSP00000265724	1052	1087	1281	0.009	37	16	20	1	18
unique_4649	359	468	1446	ENSP00000497274	652	770	1546	0.002	125	34	70	21	21
unique_4649	994	1026	1446	ENSP00000497274	654	686	1546	0.005	33	15	18	0	21
unique_4649	1177	1341	1446	ENSP00000497274	761	944	1546	0.006	186	47	116	23	21
unique_4649	557	714	1446	ENSP00000426917	101	246	612	0.002	168	41	95	32	11
unique_4722	451	778	949	ENSP00000225577	84	419	526	1.54e-108	336	164	164	8	35
unique_4722	453	698	949	ENSP00000263798	512	776	891	4.72e-15	267	66	178	23	26
unique_4722	445	698	949	ENSP00000482642	967	1225	1295	1.01e-12	270	68	175	27	27
unique_4722	408	649	949	ENSP00000397550	163	413	488	2.49e-09	266	71	156	39	26
unique_4722	464	674	949	ENSP00000358991	218	443	634	5.88e-09	228	61	148	19	22
unique_4722	464	668	949	ENSP00000377291	218	437	683	8.65e-09	222	58	145	19	22
unique_4722	561	651	949	ENSP00000257290	798	890	1090	9.53e-08	93	29	62	2	21
unique_4722	445	549	949	ENSP00000257290	578	688	1090	0.006	119	34	63	22	21
unique_4722	561	651	949	ENSP00000288135	772	864	977	3.34e-05	94	26	64	4	10
unique_4723	232	487	490	ENSP00000344477	21	210	215	4.68e-27	256	75	115	66	52
unique_4734	20	71	144	ENSP00000261488	142	186	644	0.001	52	17	28	7	36
unique_4786	58	206	211	ENSP00000414544	699	819	821	7.21e-04	152	36	82	34	71
unique_4809	283	395	493	ENSP00000225577	197	307	526	2.89e-12	114	36	74	4	23
unique_4809	212	379	493	ENSP00000482642	1004	1180	1295	4.47e-09	186	44	115	27	34
unique_4809	284	373	493	ENSP00000288135	772	862	977	1.04e-06	93	26	62	5	18
unique_4809	276	370	493	ENSP00000257290	790	885	1090	2.58e-05	99	27	65	7	19
unique_4809	284	388	493	ENSP00000263798	635	740	891	1.12e-04	108	25	78	5	21
unique_4811	199	498	511	ENSP00000225577	91	395	526	8.15e-74	305	123	177	5	59
unique_4811	117	413	511	ENSP00000482642	888	1198	1295	2.63e-19	315	76	217	22	58
unique_4811	199	450	511	ENSP00000263798	518	789	891	1.63e-15	273	59	192	22	49
unique_4811	205	394	511	ENSP00000358991	218	421	634	1.43e-09	211	54	129	28	37
unique_4811	205	394	511	ENSP00000377291	218	421	683	1.94e-09	211	54	129	28	37
unique_4811	305	439	511	ENSP00000288135	772	914	977	3.34e-09	146	40	92	14	47
unique_4811	201	328	511	ENSP00000288135	591	726	977	4.10e-05	136	36	92	8	47
unique_4811	305	412	511	ENSP00000257290	798	912	1090	1.85e-08	118	35	70	13	40
unique_4811	197	293	511	ENSP00000257290	591	688	1090	4.59e-04	98	24	73	1	40
unique_4811	199	390	511	ENSP00000397550	207	413	488	1.51e-06	219	54	126	39	38
unique_4834	52	167	260	ENSP00000431461	45	161	190	4.65e-04	120	29	84	7	45
unique_4834	52	167	260	ENSP00000434392	45	161	193	5.96e-04	120	29	84	7	45
unique_4834	163	207	260	ENSP00000389022	87	135	248	0.007	49	14	31	4	17
unique_4960	587	630	1909	ENSP00000225577	199	242	526	3.49e-07	44	19	25	0	5
unique_4960	713	765	1909	ENSP00000225577	256	307	526	0.006	53	16	36	1	5
unique_4960	554	653	1909	ENSP00000358991	287	389	634	4.47e-06	107	34	62	11	5
unique_4960	539	653	1909	ENSP00000377291	280	389	683	4.83e-06	120	35	70	15	6
unique_4960	510	631	1909	ENSP00000482642	1005	1127	1295	1.95e-05	123	30	92	1	6
unique_4960	550	631	1909	ENSP00000263798	603	680	891	2.51e-05	86	26	48	12	4
unique_4960	578	629	1909	ENSP00000257290	790	841	1090	2.62e-04	52	19	33	0	3
unique_4960	600	629	1909	ENSP00000288135	786	815	977	0.003	30	15	15	0	2
unique_4960	599	628	1909	ENSP00000397550	328	357	488	0.007	30	14	16	0	2
unique_4973	12	109	238	ENSP00000414544	711	808	821	0.007	105	33	58	14	41
unique_4991	212	414	552	ENSP00000225577	151	372	526	2.64e-13	237	67	121	49	37
unique_4991	273	351	552	ENSP00000397550	331	414	488	6.68e-07	89	28	46	15	14
unique_4991	172	393	552	ENSP00000263798	536	762	891	4.72e-04	241	56	152	33	40
unique_4991	253	388	552	ENSP00000482642	1078	1235	1295	0.008	160	35	99	26	25
unique_5002	43	167	311	ENSP00000357150	6	134	334	0.002	130	35	89	6	40
unique_5042	139	352	359	ENSP00000499129	63	259	646	0.001	217	42	152	23	60
unique_5057	169	217	229	ENSP00000305647	5	53	117	3.58e-05	49	18	31	0	21
unique_5058	219	468	681	ENSP00000225577	97	353	526	9.37e-31	267	79	161	27	37
unique_5058	219	455	681	ENSP00000482642	982	1225	1295	6.49e-10	251	59	171	21	35
unique_5058	216	457	681	ENSP00000263798	521	778	891	6.87e-10	265	67	168	30	36
unique_5058	312	457	681	ENSP00000257290	797	942	1090	2.53e-07	152	42	98	12	21
unique_5058	312	455	681	ENSP00000288135	771	914	977	5.62e-07	151	45	92	14	21
unique_5058	219	410	681	ENSP00000397550	213	434	488	7.43e-04	236	58	120	58	28
unique_5079	156	248	652	ENSP00000412717	47	143	574	2.13e-08	97	30	63	4	14
unique_5086	262	462	608	ENSP00000403447	951	1135	2004	3.74e-06	203	54	129	20	39
unique_5086	228	424	608	ENSP00000403447	842	1051	2004	0.001	238	56	113	69	39
unique_5086	261	420	608	ENSP00000354080	183	326	989	4.58e-05	162	48	94	20	28
unique_5086	298	432	608	ENSP00000354080	51	181	989	0.001	149	41	76	32	28
unique_5086	341	422	608	ENSP00000354080	34	122	989	0.003	95	25	51	19	28
unique_5086	234	323	608	ENSP00000373539	1520	1604	2552	0.001	96	28	51	17	15
unique_5089	30	115	296	ENSP00000313419	300	382	558	4.74e-04	86	26	57	3	29
unique_5089	30	115	296	ENSP00000437940	300	382	557	4.86e-04	86	26	57	3	29
unique_5105	425	522	957	ENSP00000367227	386	467	473	0.001	98	26	56	16	10
unique_5105	425	522	957	ENSP00000367230	386	467	473	0.001	98	26	56	16	10
unique_5112	195	488	570	ENSP00000383125	95	450	484	1.64e-04	383	87	180	116	52
unique_5113	397	436	611	ENSP00000462223	176	211	305	0.007	40	19	17	4	7
unique_5125	755	966	1014	ENSP00000268171	193	402	795	0.004	232	54	136	42	21
unique_5147	938	1344	1355	ENSP00000312326	318	736	764	3.88e-43	441	123	262	56	30
unique_5168	248	428	893	ENSP00000308321	78	228	417	3.88e-08	185	43	104	38	20
unique_5172	1171	1427	2811	ENSP00000225577	96	360	526	2.84e-34	268	85	169	14	9
unique_5172	1171	1436	2811	ENSP00000482642	981	1251	1295	1.11e-18	280	77	180	23	9
unique_5172	1126	1408	2811	ENSP00000263798	486	776	891	1.13e-10	316	69	189	58	10
unique_5172	1275	1442	2811	ENSP00000288135	775	946	977	8.87e-10	177	44	119	14	6
unique_5172	1264	1416	2811	ENSP00000257290	790	948	1090	1.13e-09	159	42	111	6	5
unique_5172	1172	1363	2811	ENSP00000358991	218	421	634	3.49e-08	208	50	138	20	7
unique_5172	1172	1363	2811	ENSP00000377291	218	421	683	4.83e-08	208	50	138	20	7
unique_5172	1171	1359	2811	ENSP00000397550	212	413	488	1.01e-04	217	55	119	43	7
unique_5210	3	225	350	ENSP00000225577	91	318	526	5.14e-29	231	73	147	11	64
unique_5210	1	166	350	ENSP00000377291	211	380	683	9.12e-11	175	48	113	14	47
unique_5210	1	149	350	ENSP00000358991	211	363	634	9.24e-11	158	46	98	14	43
unique_5210	7	196	350	ENSP00000397550	211	413	488	1.94e-08	212	55	126	31	54
unique_5210	107	205	350	ENSP00000257290	800	898	1090	6.57e-08	103	30	65	8	28
unique_5210	107	230	350	ENSP00000288135	774	900	977	6.91e-08	130	35	86	9	35
unique_5210	8	197	350	ENSP00000482642	981	1175	1295	5.95e-07	208	51	126	31	54
unique_5227	982	1264	1364	ENSP00000268171	122	409	795	4.35e-10	311	78	182	51	21
unique_5265	104	189	214	ENSP00000499129	542	627	646	2.45e-04	90	26	56	8	40
unique_5266	1637	1701	2130	ENSP00000225577	201	265	526	4.58e-10	65	30	35	0	3
unique_5266	1634	1684	2130	ENSP00000288135	772	822	977	1.61e-06	51	19	32	0	2
unique_5266	1629	1684	2130	ENSP00000257290	791	848	1090	2.01e-06	58	21	35	2	3
unique_5266	1641	1678	2130	ENSP00000358991	325	364	634	5.54e-05	40	18	20	2	2
unique_5266	1641	1678	2130	ENSP00000377291	325	364	683	6.17e-05	40	18	20	2	2
unique_5266	1629	1686	2130	ENSP00000482642	1075	1133	1295	2.23e-04	60	18	39	3	3
unique_5266	1652	1714	2130	ENSP00000397550	333	399	488	5.19e-04	70	21	39	10	3
unique_5266	1616	1677	2130	ENSP00000263798	617	678	891	0.003	62	18	44	0	3
unique_5284	108	185	210	ENSP00000225577	83	156	526	0.007	78	26	48	4	37
unique_5285	122	401	811	ENSP00000426917	43	313	612	7.18e-53	281	105	165	11	64
unique_5285	484	718	811	ENSP00000426917	306	549	612	8.19e-08	254	54	171	29	64
unique_5285	138	349	811	ENSP00000265724	402	611	1281	3.84e-16	220	65	137	18	26
unique_5285	138	333	811	ENSP00000265724	1045	1236	1281	1.74e-15	201	62	125	14	26
unique_5285	135	366	811	ENSP00000363868	1914	2131	2262	5.81e-16	237	69	144	24	29
unique_5285	144	354	811	ENSP00000363868	914	1113	2262	3.40e-15	214	63	134	17	29
unique_5285	156	361	811	ENSP00000497274	664	850	1546	1.14e-05	209	45	139	25	27
unique_5285	144	357	811	ENSP00000497274	1315	1519	1546	4.75e-04	221	46	152	23	27
unique_5305	140	307	547	ENSP00000263798	513	696	891	2.42e-13	189	51	112	26	31
unique_5305	141	368	547	ENSP00000225577	88	288	526	5.13e-13	235	55	139	41	42
unique_5305	137	368	547	ENSP00000482642	966	1176	1295	2.51e-12	242	66	135	41	42
unique_5305	242	369	547	ENSP00000257290	790	891	1090	2.59e-10	132	39	59	34	23
unique_5305	252	369	547	ENSP00000288135	774	865	977	3.51e-08	122	36	52	34	22
unique_5305	150	304	547	ENSP00000358991	218	374	634	0.001	161	37	114	10	28
unique_5305	150	304	547	ENSP00000377291	218	374	683	0.002	161	37	114	10	28
unique_5312	12	289	289	ENSP00000412856	18	260	262	4.22e-80	281	128	112	41	96
unique_5364	1	52	112	ENSP00000486498	26	81	449	0.006	56	15	37	4	46
unique_5364	1	52	112	ENSP00000355746	26	81	449	0.006	56	15	37	4	46
unique_5374	2888	2979	3396	ENSP00000351605	580	670	707	0.005	98	35	50	13	3
unique_5374	2888	2979	3396	ENSP00000429528	548	638	675	0.005	98	35	50	13	3
unique_5379	1447	1774	2074	ENSP00000353857	400	700	792	2.50e-22	343	88	198	57	26
unique_5379	1039	1144	2074	ENSP00000353857	208	311	792	1.31e-13	106	43	61	2	26
unique_5379	311	364	2074	ENSP00000353857	120	173	792	2.38e-05	54	19	35	0	26
unique_5379	2010	2066	2074	ENSP00000353857	722	777	792	5.93e-04	57	19	37	1	26
unique_5379	541	645	2074	ENSP00000414544	712	820	821	1.96e-05	110	40	64	6	6
unique_5379	513	629	2074	ENSP00000414544	703	819	821	0.005	122	42	70	10	6
unique_5379	490	547	2074	ENSP00000286614	292	341	608	2.03e-04	58	18	32	8	7
unique_5379	580	645	2074	ENSP00000286614	292	341	608	0.005	66	21	29	16	7
unique_5379	475	524	2074	ENSP00000286614	292	341	608	0.007	50	15	35	0	7
unique_5395	187	313	368	ENSP00000441219	93	270	421	0.003	179	42	84	53	35
unique_5398	3713	3796	4195	ENSP00000414544	729	811	821	8.86e-04	85	26	56	3	2
unique_5401	46	265	392	ENSP00000225577	91	307	526	9.18e-25	234	69	134	31	56
unique_5401	40	245	392	ENSP00000482642	970	1175	1295	1.14e-13	223	63	126	34	53
unique_5401	42	253	392	ENSP00000263798	514	735	891	6.38e-11	232	63	139	30	54
unique_5401	137	245	392	ENSP00000257290	778	889	1090	1.84e-10	114	35	72	7	28
unique_5401	155	265	392	ENSP00000288135	772	884	977	4.52e-09	115	34	75	6	28
unique_5401	52	248	392	ENSP00000358991	218	421	634	1.21e-05	220	54	127	39	50
unique_5401	52	248	392	ENSP00000377291	218	421	683	1.64e-05	217	52	132	33	50
unique_5401	51	244	392	ENSP00000397550	212	413	488	0.006	218	48	130	40	49
unique_5413	346	610	639	ENSP00000225577	84	370	526	6.80e-09	299	71	182	46	41
unique_5413	480	543	639	ENSP00000397550	330	407	488	0.005	82	27	33	22	10
unique_5417	189	481	665	ENSP00000225577	98	353	526	6.64e-24	309	87	153	69	44
unique_5417	189	349	665	ENSP00000482642	983	1142	1295	2.17e-08	169	51	101	17	24
unique_5417	178	412	665	ENSP00000397550	203	413	488	1.79e-04	254	60	132	62	35
unique_5417	184	310	665	ENSP00000288135	591	726	977	0.006	139	37	87	15	19
unique_5430	634	713	895	ENSP00000411770	35	114	286	0.008	80	22	58	0	9
unique_5460	526	796	797	ENSP00000265724	410	645	1281	7.45e-23	271	75	161	35	61
unique_5460	510	780	797	ENSP00000265724	1037	1274	1281	7.65e-23	272	79	158	35	61
unique_5460	163	359	797	ENSP00000265724	146	341	1281	4.26e-08	205	52	136	17	61
unique_5460	541	778	797	ENSP00000497274	1332	1533	1546	7.07e-18	239	74	127	38	37
unique_5460	505	797	797	ENSP00000497274	634	880	1546	5.47e-15	294	72	174	48	37
unique_5460	521	772	797	ENSP00000363868	911	1136	2262	3.44e-08	252	63	163	26	32
unique_5460	525	755	797	ENSP00000363868	1928	2147	2262	2.63e-05	244	61	146	37	32
unique_5460	526	705	797	ENSP00000426917	64	231	612	8.68e-07	182	50	116	16	23
unique_5466	703	794	810	ENSP00000414544	719	820	821	4.46e-04	102	37	55	10	12
unique_5466	719	798	810	ENSP00000414544	729	806	821	0.002	86	34	38	14	12
unique_5487	314	350	1113	ENSP00000349783	403	442	1192	2.77e-04	40	19	18	3	11
unique_5487	355	441	1113	ENSP00000349783	411	492	1192	0.001	92	28	49	15	11
unique_5488	8	114	115	ENSP00000215754	11	114	116	1.01e-12	107	32	72	3	93
unique_5518	1376	1582	4500	ENSP00000225577	91	297	526	9.96e-22	212	67	135	10	5
unique_5518	1451	1572	4500	ENSP00000263798	601	726	891	3.42e-11	126	36	86	4	3
unique_5518	1483	1588	4500	ENSP00000257290	798	906	1090	8.98e-09	111	31	73	7	2
unique_5518	1483	1593	4500	ENSP00000288135	772	885	977	7.48e-08	114	32	79	3	2
unique_5518	1426	1572	4500	ENSP00000482642	1028	1175	1295	1.28e-07	154	35	106	13	3
unique_5518	1390	1576	4500	ENSP00000377291	235	422	683	0.001	201	47	127	27	4
unique_5518	1390	1576	4500	ENSP00000358991	235	422	634	0.001	201	47	127	27	4
unique_5519	128	188	220	ENSP00000305647	8	68	117	0.003	61	15	46	0	28
unique_5521	239	484	710	ENSP00000225577	91	338	526	6.18e-34	255	79	160	16	35
unique_5521	239	451	710	ENSP00000263798	518	749	891	8.67e-10	235	55	155	25	30
unique_5521	240	444	710	ENSP00000397550	208	443	488	2.43e-07	252	66	123	63	29
unique_5521	243	435	710	ENSP00000482642	980	1182	1295	1.04e-06	212	51	133	28	27
unique_5521	236	431	710	ENSP00000358991	209	420	634	2.17e-06	216	60	132	24	28
unique_5521	236	431	710	ENSP00000377291	209	420	683	2.72e-06	216	60	132	24	28
unique_5521	342	451	710	ENSP00000257290	801	913	1090	5.08e-05	116	28	79	9	15
unique_5538	2109	2401	2461	ENSP00000225577	119	339	526	3.03e-32	297	90	127	80	12
unique_5538	2107	2351	2461	ENSP00000358991	233	421	634	1.63e-06	252	60	122	70	10
unique_5538	2107	2351	2461	ENSP00000377291	233	421	683	2.32e-06	252	60	122	70	10
unique_5538	2139	2215	2461	ENSP00000397550	256	343	488	2.10e-04	89	31	45	13	3
unique_5538	2320	2399	2461	ENSP00000263798	698	778	891	0.001	81	21	59	1	3
unique_5550	77	106	1105	ENSP00000349783	411	440	1192	3.37e-05	30	17	13	0	5
unique_5550	151	179	1105	ENSP00000349783	411	440	1192	0.009	30	14	15	1	5
unique_5551	1673	1961	3956	ENSP00000225577	143	353	526	7.22e-12	300	71	129	100	7
unique_5551	1786	1855	3956	ENSP00000397550	328	403	488	0.001	76	23	47	6	2
unique_5551	1790	1903	3956	ENSP00000288135	789	871	977	0.005	119	32	46	41	3
unique_5559	128	276	774	ENSP00000225577	93	245	526	1.02e-23	153	54	95	4	40
unique_5559	377	537	774	ENSP00000225577	248	408	526	1.43e-12	177	50	95	32	40
unique_5559	132	296	774	ENSP00000358991	218	381	634	1.38e-08	172	48	109	15	21
unique_5559	132	296	774	ENSP00000377291	218	381	683	1.83e-08	172	48	109	15	21
unique_5559	91	272	774	ENSP00000263798	479	678	891	7.97e-06	201	44	137	20	24
unique_5559	94	272	774	ENSP00000482642	944	1125	1295	5.15e-05	185	31	145	9	23
unique_5559	122	271	774	ENSP00000397550	203	357	488	7.24e-04	161	39	105	17	19
unique_5559	243	286	774	ENSP00000257290	812	855	1090	0.004	44	15	29	0	6
unique_5559	243	286	774	ENSP00000288135	786	829	977	0.008	44	17	27	0	6
unique_5569	88	360	1598	ENSP00000225577	84	338	526	8.84e-24	283	82	163	38	17
unique_5569	94	364	1598	ENSP00000263798	517	782	891	1.32e-09	285	66	186	33	17
unique_5569	67	311	1598	ENSP00000358991	183	421	634	5.43e-09	265	61	158	46	15
unique_5569	67	311	1598	ENSP00000377291	183	421	683	1.52e-08	265	61	158	46	15
unique_5569	99	359	1598	ENSP00000482642	980	1227	1295	3.12e-08	270	67	172	31	16
unique_5569	223	359	1598	ENSP00000257290	812	942	1090	1.26e-06	143	37	88	18	12
unique_5569	132	185	1598	ENSP00000257290	634	686	1090	0.002	55	21	31	3	12
unique_5569	101	307	1598	ENSP00000397550	213	413	488	0.002	225	59	124	42	13
unique_5569	223	314	1598	ENSP00000288135	786	870	977	0.005	96	28	53	15	6
unique_5576	6352	6435	6667	ENSP00000296181	450	535	800	2.66e-04	86	26	58	2	1
unique_5589	243	331	903	ENSP00000414544	725	820	821	0.001	99	41	45	13	13
unique_5589	215	315	903	ENSP00000414544	717	820	821	0.001	115	43	47	25	13
unique_5589	245	325	903	ENSP00000254301	35	106	251	0.006	81	24	48	9	9
unique_5624	127	254	311	ENSP00000499129	67	192	646	1.32e-18	138	49	67	22	44
unique_5624	119	218	311	ENSP00000499129	173	271	646	1.37e-18	104	45	50	9	44
unique_5624	148	227	311	ENSP00000499129	547	632	646	9.66e-18	86	34	46	6	44
unique_5675	2319	2479	2486	ENSP00000288135	776	939	977	1.92e-17	167	54	104	9	6
unique_5675	2257	2473	2486	ENSP00000263798	577	797	891	4.14e-15	231	67	140	24	9
unique_5675	2257	2475	2486	ENSP00000482642	1034	1250	1295	1.65e-14	228	69	139	20	9
unique_5675	2305	2467	2486	ENSP00000257290	788	953	1090	1.86e-14	166	49	114	3	7
unique_5675	2243	2412	2486	ENSP00000225577	139	295	526	4.55e-11	171	48	108	15	7
unique_5675	2257	2411	2486	ENSP00000377291	268	425	683	1.26e-09	166	50	97	19	6
unique_5675	2257	2411	2486	ENSP00000358991	268	425	634	1.27e-09	166	50	97	19	6
unique_5675	2312	2402	2486	ENSP00000397550	304	412	488	8.72e-05	110	32	58	20	4
unique_5709	206	446	1162	ENSP00000426917	61	300	612	2.28e-51	242	98	141	3	33
unique_5709	894	1037	1162	ENSP00000426917	386	529	612	3.59e-09	147	42	99	6	33
unique_5709	207	420	1162	ENSP00000265724	408	616	1281	8.86e-14	224	71	128	25	19
unique_5709	208	430	1162	ENSP00000265724	1052	1275	1281	2.83e-10	233	60	154	19	19
unique_5709	211	410	1162	ENSP00000363868	918	1109	2262	5.35e-13	203	59	130	14	17
unique_5709	218	389	1162	ENSP00000363868	1938	2102	2262	3.21e-07	175	47	115	13	17
unique_5709	219	421	1162	ENSP00000497274	664	850	1546	1.11e-09	214	56	120	38	18
unique_5709	208	419	1162	ENSP00000497274	1316	1521	1546	4.91e-06	227	56	135	36	18
unique_5710	9	221	332	ENSP00000225577	91	296	526	4.41e-16	219	60	140	19	64
unique_5710	102	245	332	ENSP00000257290	781	929	1090	4.88e-09	154	43	96	15	43
unique_5710	118	214	332	ENSP00000288135	771	865	977	7.88e-08	103	35	54	14	29
unique_5710	13	246	332	ENSP00000482642	980	1215	1295	9.70e-07	256	57	157	42	70
unique_5710	92	212	332	ENSP00000263798	611	726	891	1.36e-05	126	33	78	15	36
unique_5710	99	211	332	ENSP00000397550	287	413	488	7.41e-04	131	35	74	22	34
unique_5726	1260	1365	1970	ENSP00000346990	306	398	496	1.03e-06	108	33	58	17	11
unique_5726	1350	1437	1970	ENSP00000346990	309	398	496	3.49e-06	90	28	60	2	11
unique_5726	1349	1446	1970	ENSP00000346990	305	389	496	9.34e-06	100	33	50	17	11
unique_5726	1331	1425	1970	ENSP00000346990	305	398	496	1.59e-05	97	30	62	5	11
unique_5726	1292	1383	1970	ENSP00000346990	311	398	496	1.66e-05	92	27	61	4	11
unique_5726	1285	1371	1970	ENSP00000346990	310	398	496	4.78e-05	89	27	60	2	11
unique_5726	1307	1407	1970	ENSP00000346990	305	398	496	2.71e-04	101	28	66	7	11
unique_5726	1399	1469	1970	ENSP00000346990	307	374	496	0.001	71	24	44	3	11
unique_5726	1304	1395	1970	ENSP00000346990	311	398	496	0.004	92	25	63	4	11
unique_5726	953	1008	1970	ENSP00000286614	293	342	608	0.003	57	22	27	8	3
unique_5728	825	1182	2278	ENSP00000268171	113	444	795	2.13e-12	399	101	190	108	16
unique_5728	2112	2158	2278	ENSP00000286614	292	338	608	0.003	47	18	29	0	2
unique_5740	483	638	1304	ENSP00000225577	97	243	526	8.59e-13	158	43	102	13	18
unique_5740	978	1058	1304	ENSP00000225577	210	289	526	1.43e-05	82	24	55	3	18
unique_5740	455	636	1304	ENSP00000377291	187	363	683	1.11e-11	192	53	114	25	14
unique_5740	455	636	1304	ENSP00000358991	187	363	634	1.37e-11	192	53	114	25	14
unique_5740	483	636	1304	ENSP00000482642	982	1125	1295	3.27e-08	154	31	113	10	12
unique_5740	476	636	1304	ENSP00000263798	517	678	891	3.80e-08	171	42	110	19	12
unique_5740	571	636	1304	ENSP00000257290	775	841	1090	3.31e-05	67	19	47	1	5
unique_5740	595	636	1304	ENSP00000288135	774	815	977	3.16e-04	42	14	28	0	3
unique_5740	478	635	1304	ENSP00000397550	208	357	488	0.002	168	38	102	28	12
unique_5752	957	1068	1224	ENSP00000260197	155	252	2215	0.002	114	32	64	18	9
unique_5777	5	87	105	ENSP00000499129	66	150	646	6.21e-15	85	30	53	2	96
unique_5777	5	87	105	ENSP00000499129	181	265	646	3.54e-14	87	28	53	6	96
unique_5777	11	105	105	ENSP00000499129	535	631	646	2.86e-07	97	25	70	2	96
unique_5782	8	97	154	ENSP00000414544	729	820	821	1.91e-04	97	27	58	12	58
unique_5801	3	249	294	ENSP00000225577	91	335	526	8.56e-29	251	65	176	10	84
unique_5801	114	258	294	ENSP00000288135	775	923	977	2.84e-12	154	47	93	14	49
unique_5801	7	251	294	ENSP00000482642	980	1227	1295	1.04e-11	254	60	179	15	83
unique_5801	114	251	294	ENSP00000257290	801	942	1090	7.34e-10	142	37	101	4	47
unique_5801	7	201	294	ENSP00000263798	522	727	891	1.35e-09	209	45	147	17	66
unique_5801	9	198	294	ENSP00000358991	218	416	634	2.54e-08	208	52	129	27	65
unique_5801	9	198	294	ENSP00000377291	218	416	683	2.55e-08	202	48	139	15	65
unique_5801	8	200	294	ENSP00000397550	212	414	488	1.03e-04	220	51	125	44	66
unique_5810	155	352	594	ENSP00000412856	46	199	262	0.003	199	48	105	46	33
unique_5814	64	455	704	ENSP00000393151	269	656	807	4.62e-60	400	135	245	20	56
unique_5821	216	325	680	ENSP00000418735	1478	1593	1936	0.004	120	34	72	14	16
unique_5872	567	683	915	ENSP00000225577	201	308	526	1.86e-14	118	40	67	11	13
unique_5872	555	668	915	ENSP00000257290	789	896	1090	2.06e-05	117	33	72	12	12
unique_5872	564	668	915	ENSP00000288135	772	870	977	3.19e-04	113	31	60	22	11
unique_5872	570	665	915	ENSP00000358991	324	421	634	0.002	106	30	58	18	10
unique_5872	570	665	915	ENSP00000377291	324	421	683	0.002	106	30	58	18	10
unique_5872	579	661	915	ENSP00000397550	330	413	488	0.005	92	27	48	17	9
unique_5880	192	305	321	ENSP00000373539	207	312	2552	1.80e-07	114	33	73	8	49
unique_5880	162	305	321	ENSP00000373539	847	987	2552	9.83e-06	152	46	87	19	49
unique_5880	149	274	321	ENSP00000373539	2055	2174	2552	3.73e-05	130	42	74	14	49
unique_5880	166	303	321	ENSP00000403447	915	1037	2004	1.05e-06	139	44	78	17	50
unique_5880	149	277	321	ENSP00000403447	205	321	2004	0.001	131	39	76	16	50
unique_5880	159	281	321	ENSP00000403447	745	855	2004	0.006	124	34	76	14	50
unique_5880	142	257	321	ENSP00000403447	1011	1120	2004	0.007	120	37	69	14	50
unique_5880	164	276	321	ENSP00000354080	262	368	989	0.002	117	38	65	14	35
unique_5908	12	311	332	ENSP00000225577	89	384	526	1.58e-65	304	115	177	12	90
unique_5908	11	262	332	ENSP00000263798	515	776	891	9.44e-17	271	70	173	28	76
unique_5908	20	236	332	ENSP00000482642	982	1198	1295	8.59e-14	231	57	146	28	65
unique_5908	128	262	332	ENSP00000257290	798	940	1090	5.72e-09	145	36	97	12	73
unique_5908	11	118	332	ENSP00000257290	590	690	1090	0.001	110	32	67	11	73
unique_5908	128	220	332	ENSP00000288135	772	870	977	4.86e-08	99	27	66	6	63
unique_5908	11	151	332	ENSP00000288135	586	726	977	7.41e-04	149	37	96	16	63
unique_5908	52	216	332	ENSP00000377291	237	420	683	2.25e-07	187	49	113	25	50
unique_5908	52	216	332	ENSP00000358991	237	420	634	2.32e-07	187	49	113	25	50
unique_5908	143	213	332	ENSP00000397550	330	413	488	4.25e-07	84	30	41	13	21
unique_5927	319	501	572	ENSP00000225577	123	298	526	1.25e-08	190	49	120	21	32
unique_5927	378	468	572	ENSP00000397550	297	393	488	4.63e-05	99	27	62	10	16
unique_5927	389	496	572	ENSP00000257290	789	896	1090	0.002	120	35	61	24	19
unique_5927	405	554	572	ENSP00000263798	642	777	891	0.005	157	30	99	28	26
unique_5930	3582	3675	5223	ENSP00000513363	27	129	1212	0.006	103	29	65	9	2
unique_5995	3600	3708	4150	ENSP00000513363	24	129	1212	5.32e-07	109	32	74	3	3
unique_5995	3585	3684	4150	ENSP00000513363	31	141	1212	0.002	113	30	68	15	3
unique_6015	266	450	688	ENSP00000225577	118	265	526	6.90e-21	186	56	91	39	43
unique_6015	543	655	688	ENSP00000225577	269	374	526	6.59e-11	115	36	68	11	43
unique_6015	342	395	688	ENSP00000263798	627	680	891	1.83e-04	54	16	38	0	8
unique_6015	358	395	688	ENSP00000257290	806	843	1090	5.52e-04	38	16	22	0	6
unique_6015	361	403	688	ENSP00000288135	783	825	977	0.005	43	15	28	0	6
unique_6015	358	395	688	ENSP00000482642	1090	1127	1295	0.006	38	14	24	0	6
unique_6022	262	374	479	ENSP00000257290	636	730	1090	0.005	116	32	60	24	24
unique_6047	134	316	387	ENSP00000225577	123	298	526	1.09e-08	190	47	122	21	47
unique_6047	193	306	387	ENSP00000397550	297	411	488	1.70e-05	117	32	80	5	29
unique_6047	216	311	387	ENSP00000288135	775	870	977	8.96e-04	97	27	68	2	25
unique_6047	220	369	387	ENSP00000263798	642	777	891	0.001	157	31	98	28	39
unique_6047	204	311	387	ENSP00000257290	789	896	1090	0.002	110	33	73	4	28
unique_6047	172	255	387	ENSP00000377291	274	362	683	0.004	91	28	54	9	22
unique_6047	172	255	387	ENSP00000358991	274	362	634	0.005	91	28	54	9	22
unique_6056	27	170	782	ENSP00000397550	205	342	488	2.07e-06	152	47	83	22	18
unique_6056	25	174	782	ENSP00000358991	208	351	634	0.002	157	44	93	20	19
unique_6056	25	174	782	ENSP00000377291	208	351	683	0.004	157	44	93	20	19
unique_6109	580	685	774	ENSP00000225577	191	289	526	1.11e-05	108	29	68	11	14
unique_6109	580	648	774	ENSP00000397550	307	373	488	4.47e-04	69	22	45	2	9
unique_6117	368	455	530	ENSP00000225577	209	293	526	3.14e-04	91	25	57	9	17
unique_6117	355	467	530	ENSP00000257290	796	909	1090	0.009	123	35	69	19	21
unique_6146	470	583	2550	ENSP00000414544	697	810	821	3.66e-04	121	29	78	14	4
unique_6148	764	1403	1882	ENSP00000497274	724	1275	1546	1.57e-27	653	146	393	114	71
unique_6148	597	748	1882	ENSP00000497274	653	779	1546	8.64e-21	152	56	71	25	71
unique_6148	1557	1664	1882	ENSP00000497274	1320	1426	1546	3.21e-15	108	35	72	1	71
unique_6148	91	487	1882	ENSP00000497274	307	652	1546	2.55e-07	406	87	250	69	71
unique_6148	1812	1858	1882	ENSP00000497274	1475	1521	1546	0.001	48	21	25	2	71
unique_6148	613	744	1882	ENSP00000497274	1332	1451	1546	0.005	138	40	74	24	71
unique_6148	500	744	1882	ENSP00000265724	939	1190	1281	1.71e-10	266	67	164	35	19
unique_6148	520	744	1882	ENSP00000265724	361	545	1281	1.22e-09	232	62	116	54	19
unique_6148	1557	1670	1882	ENSP00000265724	413	524	1281	1.74e-09	114	34	78	2	19
unique_6148	1552	1661	1882	ENSP00000265724	1051	1162	1281	1.37e-08	112	35	75	2	19
unique_6148	1565	1631	1882	ENSP00000363868	927	992	2262	7.58e-04	67	21	45	1	4
unique_6151	280	537	708	ENSP00000225577	96	366	526	1.28e-34	279	86	164	29	36
unique_6151	281	517	708	ENSP00000263798	524	776	891	3.46e-16	260	68	162	30	33
unique_6151	280	471	708	ENSP00000482642	981	1182	1295	2.66e-14	205	59	130	16	27
unique_6151	378	525	708	ENSP00000288135	775	922	977	1.62e-08	154	47	95	12	21
unique_6151	281	471	708	ENSP00000397550	213	433	488	1.07e-06	230	58	124	48	27
unique_6151	280	361	708	ENSP00000257290	598	686	1090	0.010	89	21	61	7	12
unique_6152	529	590	665	ENSP00000261488	142	196	644	0.002	62	19	36	7	9
unique_6164	111	402	715	ENSP00000449607	72	384	488	3.87e-16	313	73	219	21	41
unique_6189	286	419	795	ENSP00000486498	182	302	449	3.97e-07	134	33	88	13	26
unique_6189	711	780	795	ENSP00000486498	362	428	449	0.005	76	30	31	15	26
unique_6189	286	419	795	ENSP00000355746	182	302	449	3.97e-07	134	33	88	13	26
unique_6189	711	780	795	ENSP00000355746	362	428	449	0.005	76	30	31	15	26
unique_6213	327	368	509	ENSP00000225577	196	237	526	0.001	42	15	27	0	8
unique_6214	546	931	1021	ENSP00000360637	4	389	465	2.01e-21	394	88	290	16	38
unique_6221	679	748	1381	ENSP00000369001	609	676	805	0.006	70	24	44	2	5
unique_6246	165	220	382	ENSP00000373539	846	902	2552	4.00e-04	57	22	34	1	18
unique_6246	153	218	382	ENSP00000373539	922	985	2552	0.010	66	21	43	2	18
unique_6296	232	335	2613	ENSP00000414544	718	820	821	2.62e-11	112	53	42	17	5
unique_6296	255	362	2613	ENSP00000414544	710	817	821	4.54e-11	114	48	54	12	5
unique_6296	180	306	2613	ENSP00000286614	203	340	608	0.006	139	37	89	13	5
unique_6301	311	463	489	ENSP00000225577	197	355	526	4.42e-09	174	48	90	36	31
unique_6301	286	354	489	ENSP00000358991	296	362	634	3.30e-07	71	28	37	6	14
unique_6301	286	354	489	ENSP00000377291	296	362	683	3.47e-07	71	28	37	6	14
unique_6312	1601	1753	2885	ENSP00000482642	1085	1232	1295	6.86e-04	160	36	105	19	5
unique_6312	1605	1696	2885	ENSP00000225577	205	286	526	0.005	96	29	49	18	3
unique_6369	352	460	551	ENSP00000397550	294	413	488	5.10e-07	122	32	75	15	20
unique_6369	365	469	551	ENSP00000225577	197	295	526	3.06e-06	107	26	71	10	19
unique_6369	374	470	551	ENSP00000288135	780	873	977	2.18e-04	103	25	63	15	18
unique_6373	17	137	348	ENSP00000403447	906	1007	2004	0.001	127	38	58	31	35
unique_6403	272	501	768	ENSP00000418735	1498	1710	1936	4.34e-14	235	74	134	27	53
unique_6403	275	553	768	ENSP00000418735	1188	1464	1936	6.87e-13	318	82	156	80	53
unique_6403	255	623	768	ENSP00000418735	1370	1703	1936	8.94e-13	375	95	233	47	53
unique_6403	246	622	768	ENSP00000418735	1217	1580	1936	1.46e-12	408	112	221	75	53
unique_6403	217	492	768	ENSP00000418735	940	1261	1936	2.29e-06	346	91	161	94	53
unique_6403	407	553	768	ENSP00000418735	1002	1130	1936	9.44e-06	152	44	80	28	53
unique_6403	335	493	768	ENSP00000418735	992	1131	1936	1.39e-05	165	47	87	31	53
unique_6403	433	623	768	ENSP00000418735	952	1133	1936	1.01e-04	210	56	107	47	53
unique_6403	466	590	768	ENSP00000418735	532	642	1936	0.003	128	36	72	20	53
unique_6403	401	553	768	ENSP00000373472	818	965	1687	2.84e-08	163	56	82	25	48
unique_6403	275	492	768	ENSP00000373472	1415	1592	1687	3.81e-05	224	60	112	52	48
unique_6403	266	425	768	ENSP00000373472	818	965	1687	6.07e-05	176	50	82	44	48
unique_6403	474	632	768	ENSP00000373472	826	978	1687	2.28e-04	166	44	102	20	48
unique_6403	66	193	768	ENSP00000441691	140	264	1153	2.37e-07	135	36	82	17	17
unique_6403	75	188	768	ENSP00000263087	202	313	1180	1.90e-05	115	31	80	4	15
unique_6403	445	527	768	ENSP00000486201	350	438	1428	4.70e-05	93	33	46	14	20
unique_6403	403	554	768	ENSP00000486201	950	1096	1428	6.44e-05	167	48	84	35	20
unique_6403	481	553	768	ENSP00000486201	695	765	1428	9.04e-05	83	31	30	22	20
unique_6403	408	528	768	ENSP00000486201	688	805	1428	0.002	138	45	56	37	20
unique_6403	445	527	768	ENSP00000348997	319	407	1341	4.71e-05	93	33	46	14	20
unique_6403	403	554	768	ENSP00000348997	919	1065	1341	5.67e-05	167	48	84	35	20
unique_6403	481	553	768	ENSP00000348997	664	734	1341	9.60e-05	83	31	30	22	20
unique_6403	408	528	768	ENSP00000348997	657	774	1341	0.002	138	45	56	37	20
unique_6406	188	257	463	ENSP00000499129	548	619	646	0.005	73	25	44	4	15
unique_6413	434	980	1004	ENSP00000265724	146	610	1281	1.33e-44	554	144	314	96	55
unique_6413	724	987	1004	ENSP00000265724	1034	1262	1281	1.98e-39	264	98	131	35	55
unique_6413	725	989	1004	ENSP00000497274	1300	1525	1546	6.44e-21	266	72	153	41	27
unique_6413	717	987	1004	ENSP00000497274	631	850	1546	3.79e-15	281	68	142	71	27
unique_6413	758	980	1004	ENSP00000426917	78	268	612	1.73e-08	229	61	124	44	22
unique_6413	725	976	1004	ENSP00000363868	899	1109	2262	8.43e-06	255	56	152	47	25
unique_6448	108	142	146	ENSP00000397550	331	365	488	0.009	35	13	22	0	24
unique_6449	253	370	429	ENSP00000225577	206	327	526	5.46e-06	124	31	85	8	28
unique_6449	246	421	429	ENSP00000288135	773	928	977	1.13e-05	186	44	102	40	41
unique_6449	243	348	429	ENSP00000257290	796	904	1090	5.16e-04	115	34	66	15	25
unique_6449	261	343	429	ENSP00000397550	331	439	488	0.001	112	31	49	32	19
unique_6491	209	262	380	ENSP00000384860	313	366	438	0.006	56	22	30	4	14
unique_6524	178	280	1658	ENSP00000313619	156	261	274	0.003	111	30	68	13	6
unique_6524	178	280	1658	ENSP00000357013	248	353	366	0.003	111	30	68	13	6
unique_6524	876	961	1658	ENSP00000244295	224	302	327	0.008	86	25	54	7	5
unique_6548	379	474	567	ENSP00000225577	201	293	526	1.50e-08	96	27	66	3	17
unique_6548	380	480	567	ENSP00000263798	639	739	891	2.36e-04	102	24	76	2	18
unique_6548	368	487	567	ENSP00000397550	309	443	488	5.28e-04	139	37	79	23	21
unique_6548	368	470	567	ENSP00000377291	310	420	683	0.007	118	30	66	22	18
unique_6548	368	470	567	ENSP00000358991	310	420	634	0.009	118	30	66	22	18
unique_6549	379	474	567	ENSP00000225577	201	293	526	2.32e-07	96	26	67	3	17
unique_6549	380	532	567	ENSP00000263798	639	777	891	1.05e-04	156	35	101	20	27
unique_6549	367	474	567	ENSP00000257290	789	896	1090	3.61e-04	111	31	74	6	19
unique_6549	363	488	567	ENSP00000397550	304	444	488	5.47e-04	148	38	81	29	22
unique_6549	376	474	567	ENSP00000288135	772	870	977	0.006	102	26	70	6	17
unique_6551	177	285	290	ENSP00000350387	47	126	474	0.002	109	32	48	29	38
unique_6564	1027	1363	2431	ENSP00000360637	71	403	465	5.09e-14	346	83	241	22	14
unique_6581	501	609	696	ENSP00000288135	771	874	977	7.06e-04	114	29	70	15	16
unique_6597	135	220	242	ENSP00000499129	178	262	646	8.11e-08	88	25	58	5	38
unique_6597	153	223	242	ENSP00000499129	78	150	646	1.36e-05	73	20	51	2	38
unique_6597	147	225	242	ENSP00000499129	539	615	646	7.48e-05	82	21	53	8	38
unique_6623	347	411	948	ENSP00000349783	965	1035	1192	0.009	74	26	36	12	7
unique_6664	394	511	570	ENSP00000225577	206	327	526	6.69e-06	124	31	85	8	21
unique_6664	383	473	570	ENSP00000257290	795	889	1090	2.89e-04	97	28	61	8	16
unique_6664	402	484	570	ENSP00000397550	331	439	488	3.17e-04	112	32	48	32	15
unique_6665	358	511	570	ENSP00000225577	167	327	526	4.92e-07	163	37	115	11	27
unique_6665	387	562	570	ENSP00000288135	773	928	977	1.78e-05	186	44	102	40	31
unique_6665	402	484	570	ENSP00000397550	331	439	488	1.44e-04	112	32	48	32	15
unique_6665	384	473	570	ENSP00000257290	796	889	1090	1.75e-04	96	28	60	8	16
unique_6666	187	451	463	ENSP00000225577	52	327	526	1.80e-07	280	62	199	19	57
unique_6666	324	413	463	ENSP00000257290	796	889	1090	5.81e-05	96	27	61	8	19
unique_6666	327	413	463	ENSP00000288135	773	863	977	6.73e-05	94	26	58	10	19
unique_6666	342	424	463	ENSP00000397550	331	439	488	4.76e-04	112	31	49	32	18
unique_6670	358	520	579	ENSP00000225577	158	327	526	4.27e-07	172	37	124	11	28
unique_6670	396	571	579	ENSP00000288135	773	928	977	2.10e-05	186	44	102	40	30
unique_6670	393	482	579	ENSP00000257290	796	889	1090	1.22e-04	96	28	60	8	16
unique_6670	411	493	579	ENSP00000397550	331	439	488	1.65e-04	112	32	48	32	14
unique_6672	358	520	579	ENSP00000225577	158	327	526	4.78e-07	172	37	124	11	28
unique_6672	396	571	579	ENSP00000288135	773	928	977	1.88e-05	186	44	102	40	30
unique_6672	324	482	579	ENSP00000257290	711	889	1090	1.01e-04	186	45	107	34	27
unique_6672	411	493	579	ENSP00000397550	331	439	488	1.75e-04	112	32	48	32	14
unique_6681	228	1544	1544	ENSP00000265724	35	1278	1281	0.0	1347	503	711	133	85
unique_6681	244	835	1544	ENSP00000265724	711	1280	1281	1.29e-103	607	227	328	52	85
unique_6681	1264	1533	1544	ENSP00000497274	1298	1529	1546	4.60e-32	271	84	147	40	67
unique_6681	301	822	1544	ENSP00000497274	1045	1530	1546	3.27e-25	536	126	346	64	67
unique_6681	1029	1527	1544	ENSP00000497274	412	850	1546	1.74e-17	518	117	303	98	67
unique_6681	573	817	1544	ENSP00000497274	628	852	1546	2.67e-13	248	64	158	26	67
unique_6681	601	829	1544	ENSP00000363868	917	1135	2262	3.85e-09	233	59	156	18	32
unique_6681	594	776	1544	ENSP00000363868	1923	2099	2262	4.17e-08	185	44	131	10	32
unique_6681	1287	1508	1544	ENSP00000363868	919	1106	2262	1.19e-06	226	52	132	42	32
unique_6681	1248	1488	1544	ENSP00000363868	1894	2099	2262	0.001	241	51	155	35	32
unique_6681	580	760	1544	ENSP00000426917	35	224	612	1.18e-07	198	54	119	25	26
unique_6681	1291	1508	1544	ENSP00000426917	71	261	612	6.83e-06	225	54	130	41	26
unique_6688	1777	1889	2850	ENSP00000414544	699	819	821	0.002	126	33	75	18	4
unique_6696	239	1253	2156	ENSP00000403447	194	1125	2004	2.59e-14	1080	271	596	213	94
unique_6696	324	1461	2156	ENSP00000403447	24	1079	2004	5.63e-12	1221	301	672	248	94
unique_6696	1105	2086	2156	ENSP00000403447	101	972	2004	9.32e-12	1038	263	553	222	94
unique_6696	841	1898	2156	ENSP00000403447	101	1120	2004	8.95e-11	1167	279	632	256	94
unique_6696	101	725	2156	ENSP00000403447	517	1125	2004	1.64e-09	689	169	376	144	94
unique_6696	852	1985	2156	ENSP00000403447	24	1041	2004	6.98e-07	1210	295	647	268	94
unique_6696	101	1146	2156	ENSP00000403447	160	1161	2004	2.01e-06	1159	276	613	270	94
unique_6696	1640	2089	2156	ENSP00000403447	25	439	2004	1.61e-04	480	120	265	95	94
unique_6696	1368	2118	2156	ENSP00000403447	101	769	2004	0.002	812	206	402	204	94
unique_6696	1175	1384	2156	ENSP00000373539	1401	1596	2552	6.66e-05	220	62	124	34	42
unique_6696	1167	1424	2156	ENSP00000373539	2082	2353	2552	2.07e-04	281	64	185	32	42
unique_6696	383	595	2156	ENSP00000373539	1401	1598	2552	7.11e-04	222	62	127	33	42
unique_6696	647	859	2156	ENSP00000373539	1401	1598	2552	7.11e-04	222	62	127	33	42
unique_6696	911	1123	2156	ENSP00000373539	1401	1598	2552	0.002	222	60	129	33	42
unique_6696	1090	1510	2156	ENSP00000354080	43	397	989	0.008	437	105	234	98	20
unique_6705	134	248	299	ENSP00000373539	851	954	2552	9.08e-07	116	37	66	13	60
unique_6705	71	192	299	ENSP00000373539	2054	2157	2552	1.27e-04	122	37	67	18	60
unique_6705	72	234	299	ENSP00000373539	1440	1584	2552	0.006	165	46	97	22	60
unique_6705	67	249	299	ENSP00000403447	934	1091	2004	7.57e-06	185	52	104	29	63
unique_6705	126	237	299	ENSP00000403447	907	997	2004	5.63e-05	113	38	52	23	63
unique_6705	65	237	299	ENSP00000403447	693	835	2004	8.13e-05	178	58	80	40	63
unique_6705	63	241	299	ENSP00000403447	392	546	2004	5.84e-04	186	56	92	38	63
unique_6705	64	192	299	ENSP00000403447	768	874	2004	0.008	129	37	70	22	63
unique_6705	126	237	299	ENSP00000354080	50	146	989	0.002	112	30	67	15	37
unique_6737	1271	1358	2490	ENSP00000385017	256	348	1508	0.005	93	26	62	5	4
unique_6756	361	467	919	ENSP00000269485	158	264	300	0.007	112	32	70	10	12
unique_6769	351	372	1167	ENSP00000383125	94	115	484	2.38e-05	22	14	8	0	2
unique_6790	462	753	992	ENSP00000418735	945	1239	1936	2.39e-08	316	81	190	45	34
unique_6790	458	723	992	ENSP00000418735	1388	1638	1936	4.30e-07	292	78	147	67	34
unique_6790	459	793	992	ENSP00000418735	885	1206	1936	0.001	353	77	227	49	34
unique_6790	522	650	992	ENSP00000418735	1337	1465	1936	0.002	140	45	73	22	34
unique_6790	401	592	992	ENSP00000373472	770	966	1687	8.52e-04	206	50	133	23	19
unique_6790	453	591	992	ENSP00000373472	1463	1592	1687	0.006	152	41	76	35	19
unique_6798	1353	1394	2593	ENSP00000225577	199	239	526	2.25e-04	42	19	22	1	2
unique_6828	431	514	5010	ENSP00000254301	11	96	251	0.002	86	29	55	2	2
unique_6843	12	312	691	ENSP00000225577	91	359	526	1.18e-24	313	87	170	56	44
unique_6843	18	215	691	ENSP00000482642	982	1176	1295	2.20e-13	203	53	137	13	29
unique_6843	117	222	691	ENSP00000257290	800	898	1090	1.61e-12	108	40	57	11	15
unique_6843	17	217	691	ENSP00000358991	217	421	634	1.32e-10	221	63	122	36	29
unique_6843	117	263	691	ENSP00000288135	774	914	977	1.94e-10	149	45	94	10	21
unique_6843	17	217	691	ENSP00000377291	217	421	683	2.59e-10	215	60	131	24	29
unique_6843	10	215	691	ENSP00000263798	516	727	891	2.62e-09	221	50	147	24	30
unique_6843	4	213	691	ENSP00000397550	199	413	488	3.80e-07	239	61	125	53	30
unique_6859	936	1098	1212	ENSP00000373539	1440	1588	2552	1.69e-13	170	56	86	28	16
unique_6859	936	1043	1212	ENSP00000373539	879	985	2552	2.16e-10	113	43	59	11	16
unique_6859	927	1116	1212	ENSP00000373539	195	372	2552	1.33e-08	193	49	126	18	16
unique_6859	926	1052	1212	ENSP00000373539	236	362	2552	5.85e-07	134	38	82	14	16
unique_6859	936	998	1212	ENSP00000373539	922	987	2552	2.58e-06	66	23	40	3	16
unique_6859	951	1098	1212	ENSP00000373539	1415	1546	2552	1.03e-05	151	46	83	22	16
unique_6859	936	1093	1212	ENSP00000373539	2051	2197	2552	1.80e-05	161	43	101	17	16
unique_6859	936	1099	1212	ENSP00000373539	837	987	2552	4.96e-05	169	49	97	23	16
unique_6859	923	965	1212	ENSP00000373539	949	993	2552	1.94e-04	45	18	25	2	16
unique_6859	951	1098	1212	ENSP00000373539	763	901	2552	0.007	167	46	74	47	16
unique_6859	936	1043	1212	ENSP00000354080	44	146	989	2.00e-13	113	45	53	15	11
unique_6859	941	1072	1212	ENSP00000354080	255	382	989	3.72e-13	138	53	69	16	11
unique_6859	967	1073	1212	ENSP00000354080	33	128	989	1.79e-07	111	37	55	19	11
unique_6859	952	1043	1212	ENSP00000354080	100	192	989	5.19e-05	95	31	59	5	11
unique_6859	951	1043	1212	ENSP00000354080	225	311	989	0.001	97	32	51	14	11
unique_6859	578	882	1212	ENSP00000268171	106	402	795	8.77e-09	335	80	187	68	25
unique_6859	929	1105	1212	ENSP00000403447	477	678	2004	3.92e-08	223	61	95	67	17
unique_6859	928	1107	1212	ENSP00000403447	931	1088	2004	5.72e-06	182	51	105	26	17
unique_6859	928	1058	1212	ENSP00000403447	356	481	2004	1.09e-05	133	43	81	9	17
unique_6859	936	1098	1212	ENSP00000403447	901	1038	2004	1.33e-05	164	48	89	27	17
unique_6859	951	1099	1212	ENSP00000403447	460	582	2004	4.26e-05	150	43	79	28	17
unique_6859	907	1043	1212	ENSP00000403447	103	225	2004	6.33e-05	139	42	79	18	17
unique_6859	952	1040	1212	ENSP00000403447	262	343	2004	0.004	94	33	44	17	17
unique_6859	942	1040	1212	ENSP00000308117	246	337	758	7.73e-08	105	35	51	19	8
unique_6866	402	515	1268	ENSP00000225577	118	226	526	0.007	119	29	75	15	9
unique_6873	27	237	2879	ENSP00000225577	143	352	526	2.12e-22	216	57	148	11	7
unique_6873	25	226	2879	ENSP00000482642	1023	1226	1295	8.48e-15	213	58	135	20	7
unique_6873	8	231	2879	ENSP00000263798	549	782	891	1.66e-14	238	57	163	18	8
unique_6873	90	226	2879	ENSP00000288135	775	915	977	2.67e-14	141	47	90	4	5
unique_6873	25	177	2879	ENSP00000377291	257	419	683	4.30e-14	164	46	106	12	5
unique_6873	25	177	2879	ENSP00000358991	257	419	634	4.39e-14	164	46	106	12	5
unique_6873	90	227	2879	ENSP00000257290	801	942	1090	1.32e-12	142	44	94	4	5
unique_6873	6	175	2879	ENSP00000397550	226	413	488	4.46e-07	197	53	108	36	6
unique_6882	117	218	448	ENSP00000349783	395	493	1192	4.41e-05	104	30	67	7	31
unique_6882	42	77	448	ENSP00000349783	408	444	1192	0.006	37	15	21	1	31
unique_6891	635	764	1601	ENSP00000254301	38	149	251	2.15e-07	133	47	62	24	8
unique_6990	25	120	122	ENSP00000274764	31	126	128	8.83e-53	96	72	24	0	79
unique_6994	233	309	399	ENSP00000359965	129	195	611	2.19e-04	77	25	42	10	19
unique_6994	233	309	399	ENSP00000261488	143	209	644	0.001	77	22	45	10	19
unique_7027	285	359	469	ENSP00000354080	55	124	989	0.002	76	26	43	7	16
unique_7027	242	344	469	ENSP00000308117	250	346	758	0.004	109	32	59	18	22
unique_7027	248	359	469	ENSP00000373539	181	284	2552	0.007	112	29	75	8	24
unique_7032	28	533	545	ENSP00000412717	41	554	574	2.43e-08	555	120	345	90	93
unique_7050	32	132	203	ENSP00000225577	201	298	526	4.24e-07	109	27	63	19	50
unique_7050	3	99	203	ENSP00000397550	294	393	488	4.34e-06	105	29	63	13	48
unique_7050	20	127	203	ENSP00000257290	789	896	1090	0.001	120	35	61	24	53
unique_7050	32	127	203	ENSP00000288135	775	870	977	0.006	107	28	57	22	47
unique_7073	14	254	2095	ENSP00000225577	97	336	526	7.72e-35	249	79	153	17	12
unique_7073	11	214	2095	ENSP00000482642	979	1190	1295	4.72e-16	217	59	140	18	10
unique_7073	8	253	2095	ENSP00000263798	518	776	891	7.20e-16	268	62	175	31	12
unique_7073	13	203	2095	ENSP00000358991	217	421	634	1.01e-11	210	61	125	24	9
unique_7073	13	203	2095	ENSP00000377291	217	421	683	1.14e-11	210	61	125	24	9
unique_7073	9	199	2095	ENSP00000397550	208	413	488	1.22e-10	218	65	114	39	9
unique_7073	112	334	2095	ENSP00000257290	801	1012	1090	8.31e-10	232	61	142	29	11
unique_7073	112	209	2095	ENSP00000288135	775	873	977	1.07e-09	103	35	59	9	5
unique_7080	393	549	587	ENSP00000225577	206	336	526	9.09e-09	160	42	86	32	27
unique_7080	388	485	587	ENSP00000482642	1085	1180	1295	0.009	98	23	73	2	17
unique_7097	248	459	1258	ENSP00000225577	206	360	526	1.83e-11	218	54	95	69	17
unique_7097	232	367	1258	ENSP00000263798	627	741	891	1.74e-06	138	40	73	25	11
unique_7097	240	353	1258	ENSP00000288135	772	863	977	3.28e-06	115	32	59	24	9
unique_7097	231	357	1258	ENSP00000257290	789	895	1090	5.38e-06	131	33	70	28	10
unique_7144	27	66	348	ENSP00000349783	412	450	1192	0.001	40	15	24	1	11
unique_7169	18	45	100	ENSP00000414544	623	650	821	0.009	28	12	16	0	28
unique_7182	578	1186	4761	ENSP00000418735	989	1634	1936	2.11e-21	718	192	345	181	21
unique_7182	527	1366	4761	ENSP00000418735	876	1711	1936	4.28e-21	929	231	516	182	21
unique_7182	480	952	4761	ENSP00000418735	1191	1705	1936	1.40e-18	553	140	295	118	21
unique_7182	479	1085	4761	ENSP00000418735	1060	1715	1936	1.79e-18	711	189	363	159	21
unique_7182	648	1438	4761	ENSP00000418735	887	1733	1936	4.47e-18	914	236	488	190	21
unique_7182	1039	1442	4761	ENSP00000418735	928	1443	1936	6.14e-11	542	134	244	164	21
unique_7182	453	715	4761	ENSP00000418735	1432	1700	1936	1.06e-09	296	87	149	60	21
unique_7182	986	1042	4761	ENSP00000418735	579	642	1936	4.70e-04	64	28	29	7	21
unique_7182	479	672	4761	ENSP00000373472	1419	1602	1687	3.43e-08	201	60	117	24	17
unique_7182	536	715	4761	ENSP00000373472	1418	1592	1687	9.45e-07	200	59	96	45	17
unique_7182	1054	1182	4761	ENSP00000373472	830	960	1687	4.74e-06	140	43	77	20	17
unique_7182	870	1068	4761	ENSP00000373472	1418	1592	1687	4.03e-05	207	59	108	40	17
unique_7182	467	572	4761	ENSP00000373472	874	982	1687	1.03e-04	115	41	59	15	17
unique_7182	1113	1315	4761	ENSP00000373472	830	981	1687	1.19e-04	206	55	94	57	17
unique_7182	534	689	4761	ENSP00000373472	826	994	1687	7.18e-04	180	47	98	35	17
unique_7182	857	1013	4761	ENSP00000373472	813	965	1687	0.004	169	53	88	28	17
unique_7182	647	730	4761	ENSP00000373472	887	977	1687	0.004	97	33	45	19	17
unique_7182	1104	1147	4761	ENSP00000373472	538	580	1687	0.004	44	19	24	1	17
unique_7182	1281	1408	4761	ENSP00000373472	1419	1543	1687	0.007	132	37	84	11	17
unique_7182	984	1136	4761	ENSP00000373472	1402	1551	1687	0.007	168	49	86	33	17
unique_7182	1066	1156	4761	ENSP00000486201	344	434	1428	1.08e-04	101	40	41	20	5
unique_7182	583	637	4761	ENSP00000486201	380	439	1428	0.001	60	25	30	5	5
unique_7182	978	1128	4761	ENSP00000486201	942	1096	1428	0.003	168	53	85	30	5
unique_7182	1001	1182	4761	ENSP00000486201	903	1090	1428	0.009	203	67	100	36	5
unique_7182	1066	1156	4761	ENSP00000348997	313	403	1341	1.27e-04	101	40	41	20	5
unique_7182	583	637	4761	ENSP00000348997	349	408	1341	0.001	60	25	30	5	5
unique_7182	978	1128	4761	ENSP00000348997	911	1065	1341	0.004	168	53	85	30	5
unique_7192	48	378	378	ENSP00000479005	105	401	492	6.63e-12	333	77	218	38	88
unique_7245	4	364	365	ENSP00000361965	2	351	364	1.56e-18	381	93	237	51	99
unique_7246	83	158	3984	ENSP00000414544	751	820	821	7.52e-04	76	26	44	6	2
unique_7248	322	414	462	ENSP00000363868	1019	1109	2262	1.61e-07	93	30	61	2	32
unique_7248	155	208	462	ENSP00000363868	919	972	2262	0.004	54	18	36	0	32
unique_7248	317	461	462	ENSP00000426917	160	309	612	3.60e-07	157	43	95	19	31
unique_7248	332	394	462	ENSP00000265724	527	587	1281	4.44e-04	63	23	38	2	14
unique_7248	149	201	462	ENSP00000497274	651	703	1546	0.002	53	20	33	0	11
unique_7273	157	270	289	ENSP00000403447	1611	1738	2004	1.05e-04	136	44	62	30	39
unique_7275	1573	1957	2161	ENSP00000257290	576	890	1090	1.52e-13	404	104	192	108	18
unique_7275	1810	1957	2161	ENSP00000377291	310	419	683	1.60e-10	149	45	64	40	11
unique_7275	1594	1680	2161	ENSP00000377291	215	301	683	1.63e-05	89	31	54	4	11
unique_7275	1810	1957	2161	ENSP00000358991	310	419	634	1.78e-10	149	45	64	40	11
unique_7275	1594	1680	2161	ENSP00000358991	215	301	634	1.47e-05	89	31	54	4	11
unique_7275	1818	1984	2161	ENSP00000288135	772	892	977	4.21e-08	169	52	67	50	14
unique_7275	1584	1683	2161	ENSP00000288135	582	686	977	7.88e-05	105	33	67	5	14
unique_7275	2115	2149	2161	ENSP00000288135	892	926	977	6.79e-04	35	12	23	0	14
unique_7275	1815	2005	2161	ENSP00000482642	1077	1225	1295	7.94e-07	195	56	89	50	11
unique_7275	2115	2156	2161	ENSP00000482642	1203	1244	1295	0.003	42	14	28	0	11
unique_7275	1589	1693	2161	ENSP00000397550	205	308	488	1.40e-06	109	35	65	9	12
unique_7275	1803	1955	2161	ENSP00000397550	292	413	488	4.11e-04	165	44	66	55	12
unique_7275	1817	2018	2161	ENSP00000263798	634	789	891	1.55e-05	209	54	95	60	14
unique_7275	1583	1684	2161	ENSP00000263798	510	620	891	0.005	111	29	73	9	14
unique_7275	1821	1963	2161	ENSP00000225577	201	294	526	2.54e-05	143	34	60	49	7
unique_7276	23	235	241	ENSP00000225577	126	351	526	1.10e-32	229	76	134	19	88
unique_7276	28	183	241	ENSP00000482642	1023	1183	1295	3.06e-12	165	42	110	13	65
unique_7276	5	175	241	ENSP00000397550	228	413	488	3.08e-12	195	56	106	33	71
unique_7276	90	231	241	ENSP00000288135	775	921	977	4.88e-12	149	40	100	9	59
unique_7276	24	195	241	ENSP00000377291	253	437	683	8.15e-12	187	53	117	17	71
unique_7276	8	198	241	ENSP00000263798	547	749	891	1.68e-11	206	49	139	18	79
unique_7276	24	191	241	ENSP00000358991	253	433	634	3.39e-11	183	51	115	17	70
unique_7276	90	197	241	ENSP00000257290	801	912	1090	1.72e-10	113	34	73	6	45
unique_7278	1044	1108	2419	ENSP00000486498	2	68	449	3.86e-04	71	24	37	10	3
unique_7278	1044	1108	2419	ENSP00000355746	2	68	449	3.86e-04	71	24	37	10	3
unique_7280	319	621	968	ENSP00000268171	108	406	795	3.82e-11	329	84	189	56	31
unique_7290	130	258	1297	ENSP00000225577	114	241	526	7.17e-10	132	39	86	7	10
unique_7290	129	260	1297	ENSP00000482642	997	1127	1295	3.92e-08	135	36	92	7	10
unique_7290	215	345	1297	ENSP00000288135	772	901	977	2.50e-07	133	39	89	5	10
unique_7290	215	260	1297	ENSP00000257290	798	843	1090	3.19e-07	46	21	25	0	4
unique_7290	116	260	1297	ENSP00000263798	527	680	891	1.14e-05	162	38	99	25	11
unique_7290	133	258	1297	ENSP00000358991	233	363	634	2.28e-05	134	36	87	11	10
unique_7290	133	258	1297	ENSP00000377291	233	363	683	3.57e-05	134	36	87	11	10
unique_7290	150	257	1297	ENSP00000397550	240	357	488	6.87e-05	118	35	73	10	8
unique_7337	911	971	1030	ENSP00000373539	499	557	2552	0.006	61	22	37	2	6
unique_7346	857	931	2290	ENSP00000383125	390	460	484	3.19e-05	76	26	44	6	3
unique_7351	609	643	2332	ENSP00000286614	293	328	608	6.61e-04	36	15	20	1	2
unique_7351	615	742	2332	ENSP00000367227	8	146	473	0.009	145	37	85	23	5
unique_7351	615	742	2332	ENSP00000367230	8	146	473	0.009	145	37	85	23	5
unique_7353	228	625	664	ENSP00000449607	25	448	488	9.67e-08	433	88	301	44	60
unique_7358	1890	2005	2937	ENSP00000414544	701	820	821	5.47e-04	120	33	83	4	4
unique_7358	2719	2758	2937	ENSP00000373539	2421	2460	2552	0.004	40	13	27	0	1
unique_7358	1904	2016	2937	ENSP00000308117	541	665	758	0.004	128	33	77	18	4
unique_7358	1887	1982	2937	ENSP00000351605	590	685	707	0.006	97	26	69	2	3
unique_7358	1887	1982	2937	ENSP00000429528	558	653	675	0.007	97	26	69	2	3
unique_7370	301	578	795	ENSP00000225577	96	374	526	4.08e-66	281	106	170	5	35
unique_7370	293	507	795	ENSP00000358991	209	439	634	4.64e-11	236	61	149	26	27
unique_7370	301	539	795	ENSP00000263798	523	776	891	1.50e-10	263	67	163	33	30
unique_7370	293	491	795	ENSP00000377291	209	420	683	2.93e-10	217	57	137	23	25
unique_7370	301	495	795	ENSP00000482642	981	1182	1295	1.37e-09	204	55	138	11	25
unique_7370	301	488	795	ENSP00000397550	212	413	488	2.55e-06	214	56	120	38	24
unique_7370	395	510	795	ENSP00000257290	794	912	1090	4.06e-06	122	33	80	9	15
unique_7370	403	539	795	ENSP00000288135	775	914	977	7.79e-06	142	31	104	7	17
unique_7448	167	237	1009	ENSP00000302716	1218	1289	4494	0.006	72	20	51	1	7
unique_7451	266	308	970	ENSP00000403447	1634	1676	2004	0.003	43	20	23	0	4
unique_7469	133	319	713	ENSP00000403447	1678	1859	2004	2.33e-06	187	56	126	5	26
unique_7469	209	275	713	ENSP00000403447	1619	1686	2004	6.62e-04	68	26	41	1	26
unique_7483	780	872	975	ENSP00000500170	150	232	313	0.002	94	28	54	12	10
unique_7551	1324	1551	1567	ENSP00000225577	91	289	526	4.96e-11	240	58	129	53	15
unique_7551	1403	1550	1567	ENSP00000257290	768	890	1090	1.07e-05	155	42	74	39	9
unique_7551	1447	1550	1567	ENSP00000288135	780	864	977	0.002	109	34	46	29	7
unique_7551	505	540	1567	ENSP00000375048	30	65	117	0.007	36	14	22	0	2
unique_7572	149	246	814	ENSP00000352071	220	308	1157	1.34e-06	99	31	57	11	23
unique_7572	199	246	814	ENSP00000352071	717	761	1157	0.002	49	18	26	5	23
unique_7572	216	335	814	ENSP00000352071	940	1028	1157	0.008	122	32	55	35	23
unique_7572	149	246	814	ENSP00000403885	220	308	1122	1.40e-06	99	31	57	11	25
unique_7572	199	246	814	ENSP00000403885	717	761	1122	0.003	49	18	26	5	25
unique_7572	216	335	814	ENSP00000403885	940	1028	1122	0.009	122	32	55	35	25
unique_7572	144	345	814	ENSP00000403885	321	482	1122	0.009	203	42	119	42	25
unique_7572	192	335	814	ENSP00000346990	385	492	496	0.002	145	40	67	38	18
unique_7576	76	381	450	ENSP00000225577	91	352	526	4.71e-20	316	75	177	64	68
unique_7576	76	290	450	ENSP00000263798	518	726	891	4.26e-12	226	64	134	28	48
unique_7576	71	243	450	ENSP00000377291	207	363	683	9.15e-09	185	54	91	40	38
unique_7576	71	243	450	ENSP00000358991	207	363	634	9.69e-09	185	54	91	40	38
unique_7576	81	290	450	ENSP00000482642	981	1175	1295	4.84e-08	217	49	139	29	47
unique_7576	183	290	450	ENSP00000257290	781	889	1090	4.13e-07	110	26	81	3	24
unique_7576	203	290	450	ENSP00000288135	775	863	977	7.52e-07	91	29	57	5	20
unique_7576	78	289	450	ENSP00000397550	209	413	488	1.42e-06	239	65	113	61	47
unique_7584	16	90	288	ENSP00000403447	1651	1726	2004	3.01e-07	76	29	46	1	42
unique_7584	4	86	288	ENSP00000403447	1605	1688	2004	1.19e-06	84	29	54	1	42
unique_7584	14	124	288	ENSP00000403447	1682	1793	2004	2.16e-05	112	36	75	1	42
unique_7584	12	93	288	ENSP00000403447	1714	1795	2004	8.54e-04	82	27	55	0	42
unique_7595	2327	2401	2681	ENSP00000414544	738	819	821	0.001	82	26	49	7	3
unique_7617	28	396	438	ENSP00000479005	105	417	492	4.66e-12	382	91	209	82	84
unique_7685	133	214	989	ENSP00000254301	31	125	251	1.91e-05	95	31	51	13	8
unique_7695	276	386	658	ENSP00000499129	182	292	646	6.44e-05	115	29	78	8	18
unique_7695	285	395	658	ENSP00000499129	76	192	646	3.80e-04	121	30	77	14	18
unique_7700	146	393	544	ENSP00000499129	62	281	646	5.12e-34	257	87	124	46	51
unique_7700	287	421	544	ENSP00000499129	64	198	646	1.60e-22	142	53	75	14	51
unique_7700	151	264	544	ENSP00000499129	181	294	646	4.30e-18	120	44	64	12	51
unique_7700	295	404	544	ENSP00000499129	535	645	646	6.56e-17	113	45	63	5	51
unique_7700	147	260	544	ENSP00000499129	525	642	646	2.86e-15	119	41	72	6	51
unique_7705	1555	1675	1778	ENSP00000225577	181	293	526	1.05e-09	122	35	77	10	7
unique_7715	109	236	602	ENSP00000499129	182	305	646	9.92e-08	128	35	89	4	21
unique_7715	109	209	602	ENSP00000499129	67	172	646	5.77e-04	108	31	68	9	21
unique_7722	880	1145	1162	ENSP00000265724	385	649	1281	3.36e-57	266	107	158	1	24
unique_7722	868	1126	1162	ENSP00000265724	1016	1275	1281	1.09e-53	264	107	148	9	24
unique_7722	874	1116	1162	ENSP00000497274	1285	1526	1546	3.60e-33	252	84	149	19	24
unique_7722	883	1150	1162	ENSP00000497274	633	883	1546	1.11e-23	273	76	170	27	24
unique_7722	903	1096	1162	ENSP00000363868	913	1112	2262	2.07e-16	210	54	130	26	19
unique_7722	901	1116	1162	ENSP00000363868	1923	2136	2262	5.65e-10	236	50	144	42	19
unique_7722	920	1106	1162	ENSP00000426917	77	268	612	6.71e-11	197	58	124	15	16
unique_7759	298	770	774	ENSP00000265724	192	642	1281	1.76e-61	495	162	267	66	61
unique_7759	499	750	774	ENSP00000265724	1033	1267	1281	7.80e-55	254	107	126	21	61
unique_7759	387	744	774	ENSP00000497274	1176	1523	1546	9.38e-38	371	107	228	36	50
unique_7759	539	770	774	ENSP00000497274	656	876	1546	5.01e-25	235	69	149	17	50
unique_7759	531	738	774	ENSP00000363868	910	1114	2262	2.11e-16	212	50	151	11	27
unique_7759	537	716	774	ENSP00000363868	1929	2104	2262	1.03e-04	187	35	134	18	27
unique_7759	484	743	774	ENSP00000426917	21	274	612	1.49e-14	269	74	171	24	34
unique_7760	2398	2553	5664	ENSP00000354080	631	776	989	1.38e-07	166	53	83	30	20
unique_7760	2669	2825	5664	ENSP00000354080	631	791	989	2.43e-06	168	49	101	18	20
unique_7760	3523	3621	5664	ENSP00000354080	700	793	989	1.59e-05	99	30	64	5	20
unique_7760	1959	2102	5664	ENSP00000354080	649	777	989	3.10e-05	150	44	79	27	20
unique_7760	2302	2434	5664	ENSP00000354080	640	795	989	4.64e-05	160	53	76	31	20
unique_7760	2743	2897	5664	ENSP00000354080	649	793	989	4.18e-04	169	52	79	38	20
unique_7760	2878	3008	5664	ENSP00000354080	647	764	989	0.001	145	45	59	41	20
unique_7760	1897	2050	5664	ENSP00000354080	645	778	989	0.002	159	42	87	30	20
unique_7760	1163	1332	5664	ENSP00000354080	621	778	989	0.003	180	53	95	32	20
unique_7760	2506	2645	5664	ENSP00000354080	619	768	989	0.005	164	49	77	38	20
unique_7792	528	663	2672	ENSP00000354080	633	777	989	0.007	150	45	86	19	5
unique_7795	95	199	288	ENSP00000403447	868	961	2004	4.83e-06	105	37	57	11	46
unique_7795	75	202	288	ENSP00000403447	661	801	2004	1.82e-04	153	42	74	37	46
unique_7795	71	201	288	ENSP00000403447	929	1082	2004	0.005	157	39	89	29	46
unique_7795	82	202	288	ENSP00000403447	167	272	2004	0.007	122	33	72	17	46
unique_7795	91	173	288	ENSP00000403447	414	486	2004	0.008	83	23	50	10	46
unique_7827	6	85	2606	ENSP00000414544	739	820	821	0.003	82	26	54	2	3
unique_7838	2838	2993	3827	ENSP00000354080	604	777	989	7.24e-09	174	55	101	18	19
unique_7838	1442	1562	3827	ENSP00000354080	645	765	989	3.14e-06	127	41	74	12	19
unique_7838	3396	3542	3827	ENSP00000354080	647	793	989	1.25e-04	164	53	77	34	19
unique_7838	3300	3415	3827	ENSP00000354080	676	793	989	1.37e-04	122	41	71	10	19
unique_7838	2919	3074	3827	ENSP00000354080	647	777	989	6.82e-04	157	44	86	27	19
unique_7838	3049	3186	3827	ENSP00000354080	642	764	989	0.006	145	42	74	29	19
unique_7846	53	331	600	ENSP00000366809	72	323	443	3.93e-06	289	71	171	47	47
unique_7848	222	425	688	ENSP00000366809	144	347	443	2.25e-07	219	62	127	30	30
unique_7886	1920	2027	2705	ENSP00000414544	728	816	821	0.002	110	29	58	23	10
unique_7886	1905	1997	2705	ENSP00000414544	728	816	821	0.003	98	27	57	14	10
unique_7886	1950	2042	2705	ENSP00000414544	728	816	821	0.003	98	28	56	14	10
unique_7886	1965	2057	2705	ENSP00000414544	728	816	821	0.004	98	27	57	14	10
unique_7886	1875	1952	2705	ENSP00000414544	728	816	821	0.004	89	24	54	11	10
unique_7886	2069	2147	2705	ENSP00000414544	729	816	821	0.007	88	22	57	9	10
unique_7907	1528	1623	4533	ENSP00000414544	730	816	821	8.43e-05	104	33	46	25	2
unique_7916	685	786	789	ENSP00000225577	255	353	526	5.58e-07	107	30	64	13	24
unique_7916	247	333	789	ENSP00000225577	144	225	526	0.001	87	22	60	5	24
unique_7942	71	326	514	ENSP00000361965	10	282	364	5.64e-14	279	66	184	29	50
unique_7960	1282	1365	2849	ENSP00000414544	737	820	821	6.07e-04	90	31	47	12	3
unique_7972	3674	3757	4117	ENSP00000414544	737	818	821	0.007	84	23	59	2	2
unique_7982	540	987	1147	ENSP00000403447	103	550	2004	1.86e-29	485	148	263	74	42
unique_7982	520	996	1147	ENSP00000403447	278	812	2004	2.49e-28	547	169	296	82	42
unique_7982	522	982	1147	ENSP00000403447	695	1193	2004	9.31e-24	508	150	302	56	42
unique_7982	746	994	1147	ENSP00000403447	35	300	2004	1.02e-10	292	90	133	69	42
unique_7982	520	659	1147	ENSP00000403447	970	1125	2004	6.65e-10	158	53	85	20	42
unique_7982	703	986	1147	ENSP00000275358	1302	1550	1591	3.18e-20	285	92	156	37	40
unique_7982	758	996	1147	ENSP00000275358	1313	1496	1591	1.35e-13	244	73	106	65	40
unique_7982	540	950	1147	ENSP00000275358	1204	1583	1591	1.01e-12	429	117	245	67	40
unique_7982	856	988	1147	ENSP00000275358	1297	1456	1591	4.36e-08	165	52	76	37	40
unique_7982	535	626	1147	ENSP00000275358	1501	1586	1591	0.003	92	30	56	6	40
unique_7982	536	702	1147	ENSP00000373539	1982	2153	2552	7.13e-09	185	63	91	31	43
unique_7982	518	656	1147	ENSP00000373539	195	356	2552	3.07e-08	164	50	87	27	43
unique_7982	524	773	1147	ENSP00000373539	710	973	2552	7.62e-08	285	81	148	56	43
unique_7982	522	656	1147	ENSP00000373539	2009	2159	2552	6.94e-07	152	47	87	18	43
unique_7982	562	656	1147	ENSP00000373539	120	230	2552	9.01e-07	113	40	53	20	43
unique_7982	537	694	1147	ENSP00000373539	1369	1536	2552	4.82e-06	179	55	92	32	43
unique_7982	510	683	1147	ENSP00000373539	780	964	2552	5.66e-06	202	62	95	45	43
unique_7982	692	916	1147	ENSP00000373539	734	991	2552	9.62e-06	271	80	132	59	43
unique_7982	782	1002	1147	ENSP00000373539	118	330	2552	1.12e-05	251	66	117	68	43
unique_7982	784	982	1147	ENSP00000373539	748	946	2552	2.83e-04	233	64	101	68	43
unique_7982	538	656	1147	ENSP00000373539	134	270	2552	0.004	140	39	77	24	43
unique_7982	580	662	1147	ENSP00000373539	1953	2044	2552	0.008	92	27	56	9	43
unique_7982	679	954	1147	ENSP00000365351	70	404	495	2.20e-07	350	97	164	89	37
unique_7982	562	681	1147	ENSP00000365351	288	420	495	4.06e-04	142	48	63	31	37
unique_7982	527	808	1147	ENSP00000365351	63	398	495	0.001	353	105	160	88	37
unique_7982	753	872	1147	ENSP00000200181	473	598	1823	9.77e-05	133	43	70	20	30
unique_7982	647	820	1147	ENSP00000200181	478	648	1823	3.27e-04	186	56	103	27	30
unique_7982	519	641	1147	ENSP00000200181	460	596	1823	4.98e-04	141	44	75	22	30
unique_7982	922	988	1147	ENSP00000296575	609	669	701	1.39e-04	67	25	36	6	7
unique_7982	903	950	1147	ENSP00000296575	620	668	701	1.71e-04	49	20	28	1	7
unique_7982	524	637	1147	ENSP00000296181	473	596	800	7.12e-04	133	46	59	28	10
unique_7982	562	615	1147	ENSP00000296181	563	613	800	0.006	57	24	24	9	10
unique_8003	1	113	115	ENSP00000274764	11	124	128	7.11e-51	114	77	36	1	98
unique_8004	1	112	114	ENSP00000274764	11	124	128	4.80e-50	114	76	36	2	98
unique_8035	370	425	1451	ENSP00000403447	1634	1688	2004	0.003	56	25	30	1	4
unique_8043	565	779	927	ENSP00000225577	85	308	526	1.78e-15	230	65	144	21	23
unique_8043	673	842	927	ENSP00000288135	771	927	977	4.73e-09	180	59	88	33	18
unique_8043	665	770	927	ENSP00000257290	789	898	1090	5.82e-06	111	31	74	6	11
unique_8043	673	763	927	ENSP00000482642	1081	1176	1295	3.54e-05	97	29	61	7	10
unique_8061	329	369	1151	ENSP00000349783	411	445	1192	0.008	41	18	17	6	4
unique_8064	2268	2376	2412	ENSP00000225577	232	328	526	7.48e-08	110	31	65	14	9
unique_8064	1164	1248	2412	ENSP00000225577	90	175	526	6.53e-05	89	25	57	7	9
unique_8064	1447	1468	2412	ENSP00000225577	205	226	526	7.05e-04	22	13	9	0	9
unique_8064	1170	1283	2412	ENSP00000263798	523	642	891	2.77e-06	122	38	74	10	5
unique_8064	2194	2331	2412	ENSP00000257290	755	898	1090	0.007	147	37	98	12	6
unique_8096	42	128	920	ENSP00000354080	640	732	989	0.008	97	29	54	14	9
unique_8135	14	155	187	ENSP00000403447	1599	1740	2004	8.17e-07	147	48	89	10	88
unique_8135	41	177	187	ENSP00000403447	1694	1832	2004	7.56e-04	144	45	87	12	88
unique_8135	40	140	187	ENSP00000403447	1726	1823	2004	0.002	101	35	63	3	88
unique_8135	48	125	187	ENSP00000459962	202	293	840	8.66e-04	93	29	48	16	55
unique_8135	96	149	187	ENSP00000459962	173	234	840	0.004	62	23	31	8	55
unique_8160	870	903	1762	ENSP00000225577	256	289	526	4.39e-04	34	11	23	0	2
unique_8208	4749	4782	5071	ENSP00000225577	209	241	526	7.89e-05	34	18	15	1	1
unique_8208	4741	4784	5071	ENSP00000482642	1085	1127	1295	0.003	44	17	26	1	1
unique_8316	680	825	877	ENSP00000499129	491	637	646	8.26e-27	150	58	85	7	34
unique_8316	134	280	877	ENSP00000499129	180	326	646	3.49e-19	149	47	98	4	34
unique_8316	132	237	877	ENSP00000499129	63	166	646	7.60e-16	106	37	67	2	34
unique_8316	719	816	877	ENSP00000499129	66	161	646	3.68e-15	101	40	53	8	34
unique_8316	716	819	877	ENSP00000499129	178	279	646	2.53e-12	106	39	61	6	34
unique_8316	145	238	877	ENSP00000499129	540	634	646	3.41e-05	98	26	65	7	34
unique_8335	202	256	602	ENSP00000366809	255	308	443	5.89e-04	55	19	35	1	9
unique_8339	165	228	261	ENSP00000305647	5	68	117	1.88e-07	64	21	43	0	25
unique_8380	717	953	1317	ENSP00000225577	95	293	526	6.52e-11	246	59	131	56	18
unique_8380	717	1008	1317	ENSP00000482642	980	1227	1295	4.34e-10	292	62	186	44	22
unique_8380	719	1014	1317	ENSP00000358991	218	474	634	6.64e-08	299	72	182	45	22
unique_8380	719	956	1317	ENSP00000377291	218	427	683	1.06e-06	241	60	147	34	18
unique_8380	850	1015	1317	ENSP00000257290	815	949	1090	2.99e-04	167	40	94	33	13
unique_8380	717	885	1317	ENSP00000263798	522	687	891	3.28e-04	176	43	116	17	13
unique_8380	790	875	1317	ENSP00000397550	278	357	488	6.00e-04	88	25	53	10	7
unique_8432	69	115	1013	ENSP00000499129	175	221	646	1.03e-04	47	17	30	0	5
unique_8432	91	120	1013	ENSP00000499129	546	575	646	0.002	30	12	18	0	5
unique_8485	210	339	371	ENSP00000225577	209	336	526	2.71e-04	140	38	80	22	35
unique_8530	422	601	623	ENSP00000225577	201	355	526	0.003	188	40	107	41	29
unique_8574	138	848	1032	ENSP00000260197	100	753	2215	3.75e-70	740	211	414	115	69
unique_8574	154	892	1032	ENSP00000256637	135	787	832	1.12e-57	770	203	419	148	72
