# Supplementary material for: Molecular Mimicry between Toxoplasma gondii B-Cell Epitopes and Neurodevelopmental Proteins: An Immunoinformatic Approach
Source: Biomolecules. 2024 Aug 1;14(8):933. doi: 10.3390/biom14080933 (PMC11352964; doi:10.3390/biom14080933)
Supplement: Supplementary file 1 [file biomolecules-14-00933-s001.zip › Supplemental S2/random/blast-all_methods-hs_surface_random_21-filtered.txt]

unique_87	62	1261	1266	ENSP00000444095	97	1209	1217	0.0	1210	463	640	107	99
unique_87	12	559	1266	ENSP00000444095	691	1210	1217	3.03e-100	551	196	321	34	99
unique_127	5	99	107	ENSP00000298119	580	673	720	0.008	95	21	73	1	89
unique_129	12	259	283	ENSP00000482642	979	1227	1295	7.31e-14	255	63	179	13	88
unique_129	12	259	283	ENSP00000341325	1036	1284	1352	7.36e-14	255	63	179	13	88
unique_129	13	265	283	ENSP00000342838	1015	1276	1371	1.28e-13	270	64	181	25	89
unique_277	5	624	666	ENSP00000506097	30	606	617	0.0	623	377	197	49	93
unique_355	1	267	270	ENSP00000484113	2	268	273	4.04e-104	267	137	130	0	99
unique_355	1	267	270	ENSP00000425035	2	268	273	4.04e-104	267	137	130	0	99
unique_355	1	267	270	ENSP00000393320	2	268	273	4.04e-104	267	137	130	0	99
unique_355	1	267	270	ENSP00000422182	2	268	273	4.04e-104	267	137	130	0	99
unique_355	8	270	270	ENSP00000441875	19	283	300	1.62e-89	267	132	129	6	97
unique_459	12	343	469	ENSP00000262455	17	366	407	7.59e-30	354	92	236	26	94
unique_459	356	462	469	ENSP00000262455	37	146	407	1.17e-08	111	23	83	5	94
unique_732	8	169	192	ENSP00000265986	54	230	1020	4.86e-49	177	81	81	15	84
unique_1170	82	457	465	ENSP00000437073	395	776	2055	3.20e-27	394	98	266	30	81
unique_1200	106	706	727	ENSP00000506097	28	601	617	0.0	618	308	249	61	83
unique_2410	1	254	282	ENSP00000342838	1009	1275	1371	1.56e-17	269	59	193	17	90
unique_2410	9	249	282	ENSP00000341325	1039	1284	1352	3.34e-15	251	61	175	15	85
unique_2410	9	249	282	ENSP00000482642	982	1227	1295	3.38e-15	251	61	175	15	85
unique_2410	1	249	282	ENSP00000357493	1937	2201	2342	1.81e-08	268	54	192	22	88
unique_2519	14	475	564	ENSP00000265986	558	939	1020	2.59e-14	467	99	278	90	82
unique_2813	19	479	530	ENSP00000217420	7	477	526	3.15e-10	491	101	340	50	87
unique_2889	275	517	525	ENSP00000444095	967	1207	1217	6.23e-41	247	85	152	10	97
unique_2889	10	517	525	ENSP00000444095	107	562	1217	2.68e-40	530	145	289	96	97
unique_2998	32	473	474	ENSP00000234590	1	431	435	0.0	444	292	137	15	93
unique_4007	19	563	567	ENSP00000373620	33	552	574	1.02e-10	575	136	354	85	96
unique_4296	7	171	201	ENSP00000005257	14	178	207	3.22e-36	166	66	98	2	82
unique_4296	8	178	201	ENSP00000449241	407	573	1193	9.10e-06	177	46	115	16	85
unique_4468	18	554	574	ENSP00000373620	21	555	574	0.0	537	296	239	2	94
unique_4643	80	656	666	ENSP00000373620	13	555	574	2.03e-119	578	204	338	36	87
unique_4879	22	185	193	ENSP00000005257	16	172	207	1.23e-09	167	41	113	13	85
unique_4879	17	184	193	ENSP00000449241	402	562	1193	7.01e-05	177	50	102	25	87
unique_5210	9	296	350	ENSP00000492290	240	529	533	4.51e-11	321	83	174	64	82
unique_5210	9	296	350	ENSP00000489707	240	529	533	4.51e-11	321	83	174	64	82
unique_5312	12	289	289	ENSP00000441875	18	298	300	1.73e-103	281	146	132	3	96
unique_5312	8	273	289	ENSP00000484113	4	270	273	2.26e-95	268	137	128	3	92
unique_5312	8	273	289	ENSP00000425035	4	270	273	2.26e-95	268	137	128	3	92
unique_5312	8	273	289	ENSP00000393320	4	270	273	2.26e-95	268	137	128	3	92
unique_5312	8	273	289	ENSP00000422182	4	270	273	2.26e-95	268	137	128	3	92
unique_5488	8	114	115	ENSP00000215754	11	114	116	1.01e-12	107	32	72	3	93
unique_5801	6	258	294	ENSP00000342838	1014	1277	1371	2.81e-14	270	69	178	23	86
unique_5801	8	255	294	ENSP00000357493	1944	2205	2342	3.23e-14	268	66	176	26	84
unique_5801	7	251	294	ENSP00000341325	1037	1284	1352	1.03e-11	254	60	179	15	83
unique_5801	7	251	294	ENSP00000482642	980	1227	1295	1.04e-11	254	60	179	15	83
unique_5801	6	257	294	ENSP00000492290	237	494	533	1.62e-08	280	70	160	50	86
unique_5801	6	257	294	ENSP00000489707	237	494	533	1.62e-08	280	70	160	50	86
unique_6214	19	931	1021	ENSP00000265986	46	944	1020	9.62e-99	925	251	636	38	89
unique_6681	228	1544	1544	ENSP00000444095	35	1214	1217	0.0	1324	485	688	151	85
unique_6681	244	835	1544	ENSP00000444095	647	1216	1217	3.97e-104	607	226	329	52	85
unique_7032	28	533	545	ENSP00000373620	41	554	574	2.44e-08	555	120	345	90	93
unique_7192	48	378	378	ENSP00000481874	105	401	492	6.65e-12	333	77	218	38	88
unique_7573	32	650	667	ENSP00000506097	20	606	617	0.0	625	413	168	44	93
unique_7617	28	396	438	ENSP00000481874	105	417	492	4.67e-12	382	91	209	82	84
unique_8193	13	211	328	ENSP00000495993	817	983	1014	5.58e-16	199	66	101	32	94
unique_8193	15	280	328	ENSP00000495993	733	996	1014	7.40e-16	277	79	174	24	94
unique_8193	156	309	328	ENSP00000495993	816	970	1014	9.25e-09	155	46	108	1	94
unique_8193	3	163	328	ENSP00000495993	835	991	1014	2.37e-05	161	42	115	4	94
unique_8318	3	442	443	ENSP00000234590	3	431	435	0.0	442	273	154	15	99
