# Supplementary material for: Molecular Mimicry between Toxoplasma gondii B-Cell Epitopes and Neurodevelopmental Proteins: An Immunoinformatic Approach
Source: Biomolecules. 2024 Aug 1;14(8):933. doi: 10.3390/biom14080933 (PMC11352964; doi:10.3390/biom14080933)
Supplement: Supplementary file 1 [file biomolecules-14-00933-s001.zip › Supplemental S2/random/blast-all_methods-hs_surface_random_21-protein_ids.txt]

ENSP00000005257
ENSP00000215754
ENSP00000217420
ENSP00000234590
ENSP00000262455
ENSP00000265986
ENSP00000298119
ENSP00000341325
ENSP00000342838
ENSP00000357493
ENSP00000373620
ENSP00000393320
ENSP00000422182
ENSP00000425035
ENSP00000437073
ENSP00000441875
ENSP00000444095
ENSP00000449241
ENSP00000481874
ENSP00000482642
ENSP00000484113
ENSP00000489707
ENSP00000492290
ENSP00000495993
ENSP00000506097
