# Supplementary material for: Molecular Mimicry between Toxoplasma gondii B-Cell Epitopes and Neurodevelopmental Proteins: An Immunoinformatic Approach
Source: Biomolecules. 2024 Aug 1;14(8):933. doi: 10.3390/biom14080933 (PMC11352964; doi:10.3390/biom14080933)
Supplement: Supplementary file 1 [file biomolecules-14-00933-s001.zip › Supplemental S2/random/blast-all_methods-hs_surface_random_21.txt]

unique_2	1470	1592	2375	ENSP00000503116	3	106	449	0.006	123	35	69	19	5
unique_2	1470	1592	2375	ENSP00000504728	3	106	449	0.006	123	35	69	19	5
unique_9	43	197	541	ENSP00000373620	47	197	574	2.19e-07	159	42	105	12	29
unique_35	370	908	1044	ENSP00000498246	56	571	656	4.89e-55	559	154	342	63	52
unique_35	370	908	1044	ENSP00000237612	56	571	656	4.89e-55	559	154	342	63	52
unique_35	276	922	1044	ENSP00000381467	6	601	667	1.39e-42	671	171	401	99	62
unique_35	379	592	1044	ENSP00000494609	428	615	1326	1.43e-09	220	67	115	38	20
unique_35	378	538	1044	ENSP00000444095	345	497	1217	2.68e-07	166	42	106	18	21
unique_35	378	592	1044	ENSP00000444095	988	1191	1217	5.99e-06	222	58	139	25	21
unique_35	352	611	1044	ENSP00000497274	1291	1529	1546	4.33e-05	270	61	168	41	25
unique_35	388	543	1044	ENSP00000497274	663	793	1546	1.88e-04	158	44	85	29	25
unique_35	378	534	1044	ENSP00000003084	440	574	1481	2.40e-04	160	43	89	28	15
unique_62	163	220	279	ENSP00000446490	299	358	461	3.89e-08	60	23	35	2	21
unique_62	152	208	279	ENSP00000482642	1079	1139	1295	6.04e-05	61	19	38	4	20
unique_62	152	208	279	ENSP00000341325	1136	1196	1352	7.17e-05	61	19	38	4	20
unique_62	156	203	279	ENSP00000377291	319	368	683	2.03e-04	50	16	32	2	17
unique_62	168	221	279	ENSP00000492290	355	412	533	6.77e-04	58	19	35	4	19
unique_62	168	221	279	ENSP00000489707	355	412	533	6.77e-04	58	19	35	4	19
unique_62	158	230	279	ENSP00000342838	1130	1199	1371	0.004	75	20	48	7	26
unique_70	1	172	215	ENSP00000005257	2	175	207	2.52e-36	175	68	103	4	80
unique_70	12	177	215	ENSP00000449241	407	571	1193	4.03e-04	175	42	114	19	77
unique_75	766	1421	1941	ENSP00000497274	636	1233	1546	5.63e-107	664	229	361	74	72
unique_75	294	689	1941	ENSP00000497274	198	617	1546	7.58e-58	433	142	241	50	72
unique_75	1509	1734	1941	ENSP00000497274	1233	1419	1546	4.45e-47	226	95	92	39	72
unique_75	1815	1913	1941	ENSP00000497274	1423	1521	1546	1.12e-26	99	54	45	0	72
unique_75	780	996	1941	ENSP00000497274	1314	1525	1546	1.33e-14	225	65	139	21	72
unique_75	1821	1924	1941	ENSP00000497274	753	859	1546	4.94e-05	107	29	75	3	72
unique_75	758	1421	1941	ENSP00000494609	403	974	1326	1.08e-80	671	205	360	106	73
unique_75	290	693	1941	ENSP00000494609	12	394	1326	1.14e-49	405	112	270	23	73
unique_75	1507	1734	1941	ENSP00000494609	972	1159	1326	1.68e-39	228	85	103	40	73
unique_75	1818	1929	1941	ENSP00000494609	1166	1277	1326	1.47e-30	112	55	57	0	73
unique_75	757	983	1941	ENSP00000494609	1032	1252	1326	2.64e-12	234	62	152	20	73
unique_75	1632	1728	1941	ENSP00000494609	428	510	1326	2.26e-06	97	30	53	14	73
unique_75	1822	1908	1941	ENSP00000494609	528	615	1326	8.65e-04	88	23	64	1	73
unique_75	290	1000	1941	ENSP00000003084	5	642	1481	2.76e-65	716	191	442	83	64
unique_75	1508	1734	1941	ENSP00000003084	1123	1328	1481	1.31e-28	228	73	132	23	64
unique_75	1212	1415	1941	ENSP00000003084	916	1117	1481	3.38e-23	207	57	142	8	64
unique_75	1818	1923	1941	ENSP00000003084	1335	1439	1481	7.82e-17	106	40	65	1	64
unique_75	460	995	1941	ENSP00000003084	942	1430	1481	2.33e-09	559	113	353	93	64
unique_75	1824	1902	1941	ENSP00000003084	543	622	1481	7.43e-05	80	26	53	1	64
unique_75	1628	1728	1941	ENSP00000003084	437	523	1481	3.22e-04	101	28	59	14	64
unique_75	782	1056	1941	ENSP00000444095	345	623	1217	5.34e-17	290	78	186	26	27
unique_75	1611	1737	1941	ENSP00000444095	324	452	1217	1.25e-14	130	44	82	4	27
unique_75	1821	1929	1941	ENSP00000444095	1104	1212	1217	1.77e-14	109	39	70	0	27
unique_75	782	1004	1941	ENSP00000444095	988	1210	1217	2.67e-14	231	63	152	16	27
unique_75	1818	1927	1941	ENSP00000444095	456	565	1217	1.51e-13	110	38	72	0	27
unique_75	1611	1753	1941	ENSP00000444095	967	1110	1217	2.58e-12	149	44	94	11	27
unique_75	1626	1701	1941	ENSP00000381467	87	168	667	4.06e-05	85	29	44	12	15
unique_75	781	992	1941	ENSP00000381467	99	304	667	0.001	224	53	141	30	15
unique_75	795	1062	1941	ENSP00000498246	75	339	656	2.57e-04	281	58	194	29	14
unique_75	795	1062	1941	ENSP00000237612	75	339	656	2.57e-04	281	58	194	29	14
unique_81	10	172	212	ENSP00000005257	14	175	207	4.97e-32	164	67	94	3	77
unique_81	12	181	212	ENSP00000449241	408	575	1193	1.68e-06	176	38	124	14	80
unique_85	77	512	821	ENSP00000437073	389	840	2055	6.15e-33	457	126	305	26	53
unique_87	62	1261	1266	ENSP00000444095	97	1209	1217	0.0	1210	463	640	107	99
unique_87	12	559	1266	ENSP00000444095	691	1210	1217	3.03e-100	551	196	321	34	99
unique_87	997	1255	1266	ENSP00000497274	1300	1529	1546	8.91e-31	260	81	148	31	56
unique_87	310	553	1266	ENSP00000497274	1298	1530	1546	9.27e-28	245	78	154	13	56
unique_87	296	573	1266	ENSP00000497274	620	884	1546	5.57e-19	291	77	175	39	56
unique_87	841	1265	1266	ENSP00000497274	490	866	1546	8.93e-15	434	101	267	66	56
unique_87	310	557	1266	ENSP00000494609	1039	1274	1326	2.36e-30	249	84	151	14	65
unique_87	733	1260	1266	ENSP00000494609	788	1274	1326	5.42e-27	552	133	330	89	65
unique_87	1013	1249	1266	ENSP00000494609	426	622	1326	3.70e-19	238	67	129	42	65
unique_87	278	572	1266	ENSP00000494609	372	640	1326	7.60e-19	302	80	182	40	65
unique_87	329	616	1266	ENSP00000003084	440	708	1481	4.79e-18	298	76	183	39	55
unique_87	857	1262	1266	ENSP00000003084	1055	1444	1481	5.44e-18	429	92	275	62	55
unique_87	329	549	1266	ENSP00000003084	1226	1435	1481	3.20e-15	221	54	156	11	55
unique_87	1013	1251	1266	ENSP00000003084	439	637	1481	2.19e-12	240	61	137	42	55
unique_87	311	486	1266	ENSP00000381467	76	251	667	3.19e-14	188	55	109	24	36
unique_87	943	1217	1266	ENSP00000381467	21	277	667	7.76e-13	290	72	170	48	36
unique_87	326	597	1266	ENSP00000498246	60	350	656	4.34e-11	301	76	186	39	35
unique_87	1029	1204	1266	ENSP00000498246	77	235	656	1.71e-07	184	48	103	33	35
unique_87	326	597	1266	ENSP00000237612	60	350	656	4.34e-11	301	76	186	39	35
unique_87	1029	1204	1266	ENSP00000237612	77	235	656	1.71e-07	184	48	103	33	35
unique_117	124	311	424	ENSP00000446490	232	385	461	1.84e-11	194	50	98	46	44
unique_117	123	222	424	ENSP00000482642	1023	1125	1295	2.10e-11	103	33	67	3	24
unique_117	123	222	424	ENSP00000341325	1080	1182	1352	2.44e-11	103	33	67	3	24
unique_117	75	222	424	ENSP00000342838	1010	1170	1371	2.54e-07	161	40	108	13	35
unique_117	57	222	424	ENSP00000377291	218	363	683	3.48e-06	178	38	96	44	39
unique_117	56	325	424	ENSP00000357493	1944	2168	2342	8.40e-06	288	57	150	81	64
unique_117	195	225	424	ENSP00000492290	358	388	533	0.005	31	14	17	0	7
unique_117	195	225	424	ENSP00000489707	358	388	533	0.005	31	14	17	0	7
unique_126	38	194	209	ENSP00000441875	25	188	300	1.09e-08	164	42	115	7	75
unique_126	79	195	209	ENSP00000484113	57	170	273	4.45e-05	118	27	86	5	56
unique_126	79	195	209	ENSP00000425035	57	170	273	4.45e-05	118	27	86	5	56
unique_126	79	195	209	ENSP00000393320	57	170	273	4.45e-05	118	27	86	5	56
unique_126	79	195	209	ENSP00000422182	57	170	273	4.45e-05	118	27	86	5	56
unique_127	5	99	107	ENSP00000298119	580	673	720	0.008	95	21	73	1	89
unique_129	12	259	283	ENSP00000482642	979	1227	1295	7.31e-14	255	63	179	13	88
unique_129	12	259	283	ENSP00000341325	1036	1284	1352	7.36e-14	255	63	179	13	88
unique_129	13	265	283	ENSP00000342838	1015	1276	1371	1.28e-13	270	64	181	25	89
unique_129	15	209	283	ENSP00000446490	192	382	461	4.83e-13	200	59	127	14	69
unique_129	8	206	283	ENSP00000377291	211	416	683	5.19e-08	211	47	147	17	70
unique_129	87	263	283	ENSP00000357493	2018	2205	2342	4.03e-07	188	40	137	11	63
unique_129	132	259	283	ENSP00000492290	355	513	533	5.61e-06	160	41	86	33	45
unique_129	132	259	283	ENSP00000489707	355	513	533	5.61e-06	160	41	86	33	45
unique_157	128	276	346	ENSP00000005257	16	141	207	0.008	152	35	88	29	43
unique_184	292	402	762	ENSP00000506097	246	357	617	0.008	113	27	83	3	15
unique_221	284	673	852	ENSP00000262455	31	381	407	1.16e-06	403	87	251	65	46
unique_248	392	498	1129	ENSP00000446490	299	383	461	1.59e-06	107	32	53	22	9
unique_248	469	493	1129	ENSP00000342838	1190	1215	1371	0.004	26	15	10	1	2
unique_271	153	758	765	ENSP00000381467	93	658	667	9.90e-77	615	188	369	58	79
unique_271	158	763	765	ENSP00000498246	61	653	656	5.35e-71	629	189	381	59	79
unique_271	158	763	765	ENSP00000237612	61	653	656	5.35e-71	629	189	381	59	79
unique_271	159	360	765	ENSP00000444095	344	546	1217	7.54e-15	213	66	126	21	29
unique_271	160	378	765	ENSP00000444095	988	1207	1217	1.21e-12	234	66	139	29	29
unique_271	161	366	765	ENSP00000494609	428	615	1326	3.52e-08	209	53	132	24	28
unique_271	155	362	765	ENSP00000494609	1054	1252	1326	4.80e-04	218	57	132	29	28
unique_271	160	338	765	ENSP00000003084	1226	1400	1481	8.96e-07	188	49	117	22	27
unique_271	160	366	765	ENSP00000003084	440	628	1481	1.73e-05	215	50	131	34	27
unique_271	164	385	765	ENSP00000497274	657	862	1546	1.02e-05	231	50	147	34	30
unique_271	157	375	765	ENSP00000497274	1313	1530	1546	1.38e-05	237	53	147	37	30
unique_277	5	624	666	ENSP00000506097	30	606	617	0.0	623	377	197	49	93
unique_282	13	180	213	ENSP00000005257	14	182	207	2.87e-24	170	57	110	3	79
unique_282	18	175	213	ENSP00000449241	411	567	1193	0.001	165	38	112	15	74
unique_286	3005	3162	3281	ENSP00000353408	362	515	578	6.81e-05	161	40	111	10	7
unique_286	3004	3248	3281	ENSP00000353408	300	570	578	4.50e-04	275	56	185	34	7
unique_307	11	164	208	ENSP00000005257	15	168	207	7.94e-30	155	56	97	2	74
unique_307	12	178	208	ENSP00000449241	408	573	1193	0.002	173	36	124	13	80
unique_342	288	375	507	ENSP00000437073	389	481	2055	0.002	95	33	53	9	17
unique_349	441	603	693	ENSP00000492290	263	440	533	3.52e-05	181	39	121	21	24
unique_349	441	603	693	ENSP00000489707	263	440	533	3.52e-05	181	39	121	21	24
unique_350	225	339	3185	ENSP00000350152	245	345	988	2.73e-04	116	32	68	16	4
unique_350	225	339	3185	ENSP00000353421	253	353	996	3.53e-04	116	32	68	16	4
unique_352	313	562	856	ENSP00000365840	126	346	485	8.65e-06	256	66	149	41	29
unique_355	1	267	270	ENSP00000484113	2	268	273	4.04e-104	267	137	130	0	99
unique_355	1	267	270	ENSP00000425035	2	268	273	4.04e-104	267	137	130	0	99
unique_355	1	267	270	ENSP00000393320	2	268	273	4.04e-104	267	137	130	0	99
unique_355	1	267	270	ENSP00000422182	2	268	273	4.04e-104	267	137	130	0	99
unique_355	8	270	270	ENSP00000441875	19	283	300	1.62e-89	267	132	129	6	97
unique_431	63	159	188	ENSP00000327336	114	210	369	6.08e-04	98	23	73	2	52
unique_442	264	508	583	ENSP00000477768	200	448	653	4.66e-06	280	57	157	66	42
unique_442	264	422	583	ENSP00000268171	148	301	795	1.08e-05	178	44	91	43	27
unique_458	37	303	513	ENSP00000341325	1036	1282	1352	3.19e-11	276	63	175	38	52
unique_458	37	303	513	ENSP00000482642	979	1225	1295	3.99e-11	275	63	176	36	52
unique_458	96	262	513	ENSP00000446490	242	388	461	6.87e-11	170	43	101	26	33
unique_458	29	300	513	ENSP00000357493	1934	2196	2342	1.28e-10	289	77	169	43	53
unique_458	33	258	513	ENSP00000377291	211	421	683	6.32e-10	234	57	146	31	44
unique_458	7	266	513	ENSP00000342838	981	1230	1371	1.48e-06	277	57	176	44	51
unique_458	38	254	513	ENSP00000492290	238	440	533	1.91e-05	239	54	127	58	42
unique_458	38	254	513	ENSP00000489707	238	440	533	1.91e-05	239	54	127	58	42
unique_459	12	343	469	ENSP00000262455	17	366	407	7.59e-30	354	92	236	26	94
unique_459	356	462	469	ENSP00000262455	37	146	407	1.17e-08	111	23	83	5	94
unique_468	10	176	225	ENSP00000005257	14	175	207	3.41e-19	168	54	107	7	74
unique_487	168	233	636	ENSP00000380963	45	112	161	7.55e-04	68	23	43	2	10
unique_487	168	228	636	ENSP00000348273	178	240	305	0.003	63	21	40	2	10
unique_506	222	550	758	ENSP00000354080	59	354	989	8.72e-08	341	92	192	57	43
unique_506	305	361	758	ENSP00000354080	57	111	989	2.16e-04	57	21	34	2	43
unique_506	250	644	758	ENSP00000310658	62	436	1000	1.91e-07	426	103	241	82	52
unique_506	240	356	758	ENSP00000366307	296	394	576	0.003	118	38	60	20	15
unique_511	83	194	565	ENSP00000359426	20	139	851	0.008	121	35	76	10	20
unique_532	473	628	672	ENSP00000342838	1137	1288	1371	1.91e-04	166	44	98	24	23
unique_545	92	182	4007	ENSP00000384229	735	820	821	5.65e-04	95	30	52	13	2
unique_564	182	404	923	ENSP00000365840	102	311	485	1.39e-25	228	70	135	23	24
unique_567	32	229	407	ENSP00000446490	189	383	461	4.44e-07	204	52	137	15	49
unique_567	33	237	407	ENSP00000341325	1037	1242	1352	1.09e-05	212	45	154	13	50
unique_567	33	237	407	ENSP00000482642	980	1185	1295	1.25e-05	212	45	154	13	50
unique_567	33	296	407	ENSP00000342838	1015	1280	1371	1.74e-05	285	55	190	40	65
unique_567	25	201	407	ENSP00000492290	230	409	533	3.54e-04	194	45	118	31	43
unique_567	25	201	407	ENSP00000489707	230	409	533	3.54e-04	194	45	118	31	43
unique_567	34	199	407	ENSP00000377291	217	390	683	0.004	178	47	115	16	41
unique_592	96	126	272	ENSP00000261488	142	172	644	0.002	31	13	18	0	11
unique_598	471	893	2159	ENSP00000310658	35	434	1000	6.84e-43	442	150	231	61	62
unique_598	908	1341	2159	ENSP00000310658	45	441	1000	2.92e-38	453	148	230	75	62
unique_598	254	639	2159	ENSP00000310658	35	434	1000	8.84e-33	421	142	223	56	62
unique_598	1118	1535	2159	ENSP00000310658	30	482	1000	1.35e-32	478	151	242	85	62
unique_598	1045	1418	2159	ENSP00000310658	44	434	1000	2.29e-27	417	127	221	69	62
unique_598	606	1003	2159	ENSP00000310658	45	445	1000	3.21e-25	445	131	223	91	62
unique_598	204	555	2159	ENSP00000310658	71	434	1000	2.63e-23	395	114	207	74	62
unique_598	198	423	2159	ENSP00000310658	209	433	1000	2.95e-13	238	64	149	25	62
unique_598	905	1307	2159	ENSP00000354080	30	409	989	6.03e-39	423	140	220	63	61
unique_598	468	881	2159	ENSP00000354080	20	425	989	2.22e-38	437	138	245	54	61
unique_598	522	935	2159	ENSP00000354080	33	430	989	8.53e-38	431	138	243	50	61
unique_598	248	618	2159	ENSP00000354080	17	415	989	7.92e-33	415	132	223	60	61
unique_598	1125	1498	2159	ENSP00000354080	25	391	989	5.35e-32	393	133	215	45	61
unique_598	1258	1520	2159	ENSP00000354080	32	335	989	6.42e-24	314	100	153	61	61
unique_598	204	555	2159	ENSP00000354080	59	393	989	2.53e-22	367	109	211	47	61
unique_598	468	764	2159	ENSP00000366307	194	468	576	3.15e-17	302	92	178	32	60
unique_598	1108	1372	2159	ENSP00000366307	219	466	576	3.93e-15	282	83	148	51	60
unique_598	983	1208	2159	ENSP00000366307	222	468	576	1.30e-13	272	75	126	71	60
unique_598	926	1163	2159	ENSP00000366307	256	466	576	3.13e-11	247	69	133	45	60
unique_598	1113	1346	2159	ENSP00000366307	265	474	576	8.15e-11	259	76	109	74	60
unique_598	280	509	2159	ENSP00000366307	255	466	576	1.01e-10	240	68	134	38	60
unique_598	567	845	2159	ENSP00000366307	224	466	576	1.40e-10	284	83	155	46	60
unique_598	750	989	2159	ENSP00000366307	255	468	576	9.13e-08	246	71	137	38	60
unique_598	1277	1495	2159	ENSP00000366307	256	466	576	2.35e-07	228	66	136	26	60
unique_598	204	333	2159	ENSP00000366307	349	466	576	9.55e-05	131	42	75	14	60
unique_598	760	817	2159	ENSP00000398893	130	185	294	0.001	60	24	30	6	5
unique_598	1258	1300	2159	ENSP00000398893	143	184	294	0.003	45	19	21	5	5
unique_654	30	204	324	ENSP00000441219	69	273	421	0.001	219	59	102	58	54
unique_657	716	905	983	ENSP00000446490	192	383	461	2.80e-17	195	57	130	8	19
unique_657	716	855	983	ENSP00000377291	218	363	683	1.94e-13	150	43	93	14	14
unique_657	716	975	983	ENSP00000482642	982	1246	1295	2.11e-12	271	57	197	17	26
unique_657	716	975	983	ENSP00000341325	1039	1303	1352	2.55e-12	271	57	197	17	26
unique_657	699	965	983	ENSP00000342838	1000	1279	1371	1.20e-11	285	70	192	23	27
unique_657	696	974	983	ENSP00000357493	1919	2219	2342	1.58e-11	310	83	187	40	28
unique_657	712	964	983	ENSP00000492290	236	521	533	5.00e-11	301	77	161	63	26
unique_657	712	964	983	ENSP00000489707	236	521	533	5.00e-11	301	77	161	63	26
unique_664	7	122	547	ENSP00000373620	29	148	574	2.11e-08	120	31	85	4	21
unique_665	175	277	366	ENSP00000446490	288	383	461	4.25e-08	107	32	60	15	28
unique_665	39	311	366	ENSP00000342838	1015	1255	1371	1.57e-07	283	65	166	52	75
unique_665	182	274	366	ENSP00000492290	339	440	533	1.21e-06	107	34	54	19	25
unique_665	182	274	366	ENSP00000489707	339	440	533	1.21e-06	107	34	54	19	25
unique_665	180	290	366	ENSP00000357493	2056	2165	2342	1.40e-04	120	31	70	19	30
unique_665	150	246	366	ENSP00000377291	291	398	683	8.51e-04	108	26	71	11	27
unique_665	181	283	366	ENSP00000482642	1086	1184	1295	0.001	112	31	59	22	28
unique_665	181	283	366	ENSP00000341325	1143	1241	1352	0.001	112	31	59	22	28
unique_694	365	502	546	ENSP00000264162	106	248	1928	0.003	146	38	97	11	25
unique_700	12	174	211	ENSP00000005257	16	174	207	1.85e-21	165	60	97	8	77
unique_700	15	174	211	ENSP00000449241	411	565	1193	6.42e-06	179	47	89	43	76
unique_716	59	135	266	ENSP00000384229	729	819	821	1.02e-06	91	32	45	14	38
unique_716	76	158	266	ENSP00000384229	712	788	821	2.63e-04	83	22	55	6	38
unique_732	8	169	192	ENSP00000265986	54	230	1020	4.86e-49	177	81	81	15	84
unique_758	117	167	1352	ENSP00000265986	105	154	1020	0.002	52	18	31	3	4
unique_783	359	515	2001	ENSP00000446490	222	383	461	0.001	165	36	118	11	8
unique_799	28	136	594	ENSP00000411767	537	638	1065	0.001	109	25	77	7	18
unique_872	421	479	2030	ENSP00000411767	12	74	1065	6.90e-05	65	20	37	8	3
unique_872	421	479	2030	ENSP00000474709	12	74	479	3.25e-04	65	20	37	8	3
unique_880	366	530	612	ENSP00000003084	438	603	1481	3.05e-08	178	49	104	25	60
unique_880	101	273	612	ENSP00000003084	445	591	1481	5.80e-05	174	42	104	28	60
unique_880	91	289	612	ENSP00000003084	1213	1407	1481	1.60e-04	213	53	128	32	60
unique_880	389	532	612	ENSP00000003084	1242	1402	1481	8.91e-04	165	43	97	25	60
unique_880	353	549	612	ENSP00000444095	329	546	1217	3.81e-08	229	58	128	43	61
unique_880	111	289	612	ENSP00000444095	354	528	1217	8.53e-07	189	48	117	24	61
unique_880	111	289	612	ENSP00000444095	997	1173	1217	7.38e-06	198	49	109	40	61
unique_880	360	548	612	ENSP00000444095	978	1183	1217	1.19e-04	219	53	123	43	61
unique_880	359	532	612	ENSP00000494609	418	593	1326	4.51e-08	182	52	116	14	61
unique_880	111	310	612	ENSP00000494609	436	618	1326	1.25e-04	210	54	119	37	61
unique_880	113	284	612	ENSP00000381467	111	274	667	1.97e-06	180	46	110	24	51
unique_880	378	517	612	ENSP00000381467	105	260	667	2.67e-05	166	36	94	36	51
unique_880	385	507	612	ENSP00000497274	665	794	1546	8.29e-06	140	38	75	27	20
unique_880	457	532	612	ENSP00000498246	164	244	656	0.008	81	21	55	5	12
unique_880	457	532	612	ENSP00000237612	164	244	656	0.008	81	21	55	5	12
unique_886	1211	1271	1387	ENSP00000446490	324	385	461	3.06e-04	64	25	34	5	14
unique_886	970	1097	1387	ENSP00000446490	192	319	461	0.002	131	36	89	6	14
unique_886	1209	1290	1387	ENSP00000342838	1158	1242	1371	4.59e-04	86	25	56	5	6
unique_897	221	533	2590	ENSP00000437073	402	637	2055	4.00e-13	318	75	156	87	14
unique_897	798	854	2590	ENSP00000437073	807	862	2055	0.004	57	19	37	1	14
unique_907	655	804	807	ENSP00000437073	1788	1926	2055	0.002	158	38	93	27	19
unique_908	419	489	1084	ENSP00000265986	85	151	1020	5.00e-06	71	26	41	4	7
unique_914	498	617	824	ENSP00000506097	465	587	617	0.001	128	33	82	13	36
unique_914	57	234	824	ENSP00000506097	29	198	617	0.003	186	43	119	24	36
unique_923	135	245	575	ENSP00000381008	8190	8307	14508	0.007	121	34	74	13	19
unique_928	99	246	621	ENSP00000262455	41	191	407	4.28e-09	154	41	104	9	46
unique_928	485	620	621	ENSP00000262455	31	169	407	1.71e-05	144	30	101	13	46
unique_932	1316	1445	3014	ENSP00000384229	708	813	821	2.30e-04	130	35	71	24	4
unique_937	2999	3255	3401	ENSP00000437073	1387	1633	2055	0.003	264	68	172	24	8
unique_1002	414	592	877	ENSP00000350152	196	382	988	0.008	206	57	103	46	20
unique_1002	414	592	877	ENSP00000353421	204	390	996	0.009	206	57	103	46	20
unique_1025	194	222	1416	ENSP00000411767	411	440	1065	1.69e-04	30	19	10	1	2
unique_1025	194	222	1416	ENSP00000474709	411	440	479	3.46e-04	30	19	10	1	2
unique_1053	189	273	310	ENSP00000449241	1073	1145	1193	3.60e-05	87	32	39	16	27
unique_1068	766	936	1063	ENSP00000268171	137	301	795	1.15e-05	188	43	105	40	16
unique_1068	766	1014	1063	ENSP00000477768	189	436	653	1.39e-05	273	66	158	49	23
unique_1114	119	196	272	ENSP00000350152	232	336	988	6.56e-04	105	30	48	27	29
unique_1114	119	196	272	ENSP00000353421	240	344	996	7.69e-04	105	30	48	27	29
unique_1114	122	204	272	ENSP00000453302	692	775	825	0.005	92	29	46	17	31
unique_1124	416	455	1765	ENSP00000446490	347	385	461	2.57e-06	40	21	18	1	2
unique_1124	423	476	1765	ENSP00000357493	2121	2169	2342	6.99e-04	55	20	28	7	3
unique_1124	423	510	1765	ENSP00000342838	1190	1268	1371	0.006	90	26	51	13	5
unique_1154	1325	1491	2126	ENSP00000437073	1475	1637	2055	4.28e-06	175	52	103	20	8
unique_1170	82	457	465	ENSP00000437073	395	776	2055	3.20e-27	394	98	266	30	81
unique_1189	235	452	517	ENSP00000381467	98	301	667	8.07e-13	222	67	133	22	42
unique_1189	235	465	517	ENSP00000498246	61	284	656	9.18e-13	240	66	149	25	45
unique_1189	235	465	517	ENSP00000237612	61	284	656	9.18e-13	240	66	149	25	45
unique_1189	236	501	517	ENSP00000444095	344	599	1217	8.39e-12	279	76	167	36	51
unique_1189	237	446	517	ENSP00000444095	988	1187	1217	4.56e-10	219	59	132	28	51
unique_1189	205	411	517	ENSP00000003084	1194	1390	1481	3.34e-08	208	50	146	12	40
unique_1189	231	498	517	ENSP00000497274	647	882	1546	2.93e-07	273	67	164	42	55
unique_1189	213	451	517	ENSP00000497274	1293	1517	1546	5.66e-04	241	52	171	18	55
unique_1189	238	451	517	ENSP00000494609	428	616	1326	0.001	219	53	131	35	41
unique_1200	106	706	727	ENSP00000506097	28	601	617	0.0	618	308	249	61	83
unique_1217	593	681	745	ENSP00000446490	299	385	461	0.003	97	27	52	18	12
unique_1217	586	677	745	ENSP00000342838	1128	1218	1371	0.007	100	29	54	17	12
unique_1279	159	208	821	ENSP00000474709	409	458	479	2.28e-04	52	22	26	4	10
unique_1279	89	117	821	ENSP00000474709	411	440	479	0.007	30	14	15	1	10
unique_1279	89	132	821	ENSP00000411767	411	454	1065	0.004	45	18	25	2	10
unique_1279	159	192	821	ENSP00000411767	409	440	1065	0.005	34	16	16	2	10
unique_1369	368	467	3420	ENSP00000353408	363	462	578	4.24e-04	100	27	73	0	3
unique_1385	551	795	1605	ENSP00000354080	532	728	989	0.007	252	56	134	62	15
unique_1385	1187	1263	1605	ENSP00000327599	89	162	294	0.008	77	25	49	3	5
unique_1396	420	472	551	ENSP00000296585	477	535	1182	0.009	59	17	36	6	10
unique_1433	309	497	534	ENSP00000342838	1094	1275	1371	2.28e-09	199	49	123	27	35
unique_1440	400	514	598	ENSP00000497274	309	436	1546	7.20e-04	131	35	77	19	19
unique_1447	177	339	395	ENSP00000372654	41	219	324	4.17e-08	182	47	113	22	41
unique_1488	1	645	817	ENSP00000506097	29	568	617	1.80e-48	656	167	362	127	79
unique_1492	29	61	70	ENSP00000357137	102	134	232	0.008	33	13	20	0	47
unique_1492	29	61	70	ENSP00000357147	102	134	299	0.008	33	13	20	0	47
unique_1498	143	289	313	ENSP00000350152	196	324	988	0.001	148	41	87	20	47
unique_1498	143	289	313	ENSP00000353421	204	332	996	0.002	148	41	87	20	47
unique_1535	1978	2101	2167	ENSP00000353408	377	514	578	0.002	139	37	86	16	7
unique_1535	2023	2129	2167	ENSP00000353408	349	455	578	0.003	107	25	82	0	7
unique_1536	748	902	7265	ENSP00000353408	358	513	578	6.24e-05	168	42	101	25	2
unique_1553	300	402	1306	ENSP00000446490	290	385	461	0.008	104	24	71	9	8
unique_1577	143	196	224	ENSP00000305647	6	59	117	4.66e-04	54	17	37	0	24
unique_1617	255	601	716	ENSP00000354080	56	360	989	1.06e-07	355	86	211	58	60
unique_1617	173	546	716	ENSP00000354080	59	395	989	5.41e-04	412	89	210	113	60
unique_1617	173	602	716	ENSP00000310658	71	443	1000	4.19e-06	454	105	244	105	60
unique_1617	169	358	716	ENSP00000366307	304	475	576	2.62e-04	196	55	111	30	27
unique_1617	254	359	716	ENSP00000366307	304	400	576	5.77e-04	108	30	65	13	27
unique_1631	317	471	565	ENSP00000310658	302	444	1000	2.94e-05	159	52	87	20	30
unique_1631	303	415	565	ENSP00000310658	56	162	1000	0.005	127	37	56	34	30
unique_1631	317	475	565	ENSP00000354080	261	407	989	6.95e-05	164	55	87	22	44
unique_1631	309	511	565	ENSP00000354080	177	359	989	9.54e-05	204	54	128	22	44
unique_1631	443	559	565	ENSP00000354080	50	165	989	0.007	121	31	81	9	44
unique_1631	321	502	565	ENSP00000366307	265	392	576	0.006	185	46	79	60	32
unique_1662	67	266	762	ENSP00000446490	189	390	461	7.28e-19	208	60	134	14	26
unique_1662	69	312	762	ENSP00000482642	981	1237	1295	2.18e-16	259	64	178	17	32
unique_1662	69	312	762	ENSP00000341325	1038	1294	1352	2.42e-16	259	64	178	17	32
unique_1662	70	318	762	ENSP00000342838	1017	1288	1371	2.44e-12	279	67	175	37	33
unique_1662	70	313	762	ENSP00000357493	1945	2208	2342	5.18e-11	270	60	178	32	32
unique_1662	70	255	762	ENSP00000492290	240	440	533	2.60e-09	212	54	121	37	24
unique_1662	70	255	762	ENSP00000489707	240	440	533	2.60e-09	212	54	121	37	24
unique_1662	70	258	762	ENSP00000377291	218	420	683	4.66e-08	209	55	128	26	25
unique_1681	521	622	774	ENSP00000492198	165	269	836	4.96e-04	113	30	64	19	13
unique_1689	477	591	800	ENSP00000357493	1966	2081	2342	2.70e-04	123	33	75	15	14
unique_1689	683	740	800	ENSP00000446490	326	383	461	0.001	59	18	39	2	7
unique_1710	107	703	793	ENSP00000498246	3	572	656	4.29e-59	615	162	390	63	75
unique_1710	107	703	793	ENSP00000237612	3	572	656	4.29e-59	615	162	390	63	75
unique_1710	118	401	793	ENSP00000381467	50	330	667	3.34e-48	292	106	167	19	36
unique_1710	164	380	793	ENSP00000444095	988	1205	1217	1.93e-10	229	62	144	23	29
unique_1710	149	365	793	ENSP00000444095	332	547	1217	2.57e-08	233	63	137	33	29
unique_1710	156	374	793	ENSP00000494609	405	619	1326	2.44e-09	240	60	134	46	28
unique_1710	178	365	793	ENSP00000494609	1071	1251	1326	6.07e-05	202	52	115	35	28
unique_1710	168	408	793	ENSP00000497274	657	881	1546	6.88e-09	247	58	161	28	31
unique_1710	164	394	793	ENSP00000497274	1316	1534	1546	2.99e-06	250	65	135	50	31
unique_1710	93	350	793	ENSP00000003084	1158	1405	1481	2.11e-07	276	64	166	46	36
unique_1710	164	376	793	ENSP00000003084	440	634	1481	2.00e-06	219	48	141	30	36
unique_1714	1	79	488	ENSP00000449241	926	1004	1193	7.59e-19	79	35	44	0	16
unique_1715	898	1077	2121	ENSP00000353408	359	536	578	7.46e-05	188	47	123	18	9
unique_1715	915	1080	2121	ENSP00000353408	352	513	578	6.53e-04	167	39	122	6	9
unique_1722	506	644	2483	ENSP00000437073	410	540	2055	0.001	139	34	97	8	11
unique_1722	1389	1517	2483	ENSP00000437073	1095	1219	2055	0.002	129	36	89	4	11
unique_1727	168	309	674	ENSP00000354080	20	156	989	2.52e-20	146	56	77	13	31
unique_1727	158	364	674	ENSP00000354080	59	286	989	1.21e-17	252	78	105	69	31
unique_1727	158	315	674	ENSP00000354080	265	407	989	3.92e-17	158	54	89	15	31
unique_1727	158	343	674	ENSP00000354080	226	388	989	2.17e-15	188	59	102	27	31
unique_1727	154	365	674	ENSP00000354080	183	367	989	7.65e-15	215	69	113	33	31
unique_1727	154	229	674	ENSP00000354080	342	411	989	2.59e-06	76	28	42	6	31
unique_1727	166	314	674	ENSP00000310658	35	172	1000	6.89e-19	149	57	81	11	34
unique_1727	158	312	674	ENSP00000310658	306	445	1000	3.02e-17	155	53	87	15	34
unique_1727	158	364	674	ENSP00000310658	71	327	1000	1.07e-16	272	80	112	80	34
unique_1727	178	344	674	ENSP00000310658	283	430	1000	1.43e-13	167	51	97	19	34
unique_1727	154	358	674	ENSP00000310658	194	407	1000	3.59e-12	233	67	119	47	34
unique_1727	284	382	674	ENSP00000310658	61	158	1000	4.11e-07	107	37	53	17	34
unique_1727	152	343	674	ENSP00000366307	259	466	576	1.13e-07	229	63	108	58	30
unique_1727	141	315	674	ENSP00000366307	207	369	576	1.22e-07	179	50	109	20	30
unique_1727	155	208	674	ENSP00000366307	422	468	576	0.002	54	22	25	7	30
unique_1727	158	221	674	ENSP00000398893	130	185	294	0.003	64	20	36	8	9
unique_1731	3189	3332	3593	ENSP00000494609	1031	1174	1326	2.01e-27	144	61	83	0	24
unique_1731	2698	2966	3593	ENSP00000494609	764	1022	1326	9.25e-20	269	70	189	10	24
unique_1731	1931	2010	3593	ENSP00000494609	474	553	1326	7.35e-19	80	40	40	0	24
unique_1731	3450	3581	3593	ENSP00000494609	1141	1272	1326	9.54e-14	141	46	77	18	24
unique_1731	3214	3323	3593	ENSP00000494609	426	523	1326	7.81e-09	111	39	58	14	24
unique_1731	1762	1807	3593	ENSP00000494609	428	473	1326	2.08e-06	46	25	21	0	24
unique_1731	1170	1367	3593	ENSP00000494609	193	390	1326	0.001	200	47	149	4	24
unique_1731	3446	3565	3593	ENSP00000494609	496	615	1326	0.006	121	28	91	2	24
unique_1731	2718	2966	3593	ENSP00000497274	1047	1281	1546	4.11e-24	250	69	165	16	29
unique_1731	3189	3335	3593	ENSP00000497274	1290	1438	1546	5.80e-24	149	63	84	2	29
unique_1731	1934	2007	3593	ENSP00000497274	703	776	1546	3.56e-15	74	36	38	0	29
unique_1731	3483	3586	3593	ENSP00000497274	1436	1537	1546	1.05e-11	105	37	64	4	29
unique_1731	1170	1367	3593	ENSP00000497274	419	617	1546	1.86e-09	200	47	150	3	29
unique_1731	1664	1807	3593	ENSP00000497274	550	699	1546	1.20e-08	154	44	96	14	29
unique_1731	3223	3371	3593	ENSP00000497274	661	794	1546	1.77e-04	156	44	83	29	29
unique_1731	3482	3571	3593	ENSP00000497274	759	849	1546	0.001	92	30	59	3	29
unique_1731	2064	2139	3593	ENSP00000497274	749	821	1546	0.003	80	25	44	11	29
unique_1731	3193	3332	3593	ENSP00000003084	1204	1343	1481	1.44e-21	140	48	92	0	17
unique_1731	1931	2010	3593	ENSP00000003084	487	566	1481	9.13e-17	80	37	43	0	17
unique_1731	2697	2966	3593	ENSP00000003084	912	1172	1481	9.20e-17	278	70	183	25	17
unique_1731	3477	3578	3593	ENSP00000003084	1339	1437	1481	2.62e-06	102	31	68	3	17
unique_1731	1761	1796	3593	ENSP00000003084	440	475	1481	9.88e-05	36	18	18	0	17
unique_1731	3197	3332	3593	ENSP00000444095	969	1109	1217	1.01e-11	142	41	94	7	10
unique_1731	3197	3326	3593	ENSP00000444095	326	458	1217	1.21e-08	133	38	92	3	10
unique_1731	3446	3578	3593	ENSP00000444095	427	559	1217	4.65e-08	135	39	92	4	10
unique_1731	3483	3586	3593	ENSP00000444095	1111	1213	1217	2.57e-07	105	36	66	3	10
unique_1731	1932	2006	3593	ENSP00000444095	406	481	1217	2.08e-05	76	27	48	1	10
unique_1731	1931	2006	3593	ENSP00000444095	1048	1126	1217	4.70e-05	79	25	51	3	10
unique_1731	1759	1794	3593	ENSP00000381467	98	133	667	0.004	36	17	19	0	1
unique_1732	239	308	451	ENSP00000399229	78	145	451	3.08e-04	72	22	44	6	16
unique_1743	1027	1079	1430	ENSP00000446490	332	383	461	0.001	53	17	35	1	4
unique_1745	1672	1806	1882	ENSP00000188790	618	752	761	2.61e-16	137	43	90	4	14
unique_1745	599	646	1882	ENSP00000188790	183	231	761	1.93e-06	49	19	29	1	14
unique_1745	1429	1514	1882	ENSP00000188790	531	613	761	2.49e-05	90	27	52	11	14
unique_1755	87	133	172	ENSP00000379743	59	106	169	0.001	48	14	33	1	27
unique_1756	488	587	1716	ENSP00000443909	175	273	467	0.006	104	30	65	9	6
unique_1765	724	792	3914	ENSP00000384229	731	808	821	7.97e-05	78	27	42	9	2
unique_1765	721	785	3914	ENSP00000384229	746	819	821	2.98e-04	74	25	40	9	2
unique_1765	732	792	3914	ENSP00000384229	723	790	821	5.61e-04	68	24	37	7	2
unique_1773	312	434	1255	ENSP00000381008	3639	3761	14508	0.006	123	26	97	0	10
unique_1776	221	351	797	ENSP00000377492	214	336	726	0.010	137	40	77	20	16
unique_1776	221	351	797	ENSP00000351554	213	335	725	0.010	137	40	77	20	16
unique_1787	505	646	2451	ENSP00000437073	470	602	2055	1.50e-19	143	49	83	11	11
unique_1787	1253	1391	2451	ENSP00000437073	1011	1182	2055	0.003	174	41	96	37	11
unique_1790	748	805	1847	ENSP00000353408	355	416	578	0.009	62	18	40	4	3
unique_1807	201	360	3282	ENSP00000350152	185	332	988	5.83e-06	164	47	97	20	5
unique_1848	39	251	342	ENSP00000357493	1945	2178	2342	6.06e-19	241	72	134	35	62
unique_1848	39	246	342	ENSP00000341325	1039	1255	1352	4.70e-15	221	56	148	17	61
unique_1848	39	246	342	ENSP00000482642	982	1198	1295	4.74e-15	221	56	148	17	61
unique_1848	39	223	342	ENSP00000342838	1017	1217	1371	2.73e-14	203	52	131	20	54
unique_1848	27	228	342	ENSP00000446490	174	385	461	4.08e-14	218	60	136	22	59
unique_1848	39	223	342	ENSP00000492290	240	440	533	4.64e-10	213	55	118	40	54
unique_1848	39	223	342	ENSP00000489707	240	440	533	4.64e-10	213	55	118	40	54
unique_1848	32	226	342	ENSP00000377291	211	420	683	5.32e-09	214	51	140	23	57
unique_1850	1165	1392	1884	ENSP00000494609	390	604	1326	6.02e-13	235	76	132	27	12
unique_1850	1201	1383	1884	ENSP00000494609	1051	1236	1326	1.39e-07	200	56	113	31	12
unique_1850	1207	1408	1884	ENSP00000444095	988	1195	1217	2.95e-11	221	57	132	32	12
unique_1850	1188	1386	1884	ENSP00000444095	323	529	1217	4.32e-10	217	60	129	28	12
unique_1850	1201	1457	1884	ENSP00000003084	1220	1461	1481	4.13e-08	281	76	142	63	14
unique_1850	1207	1392	1884	ENSP00000003084	440	617	1481	1.54e-07	190	41	133	16	14
unique_1850	1211	1356	1884	ENSP00000497274	657	791	1546	2.72e-07	147	42	92	13	10
unique_1850	1202	1382	1884	ENSP00000497274	1311	1495	1546	1.30e-05	199	56	111	32	10
unique_1850	1192	1356	1884	ENSP00000381467	77	247	667	2.73e-05	183	48	105	30	9
unique_1872	56	170	646	ENSP00000300060	381	492	968	0.003	124	39	64	21	18
unique_1916	61	841	2057	ENSP00000437073	403	1209	2055	7.39e-30	894	207	487	200	38
unique_1926	1388	1664	1671	ENSP00000341325	1060	1307	1352	4.08e-20	281	77	167	37	17
unique_1926	1388	1664	1671	ENSP00000482642	1003	1250	1295	4.15e-20	281	77	167	37	17
unique_1926	1403	1589	1671	ENSP00000446490	226	381	461	1.98e-17	190	61	92	37	11
unique_1926	1365	1650	1671	ENSP00000357493	1931	2210	2342	5.11e-17	319	82	165	72	17
unique_1926	1375	1650	1671	ENSP00000342838	1027	1279	1371	4.73e-16	287	74	168	45	17
unique_1926	1376	1590	1671	ENSP00000377291	222	419	683	1.10e-13	224	62	127	35	13
unique_1926	1389	1593	1671	ENSP00000492290	257	445	533	6.57e-13	230	64	100	66	12
unique_1926	1389	1593	1671	ENSP00000489707	257	445	533	6.57e-13	230	64	100	66	12
unique_1938	2698	2753	5381	ENSP00000384229	742	802	821	0.001	61	22	34	5	1
unique_1938	2698	2764	5381	ENSP00000384229	733	805	821	0.002	73	25	42	6	1
unique_1941	581	663	3132	ENSP00000308938	107	198	811	6.99e-12	92	37	46	9	4
unique_1941	582	643	3132	ENSP00000308938	190	258	811	1.02e-10	69	29	33	7	4
unique_1941	565	670	3132	ENSP00000308938	473	590	811	1.50e-09	122	39	63	20	4
unique_1941	545	643	3132	ENSP00000308938	346	450	811	1.48e-08	106	35	63	8	4
unique_1941	582	642	3132	ENSP00000308938	280	347	811	2.69e-08	68	25	36	7	4
unique_1941	1742	1923	3132	ENSP00000310658	637	804	1000	1.61e-06	193	54	103	36	11
unique_1941	1964	2128	3132	ENSP00000310658	624	775	1000	8.91e-04	178	46	93	39	11
unique_1941	1826	1980	3132	ENSP00000354080	647	793	989	1.92e-06	160	45	97	18	9
unique_1941	1706	1865	3132	ENSP00000354080	646	793	989	7.27e-05	161	44	103	14	9
unique_1941	576	643	3132	ENSP00000220809	214	292	563	0.002	79	21	47	11	2
unique_1941	580	632	3132	ENSP00000220809	130	192	563	0.006	63	19	34	10	2
unique_1941	2937	3066	3132	ENSP00000353408	382	514	578	0.003	136	35	92	9	4
unique_1944	996	1139	1371	ENSP00000377291	217	363	683	1.20e-11	149	42	100	7	11
unique_1944	995	1192	1371	ENSP00000446490	190	385	461	5.53e-11	210	60	124	26	14
unique_1944	991	1190	1371	ENSP00000492290	234	443	533	8.46e-08	225	61	124	40	15
unique_1944	991	1190	1371	ENSP00000489707	234	443	533	8.46e-08	225	61	124	40	15
unique_1944	1038	1206	1371	ENSP00000357493	1989	2168	2342	2.79e-06	187	45	117	25	12
unique_1944	997	1139	1371	ENSP00000482642	982	1125	1295	3.48e-06	152	42	93	17	10
unique_1944	997	1139	1371	ENSP00000341325	1039	1182	1352	5.39e-06	152	42	93	17	10
unique_1944	1099	1187	1371	ENSP00000342838	1130	1217	1371	7.37e-06	89	24	64	1	6
unique_1961	589	1037	1037	ENSP00000502021	344	750	751	5.39e-57	458	142	256	60	56
unique_1961	215	346	1037	ENSP00000502021	59	157	751	1.27e-08	132	37	62	33	56
unique_1974	227	282	454	ENSP00000449241	1093	1147	1193	1.39e-04	56	22	33	1	24
unique_1974	229	296	454	ENSP00000449241	1058	1128	1193	8.71e-04	71	25	43	3	24
unique_1974	186	248	454	ENSP00000449241	1085	1147	1193	0.003	65	25	36	4	24
unique_1985	388	562	793	ENSP00000377291	212	364	683	5.63e-09	184	54	90	40	22
unique_1985	394	670	793	ENSP00000341325	1039	1310	1352	1.61e-08	304	68	177	59	35
unique_1985	394	670	793	ENSP00000482642	982	1253	1295	1.77e-08	304	68	177	59	35
unique_1985	394	681	793	ENSP00000357493	1945	2213	2342	3.06e-08	295	73	189	33	36
unique_1985	344	612	793	ENSP00000446490	147	377	461	1.18e-07	280	72	148	60	34
unique_1985	392	700	793	ENSP00000492290	238	500	533	2.49e-05	326	71	175	80	39
unique_1985	392	700	793	ENSP00000489707	238	500	533	2.49e-05	326	71	175	80	39
unique_1985	494	651	793	ENSP00000342838	1111	1254	1371	5.43e-04	162	39	101	22	20
unique_2044	311	398	7897	ENSP00000384229	702	805	821	1.30e-04	104	31	57	16	1
unique_2044	261	478	7897	ENSP00000350152	196	383	988	0.002	226	55	125	46	3
unique_2044	261	478	7897	ENSP00000353421	204	391	996	0.002	226	55	125	46	3
unique_2087	14	177	301	ENSP00000354080	242	393	989	6.17e-18	167	59	90	18	57
unique_2087	12	133	301	ENSP00000354080	32	147	989	3.97e-16	124	48	66	10	57
unique_2087	13	170	301	ENSP00000354080	282	430	989	1.95e-10	161	54	92	15	57
unique_2087	33	182	301	ENSP00000354080	217	358	989	1.37e-08	151	49	92	10	57
unique_2087	14	190	301	ENSP00000310658	283	447	1000	6.94e-15	180	56	106	18	69
unique_2087	13	140	301	ENSP00000310658	45	165	1000	2.48e-14	129	49	71	9	69
unique_2087	48	220	301	ENSP00000310658	36	199	1000	5.15e-11	175	54	108	13	69
unique_2087	13	133	301	ENSP00000310658	323	433	1000	6.10e-10	123	45	64	14	69
unique_2087	23	147	301	ENSP00000366307	244	369	576	2.13e-05	139	39	73	27	42
unique_2091	528	735	2202	ENSP00000448517	74	295	444	2.29e-12	226	57	147	22	9
unique_2091	528	735	2202	ENSP00000447255	74	295	444	2.29e-12	226	57	147	22	9
unique_2204	2997	3195	3615	ENSP00000353408	349	575	578	3.63e-04	230	52	144	34	6
unique_2230	1228	1276	3269	ENSP00000377291	310	361	683	0.005	55	22	24	9	1
unique_2230	1231	1282	3269	ENSP00000342838	1126	1174	1371	0.007	52	17	32	3	2
unique_2231	364	401	445	ENSP00000261488	141	177	644	0.005	38	16	21	1	9
unique_2232	2136	2253	3156	ENSP00000350152	219	341	988	8.82e-04	128	37	76	15	4
unique_2232	2136	2253	3156	ENSP00000353421	227	349	996	0.001	128	37	76	15	4
unique_2236	3114	3268	3801	ENSP00000353408	370	522	578	0.003	158	39	111	8	4
unique_2244	172	248	8641	ENSP00000384229	738	816	821	0.001	80	31	45	4	1
unique_2274	7	46	102	ENSP00000411767	411	450	1065	2.32e-04	41	17	22	2	39
unique_2274	7	46	102	ENSP00000474709	411	450	479	4.62e-04	41	17	22	2	39
unique_2275	108	158	918	ENSP00000411767	405	460	1065	0.004	57	23	27	7	6
unique_2308	81	109	364	ENSP00000411767	412	440	1065	3.65e-04	29	15	14	0	8
unique_2308	81	109	364	ENSP00000474709	412	440	479	6.42e-04	29	15	14	0	8
unique_2311	310	454	1291	ENSP00000342838	1071	1211	1371	3.76e-05	146	36	104	6	11
unique_2311	386	450	1291	ENSP00000492290	358	413	533	0.001	65	18	38	9	5
unique_2311	386	450	1291	ENSP00000489707	358	413	533	0.001	65	18	38	9	5
unique_2313	210	460	598	ENSP00000377291	211	420	683	5.37e-05	255	63	143	49	42
unique_2313	361	460	598	ENSP00000446490	302	383	461	0.005	100	29	53	18	17
unique_2341	505	782	1744	ENSP00000357493	1937	2233	2342	9.72e-06	322	71	182	69	16
unique_2341	504	654	1744	ENSP00000377291	209	364	683	1.29e-04	158	39	110	9	9
unique_2341	513	651	1744	ENSP00000446490	192	332	461	1.70e-04	144	38	98	8	11
unique_2341	1215	1264	1744	ENSP00000446490	349	396	461	0.003	50	23	25	2	11
unique_2341	1213	1260	1744	ENSP00000492290	400	459	533	0.003	61	25	22	14	3
unique_2341	1213	1260	1744	ENSP00000489707	400	459	533	0.003	61	25	22	14	3
unique_2374	194	379	3194	ENSP00000377291	218	420	683	4.54e-13	206	59	124	23	6
unique_2374	194	380	3194	ENSP00000446490	192	384	461	1.31e-11	199	59	122	18	6
unique_2374	193	383	3194	ENSP00000357493	1944	2156	2342	4.06e-09	221	61	122	38	6
unique_2374	194	376	3194	ENSP00000492290	240	440	533	9.91e-09	217	57	110	50	6
unique_2374	194	376	3194	ENSP00000489707	240	440	533	9.91e-09	217	57	110	50	6
unique_2374	194	393	3194	ENSP00000342838	1017	1235	1371	1.58e-08	223	56	140	27	6
unique_2374	194	384	3194	ENSP00000482642	982	1183	1295	1.98e-08	206	54	133	19	6
unique_2374	194	384	3194	ENSP00000341325	1039	1240	1352	2.66e-08	206	54	133	19	6
unique_2380	1	82	270	ENSP00000384229	719	804	821	1.27e-04	86	26	56	4	30
unique_2405	57	207	478	ENSP00000446490	232	380	461	1.58e-11	161	46	93	22	32
unique_2405	1	265	478	ENSP00000342838	1009	1276	1371	2.20e-11	280	65	188	27	55
unique_2405	56	210	478	ENSP00000357493	1989	2151	2342	1.19e-09	165	42	111	12	32
unique_2405	41	259	478	ENSP00000341325	1061	1284	1352	2.19e-09	236	58	149	29	46
unique_2405	41	259	478	ENSP00000482642	1004	1227	1295	2.86e-09	236	58	149	29	46
unique_2405	53	162	478	ENSP00000377291	254	363	683	5.95e-07	118	36	66	16	23
unique_2405	82	208	478	ENSP00000492290	304	441	533	8.07e-07	146	37	82	27	27
unique_2405	82	208	478	ENSP00000489707	304	441	533	8.07e-07	146	37	82	27	27
unique_2407	8	198	296	ENSP00000446490	191	385	461	5.89e-19	205	64	117	24	65
unique_2407	9	195	296	ENSP00000341325	1039	1233	1352	1.77e-12	200	54	128	18	63
unique_2407	9	195	296	ENSP00000482642	982	1176	1295	2.46e-12	200	54	128	18	63
unique_2407	1	212	296	ENSP00000342838	1009	1236	1371	2.46e-11	230	55	155	20	72
unique_2407	8	197	296	ENSP00000377291	217	421	683	1.31e-10	206	53	136	17	64
unique_2407	1	209	296	ENSP00000492290	232	455	533	1.50e-10	236	68	129	39	71
unique_2407	1	209	296	ENSP00000489707	232	455	533	1.50e-10	236	68	129	39	71
unique_2407	9	209	296	ENSP00000357493	1945	2165	2342	1.28e-08	224	58	140	26	68
unique_2410	1	254	282	ENSP00000342838	1009	1275	1371	1.56e-17	269	59	193	17	90
unique_2410	9	249	282	ENSP00000341325	1039	1284	1352	3.34e-15	251	61	175	15	85
unique_2410	9	249	282	ENSP00000482642	982	1227	1295	3.38e-15	251	61	175	15	85
unique_2410	9	195	282	ENSP00000377291	218	416	683	6.50e-14	199	52	135	12	66
unique_2410	9	198	282	ENSP00000446490	192	382	461	8.66e-14	193	49	139	5	67
unique_2410	9	197	282	ENSP00000492290	240	441	533	3.68e-11	212	51	128	33	67
unique_2410	9	197	282	ENSP00000489707	240	441	533	3.68e-11	212	51	128	33	67
unique_2410	1	249	282	ENSP00000357493	1937	2201	2342	1.81e-08	268	54	192	22	88
unique_2411	130	469	1820	ENSP00000437073	407	673	2055	1.50e-23	348	97	162	89	35
unique_2411	656	943	1820	ENSP00000437073	806	1137	2055	1.43e-10	340	83	197	60	35
unique_2428	411	555	1982	ENSP00000353408	349	479	578	8.91e-04	145	36	95	14	7
unique_2440	260	473	1076	ENSP00000354080	195	394	989	1.70e-34	217	88	109	20	53
unique_2440	306	526	1076	ENSP00000354080	30	248	989	1.59e-25	228	74	138	16	53
unique_2440	755	1047	1076	ENSP00000354080	32	306	989	1.35e-22	336	100	132	104	53
unique_2440	778	967	1076	ENSP00000354080	256	407	989	7.78e-22	191	65	86	40	53
unique_2440	289	471	1076	ENSP00000354080	58	232	989	1.95e-21	190	58	110	22	53
unique_2440	753	1051	1076	ENSP00000354080	71	350	989	6.90e-21	342	92	145	105	53
unique_2440	289	474	1076	ENSP00000354080	99	315	989	3.04e-19	230	70	103	57	53
unique_2440	754	1048	1076	ENSP00000354080	115	387	989	2.72e-16	308	80	180	48	53
unique_2440	837	1004	1076	ENSP00000354080	22	200	989	3.89e-15	186	61	100	25	53
unique_2440	290	395	1076	ENSP00000354080	306	407	989	2.00e-12	108	39	61	8	53
unique_2440	289	356	1076	ENSP00000354080	345	409	989	4.76e-06	68	24	41	3	53
unique_2440	753	813	1076	ENSP00000354080	359	412	989	0.010	61	21	33	7	53
unique_2440	310	473	1076	ENSP00000310658	283	435	1000	2.15e-33	164	73	80	11	48
unique_2440	289	483	1076	ENSP00000310658	70	255	1000	5.92e-25	201	65	115	21	48
unique_2440	756	1004	1076	ENSP00000310658	45	250	1000	3.66e-23	255	85	115	55	48
unique_2440	753	1047	1076	ENSP00000310658	83	347	1000	7.20e-22	325	95	140	90	48
unique_2440	778	961	1076	ENSP00000310658	297	442	1000	1.46e-20	186	66	78	42	48
unique_2440	754	923	1076	ENSP00000310658	321	445	1000	3.41e-16	170	52	73	45	48
unique_2440	289	392	1076	ENSP00000310658	305	445	1000	3.66e-14	145	44	56	45	48
unique_2440	265	474	1076	ENSP00000310658	84	356	1000	7.94e-14	285	69	129	87	48
unique_2440	754	1047	1076	ENSP00000310658	126	427	1000	1.49e-13	342	83	171	88	48
unique_2440	312	484	1076	ENSP00000366307	244	407	576	8.79e-15	177	53	107	17	44
unique_2440	775	952	1076	ENSP00000366307	293	470	576	4.11e-13	217	62	77	78	44
unique_2440	828	1069	1076	ENSP00000366307	230	486	576	1.30e-11	277	77	145	55	44
unique_2440	307	425	1076	ENSP00000366307	323	476	576	2.53e-09	156	50	67	39	44
unique_2440	372	473	1076	ENSP00000366307	222	316	576	1.14e-05	107	32	58	17	44
unique_2440	333	391	1076	ENSP00000398893	130	185	294	2.27e-08	60	26	29	5	15
unique_2440	904	961	1076	ENSP00000398893	130	183	294	5.71e-05	58	22	32	4	15
unique_2440	374	433	1076	ENSP00000398893	130	185	294	2.66e-04	61	22	33	6	15
unique_2448	138	199	267	ENSP00000261488	142	196	644	0.001	62	20	35	7	23
unique_2490	273	367	2965	ENSP00000384229	728	814	821	1.70e-04	95	27	60	8	3
unique_2506	182	286	591	ENSP00000365840	138	239	485	5.37e-05	105	26	76	3	18
unique_2514	764	886	2519	ENSP00000384229	725	820	821	1.91e-04	126	38	55	33	5
unique_2519	14	475	564	ENSP00000265986	558	939	1020	2.59e-14	467	99	278	90	82
unique_2541	8	300	1405	ENSP00000482642	981	1275	1295	7.28e-20	306	81	201	24	21
unique_2541	8	300	1405	ENSP00000341325	1038	1332	1352	7.93e-20	306	81	201	24	21
unique_2541	6	207	1405	ENSP00000446490	189	392	461	5.14e-16	212	67	127	18	14
unique_2541	1	245	1405	ENSP00000342838	1009	1270	1371	9.13e-16	269	72	166	31	17
unique_2541	1	250	1405	ENSP00000357493	1937	2206	2342	6.31e-12	283	70	167	46	18
unique_2541	1	194	1405	ENSP00000492290	232	440	533	2.20e-11	222	61	120	41	14
unique_2541	1	194	1405	ENSP00000489707	232	440	533	2.20e-11	222	61	120	41	14
unique_2541	9	197	1405	ENSP00000377291	218	420	683	1.79e-09	213	57	122	34	13
unique_2557	191	224	817	ENSP00000411767	411	445	1065	0.003	35	16	18	1	8
unique_2557	113	143	817	ENSP00000411767	411	440	1065	0.008	31	16	14	1	8
unique_2557	191	224	817	ENSP00000474709	411	445	479	0.006	35	16	18	1	4
unique_2561	523	562	1198	ENSP00000411767	411	450	1065	0.008	40	14	26	0	3
unique_2569	301	412	544	ENSP00000432041	371	484	919	3.74e-04	116	33	77	6	21
unique_2569	301	412	544	ENSP00000436744	317	430	886	3.81e-04	116	33	77	6	21
unique_2569	301	412	544	ENSP00000354785	371	484	942	3.89e-04	116	33	77	6	21
unique_2569	301	412	544	ENSP00000437327	270	383	862	4.17e-04	116	33	77	6	21
unique_2569	301	412	544	ENSP00000436543	371	484	934	4.37e-04	116	33	77	6	21
unique_2569	301	412	544	ENSP00000437051	48	161	619	5.03e-04	116	33	77	6	21
unique_2573	67	523	1170	ENSP00000437073	359	840	2055	5.61e-30	498	120	321	57	39
unique_2585	977	1100	1113	ENSP00000444095	438	559	1217	9.35e-29	125	62	59	4	48
unique_2585	974	1103	1113	ENSP00000444095	1080	1207	1217	3.78e-27	130	61	67	2	48
unique_2585	567	872	1113	ENSP00000444095	182	427	1217	5.12e-23	307	86	159	62	48
unique_2585	790	872	1113	ENSP00000444095	988	1070	1217	5.45e-20	83	43	40	0	48
unique_2585	468	655	1113	ENSP00000444095	724	930	1217	1.08e-05	210	52	133	25	48
unique_2585	977	1113	1113	ENSP00000497274	1408	1540	1546	1.43e-15	140	48	82	10	19
unique_2585	790	869	1113	ENSP00000497274	1316	1395	1546	2.06e-08	80	26	54	0	19
unique_2585	988	1093	1113	ENSP00000497274	743	849	1546	5.62e-07	110	33	70	7	19
unique_2585	1007	1103	1113	ENSP00000494609	1177	1272	1326	1.06e-09	97	30	66	1	25
unique_2585	907	1094	1113	ENSP00000494609	445	622	1326	1.60e-08	198	53	115	30	25
unique_2585	804	869	1113	ENSP00000494609	1071	1135	1326	8.80e-06	66	23	42	1	25
unique_2585	791	872	1113	ENSP00000494609	428	496	1326	4.26e-04	82	24	45	13	25
unique_2585	999	1088	1113	ENSP00000381467	209	300	667	3.93e-08	92	33	57	2	14
unique_2585	783	843	1113	ENSP00000381467	93	156	667	1.11e-05	64	24	37	3	14
unique_2585	973	1081	1113	ENSP00000003084	518	622	1481	1.47e-07	110	34	70	6	20
unique_2585	790	873	1113	ENSP00000003084	440	510	1481	6.61e-07	84	26	45	13	20
unique_2585	763	869	1113	ENSP00000003084	1206	1304	1481	1.29e-04	107	28	71	8	20
unique_2585	1007	1093	1113	ENSP00000498246	186	274	656	1.03e-05	89	28	59	2	8
unique_2585	1007	1093	1113	ENSP00000237612	186	274	656	1.03e-05	89	28	59	2	8
unique_2602	130	201	1497	ENSP00000357493	1969	2040	2342	8.67e-04	72	22	50	0	5
unique_2602	486	552	1497	ENSP00000446490	330	395	461	0.008	70	23	40	7	4
unique_2644	1016	1108	1381	ENSP00000449241	1057	1148	1193	3.34e-04	99	36	50	13	7
unique_2657	370	802	1559	ENSP00000457473	56	508	618	3.77e-82	460	156	270	34	28
unique_2657	370	805	1559	ENSP00000496171	44	493	600	5.92e-80	460	150	276	34	28
unique_2657	370	805	1559	ENSP00000496390	44	493	600	5.92e-80	460	150	276	34	28
unique_2657	370	805	1559	ENSP00000496064	44	493	600	5.92e-80	460	150	276	34	28
unique_2657	370	805	1559	ENSP00000496619	44	493	600	5.92e-80	460	150	276	34	28
unique_2688	1148	1699	2662	ENSP00000437073	1248	1835	2055	1.84e-04	630	167	343	120	25
unique_2688	1184	1806	2662	ENSP00000437073	1407	2022	2055	0.003	666	151	422	93	25
unique_2695	1102	1184	1433	ENSP00000449241	1065	1148	1193	0.004	87	27	53	7	8
unique_2695	1162	1213	1433	ENSP00000449241	1093	1144	1193	0.009	52	19	33	0	8
unique_2707	1513	1576	1603	ENSP00000003084	366	430	1481	6.27e-04	65	22	42	1	4
unique_2718	221	334	1742	ENSP00000482642	1012	1127	1295	3.82e-06	116	28	86	2	7
unique_2718	221	334	1742	ENSP00000341325	1069	1184	1352	5.96e-06	116	28	86	2	7
unique_2718	297	333	1742	ENSP00000446490	299	335	461	1.04e-04	37	17	20	0	2
unique_2718	213	332	1742	ENSP00000377291	237	363	683	1.56e-04	127	35	85	7	7
unique_2718	224	334	1742	ENSP00000342838	1052	1172	1371	2.20e-04	121	31	80	10	6
unique_2718	212	334	1742	ENSP00000357493	1971	2103	2342	5.93e-04	143	37	76	30	7
unique_2720	5	58	519	ENSP00000381008	7960	8020	14508	0.010	61	23	31	7	10
unique_2726	58	370	2020	ENSP00000377291	204	552	683	8.21e-30	363	110	189	64	15
unique_2726	70	325	2020	ENSP00000446490	192	455	461	1.01e-27	270	85	165	20	13
unique_2726	68	327	2020	ENSP00000357493	1943	2212	2342	1.80e-18	295	86	149	60	13
unique_2726	70	335	2020	ENSP00000342838	1017	1284	1371	8.35e-17	294	77	163	54	13
unique_2726	69	330	2020	ENSP00000482642	981	1241	1295	3.39e-14	277	71	175	31	13
unique_2726	69	330	2020	ENSP00000341325	1038	1298	1352	5.50e-14	277	71	175	31	13
unique_2726	70	252	2020	ENSP00000492290	240	440	533	4.82e-12	203	56	125	22	9
unique_2726	70	252	2020	ENSP00000489707	240	440	533	4.82e-12	203	56	125	22	9
unique_2771	213	463	558	ENSP00000446490	151	383	461	6.36e-06	263	65	156	42	45
unique_2771	236	460	558	ENSP00000492290	225	440	533	2.82e-04	244	61	136	47	40
unique_2771	236	460	558	ENSP00000489707	225	440	533	2.82e-04	244	61	136	47	40
unique_2772	158	408	503	ENSP00000446490	151	383	461	4.74e-06	262	63	159	40	50
unique_2772	295	405	503	ENSP00000492290	317	440	533	8.99e-04	128	33	74	21	22
unique_2772	295	405	503	ENSP00000489707	317	440	533	8.99e-04	128	33	74	21	22
unique_2809	11	208	323	ENSP00000446490	189	383	461	4.11e-06	207	52	134	21	61
unique_2809	12	213	323	ENSP00000482642	980	1183	1295	1.54e-04	212	50	144	18	63
unique_2809	12	213	323	ENSP00000341325	1037	1240	1352	1.54e-04	212	50	144	18	63
unique_2809	7	216	323	ENSP00000342838	1010	1229	1371	6.48e-04	233	49	148	36	65
unique_2810	678	977	2568	ENSP00000351554	317	608	725	7.27e-07	308	73	211	24	17
unique_2810	577	1020	2568	ENSP00000351554	91	507	725	7.87e-06	457	92	312	53	17
unique_2810	678	977	2568	ENSP00000377492	318	609	726	7.27e-07	308	73	211	24	18
unique_2810	549	1020	2568	ENSP00000377492	64	508	726	6.05e-06	485	95	337	53	18
unique_2810	863	1026	2568	ENSP00000353408	348	511	578	1.08e-06	171	49	108	14	15
unique_2810	665	972	2568	ENSP00000353408	295	573	578	1.76e-05	318	72	197	49	15
unique_2810	648	838	2568	ENSP00000353408	349	536	578	0.002	206	52	121	33	15
unique_2810	754	981	2568	ENSP00000437073	1737	1952	2055	0.007	242	63	139	40	9
unique_2813	19	479	530	ENSP00000217420	7	477	526	3.15e-10	491	101	340	50	87
unique_2828	752	930	934	ENSP00000357493	2055	2212	2342	5.58e-18	181	58	98	25	31
unique_2828	530	636	934	ENSP00000357493	1938	2042	2342	5.61e-07	113	30	69	14	31
unique_2828	742	860	934	ENSP00000446490	283	382	461	1.23e-14	119	42	58	19	13
unique_2828	722	934	934	ENSP00000341325	1111	1299	1352	2.30e-14	213	61	128	24	23
unique_2828	722	934	934	ENSP00000482642	1054	1242	1295	3.34e-14	213	61	128	24	23
unique_2828	749	928	934	ENSP00000342838	1126	1279	1371	4.02e-14	180	52	102	26	19
unique_2828	733	932	934	ENSP00000492290	317	526	533	3.88e-08	226	58	126	42	32
unique_2828	530	626	934	ENSP00000492290	233	321	533	3.39e-04	101	26	59	16	32
unique_2828	733	932	934	ENSP00000489707	317	526	533	3.88e-08	226	58	126	42	32
unique_2828	530	626	934	ENSP00000489707	233	321	533	3.39e-04	101	26	59	16	32
unique_2828	721	862	934	ENSP00000377291	290	421	683	4.94e-08	145	47	82	16	27
unique_2828	522	627	934	ENSP00000377291	201	301	683	6.19e-04	108	30	69	9	27
unique_2848	302	478	1542	ENSP00000446490	228	393	461	1.18e-12	186	51	106	29	11
unique_2848	300	479	1542	ENSP00000341325	1072	1245	1352	3.29e-08	191	55	108	28	12
unique_2848	300	479	1542	ENSP00000482642	1015	1188	1295	3.32e-08	191	55	108	28	12
unique_2848	302	411	1542	ENSP00000377291	254	364	683	8.21e-07	116	33	72	11	7
unique_2848	306	466	1542	ENSP00000357493	1990	2149	2342	1.68e-06	176	42	103	31	10
unique_2848	332	465	1542	ENSP00000492290	305	440	533	8.20e-06	152	45	73	34	9
unique_2848	332	465	1542	ENSP00000489707	305	440	533	8.20e-06	152	45	73	34	9
unique_2870	1459	1569	1598	ENSP00000350152	220	333	988	0.007	114	27	84	3	7
unique_2876	667	1085	1230	ENSP00000442810	61	494	558	4.65e-89	450	195	208	47	34
unique_2889	275	517	525	ENSP00000444095	967	1207	1217	6.23e-41	247	85	152	10	97
unique_2889	10	517	525	ENSP00000444095	107	562	1217	2.68e-40	530	145	289	96	97
unique_2889	157	507	525	ENSP00000497274	1180	1523	1546	3.14e-29	369	101	225	43	69
unique_2889	300	516	525	ENSP00000497274	657	859	1546	3.43e-19	220	64	136	20	69
unique_2889	276	517	525	ENSP00000494609	1038	1273	1326	1.01e-19	247	67	164	16	46
unique_2889	295	507	525	ENSP00000494609	426	622	1326	6.54e-19	214	63	133	18	46
unique_2889	295	494	525	ENSP00000003084	439	622	1481	1.27e-15	201	53	130	18	41
unique_2889	296	510	525	ENSP00000003084	1226	1435	1481	8.74e-13	216	57	152	7	41
unique_2889	296	500	525	ENSP00000381467	100	299	667	1.17e-08	212	56	137	19	39
unique_2889	230	514	525	ENSP00000498246	4	283	656	3.48e-04	292	63	210	19	54
unique_2889	230	514	525	ENSP00000237612	4	283	656	3.48e-04	292	63	210	19	54
unique_2923	2343	2472	2492	ENSP00000384229	700	815	821	2.09e-04	131	39	76	16	5
unique_2942	164	406	975	ENSP00000498246	61	299	656	6.30e-50	244	101	137	6	53
unique_2942	648	920	975	ENSP00000498246	325	586	656	1.84e-25	274	71	190	13	53
unique_2942	164	406	975	ENSP00000237612	61	299	656	6.30e-50	244	101	137	6	53
unique_2942	648	920	975	ENSP00000237612	325	586	656	1.84e-25	274	71	190	13	53
unique_2942	160	404	975	ENSP00000381467	88	328	667	2.70e-48	252	104	130	18	42
unique_2942	763	925	975	ENSP00000381467	444	607	667	7.61e-16	164	47	116	1	42
unique_2942	149	375	975	ENSP00000494609	413	615	1326	1.74e-12	231	62	137	32	23
unique_2942	161	323	975	ENSP00000494609	1054	1208	1326	0.004	176	44	98	34	23
unique_2942	166	369	975	ENSP00000444095	345	546	1217	3.67e-09	218	57	131	30	28
unique_2942	121	390	975	ENSP00000444095	940	1203	1217	6.40e-08	295	81	158	56	28
unique_2942	166	375	975	ENSP00000003084	440	628	1481	1.50e-06	216	51	132	33	22
unique_2942	166	347	975	ENSP00000003084	1226	1400	1481	2.27e-04	192	48	117	27	22
unique_2942	150	388	975	ENSP00000497274	641	853	1546	8.07e-06	246	60	146	40	25
unique_2978	819	960	1007	ENSP00000482642	1052	1194	1295	4.61e-06	155	46	84	25	14
unique_2978	819	960	1007	ENSP00000341325	1109	1251	1352	4.92e-06	155	46	84	25	14
unique_2998	32	473	474	ENSP00000234590	1	431	435	0.0	444	292	137	15	93
unique_3046	87	164	240	ENSP00000350152	232	336	988	5.17e-04	105	30	48	27	33
unique_3046	87	164	240	ENSP00000353421	240	344	996	6.02e-04	105	30	48	27	33
unique_3046	90	172	240	ENSP00000453302	692	775	825	0.006	92	29	46	17	35
unique_3051	247	518	553	ENSP00000342838	1009	1268	1371	8.60e-05	286	72	174	40	49
unique_3051	252	472	553	ENSP00000446490	187	377	461	0.006	232	51	129	52	40
unique_3071	21	139	191	ENSP00000005257	16	141	207	1.11e-06	126	32	87	7	62
unique_3099	2170	2314	4919	ENSP00000310658	654	804	1000	5.72e-09	163	53	80	30	12
unique_3099	1531	1700	4919	ENSP00000310658	641	788	1000	3.30e-06	177	50	91	36	12
unique_3099	1409	1552	4919	ENSP00000310658	641	788	1000	8.68e-05	162	46	84	32	12
unique_3099	1474	1634	4919	ENSP00000310658	617	791	1000	2.27e-04	181	53	102	26	12
unique_3099	3035	3143	4919	ENSP00000310658	701	804	1000	3.99e-04	111	32	70	9	12
unique_3099	1580	1755	4919	ENSP00000310658	619	788	1000	5.14e-04	193	56	97	40	12
unique_3099	1329	1515	4919	ENSP00000354080	631	793	989	3.87e-07	192	61	97	34	15
unique_3099	3043	3143	4919	ENSP00000354080	700	793	989	1.55e-06	101	33	61	7	15
unique_3099	2135	2334	4919	ENSP00000354080	617	817	989	6.74e-06	216	66	119	31	15
unique_3099	1610	1755	4919	ENSP00000354080	649	777	989	1.78e-05	157	46	72	39	15
unique_3099	1493	1700	4919	ENSP00000354080	628	777	989	1.84e-05	215	56	87	72	15
unique_3099	3043	3143	4919	ENSP00000354080	646	737	989	3.31e-05	101	31	61	9	15
unique_3099	1494	1634	4919	ENSP00000354080	645	780	989	3.12e-04	150	47	80	23	15
unique_3099	1401	1552	4919	ENSP00000354080	658	777	989	0.002	158	40	74	44	15
unique_3099	4623	4892	4919	ENSP00000353408	299	577	578	1.57e-05	297	62	190	45	5
unique_3099	3975	4568	4919	ENSP00000437073	1415	1982	2055	8.38e-04	618	136	408	74	12
unique_3099	4402	4697	4919	ENSP00000377492	67	398	726	0.001	338	69	221	48	6
unique_3099	4595	4697	4919	ENSP00000351554	291	397	725	0.004	112	29	69	14	2
unique_3100	681	923	993	ENSP00000357493	1937	2199	2342	6.90e-14	275	71	160	44	24
unique_3100	687	872	993	ENSP00000482642	980	1175	1295	1.64e-13	200	58	124	18	19
unique_3100	687	872	993	ENSP00000341325	1037	1232	1352	1.66e-13	200	58	124	18	19
unique_3100	689	874	993	ENSP00000446490	192	383	461	4.99e-13	198	58	122	18	19
unique_3100	681	871	993	ENSP00000492290	232	440	533	2.96e-10	213	60	127	26	19
unique_3100	681	871	993	ENSP00000489707	232	440	533	2.96e-10	213	60	127	26	19
unique_3100	677	871	993	ENSP00000342838	1005	1217	1371	4.68e-09	215	51	142	22	20
unique_3100	689	874	993	ENSP00000377291	218	420	683	5.55e-09	205	54	130	21	19
unique_3129	76	284	566	ENSP00000357493	1936	2160	2342	1.41e-14	229	59	146	24	37
unique_3129	80	283	566	ENSP00000446490	187	390	461	7.82e-11	211	49	148	14	36
unique_3129	71	273	566	ENSP00000492290	226	440	533	7.85e-08	228	52	138	38	36
unique_3129	71	273	566	ENSP00000489707	226	440	533	7.85e-08	228	52	138	38	36
unique_3129	83	280	566	ENSP00000341325	1037	1239	1352	8.33e-08	212	59	130	23	35
unique_3129	83	280	566	ENSP00000482642	980	1182	1295	8.42e-08	212	59	130	23	35
unique_3129	76	293	566	ENSP00000342838	1008	1238	1371	6.49e-07	235	49	165	21	39
unique_3129	85	293	566	ENSP00000377291	218	438	683	1.83e-05	232	55	143	34	37
unique_3150	38	216	227	ENSP00000005257	16	175	207	9.26e-17	180	53	106	21	79
unique_3154	754	854	1157	ENSP00000446490	297	397	461	2.02e-11	104	34	64	6	9
unique_3154	719	892	1157	ENSP00000357493	2017	2201	2342	1.87e-07	191	47	121	23	15
unique_3154	720	898	1157	ENSP00000342838	1089	1276	1371	2.03e-07	197	48	122	27	15
unique_3154	720	844	1157	ENSP00000482642	1054	1182	1295	4.77e-05	132	36	86	10	11
unique_3154	720	844	1157	ENSP00000341325	1111	1239	1352	5.09e-05	132	36	86	10	11
unique_3156	149	235	782	ENSP00000446490	299	385	461	5.25e-08	90	32	52	6	11
unique_3156	93	244	782	ENSP00000482642	1029	1190	1295	4.29e-04	164	44	106	14	19
unique_3156	93	244	782	ENSP00000341325	1086	1247	1352	4.94e-04	164	44	106	14	19
unique_3160	81	320	536	ENSP00000357493	1945	2199	2342	1.25e-16	260	72	163	25	45
unique_3160	80	283	536	ENSP00000446490	191	396	461	4.26e-16	211	60	139	12	38
unique_3160	54	328	536	ENSP00000342838	992	1276	1371	4.02e-13	298	69	193	36	51
unique_3160	79	274	536	ENSP00000341325	1037	1239	1352	2.11e-12	207	58	134	15	37
unique_3160	79	274	536	ENSP00000482642	980	1182	1295	2.36e-12	207	58	134	15	37
unique_3160	71	265	536	ENSP00000492290	230	438	533	2.55e-12	224	61	119	44	36
unique_3160	71	265	536	ENSP00000489707	230	438	533	2.55e-12	224	61	119	44	36
unique_3160	80	270	536	ENSP00000377291	217	420	683	6.49e-07	209	50	136	23	36
unique_3175	232	264	289	ENSP00000300060	216	248	968	5.22e-04	33	11	22	0	11
unique_3209	2280	2388	2576	ENSP00000384229	724	820	821	2.56e-05	109	30	67	12	8
unique_3209	2310	2400	2576	ENSP00000384229	729	820	821	4.67e-05	95	33	55	7	8
unique_3209	1089	1165	2576	ENSP00000384229	724	806	821	1.68e-04	85	29	46	10	8
unique_3209	1090	1161	2576	ENSP00000384229	747	820	821	8.36e-04	76	26	44	6	8
unique_3209	2306	2419	2576	ENSP00000384229	698	820	821	0.003	125	35	77	13	8
unique_3209	1126	1180	2576	ENSP00000350152	256	326	988	0.002	71	25	30	16	2
unique_3209	1126	1180	2576	ENSP00000353421	264	334	996	0.003	71	25	30	16	2
unique_3250	2415	2561	7564	ENSP00000353408	379	536	578	0.009	165	41	99	25	2
unique_3250	5076	5228	7564	ENSP00000350152	220	376	988	0.009	157	36	117	4	2
unique_3256	40	240	575	ENSP00000482642	980	1183	1295	4.03e-08	209	50	146	13	35
unique_3256	40	240	575	ENSP00000341325	1037	1240	1352	5.91e-08	209	50	146	13	35
unique_3256	143	235	575	ENSP00000446490	299	383	461	9.53e-05	93	27	58	8	16
unique_3259	2741	2841	3568	ENSP00000446490	296	394	461	4.27e-10	104	39	57	8	3
unique_3259	2633	2885	3568	ENSP00000342838	1028	1282	1371	8.12e-10	280	71	157	52	7
unique_3259	2653	2829	3568	ENSP00000377291	247	418	683	5.74e-08	188	52	109	27	5
unique_3259	2658	2900	3568	ENSP00000482642	1018	1256	1295	8.21e-08	260	65	157	38	7
unique_3259	2658	2878	3568	ENSP00000341325	1075	1289	1352	1.00e-07	236	61	139	36	6
unique_3259	2728	2824	3568	ENSP00000492290	326	436	533	2.95e-06	115	34	59	22	3
unique_3259	2728	2824	3568	ENSP00000489707	326	436	533	2.95e-06	115	34	59	22	3
unique_3259	2661	2890	3568	ENSP00000357493	1987	2216	2342	3.02e-06	266	65	129	72	6
unique_3287	1538	1731	2132	ENSP00000482642	982	1182	1295	1.10e-14	207	64	124	19	9
unique_3287	1538	1731	2132	ENSP00000341325	1039	1239	1352	2.11e-14	207	64	124	19	9
unique_3287	1538	1732	2132	ENSP00000357493	1945	2157	2342	8.60e-14	217	60	131	26	9
unique_3287	1535	1727	2132	ENSP00000446490	189	383	461	4.33e-11	201	58	129	14	9
unique_3287	1537	1728	2132	ENSP00000377291	217	421	683	4.83e-11	214	56	127	31	9
unique_3287	1525	1794	2132	ENSP00000492290	227	510	533	9.31e-09	300	78	176	46	13
unique_3287	1525	1794	2132	ENSP00000489707	227	510	533	9.31e-09	300	78	176	46	13
unique_3287	1537	1722	2132	ENSP00000342838	1016	1215	1371	5.13e-05	206	46	134	26	9
unique_3288	40	227	339	ENSP00000310658	30	213	1000	1.38e-14	195	66	111	18	67
unique_3288	24	175	339	ENSP00000310658	60	204	1000	4.89e-12	161	58	78	25	67
unique_3288	74	250	339	ENSP00000310658	297	466	1000	6.96e-11	180	52	115	13	67
unique_3288	26	175	339	ENSP00000310658	297	433	1000	3.06e-09	155	56	76	23	67
unique_3288	53	227	339	ENSP00000354080	32	202	989	4.33e-14	183	60	103	20	60
unique_3288	55	217	339	ENSP00000354080	242	391	989	6.98e-13	165	56	92	17	60
unique_3288	24	175	339	ENSP00000354080	48	193	989	1.41e-11	161	55	82	24	60
unique_3288	133	218	339	ENSP00000354080	24	106	989	8.84e-07	89	33	47	9	60
unique_3288	26	103	339	ENSP00000354080	337	408	989	4.16e-04	80	29	41	10	60
unique_3288	33	192	339	ENSP00000366307	306	448	576	9.18e-06	161	43	99	19	59
unique_3288	20	218	339	ENSP00000366307	209	394	576	0.003	205	56	124	25	59
unique_3288	43	98	339	ENSP00000366307	428	479	576	0.005	58	22	28	8	59
unique_3289	18	131	179	ENSP00000005257	16	133	207	0.007	121	28	83	10	64
unique_3294	150	239	806	ENSP00000482642	1053	1127	1295	1.12e-05	90	26	49	15	11
unique_3294	150	239	806	ENSP00000341325	1110	1184	1352	1.23e-05	90	26	49	15	11
unique_3294	187	237	806	ENSP00000446490	297	334	461	0.003	51	18	20	13	6
unique_3322	316	426	6072	ENSP00000384229	723	818	821	1.23e-07	111	36	60	15	2
unique_3322	341	447	6072	ENSP00000384229	725	816	821	1.41e-04	110	37	52	21	2
unique_3322	332	447	6072	ENSP00000350152	191	333	988	3.86e-06	143	41	75	27	2
unique_3322	326	437	6072	ENSP00000350152	221	346	988	5.01e-06	127	39	72	16	2
unique_3322	332	447	6072	ENSP00000353421	199	341	996	4.69e-06	143	41	75	27	2
unique_3322	326	437	6072	ENSP00000353421	229	354	996	5.94e-06	127	39	72	16	2
unique_3363	2	249	385	ENSP00000342838	1053	1275	1371	7.41e-14	253	61	157	35	64
unique_3363	108	188	385	ENSP00000446490	298	380	461	7.48e-12	84	34	46	4	21
unique_3363	3	258	385	ENSP00000357493	1983	2215	2342	3.75e-10	266	63	160	43	66
unique_3363	2	244	385	ENSP00000341325	1073	1284	1352	8.47e-10	253	57	145	51	63
unique_3363	2	244	385	ENSP00000482642	1016	1227	1295	1.02e-09	253	57	145	51	63
unique_3363	107	188	385	ENSP00000492290	340	440	533	3.06e-09	102	32	49	21	21
unique_3363	107	188	385	ENSP00000489707	340	440	533	3.06e-09	102	32	49	21	21
unique_3363	8	187	385	ENSP00000377291	251	416	683	3.13e-06	194	47	105	42	47
unique_3369	2074	2257	5298	ENSP00000310658	607	788	1000	4.82e-05	199	60	107	32	17
unique_3369	2156	2261	5298	ENSP00000310658	631	759	1000	9.29e-05	130	42	63	25	17
unique_3369	3340	3499	5298	ENSP00000310658	655	804	1000	3.10e-04	164	44	102	18	17
unique_3369	4152	4251	5298	ENSP00000310658	711	804	1000	3.83e-04	101	30	63	8	17
unique_3369	2594	2765	5298	ENSP00000310658	641	800	1000	0.001	179	50	103	26	17
unique_3369	1815	2005	5298	ENSP00000310658	641	814	1000	0.005	196	52	117	27	17
unique_3369	2666	2812	5298	ENSP00000310658	641	808	1000	0.006	175	49	91	35	17
unique_3369	1904	2045	5298	ENSP00000310658	640	787	1000	0.007	154	40	96	18	17
unique_3369	2010	2213	5298	ENSP00000310658	639	802	1000	0.007	205	48	115	42	17
unique_3369	4089	4253	5298	ENSP00000354080	618	800	989	7.83e-05	187	51	110	26	24
unique_3369	1279	1406	5298	ENSP00000354080	647	792	989	2.66e-04	152	45	77	30	24
unique_3369	3280	3499	5298	ENSP00000354080	572	793	989	3.69e-04	241	63	138	40	24
unique_3369	2023	2213	5298	ENSP00000354080	628	791	989	5.35e-04	204	55	96	53	24
unique_3369	1719	1850	5298	ENSP00000354080	647	795	989	5.97e-04	154	47	80	27	24
unique_3369	3557	3706	5298	ENSP00000354080	649	776	989	0.002	154	39	85	30	24
unique_3369	2595	2701	5298	ENSP00000354080	651	778	989	0.002	129	37	69	23	24
unique_3369	3924	4053	5298	ENSP00000354080	665	778	989	0.003	133	38	73	22	24
unique_3369	1974	2131	5298	ENSP00000354080	645	780	989	0.004	162	40	92	30	24
unique_3372	16	54	265	ENSP00000350152	87	125	988	0.006	39	16	23	0	15
unique_3372	16	54	265	ENSP00000353421	95	133	996	0.006	39	16	23	0	15
unique_3402	524	709	782	ENSP00000381467	66	248	667	4.26e-12	197	63	109	25	44
unique_3402	214	372	782	ENSP00000381467	107	248	667	1.22e-04	168	44	89	35	44
unique_3402	572	732	782	ENSP00000444095	345	523	1217	8.48e-12	179	57	104	18	51
unique_3402	206	408	782	ENSP00000444095	344	523	1217	1.21e-06	219	53	111	55	51
unique_3402	678	732	782	ENSP00000444095	1112	1168	1217	2.70e-06	57	24	31	2	51
unique_3402	213	443	782	ENSP00000444095	994	1211	1217	6.59e-06	257	61	131	65	51
unique_3402	569	736	782	ENSP00000003084	437	610	1481	2.82e-08	187	40	115	32	55
unique_3402	545	709	782	ENSP00000003084	1201	1377	1481	5.16e-06	180	46	116	18	55
unique_3402	204	372	782	ENSP00000003084	1223	1377	1481	5.91e-06	172	50	102	20	55
unique_3402	340	442	782	ENSP00000003084	547	637	1481	2.14e-04	104	28	62	14	55
unique_3402	532	737	782	ENSP00000497274	621	825	1546	1.54e-06	225	56	130	39	53
unique_3402	210	416	782	ENSP00000497274	656	828	1546	5.78e-04	210	52	118	40	53
unique_3402	573	717	782	ENSP00000494609	428	574	1326	2.03e-06	159	44	89	26	38
unique_3402	339	413	782	ENSP00000494609	533	597	1326	2.73e-05	75	26	39	10	38
unique_3402	167	240	782	ENSP00000494609	1025	1090	1326	5.84e-04	77	27	36	14	38
unique_3402	587	720	782	ENSP00000498246	77	228	656	3.06e-05	162	48	76	38	36
unique_3402	222	372	782	ENSP00000498246	77	217	656	4.64e-04	166	43	83	40	36
unique_3402	587	720	782	ENSP00000237612	77	228	656	3.06e-05	162	48	76	38	36
unique_3402	222	372	782	ENSP00000237612	77	217	656	4.64e-04	166	43	83	40	36
unique_3427	157	290	1063	ENSP00000377291	309	435	683	0.004	139	37	85	17	13
unique_3431	205	298	492	ENSP00000446490	296	386	461	4.64e-10	97	37	51	9	19
unique_3431	172	292	492	ENSP00000342838	1089	1217	1371	4.32e-09	137	37	76	24	25
unique_3431	172	293	492	ENSP00000357493	2018	2149	2342	1.04e-08	135	40	79	16	25
unique_3431	199	293	492	ENSP00000341325	1138	1232	1352	4.13e-07	101	30	59	12	19
unique_3431	199	293	492	ENSP00000482642	1081	1175	1295	4.17e-07	101	30	59	12	19
unique_3431	172	308	492	ENSP00000377291	286	433	683	5.86e-07	152	43	90	19	28
unique_3431	169	288	492	ENSP00000492290	304	436	533	6.67e-07	139	39	75	25	24
unique_3431	169	288	492	ENSP00000489707	304	436	533	6.67e-07	139	39	75	25	24
unique_3432	97	266	347	ENSP00000310658	41	201	1000	1.77e-13	175	56	100	19	74
unique_3432	56	230	347	ENSP00000310658	44	214	1000	5.84e-13	182	55	109	18	74
unique_3432	74	285	347	ENSP00000310658	294	517	1000	4.56e-11	233	65	138	30	74
unique_3432	28	179	347	ENSP00000310658	297	435	1000	8.99e-09	154	48	89	17	74
unique_3432	71	221	347	ENSP00000310658	254	394	1000	5.31e-06	153	49	90	14	74
unique_3432	57	259	347	ENSP00000354080	33	238	989	6.36e-13	217	61	131	25	68
unique_3432	28	183	347	ENSP00000354080	256	398	989	4.97e-11	158	54	87	17	68
unique_3432	35	217	347	ENSP00000354080	97	309	989	6.36e-09	225	64	107	54	68
unique_3432	77	264	347	ENSP00000354080	217	387	989	3.22e-06	190	61	108	21	68
unique_3432	77	216	347	ENSP00000366307	256	390	576	4.28e-07	144	41	90	13	52
unique_3432	36	216	347	ENSP00000366307	306	466	576	6.30e-07	182	45	115	22	52
unique_3432	128	183	347	ENSP00000398893	130	180	294	2.29e-04	56	20	31	5	16
unique_3433	80	329	400	ENSP00000357493	1939	2200	2342	2.54e-13	271	79	162	30	63
unique_3433	85	274	400	ENSP00000446490	192	383	461	1.30e-12	197	51	134	12	48
unique_3433	82	332	400	ENSP00000492290	237	515	533	2.91e-10	289	71	170	48	63
unique_3433	82	332	400	ENSP00000489707	237	515	533	2.91e-10	289	71	170	48	63
unique_3433	83	278	400	ENSP00000341325	1037	1239	1352	2.36e-09	208	50	141	17	49
unique_3433	83	278	400	ENSP00000482642	980	1182	1295	2.58e-09	208	50	141	17	49
unique_3433	82	336	400	ENSP00000342838	1014	1276	1371	8.64e-09	278	59	181	38	64
unique_3435	1900	1992	2014	ENSP00000342838	1190	1278	1371	5.73e-07	95	32	55	8	5
unique_3435	1918	1989	2014	ENSP00000482642	1162	1232	1295	1.24e-04	73	25	45	3	4
unique_3435	1918	1989	2014	ENSP00000341325	1219	1289	1352	1.25e-04	73	25	45	3	4
unique_3435	1900	1988	2014	ENSP00000357493	2121	2205	2342	1.68e-04	91	28	55	8	4
unique_3437	23	239	404	ENSP00000357493	1936	2159	2342	1.75e-15	237	63	141	33	54
unique_3437	23	234	404	ENSP00000342838	1008	1227	1371	7.34e-11	236	60	136	40	52
unique_3437	12	237	404	ENSP00000341325	1015	1244	1352	1.66e-10	243	64	149	30	56
unique_3437	12	237	404	ENSP00000482642	958	1187	1295	1.75e-10	243	64	149	30	56
unique_3437	29	228	404	ENSP00000446490	189	383	461	2.55e-08	206	47	142	17	50
unique_3437	32	181	404	ENSP00000377291	218	362	683	3.24e-05	165	43	87	35	37
unique_3437	13	281	404	ENSP00000492290	224	514	533	0.006	316	68	176	72	67
unique_3437	13	281	404	ENSP00000489707	224	514	533	0.006	316	68	176	72	67
unique_3449	150	221	3027	ENSP00000377291	268	346	683	0.002	79	26	46	7	2
unique_3458	59	128	1010	ENSP00000316029	1464	1533	2542	0.009	70	23	47	0	7
unique_3487	52	245	581	ENSP00000446490	188	383	461	9.03e-18	212	63	115	34	33
unique_3487	54	249	581	ENSP00000341325	1037	1238	1352	8.00e-17	207	58	133	16	34
unique_3487	54	249	581	ENSP00000482642	980	1181	1295	8.04e-17	210	58	130	22	34
unique_3487	17	252	581	ENSP00000357493	1904	2158	2342	7.77e-14	256	65	170	21	41
unique_3487	54	240	581	ENSP00000492290	238	438	533	1.45e-12	217	59	112	46	32
unique_3487	54	240	581	ENSP00000489707	238	438	533	1.45e-12	217	59	112	46	32
unique_3487	54	244	581	ENSP00000342838	1015	1219	1371	2.16e-10	208	52	136	20	33
unique_3487	39	246	581	ENSP00000377291	205	421	683	1.01e-09	231	56	138	37	36
unique_3595	725	819	1516	ENSP00000262455	50	144	407	1.92e-08	95	24	71	0	41
unique_3595	836	951	1516	ENSP00000262455	29	144	407	5.84e-08	116	25	91	0	41
unique_3595	1404	1499	1516	ENSP00000262455	41	136	407	2.68e-07	96	22	74	0	41
unique_3595	987	1090	1516	ENSP00000262455	41	144	407	8.29e-06	104	21	83	0	41
unique_3595	1126	1229	1516	ENSP00000262455	41	144	407	8.29e-06	104	21	83	0	41
unique_3595	1265	1368	1516	ENSP00000262455	41	144	407	8.29e-06	104	21	83	0	41
unique_3596	218	512	609	ENSP00000477768	161	443	653	4.65e-12	322	79	177	66	48
unique_3596	219	512	609	ENSP00000268171	115	391	795	1.24e-11	324	85	162	77	48
unique_3614	70	269	542	ENSP00000446490	192	383	461	3.82e-09	208	57	127	24	37
unique_3614	68	326	542	ENSP00000342838	1015	1276	1371	3.21e-08	280	66	175	39	48
unique_3614	97	273	542	ENSP00000357493	1977	2156	2342	1.81e-06	189	48	120	21	33
unique_3614	68	272	542	ENSP00000341325	1037	1237	1352	3.59e-05	224	55	127	42	38
unique_3614	68	272	542	ENSP00000482642	980	1180	1295	5.02e-05	224	55	127	42	38
unique_3623	861	1130	1241	ENSP00000477768	191	453	653	7.57e-12	302	70	161	71	22
unique_3623	835	1130	1241	ENSP00000268171	97	401	795	1.70e-09	340	78	183	79	24
unique_3625	158	517	571	ENSP00000217420	111	477	526	2.04e-09	382	81	264	37	63
unique_3661	131	286	493	ENSP00000482642	1082	1230	1295	6.12e-08	158	39	108	11	32
unique_3661	131	286	493	ENSP00000341325	1139	1287	1352	7.31e-08	158	39	108	11	32
unique_3661	86	227	493	ENSP00000446490	243	385	461	2.25e-07	147	40	98	9	29
unique_3661	99	220	493	ENSP00000492290	303	438	533	2.02e-05	137	32	89	16	25
unique_3661	99	220	493	ENSP00000489707	303	438	533	2.02e-05	137	32	89	16	25
unique_3661	138	283	493	ENSP00000342838	1134	1270	1371	4.62e-04	151	33	99	19	30
unique_3662	369	599	1213	ENSP00000352071	169	370	1157	3.67e-15	233	69	131	33	21
unique_3662	370	594	1213	ENSP00000352071	837	1028	1157	2.66e-08	239	61	117	61	21
unique_3662	364	594	1213	ENSP00000352071	588	818	1157	6.05e-08	256	62	144	50	21
unique_3662	364	612	1213	ENSP00000352071	271	486	1157	1.93e-07	254	62	149	43	21
unique_3662	364	601	1213	ENSP00000352071	56	265	1157	2.32e-07	241	57	150	34	21
unique_3662	364	526	1213	ENSP00000352071	483	624	1157	6.36e-07	170	45	90	35	21
unique_3662	482	607	1213	ENSP00000352071	51	163	1157	9.70e-07	129	40	70	19	21
unique_3662	364	478	1213	ENSP00000352071	934	1037	1157	3.17e-06	115	36	68	11	21
unique_3662	996	1092	1213	ENSP00000321573	193	287	776	9.29e-07	100	31	61	8	13
unique_3662	645	710	1213	ENSP00000321573	207	275	776	2.64e-06	69	28	38	3	13
unique_3704	440	543	630	ENSP00000446490	282	384	461	4.60e-07	110	34	63	13	17
unique_3704	440	601	630	ENSP00000342838	1118	1268	1371	7.45e-05	172	41	100	31	26
unique_3704	464	537	630	ENSP00000492290	357	438	533	3.30e-04	82	21	53	8	12
unique_3704	464	537	630	ENSP00000489707	357	438	533	3.30e-04	82	21	53	8	12
unique_3704	411	507	630	ENSP00000377291	277	391	683	0.001	117	32	63	22	15
unique_3708	86	237	483	ENSP00000365840	219	354	485	3.36e-04	156	44	88	24	31
unique_3726	383	454	2495	ENSP00000384229	739	818	821	0.002	80	23	49	8	3
unique_3730	13	174	211	ENSP00000005257	14	175	207	3.99e-25	165	57	102	6	77
unique_3730	14	175	211	ENSP00000449241	407	567	1193	0.003	171	44	108	19	77
unique_3750	202	361	456	ENSP00000005257	14	175	207	4.56e-27	162	61	99	2	35
unique_3750	203	370	456	ENSP00000449241	407	575	1193	8.00e-05	175	44	118	13	37
unique_3759	367	525	540	ENSP00000500025	143	296	313	4.55e-31	159	62	92	5	29
unique_3777	133	333	603	ENSP00000446490	191	396	461	4.06e-18	209	62	136	11	33
unique_3777	134	339	603	ENSP00000357493	1945	2171	2342	1.82e-12	233	62	138	33	34
unique_3777	97	372	603	ENSP00000342838	974	1270	1371	4.19e-11	308	77	188	43	46
unique_3777	132	324	603	ENSP00000341325	1037	1239	1352	1.17e-08	208	54	134	20	32
unique_3777	132	324	603	ENSP00000482642	980	1182	1295	1.54e-08	208	54	134	20	32
unique_3777	131	315	603	ENSP00000492290	237	438	533	4.73e-06	212	55	120	37	31
unique_3777	131	315	603	ENSP00000489707	237	438	533	4.73e-06	212	55	120	37	31
unique_3777	130	320	603	ENSP00000377291	214	420	683	2.55e-05	212	53	133	26	32
unique_3829	1040	1233	1476	ENSP00000446490	190	383	461	4.90e-19	199	57	132	10	13
unique_3829	1042	1288	1476	ENSP00000357493	1945	2205	2342	3.14e-18	267	74	167	26	17
unique_3829	1040	1232	1476	ENSP00000482642	980	1176	1295	2.32e-13	204	55	131	18	13
unique_3829	1040	1232	1476	ENSP00000341325	1037	1233	1352	3.03e-13	204	54	132	18	13
unique_3829	1040	1290	1476	ENSP00000342838	1015	1276	1371	3.57e-13	269	64	180	25	17
unique_3829	1029	1246	1476	ENSP00000492290	227	454	533	1.76e-09	242	58	146	38	15
unique_3829	1029	1246	1476	ENSP00000489707	227	454	533	1.76e-09	242	58	146	38	15
unique_3839	658	915	1149	ENSP00000437073	1379	1643	2055	0.008	282	75	166	41	22
unique_3846	153	347	662	ENSP00000373620	47	226	574	6.90e-05	201	44	130	27	29
unique_3878	50	133	205	ENSP00000342838	1130	1219	1371	1.00e-04	91	27	56	8	41
unique_3878	52	137	205	ENSP00000446490	296	386	461	1.48e-04	93	27	57	9	42
unique_3878	62	126	205	ENSP00000492290	357	435	533	0.002	79	24	41	14	32
unique_3878	62	126	205	ENSP00000489707	357	435	533	0.002	79	24	41	14	32
unique_3936	488	573	697	ENSP00000327599	148	234	294	0.002	90	28	55	7	12
unique_3943	186	430	512	ENSP00000477768	188	432	653	7.06e-11	273	72	145	56	48
unique_3943	199	432	512	ENSP00000268171	149	382	795	9.46e-09	267	68	133	66	46
unique_3951	196	626	1089	ENSP00000506097	30	383	617	7.68e-23	431	105	249	77	40
unique_3977	59	709	1145	ENSP00000265986	52	657	1020	9.68e-95	653	217	387	49	77
unique_3977	863	1091	1145	ENSP00000265986	681	944	1020	5.55e-07	264	65	164	35	77
unique_4004	374	533	555	ENSP00000373620	401	552	574	2.78e-06	165	47	100	18	49
unique_4004	19	132	555	ENSP00000373620	33	149	574	4.27e-05	118	31	82	5	49
unique_4007	19	563	567	ENSP00000373620	33	552	574	1.02e-10	575	136	354	85	96
unique_4018	110	211	216	ENSP00000384229	725	819	821	4.68e-04	105	30	62	13	48
unique_4018	108	196	216	ENSP00000384229	741	819	821	0.001	89	26	53	10	48
unique_4070	128	518	683	ENSP00000354080	37	391	989	4.60e-12	405	103	238	64	64
unique_4070	228	566	683	ENSP00000354080	50	312	989	3.29e-06	345	87	170	88	64
unique_4070	127	259	683	ENSP00000354080	279	410	989	0.007	139	41	85	13	64
unique_4070	128	519	683	ENSP00000310658	49	433	1000	1.08e-11	416	108	253	55	64
unique_4070	228	566	683	ENSP00000310658	62	433	1000	4.75e-06	395	97	219	79	64
unique_4070	138	288	683	ENSP00000366307	249	394	576	1.29e-04	166	50	81	35	54
unique_4070	318	537	683	ENSP00000366307	254	445	576	0.002	220	53	139	28	54
unique_4084	152	319	639	ENSP00000495993	823	997	1014	9.62e-09	178	53	112	13	26
unique_4084	342	562	639	ENSP00000351554	195	405	725	0.003	225	50	157	18	35
unique_4084	342	562	639	ENSP00000377492	196	406	726	0.003	225	50	157	18	35
unique_4094	75	207	318	ENSP00000448517	76	200	444	2.58e-04	137	36	85	16	42
unique_4094	75	207	318	ENSP00000447255	76	200	444	2.58e-04	137	36	85	16	42
unique_4096	885	1275	1686	ENSP00000437073	1475	1895	2055	1.20e-05	434	105	273	56	37
unique_4096	983	1462	1686	ENSP00000437073	1407	1900	2055	1.64e-05	524	132	318	74	37
unique_4096	976	1451	1686	ENSP00000437073	1375	1931	2055	3.69e-04	567	134	332	101	37
unique_4096	838	1254	1686	ENSP00000437073	1578	1966	2055	4.01e-04	442	113	251	78	37
unique_4143	66	126	193	ENSP00000429055	551	614	707	0.007	64	20	41	3	32
unique_4203	61	173	296	ENSP00000283249	479	618	789	1.29e-05	144	49	60	35	38
unique_4203	161	267	296	ENSP00000222573	505	614	770	6.16e-04	118	36	63	19	74
unique_4203	48	96	296	ENSP00000222573	559	616	770	0.003	61	22	24	15	74
unique_4203	96	214	296	ENSP00000222573	504	607	770	0.004	129	41	53	35	74
unique_4203	161	267	296	ENSP00000441561	370	479	635	6.60e-04	118	36	63	19	74
unique_4203	48	96	296	ENSP00000441561	424	481	635	0.002	61	22	24	15	74
unique_4203	96	214	296	ENSP00000441561	369	472	635	0.004	129	41	53	35	74
unique_4203	187	277	296	ENSP00000400217	489	574	1806	0.006	100	34	43	23	31
unique_4287	350	453	540	ENSP00000446490	282	384	461	5.43e-07	110	33	64	13	19
unique_4287	350	447	540	ENSP00000342838	1118	1215	1371	1.58e-04	108	27	61	20	18
unique_4287	374	447	540	ENSP00000492290	357	438	533	3.41e-04	82	20	54	8	14
unique_4287	374	447	540	ENSP00000489707	357	438	533	3.41e-04	82	20	54	8	14
unique_4287	321	417	540	ENSP00000377291	277	391	683	8.54e-04	117	33	62	22	18
unique_4296	7	171	201	ENSP00000005257	14	178	207	3.22e-36	166	66	98	2	82
unique_4296	8	178	201	ENSP00000449241	407	573	1193	9.10e-06	177	46	115	16	85
unique_4327	445	496	704	ENSP00000261488	144	193	644	0.005	52	20	30	2	7
unique_4358	72	120	140	ENSP00000353408	166	212	578	0.003	50	19	27	4	35
unique_4366	781	942	974	ENSP00000342838	1122	1274	1371	2.35e-05	168	40	107	21	17
unique_4366	797	942	974	ENSP00000341325	1150	1288	1352	0.009	149	34	102	13	15
unique_4366	797	942	974	ENSP00000482642	1093	1231	1295	0.009	149	34	102	13	15
unique_4374	179	319	334	ENSP00000366307	261	393	576	0.004	151	42	81	28	42
unique_4374	223	325	334	ENSP00000354080	187	276	989	0.006	106	35	52	19	31
unique_4428	432	678	706	ENSP00000342838	1044	1276	1371	0.010	280	65	135	80	35
unique_4437	2508	2638	3001	ENSP00000354080	33	147	989	4.84e-10	134	41	71	22	5
unique_4437	2489	2578	3001	ENSP00000354080	302	388	989	9.31e-08	94	34	49	11	5
unique_4437	2604	2645	3001	ENSP00000354080	33	72	989	1.11e-04	42	20	20	2	5
unique_4437	2457	2705	3001	ENSP00000310658	35	293	1000	1.15e-09	280	77	151	52	8
unique_4437	2469	2707	3001	ENSP00000310658	283	502	1000	8.86e-09	250	68	141	41	8
unique_4437	2489	2634	3001	ENSP00000366307	304	466	576	4.73e-09	175	58	76	41	5
unique_4437	2587	2647	3001	ENSP00000366307	307	364	576	0.002	63	24	32	7	5
unique_4451	324	391	2172	ENSP00000265986	51	115	1020	4.79e-05	68	24	41	3	3
unique_4456	166	232	562	ENSP00000449241	1081	1147	1193	1.77e-04	67	22	45	0	12
unique_4465	2928	3163	3905	ENSP00000381008	11602	11822	14508	0.009	236	52	169	15	6
unique_4468	18	554	574	ENSP00000373620	21	555	574	0.0	537	296	239	2	94
unique_4478	154	457	563	ENSP00000482642	896	1186	1295	2.03e-07	330	69	196	65	54
unique_4478	154	457	563	ENSP00000341325	953	1243	1352	2.43e-07	330	69	196	65	54
unique_4478	219	359	563	ENSP00000377291	218	362	683	1.91e-05	146	40	100	6	25
unique_4478	284	384	563	ENSP00000492290	303	411	533	5.04e-04	111	28	71	12	18
unique_4478	284	384	563	ENSP00000489707	303	411	533	5.04e-04	111	28	71	12	18
unique_4478	216	511	563	ENSP00000446490	189	445	461	5.96e-04	302	65	186	51	53
unique_4495	110	196	217	ENSP00000449241	926	1012	1193	2.77e-25	87	40	47	0	40
unique_4514	470	674	2227	ENSP00000357493	1945	2168	2342	1.19e-09	229	71	129	29	9
unique_4514	470	672	2227	ENSP00000482642	982	1192	1295	1.61e-07	217	60	137	20	9
unique_4514	460	635	2227	ENSP00000492290	225	413	533	1.66e-07	195	50	120	25	8
unique_4514	460	635	2227	ENSP00000489707	225	413	533	1.66e-07	195	50	120	25	8
unique_4514	470	672	2227	ENSP00000341325	1039	1249	1352	2.15e-07	217	60	137	20	9
unique_4514	468	658	2227	ENSP00000446490	190	383	461	4.72e-07	196	44	145	7	9
unique_4549	660	722	1472	ENSP00000321573	211	275	776	0.002	70	25	33	12	4
unique_4570	925	1028	2564	ENSP00000384229	738	820	821	7.10e-05	106	33	48	25	4
unique_4570	964	1028	2564	ENSP00000384229	737	802	821	8.62e-05	69	29	33	7	4
unique_4570	975	1030	2564	ENSP00000384229	729	786	821	2.59e-04	60	26	28	6	4
unique_4587	175	233	420	ENSP00000350152	268	325	988	0.005	59	23	35	1	14
unique_4587	175	233	420	ENSP00000353421	276	333	996	0.007	59	23	35	1	14
unique_4593	292	407	413	ENSP00000265986	293	393	1020	0.010	116	27	74	15	28
unique_4597	112	302	359	ENSP00000446490	192	383	461	8.63e-17	198	57	128	13	53
unique_4597	111	346	359	ENSP00000341325	1038	1274	1352	1.84e-14	245	63	165	17	66
unique_4597	111	346	359	ENSP00000482642	981	1217	1295	2.14e-14	245	63	165	17	66
unique_4597	112	273	359	ENSP00000377291	218	394	683	2.52e-13	179	46	114	19	45
unique_4597	112	300	359	ENSP00000342838	1017	1218	1371	7.12e-13	209	53	129	27	53
unique_4597	108	331	359	ENSP00000357493	1941	2177	2342	1.84e-09	253	69	139	45	62
unique_4597	181	327	359	ENSP00000492290	307	480	533	4.65e-09	175	49	97	29	41
unique_4597	181	327	359	ENSP00000489707	307	480	533	4.65e-09	175	49	97	29	41
unique_4643	80	656	666	ENSP00000373620	13	555	574	2.03e-119	578	204	338	36	87
unique_4649	992	1222	1446	ENSP00000381467	99	260	667	4.83e-06	231	58	104	69	21
unique_4649	637	702	1446	ENSP00000381467	199	262	667	0.003	66	22	42	2	21
unique_4649	987	1218	1446	ENSP00000444095	339	506	1217	4.42e-05	233	63	104	66	18
unique_4649	657	688	1446	ENSP00000444095	1112	1143	1217	0.004	32	16	16	0	18
unique_4649	993	1029	1446	ENSP00000444095	988	1023	1217	0.008	37	16	20	1	18
unique_4649	1176	1230	1446	ENSP00000003084	1345	1398	1481	7.65e-04	56	25	28	3	7
unique_4649	346	396	1446	ENSP00000003084	428	476	1481	0.008	51	20	29	2	7
unique_4649	359	468	1446	ENSP00000497274	652	770	1546	0.002	125	34	70	21	21
unique_4649	994	1026	1446	ENSP00000497274	654	686	1546	0.005	33	15	18	0	21
unique_4649	1177	1341	1446	ENSP00000497274	761	944	1546	0.006	186	47	116	23	21
unique_4649	557	714	1446	ENSP00000498246	101	246	656	0.003	168	41	95	32	11
unique_4649	557	714	1446	ENSP00000237612	101	246	656	0.003	168	41	95	32	11
unique_4649	985	1026	1446	ENSP00000494609	421	460	1326	0.003	42	18	22	2	9
unique_4649	636	716	1446	ENSP00000494609	517	597	1326	0.008	84	26	52	6	9
unique_4722	445	698	949	ENSP00000482642	967	1225	1295	1.01e-12	270	68	175	27	27
unique_4722	464	654	949	ENSP00000446490	192	385	461	1.25e-12	196	52	137	7	20
unique_4722	445	698	949	ENSP00000341325	1024	1282	1352	2.12e-12	270	68	175	27	27
unique_4722	451	649	949	ENSP00000492290	227	440	533	2.85e-09	220	53	140	27	21
unique_4722	451	649	949	ENSP00000489707	227	440	533	2.85e-09	220	53	140	27	21
unique_4722	464	668	949	ENSP00000377291	218	437	683	8.67e-09	222	58	145	19	22
unique_4722	456	651	949	ENSP00000357493	1937	2150	2342	4.17e-08	219	54	137	28	21
unique_4722	434	698	949	ENSP00000342838	987	1268	1371	7.75e-07	288	65	194	29	28
unique_4723	232	487	490	ENSP00000320043	21	226	231	1.00e-38	256	85	121	50	52
unique_4734	20	71	144	ENSP00000261488	142	186	644	0.001	52	17	28	7	36
unique_4786	58	206	211	ENSP00000384229	699	819	821	7.23e-04	152	36	82	34	71
unique_4809	212	379	493	ENSP00000482642	1004	1180	1295	4.48e-09	186	44	115	27	34
unique_4809	212	379	493	ENSP00000341325	1061	1237	1352	4.76e-09	186	44	115	27	34
unique_4809	201	374	493	ENSP00000492290	246	450	533	2.80e-04	207	53	119	35	35
unique_4809	201	374	493	ENSP00000489707	246	450	533	2.80e-04	207	53	119	35	35
unique_4811	117	413	511	ENSP00000341325	945	1255	1352	1.95e-19	317	78	213	26	58
unique_4811	117	413	511	ENSP00000482642	888	1198	1295	2.64e-19	315	76	217	22	58
unique_4811	205	439	511	ENSP00000357493	1945	2199	2342	1.34e-17	262	68	160	34	46
unique_4811	205	400	511	ENSP00000446490	192	389	461	5.93e-15	208	56	130	22	38
unique_4811	205	395	511	ENSP00000342838	1017	1224	1371	1.25e-10	208	50	141	17	37
unique_4811	205	394	511	ENSP00000377291	218	421	683	1.95e-09	211	54	129	28	37
unique_4811	274	390	511	ENSP00000492290	304	440	533	4.24e-06	142	40	72	30	23
unique_4811	274	390	511	ENSP00000489707	304	440	533	4.24e-06	142	40	72	30	23
unique_4834	163	207	260	ENSP00000366115	87	135	248	0.007	49	14	31	4	17
unique_4834	163	207	260	ENSP00000373017	87	135	248	0.007	49	14	31	4	17
unique_4879	22	185	193	ENSP00000005257	16	172	207	1.23e-09	167	41	113	13	85
unique_4879	17	184	193	ENSP00000449241	402	562	1193	7.01e-05	177	50	102	25	87
unique_4954	18	190	221	ENSP00000475168	20	193	197	1.72e-60	178	87	82	9	78
unique_4960	515	655	1909	ENSP00000446490	237	361	461	5.82e-07	153	48	65	40	7
unique_4960	539	653	1909	ENSP00000377291	280	389	683	4.85e-06	120	35	70	15	6
unique_4960	510	631	1909	ENSP00000482642	1005	1127	1295	1.96e-05	123	30	92	1	6
unique_4960	510	631	1909	ENSP00000341325	1062	1184	1352	2.81e-05	123	30	92	1	6
unique_4960	480	629	1909	ENSP00000342838	1036	1170	1371	6.32e-05	157	44	84	29	8
unique_4960	602	631	1909	ENSP00000492290	358	387	533	6.45e-04	30	16	14	0	2
unique_4960	602	631	1909	ENSP00000489707	358	387	533	6.45e-04	30	16	14	0	2
unique_4973	12	109	238	ENSP00000384229	711	808	821	0.007	105	33	58	14	41
unique_4974	494	649	770	ENSP00000005257	16	169	207	2.37e-24	156	55	99	2	20
unique_4974	492	661	770	ENSP00000449241	406	572	1193	3.82e-09	176	49	112	15	22
unique_4991	262	351	552	ENSP00000492290	339	441	533	5.84e-05	108	29	56	23	16
unique_4991	262	351	552	ENSP00000489707	339	441	533	5.84e-05	108	29	56	23	16
unique_4991	268	364	552	ENSP00000446490	302	391	461	2.36e-04	103	30	54	19	18
unique_4991	253	388	552	ENSP00000482642	1078	1235	1295	0.008	160	35	99	26	25
unique_4991	253	388	552	ENSP00000341325	1135	1292	1352	0.009	160	35	99	26	25
unique_4992	73	290	508	ENSP00000265986	69	293	1020	3.08e-10	228	57	158	13	43
unique_5025	295	715	1029	ENSP00000457473	94	496	618	1.00e-12	437	98	289	50	41
unique_5025	295	751	1029	ENSP00000496171	82	515	600	8.63e-10	468	88	335	45	44
unique_5025	295	751	1029	ENSP00000496390	82	515	600	8.63e-10	468	88	335	45	44
unique_5025	295	751	1029	ENSP00000496064	82	515	600	8.63e-10	468	88	335	45	44
unique_5025	295	751	1029	ENSP00000496619	82	515	600	8.63e-10	468	88	335	45	44
unique_5057	168	221	229	ENSP00000236192	51	104	142	2.00e-09	54	24	30	0	24
unique_5057	169	217	229	ENSP00000305647	5	53	117	3.59e-05	49	18	31	0	21
unique_5058	166	455	681	ENSP00000357493	1909	2199	2342	1.54e-16	306	81	194	31	43
unique_5058	180	407	681	ENSP00000446490	148	385	461	2.12e-15	241	59	166	16	33
unique_5058	219	462	681	ENSP00000342838	1017	1275	1371	5.41e-11	265	68	170	27	36
unique_5058	219	455	681	ENSP00000482642	982	1225	1295	6.51e-10	251	59	171	21	35
unique_5058	219	455	681	ENSP00000341325	1039	1282	1352	7.92e-10	251	59	171	21	35
unique_5058	219	400	681	ENSP00000492290	240	438	533	3.68e-06	212	58	111	43	27
unique_5058	219	400	681	ENSP00000489707	240	438	533	3.68e-06	212	58	111	43	27
unique_5063	125	161	384	ENSP00000357493	1731	1767	2342	0.008	37	15	22	0	10
unique_5071	1241	1430	2120	ENSP00000353408	350	533	578	0.009	204	48	122	34	9
unique_5079	156	248	652	ENSP00000373620	47	143	574	2.13e-08	97	30	63	4	14
unique_5086	261	420	608	ENSP00000354080	183	326	989	4.59e-05	162	48	94	20	28
unique_5086	298	432	608	ENSP00000354080	51	181	989	0.001	149	41	76	32	28
unique_5086	341	422	608	ENSP00000354080	34	122	989	0.003	95	25	51	19	28
unique_5086	298	421	608	ENSP00000310658	63	171	1000	1.17e-04	127	36	70	21	20
unique_5086	275	448	608	ENSP00000366307	277	428	576	3.64e-04	175	48	103	24	29
unique_5089	30	115	296	ENSP00000437940	300	382	557	4.88e-04	86	26	57	3	29
unique_5105	425	522	957	ENSP00000367227	386	467	473	0.001	98	26	56	16	10
unique_5113	397	436	611	ENSP00000380963	43	78	161	0.004	40	19	17	4	7
unique_5113	397	436	611	ENSP00000348273	176	211	305	0.007	40	19	17	4	7
unique_5125	755	986	1014	ENSP00000477768	245	484	653	1.65e-05	271	66	135	70	23
unique_5125	755	966	1014	ENSP00000268171	193	402	795	0.004	232	54	136	42	21
unique_5130	90	374	475	ENSP00000437073	391	673	2055	3.64e-31	289	82	197	10	60
unique_5151	276	363	1151	ENSP00000350152	252	334	988	0.006	88	27	56	5	8
unique_5151	276	363	1151	ENSP00000353421	260	342	996	0.008	88	27	56	5	8
unique_5172	1171	1436	2811	ENSP00000482642	981	1251	1295	1.12e-18	280	77	180	23	9
unique_5172	1171	1436	2811	ENSP00000341325	1038	1308	1352	1.38e-18	280	77	180	23	9
unique_5172	1156	1375	2811	ENSP00000446490	178	396	461	4.55e-09	235	63	141	31	8
unique_5172	1172	1408	2811	ENSP00000342838	1017	1268	1371	9.04e-09	259	59	171	29	8
unique_5172	1172	1363	2811	ENSP00000377291	218	421	683	4.84e-08	208	50	138	20	7
unique_5172	1171	1414	2811	ENSP00000357493	1944	2205	2342	8.88e-08	278	68	160	50	9
unique_5172	1172	1359	2811	ENSP00000492290	240	440	533	1.28e-05	214	57	118	39	7
unique_5172	1172	1359	2811	ENSP00000489707	240	440	533	1.28e-05	214	57	118	39	7
unique_5210	9	219	350	ENSP00000446490	192	397	461	2.87e-14	218	65	134	19	60
unique_5210	9	296	350	ENSP00000492290	240	529	533	4.51e-11	321	83	174	64	82
unique_5210	9	296	350	ENSP00000489707	240	529	533	4.51e-11	321	83	174	64	82
unique_5210	1	166	350	ENSP00000377291	211	380	683	9.14e-11	175	48	113	14	47
unique_5210	8	216	350	ENSP00000357493	1944	2169	2342	3.68e-10	237	63	135	39	60
unique_5210	8	197	350	ENSP00000341325	1038	1232	1352	4.78e-07	208	51	126	31	54
unique_5210	8	197	350	ENSP00000482642	981	1175	1295	5.97e-07	208	51	126	31	54
unique_5210	6	196	350	ENSP00000342838	1014	1217	1371	3.71e-06	217	56	122	39	55
unique_5227	997	1256	1364	ENSP00000477768	197	453	653	1.63e-10	280	70	167	43	19
unique_5227	982	1264	1364	ENSP00000268171	122	409	795	4.37e-10	311	78	182	51	21
unique_5266	1641	1701	2130	ENSP00000446490	298	360	461	3.95e-07	63	25	36	2	3
unique_5266	1652	1710	2130	ENSP00000492290	360	422	533	2.24e-05	63	24	35	4	3
unique_5266	1652	1710	2130	ENSP00000489707	360	422	533	2.24e-05	63	24	35	4	3
unique_5266	1634	1701	2130	ENSP00000342838	1127	1196	1371	4.99e-05	72	21	45	6	3
unique_5266	1641	1678	2130	ENSP00000377291	325	364	683	6.19e-05	40	18	20	2	2
unique_5266	1629	1686	2130	ENSP00000482642	1075	1133	1295	2.24e-04	60	18	39	3	3
unique_5266	1629	1686	2130	ENSP00000341325	1132	1190	1352	2.31e-04	60	18	39	3	3
unique_5266	1644	1701	2130	ENSP00000357493	2063	2127	2342	7.74e-04	67	23	33	11	3
unique_5285	122	397	811	ENSP00000498246	43	309	656	1.84e-52	277	105	161	11	66
unique_5285	484	740	811	ENSP00000498246	306	578	656	3.24e-12	277	61	192	24	66
unique_5285	122	397	811	ENSP00000237612	43	309	656	1.84e-52	277	105	161	11	66
unique_5285	484	740	811	ENSP00000237612	306	578	656	3.24e-12	277	61	192	24	66
unique_5285	53	423	811	ENSP00000381467	36	361	667	1.04e-46	372	119	206	47	77
unique_5285	498	748	811	ENSP00000381467	364	602	667	5.37e-11	258	63	169	26	77
unique_5285	138	349	811	ENSP00000444095	338	547	1217	4.02e-16	220	65	137	18	26
unique_5285	138	333	811	ENSP00000444095	981	1172	1217	2.07e-15	201	62	125	14	26
unique_5285	146	326	811	ENSP00000003084	1227	1400	1481	1.10e-07	188	47	120	21	26
unique_5285	146	354	811	ENSP00000003084	441	628	1481	0.003	211	48	138	25	26
unique_5285	145	378	811	ENSP00000494609	427	639	1326	2.27e-07	237	50	160	27	29
unique_5285	156	361	811	ENSP00000497274	664	850	1546	1.15e-05	209	45	139	25	27
unique_5285	144	357	811	ENSP00000497274	1315	1519	1546	4.77e-04	221	46	152	23	27
unique_5302	68	162	218	ENSP00000268150	58	149	388	6.26e-04	99	27	61	11	44
unique_5305	137	368	547	ENSP00000341325	1023	1233	1352	2.24e-12	242	66	135	41	42
unique_5305	137	368	547	ENSP00000482642	966	1176	1295	2.52e-12	242	66	135	41	42
unique_5305	113	372	547	ENSP00000342838	971	1223	1371	2.02e-10	291	74	148	69	48
unique_5305	142	369	547	ENSP00000357493	1937	2151	2342	4.51e-10	250	64	129	57	42
unique_5305	150	368	547	ENSP00000446490	192	382	461	1.76e-07	225	52	133	40	40
unique_5305	150	366	547	ENSP00000492290	240	440	533	1.27e-04	232	56	130	46	40
unique_5305	150	366	547	ENSP00000489707	240	440	533	1.27e-04	232	56	130	46	40
unique_5305	150	304	547	ENSP00000377291	218	374	683	0.002	161	37	114	10	28
unique_5312	12	289	289	ENSP00000441875	18	298	300	1.73e-103	281	146	132	3	96
unique_5312	8	273	289	ENSP00000484113	4	270	273	2.26e-95	268	137	128	3	92
unique_5312	8	273	289	ENSP00000425035	4	270	273	2.26e-95	268	137	128	3	92
unique_5312	8	273	289	ENSP00000393320	4	270	273	2.26e-95	268	137	128	3	92
unique_5312	8	273	289	ENSP00000422182	4	270	273	2.26e-95	268	137	128	3	92
unique_5364	1	52	112	ENSP00000503116	26	81	449	0.006	56	15	37	4	46
unique_5364	1	52	112	ENSP00000504728	26	81	449	0.006	56	15	37	4	46
unique_5368	511	621	1634	ENSP00000441561	429	545	635	0.002	117	29	82	6	7
unique_5368	511	621	1634	ENSP00000222573	564	680	770	0.004	117	29	82	6	7
unique_5374	2888	2979	3396	ENSP00000429055	580	670	707	0.005	98	35	50	13	3
unique_5379	541	645	2074	ENSP00000384229	712	820	821	1.96e-05	110	40	64	6	6
unique_5379	513	629	2074	ENSP00000384229	703	819	821	0.005	122	42	70	10	6
unique_5379	866	994	2074	ENSP00000350152	219	340	988	0.004	137	44	70	23	6
unique_5379	866	994	2074	ENSP00000353421	227	348	996	0.006	137	44	70	23	6
unique_5395	142	317	368	ENSP00000298119	52	246	720	1.69e-09	195	54	122	19	48
unique_5395	22	313	368	ENSP00000327336	31	312	369	1.76e-09	309	81	184	44	79
unique_5395	142	317	368	ENSP00000246529	60	255	629	1.74e-07	196	56	120	20	48
unique_5395	187	313	368	ENSP00000441219	93	270	421	0.003	179	42	84	53	35
unique_5398	3713	3796	4195	ENSP00000384229	729	811	821	8.89e-04	85	26	56	3	2
unique_5401	40	245	392	ENSP00000341325	1027	1232	1352	9.43e-14	223	63	126	34	53
unique_5401	40	245	392	ENSP00000482642	970	1175	1295	1.14e-13	223	63	126	34	53
unique_5401	49	249	392	ENSP00000446490	189	385	461	1.72e-11	212	57	129	26	51
unique_5401	51	260	392	ENSP00000357493	1944	2165	2342	1.69e-09	237	56	139	42	54
unique_5401	50	244	392	ENSP00000342838	1015	1217	1371	2.06e-07	218	59	121	38	50
unique_5401	52	248	392	ENSP00000377291	218	421	683	1.64e-05	217	52	132	33	50
unique_5412	740	958	4624	ENSP00000350152	227	453	988	0.001	231	54	161	16	5
unique_5412	740	958	4624	ENSP00000353421	235	461	996	0.001	231	54	161	16	5
unique_5413	475	550	639	ENSP00000446490	301	381	461	7.34e-05	82	25	50	7	12
unique_5417	185	416	665	ENSP00000446490	189	384	461	9.37e-13	234	50	144	40	35
unique_5417	189	349	665	ENSP00000341325	1040	1199	1352	1.58e-08	169	51	101	17	24
unique_5417	189	349	665	ENSP00000482642	983	1142	1295	2.18e-08	169	51	101	17	24
unique_5417	189	419	665	ENSP00000357493	1946	2156	2342	3.60e-08	248	66	128	54	35
unique_5417	189	468	665	ENSP00000342838	1018	1268	1371	1.32e-07	292	67	172	53	42
unique_5450	228	389	431	ENSP00000005257	13	168	207	8.14e-27	162	61	95	6	38
unique_5450	230	404	431	ENSP00000449241	407	574	1193	2.85e-09	183	43	117	23	41
unique_5460	526	796	797	ENSP00000444095	346	581	1217	8.36e-23	271	75	161	35	55
unique_5460	510	780	797	ENSP00000444095	973	1210	1217	1.04e-22	272	79	158	35	55
unique_5460	207	359	797	ENSP00000444095	131	277	1217	1.82e-05	156	44	100	12	55
unique_5460	541	778	797	ENSP00000497274	1332	1533	1546	7.09e-18	239	74	127	38	37
unique_5460	505	797	797	ENSP00000497274	634	880	1546	5.49e-15	294	72	174	48	37
unique_5460	505	778	797	ENSP00000494609	404	632	1326	3.40e-14	278	65	160	53	35
unique_5460	505	784	797	ENSP00000494609	1037	1277	1326	4.93e-10	280	66	175	39	35
unique_5460	519	704	797	ENSP00000003084	1220	1390	1481	3.05e-12	187	54	116	17	31
unique_5460	523	766	797	ENSP00000003084	438	633	1481	1.73e-11	244	58	138	48	31
unique_5460	521	767	797	ENSP00000381467	96	305	667	1.10e-06	250	61	146	43	31
unique_5460	526	705	797	ENSP00000498246	64	231	656	1.56e-06	182	50	116	16	23
unique_5460	526	705	797	ENSP00000237612	64	231	656	1.56e-06	182	50	116	16	23
unique_5466	703	794	810	ENSP00000384229	719	820	821	4.48e-04	102	37	55	10	12
unique_5466	719	798	810	ENSP00000384229	729	806	821	0.002	86	34	38	14	12
unique_5482	220	716	1036	ENSP00000457473	59	513	618	3.96e-58	508	157	287	64	48
unique_5482	220	707	1036	ENSP00000496171	47	479	600	9.28e-56	496	148	277	71	47
unique_5482	220	707	1036	ENSP00000496390	47	479	600	9.28e-56	496	148	277	71	47
unique_5482	220	707	1036	ENSP00000496064	47	479	600	9.28e-56	496	148	277	71	47
unique_5482	220	707	1036	ENSP00000496619	47	479	600	9.28e-56	496	148	277	71	47
unique_5487	314	350	1113	ENSP00000411767	403	442	1065	3.08e-04	40	19	18	3	11
unique_5487	355	441	1113	ENSP00000411767	411	492	1065	0.001	92	28	49	15	11
unique_5487	314	350	1113	ENSP00000474709	403	442	479	3.79e-04	40	19	18	3	3
unique_5488	8	114	115	ENSP00000215754	11	114	116	1.01e-12	107	32	72	3	93
unique_5518	1446	1572	4500	ENSP00000446490	255	381	461	5.40e-11	131	47	76	8	3
unique_5518	1443	1582	4500	ENSP00000342838	1081	1229	1371	4.33e-10	149	40	100	9	3
unique_5518	1426	1572	4500	ENSP00000341325	1085	1232	1352	1.24e-07	154	35	106	13	3
unique_5518	1426	1572	4500	ENSP00000482642	1028	1175	1295	1.28e-07	154	35	106	13	3
unique_5518	1451	1592	4500	ENSP00000357493	2018	2170	2342	3.65e-07	153	39	103	11	3
unique_5518	1441	1571	4500	ENSP00000492290	301	440	533	2.82e-04	150	40	81	29	3
unique_5518	1441	1571	4500	ENSP00000489707	301	440	533	2.82e-04	150	40	81	29	3
unique_5518	1390	1576	4500	ENSP00000377291	235	422	683	0.001	201	47	127	27	4
unique_5519	132	189	220	ENSP00000236192	59	116	142	3.61e-11	58	21	37	0	26
unique_5519	128	188	220	ENSP00000305647	8	68	117	0.003	61	15	46	0	28
unique_5521	245	433	710	ENSP00000446490	192	385	461	9.63e-18	197	62	124	11	27
unique_5521	144	450	710	ENSP00000357493	1880	2171	2342	5.14e-13	328	76	195	57	43
unique_5521	243	426	710	ENSP00000492290	238	438	533	7.43e-12	214	61	110	43	26
unique_5521	243	426	710	ENSP00000489707	238	438	533	7.43e-12	214	61	110	43	26
unique_5521	240	481	710	ENSP00000342838	1012	1268	1371	1.78e-07	264	63	172	29	34
unique_5521	243	435	710	ENSP00000341325	1037	1239	1352	6.88e-07	212	51	133	28	27
unique_5521	243	435	710	ENSP00000482642	980	1182	1295	1.05e-06	212	51	133	28	27
unique_5521	236	431	710	ENSP00000377291	209	420	683	2.72e-06	216	60	132	24	28
unique_5538	2101	2352	2461	ENSP00000446490	202	385	461	5.40e-08	256	59	121	76	10
unique_5538	2107	2351	2461	ENSP00000377291	233	421	683	2.33e-06	252	60	122	70	10
unique_5538	2139	2215	2461	ENSP00000492290	283	370	533	6.96e-05	89	30	46	13	3
unique_5538	2139	2215	2461	ENSP00000489707	283	370	533	6.96e-05	89	30	46	13	3
unique_5538	2105	2218	2461	ENSP00000342838	1037	1158	1371	0.002	124	31	81	12	5
unique_5543	1307	1459	1905	ENSP00000353408	356	506	578	0.002	155	39	110	6	8
unique_5550	77	106	1105	ENSP00000411767	411	440	1065	3.56e-05	30	17	13	0	3
unique_5550	77	106	1105	ENSP00000474709	411	440	479	4.56e-05	30	17	13	0	3
unique_5551	1786	1837	3956	ENSP00000492290	355	412	533	0.002	58	21	31	6	1
unique_5551	1786	1837	3956	ENSP00000489707	355	412	533	0.002	58	21	31	6	1
unique_5551	1790	1839	3956	ENSP00000446490	308	361	461	0.003	54	20	30	4	1
unique_5551	1769	1842	3956	ENSP00000342838	1128	1200	1371	0.004	81	25	41	15	2
unique_5559	132	296	774	ENSP00000377291	218	381	683	1.84e-08	172	48	109	15	21
unique_5559	132	278	774	ENSP00000446490	192	344	461	1.62e-06	155	43	102	10	24
unique_5559	382	418	774	ENSP00000446490	348	383	461	5.26e-04	37	19	17	1	24
unique_5559	127	272	774	ENSP00000342838	1012	1170	1371	2.71e-05	163	37	105	21	19
unique_5559	94	272	774	ENSP00000482642	944	1125	1295	5.17e-05	185	31	145	9	23
unique_5559	94	272	774	ENSP00000341325	1001	1182	1352	6.59e-05	185	31	145	9	23
unique_5569	101	359	1598	ENSP00000357493	1945	2201	2342	2.25e-12	278	76	162	40	16
unique_5569	67	311	1598	ENSP00000377291	183	421	683	1.53e-08	265	61	158	46	15
unique_5569	81	365	1598	ENSP00000342838	995	1276	1371	1.65e-08	309	75	183	51	18
unique_5569	99	359	1598	ENSP00000482642	980	1227	1295	3.12e-08	270	67	172	31	16
unique_5569	99	359	1598	ENSP00000341325	1037	1284	1352	4.02e-08	270	67	172	31	16
unique_5569	94	307	1598	ENSP00000492290	233	440	533	1.21e-07	233	63	126	44	13
unique_5569	94	307	1598	ENSP00000489707	233	440	533	1.21e-07	233	63	126	44	13
unique_5585	55	503	1512	ENSP00000437073	379	841	2055	2.02e-33	506	133	273	100	30
unique_5589	243	331	903	ENSP00000384229	725	820	821	0.001	99	41	45	13	13
unique_5589	215	315	903	ENSP00000384229	717	820	821	0.001	115	43	47	25	13
unique_5589	215	335	903	ENSP00000350152	203	332	988	0.001	136	46	69	21	13
unique_5589	215	335	903	ENSP00000353421	211	340	996	0.002	136	46	69	21	13
unique_5624	122	264	311	ENSP00000262455	26	175	407	1.39e-10	153	43	97	13	46
unique_5675	2311	2466	2486	ENSP00000342838	1123	1280	1371	1.52e-15	165	51	98	16	6
unique_5675	2247	2481	2486	ENSP00000357493	1991	2226	2342	1.66e-14	249	70	152	27	9
unique_5675	2257	2475	2486	ENSP00000482642	1034	1250	1295	1.66e-14	228	69	139	20	9
unique_5675	2257	2475	2486	ENSP00000341325	1091	1307	1352	2.08e-14	228	69	139	20	9
unique_5675	2245	2411	2486	ENSP00000446490	231	388	461	3.72e-12	171	59	95	17	7
unique_5675	2257	2411	2486	ENSP00000377291	268	425	683	1.27e-09	166	50	97	19	6
unique_5675	2312	2411	2486	ENSP00000492290	331	452	533	1.15e-05	122	37	63	22	4
unique_5675	2312	2411	2486	ENSP00000489707	331	452	533	1.15e-05	122	37	63	22	4
unique_5682	98	178	476	ENSP00000353408	462	542	578	0.008	93	30	39	24	17
unique_5709	206	446	1162	ENSP00000498246	61	300	656	1.50e-50	242	98	141	3	40
unique_5709	894	1114	1162	ENSP00000498246	386	594	656	3.16e-15	226	63	141	22	40
unique_5709	206	446	1162	ENSP00000237612	61	300	656	1.50e-50	242	98	141	3	40
unique_5709	894	1114	1162	ENSP00000237612	386	594	656	3.16e-15	226	63	141	22	40
unique_5709	206	453	1162	ENSP00000381467	98	339	667	2.07e-48	250	98	142	10	41
unique_5709	929	1159	1162	ENSP00000381467	437	663	667	2.10e-16	233	61	164	8	41
unique_5709	211	414	1162	ENSP00000494609	430	615	1326	7.24e-16	213	66	111	36	22
unique_5709	160	416	1162	ENSP00000494609	991	1258	1326	0.009	292	63	170	59	22
unique_5709	207	420	1162	ENSP00000444095	344	552	1217	9.85e-14	224	71	128	25	19
unique_5709	208	430	1162	ENSP00000444095	988	1211	1217	3.21e-10	233	60	154	19	19
unique_5709	219	421	1162	ENSP00000497274	664	850	1546	1.11e-09	214	56	120	38	18
unique_5709	208	419	1162	ENSP00000497274	1316	1521	1546	4.93e-06	227	56	135	36	18
unique_5709	208	390	1162	ENSP00000003084	1226	1403	1481	1.50e-04	191	48	122	21	18
unique_5709	219	419	1162	ENSP00000003084	451	633	1481	5.94e-04	203	44	137	22	18
unique_5710	119	219	332	ENSP00000446490	291	388	461	5.80e-08	103	33	63	7	30
unique_5710	4	211	332	ENSP00000492290	229	440	533	1.27e-07	230	53	137	40	63
unique_5710	4	211	332	ENSP00000489707	229	440	533	1.27e-07	230	53	137	40	63
unique_5710	15	214	332	ENSP00000357493	1945	2151	2342	3.58e-07	218	58	131	29	60
unique_5710	13	246	332	ENSP00000341325	1037	1272	1352	7.08e-07	256	57	157	42	70
unique_5710	13	246	332	ENSP00000482642	980	1215	1295	9.73e-07	256	57	157	42	70
unique_5726	723	872	1970	ENSP00000353408	380	531	578	0.004	154	38	110	6	13
unique_5726	1677	1780	1970	ENSP00000353408	349	447	578	0.004	107	28	68	11	13
unique_5726	1693	1777	1970	ENSP00000353408	347	416	578	0.008	87	32	36	19	13
unique_5728	825	1182	2278	ENSP00000268171	113	444	795	2.13e-12	399	101	190	108	16
unique_5728	876	1170	2278	ENSP00000477768	197	488	653	5.20e-11	329	80	178	71	13
unique_5740	455	636	1304	ENSP00000377291	187	363	683	1.12e-11	192	53	114	25	14
unique_5740	482	638	1304	ENSP00000446490	191	336	461	7.95e-10	164	46	93	25	15
unique_5740	1023	1059	1304	ENSP00000446490	349	384	461	0.003	37	18	18	1	15
unique_5740	483	636	1304	ENSP00000482642	982	1125	1295	3.28e-08	154	31	113	10	12
unique_5740	483	636	1304	ENSP00000341325	1039	1182	1352	4.53e-08	154	31	113	10	12
unique_5740	471	636	1304	ENSP00000342838	1005	1170	1371	3.98e-07	177	40	115	22	13
unique_5740	482	635	1304	ENSP00000492290	239	384	533	0.002	169	36	95	38	12
unique_5740	482	635	1304	ENSP00000489707	239	384	533	0.002	169	36	95	38	12
unique_5761	24	74	128	ENSP00000421731	248	294	334	0.007	51	18	29	4	40
unique_5777	14	83	105	ENSP00000262455	42	116	407	1.74e-11	75	26	44	5	67
unique_5779	318	713	945	ENSP00000437073	1578	1966	2055	0.004	437	114	234	89	42
unique_5782	8	97	154	ENSP00000384229	729	820	821	1.91e-04	97	27	58	12	58
unique_5801	9	201	294	ENSP00000446490	192	382	461	5.76e-16	204	61	119	24	66
unique_5801	6	258	294	ENSP00000342838	1014	1277	1371	2.81e-14	270	69	178	23	86
unique_5801	8	255	294	ENSP00000357493	1944	2205	2342	3.23e-14	268	66	176	26	84
unique_5801	7	251	294	ENSP00000341325	1037	1284	1352	1.03e-11	254	60	179	15	83
unique_5801	7	251	294	ENSP00000482642	980	1227	1295	1.04e-11	254	60	179	15	83
unique_5801	6	257	294	ENSP00000492290	237	494	533	1.62e-08	280	70	160	50	86
unique_5801	6	257	294	ENSP00000489707	237	494	533	1.62e-08	280	70	160	50	86
unique_5801	9	198	294	ENSP00000377291	218	416	683	2.56e-08	202	48	139	15	65
unique_5810	155	352	594	ENSP00000441875	46	199	300	0.003	200	49	103	48	33
unique_5818	1539	1726	2219	ENSP00000353408	365	555	578	0.002	198	48	133	17	8
unique_5820	97	190	500	ENSP00000449241	943	1042	1193	2.11e-15	101	37	56	8	19
unique_5841	931	1238	2083	ENSP00000437073	1270	1581	2055	0.009	324	87	209	28	15
unique_5872	570	680	915	ENSP00000357493	2059	2168	2342	3.06e-08	115	38	68	9	12
unique_5872	550	677	915	ENSP00000446490	280	396	461	3.35e-08	130	40	75	15	14
unique_5872	549	661	915	ENSP00000342838	1112	1217	1371	3.52e-06	115	31	73	11	12
unique_5872	570	665	915	ENSP00000377291	324	421	683	0.002	106	30	58	18	10
unique_5880	156	304	321	ENSP00000366307	254	394	576	2.05e-04	157	45	88	24	46
unique_5880	164	276	321	ENSP00000354080	262	368	989	0.002	117	38	65	14	35
unique_5880	167	308	321	ENSP00000310658	71	208	1000	0.005	146	42	92	12	44
unique_5908	7	240	332	ENSP00000357493	1932	2176	2342	4.88e-17	258	70	151	37	70
unique_5908	20	236	332	ENSP00000341325	1039	1255	1352	8.08e-14	231	57	146	28	65
unique_5908	17	218	332	ENSP00000446490	189	385	461	8.17e-14	215	60	124	31	61
unique_5908	20	236	332	ENSP00000482642	982	1198	1295	8.62e-14	231	57	146	28	65
unique_5908	20	213	332	ENSP00000342838	1017	1217	1371	8.49e-13	212	56	127	29	58
unique_5908	98	276	332	ENSP00000492290	305	503	533	6.83e-11	207	58	113	36	54
unique_5908	98	276	332	ENSP00000489707	305	503	533	6.83e-11	207	58	113	36	54
unique_5908	52	216	332	ENSP00000377291	237	420	683	2.26e-07	187	49	113	25	50
unique_5927	413	445	572	ENSP00000492290	357	389	533	2.29e-04	33	15	18	0	6
unique_5927	413	445	572	ENSP00000489707	357	389	533	2.29e-04	33	15	18	0	6
unique_5927	366	440	572	ENSP00000446490	262	333	461	0.005	75	24	48	3	13
unique_5930	4910	4982	5223	ENSP00000350152	272	333	988	0.005	74	26	35	13	1
unique_5935	196	292	703	ENSP00000377833	119	216	322	0.002	105	28	62	15	14
unique_5940	3588	3700	3827	ENSP00000353408	355	466	578	4.81e-04	114	29	82	3	6
unique_5940	418	551	3827	ENSP00000353408	347	474	578	0.002	134	35	93	6	6
unique_5995	2319	2511	4150	ENSP00000353408	355	527	578	0.008	193	43	130	20	5
unique_5996	21	57	169	ENSP00000325296	629	665	806	0.004	37	15	22	0	22
unique_6015	275	395	688	ENSP00000342838	1041	1172	1371	0.003	132	32	89	11	18
unique_6015	358	395	688	ENSP00000482642	1090	1127	1295	0.006	38	14	24	0	6
unique_6015	358	415	688	ENSP00000446490	299	356	461	0.007	58	18	40	0	8
unique_6015	358	395	688	ENSP00000341325	1147	1184	1352	0.007	38	14	24	0	6
unique_6047	229	260	387	ENSP00000492290	358	389	533	1.10e-04	32	15	17	0	8
unique_6047	229	260	387	ENSP00000489707	358	389	533	1.10e-04	32	15	17	0	8
unique_6047	181	255	387	ENSP00000446490	262	333	461	0.002	75	24	48	3	19
unique_6047	172	255	387	ENSP00000377291	274	362	683	0.004	91	28	54	9	22
unique_6056	27	172	782	ENSP00000492290	232	377	533	4.42e-07	158	46	88	24	19
unique_6056	27	172	782	ENSP00000489707	232	377	533	4.42e-07	158	46	88	24	19
unique_6056	25	174	782	ENSP00000377291	208	351	683	0.004	157	44	93	20	19
unique_6064	101	177	1569	ENSP00000265986	68	150	1020	2.25e-05	84	25	51	8	5
unique_6068	45	190	282	ENSP00000350152	212	331	988	0.010	149	36	81	32	52
unique_6146	470	583	2550	ENSP00000384229	697	810	821	3.67e-04	121	29	78	14	4
unique_6146	504	579	2550	ENSP00000350152	229	298	988	0.001	76	30	40	6	3
unique_6146	504	579	2550	ENSP00000353421	237	306	996	0.002	76	30	40	6	3
unique_6148	764	1403	1882	ENSP00000497274	724	1275	1546	1.57e-27	653	146	393	114	71
unique_6148	597	748	1882	ENSP00000497274	653	779	1546	8.66e-21	152	56	71	25	71
unique_6148	1557	1664	1882	ENSP00000497274	1320	1426	1546	3.22e-15	108	35	72	1	71
unique_6148	91	487	1882	ENSP00000497274	307	652	1546	2.56e-07	406	87	250	69	71
unique_6148	1812	1858	1882	ENSP00000497274	1475	1521	1546	0.001	48	21	25	2	71
unique_6148	613	744	1882	ENSP00000497274	1332	1451	1546	0.005	138	40	74	24	71
unique_6148	918	1438	1882	ENSP00000494609	612	1037	1326	7.03e-22	532	135	280	117	67
unique_6148	597	745	1882	ENSP00000494609	427	550	1326	1.98e-17	149	52	72	25	67
unique_6148	1556	1664	1882	ENSP00000494609	1060	1166	1326	1.26e-15	109	44	63	2	67
unique_6148	24	500	1882	ENSP00000494609	10	450	1326	3.54e-11	501	95	322	84	67
unique_6148	613	744	1882	ENSP00000494609	1073	1191	1326	1.31e-07	135	41	75	19	67
unique_6148	1557	1670	1882	ENSP00000003084	1230	1339	1481	1.26e-19	114	50	60	4	47
unique_6148	594	745	1882	ENSP00000003084	437	563	1481	1.48e-19	152	54	73	25	47
unique_6148	1119	1404	1882	ENSP00000003084	908	1167	1481	1.63e-07	291	57	198	36	47
unique_6148	27	363	1882	ENSP00000003084	6	293	1481	2.44e-04	349	69	207	73	47
unique_6148	500	744	1882	ENSP00000444095	875	1126	1217	1.66e-10	266	67	164	35	19
unique_6148	520	744	1882	ENSP00000444095	297	481	1217	9.95e-10	232	62	116	54	19
unique_6148	1557	1670	1882	ENSP00000444095	349	460	1217	1.67e-09	114	34	78	2	19
unique_6148	1552	1661	1882	ENSP00000444095	987	1098	1217	1.38e-08	112	35	75	2	19
unique_6148	1533	1633	1882	ENSP00000381467	92	178	667	0.006	104	27	57	20	5
unique_6151	273	469	708	ENSP00000446490	170	385	461	3.51e-19	221	65	127	29	28
unique_6151	281	486	708	ENSP00000357493	1945	2171	2342	1.43e-14	228	60	145	23	29
unique_6151	280	471	708	ENSP00000482642	981	1182	1295	2.67e-14	205	59	130	16	27
unique_6151	280	471	708	ENSP00000341325	1038	1239	1352	2.87e-14	205	59	130	16	27
unique_6151	281	519	708	ENSP00000342838	1017	1270	1371	2.83e-13	260	70	163	27	34
unique_6151	281	462	708	ENSP00000492290	240	438	533	3.09e-06	209	52	120	37	26
unique_6151	281	462	708	ENSP00000489707	240	438	533	3.09e-06	209	52	120	37	26
unique_6152	529	590	665	ENSP00000261488	142	196	644	0.002	62	19	36	7	9
unique_6189	286	419	795	ENSP00000503116	182	302	449	3.99e-07	134	33	88	13	26
unique_6189	711	780	795	ENSP00000503116	362	428	449	0.005	76	30	31	15	26
unique_6189	286	419	795	ENSP00000504728	182	302	449	3.99e-07	134	33	88	13	26
unique_6189	711	780	795	ENSP00000504728	362	428	449	0.005	76	30	31	15	26
unique_6214	19	931	1021	ENSP00000265986	46	944	1020	9.62e-99	925	251	636	38	89
unique_6237	30	213	240	ENSP00000005257	2	182	207	8.07e-29	184	62	119	3	77
unique_6237	44	212	240	ENSP00000449241	407	573	1193	4.00e-07	175	48	113	14	70
unique_6246	127	266	382	ENSP00000366307	291	431	576	0.002	156	38	87	31	37
unique_6296	232	335	2613	ENSP00000384229	718	820	821	2.63e-11	112	53	42	17	5
unique_6296	255	362	2613	ENSP00000384229	710	817	821	4.55e-11	114	48	54	12	5
unique_6301	266	412	489	ENSP00000446490	243	384	461	7.92e-08	154	39	96	19	30
unique_6301	286	354	489	ENSP00000377291	296	362	683	3.48e-07	71	28	37	6	14
unique_6301	286	367	489	ENSP00000492290	317	397	533	0.002	82	24	57	1	17
unique_6301	286	367	489	ENSP00000489707	317	397	533	0.002	82	24	57	1	17
unique_6301	307	408	489	ENSP00000342838	1122	1217	1371	0.005	103	21	74	8	21
unique_6312	1601	1753	2885	ENSP00000482642	1085	1232	1295	6.88e-04	160	36	105	19	5
unique_6312	1601	1753	2885	ENSP00000341325	1142	1289	1352	0.001	160	36	105	19	5
unique_6312	1593	1769	2885	ENSP00000342838	1122	1294	1371	0.006	185	43	122	20	6
unique_6369	366	490	551	ENSP00000342838	1120	1241	1371	4.63e-05	137	34	76	27	23
unique_6369	376	460	551	ENSP00000492290	349	440	533	5.88e-04	94	26	57	11	15
unique_6369	376	460	551	ENSP00000489707	349	440	533	5.88e-04	94	26	57	11	15
unique_6403	66	190	768	ENSP00000296585	165	286	1182	1.44e-06	125	31	91	3	16
unique_6403	75	210	768	ENSP00000268296	151	282	1164	2.93e-06	138	32	98	8	18
unique_6403	75	188	768	ENSP00000263087	202	313	1180	1.90e-05	115	31	80	4	15
unique_6403	445	527	768	ENSP00000348997	319	407	1341	4.72e-05	93	33	46	14	20
unique_6403	403	554	768	ENSP00000348997	919	1065	1341	5.69e-05	167	48	84	35	20
unique_6403	481	553	768	ENSP00000348997	664	734	1341	9.63e-05	83	31	30	22	20
unique_6403	408	528	768	ENSP00000348997	657	774	1341	0.002	138	45	56	37	20
unique_6403	65	225	768	ENSP00000349252	146	296	1171	7.34e-05	167	39	106	22	21
unique_6413	443	980	1004	ENSP00000444095	88	546	1217	1.29e-42	548	142	307	99	54
unique_6413	724	987	1004	ENSP00000444095	970	1198	1217	1.69e-39	264	98	131	35	54
unique_6413	725	989	1004	ENSP00000497274	1300	1525	1546	6.46e-21	266	72	153	41	27
unique_6413	717	987	1004	ENSP00000497274	631	850	1546	3.80e-15	281	68	142	71	27
unique_6413	725	986	1004	ENSP00000494609	1041	1262	1326	2.91e-20	271	77	136	58	26
unique_6413	728	988	1004	ENSP00000494609	408	623	1326	4.47e-13	267	64	146	57	26
unique_6413	738	974	1004	ENSP00000003084	436	622	1481	1.04e-17	238	68	118	52	56
unique_6413	415	978	1004	ENSP00000003084	928	1423	1481	9.36e-16	581	135	344	102	56
unique_6413	719	1003	1004	ENSP00000381467	71	315	667	1.30e-10	296	69	165	62	28
unique_6413	758	980	1004	ENSP00000498246	78	268	656	1.34e-08	229	61	124	44	22
unique_6413	758	980	1004	ENSP00000237612	78	268	656	1.34e-08	229	61	124	44	22
unique_6416	45	125	253	ENSP00000327336	95	173	369	0.002	83	26	51	6	32
unique_6426	433	547	2150	ENSP00000353408	349	453	578	0.003	116	29	75	12	5
unique_6436	768	836	1570	ENSP00000321573	211	281	776	0.005	75	25	40	10	4
unique_6449	84	334	429	ENSP00000446490	151	383	461	1.86e-05	263	65	156	42	59
unique_6449	223	331	429	ENSP00000492290	319	440	533	0.001	126	33	72	21	25
unique_6449	223	331	429	ENSP00000489707	319	440	533	0.001	126	33	72	21	25
unique_6471	477	655	1208	ENSP00000495993	814	996	1014	7.22e-08	191	59	112	20	29
unique_6471	162	330	1208	ENSP00000495993	800	981	1014	0.004	188	47	116	25	29
unique_6524	873	990	1658	ENSP00000382334	221	334	336	0.009	121	30	81	10	7
unique_6548	329	470	567	ENSP00000446490	240	383	461	3.76e-06	155	40	91	24	25
unique_6548	242	467	567	ENSP00000342838	1017	1217	1371	5.11e-05	235	56	136	43	40
unique_6548	391	446	567	ENSP00000492290	357	420	533	6.10e-04	64	16	40	8	10
unique_6548	391	446	567	ENSP00000489707	357	420	533	6.10e-04	64	16	40	8	10
unique_6548	368	470	567	ENSP00000377291	310	420	683	0.007	118	30	66	22	18
unique_6549	271	470	567	ENSP00000446490	210	383	461	9.51e-06	208	50	116	42	35
unique_6549	391	445	567	ENSP00000492290	357	419	533	2.15e-04	63	17	38	8	10
unique_6549	391	445	567	ENSP00000489707	357	419	533	2.15e-04	63	17	38	8	10
unique_6549	374	467	567	ENSP00000342838	1125	1217	1371	6.05e-04	96	23	68	5	17
unique_6551	177	285	290	ENSP00000378571	47	126	474	0.002	109	32	48	29	38
unique_6556	478	536	560	ENSP00000236192	52	110	142	8.43e-04	59	16	43	0	11
unique_6564	202	489	2431	ENSP00000265986	53	329	1020	1.72e-21	298	85	182	31	26
unique_6564	1010	1363	2431	ENSP00000265986	611	958	1020	5.44e-12	363	89	250	24	26
unique_6564	1701	1857	2431	ENSP00000398879	278	436	715	0.002	159	38	119	2	6
unique_6591	355	393	915	ENSP00000350152	87	125	988	0.008	39	17	22	0	4
unique_6591	355	393	915	ENSP00000353421	95	133	996	0.008	39	17	22	0	4
unique_6597	143	219	242	ENSP00000262455	35	116	407	6.88e-07	82	26	51	5	32
unique_6623	347	434	948	ENSP00000411767	965	1051	1065	0.006	97	33	45	19	9
unique_6654	1011	1063	1658	ENSP00000325296	478	529	806	0.002	53	19	33	1	3
unique_6664	371	472	570	ENSP00000492290	323	440	533	4.78e-04	119	32	69	18	18
unique_6664	371	472	570	ENSP00000489707	323	440	533	4.78e-04	119	32	69	18	18
unique_6665	226	475	570	ENSP00000446490	152	383	461	1.25e-05	261	63	158	40	44
unique_6665	362	472	570	ENSP00000492290	317	440	533	0.001	128	33	74	21	19
unique_6665	362	472	570	ENSP00000489707	317	440	533	0.001	128	33	74	21	19
unique_6666	337	415	463	ENSP00000446490	302	383	461	1.73e-04	86	29	46	11	17
unique_6666	302	412	463	ENSP00000492290	317	440	533	7.19e-04	128	33	74	21	24
unique_6666	302	412	463	ENSP00000489707	317	440	533	7.19e-04	128	33	74	21	24
unique_6670	234	484	579	ENSP00000446490	151	383	461	2.45e-05	262	62	160	40	43
unique_6670	371	481	579	ENSP00000492290	317	440	533	0.001	128	33	74	21	19
unique_6670	371	481	579	ENSP00000489707	317	440	533	0.001	128	33	74	21	19
unique_6672	234	484	579	ENSP00000446490	151	383	461	4.04e-06	262	63	159	40	43
unique_6672	371	481	579	ENSP00000492290	317	440	533	0.001	128	33	74	21	19
unique_6672	371	481	579	ENSP00000489707	317	440	533	0.001	128	33	74	21	19
unique_6681	228	1544	1544	ENSP00000444095	35	1214	1217	0.0	1324	485	688	151	85
unique_6681	244	835	1544	ENSP00000444095	647	1216	1217	3.97e-104	607	226	329	52	85
unique_6681	1264	1533	1544	ENSP00000497274	1298	1529	1546	4.62e-32	271	84	147	40	67
unique_6681	301	822	1544	ENSP00000497274	1045	1530	1546	3.28e-25	536	126	346	64	67
unique_6681	1029	1527	1544	ENSP00000497274	412	850	1546	1.75e-17	518	117	303	98	67
unique_6681	573	817	1544	ENSP00000497274	628	852	1546	2.68e-13	248	64	158	26	67
unique_6681	582	826	1544	ENSP00000494609	1041	1274	1326	3.86e-29	245	76	158	11	53
unique_6681	1264	1508	1544	ENSP00000494609	1039	1249	1326	1.21e-25	246	77	133	36	53
unique_6681	1064	1526	1544	ENSP00000494609	222	621	1326	5.98e-22	481	112	270	99	53
unique_6681	554	914	1544	ENSP00000494609	393	703	1326	2.02e-15	367	90	215	62	53
unique_6681	1129	1512	1544	ENSP00000003084	1058	1422	1481	4.51e-20	407	96	246	65	41
unique_6681	599	825	1544	ENSP00000003084	1226	1441	1481	9.80e-18	227	61	155	11	41
unique_6681	599	794	1544	ENSP00000003084	440	619	1481	4.88e-13	197	50	129	18	41
unique_6681	1282	1530	1544	ENSP00000003084	439	639	1481	1.04e-12	251	63	136	52	41
unique_6681	581	756	1544	ENSP00000381467	76	251	667	1.93e-11	189	53	110	26	26
unique_6681	1250	1468	1544	ENSP00000381467	54	251	667	2.24e-07	232	57	128	47	26
unique_6681	580	760	1544	ENSP00000498246	35	224	656	1.07e-07	198	54	119	25	26
unique_6681	1291	1508	1544	ENSP00000498246	71	261	656	4.33e-06	225	54	130	41	26
unique_6681	580	760	1544	ENSP00000237612	35	224	656	1.07e-07	198	54	119	25	26
unique_6681	1291	1508	1544	ENSP00000237612	71	261	656	4.33e-06	225	54	130	41	26
unique_6688	1777	1889	2850	ENSP00000384229	699	819	821	0.002	126	33	75	18	4
unique_6696	1399	1782	2156	ENSP00000310658	63	451	1000	4.17e-05	433	119	221	93	18
unique_6696	1597	1854	2156	ENSP00000366307	232	472	576	0.002	275	75	149	51	12
unique_6696	1090	1510	2156	ENSP00000354080	43	397	989	0.008	437	105	234	98	20
unique_6705	126	237	299	ENSP00000354080	50	146	989	0.002	112	30	67	15	37
unique_6711	222	606	1068	ENSP00000300060	139	524	968	8.49e-28	419	111	241	67	36
unique_6795	451	531	773	ENSP00000327336	94	175	369	2.06e-07	84	33	46	5	10
unique_6795	442	531	773	ENSP00000298119	94	187	720	1.54e-04	94	32	58	4	12
unique_6798	1358	1411	2593	ENSP00000446490	297	350	461	0.006	55	22	31	2	2
unique_6798	2102	2195	2593	ENSP00000342838	1178	1274	1371	0.007	97	21	73	3	4
unique_6843	17	218	691	ENSP00000446490	191	385	461	2.57e-16	210	66	121	23	29
unique_6843	18	215	691	ENSP00000482642	982	1176	1295	2.20e-13	203	53	137	13	29
unique_6843	18	215	691	ENSP00000341325	1039	1233	1352	2.37e-13	203	53	137	13	29
unique_6843	4	247	691	ENSP00000492290	226	473	533	1.67e-11	264	72	156	36	35
unique_6843	4	247	691	ENSP00000489707	226	473	533	1.67e-11	264	72	156	36	35
unique_6843	11	314	691	ENSP00000342838	1010	1298	1371	4.96e-11	335	80	178	77	44
unique_6843	17	217	691	ENSP00000377291	217	421	683	2.60e-10	215	60	131	24	29
unique_6843	18	241	691	ENSP00000357493	1945	2176	2342	1.72e-07	246	61	149	36	32
unique_6859	936	1043	1212	ENSP00000310658	56	157	1000	7.73e-15	112	47	51	14	13
unique_6859	941	1073	1212	ENSP00000310658	296	414	1000	2.05e-11	137	50	65	22	13
unique_6859	967	1098	1212	ENSP00000310658	45	158	1000	1.56e-08	134	41	71	22	13
unique_6859	952	1043	1212	ENSP00000310658	111	203	1000	4.04e-06	95	33	57	5	13
unique_6859	968	1072	1212	ENSP00000310658	283	383	1000	5.35e-05	109	33	64	12	13
unique_6859	936	1043	1212	ENSP00000354080	44	146	989	2.01e-13	113	45	53	15	11
unique_6859	941	1072	1212	ENSP00000354080	255	382	989	3.73e-13	138	53	69	16	11
unique_6859	967	1073	1212	ENSP00000354080	33	128	989	1.80e-07	111	37	55	19	11
unique_6859	952	1043	1212	ENSP00000354080	100	192	989	5.21e-05	95	31	59	5	11
unique_6859	951	1043	1212	ENSP00000354080	225	311	989	0.001	97	32	51	14	11
unique_6859	578	882	1212	ENSP00000268171	106	402	795	8.79e-09	335	80	187	68	25
unique_6859	615	882	1212	ENSP00000477768	190	454	653	1.02e-08	293	71	169	53	22
unique_6859	949	993	1212	ENSP00000366307	422	466	576	5.61e-07	46	26	18	2	9
unique_6859	951	1010	1212	ENSP00000366307	307	369	576	5.46e-05	63	22	38	3	9
unique_6859	991	1054	1212	ENSP00000366307	425	480	576	0.002	66	24	30	12	9
unique_6859	952	1042	1212	ENSP00000366307	265	353	576	0.006	105	34	41	30	9
unique_6873	19	179	2879	ENSP00000342838	1054	1221	1371	2.78e-15	171	53	105	13	6
unique_6873	25	226	2879	ENSP00000482642	1023	1226	1295	8.51e-15	213	58	135	20	7
unique_6873	25	233	2879	ENSP00000341325	1080	1290	1352	8.63e-15	220	59	141	20	7
unique_6873	25	177	2879	ENSP00000377291	257	419	683	4.31e-14	164	46	106	12	5
unique_6873	7	175	2879	ENSP00000446490	215	380	461	1.90e-12	177	53	105	19	6
unique_6873	25	178	2879	ENSP00000357493	1989	2151	2342	7.83e-11	166	44	107	15	5
unique_6873	53	175	2879	ENSP00000492290	305	440	533	2.35e-05	142	35	82	25	4
unique_6873	53	175	2879	ENSP00000489707	305	440	533	2.35e-05	142	35	82	25	4
unique_6881	25	181	228	ENSP00000005257	16	175	207	5.43e-24	161	53	103	5	69
unique_6881	11	49	228	ENSP00000449241	394	432	1193	0.001	39	13	26	0	17
unique_6882	117	218	448	ENSP00000411767	395	493	1065	4.39e-05	104	30	67	7	31
unique_6882	42	77	448	ENSP00000411767	408	444	1065	0.007	37	15	21	1	31
unique_6882	117	194	448	ENSP00000474709	395	465	479	1.48e-04	80	24	45	11	17
unique_6922	2552	2729	3821	ENSP00000353408	366	538	578	0.002	185	44	122	19	5
unique_6953	40	199	242	ENSP00000005257	15	175	207	3.19e-22	162	51	108	3	66
unique_6953	38	199	242	ENSP00000449241	405	566	1193	2.20e-06	171	44	109	18	67
unique_6994	233	309	399	ENSP00000377890	100	166	582	1.92e-04	77	25	42	10	19
unique_6994	233	309	399	ENSP00000337146	129	195	611	2.19e-04	77	25	42	10	19
unique_6994	233	309	399	ENSP00000261488	143	209	644	0.001	77	22	45	10	19
unique_7027	285	359	469	ENSP00000354080	55	124	989	0.002	76	26	43	7	16
unique_7032	28	533	545	ENSP00000373620	41	554	574	2.44e-08	555	120	345	90	93
unique_7050	45	76	203	ENSP00000492290	358	389	533	4.75e-05	32	15	17	0	16
unique_7050	45	76	203	ENSP00000489707	358	389	533	4.75e-05	32	15	17	0	16
unique_7050	21	123	203	ENSP00000446490	283	383	461	0.001	110	28	66	16	51
unique_7062	2756	2932	2981	ENSP00000353408	348	550	578	5.57e-04	205	51	124	30	6
unique_7073	13	215	2095	ENSP00000446490	191	396	461	8.57e-20	212	66	131	15	10
unique_7073	14	219	2095	ENSP00000357493	1945	2169	2342	1.93e-16	225	59	147	19	10
unique_7073	11	214	2095	ENSP00000482642	979	1190	1295	4.74e-16	217	59	140	18	10
unique_7073	11	214	2095	ENSP00000341325	1036	1247	1352	5.46e-16	217	59	140	18	10
unique_7073	14	253	2095	ENSP00000342838	1017	1268	1371	5.62e-14	261	66	165	30	11
unique_7073	13	203	2095	ENSP00000377291	217	421	683	1.14e-11	210	61	125	24	9
unique_7073	13	199	2095	ENSP00000492290	239	440	533	5.69e-10	217	65	107	45	9
unique_7073	13	199	2095	ENSP00000489707	239	440	533	5.69e-10	217	65	107	45	9
unique_7080	388	485	587	ENSP00000341325	1142	1237	1352	0.008	98	23	73	2	17
unique_7080	388	485	587	ENSP00000482642	1085	1180	1295	0.009	98	23	73	2	17
unique_7097	195	369	1258	ENSP00000446490	261	397	461	5.37e-08	178	51	83	44	14
unique_7097	193	352	1258	ENSP00000342838	1088	1217	1371	1.64e-06	160	44	86	30	13
unique_7144	27	66	348	ENSP00000411767	412	450	1065	0.001	40	15	24	1	11
unique_7144	27	66	348	ENSP00000474709	412	450	479	0.001	40	15	24	1	11
unique_7169	18	45	100	ENSP00000384229	623	650	821	0.009	28	12	16	0	28
unique_7182	1066	1156	4761	ENSP00000348997	313	403	1341	1.27e-04	101	40	41	20	5
unique_7182	583	637	4761	ENSP00000348997	349	408	1341	0.001	60	25	30	5	5
unique_7182	978	1128	4761	ENSP00000348997	911	1065	1341	0.004	168	53	85	30	5
unique_7187	92	178	666	ENSP00000327336	224	316	369	2.52e-04	93	36	51	6	13
unique_7192	48	378	378	ENSP00000481874	105	401	492	6.65e-12	333	77	218	38	88
unique_7246	83	158	3984	ENSP00000384229	751	820	821	7.55e-04	76	26	44	6	2
unique_7248	317	461	462	ENSP00000498246	160	309	656	4.48e-07	157	43	95	19	31
unique_7248	317	461	462	ENSP00000237612	160	309	656	4.48e-07	157	43	95	19	31
unique_7248	332	394	462	ENSP00000444095	463	523	1217	4.06e-04	63	23	38	2	14
unique_7248	149	201	462	ENSP00000497274	651	703	1546	0.002	53	20	33	0	11
unique_7248	155	248	462	ENSP00000381467	104	195	667	0.004	97	33	56	8	20
unique_7264	6	166	213	ENSP00000005257	14	175	207	7.47e-31	163	62	98	3	76
unique_7275	1810	1957	2161	ENSP00000377291	310	419	683	1.60e-10	149	45	64	40	11
unique_7275	1594	1680	2161	ENSP00000377291	215	301	683	1.63e-05	89	31	54	4	11
unique_7275	1810	1957	2161	ENSP00000446490	283	382	461	2.31e-10	148	50	50	48	11
unique_7275	1596	1679	2161	ENSP00000446490	191	274	461	4.99e-04	84	25	59	0	11
unique_7275	1821	1957	2161	ENSP00000357493	2056	2150	2342	3.99e-08	137	40	55	42	13
unique_7275	1585	1684	2161	ENSP00000357493	1933	2037	2342	2.39e-07	109	32	64	13	13
unique_7275	2115	2151	2161	ENSP00000357493	2177	2216	2342	3.92e-04	40	17	20	3	13
unique_7275	1815	2005	2161	ENSP00000341325	1134	1282	1352	7.38e-07	195	56	89	50	11
unique_7275	2115	2156	2161	ENSP00000341325	1260	1301	1352	0.003	42	14	28	0	11
unique_7275	1815	2005	2161	ENSP00000482642	1077	1225	1295	7.97e-07	195	56	89	50	11
unique_7275	2115	2156	2161	ENSP00000482642	1203	1244	1295	0.003	42	14	28	0	11
unique_7275	1811	1957	2161	ENSP00000342838	1120	1219	1371	1.82e-06	147	37	63	47	10
unique_7275	2094	2152	2161	ENSP00000342838	1228	1283	1371	1.06e-04	59	20	36	3	10
unique_7275	1589	1688	2161	ENSP00000492290	232	330	533	4.02e-06	104	28	67	9	5
unique_7275	1589	1688	2161	ENSP00000489707	232	330	533	4.02e-06	104	28	67	9	5
unique_7276	4	178	241	ENSP00000446490	206	383	461	2.15e-16	180	55	118	7	73
unique_7276	28	183	241	ENSP00000482642	1023	1183	1295	3.07e-12	165	42	110	13	65
unique_7276	28	183	241	ENSP00000341325	1080	1240	1352	3.09e-12	165	42	110	13	65
unique_7276	24	195	241	ENSP00000377291	253	437	683	8.18e-12	187	53	117	17	71
unique_7276	5	175	241	ENSP00000492290	255	440	533	1.37e-10	196	54	107	35	71
unique_7276	5	175	241	ENSP00000489707	255	440	533	1.37e-10	196	54	107	35	71
unique_7276	8	185	241	ENSP00000357493	1971	2161	2342	5.68e-10	197	52	120	25	74
unique_7276	8	199	241	ENSP00000342838	1042	1242	1371	1.30e-09	204	46	143	15	80
unique_7278	1044	1108	2419	ENSP00000503116	2	68	449	3.88e-04	71	24	37	10	3
unique_7278	1044	1108	2419	ENSP00000504728	2	68	449	3.88e-04	71	24	37	10	3
unique_7280	319	621	968	ENSP00000268171	108	406	795	3.83e-11	329	84	189	56	31
unique_7280	325	621	968	ENSP00000477768	161	458	653	4.47e-09	326	81	188	57	31
unique_7290	129	260	1297	ENSP00000482642	997	1127	1295	3.93e-08	135	36	92	7	10
unique_7290	132	259	1297	ENSP00000446490	206	335	461	4.45e-08	134	41	83	10	10
unique_7290	129	260	1297	ENSP00000341325	1054	1184	1352	5.28e-08	135	36	92	7	10
unique_7290	133	258	1297	ENSP00000377291	233	363	683	3.58e-05	134	36	87	11	10
unique_7290	155	261	1297	ENSP00000492290	272	388	533	0.001	117	33	74	10	8
unique_7290	155	261	1297	ENSP00000489707	272	388	533	0.001	117	33	74	10	8
unique_7290	222	260	1297	ENSP00000342838	1134	1172	1371	0.003	39	14	25	0	3
unique_7290	222	263	1297	ENSP00000357493	2060	2106	2342	0.010	47	19	23	5	3
unique_7347	623	712	1657	ENSP00000457473	85	173	618	4.84e-05	91	31	57	3	5
unique_7351	615	742	2332	ENSP00000367227	8	146	473	0.009	145	37	85	23	5
unique_7353	265	615	664	ENSP00000217420	119	477	526	2.04e-10	383	90	237	56	53
unique_7358	1890	2005	2937	ENSP00000384229	701	820	821	5.49e-04	120	33	83	4	4
unique_7358	1887	1982	2937	ENSP00000429055	590	685	707	0.006	97	26	69	2	3
unique_7370	302	493	795	ENSP00000446490	192	385	461	9.87e-14	198	59	129	10	24
unique_7370	293	491	795	ENSP00000377291	209	420	683	2.94e-10	217	57	137	23	25
unique_7370	301	495	795	ENSP00000482642	981	1182	1295	1.38e-09	204	55	138	11	25
unique_7370	301	495	795	ENSP00000341325	1038	1239	1352	1.69e-09	204	55	138	11	25
unique_7370	302	539	795	ENSP00000342838	1017	1268	1371	2.97e-08	260	67	163	30	30
unique_7370	366	529	795	ENSP00000492290	301	472	533	4.83e-07	183	45	108	30	21
unique_7370	366	529	795	ENSP00000489707	301	472	533	4.83e-07	183	45	108	30	21
unique_7382	556	624	4579	ENSP00000246529	157	227	629	1.75e-04	71	28	41	2	2
unique_7469	148	216	713	ENSP00000449241	1082	1149	1193	3.15e-05	69	24	44	1	10
unique_7483	780	872	975	ENSP00000500025	150	232	313	0.002	94	28	54	12	10
unique_7513	482	848	880	ENSP00000496171	82	419	600	0.001	377	75	253	49	42
unique_7513	482	848	880	ENSP00000496390	82	419	600	0.001	377	75	253	49	42
unique_7513	482	848	880	ENSP00000496064	82	419	600	0.001	377	75	253	49	42
unique_7513	482	848	880	ENSP00000496619	82	419	600	0.001	377	75	253	49	42
unique_7551	1497	1564	1567	ENSP00000357493	2092	2165	2342	0.004	75	26	41	8	4
unique_7551	1433	1548	1567	ENSP00000342838	1121	1217	1371	0.004	122	31	60	31	7
unique_7551	1328	1562	1567	ENSP00000446490	190	392	461	0.005	242	63	133	46	15
unique_7572	149	246	814	ENSP00000352071	220	308	1157	1.35e-06	99	31	57	11	23
unique_7572	199	246	814	ENSP00000352071	717	761	1157	0.002	49	18	26	5	23
unique_7572	216	335	814	ENSP00000352071	940	1028	1157	0.008	122	32	55	35	23
unique_7572	385	450	814	ENSP00000321573	207	275	776	6.22e-05	69	27	39	3	8
unique_7573	32	650	667	ENSP00000506097	20	606	617	0.0	625	413	168	44	93
unique_7574	990	1171	2642	ENSP00000353408	307	483	578	7.45e-04	182	41	136	5	7
unique_7576	43	308	450	ENSP00000446490	149	396	461	4.02e-15	280	79	155	46	59
unique_7576	82	372	450	ENSP00000492290	240	514	533	5.99e-09	325	83	158	84	65
unique_7576	82	372	450	ENSP00000489707	240	514	533	5.99e-09	325	83	158	84	65
unique_7576	71	243	450	ENSP00000377291	207	363	683	9.18e-09	185	54	91	40	38
unique_7576	81	290	450	ENSP00000341325	1038	1232	1352	3.55e-08	217	49	139	29	47
unique_7576	81	290	450	ENSP00000482642	981	1175	1295	4.85e-08	217	49	139	29	47
unique_7576	82	322	450	ENSP00000342838	1017	1251	1371	9.11e-08	266	55	155	56	54
unique_7584	28	89	288	ENSP00000449241	1087	1148	1193	7.72e-05	62	22	40	0	22
unique_7595	2327	2401	2681	ENSP00000384229	738	819	821	0.001	82	26	49	7	3
unique_7613	49	784	1952	ENSP00000437073	375	1134	2055	1.96e-41	835	198	463	174	38
unique_7617	28	396	438	ENSP00000481874	105	417	492	4.67e-12	382	91	209	82	84
unique_7668	600	729	7449	ENSP00000350152	236	364	988	0.004	130	33	96	1	2
unique_7668	600	729	7449	ENSP00000353421	244	372	996	0.005	130	33	96	1	2
unique_7695	272	376	658	ENSP00000262455	30	138	407	1.99e-04	111	27	76	8	16
unique_7700	284	390	544	ENSP00000262455	28	135	407	1.74e-11	113	35	67	11	36
unique_7700	159	248	544	ENSP00000262455	40	135	407	1.94e-05	99	26	61	12	36
unique_7710	84	161	237	ENSP00000350152	232	336	988	4.30e-04	105	30	48	27	33
unique_7710	84	161	237	ENSP00000353421	240	344	996	5.05e-04	105	30	48	27	33
unique_7715	106	224	602	ENSP00000262455	31	153	407	1.50e-04	125	31	86	8	20
unique_7722	880	1145	1162	ENSP00000444095	321	585	1217	2.40e-57	266	107	158	1	24
unique_7722	868	1126	1162	ENSP00000444095	952	1211	1217	8.53e-54	264	107	148	9	24
unique_7722	874	1116	1162	ENSP00000497274	1285	1526	1546	3.61e-33	252	84	149	19	24
unique_7722	883	1150	1162	ENSP00000497274	633	883	1546	1.12e-23	273	76	170	27	24
unique_7722	879	1127	1162	ENSP00000494609	1033	1278	1326	4.32e-31	250	81	164	5	22
unique_7722	905	1135	1162	ENSP00000494609	427	640	1326	2.23e-17	232	60	153	19	22
unique_7722	906	1120	1162	ENSP00000003084	1227	1439	1481	5.08e-21	217	61	150	6	19
unique_7722	906	1115	1162	ENSP00000003084	441	637	1481	9.17e-17	211	57	139	15	19
unique_7722	818	1084	1162	ENSP00000381467	24	275	667	3.30e-12	280	69	170	41	23
unique_7722	920	1106	1162	ENSP00000498246	77	268	656	1.02e-10	197	58	124	15	16
unique_7722	920	1106	1162	ENSP00000237612	77	268	656	1.02e-10	197	58	124	15	16
unique_7756	135	176	1478	ENSP00000350152	50	91	988	0.005	42	14	28	0	3
unique_7759	298	770	774	ENSP00000444095	128	578	1217	1.46e-61	495	162	267	66	61
unique_7759	499	750	774	ENSP00000444095	969	1203	1217	7.16e-55	254	107	126	21	61
unique_7759	387	744	774	ENSP00000497274	1176	1523	1546	9.41e-38	371	107	228	36	50
unique_7759	539	770	774	ENSP00000497274	656	876	1546	5.02e-25	235	69	149	17	50
unique_7759	488	753	774	ENSP00000494609	1031	1272	1326	2.06e-37	266	88	154	24	37
unique_7759	537	771	774	ENSP00000494609	428	649	1326	7.00e-23	236	65	156	15	37
unique_7759	518	751	774	ENSP00000003084	1208	1438	1481	4.77e-25	234	63	168	3	30
unique_7759	536	742	774	ENSP00000003084	440	633	1481	8.19e-21	209	59	133	17	30
unique_7759	501	749	774	ENSP00000381467	77	311	667	1.77e-15	262	72	150	40	32
unique_7759	484	743	774	ENSP00000498246	21	274	656	9.28e-15	269	74	171	24	34
unique_7759	484	743	774	ENSP00000237612	21	274	656	9.28e-15	269	74	171	24	34
unique_7760	5163	5487	5664	ENSP00000377492	67	409	726	3.52e-08	368	87	213	68	21
unique_7760	4861	5431	5664	ENSP00000377492	152	698	726	1.77e-07	608	125	385	98	21
unique_7760	4847	5555	5664	ENSP00000377492	44	680	726	5.51e-07	735	154	457	124	21
unique_7760	4360	4840	5664	ENSP00000377492	120	575	726	0.001	496	99	342	55	21
unique_7760	5121	5487	5664	ENSP00000351554	43	408	725	6.63e-08	402	92	239	71	22
unique_7760	4861	5431	5664	ENSP00000351554	151	697	725	1.76e-07	608	125	385	98	22
unique_7760	4859	5555	5664	ENSP00000351554	71	679	725	6.70e-07	728	152	426	150	22
unique_7760	4360	4840	5664	ENSP00000351554	119	574	725	0.001	496	99	342	55	22
unique_7760	5203	5635	5664	ENSP00000351554	23	406	725	0.002	444	88	285	71	22
unique_7760	2398	2553	5664	ENSP00000354080	631	776	989	1.39e-07	166	53	83	30	20
unique_7760	2669	2825	5664	ENSP00000354080	631	791	989	2.44e-06	168	49	101	18	20
unique_7760	3523	3621	5664	ENSP00000354080	700	793	989	1.60e-05	99	30	64	5	20
unique_7760	1959	2102	5664	ENSP00000354080	649	777	989	3.11e-05	150	44	79	27	20
unique_7760	2302	2434	5664	ENSP00000354080	640	795	989	4.65e-05	160	53	76	31	20
unique_7760	2743	2897	5664	ENSP00000354080	649	793	989	4.20e-04	169	52	79	38	20
unique_7760	2878	3008	5664	ENSP00000354080	647	764	989	0.001	145	45	59	41	20
unique_7760	1897	2050	5664	ENSP00000354080	645	778	989	0.002	159	42	87	30	20
unique_7760	1163	1332	5664	ENSP00000354080	621	778	989	0.003	180	53	95	32	20
unique_7760	2506	2645	5664	ENSP00000354080	619	768	989	0.005	164	49	77	38	20
unique_7760	2391	2553	5664	ENSP00000310658	632	787	1000	1.03e-06	173	47	99	27	17
unique_7760	2864	3008	5664	ENSP00000310658	641	775	1000	1.30e-05	150	48	82	20	17
unique_7760	3523	3621	5664	ENSP00000310658	711	804	1000	1.36e-04	99	28	66	5	17
unique_7760	1879	2065	5664	ENSP00000310658	639	804	1000	3.61e-04	191	48	114	29	17
unique_7760	3523	3630	5664	ENSP00000310658	654	797	1000	0.002	148	40	64	44	17
unique_7760	2224	2337	5664	ENSP00000310658	697	811	1000	0.003	122	36	71	15	17
unique_7760	2743	2897	5664	ENSP00000310658	657	804	1000	0.003	169	49	85	35	17
unique_7760	1753	1898	5664	ENSP00000310658	641	804	1000	0.005	172	45	93	34	17
unique_7760	5072	5517	5664	ENSP00000437073	1513	1939	2055	6.81e-04	466	106	301	59	8
unique_7760	5361	5543	5664	ENSP00000353408	349	528	578	0.002	188	41	134	13	13
unique_7760	5121	5326	5664	ENSP00000353408	350	550	578	0.002	221	56	130	35	13
unique_7760	5395	5580	5664	ENSP00000353408	303	485	578	0.006	198	49	122	27	13
unique_7760	4483	4773	5664	ENSP00000353408	293	538	578	0.006	294	61	182	51	13
unique_7792	475	629	2672	ENSP00000310658	641	804	1000	3.97e-06	166	47	106	13	6
unique_7792	484	549	2672	ENSP00000361350	139	195	204	0.001	68	27	28	13	2
unique_7792	528	663	2672	ENSP00000354080	633	777	989	0.007	150	45	86	19	5
unique_7797	476	561	569	ENSP00000244709	14	98	235	0.008	87	27	57	3	15
unique_7797	476	561	569	ENSP00000465345	14	98	226	0.009	87	27	57	3	15
unique_7808	446	510	1299	ENSP00000321573	211	275	776	0.003	67	22	41	4	5
unique_7827	6	85	2606	ENSP00000384229	739	820	821	0.003	82	26	54	2	3
unique_7838	2838	2993	3827	ENSP00000354080	604	777	989	7.26e-09	174	55	101	18	19
unique_7838	1442	1562	3827	ENSP00000354080	645	765	989	3.15e-06	127	41	74	12	19
unique_7838	3396	3542	3827	ENSP00000354080	647	793	989	1.26e-04	164	53	77	34	19
unique_7838	3300	3415	3827	ENSP00000354080	676	793	989	1.38e-04	122	41	71	10	19
unique_7838	2919	3074	3827	ENSP00000354080	647	777	989	6.84e-04	157	44	86	27	19
unique_7838	3049	3186	3827	ENSP00000354080	642	764	989	0.006	145	42	74	29	19
unique_7838	2921	2993	3827	ENSP00000310658	698	788	1000	9.45e-05	91	30	43	18	8
unique_7838	1419	1577	3827	ENSP00000310658	632	788	1000	0.005	169	46	101	22	8
unique_7838	2959	3074	3827	ENSP00000310658	641	788	1000	0.007	149	43	72	34	8
unique_7886	1920	2027	2705	ENSP00000384229	728	816	821	0.002	110	29	58	23	10
unique_7886	1905	1997	2705	ENSP00000384229	728	816	821	0.003	98	27	57	14	10
unique_7886	1950	2042	2705	ENSP00000384229	728	816	821	0.003	98	28	56	14	10
unique_7886	1965	2057	2705	ENSP00000384229	728	816	821	0.004	98	27	57	14	10
unique_7886	1875	1952	2705	ENSP00000384229	728	816	821	0.004	89	24	54	11	10
unique_7886	2069	2147	2705	ENSP00000384229	729	816	821	0.007	88	22	57	9	10
unique_7907	1528	1623	4533	ENSP00000384229	730	816	821	8.46e-05	104	33	46	25	2
unique_7909	1160	1329	3060	ENSP00000353408	351	524	578	0.008	174	36	134	4	6
unique_7940	1410	1468	1902	ENSP00000495993	928	986	1014	0.008	59	17	42	0	3
unique_7960	1282	1365	2849	ENSP00000384229	737	820	821	6.09e-04	90	31	47	12	3
unique_7972	3674	3757	4117	ENSP00000384229	737	818	821	0.008	84	23	59	2	2
unique_7982	519	612	1147	ENSP00000222573	503	614	770	2.15e-06	116	40	50	26	8
unique_7982	519	612	1147	ENSP00000441561	368	479	635	3.64e-06	116	40	50	26	8
unique_7982	753	872	1147	ENSP00000400217	473	598	1806	8.63e-05	133	43	70	20	30
unique_7982	647	820	1147	ENSP00000400217	478	648	1806	3.03e-04	186	56	103	27	30
unique_7982	519	641	1147	ENSP00000400217	460	596	1806	4.15e-04	141	44	75	22	30
unique_7982	530	697	1147	ENSP00000283249	469	616	789	0.001	177	52	87	38	15
unique_7982	918	1009	1147	ENSP00000220809	84	190	563	0.002	107	27	65	15	8
unique_7985	3193	3323	3449	ENSP00000350152	226	346	988	1.11e-05	133	37	82	14	4
unique_7985	3193	3323	3449	ENSP00000353421	234	354	996	1.12e-05	133	37	82	14	4
unique_8043	684	780	927	ENSP00000357493	2063	2168	2342	9.35e-06	108	34	61	13	10
unique_8043	673	763	927	ENSP00000341325	1138	1233	1352	3.49e-05	97	29	61	7	10
unique_8043	673	763	927	ENSP00000482642	1081	1176	1295	3.56e-05	97	29	61	7	10
unique_8043	691	764	927	ENSP00000446490	308	383	461	0.002	78	26	46	6	8
unique_8061	329	369	1151	ENSP00000411767	411	445	1065	0.010	41	18	17	6	4
unique_8064	2267	2346	2412	ENSP00000342838	1160	1242	1371	2.25e-06	83	25	55	3	3
unique_8064	1149	1262	2412	ENSP00000357493	1940	2037	2342	0.001	114	37	61	16	5
unique_8064	2267	2323	2412	ENSP00000446490	324	382	461	0.009	60	23	33	4	2
unique_8096	42	128	920	ENSP00000354080	640	732	989	0.008	97	29	54	14	9
unique_8096	40	89	920	ENSP00000310658	754	804	1000	0.010	52	20	29	3	5
unique_8193	13	211	328	ENSP00000495993	817	983	1014	5.58e-16	199	66	101	32	94
unique_8193	15	280	328	ENSP00000495993	733	996	1014	7.40e-16	277	79	174	24	94
unique_8193	156	309	328	ENSP00000495993	816	970	1014	9.25e-09	155	46	108	1	94
unique_8193	3	163	328	ENSP00000495993	835	991	1014	2.37e-05	161	42	115	4	94
unique_8195	103	283	2909	ENSP00000353408	347	536	578	0.001	190	45	136	9	6
unique_8208	4696	4880	5071	ENSP00000446490	260	381	461	1.10e-05	186	51	70	65	4
unique_8208	4741	4784	5071	ENSP00000482642	1085	1127	1295	0.003	44	17	26	1	1
unique_8208	4741	4784	5071	ENSP00000341325	1142	1184	1352	0.004	44	17	26	1	1
unique_8263	1439	1652	2751	ENSP00000353408	303	520	578	1.72e-07	221	55	156	10	15
unique_8263	1412	1598	2751	ENSP00000353408	352	537	578	2.07e-06	194	54	125	15	15
unique_8263	1235	1416	2751	ENSP00000353408	311	516	578	4.77e-05	207	58	123	26	15
unique_8263	1246	1500	2751	ENSP00000353408	301	547	578	5.39e-04	259	64	179	16	15
unique_8263	1244	1665	2751	ENSP00000351554	199	671	725	0.004	476	103	316	57	15
unique_8263	1244	1665	2751	ENSP00000377492	200	672	726	0.004	476	103	316	57	15
unique_8298	212	530	969	ENSP00000300060	225	556	968	3.27e-16	336	81	234	21	33
unique_8302	2750	3113	6671	ENSP00000437073	1455	1885	2055	3.18e-04	455	115	225	115	5
unique_8316	135	237	877	ENSP00000262455	33	138	407	1.02e-12	106	34	69	3	12
unique_8318	3	442	443	ENSP00000234590	3	431	435	0.0	442	273	154	15	99
unique_8339	160	228	261	ENSP00000236192	47	115	142	1.12e-10	69	22	47	0	26
unique_8339	165	228	261	ENSP00000305647	5	68	117	1.89e-07	64	21	43	0	25
unique_8380	721	898	1317	ENSP00000446490	194	360	461	7.07e-11	185	54	106	25	14
unique_8380	717	1008	1317	ENSP00000341325	1037	1284	1352	4.10e-10	292	62	186	44	22
unique_8380	717	1008	1317	ENSP00000482642	980	1227	1295	4.35e-10	292	62	186	44	22
unique_8380	721	1029	1317	ENSP00000492290	242	532	533	4.75e-08	333	76	191	66	23
unique_8380	721	1029	1317	ENSP00000489707	242	532	533	4.75e-08	333	76	191	66	23
unique_8380	721	1022	1317	ENSP00000342838	1019	1282	1371	9.49e-08	326	83	157	86	23
unique_8380	719	956	1317	ENSP00000377291	218	427	683	1.07e-06	241	60	147	34	18
unique_8389	230	388	627	ENSP00000365840	219	368	485	5.05e-04	170	47	92	31	25
unique_8390	230	388	627	ENSP00000365840	219	368	485	5.37e-04	170	47	92	31	25
unique_8396	1630	1847	2126	ENSP00000353408	348	575	578	0.008	234	45	167	22	10
unique_8429	793	1000	1417	ENSP00000300060	348	568	968	2.19e-20	223	67	139	17	15
unique_8454	693	909	1121	ENSP00000246529	37	226	629	0.007	225	60	122	43	19
unique_8574	160	886	1032	ENSP00000438597	5	644	695	2.98e-58	758	202	407	149	70
