# Supplementary material for: Molecular Mimicry between Toxoplasma gondii B-Cell Epitopes and Neurodevelopmental Proteins: An Immunoinformatic Approach
Source: Biomolecules. 2024 Aug 1;14(8):933. doi: 10.3390/biom14080933 (PMC11352964; doi:10.3390/biom14080933)
Supplement: Supplementary file 1 [file biomolecules-14-00933-s001.zip › Supplemental S2/random/blast-all_methods-hs_surface_random_22-filtered.txt]

unique_87	62	1261	1266	ENSP00000444095	97	1209	1217	0.0	1210	463	640	107	99
unique_87	12	559	1266	ENSP00000444095	691	1210	1217	2.77e-100	551	196	321	34	99
unique_129	9	259	283	ENSP00000263798	518	778	891	9.55e-15	263	59	190	14	89
unique_277	5	624	666	ENSP00000324173	30	644	655	0.0	623	400	212	11	93
unique_459	25	458	469	ENSP00000499129	177	637	646	1.11e-80	468	163	264	41	93
unique_459	26	133	469	ENSP00000499129	63	170	646	3.84e-26	108	49	59	0	93
unique_459	349	449	469	ENSP00000499129	63	161	646	1.03e-15	102	42	56	4	93
unique_637	11	475	485	ENSP00000221130	65	521	523	4.31e-130	482	220	220	42	96
unique_928	96	593	621	ENSP00000499129	186	637	646	3.36e-50	506	147	297	62	82
unique_928	86	213	621	ENSP00000499129	62	195	646	1.23e-14	135	39	88	8	82
unique_928	491	584	621	ENSP00000499129	70	161	646	1.49e-14	97	38	51	8	82
unique_928	107	197	621	ENSP00000499129	546	642	646	1.67e-04	98	27	63	8	82
unique_1170	82	457	465	ENSP00000435932	395	776	2003	1.83e-27	394	98	266	30	81
unique_1170	82	457	465	ENSP00000434228	395	776	2040	2.50e-27	394	98	266	30	81
unique_1200	106	706	727	ENSP00000324173	28	639	655	0.0	618	321	274	23	83
unique_1532	12	76	78	ENSP00000454065	461	526	1198	8.41e-04	66	16	49	1	85
unique_1532	11	76	78	ENSP00000454065	497	570	1198	0.009	74	17	49	8	85
unique_1532	12	76	78	ENSP00000373689	815	880	1552	8.46e-04	66	16	49	1	85
unique_1532	11	76	78	ENSP00000373689	851	924	1552	0.009	74	17	49	8	85
unique_2410	1	282	282	ENSP00000263798	516	807	891	3.19e-15	301	66	207	28	100
unique_2519	14	475	564	ENSP00000360637	3	384	465	6.42e-14	467	99	278	90	82
unique_2809	7	276	323	ENSP00000263798	517	790	891	1.82e-06	299	64	181	54	84
unique_2889	275	517	525	ENSP00000444095	967	1207	1217	5.70e-41	247	85	152	10	97
unique_2889	10	517	525	ENSP00000444095	107	562	1217	2.45e-40	530	145	289	96	97
unique_3841	18	163	168	ENSP00000454065	398	527	1198	7.97e-08	167	42	67	58	87
unique_3841	18	163	168	ENSP00000373689	752	881	1552	8.13e-08	167	42	67	58	87
unique_4007	19	563	567	ENSP00000402478	33	552	574	9.35e-11	575	136	354	85	96
unique_4057	49	523	540	ENSP00000221130	65	516	523	6.17e-40	484	128	315	41	88
unique_4203	41	286	296	ENSP00000408335	117	440	2004	1.00e-07	328	84	158	86	86
unique_4203	39	292	296	ENSP00000408335	591	857	2004	6.26e-07	284	80	157	47	86
unique_4203	61	276	296	ENSP00000408335	868	1125	2004	2.82e-06	266	73	135	58	86
unique_4203	61	293	296	ENSP00000408335	103	369	2004	6.12e-06	278	75	147	56	86
unique_4203	39	278	296	ENSP00000408335	278	550	2004	1.51e-05	281	76	156	49	86
unique_4203	53	281	296	ENSP00000408335	669	933	2004	1.57e-04	267	72	155	40	86
unique_4203	42	234	296	ENSP00000408335	772	1007	2004	0.004	236	64	129	43	86
unique_4203	40	277	296	ENSP00000408335	440	689	2004	0.006	271	70	147	54	86
unique_4203	50	289	296	ENSP00000365351	104	362	495	3.20e-07	279	83	137	59	84
unique_4203	50	269	296	ENSP00000365351	194	438	495	3.00e-05	265	73	127	65	84
unique_4203	40	234	296	ENSP00000365351	229	489	495	0.010	264	75	117	72	84
unique_4468	18	554	574	ENSP00000402478	21	555	574	0.0	537	296	239	2	94
unique_4643	80	656	666	ENSP00000402478	13	555	574	1.86e-119	578	204	338	36	87
unique_5210	8	297	350	ENSP00000295754	249	546	568	2.11e-11	319	86	183	50	83
unique_5210	9	296	350	ENSP00000489707	240	529	533	4.13e-11	321	83	174	64	82
unique_5488	8	114	115	ENSP00000482779	11	114	116	9.22e-13	107	32	72	3	93
unique_5777	5	87	105	ENSP00000499129	66	150	646	5.70e-15	85	30	53	2	96
unique_5777	5	87	105	ENSP00000499129	181	265	646	3.25e-14	87	28	53	6	96
unique_5777	11	105	105	ENSP00000499129	535	631	646	2.63e-07	97	25	70	2	96
unique_5801	9	268	294	ENSP00000414914	478	751	807	3.75e-19	283	70	181	32	88
unique_5801	6	257	294	ENSP00000489707	237	494	533	1.49e-08	280	70	160	50	86
unique_5801	8	271	294	ENSP00000295754	249	550	568	1.22e-06	313	62	191	60	90
unique_6681	228	1544	1544	ENSP00000444095	35	1214	1217	0.0	1324	485	688	151	85
unique_6681	244	835	1544	ENSP00000444095	647	1216	1217	3.64e-104	607	226	329	52	85
unique_6696	239	1253	2156	ENSP00000408335	194	1125	2004	2.37e-14	1080	271	596	213	94
unique_6696	324	1461	2156	ENSP00000408335	24	1079	2004	5.91e-12	1221	301	672	248	94
unique_6696	1105	2086	2156	ENSP00000408335	101	972	2004	9.22e-12	1038	263	553	222	94
unique_6696	841	1898	2156	ENSP00000408335	101	1120	2004	9.31e-11	1167	279	632	256	94
unique_6696	101	725	2156	ENSP00000408335	517	1125	2004	1.47e-09	689	169	376	144	94
unique_6696	852	1985	2156	ENSP00000408335	24	1041	2004	7.58e-07	1210	295	647	268	94
unique_6696	101	1146	2156	ENSP00000408335	160	1161	2004	1.80e-06	1159	276	613	270	94
unique_6696	1640	2089	2156	ENSP00000408335	25	439	2004	1.49e-04	480	120	265	95	94
unique_6696	1368	2118	2156	ENSP00000408335	101	769	2004	0.002	812	206	402	204	94
unique_7032	28	533	545	ENSP00000402478	41	554	574	2.23e-08	555	120	345	90	93
unique_7245	4	364	365	ENSP00000361965	2	351	364	1.43e-18	381	93	237	51	99
unique_7573	32	650	667	ENSP00000324173	20	644	655	0.0	625	442	177	6	93
unique_8135	14	155	187	ENSP00000408335	1599	1740	2004	7.22e-07	147	48	89	10	88
unique_8135	41	177	187	ENSP00000408335	1694	1832	2004	6.88e-04	144	45	87	12	88
unique_8135	40	140	187	ENSP00000408335	1726	1823	2004	0.002	101	35	63	3	88
