# Supplementary material for: Molecular Mimicry between Toxoplasma gondii B-Cell Epitopes and Neurodevelopmental Proteins: An Immunoinformatic Approach
Source: Biomolecules. 2024 Aug 1;14(8):933. doi: 10.3390/biom14080933 (PMC11352964; doi:10.3390/biom14080933)
Supplement: Supplementary file 1 [file biomolecules-14-00933-s001.zip › Supplemental S2/random/blast-all_methods-hs_surface_random_22-protein_ids.txt]

ENSP00000221130
ENSP00000263798
ENSP00000295754
ENSP00000324173
ENSP00000360637
ENSP00000361965
ENSP00000365351
ENSP00000373689
ENSP00000402478
ENSP00000408335
ENSP00000414914
ENSP00000434228
ENSP00000435932
ENSP00000444095
ENSP00000454065
ENSP00000482779
ENSP00000489707
ENSP00000499129
