# Supplementary material for: Molecular Mimicry between Toxoplasma gondii B-Cell Epitopes and Neurodevelopmental Proteins: An Immunoinformatic Approach
Source: Biomolecules. 2024 Aug 1;14(8):933. doi: 10.3390/biom14080933 (PMC11352964; doi:10.3390/biom14080933)
Supplement: Supplementary file 1 [file biomolecules-14-00933-s001.zip › Supplemental S2/random/blast-all_methods-hs_surface_random_22.txt]

unique_2	1470	1592	2375	ENSP00000403737	3	106	448	0.005	123	35	69	19	5
unique_2	1470	1592	2375	ENSP00000355747	3	106	449	0.005	123	35	69	19	5
unique_9	43	197	541	ENSP00000402478	47	197	574	2.00e-07	159	42	105	12	29
unique_35	357	695	1044	ENSP00000263094	1773	2082	2147	2.36e-08	366	93	190	83	32
unique_35	368	541	1044	ENSP00000263094	813	973	2147	3.44e-06	179	43	113	23	32
unique_35	378	538	1044	ENSP00000444095	345	497	1217	2.45e-07	166	42	106	18	21
unique_35	378	592	1044	ENSP00000444095	988	1191	1217	5.48e-06	222	58	139	25	21
unique_62	158	220	279	ENSP00000414914	600	664	807	1.16e-05	65	21	42	2	23
unique_62	168	221	279	ENSP00000295754	372	429	568	3.81e-05	58	23	31	4	19
unique_62	156	203	279	ENSP00000377291	319	368	683	1.85e-04	50	16	32	2	17
unique_62	151	198	279	ENSP00000263798	631	678	891	3.66e-04	48	14	34	0	17
unique_62	168	221	279	ENSP00000489707	355	412	533	6.20e-04	58	19	35	4	19
unique_75	782	1056	1941	ENSP00000444095	345	623	1217	4.88e-17	290	78	186	26	27
unique_75	1611	1737	1941	ENSP00000444095	324	452	1217	1.14e-14	130	44	82	4	27
unique_75	1821	1929	1941	ENSP00000444095	1104	1212	1217	1.62e-14	109	39	70	0	27
unique_75	782	1004	1941	ENSP00000444095	988	1210	1217	2.45e-14	231	63	152	16	27
unique_75	1818	1927	1941	ENSP00000444095	456	565	1217	1.38e-13	110	38	72	0	27
unique_75	1611	1753	1941	ENSP00000444095	967	1110	1217	2.36e-12	149	44	94	11	27
unique_75	1615	1722	1941	ENSP00000263094	807	903	2147	7.16e-05	108	27	70	11	10
unique_75	1827	1921	1941	ENSP00000263094	938	1033	2147	2.01e-04	96	32	63	1	10
unique_85	77	512	821	ENSP00000435932	389	840	2003	4.30e-33	458	127	303	28	53
unique_85	77	512	821	ENSP00000434228	389	840	2040	4.80e-33	457	126	305	26	53
unique_87	62	1261	1266	ENSP00000444095	97	1209	1217	0.0	1210	463	640	107	99
unique_87	12	559	1266	ENSP00000444095	691	1210	1217	2.77e-100	551	196	321	34	99
unique_87	297	560	1266	ENSP00000263094	789	1042	2147	3.64e-12	273	73	172	28	42
unique_87	997	1260	1266	ENSP00000263094	807	1039	2147	4.02e-11	268	66	163	39	42
unique_87	310	512	1266	ENSP00000263094	1790	1985	2147	8.80e-09	208	57	134	17	42
unique_87	1009	1216	1266	ENSP00000263094	1796	1985	2147	7.46e-06	218	53	127	38	42
unique_104	93	148	625	ENSP00000408335	1633	1689	2004	8.57e-04	57	22	34	1	9
unique_117	66	222	424	ENSP00000263798	506	678	891	3.18e-09	179	48	103	28	37
unique_117	57	315	424	ENSP00000414914	478	697	807	1.02e-08	280	61	138	81	61
unique_117	57	222	424	ENSP00000377291	218	363	683	3.19e-06	178	38	96	44	39
unique_117	182	315	424	ENSP00000288135	775	872	977	5.71e-05	135	33	64	38	32
unique_117	185	221	424	ENSP00000295754	356	401	568	8.46e-04	46	17	20	9	9
unique_117	195	225	424	ENSP00000489707	358	388	533	0.005	31	14	17	0	7
unique_129	85	264	283	ENSP00000414914	551	745	807	2.14e-15	195	51	129	15	64
unique_129	9	259	283	ENSP00000263798	518	778	891	9.55e-15	263	59	190	14	89
unique_129	8	206	283	ENSP00000377291	211	416	683	4.75e-08	211	47	147	17	70
unique_129	122	264	283	ENSP00000288135	775	921	977	3.75e-06	147	35	108	4	51
unique_129	132	259	283	ENSP00000489707	355	513	533	5.13e-06	160	41	86	33	45
unique_129	132	189	283	ENSP00000295754	372	433	568	2.73e-05	62	23	35	4	20
unique_161	688	789	903	ENSP00000358407	680	778	791	0.004	102	26	73	3	11
unique_184	292	378	762	ENSP00000324173	246	334	655	0.010	89	23	64	2	11
unique_221	283	729	852	ENSP00000499129	178	590	646	1.12e-28	465	118	277	70	55
unique_221	284	364	852	ENSP00000499129	64	144	646	5.79e-12	81	27	54	0	55
unique_221	685	754	852	ENSP00000499129	197	268	646	2.14e-04	73	23	46	4	55
unique_221	302	385	852	ENSP00000499129	546	622	646	0.002	84	19	58	7	55
unique_221	685	725	852	ENSP00000499129	82	123	646	0.002	42	15	26	1	55
unique_248	274	496	1129	ENSP00000414914	469	688	807	1.72e-04	246	56	141	49	20
unique_248	363	493	1129	ENSP00000295754	332	455	568	0.004	147	37	71	39	12
unique_264	38	141	144	ENSP00000454065	456	566	1198	1.57e-12	112	34	69	9	74
unique_264	67	144	144	ENSP00000454065	452	525	1198	2.14e-07	78	24	50	4	74
unique_264	38	141	144	ENSP00000373689	810	920	1552	1.59e-12	112	34	69	9	74
unique_264	67	144	144	ENSP00000373689	806	879	1552	2.17e-07	78	24	50	4	74
unique_271	159	360	765	ENSP00000444095	344	546	1217	6.90e-15	213	66	126	21	29
unique_271	160	378	765	ENSP00000444095	988	1207	1217	1.10e-12	234	66	139	29	29
unique_271	170	341	765	ENSP00000263094	1819	1983	2147	2.04e-14	174	52	111	11	36
unique_271	96	371	765	ENSP00000263094	777	1025	2147	1.53e-13	284	72	169	43	36
unique_277	5	624	666	ENSP00000324173	30	644	655	0.0	623	400	212	11	93
unique_286	3005	3162	3281	ENSP00000353408	362	515	578	6.23e-05	161	40	111	10	7
unique_286	3004	3248	3281	ENSP00000353408	300	570	578	4.12e-04	275	56	185	34	7
unique_342	288	375	507	ENSP00000434228	389	481	2040	0.001	95	33	53	9	17
unique_342	288	375	507	ENSP00000435932	389	481	2003	0.001	95	33	53	9	17
unique_349	441	603	693	ENSP00000489707	263	440	533	3.22e-05	181	39	121	21	24
unique_349	523	603	693	ENSP00000295754	372	457	568	0.001	86	19	62	5	12
unique_350	225	339	3185	ENSP00000344972	245	345	899	2.37e-04	116	32	68	16	4
unique_350	225	339	3185	ENSP00000369205	251	351	994	2.55e-04	116	32	68	16	4
unique_350	225	339	3185	ENSP00000369202	275	375	967	3.18e-04	116	32	68	16	4
unique_416	26	143	543	ENSP00000263094	306	421	2147	0.006	120	31	83	6	22
unique_449	296	345	436	ENSP00000379681	52	98	428	1.81e-04	50	23	24	3	18
unique_449	300	365	436	ENSP00000379681	44	111	428	7.30e-04	69	25	40	4	18
unique_449	308	372	436	ENSP00000379681	31	99	428	0.004	69	26	39	4	18
unique_449	265	356	436	ENSP00000332723	16	116	278	0.002	103	38	52	13	21
unique_458	33	303	513	ENSP00000263798	517	776	891	2.05e-13	286	65	180	41	53
unique_458	33	258	513	ENSP00000377291	211	421	683	5.78e-10	234	57	146	31	44
unique_458	10	259	513	ENSP00000414914	439	694	807	2.05e-09	280	65	161	54	49
unique_458	145	318	513	ENSP00000288135	775	936	977	5.37e-08	185	48	103	34	34
unique_458	36	256	513	ENSP00000295754	246	459	568	7.21e-08	242	55	138	49	43
unique_458	38	254	513	ENSP00000489707	238	440	533	1.74e-05	239	54	127	58	42
unique_459	25	458	469	ENSP00000499129	177	637	646	1.11e-80	468	163	264	41	93
unique_459	26	133	469	ENSP00000499129	63	170	646	3.84e-26	108	49	59	0	93
unique_459	349	449	469	ENSP00000499129	63	161	646	1.03e-15	102	42	56	4	93
unique_487	168	228	636	ENSP00000380964	45	107	172	0.004	63	21	40	2	10
unique_506	219	640	758	ENSP00000408335	712	1089	2004	8.42e-11	437	112	251	74	61
unique_506	214	637	758	ENSP00000408335	410	755	2004	5.35e-07	437	101	232	104	61
unique_506	218	658	758	ENSP00000408335	337	731	2004	6.95e-07	468	114	254	100	61
unique_506	197	636	758	ENSP00000408335	548	966	2004	1.20e-06	472	116	271	85	61
unique_506	250	644	758	ENSP00000310658	62	436	1000	1.75e-07	426	103	241	82	52
unique_506	199	320	758	ENSP00000379442	30	148	641	6.56e-04	127	37	77	13	16
unique_506	199	320	758	ENSP00000460548	30	148	641	6.56e-04	127	37	77	13	16
unique_532	473	563	672	ENSP00000263798	645	733	891	0.007	93	22	65	6	14
unique_532	466	619	672	ENSP00000414914	600	744	807	0.009	171	38	90	43	23
unique_536	70	160	614	ENSP00000374871	8	106	117	8.02e-04	99	30	61	8	15
unique_545	92	182	4007	ENSP00000423517	735	820	821	5.17e-04	95	30	52	13	2
unique_549	32	123	143	ENSP00000271836	309	399	815	0.006	97	26	60	11	64
unique_561	140	335	464	ENSP00000287169	30	222	716	1.53e-20	210	64	115	31	42
unique_567	31	297	407	ENSP00000263798	520	789	891	1.13e-08	294	66	177	51	66
unique_567	31	322	407	ENSP00000414914	474	773	807	3.85e-07	320	65	207	48	72
unique_567	25	201	407	ENSP00000489707	230	409	533	3.24e-04	194	45	118	31	43
unique_567	131	295	407	ENSP00000288135	775	925	977	4.00e-04	167	37	112	18	41
unique_567	34	199	407	ENSP00000377291	217	390	683	0.003	178	47	115	16	41
unique_568	142	354	559	ENSP00000408335	1580	1786	2004	1.99e-04	216	68	136	12	43
unique_568	116	255	559	ENSP00000408335	1668	1791	2004	5.66e-04	140	49	75	16	43
unique_598	203	1372	2159	ENSP00000408335	102	1161	2004	9.17e-78	1216	358	656	202	60
unique_598	358	1294	2159	ENSP00000408335	35	1000	2004	1.32e-61	1058	289	556	213	60
unique_598	1182	1501	2159	ENSP00000408335	29	349	2004	1.18e-19	354	104	183	67	60
unique_598	471	893	2159	ENSP00000310658	35	434	1000	6.26e-43	442	150	231	61	62
unique_598	908	1341	2159	ENSP00000310658	45	441	1000	2.67e-38	453	148	230	75	62
unique_598	254	639	2159	ENSP00000310658	35	434	1000	8.09e-33	421	142	223	56	62
unique_598	1118	1535	2159	ENSP00000310658	30	482	1000	1.24e-32	478	151	242	85	62
unique_598	1045	1418	2159	ENSP00000310658	44	434	1000	2.09e-27	417	127	221	69	62
unique_598	606	1003	2159	ENSP00000310658	45	445	1000	2.94e-25	445	131	223	91	62
unique_598	204	555	2159	ENSP00000310658	71	434	1000	2.40e-23	395	114	207	74	62
unique_598	198	423	2159	ENSP00000310658	209	433	1000	2.70e-13	238	64	149	25	62
unique_598	735	912	2159	ENSP00000379442	25	223	641	7.67e-23	203	77	97	29	45
unique_598	1411	1506	2159	ENSP00000379442	50	148	641	6.24e-21	99	49	47	3	45
unique_598	492	595	2159	ENSP00000379442	35	141	641	9.45e-19	107	53	51	3	45
unique_598	401	520	2159	ENSP00000379442	34	148	641	1.77e-18	122	54	59	9	45
unique_598	301	427	2159	ENSP00000379442	20	145	641	1.75e-15	133	54	66	13	45
unique_598	228	338	2159	ENSP00000379442	35	142	641	6.62e-14	114	44	61	9	45
unique_598	358	473	2159	ENSP00000379442	35	145	641	7.46e-14	120	46	61	13	45
unique_598	188	296	2159	ENSP00000379442	32	141	641	9.11e-13	115	47	57	11	45
unique_598	962	1079	2159	ENSP00000379442	27	142	641	5.20e-12	120	46	68	6	45
unique_598	1229	1481	2159	ENSP00000379442	35	338	641	1.98e-10	313	82	162	69	45
unique_598	735	912	2159	ENSP00000460548	25	223	641	7.67e-23	203	77	97	29	45
unique_598	1411	1506	2159	ENSP00000460548	50	148	641	6.24e-21	99	49	47	3	45
unique_598	492	595	2159	ENSP00000460548	35	141	641	9.45e-19	107	53	51	3	45
unique_598	401	520	2159	ENSP00000460548	34	148	641	1.77e-18	122	54	59	9	45
unique_598	301	427	2159	ENSP00000460548	20	145	641	1.75e-15	133	54	66	13	45
unique_598	228	338	2159	ENSP00000460548	35	142	641	6.62e-14	114	44	61	9	45
unique_598	358	473	2159	ENSP00000460548	35	145	641	7.46e-14	120	46	61	13	45
unique_598	188	296	2159	ENSP00000460548	32	141	641	9.11e-13	115	47	57	11	45
unique_598	962	1079	2159	ENSP00000460548	27	142	641	5.20e-12	120	46	68	6	45
unique_598	1229	1481	2159	ENSP00000460548	35	338	641	1.98e-10	313	82	162	69	45
unique_598	760	817	2159	ENSP00000333380	130	185	294	0.001	60	24	30	6	5
unique_598	1258	1300	2159	ENSP00000333380	143	184	294	0.003	45	19	21	5	5
unique_626	305	375	1602	ENSP00000381204	64	138	209	0.005	75	20	51	4	4
unique_636	11	339	835	ENSP00000221130	65	385	523	6.48e-70	342	141	167	34	39
unique_637	11	475	485	ENSP00000221130	65	521	523	4.31e-130	482	220	220	42	96
unique_654	42	154	324	ENSP00000262304	45	137	4304	3.79e-04	116	34	56	26	35
unique_654	30	204	324	ENSP00000489140	69	273	421	0.001	219	59	102	58	54
unique_654	59	232	324	ENSP00000218032	525	713	1042	0.003	192	54	117	21	54
unique_657	715	975	983	ENSP00000414914	477	760	807	3.10e-17	293	72	180	41	27
unique_657	716	855	983	ENSP00000377291	218	363	683	1.77e-13	150	43	93	14	14
unique_657	712	964	983	ENSP00000489707	236	521	533	4.57e-11	301	77	161	63	26
unique_657	704	965	983	ENSP00000263798	512	787	891	1.13e-09	281	60	197	24	27
unique_657	703	961	983	ENSP00000295754	240	535	568	3.25e-08	309	71	175	63	26
unique_657	811	965	983	ENSP00000288135	772	925	977	1.28e-07	159	37	113	9	27
unique_657	685	796	983	ENSP00000288135	558	682	977	7.51e-04	129	40	68	21	27
unique_664	7	122	547	ENSP00000402478	29	148	574	1.93e-08	120	31	85	4	21
unique_665	181	336	366	ENSP00000414914	601	746	807	4.28e-09	162	45	95	22	43
unique_665	182	274	366	ENSP00000489707	339	440	533	1.11e-06	107	34	54	19	25
unique_665	181	274	366	ENSP00000295754	354	457	568	1.33e-06	107	31	60	16	26
unique_665	181	306	366	ENSP00000288135	776	895	977	2.65e-05	130	35	81	14	34
unique_665	180	281	366	ENSP00000263798	638	733	891	1.00e-04	109	28	61	20	28
unique_665	150	246	366	ENSP00000377291	291	398	683	7.78e-04	108	26	71	11	27
unique_687	686	922	975	ENSP00000402576	274	500	1186	3.81e-05	242	55	167	20	24
unique_716	59	135	266	ENSP00000423517	729	819	821	9.31e-07	91	32	45	14	38
unique_716	76	158	266	ENSP00000423517	712	788	821	2.41e-04	83	22	55	6	38
unique_764	13	112	237	ENSP00000486109	749	835	983	0.002	102	28	57	17	42
unique_799	28	136	594	ENSP00000362774	537	638	1192	0.002	109	25	77	7	18
unique_814	122	292	360	ENSP00000287169	53	226	716	7.49e-22	191	58	96	37	48
unique_820	78	150	359	ENSP00000384126	314	391	663	6.54e-04	78	30	43	5	20
unique_820	71	158	359	ENSP00000259324	609	695	811	0.002	89	31	55	3	25
unique_832	209	302	376	ENSP00000263798	638	726	891	0.003	95	21	67	7	25
unique_862	264	621	852	ENSP00000422983	112	450	826	3.70e-37	362	113	222	27	42
unique_868	341	434	1157	ENSP00000408335	1700	1791	2004	1.65e-06	94	35	57	2	29
unique_868	267	598	1157	ENSP00000408335	1501	1824	2004	0.004	362	96	198	68	29
unique_872	421	479	2030	ENSP00000362774	12	74	1192	5.12e-05	65	20	37	8	3
unique_880	353	549	612	ENSP00000444095	329	546	1217	3.49e-08	229	58	128	43	61
unique_880	111	289	612	ENSP00000444095	354	528	1217	7.80e-07	189	48	117	24	61
unique_880	111	289	612	ENSP00000444095	997	1173	1217	6.75e-06	198	49	109	40	61
unique_880	360	548	612	ENSP00000444095	978	1183	1217	1.09e-04	219	53	123	43	61
unique_880	374	560	612	ENSP00000263094	824	1022	2147	3.97e-08	211	59	116	36	55
unique_880	113	262	612	ENSP00000263094	834	975	2147	1.33e-04	161	40	91	30	55
unique_880	385	509	612	ENSP00000263094	1821	1961	2147	0.001	142	40	84	18	55
unique_886	955	1096	1387	ENSP00000414914	466	624	807	2.49e-06	162	43	96	23	10
unique_896	326	427	511	ENSP00000408335	1183	1285	2004	4.58e-10	111	40	54	17	47
unique_896	216	346	511	ENSP00000408335	1180	1284	2004	7.67e-06	141	42	53	46	47
unique_896	186	240	511	ENSP00000408335	1226	1285	2004	1.97e-04	62	24	29	9	47
unique_897	221	533	2590	ENSP00000434228	402	637	2040	3.17e-13	318	75	156	87	16
unique_897	798	911	2590	ENSP00000434228	807	918	2040	0.003	116	32	78	6	16
unique_897	221	533	2590	ENSP00000435932	402	637	2003	3.24e-13	318	75	156	87	16
unique_897	798	911	2590	ENSP00000435932	807	918	2003	0.003	116	32	78	6	16
unique_907	651	804	807	ENSP00000435932	1747	1889	2003	0.001	162	39	96	27	19
unique_907	655	804	807	ENSP00000434228	1788	1926	2040	0.002	158	38	93	27	19
unique_914	354	513	824	ENSP00000324173	250	403	655	1.33e-05	160	37	117	6	54
unique_914	498	617	824	ENSP00000324173	503	625	655	0.001	128	33	82	13	54
unique_914	57	234	824	ENSP00000324173	29	198	655	0.004	186	43	119	24	54
unique_928	96	593	621	ENSP00000499129	186	637	646	3.36e-50	506	147	297	62	82
unique_928	86	213	621	ENSP00000499129	62	195	646	1.23e-14	135	39	88	8	82
unique_928	491	584	621	ENSP00000499129	70	161	646	1.49e-14	97	38	51	8	82
unique_928	107	197	621	ENSP00000499129	546	642	646	1.67e-04	98	27	63	8	82
unique_932	1316	1445	3014	ENSP00000423517	708	813	821	2.11e-04	130	35	71	24	4
unique_937	3154	3215	3401	ENSP00000358407	717	778	791	1.19e-05	62	23	39	0	2
unique_937	3175	3233	3401	ENSP00000358407	717	779	791	0.005	63	22	37	4	2
unique_937	2999	3255	3401	ENSP00000434228	1387	1633	2040	0.002	264	68	172	24	8
unique_1002	414	592	877	ENSP00000344972	196	382	899	0.006	206	57	103	46	20
unique_1002	414	592	877	ENSP00000369205	202	388	994	0.007	206	57	103	46	20
unique_1002	414	592	877	ENSP00000369202	226	412	967	0.010	206	57	103	46	20
unique_1025	194	222	1416	ENSP00000362774	411	440	1192	1.33e-04	30	19	10	1	2
unique_1053	201	304	310	ENSP00000408335	1716	1819	2004	2.34e-09	104	38	66	0	46
unique_1053	167	304	310	ENSP00000408335	1646	1786	2004	2.91e-07	144	45	90	9	46
unique_1053	215	310	310	ENSP00000408335	1583	1692	2004	0.001	110	32	64	14	46
unique_1114	119	196	272	ENSP00000344972	232	336	899	4.93e-04	105	30	48	27	29
unique_1114	119	196	272	ENSP00000369205	238	342	994	6.01e-04	105	30	48	27	29
unique_1114	119	196	272	ENSP00000369202	262	366	967	8.51e-04	105	30	48	27	29
unique_1124	423	462	1765	ENSP00000414914	660	703	807	0.005	44	18	22	4	2
unique_1154	1325	1491	2126	ENSP00000434228	1475	1637	2040	3.48e-06	175	52	103	20	8
unique_1163	1703	1813	2700	ENSP00000269576	324	428	585	0.008	113	32	71	10	4
unique_1170	82	457	465	ENSP00000435932	395	776	2003	1.83e-27	394	98	266	30	81
unique_1170	82	457	465	ENSP00000434228	395	776	2040	2.50e-27	394	98	266	30	81
unique_1189	236	501	517	ENSP00000444095	344	599	1217	7.67e-12	279	76	167	36	51
unique_1189	237	446	517	ENSP00000444095	988	1187	1217	4.17e-10	219	59	132	28	51
unique_1189	241	460	517	ENSP00000263094	1813	2018	2147	6.95e-08	221	55	150	16	49
unique_1189	207	451	517	ENSP00000263094	792	1021	2147	1.62e-07	248	62	165	21	49
unique_1193	212	457	639	ENSP00000221130	235	502	523	0.010	283	60	171	52	38
unique_1200	106	706	727	ENSP00000324173	28	639	655	0.0	618	321	274	23	83
unique_1217	566	686	745	ENSP00000295754	330	467	568	0.007	144	32	83	29	16
unique_1269	61	104	518	ENSP00000480090	207	258	1733	0.003	52	19	25	8	8
unique_1279	159	192	821	ENSP00000362774	409	440	1192	0.004	34	16	16	2	10
unique_1279	89	132	821	ENSP00000362774	411	454	1192	0.004	45	18	25	2	10
unique_1350	192	500	567	ENSP00000301891	232	523	551	0.002	319	72	210	37	54
unique_1369	368	467	3420	ENSP00000353408	363	462	578	3.88e-04	100	27	73	0	3
unique_1433	343	429	534	ENSP00000414914	600	690	807	3.13e-04	93	28	57	8	16
unique_1433	343	429	534	ENSP00000288135	775	865	977	3.37e-04	100	28	50	22	16
unique_1433	207	426	534	ENSP00000263798	521	725	891	0.001	229	50	146	33	41
unique_1437	126	281	282	ENSP00000225698	106	280	283	1.37e-04	178	46	107	25	55
unique_1447	177	339	395	ENSP00000372654	41	219	324	3.81e-08	182	47	113	22	41
unique_1488	1	645	817	ENSP00000324173	29	606	655	1.31e-61	657	181	385	91	79
unique_1498	143	289	313	ENSP00000369205	202	330	994	7.98e-04	148	41	87	20	47
unique_1498	143	289	313	ENSP00000369202	226	354	967	0.002	148	41	87	20	47
unique_1499	1078	1201	1326	ENSP00000287169	101	222	716	3.07e-15	124	34	88	2	9
unique_1500	56	128	381	ENSP00000514005	431	505	552	0.001	79	27	42	10	19
unique_1500	56	128	381	ENSP00000402685	431	505	552	0.001	79	27	42	10	19
unique_1518	213	277	455	ENSP00000259324	205	267	811	0.003	65	21	42	2	14
unique_1532	12	76	78	ENSP00000454065	461	526	1198	8.41e-04	66	16	49	1	85
unique_1532	11	76	78	ENSP00000454065	497	570	1198	0.009	74	17	49	8	85
unique_1532	12	76	78	ENSP00000373689	815	880	1552	8.46e-04	66	16	49	1	85
unique_1532	11	76	78	ENSP00000373689	851	924	1552	0.009	74	17	49	8	85
unique_1535	1978	2101	2167	ENSP00000353408	377	514	578	0.002	139	37	86	16	7
unique_1535	2023	2129	2167	ENSP00000353408	349	455	578	0.003	107	25	82	0	7
unique_1536	748	902	7265	ENSP00000353408	358	513	578	5.71e-05	168	42	101	25	2
unique_1584	440	601	808	ENSP00000403685	205	376	458	1.24e-05	176	47	111	18	20
unique_1588	208	252	359	ENSP00000499694	185	227	541	0.001	45	19	24	2	13
unique_1601	47	105	120	ENSP00000263398	199	253	362	0.002	59	17	38	4	49
unique_1617	155	323	716	ENSP00000408335	446	598	2004	4.02e-11	171	50	101	20	65
unique_1617	155	603	716	ENSP00000408335	243	631	2004	2.57e-09	460	110	268	82	65
unique_1617	199	331	716	ENSP00000408335	905	1021	2004	2.16e-07	134	40	76	18	65
unique_1617	148	591	716	ENSP00000408335	28	468	2004	4.71e-07	490	122	273	95	65
unique_1617	140	323	716	ENSP00000408335	310	484	2004	2.31e-05	192	54	113	25	65
unique_1617	172	234	716	ENSP00000408335	1031	1091	2004	0.005	67	24	33	10	65
unique_1617	173	602	716	ENSP00000310658	71	443	1000	3.83e-06	454	105	244	105	60
unique_1617	150	272	716	ENSP00000379442	30	149	641	4.74e-04	128	37	78	13	17
unique_1617	150	272	716	ENSP00000460548	30	149	641	4.74e-04	128	37	78	13	17
unique_1624	132	312	461	ENSP00000408335	1634	1810	2004	2.34e-12	182	60	116	6	53
unique_1624	68	221	461	ENSP00000408335	1638	1787	2004	1.44e-09	154	46	104	4	53
unique_1631	317	471	565	ENSP00000310658	302	444	1000	2.69e-05	159	52	87	20	30
unique_1631	303	415	565	ENSP00000310658	56	162	1000	0.005	127	37	56	34	30
unique_1631	303	473	565	ENSP00000408335	939	1095	2004	2.12e-04	172	43	113	16	32
unique_1631	379	483	565	ENSP00000408335	394	487	2004	3.56e-04	110	38	51	21	32
unique_1631	303	411	565	ENSP00000379442	35	141	641	0.007	126	38	52	36	19
unique_1631	303	411	565	ENSP00000460548	35	141	641	0.007	126	38	52	36	19
unique_1631	246	366	565	ENSP00000513002	488	588	781	0.009	124	38	60	26	21
unique_1662	64	313	762	ENSP00000263798	518	785	891	3.35e-20	273	71	174	28	33
unique_1662	66	278	762	ENSP00000414914	474	711	807	4.75e-15	253	67	131	55	28
unique_1662	70	255	762	ENSP00000489707	240	440	533	2.38e-09	212	54	121	37	24
unique_1662	167	312	762	ENSP00000288135	772	922	977	7.25e-09	152	46	99	7	19
unique_1662	70	258	762	ENSP00000377291	218	420	683	4.26e-08	209	55	128	26	25
unique_1662	58	255	762	ENSP00000295754	238	457	568	5.44e-07	226	52	140	34	26
unique_1689	681	752	800	ENSP00000414914	630	705	807	0.001	80	22	46	12	9
unique_1689	681	738	800	ENSP00000288135	805	863	977	0.010	59	16	42	1	7
unique_1709	398	666	2050	ENSP00000435932	1583	1888	2003	0.008	317	85	173	59	13
unique_1710	164	380	793	ENSP00000444095	988	1205	1217	1.77e-10	229	62	144	23	29
unique_1710	149	365	793	ENSP00000444095	332	547	1217	2.35e-08	233	63	137	33	29
unique_1710	172	381	793	ENSP00000263094	1817	2018	2147	7.01e-10	212	57	143	12	27
unique_1710	168	371	793	ENSP00000263094	827	1022	2147	2.63e-09	211	63	126	22	27
unique_1715	898	1077	2121	ENSP00000353408	359	536	578	6.82e-05	188	47	123	18	9
unique_1715	915	1080	2121	ENSP00000353408	352	513	578	5.97e-04	167	39	122	6	9
unique_1722	506	644	2483	ENSP00000435932	410	540	2003	6.52e-04	139	34	97	8	11
unique_1722	1389	1517	2483	ENSP00000435932	1095	1219	2003	0.002	129	36	89	4	11
unique_1722	506	644	2483	ENSP00000434228	410	540	2040	7.92e-04	139	34	97	8	11
unique_1722	1389	1517	2483	ENSP00000434228	1095	1219	2040	0.002	129	36	89	4	11
unique_1727	166	314	674	ENSP00000310658	35	172	1000	6.31e-19	149	57	81	11	34
unique_1727	158	312	674	ENSP00000310658	306	445	1000	2.76e-17	155	53	87	15	34
unique_1727	158	364	674	ENSP00000310658	71	327	1000	9.77e-17	272	80	112	80	34
unique_1727	178	344	674	ENSP00000310658	283	430	1000	1.31e-13	167	51	97	19	34
unique_1727	154	358	674	ENSP00000310658	194	407	1000	3.28e-12	233	67	119	47	34
unique_1727	284	382	674	ENSP00000310658	61	158	1000	3.76e-07	107	37	53	17	34
unique_1727	158	251	674	ENSP00000379442	50	137	641	8.73e-15	95	40	47	8	33
unique_1727	239	377	674	ENSP00000379442	40	161	641	9.86e-11	139	52	70	17	33
unique_1727	158	251	674	ENSP00000460548	50	137	641	8.73e-15	95	40	47	8	33
unique_1727	239	377	674	ENSP00000460548	40	161	641	9.86e-11	139	52	70	17	33
unique_1727	138	392	674	ENSP00000408335	399	616	2004	1.24e-13	263	84	126	53	44
unique_1727	133	251	674	ENSP00000408335	515	615	2004	7.22e-06	119	40	61	18	44
unique_1727	104	364	674	ENSP00000408335	113	359	2004	1.92e-05	300	78	130	92	44
unique_1727	194	402	674	ENSP00000408335	906	1089	2004	3.30e-05	221	66	106	49	44
unique_1727	158	221	674	ENSP00000333380	130	185	294	0.002	64	20	36	8	9
unique_1728	33	113	193	ENSP00000263094	1122	1211	2147	0.003	91	29	51	11	42
unique_1731	3197	3332	3593	ENSP00000444095	969	1109	1217	9.20e-12	142	41	94	7	10
unique_1731	3197	3326	3593	ENSP00000444095	326	458	1217	1.11e-08	133	38	92	3	10
unique_1731	3446	3578	3593	ENSP00000444095	427	559	1217	4.25e-08	135	39	92	4	10
unique_1731	3483	3586	3593	ENSP00000444095	1111	1213	1217	2.35e-07	105	36	66	3	10
unique_1731	1932	2006	3593	ENSP00000444095	406	481	1217	1.90e-05	76	27	48	1	10
unique_1731	1931	2006	3593	ENSP00000444095	1048	1126	1217	4.30e-05	79	25	51	3	10
unique_1731	3214	3285	3593	ENSP00000263094	822	893	2147	0.007	73	27	44	2	2
unique_1743	820	864	1430	ENSP00000288135	772	814	977	0.003	46	18	24	4	3
unique_1745	1672	1806	1882	ENSP00000188790	618	752	761	2.39e-16	137	43	90	4	14
unique_1745	599	646	1882	ENSP00000188790	183	231	761	1.76e-06	49	19	29	1	14
unique_1745	1429	1514	1882	ENSP00000188790	531	613	761	2.28e-05	90	27	52	11	14
unique_1745	1672	1764	1882	ENSP00000353731	624	716	767	5.36e-13	95	38	53	4	16
unique_1745	530	646	1882	ENSP00000353731	99	233	767	3.45e-06	135	33	84	18	16
unique_1745	1429	1514	1882	ENSP00000353731	537	619	767	0.004	87	30	52	5	16
unique_1755	89	155	172	ENSP00000272367	489	544	590	2.04e-05	67	24	32	11	39
unique_1755	87	133	172	ENSP00000379743	59	106	169	8.85e-04	48	14	33	1	27
unique_1755	87	133	172	ENSP00000266456	92	139	202	0.003	48	14	33	1	27
unique_1755	39	151	172	ENSP00000240618	90	168	217	0.009	114	27	51	36	66
unique_1765	724	792	3914	ENSP00000423517	731	808	821	7.29e-05	78	27	42	9	2
unique_1765	721	785	3914	ENSP00000423517	746	819	821	2.72e-04	74	25	40	9	2
unique_1765	732	792	3914	ENSP00000423517	723	790	821	5.13e-04	68	24	37	7	2
unique_1787	505	646	2451	ENSP00000434228	470	602	2040	1.29e-19	143	49	83	11	11
unique_1787	1253	1391	2451	ENSP00000434228	1011	1182	2040	0.003	174	41	96	37	11
unique_1787	505	646	2451	ENSP00000435932	470	602	2003	1.44e-19	143	49	83	11	11
unique_1787	1253	1391	2451	ENSP00000435932	1011	1182	2003	0.003	174	41	96	37	11
unique_1790	748	805	1847	ENSP00000353408	355	416	578	0.008	62	18	40	4	3
unique_1807	201	360	3282	ENSP00000344972	185	332	899	3.51e-06	164	47	97	20	5
unique_1807	201	360	3282	ENSP00000369205	191	338	994	4.29e-06	164	47	97	20	5
unique_1815	80	339	390	ENSP00000287169	21	271	716	6.82e-37	263	89	159	15	67
unique_1848	31	230	342	ENSP00000414914	470	695	807	1.58e-21	228	69	129	30	58
unique_1848	32	272	342	ENSP00000263798	517	776	891	4.99e-17	261	65	175	21	70
unique_1848	39	223	342	ENSP00000489707	240	440	533	4.25e-10	213	55	118	40	54
unique_1848	33	161	342	ENSP00000288135	589	726	977	2.34e-09	141	43	83	15	58
unique_1848	138	230	342	ENSP00000288135	772	870	977	3.79e-08	99	30	63	6	58
unique_1848	32	226	342	ENSP00000377291	211	420	683	4.87e-09	214	51	140	23	57
unique_1848	39	223	342	ENSP00000295754	250	457	568	1.49e-05	214	54	125	35	54
unique_1850	1207	1408	1884	ENSP00000444095	988	1195	1217	2.70e-11	221	57	132	32	12
unique_1850	1188	1386	1884	ENSP00000444095	323	529	1217	3.95e-10	217	60	129	28	12
unique_1850	1211	1382	1884	ENSP00000263094	1813	1985	2147	2.88e-07	195	57	93	45	9
unique_1866	1423	1467	1618	ENSP00000379681	34	78	428	1.01e-04	45	20	25	0	3
unique_1866	1428	1477	1618	ENSP00000379681	60	109	428	8.44e-04	50	18	32	0	3
unique_1866	1426	1456	1618	ENSP00000379681	67	97	428	0.004	31	14	17	0	3
unique_1866	1428	1501	1618	ENSP00000332723	47	116	278	0.002	74	23	47	4	5
unique_1916	61	841	2057	ENSP00000435932	403	1209	2003	6.05e-30	894	207	487	200	38
unique_1916	61	841	2057	ENSP00000434228	403	1209	2040	6.74e-30	894	207	487	200	38
unique_1925	1458	1586	2888	ENSP00000344972	212	334	899	0.001	138	38	76	24	4
unique_1926	1388	1665	1671	ENSP00000414914	503	764	807	3.08e-18	302	81	157	64	17
unique_1926	1388	1652	1671	ENSP00000263798	545	789	891	2.22e-15	279	66	165	48	16
unique_1926	1465	1665	1671	ENSP00000288135	772	940	977	9.22e-14	204	52	114	38	17
unique_1926	1372	1454	1671	ENSP00000288135	602	686	977	7.90e-04	86	29	53	4	17
unique_1926	1376	1590	1671	ENSP00000377291	222	419	683	1.00e-13	224	62	127	35	13
unique_1926	1389	1593	1671	ENSP00000489707	257	445	533	6.01e-13	230	64	100	66	12
unique_1926	1390	1591	1671	ENSP00000295754	274	460	568	1.19e-11	225	63	101	61	12
unique_1938	2698	2753	5381	ENSP00000423517	742	802	821	0.001	61	22	34	5	1
unique_1938	2698	2764	5381	ENSP00000423517	733	805	821	0.002	73	25	42	6	1
unique_1941	1742	1923	3132	ENSP00000310658	637	804	1000	1.47e-06	193	54	103	36	12
unique_1941	1964	2128	3132	ENSP00000310658	624	775	1000	8.15e-04	178	46	93	39	12
unique_1941	1706	1865	3132	ENSP00000310658	654	804	1000	0.009	165	46	100	19	12
unique_1941	2937	3066	3132	ENSP00000353408	382	514	578	0.003	136	35	92	9	4
unique_1941	1937	1987	3132	ENSP00000366729	39	93	256	0.009	55	17	34	4	2
unique_1944	996	1139	1371	ENSP00000377291	217	363	683	1.10e-11	149	42	100	7	11
unique_1944	1098	1188	1371	ENSP00000414914	599	688	807	5.72e-08	95	29	57	9	7
unique_1944	991	1190	1371	ENSP00000489707	234	443	533	7.74e-08	225	61	124	40	15
unique_1944	1098	1188	1371	ENSP00000288135	774	863	977	2.08e-05	93	27	61	5	7
unique_1944	1038	1207	1371	ENSP00000263798	566	746	891	1.02e-04	194	46	111	37	12
unique_1954	66	171	643	ENSP00000384126	471	573	663	3.18e-04	107	38	64	5	21
unique_1954	66	197	643	ENSP00000384126	320	456	663	3.59e-04	142	46	81	15	21
unique_1966	1343	1421	1718	ENSP00000272367	355	429	590	0.001	79	25	50	4	5
unique_1966	1131	1665	1718	ENSP00000435932	1365	1852	2003	0.003	551	126	346	79	31
unique_1966	207	312	1718	ENSP00000218032	581	698	1042	0.006	120	40	64	16	6
unique_1974	193	296	454	ENSP00000408335	1668	1771	2004	0.001	106	39	63	4	24
unique_1974	188	244	454	ENSP00000408335	1763	1819	2004	0.006	57	21	36	0	24
unique_1976	88	421	421	ENSP00000271651	15	329	330	4.31e-79	342	144	163	35	79
unique_1985	388	562	793	ENSP00000377291	212	364	683	5.15e-09	184	54	90	40	22
unique_1985	394	693	793	ENSP00000414914	478	765	807	2.49e-08	317	70	201	46	38
unique_1985	388	669	793	ENSP00000263798	518	778	891	1.96e-06	293	70	180	43	36
unique_1985	392	700	793	ENSP00000489707	238	500	533	2.28e-05	326	71	175	80	39
unique_1985	516	627	793	ENSP00000295754	357	472	568	1.76e-04	126	35	67	24	14
unique_1985	511	615	793	ENSP00000288135	774	862	977	6.19e-04	105	25	64	16	13
unique_2044	311	398	7897	ENSP00000423517	702	805	821	1.19e-04	104	31	57	16	1
unique_2044	261	478	7897	ENSP00000344972	196	383	899	0.001	226	55	125	46	3
unique_2044	261	478	7897	ENSP00000369205	202	389	994	0.001	226	55	125	46	3
unique_2044	261	478	7897	ENSP00000369202	226	413	967	0.002	226	55	125	46	3
unique_2087	14	190	301	ENSP00000310658	283	447	1000	6.35e-15	180	56	106	18	69
unique_2087	13	140	301	ENSP00000310658	45	165	1000	2.27e-14	129	49	71	9	69
unique_2087	48	220	301	ENSP00000310658	36	199	1000	4.71e-11	175	54	108	13	69
unique_2087	13	133	301	ENSP00000310658	323	433	1000	5.58e-10	123	45	64	14	69
unique_2087	68	210	301	ENSP00000379442	35	175	641	4.12e-13	147	50	87	10	66
unique_2087	14	170	301	ENSP00000379442	19	170	641	9.08e-11	165	54	90	21	66
unique_2087	12	127	301	ENSP00000379442	64	170	641	6.60e-09	119	42	62	15	66
unique_2087	68	210	301	ENSP00000460548	35	175	641	4.12e-13	147	50	87	10	66
unique_2087	14	170	301	ENSP00000460548	19	170	641	9.08e-11	165	54	90	21	66
unique_2087	12	127	301	ENSP00000460548	64	170	641	6.60e-09	119	42	62	15	66
unique_2087	5	134	301	ENSP00000408335	498	620	2004	2.60e-12	133	42	78	13	58
unique_2087	13	179	301	ENSP00000408335	432	584	2004	7.42e-09	169	53	98	18	58
unique_2087	17	134	301	ENSP00000408335	352	468	2004	9.11e-09	126	42	67	17	58
unique_2087	32	134	301	ENSP00000408335	906	999	2004	6.22e-07	104	33	60	11	58
unique_2087	9	134	301	ENSP00000408335	268	386	2004	3.95e-06	131	37	77	17	58
unique_2087	13	179	301	ENSP00000408335	194	350	2004	1.42e-05	172	48	104	20	58
unique_2140	1201	1285	2079	ENSP00000381204	53	136	209	0.009	85	23	61	1	4
unique_2155	1508	1695	1975	ENSP00000295754	246	430	568	8.14e-04	198	60	115	23	10
unique_2169	257	419	441	ENSP00000499129	479	636	646	3.48e-21	163	53	105	5	37
unique_2169	302	367	441	ENSP00000499129	173	238	646	9.49e-07	68	27	37	4	37
unique_2169	309	350	441	ENSP00000499129	64	105	646	2.64e-06	42	18	24	0	37
unique_2175	267	434	1297	ENSP00000358310	712	876	1168	0.005	175	49	109	17	13
unique_2189	40	108	168	ENSP00000332659	20	92	361	0.003	76	24	42	10	41
unique_2204	2997	3195	3615	ENSP00000353408	349	575	578	3.32e-04	230	52	144	34	6
unique_2230	1231	1283	3269	ENSP00000263798	634	683	891	0.002	53	19	31	3	2
unique_2230	1228	1276	3269	ENSP00000377291	310	361	683	0.005	55	22	24	9	1
unique_2232	2136	2253	3156	ENSP00000344972	219	341	899	7.29e-04	128	37	76	15	4
unique_2232	2136	2253	3156	ENSP00000369205	225	347	994	7.36e-04	128	37	76	15	4
unique_2232	2136	2253	3156	ENSP00000369202	249	371	967	8.45e-04	128	37	76	15	4
unique_2236	3114	3268	3801	ENSP00000353408	370	522	578	0.003	158	39	111	8	4
unique_2244	172	248	8641	ENSP00000423517	738	816	821	0.001	80	31	45	4	1
unique_2274	7	46	102	ENSP00000362774	411	450	1192	2.13e-04	41	17	22	2	39
unique_2275	108	158	918	ENSP00000362774	405	460	1192	0.003	57	23	27	7	6
unique_2308	81	109	364	ENSP00000362774	412	440	1192	3.21e-04	29	15	14	0	8
unique_2311	313	439	1291	ENSP00000414914	538	656	807	8.59e-05	132	31	83	18	10
unique_2311	371	410	1291	ENSP00000263798	636	675	891	4.70e-04	40	13	27	0	3
unique_2311	386	450	1291	ENSP00000489707	358	413	533	0.001	65	18	38	9	5
unique_2311	386	415	1291	ENSP00000295754	375	404	568	0.004	30	13	17	0	2
unique_2313	210	460	598	ENSP00000377291	211	420	683	4.91e-05	255	63	143	49	42
unique_2313	348	473	598	ENSP00000263798	633	745	891	3.03e-04	131	31	77	23	21
unique_2313	353	464	598	ENSP00000288135	775	870	977	0.006	114	31	63	20	19
unique_2325	286	609	642	ENSP00000403685	81	385	458	9.14e-07	355	81	193	81	50
unique_2341	505	710	1744	ENSP00000263798	516	753	891	9.20e-06	239	52	153	34	12
unique_2341	504	654	1744	ENSP00000377291	209	364	683	1.18e-04	158	39	110	9	9
unique_2341	1220	1314	1744	ENSP00000288135	835	922	977	4.78e-04	101	28	54	19	5
unique_2341	1213	1260	1744	ENSP00000489707	400	459	533	0.002	61	25	22	14	3
unique_2344	716	761	1536	ENSP00000263398	223	268	362	0.009	46	14	32	0	3
unique_2374	194	379	3194	ENSP00000377291	218	420	683	4.16e-13	206	59	124	23	6
unique_2374	194	393	3194	ENSP00000414914	478	705	807	4.35e-11	234	61	133	40	6
unique_2374	194	376	3194	ENSP00000489707	240	440	533	9.07e-09	217	57	110	50	6
unique_2374	190	390	3194	ENSP00000295754	246	480	568	4.27e-06	244	60	132	52	6
unique_2374	298	397	3194	ENSP00000288135	783	884	977	3.20e-05	105	33	64	8	3
unique_2380	1	82	270	ENSP00000423517	719	804	821	1.16e-04	86	26	56	4	30
unique_2405	2	264	478	ENSP00000414914	464	745	807	7.94e-14	290	73	182	35	55
unique_2405	120	264	478	ENSP00000288135	775	921	977	1.24e-13	150	47	95	8	30
unique_2405	1	259	478	ENSP00000263798	516	778	891	2.16e-13	273	62	187	24	54
unique_2405	53	162	478	ENSP00000377291	254	363	683	5.44e-07	118	36	66	16	23
unique_2405	82	208	478	ENSP00000489707	304	441	533	7.38e-07	146	37	82	27	27
unique_2407	9	214	296	ENSP00000414914	478	708	807	7.52e-14	235	64	138	33	70
unique_2407	9	207	296	ENSP00000263798	524	740	891	2.84e-11	218	55	143	20	67
unique_2407	8	197	296	ENSP00000377291	217	421	683	1.20e-10	206	53	136	17	64
unique_2407	1	209	296	ENSP00000489707	232	455	533	1.37e-10	236	68	129	39	71
unique_2407	72	214	296	ENSP00000288135	739	884	977	1.21e-09	150	39	100	11	48
unique_2407	120	195	296	ENSP00000295754	375	459	568	2.08e-04	85	23	53	9	26
unique_2410	2	199	282	ENSP00000414914	471	690	807	1.54e-16	221	55	142	24	70
unique_2410	1	282	282	ENSP00000263798	516	807	891	3.19e-15	301	66	207	28	100
unique_2410	9	195	282	ENSP00000377291	218	416	683	5.95e-14	199	52	135	12	66
unique_2410	9	197	282	ENSP00000489707	240	441	533	3.37e-11	212	51	128	33	67
unique_2410	9	198	282	ENSP00000295754	250	459	568	5.97e-08	215	49	136	30	67
unique_2410	111	278	282	ENSP00000288135	775	950	977	3.44e-07	179	41	124	14	60
unique_2411	130	469	1820	ENSP00000435932	407	673	2003	1.33e-23	348	97	162	89	35
unique_2411	656	943	1820	ENSP00000435932	806	1137	2003	1.21e-10	340	83	197	60	35
unique_2411	130	469	1820	ENSP00000434228	407	673	2040	1.44e-23	348	97	162	89	35
unique_2411	656	943	1820	ENSP00000434228	806	1137	2040	1.27e-10	340	83	197	60	35
unique_2428	411	555	1982	ENSP00000353408	349	479	578	8.15e-04	145	36	95	14	7
unique_2435	406	477	943	ENSP00000287169	106	177	716	1.00e-17	72	30	42	0	8
unique_2440	310	473	1076	ENSP00000310658	283	435	1000	1.96e-33	164	73	80	11	48
unique_2440	289	483	1076	ENSP00000310658	70	255	1000	5.41e-25	201	65	115	21	48
unique_2440	756	1004	1076	ENSP00000310658	45	250	1000	3.35e-23	255	85	115	55	48
unique_2440	753	1047	1076	ENSP00000310658	83	347	1000	6.58e-22	325	95	140	90	48
unique_2440	778	961	1076	ENSP00000310658	297	442	1000	1.34e-20	186	66	78	42	48
unique_2440	754	923	1076	ENSP00000310658	321	445	1000	3.12e-16	170	52	73	45	48
unique_2440	289	392	1076	ENSP00000310658	305	445	1000	3.35e-14	145	44	56	45	48
unique_2440	265	474	1076	ENSP00000310658	84	356	1000	7.26e-14	285	69	129	87	48
unique_2440	754	1047	1076	ENSP00000310658	126	427	1000	1.36e-13	342	83	171	88	48
unique_2440	756	996	1076	ENSP00000408335	432	654	2004	5.51e-13	249	77	138	34	50
unique_2440	265	488	1076	ENSP00000408335	484	686	2004	4.02e-12	233	73	121	39	50
unique_2440	756	950	1076	ENSP00000408335	314	503	2004	1.41e-06	208	60	117	31	50
unique_2440	309	502	1076	ENSP00000408335	314	497	2004	3.12e-06	200	55	123	22	50
unique_2440	289	438	1076	ENSP00000408335	340	480	2004	2.21e-05	159	48	84	27	50
unique_2440	855	1054	1076	ENSP00000408335	135	348	2004	1.03e-04	238	59	117	62	50
unique_2440	330	472	1076	ENSP00000408335	951	1080	2004	2.23e-04	149	44	80	25	50
unique_2440	859	949	1076	ENSP00000408335	988	1076	2004	4.46e-04	96	32	52	12	50
unique_2440	290	421	1076	ENSP00000408335	715	836	2004	0.001	138	41	75	22	50
unique_2440	854	950	1076	ENSP00000408335	907	996	2004	0.002	101	31	55	15	50
unique_2440	333	422	1076	ENSP00000408335	143	227	2004	0.003	96	33	46	17	50
unique_2440	271	472	1076	ENSP00000408335	593	798	2004	0.003	230	55	123	52	50
unique_2440	863	962	1076	ENSP00000379442	50	149	641	1.66e-11	107	45	48	14	47
unique_2440	265	380	1076	ENSP00000379442	35	141	641	9.87e-11	124	45	54	25	47
unique_2440	787	911	1076	ENSP00000379442	50	142	641	2.55e-10	127	40	51	36	47
unique_2440	333	422	1076	ENSP00000379442	50	142	641	4.41e-10	96	37	50	9	47
unique_2440	374	472	1076	ENSP00000379442	50	142	641	6.03e-09	102	39	51	12	47
unique_2440	754	808	1076	ENSP00000379442	63	112	641	3.21e-05	55	25	25	5	47
unique_2440	903	1048	1076	ENSP00000379442	49	136	641	4.59e-04	146	39	49	58	47
unique_2440	863	962	1076	ENSP00000460548	50	149	641	1.66e-11	107	45	48	14	47
unique_2440	265	380	1076	ENSP00000460548	35	141	641	9.87e-11	124	45	54	25	47
unique_2440	787	911	1076	ENSP00000460548	50	142	641	2.55e-10	127	40	51	36	47
unique_2440	333	422	1076	ENSP00000460548	50	142	641	4.41e-10	96	37	50	9	47
unique_2440	374	472	1076	ENSP00000460548	50	142	641	6.03e-09	102	39	51	12	47
unique_2440	754	808	1076	ENSP00000460548	63	112	641	3.21e-05	55	25	25	5	47
unique_2440	903	1048	1076	ENSP00000460548	49	136	641	4.59e-04	146	39	49	58	47
unique_2440	333	391	1076	ENSP00000333380	130	185	294	2.08e-08	60	26	29	5	15
unique_2440	904	961	1076	ENSP00000333380	130	183	294	5.23e-05	58	22	32	4	15
unique_2440	374	433	1076	ENSP00000333380	130	185	294	2.43e-04	61	22	33	6	15
unique_2490	273	367	2965	ENSP00000423517	728	814	821	1.55e-04	95	27	60	8	3
unique_2500	390	468	2187	ENSP00000381204	38	127	209	0.008	90	24	55	11	4
unique_2514	764	886	2519	ENSP00000423517	725	820	821	1.74e-04	126	38	55	33	5
unique_2519	14	475	564	ENSP00000360637	3	384	465	6.42e-14	467	99	278	90	82
unique_2541	1	243	1405	ENSP00000263798	516	776	891	4.34e-21	263	67	174	22	17
unique_2541	2	268	1405	ENSP00000414914	471	764	807	4.19e-20	299	78	184	37	19
unique_2541	1	194	1405	ENSP00000489707	232	440	533	2.01e-11	222	61	120	41	14
unique_2541	106	249	1405	ENSP00000288135	772	920	977	7.73e-10	153	43	97	13	10
unique_2541	9	197	1405	ENSP00000377291	218	420	683	1.64e-09	213	57	122	34	13
unique_2541	5	194	1405	ENSP00000295754	246	457	568	4.76e-07	217	54	131	32	14
unique_2548	399	480	688	ENSP00000435932	1552	1642	2003	0.007	93	34	46	13	12
unique_2557	191	224	817	ENSP00000362774	411	445	1192	0.002	35	16	18	1	8
unique_2557	113	143	817	ENSP00000362774	411	440	1192	0.006	31	16	14	1	8
unique_2561	523	562	1198	ENSP00000362774	411	450	1192	0.006	40	14	26	0	3
unique_2563	1074	1147	1151	ENSP00000344998	124	205	342	0.008	85	30	41	14	6
unique_2569	301	412	544	ENSP00000354823	371	484	963	3.63e-04	116	33	77	6	21
unique_2569	301	412	544	ENSP00000436323	317	430	880	3.80e-04	116	33	77	6	21
unique_2569	301	412	544	ENSP00000437327	270	383	862	3.82e-04	116	33	77	6	21
unique_2569	301	412	544	ENSP00000437156	270	383	833	3.83e-04	116	33	77	6	21
unique_2569	301	412	544	ENSP00000500962	371	484	934	4.00e-04	116	33	77	6	21
unique_2569	301	412	544	ENSP00000437051	48	161	619	4.60e-04	116	33	77	6	21
unique_2570	147	203	221	ENSP00000454065	470	526	1198	4.37e-04	57	18	39	0	26
unique_2570	147	203	221	ENSP00000373689	824	880	1552	5.57e-04	57	18	39	0	26
unique_2573	67	523	1170	ENSP00000435932	359	840	2003	4.83e-30	498	120	321	57	39
unique_2573	67	523	1170	ENSP00000434228	359	840	2040	4.99e-30	498	120	321	57	39
unique_2585	977	1100	1113	ENSP00000444095	438	559	1217	8.55e-29	125	62	59	4	48
unique_2585	974	1103	1113	ENSP00000444095	1080	1207	1217	3.45e-27	130	61	67	2	48
unique_2585	567	872	1113	ENSP00000444095	182	427	1217	4.69e-23	307	86	159	62	48
unique_2585	790	872	1113	ENSP00000444095	988	1070	1217	4.98e-20	83	43	40	0	48
unique_2585	468	655	1113	ENSP00000444095	724	930	1217	9.90e-06	210	52	133	25	48
unique_2585	1008	1066	1113	ENSP00000263094	1927	1985	2147	0.001	59	17	42	0	13
unique_2585	800	856	1113	ENSP00000263094	833	888	2147	0.002	57	17	39	1	13
unique_2585	1006	1088	1113	ENSP00000263094	939	1015	2147	0.004	83	23	54	6	13
unique_2644	969	1139	1381	ENSP00000408335	1653	1820	2004	1.01e-06	171	54	114	3	26
unique_2644	1032	1220	1381	ENSP00000408335	1586	1778	2004	3.08e-05	200	54	128	18	26
unique_2644	867	1107	1381	ENSP00000408335	1619	1823	2004	7.70e-05	243	67	136	40	26
unique_2657	370	805	1559	ENSP00000494050	44	493	600	5.42e-80	460	150	276	34	28
unique_2657	370	805	1559	ENSP00000495751	44	493	600	5.42e-80	460	150	276	34	28
unique_2657	370	805	1559	ENSP00000494997	44	493	600	5.42e-80	460	150	276	34	28
unique_2657	370	805	1559	ENSP00000494136	44	493	600	5.42e-80	460	150	276	34	28
unique_2688	1148	1699	2662	ENSP00000434228	1248	1835	2040	1.18e-04	630	167	343	120	22
unique_2688	1184	1721	2662	ENSP00000434228	1407	1930	2040	0.006	571	130	361	80	22
unique_2695	1043	1216	1433	ENSP00000408335	1631	1790	2004	3.64e-12	174	65	95	14	20
unique_2695	1110	1328	1433	ENSP00000408335	1619	1819	2004	9.84e-08	223	68	129	26	20
unique_2718	231	337	1742	ENSP00000414914	522	645	807	8.74e-06	124	28	79	17	6
unique_2718	213	332	1742	ENSP00000377291	237	363	683	1.43e-04	127	35	85	7	7
unique_2718	217	334	1742	ENSP00000263798	551	680	891	2.37e-04	131	28	89	14	7
unique_2726	58	370	2020	ENSP00000377291	204	552	683	7.51e-30	363	110	189	64	15
unique_2726	69	325	2020	ENSP00000263798	523	787	891	1.14e-15	283	73	166	44	13
unique_2726	70	252	2020	ENSP00000489707	240	440	533	4.41e-12	203	56	125	22	9
unique_2726	70	332	2020	ENSP00000414914	478	756	807	5.04e-12	297	70	175	52	13
unique_2726	66	279	2020	ENSP00000295754	246	479	568	3.91e-09	248	63	137	48	11
unique_2726	159	340	2020	ENSP00000288135	771	940	977	8.23e-09	184	48	120	16	9
unique_2738	596	665	685	ENSP00000287169	105	177	716	1.13e-12	73	23	47	3	10
unique_2771	375	550	558	ENSP00000288135	773	928	977	7.29e-06	186	44	102	40	32
unique_2771	247	482	558	ENSP00000414914	472	706	807	9.78e-06	258	61	152	45	42
unique_2771	236	460	558	ENSP00000489707	225	440	533	2.58e-04	244	61	136	47	40
unique_2772	192	427	503	ENSP00000414914	472	706	807	5.22e-06	256	61	154	41	47
unique_2772	320	495	503	ENSP00000288135	773	928	977	9.90e-06	186	44	102	40	35
unique_2772	295	405	503	ENSP00000489707	317	440	533	8.22e-04	128	33	74	21	22
unique_2804	2322	2382	2463	ENSP00000358407	719	779	791	1.27e-05	61	24	37	0	8
unique_2804	2236	2303	2463	ENSP00000358407	716	779	791	5.81e-05	68	24	40	4	8
unique_2804	2269	2329	2463	ENSP00000358407	717	779	791	1.16e-04	63	22	39	2	8
unique_2804	2348	2408	2463	ENSP00000358407	719	779	791	1.16e-04	61	21	40	0	8
unique_2804	2286	2345	2463	ENSP00000358407	719	778	791	1.44e-04	60	20	40	0	8
unique_2804	2313	2372	2463	ENSP00000358407	719	778	791	1.44e-04	60	22	38	0	8
unique_2804	2329	2391	2463	ENSP00000358407	717	779	791	4.21e-04	63	21	42	0	8
unique_2804	2339	2398	2463	ENSP00000358407	719	778	791	4.46e-04	60	20	40	0	8
unique_2804	2261	2321	2463	ENSP00000358407	719	779	791	4.98e-04	61	21	40	0	8
unique_2804	2366	2426	2463	ENSP00000358407	719	779	791	4.98e-04	61	21	40	0	8
unique_2804	2304	2363	2463	ENSP00000358407	719	778	791	7.61e-04	60	20	40	0	8
unique_2804	2374	2427	2463	ENSP00000358407	717	772	791	7.94e-04	56	22	32	2	8
unique_2804	2356	2415	2463	ENSP00000358407	719	778	791	0.001	60	19	41	0	8
unique_2804	2278	2338	2463	ENSP00000358407	719	779	791	0.002	61	20	41	0	8
unique_2804	2296	2354	2463	ENSP00000358407	719	778	791	0.002	60	23	36	1	8
unique_2804	2338	2400	2463	ENSP00000358407	717	779	791	0.002	63	20	43	0	8
unique_2804	2358	2417	2463	ENSP00000358407	717	779	791	0.002	63	21	39	3	8
unique_2804	2295	2347	2463	ENSP00000358407	727	779	791	0.002	53	19	34	0	8
unique_2804	2260	2312	2463	ENSP00000358407	727	779	791	0.003	53	18	35	0	8
unique_2804	2312	2365	2463	ENSP00000358407	719	772	791	0.003	54	16	38	0	8
unique_2809	7	276	323	ENSP00000263798	517	790	891	1.82e-06	299	64	181	54	84
unique_2809	110	273	323	ENSP00000288135	775	925	977	3.61e-06	166	44	105	17	51
unique_2809	6	215	323	ENSP00000414914	470	698	807	3.87e-06	242	55	142	45	65
unique_2810	863	1026	2568	ENSP00000353408	348	511	578	9.83e-07	171	49	108	14	15
unique_2810	665	972	2568	ENSP00000353408	295	573	578	1.61e-05	318	72	197	49	15
unique_2810	648	838	2568	ENSP00000353408	349	536	578	0.002	206	52	121	33	15
unique_2810	599	1012	2568	ENSP00000435932	1432	1939	2003	0.003	525	135	262	128	16
unique_2813	121	516	530	ENSP00000447853	59	477	488	9.24e-07	431	90	294	47	75
unique_2828	721	931	934	ENSP00000414914	566	752	807	2.26e-17	219	66	113	40	41
unique_2828	459	626	934	ENSP00000414914	397	567	807	3.47e-04	177	50	112	15	41
unique_2828	750	928	934	ENSP00000288135	772	925	977	2.63e-17	179	56	98	25	26
unique_2828	585	645	934	ENSP00000288135	640	701	977	2.33e-05	62	23	38	1	26
unique_2828	749	934	934	ENSP00000263798	634	793	891	1.63e-14	187	51	108	28	20
unique_2828	742	860	934	ENSP00000295754	342	459	568	1.87e-09	134	44	59	31	13
unique_2828	733	932	934	ENSP00000489707	317	526	533	3.55e-08	226	58	126	42	32
unique_2828	530	626	934	ENSP00000489707	233	321	533	3.10e-04	101	26	59	16	32
unique_2828	721	862	934	ENSP00000377291	290	421	683	4.52e-08	145	47	82	16	27
unique_2828	522	627	934	ENSP00000377291	201	301	683	5.66e-04	108	30	69	9	27
unique_2836	1889	1957	3829	ENSP00000369962	312	382	408	0.002	71	27	42	2	2
unique_2848	290	471	1542	ENSP00000414914	506	696	807	3.50e-08	211	57	105	49	12
unique_2848	302	411	1542	ENSP00000377291	254	364	683	7.51e-07	116	33	72	11	7
unique_2848	332	465	1542	ENSP00000489707	305	440	533	7.50e-06	152	45	73	34	9
unique_2848	378	458	1542	ENSP00000295754	375	457	568	1.46e-04	88	32	44	12	5
unique_2848	364	525	1542	ENSP00000288135	774	922	977	1.70e-04	172	44	95	33	11
unique_2870	1095	1223	1598	ENSP00000408335	1637	1739	2004	1.10e-05	131	39	62	30	8
unique_2870	1459	1569	1598	ENSP00000344972	220	333	899	0.005	114	27	84	3	7
unique_2870	1459	1569	1598	ENSP00000369205	226	339	994	0.006	114	27	84	3	7
unique_2870	1459	1569	1598	ENSP00000369202	250	363	967	0.009	114	27	84	3	7
unique_2875	141	551	630	ENSP00000221130	65	444	523	4.84e-24	427	116	248	63	65
unique_2876	667	1085	1230	ENSP00000494107	65	498	569	3.59e-89	450	195	208	47	34
unique_2889	275	517	525	ENSP00000444095	967	1207	1217	5.70e-41	247	85	152	10	97
unique_2889	10	517	525	ENSP00000444095	107	562	1217	2.45e-40	530	145	289	96	97
unique_2889	287	346	525	ENSP00000263094	815	873	2147	1.77e-06	60	22	37	1	42
unique_2889	275	494	525	ENSP00000263094	1788	2001	2147	1.88e-05	226	51	157	18	42
unique_2896	71	152	852	ENSP00000381204	46	138	209	5.00e-05	93	22	60	11	10
unique_2923	2343	2472	2492	ENSP00000423517	700	815	821	1.91e-04	131	39	76	16	5
unique_2933	159	299	470	ENSP00000287169	106	219	716	2.97e-19	141	50	64	27	30
unique_2942	167	371	975	ENSP00000263094	824	1016	2147	5.22e-15	212	63	123	26	22
unique_2942	176	385	975	ENSP00000263094	1819	2017	2147	5.21e-14	212	67	130	15	22
unique_2942	166	369	975	ENSP00000444095	345	546	1217	3.36e-09	218	57	131	30	28
unique_2942	121	390	975	ENSP00000444095	940	1203	1217	5.85e-08	295	81	158	56	28
unique_2958	574	813	822	ENSP00000353731	512	742	767	1.48e-04	249	58	164	27	29
unique_2978	744	982	1007	ENSP00000414914	471	746	807	1.51e-06	295	70	150	75	24
unique_2978	726	895	1007	ENSP00000295754	220	401	568	2.40e-04	193	44	115	34	17
unique_2978	744	938	1007	ENSP00000489707	233	440	533	0.010	220	54	129	37	19
unique_2979	110	136	194	ENSP00000506213	35	61	723	0.010	27	11	16	0	14
unique_2979	110	136	194	ENSP00000474385	35	61	723	0.010	27	11	16	0	14
unique_3005	126	267	1872	ENSP00000259324	613	764	811	6.46e-07	169	48	77	44	8
unique_3005	183	282	1872	ENSP00000384126	492	586	663	0.005	101	35	59	7	5
unique_3046	87	164	240	ENSP00000344972	232	336	899	3.34e-04	105	30	48	27	33
unique_3046	87	164	240	ENSP00000369205	238	342	994	4.74e-04	105	30	48	27	33
unique_3046	87	164	240	ENSP00000369202	262	366	967	5.54e-04	105	30	48	27	33
unique_3051	251	476	553	ENSP00000414914	472	688	807	3.87e-05	245	51	147	47	41
unique_3051	388	518	553	ENSP00000288135	772	914	977	0.001	147	38	89	20	24
unique_3051	399	518	553	ENSP00000263798	646	776	891	0.003	132	32	87	13	22
unique_3055	1488	1616	1753	ENSP00000392331	260	390	494	1.32e-04	131	33	96	2	7
unique_3080	1482	1566	2779	ENSP00000344972	236	322	899	0.001	90	26	56	8	3
unique_3080	1475	1569	2779	ENSP00000381204	40	135	209	0.003	96	25	70	1	3
unique_3094	164	205	264	ENSP00000379442	263	303	641	0.010	42	17	24	1	16
unique_3094	164	205	264	ENSP00000460548	263	303	641	0.010	42	17	24	1	16
unique_3099	2170	2314	4919	ENSP00000310658	654	804	1000	5.24e-09	163	53	80	30	12
unique_3099	1531	1700	4919	ENSP00000310658	641	788	1000	3.02e-06	177	50	91	36	12
unique_3099	1409	1552	4919	ENSP00000310658	641	788	1000	7.94e-05	162	46	84	32	12
unique_3099	1474	1634	4919	ENSP00000310658	617	791	1000	2.07e-04	181	53	102	26	12
unique_3099	3035	3143	4919	ENSP00000310658	701	804	1000	3.65e-04	111	32	70	9	12
unique_3099	1580	1755	4919	ENSP00000310658	619	788	1000	4.70e-04	193	56	97	40	12
unique_3099	4623	4892	4919	ENSP00000353408	299	577	578	1.44e-05	297	62	190	45	5
unique_3100	668	923	993	ENSP00000263798	503	776	891	4.32e-15	278	68	184	26	26
unique_3100	660	891	993	ENSP00000414914	447	709	807	2.47e-12	264	70	161	33	23
unique_3100	681	871	993	ENSP00000489707	232	440	533	2.71e-10	213	60	127	26	19
unique_3100	793	878	993	ENSP00000288135	779	870	977	1.18e-09	92	31	55	6	9
unique_3100	689	874	993	ENSP00000377291	218	420	683	5.08e-09	205	54	130	21	19
unique_3100	561	641	993	ENSP00000378419	493	571	625	9.99e-05	81	22	57	2	14
unique_3100	193	254	993	ENSP00000378419	497	558	625	5.46e-04	62	20	42	0	14
unique_3100	769	850	993	ENSP00000295754	344	430	568	3.84e-04	98	29	42	27	8
unique_3129	77	293	566	ENSP00000263798	516	746	891	4.29e-14	235	60	153	22	38
unique_3129	76	282	566	ENSP00000414914	469	697	807	1.20e-11	235	62	139	34	37
unique_3129	64	253	566	ENSP00000295754	228	430	568	7.11e-10	210	49	134	27	34
unique_3129	71	273	566	ENSP00000489707	226	440	533	7.18e-08	228	52	138	38	36
unique_3129	85	293	566	ENSP00000377291	218	438	683	1.67e-05	232	55	143	34	37
unique_3129	76	174	566	ENSP00000288135	586	686	977	0.005	103	30	67	6	17
unique_3154	737	898	1157	ENSP00000414914	586	746	807	2.83e-08	171	42	110	19	14
unique_3154	764	839	1157	ENSP00000295754	375	459	568	6.59e-04	88	25	48	15	7
unique_3156	116	250	782	ENSP00000414914	579	709	807	6.67e-09	140	41	85	14	17
unique_3160	42	289	536	ENSP00000414914	445	710	807	1.20e-13	277	70	167	40	46
unique_3160	79	297	536	ENSP00000263798	522	756	891	1.09e-12	240	60	154	26	41
unique_3160	71	265	536	ENSP00000489707	230	438	533	2.33e-12	224	61	119	44	36
unique_3160	81	324	536	ENSP00000295754	250	532	568	3.28e-11	293	72	162	59	46
unique_3160	181	320	536	ENSP00000288135	775	914	977	6.71e-09	149	43	88	18	26
unique_3160	80	270	536	ENSP00000377291	217	420	683	5.93e-07	209	50	136	23	36
unique_3160	432	492	536	ENSP00000373689	820	880	1552	0.007	61	17	44	0	11
unique_3160	432	491	536	ENSP00000454065	466	525	1198	0.009	60	17	43	0	11
unique_3209	2280	2388	2576	ENSP00000423517	724	820	821	2.35e-05	109	30	67	12	8
unique_3209	2310	2400	2576	ENSP00000423517	729	820	821	4.28e-05	95	33	55	7	8
unique_3209	1089	1165	2576	ENSP00000423517	724	806	821	1.53e-04	85	29	46	10	8
unique_3209	1090	1161	2576	ENSP00000423517	747	820	821	7.64e-04	76	26	44	6	8
unique_3209	2306	2419	2576	ENSP00000423517	698	820	821	0.003	125	35	77	13	8
unique_3209	1126	1180	2576	ENSP00000344972	256	326	899	0.002	71	25	30	16	2
unique_3209	1126	1180	2576	ENSP00000369205	262	332	994	0.002	71	25	30	16	2
unique_3209	1126	1180	2576	ENSP00000369202	286	356	967	0.002	71	25	30	16	2
unique_3229	178	549	574	ENSP00000271651	30	326	330	4.26e-17	387	93	189	105	65
unique_3246	70	273	320	ENSP00000402576	367	565	1186	0.006	213	56	134	23	64
unique_3250	5076	5228	7564	ENSP00000369205	226	382	994	0.008	157	36	117	4	2
unique_3250	5076	5228	7564	ENSP00000344972	220	376	899	0.008	157	36	117	4	2
unique_3250	2415	2561	7564	ENSP00000353408	379	536	578	0.008	165	41	99	25	2
unique_3250	5076	5228	7564	ENSP00000369202	250	406	967	0.009	157	36	117	4	2
unique_3256	31	243	575	ENSP00000263798	513	737	891	4.65e-07	240	52	146	42	37
unique_3256	38	256	575	ENSP00000414914	474	721	807	6.67e-07	257	58	152	47	38
unique_3256	135	253	575	ENSP00000288135	772	884	977	0.004	120	29	83	8	21
unique_3259	2733	2888	3568	ENSP00000414914	594	754	807	1.26e-11	169	50	98	21	4
unique_3259	2660	2894	3568	ENSP00000263798	563	790	891	9.18e-09	251	63	149	39	7
unique_3259	2653	2829	3568	ENSP00000377291	247	418	683	5.25e-08	188	52	109	27	5
unique_3259	2741	2884	3568	ENSP00000288135	777	926	977	7.86e-08	165	48	81	36	4
unique_3259	2728	2824	3568	ENSP00000489707	326	436	533	2.69e-06	115	34	59	22	3
unique_3259	2741	2806	3568	ENSP00000295754	355	428	568	0.009	74	28	38	8	2
unique_3263	784	1123	1564	ENSP00000422983	114	450	826	1.12e-41	348	109	220	19	22
unique_3287	1529	1731	2132	ENSP00000263798	515	733	891	2.17e-13	222	52	148	22	10
unique_3287	1537	1728	2132	ENSP00000377291	217	421	683	4.42e-11	214	56	127	31	9
unique_3287	1559	1732	2132	ENSP00000414914	506	696	807	1.86e-10	199	51	115	33	8
unique_3287	1525	1794	2132	ENSP00000489707	227	510	533	8.52e-09	300	78	176	46	13
unique_3287	1538	1722	2132	ENSP00000295754	250	455	568	3.02e-07	216	59	116	41	9
unique_3287	79	178	2132	ENSP00000373689	818	914	1552	1.27e-05	100	28	69	3	5
unique_3287	79	178	2132	ENSP00000454065	464	560	1198	2.46e-05	100	28	69	3	5
unique_3287	1644	1787	2132	ENSP00000288135	782	924	977	1.07e-04	152	41	94	17	7
unique_3288	119	229	339	ENSP00000379442	44	152	641	7.19e-17	114	50	56	8	75
unique_3288	8	134	339	ENSP00000379442	23	144	641	1.01e-09	129	45	75	9	75
unique_3288	141	262	339	ENSP00000379442	22	136	641	3.65e-04	127	37	73	17	75
unique_3288	119	229	339	ENSP00000460548	44	152	641	7.19e-17	114	50	56	8	75
unique_3288	8	134	339	ENSP00000460548	23	144	641	1.01e-09	129	45	75	9	75
unique_3288	141	262	339	ENSP00000460548	22	136	641	3.65e-04	127	37	73	17	75
unique_3288	40	227	339	ENSP00000310658	30	213	1000	1.26e-14	195	66	111	18	67
unique_3288	24	175	339	ENSP00000310658	60	204	1000	4.47e-12	161	58	78	25	67
unique_3288	74	250	339	ENSP00000310658	297	466	1000	6.37e-11	180	52	115	13	67
unique_3288	26	175	339	ENSP00000310658	297	433	1000	2.80e-09	155	56	76	23	67
unique_3288	2	221	339	ENSP00000408335	308	508	2004	2.35e-11	232	68	121	43	78
unique_3288	26	220	339	ENSP00000408335	490	685	2004	4.37e-11	220	64	107	49	78
unique_3288	22	220	339	ENSP00000408335	778	1000	2004	1.91e-09	236	64	122	50	78
unique_3288	21	220	339	ENSP00000408335	166	387	2004	2.44e-07	239	68	115	56	78
unique_3288	22	238	339	ENSP00000408335	524	755	2004	5.36e-07	254	73	122	59	78
unique_3288	33	174	339	ENSP00000408335	101	225	2004	5.12e-06	147	42	78	27	78
unique_3288	21	220	339	ENSP00000408335	561	761	2004	5.64e-06	222	57	122	43	78
unique_3288	4	221	339	ENSP00000408335	728	925	2004	5.89e-06	231	62	123	46	78
unique_3288	27	265	339	ENSP00000408335	135	345	2004	2.01e-05	247	64	139	44	78
unique_3288	15	241	339	ENSP00000408335	30	252	2004	1.12e-04	238	62	150	26	78
unique_3294	170	239	806	ENSP00000414914	586	642	807	5.30e-05	70	24	33	13	9
unique_3294	181	240	806	ENSP00000288135	772	818	977	2.31e-04	60	19	28	13	7
unique_3322	316	426	6072	ENSP00000423517	723	818	821	1.13e-07	111	36	60	15	2
unique_3322	341	447	6072	ENSP00000423517	725	816	821	1.29e-04	110	37	52	21	2
unique_3322	332	447	6072	ENSP00000344972	191	333	899	2.61e-06	143	41	75	27	2
unique_3322	326	437	6072	ENSP00000344972	221	346	899	3.57e-06	127	39	72	16	2
unique_3322	332	447	6072	ENSP00000369205	197	339	994	2.65e-06	143	41	75	27	2
unique_3322	326	437	6072	ENSP00000369205	227	352	994	3.53e-06	127	39	72	16	2
unique_3322	332	447	6072	ENSP00000369202	221	363	967	3.54e-06	143	41	75	27	2
unique_3322	326	437	6072	ENSP00000369202	251	376	967	4.56e-06	127	39	72	16	2
unique_3363	9	191	385	ENSP00000414914	523	690	807	4.67e-15	189	49	113	27	48
unique_3363	104	249	385	ENSP00000288135	775	921	977	7.47e-12	154	41	98	15	38
unique_3363	90	244	385	ENSP00000263798	624	778	891	1.85e-11	160	39	111	10	40
unique_3363	107	188	385	ENSP00000489707	340	440	533	2.80e-09	102	32	49	21	21
unique_3363	108	188	385	ENSP00000295754	357	457	568	5.19e-08	102	33	47	22	21
unique_3363	8	187	385	ENSP00000377291	251	416	683	2.87e-06	194	47	105	42	47
unique_3369	2074	2257	5298	ENSP00000310658	607	788	1000	4.41e-05	199	60	107	32	18
unique_3369	2156	2261	5298	ENSP00000310658	631	759	1000	8.50e-05	130	42	63	25	18
unique_3369	3340	3499	5298	ENSP00000310658	655	804	1000	2.84e-04	164	44	102	18	18
unique_3369	4152	4251	5298	ENSP00000310658	711	804	1000	3.50e-04	101	30	63	8	18
unique_3369	2594	2765	5298	ENSP00000310658	641	800	1000	0.001	179	50	103	26	18
unique_3369	1815	2005	5298	ENSP00000310658	641	814	1000	0.005	196	52	117	27	18
unique_3369	2666	2812	5298	ENSP00000310658	641	808	1000	0.005	175	49	91	35	18
unique_3369	1904	2045	5298	ENSP00000310658	640	787	1000	0.007	154	40	96	18	18
unique_3369	2010	2213	5298	ENSP00000310658	639	802	1000	0.007	205	48	115	42	18
unique_3369	2540	2701	5298	ENSP00000310658	641	789	1000	0.009	172	46	93	33	18
unique_3372	16	54	265	ENSP00000369205	93	131	994	0.005	39	16	23	0	15
unique_3372	16	54	265	ENSP00000344972	87	125	899	0.005	39	16	23	0	15
unique_3372	16	54	265	ENSP00000369202	117	155	967	0.005	39	16	23	0	15
unique_3390	10	70	228	ENSP00000402906	28	95	290	0.002	68	25	36	7	27
unique_3402	572	732	782	ENSP00000444095	345	523	1217	7.75e-12	179	57	104	18	51
unique_3402	206	408	782	ENSP00000444095	344	523	1217	1.10e-06	219	53	111	55	51
unique_3402	678	732	782	ENSP00000444095	1112	1168	1217	2.47e-06	57	24	31	2	51
unique_3402	213	443	782	ENSP00000444095	994	1211	1217	6.03e-06	257	61	131	65	51
unique_3402	576	733	782	ENSP00000263094	1813	1984	2147	1.51e-07	177	49	104	24	48
unique_3402	304	425	782	ENSP00000263094	1890	2000	2147	2.69e-05	124	36	73	15	48
unique_3402	573	736	782	ENSP00000263094	824	998	2147	3.18e-05	176	42	121	13	48
unique_3402	213	372	782	ENSP00000263094	829	971	2147	0.002	164	43	96	25	48
unique_3414	60	163	176	ENSP00000454065	465	570	1198	1.75e-06	107	26	77	4	59
unique_3414	60	163	176	ENSP00000373689	819	924	1552	1.78e-06	107	26	77	4	59
unique_3427	157	290	1063	ENSP00000377291	309	435	683	0.003	139	37	85	17	13
unique_3431	172	312	492	ENSP00000263798	601	746	891	5.17e-11	152	43	92	17	29
unique_3431	199	313	492	ENSP00000414914	596	709	807	8.61e-11	118	34	77	7	23
unique_3431	172	298	492	ENSP00000295754	323	463	568	1.85e-07	150	42	76	32	26
unique_3431	199	314	492	ENSP00000288135	771	885	977	2.36e-07	122	33	76	13	24
unique_3431	172	308	492	ENSP00000377291	286	433	683	5.36e-07	152	43	90	19	28
unique_3431	169	288	492	ENSP00000489707	304	436	533	6.10e-07	139	39	75	25	24
unique_3432	112	259	347	ENSP00000379442	35	167	641	6.59e-15	151	52	78	21	65
unique_3432	38	161	347	ENSP00000379442	50	179	641	6.31e-10	140	52	62	26	65
unique_3432	36	126	347	ENSP00000379442	90	169	641	0.001	93	33	45	15	65
unique_3432	112	259	347	ENSP00000460548	35	167	641	6.59e-15	151	52	78	21	65
unique_3432	38	161	347	ENSP00000460548	50	179	641	6.31e-10	140	52	62	26	65
unique_3432	36	126	347	ENSP00000460548	90	169	641	0.001	93	33	45	15	65
unique_3432	97	266	347	ENSP00000310658	41	201	1000	1.62e-13	175	56	100	19	74
unique_3432	56	230	347	ENSP00000310658	44	214	1000	5.34e-13	182	55	109	18	74
unique_3432	74	285	347	ENSP00000310658	294	517	1000	4.17e-11	233	65	138	30	74
unique_3432	28	179	347	ENSP00000310658	297	435	1000	8.22e-09	154	48	89	17	74
unique_3432	71	221	347	ENSP00000310658	254	394	1000	4.85e-06	153	49	90	14	74
unique_3432	34	178	347	ENSP00000408335	495	620	2004	5.90e-10	148	42	81	25	57
unique_3432	36	223	347	ENSP00000408335	339	508	2004	4.35e-09	194	53	111	30	57
unique_3432	38	222	347	ENSP00000408335	180	387	2004	2.39e-07	230	66	97	67	57
unique_3432	76	178	347	ENSP00000408335	781	875	2004	3.60e-07	103	32	63	8	57
unique_3432	38	232	347	ENSP00000408335	51	241	2004	2.40e-06	205	50	131	24	57
unique_3432	76	223	347	ENSP00000408335	906	1041	2004	2.45e-06	151	40	93	18	57
unique_3432	120	178	347	ENSP00000408335	745	798	2004	5.56e-04	59	22	32	5	57
unique_3432	128	183	347	ENSP00000333380	130	180	294	2.09e-04	56	20	31	5	16
unique_3433	82	332	400	ENSP00000489707	237	515	533	2.66e-10	289	71	170	48	63
unique_3433	84	279	400	ENSP00000295754	249	465	568	7.05e-09	225	55	133	37	49
unique_3435	1898	1998	2014	ENSP00000288135	833	930	977	2.42e-06	104	30	65	9	5
unique_3435	1898	2003	2014	ENSP00000414914	658	759	807	4.90e-06	107	28	73	6	5
unique_3435	1918	1985	2014	ENSP00000263798	713	779	891	0.001	69	23	43	3	3
unique_3437	24	240	404	ENSP00000263798	516	741	891	1.86e-15	237	62	144	31	54
unique_3437	23	234	404	ENSP00000414914	469	697	807	1.41e-10	241	55	145	41	52
unique_3437	28	205	404	ENSP00000295754	246	430	568	6.70e-08	197	48	118	31	44
unique_3437	32	181	404	ENSP00000377291	218	362	683	2.96e-05	165	43	87	35	37
unique_3437	135	234	404	ENSP00000288135	771	872	977	9.54e-05	105	26	71	8	25
unique_3437	13	281	404	ENSP00000489707	224	514	533	0.006	316	68	176	72	67
unique_3448	5	44	71	ENSP00000439140	295	336	356	0.009	42	15	25	2	56
unique_3449	150	221	3027	ENSP00000377291	268	346	683	0.002	79	26	46	7	2
unique_3451	268	354	384	ENSP00000378419	504	592	625	6.21e-04	90	25	61	4	23
unique_3466	10	117	1367	ENSP00000218032	549	673	1042	5.07e-06	128	38	67	23	8
unique_3466	1042	1163	1367	ENSP00000259324	641	766	811	6.73e-06	126	40	82	4	9
unique_3466	1105	1207	1367	ENSP00000384126	314	417	663	0.005	108	38	61	9	18
unique_3466	768	889	1367	ENSP00000384126	469	575	663	0.006	122	31	76	15	18
unique_3466	827	908	1367	ENSP00000384126	49	130	663	0.008	84	28	52	4	18
unique_3487	54	255	581	ENSP00000414914	476	700	807	6.60e-15	228	60	139	29	35
unique_3487	31	244	581	ENSP00000295754	227	459	568	3.35e-13	243	62	142	39	37
unique_3487	54	240	581	ENSP00000489707	238	438	533	1.33e-12	217	59	112	46	32
unique_3487	54	249	581	ENSP00000263798	522	732	891	2.79e-11	215	51	141	23	34
unique_3487	39	246	581	ENSP00000377291	205	421	683	9.27e-10	231	56	138	37	36
unique_3487	156	255	581	ENSP00000288135	775	875	977	6.38e-08	105	34	62	9	17
unique_3487	448	575	581	ENSP00000454065	447	570	1198	0.001	138	35	79	24	22
unique_3487	448	537	581	ENSP00000373689	801	876	1552	0.001	90	26	50	14	15
unique_3496	63	266	293	ENSP00000408335	1634	1840	2004	9.70e-10	220	72	119	29	71
unique_3496	153	208	293	ENSP00000408335	1633	1688	2004	8.58e-04	56	21	35	0	71
unique_3496	60	152	293	ENSP00000408335	1731	1824	2004	0.002	95	33	59	3	71
unique_3521	46	106	150	ENSP00000267082	125	173	799	0.001	61	23	26	12	41
unique_3571	574	700	942	ENSP00000287169	53	169	716	1.97e-19	128	45	71	12	13
unique_3595	705	1041	1516	ENSP00000499129	64	365	646	1.37e-34	339	108	192	39	54
unique_3595	965	1087	1516	ENSP00000499129	516	636	646	2.42e-30	125	63	56	6	54
unique_3595	1104	1226	1516	ENSP00000499129	516	636	646	2.42e-30	125	63	56	6	54
unique_3595	1243	1365	1516	ENSP00000499129	516	636	646	2.42e-30	125	63	56	6	54
unique_3595	1269	1499	1516	ENSP00000499129	77	279	646	9.99e-30	233	83	118	32	54
unique_3595	991	1319	1516	ENSP00000499129	77	365	646	1.45e-29	332	101	185	46	54
unique_3595	1382	1504	1516	ENSP00000499129	516	636	646	2.24e-28	125	59	60	6	54
unique_3595	690	816	1516	ENSP00000499129	512	636	646	1.62e-27	129	59	64	6	54
unique_3595	803	948	1516	ENSP00000499129	497	636	646	2.70e-23	149	65	72	12	54
unique_3607	449	808	2287	ENSP00000422983	113	454	826	1.84e-18	366	87	249	30	16
unique_3614	123	275	542	ENSP00000414914	535	697	807	9.28e-05	173	46	97	30	28
unique_3625	72	242	571	ENSP00000447853	1	150	488	1.64e-05	172	43	106	23	30
unique_3628	259	322	752	ENSP00000381204	67	131	209	0.005	66	19	44	3	9
unique_3661	134	283	493	ENSP00000288135	775	916	977	8.36e-08	154	39	99	16	30
unique_3661	24	283	493	ENSP00000414914	476	740	807	1.05e-05	283	63	179	41	53
unique_3661	130	283	493	ENSP00000263798	634	778	891	1.11e-05	155	35	109	11	31
unique_3661	99	220	493	ENSP00000489707	303	438	533	1.84e-05	137	32	89	16	25
unique_3661	102	213	493	ENSP00000295754	322	442	568	1.12e-04	124	37	72	15	23
unique_3662	370	596	1213	ENSP00000357156	149	347	348	2.49e-19	228	65	133	30	20
unique_3662	370	611	1213	ENSP00000357156	35	252	348	2.92e-10	252	66	142	44	20
unique_3662	481	594	1213	ENSP00000323280	160	259	669	1.36e-06	115	39	60	16	20
unique_3662	370	613	1213	ENSP00000323280	172	376	669	2.69e-04	258	57	134	67	20
unique_3704	293	540	630	ENSP00000414914	457	688	807	9.80e-07	273	57	150	66	39
unique_3704	465	611	630	ENSP00000295754	375	538	568	2.85e-04	166	41	104	21	23
unique_3704	464	537	630	ENSP00000489707	357	438	533	3.02e-04	82	21	53	8	12
unique_3704	411	507	630	ENSP00000377291	277	391	683	0.001	117	32	63	22	15
unique_3704	457	573	630	ENSP00000263798	643	755	891	0.002	119	28	83	8	19
unique_3704	449	540	630	ENSP00000288135	772	863	977	0.005	102	28	54	20	15
unique_3726	383	454	2495	ENSP00000423517	739	818	821	0.001	80	23	49	8	3
unique_3759	367	525	540	ENSP00000499921	143	296	313	4.16e-31	159	62	92	5	29
unique_3777	132	370	603	ENSP00000263798	522	776	891	1.56e-10	267	68	159	40	40
unique_3777	132	375	603	ENSP00000414914	476	743	807	5.81e-10	276	69	167	40	40
unique_3777	231	377	603	ENSP00000288135	775	921	977	6.62e-07	153	40	101	12	24
unique_3777	131	315	603	ENSP00000489707	237	438	533	4.33e-06	212	55	120	37	31
unique_3777	244	315	603	ENSP00000295754	375	455	568	1.33e-05	84	24	45	15	12
unique_3777	449	537	603	ENSP00000373689	798	888	1552	1.52e-05	91	27	62	2	15
unique_3777	449	537	603	ENSP00000454065	444	534	1198	1.67e-05	91	27	62	2	15
unique_3777	130	320	603	ENSP00000377291	214	420	683	2.33e-05	212	53	133	26	32
unique_3785	1139	1501	2594	ENSP00000435932	1252	1627	2003	7.55e-04	392	100	247	45	14
unique_3785	1949	2137	2594	ENSP00000272367	161	371	590	0.001	211	50	139	22	7
unique_3829	1036	1289	1476	ENSP00000414914	472	745	807	1.57e-16	279	67	182	30	17
unique_3829	1027	1284	1476	ENSP00000263798	503	778	891	7.85e-14	285	64	185	36	17
unique_3829	1144	1290	1476	ENSP00000288135	775	922	977	5.87e-12	158	50	87	21	10
unique_3829	1029	1246	1476	ENSP00000489707	227	454	533	1.61e-09	242	58	146	38	15
unique_3829	1308	1474	1476	ENSP00000373689	725	881	1552	1.39e-07	170	49	105	16	11
unique_3829	1414	1474	1476	ENSP00000454065	468	527	1198	2.80e-07	61	27	33	1	4
unique_3829	1042	1234	1476	ENSP00000295754	250	461	568	2.57e-06	230	56	119	55	13
unique_3839	658	898	1149	ENSP00000435932	1379	1617	2003	0.002	261	67	152	42	21
unique_3839	658	915	1149	ENSP00000434228	1379	1643	2040	0.007	282	75	166	41	22
unique_3841	18	163	168	ENSP00000454065	398	527	1198	7.97e-08	167	42	67	58	87
unique_3841	18	163	168	ENSP00000373689	752	881	1552	8.13e-08	167	42	67	58	87
unique_3846	153	347	662	ENSP00000402478	47	226	574	6.31e-05	201	44	130	27	29
unique_3878	50	133	205	ENSP00000263798	638	727	891	3.83e-06	91	27	56	8	41
unique_3878	50	133	205	ENSP00000414914	600	689	807	7.99e-05	91	24	59	8	41
unique_3878	62	126	205	ENSP00000489707	357	435	533	0.002	79	24	41	14	32
unique_3878	63	147	205	ENSP00000295754	375	469	568	0.004	99	28	53	18	41
unique_3883	141	221	281	ENSP00000259324	661	744	811	0.004	88	30	47	11	29
unique_3932	151	208	296	ENSP00000373689	561	631	1552	0.005	71	23	35	13	20
unique_3932	151	208	296	ENSP00000454065	207	277	1198	0.006	71	23	35	13	20
unique_3951	196	626	1089	ENSP00000324173	30	421	655	4.20e-34	431	114	278	39	40
unique_3970	1725	1805	3095	ENSP00000369205	262	339	994	0.006	81	20	58	3	3
unique_3977	857	1091	1145	ENSP00000360637	122	389	465	1.21e-06	270	67	166	37	21
unique_3995	289	522	536	ENSP00000287169	53	270	716	8.52e-21	249	76	127	46	44
unique_4004	374	533	555	ENSP00000402478	401	552	574	2.54e-06	165	47	100	18	49
unique_4004	19	132	555	ENSP00000402478	33	149	574	3.91e-05	118	31	82	5	49
unique_4007	19	563	567	ENSP00000402478	33	552	574	9.35e-11	575	136	354	85	96
unique_4018	110	211	216	ENSP00000423517	725	819	821	4.28e-04	105	30	62	13	48
unique_4018	108	196	216	ENSP00000423517	741	819	821	0.001	89	26	53	10	48
unique_4057	49	523	540	ENSP00000221130	65	516	523	6.17e-40	484	128	315	41	88
unique_4070	128	519	683	ENSP00000310658	49	433	1000	9.85e-12	416	108	253	55	64
unique_4070	228	566	683	ENSP00000310658	62	433	1000	4.35e-06	395	97	219	79	64
unique_4070	147	569	683	ENSP00000408335	569	1041	2004	1.85e-10	512	129	255	128	64
unique_4070	135	292	683	ENSP00000408335	939	1083	2004	8.36e-09	162	51	90	21	64
unique_4070	146	523	683	ENSP00000408335	136	509	2004	1.04e-08	415	101	236	78	64
unique_4070	145	566	683	ENSP00000408335	745	1079	2004	1.20e-08	429	102	226	101	64
unique_4070	149	520	683	ENSP00000408335	337	722	2004	1.99e-04	425	91	242	92	64
unique_4070	130	263	683	ENSP00000379442	30	157	641	2.21e-07	139	44	79	16	37
unique_4070	461	580	683	ENSP00000379442	44	164	641	0.007	129	34	78	17	37
unique_4070	130	263	683	ENSP00000460548	30	157	641	2.21e-07	139	44	79	16	37
unique_4070	461	580	683	ENSP00000460548	44	164	641	0.007	129	34	78	17	37
unique_4096	1060	1474	1686	ENSP00000435932	1375	1801	2003	1.57e-09	449	126	267	56	35
unique_4096	1004	1462	1686	ENSP00000435932	1375	1863	2003	2.25e-06	504	129	315	60	35
unique_4096	885	1234	1686	ENSP00000435932	1475	1776	2003	1.23e-04	359	85	208	66	35
unique_4096	983	1462	1686	ENSP00000434228	1407	1900	2040	1.51e-05	524	132	318	74	37
unique_4096	838	1217	1686	ENSP00000434228	1578	1921	2040	8.28e-05	394	103	227	64	37
unique_4096	969	1220	1686	ENSP00000272367	173	400	590	0.002	260	58	162	40	15
unique_4151	1358	1735	2268	ENSP00000467244	51	399	641	7.53e-21	393	94	240	59	17
unique_4203	61	183	296	ENSP00000513002	486	641	781	3.20e-08	158	53	68	37	42
unique_4203	61	183	296	ENSP00000452786	486	641	789	3.26e-08	158	53	68	37	42
unique_4203	41	286	296	ENSP00000408335	117	440	2004	1.00e-07	328	84	158	86	86
unique_4203	39	292	296	ENSP00000408335	591	857	2004	6.26e-07	284	80	157	47	86
unique_4203	61	276	296	ENSP00000408335	868	1125	2004	2.82e-06	266	73	135	58	86
unique_4203	61	293	296	ENSP00000408335	103	369	2004	6.12e-06	278	75	147	56	86
unique_4203	39	278	296	ENSP00000408335	278	550	2004	1.51e-05	281	76	156	49	86
unique_4203	53	281	296	ENSP00000408335	669	933	2004	1.57e-04	267	72	155	40	86
unique_4203	42	234	296	ENSP00000408335	772	1007	2004	0.004	236	64	129	43	86
unique_4203	40	277	296	ENSP00000408335	440	689	2004	0.006	271	70	147	54	86
unique_4203	50	289	296	ENSP00000365351	104	362	495	3.20e-07	279	83	137	59	84
unique_4203	50	269	296	ENSP00000365351	194	438	495	3.00e-05	265	73	127	65	84
unique_4203	40	234	296	ENSP00000365351	229	489	495	0.010	264	75	117	72	84
unique_4203	50	118	296	ENSP00000504205	568	646	799	1.74e-04	79	32	37	10	23
unique_4203	50	118	296	ENSP00000504444	568	646	799	1.74e-04	79	32	37	10	23
unique_4203	161	267	296	ENSP00000441561	370	479	635	6.04e-04	118	36	63	19	74
unique_4203	48	96	296	ENSP00000441561	424	481	635	0.002	61	22	24	15	74
unique_4203	96	214	296	ENSP00000441561	369	472	635	0.004	129	41	53	35	74
unique_4265	331	571	602	ENSP00000271651	129	317	330	1.28e-19	243	75	112	56	40
unique_4287	203	450	540	ENSP00000414914	457	688	807	6.47e-07	273	58	149	66	46
unique_4287	374	447	540	ENSP00000489707	357	438	533	3.12e-04	82	20	54	8	14
unique_4287	375	521	540	ENSP00000295754	375	538	568	7.21e-04	166	40	105	21	27
unique_4287	321	417	540	ENSP00000377291	277	391	683	7.81e-04	117	33	62	22	18
unique_4287	367	483	540	ENSP00000263798	643	755	891	0.001	119	28	83	8	22
unique_4287	359	450	540	ENSP00000288135	772	863	977	0.006	102	27	55	20	17
unique_4330	340	400	600	ENSP00000295754	341	401	568	3.55e-04	70	22	30	18	10
unique_4358	72	120	140	ENSP00000353408	166	212	578	0.003	50	19	27	4	35
unique_4366	797	942	974	ENSP00000263798	646	782	891	0.009	147	34	102	11	15
unique_4373	83	183	225	ENSP00000384126	49	155	663	6.64e-04	108	31	69	8	45
unique_4373	81	138	225	ENSP00000218032	123	180	1042	0.006	61	25	30	6	26
unique_4374	150	321	334	ENSP00000408335	880	1039	2004	1.60e-06	181	49	102	30	51
unique_4374	179	295	334	ENSP00000408335	749	853	2004	3.07e-05	118	39	65	14	51
unique_4374	181	255	334	ENSP00000408335	497	564	2004	0.003	76	26	41	9	51
unique_4437	2514	2723	3001	ENSP00000379442	29	246	641	1.12e-13	233	69	126	38	7
unique_4437	2514	2723	3001	ENSP00000460548	29	246	641	1.12e-13	233	69	126	38	7
unique_4437	2457	2705	3001	ENSP00000310658	35	293	1000	1.05e-09	280	77	151	52	8
unique_4437	2469	2707	3001	ENSP00000310658	283	502	1000	8.11e-09	250	68	141	41	8
unique_4437	2489	2640	3001	ENSP00000408335	571	723	2004	2.13e-09	163	48	94	21	7
unique_4437	2489	2640	3001	ENSP00000408335	414	583	2004	7.44e-08	186	54	82	50	7
unique_4437	2467	2640	3001	ENSP00000408335	932	1081	2004	2.37e-06	181	53	90	38	7
unique_4437	2454	2650	3001	ENSP00000408335	267	484	2004	3.45e-06	233	60	122	51	7
unique_4437	2492	2640	3001	ENSP00000408335	179	349	2004	8.82e-05	177	51	92	34	7
unique_4456	135	266	562	ENSP00000408335	1660	1791	2004	3.07e-05	132	45	87	0	37
unique_4456	169	342	562	ENSP00000408335	1580	1761	2004	0.004	191	60	105	26	37
unique_4468	18	554	574	ENSP00000402478	21	555	574	0.0	537	296	239	2	94
unique_4478	213	518	563	ENSP00000414914	472	746	807	4.00e-07	329	64	188	77	54
unique_4478	211	446	563	ENSP00000263798	516	728	891	1.67e-06	250	51	148	51	42
unique_4478	219	359	563	ENSP00000377291	218	362	683	1.75e-05	146	40	100	6	25
unique_4478	284	384	563	ENSP00000489707	303	411	533	4.61e-04	111	28	71	12	18
unique_4514	460	635	2227	ENSP00000489707	225	413	533	1.52e-07	195	50	120	25	8
unique_4514	566	664	2227	ENSP00000288135	774	872	977	3.77e-05	102	31	65	6	4
unique_4514	2101	2209	2227	ENSP00000373689	818	920	1552	8.48e-05	110	34	68	8	5
unique_4514	2101	2209	2227	ENSP00000454065	464	566	1198	1.56e-04	110	34	68	8	5
unique_4570	925	1028	2564	ENSP00000423517	738	820	821	6.49e-05	106	33	48	25	4
unique_4570	964	1028	2564	ENSP00000423517	737	802	821	7.89e-05	69	29	33	7	4
unique_4570	975	1030	2564	ENSP00000423517	729	786	821	2.37e-04	60	26	28	6	4
unique_4587	175	233	420	ENSP00000344972	268	325	899	0.003	59	23	35	1	14
unique_4587	175	233	420	ENSP00000369205	274	331	994	0.005	59	23	35	1	14
unique_4587	175	233	420	ENSP00000369202	298	355	967	0.006	59	23	35	1	14
unique_4596	43	135	1148	ENSP00000381204	40	132	209	5.77e-05	93	22	71	0	8
unique_4597	112	326	359	ENSP00000414914	478	713	807	2.05e-16	247	69	135	43	60
unique_4597	77	300	359	ENSP00000295754	219	458	568	6.15e-15	249	67	148	34	62
unique_4597	112	273	359	ENSP00000377291	218	394	683	2.31e-13	179	46	114	19	45
unique_4597	106	306	359	ENSP00000263798	518	733	891	3.29e-13	218	55	144	19	56
unique_4597	208	306	359	ENSP00000288135	771	870	977	1.66e-11	104	36	59	9	28
unique_4597	181	327	359	ENSP00000489707	307	480	533	4.25e-09	175	49	97	29	41
unique_4604	6001	6110	11945	ENSP00000344972	215	323	899	0.001	125	38	56	31	1
unique_4604	6001	6110	11945	ENSP00000369205	221	329	994	0.001	125	38	56	31	1
unique_4622	64	96	129	ENSP00000454940	273	301	317	0.007	33	17	12	4	26
unique_4622	64	96	129	ENSP00000320058	273	301	317	0.007	33	17	12	4	26
unique_4643	80	656	666	ENSP00000402478	13	555	574	1.86e-119	578	204	338	36	87
unique_4649	987	1218	1446	ENSP00000444095	339	506	1217	4.04e-05	233	63	104	66	18
unique_4649	657	688	1446	ENSP00000444095	1112	1143	1217	0.003	32	16	16	0	18
unique_4649	993	1029	1446	ENSP00000444095	988	1023	1217	0.008	37	16	20	1	18
unique_4649	984	1028	1446	ENSP00000263094	814	858	2147	0.001	45	18	27	0	3
unique_4722	453	698	949	ENSP00000263798	512	776	891	4.33e-15	267	66	178	23	26
unique_4722	453	698	949	ENSP00000414914	467	738	807	1.46e-13	277	66	175	36	26
unique_4722	451	649	949	ENSP00000489707	227	440	533	2.61e-09	220	53	140	27	21
unique_4722	464	668	949	ENSP00000377291	218	437	683	7.93e-09	222	58	145	19	22
unique_4722	447	649	949	ENSP00000295754	235	457	568	1.22e-06	234	55	137	42	21
unique_4722	561	651	949	ENSP00000288135	772	864	977	3.07e-05	94	26	64	4	10
unique_4723	232	487	490	ENSP00000320043	21	226	231	9.15e-39	256	85	121	50	52
unique_4748	899	1047	1260	ENSP00000480090	1554	1706	1733	8.90e-04	153	38	111	4	12
unique_4786	58	206	211	ENSP00000423517	699	819	821	6.62e-04	152	36	82	34	71
unique_4809	253	370	493	ENSP00000414914	569	684	807	1.07e-08	124	37	73	14	24
unique_4809	284	373	493	ENSP00000288135	772	862	977	9.54e-07	93	26	62	5	18
unique_4809	284	388	493	ENSP00000263798	635	740	891	1.03e-04	108	25	78	5	21
unique_4809	201	374	493	ENSP00000489707	246	450	533	2.56e-04	207	53	119	35	35
unique_4811	205	395	511	ENSP00000414914	478	694	807	3.81e-16	219	60	129	30	37
unique_4811	199	450	511	ENSP00000263798	518	789	891	1.50e-15	273	59	192	22	49
unique_4811	205	394	511	ENSP00000377291	218	421	683	1.78e-09	211	54	129	28	37
unique_4811	305	439	511	ENSP00000288135	772	914	977	3.06e-09	146	40	92	14	47
unique_4811	201	328	511	ENSP00000288135	591	726	977	3.76e-05	136	36	92	8	47
unique_4811	205	390	511	ENSP00000295754	250	457	568	8.24e-07	216	54	124	38	36
unique_4811	274	390	511	ENSP00000489707	304	440	533	3.88e-06	142	40	72	30	23
unique_4834	52	167	260	ENSP00000434392	45	161	193	5.47e-04	120	29	84	7	45
unique_4834	163	207	260	ENSP00000389221	87	135	248	0.006	49	14	31	4	17
unique_4834	163	207	260	ENSP00000401609	87	135	248	0.006	49	14	31	4	17
unique_4954	18	190	221	ENSP00000475168	20	193	197	1.57e-60	178	87	82	9	78
unique_4960	539	653	1909	ENSP00000377291	280	389	683	4.43e-06	120	35	70	15	6
unique_4960	550	631	1909	ENSP00000263798	603	680	891	2.31e-05	86	26	48	12	4
unique_4960	574	629	1909	ENSP00000414914	585	640	807	1.00e-04	56	18	38	0	3
unique_4960	602	631	1909	ENSP00000489707	358	387	533	5.90e-04	30	16	14	0	2
unique_4960	576	631	1909	ENSP00000295754	343	404	568	0.002	62	21	35	6	3
unique_4960	600	629	1909	ENSP00000288135	786	815	977	0.002	30	15	15	0	2
unique_4973	12	109	238	ENSP00000423517	711	808	821	0.006	105	33	58	14	41
unique_4990	103	148	235	ENSP00000367432	280	321	412	0.007	46	13	29	4	20
unique_4991	273	358	552	ENSP00000295754	375	465	568	5.09e-05	94	27	56	11	16
unique_4991	262	351	552	ENSP00000489707	339	441	533	5.34e-05	108	29	56	23	16
unique_4991	172	393	552	ENSP00000263798	536	762	891	4.33e-04	241	56	152	33	40
unique_5025	295	751	1029	ENSP00000494050	82	515	600	7.89e-10	468	88	335	45	44
unique_5025	295	751	1029	ENSP00000495751	82	515	600	7.89e-10	468	88	335	45	44
unique_5025	295	751	1029	ENSP00000494997	82	515	600	7.89e-10	468	88	335	45	44
unique_5025	295	751	1029	ENSP00000494136	82	515	600	7.89e-10	468	88	335	45	44
unique_5042	139	352	359	ENSP00000499129	63	259	646	0.001	217	42	152	23	60
unique_5058	216	424	681	ENSP00000414914	475	710	807	8.68e-13	239	67	139	33	31
unique_5058	216	457	681	ENSP00000263798	521	778	891	6.30e-10	265	67	168	30	36
unique_5058	556	655	681	ENSP00000373689	820	925	1552	4.77e-08	106	26	74	6	15
unique_5058	588	656	681	ENSP00000373689	816	882	1552	8.67e-04	69	20	47	2	15
unique_5058	556	655	681	ENSP00000454065	466	571	1198	6.43e-08	106	26	74	6	16
unique_5058	588	666	681	ENSP00000454065	462	538	1198	0.001	79	22	55	2	16
unique_5058	312	455	681	ENSP00000288135	771	914	977	5.15e-07	151	45	92	14	21
unique_5058	219	400	681	ENSP00000489707	240	438	533	3.36e-06	212	58	111	43	27
unique_5058	217	400	681	ENSP00000295754	248	455	568	4.32e-05	216	53	123	40	27
unique_5067	20	151	244	ENSP00000434228	1763	1897	2040	0.010	146	42	79	25	54
unique_5070	199	254	1316	ENSP00000264832	66	123	533	0.005	60	24	30	6	4
unique_5071	1241	1430	2120	ENSP00000353408	350	533	578	0.008	204	48	122	34	9
unique_5072	32	80	143	ENSP00000260408	459	505	749	0.004	49	18	29	2	34
unique_5072	46	70	143	ENSP00000498074	164	189	926	0.008	26	12	13	1	17
unique_5078	59	119	374	ENSP00000403685	66	122	458	2.87e-04	61	18	39	4	16
unique_5079	156	248	652	ENSP00000402478	47	143	574	1.95e-08	97	30	63	4	14
unique_5086	262	462	608	ENSP00000408335	951	1135	2004	3.32e-06	203	54	129	20	39
unique_5086	228	424	608	ENSP00000408335	842	1051	2004	0.001	238	56	113	69	39
unique_5086	298	421	608	ENSP00000310658	63	171	1000	1.07e-04	127	36	70	21	20
unique_5086	239	360	608	ENSP00000379442	27	142	641	0.005	125	38	75	12	20
unique_5086	239	360	608	ENSP00000460548	27	142	641	0.005	125	38	75	12	20
unique_5105	425	522	957	ENSP00000367227	386	467	473	8.41e-04	98	26	56	16	10
unique_5113	397	436	611	ENSP00000380964	43	78	172	0.004	40	19	17	4	7
unique_5130	90	374	475	ENSP00000435932	391	673	2003	2.36e-31	289	82	197	10	60
unique_5130	90	374	475	ENSP00000434228	391	673	2040	3.35e-31	289	82	197	10	60
unique_5143	1	68	2856	ENSP00000344972	261	324	899	4.80e-04	68	25	39	4	2
unique_5151	276	363	1151	ENSP00000344972	252	334	899	0.004	88	27	56	5	8
unique_5151	276	363	1151	ENSP00000369205	258	340	994	0.005	88	27	56	5	8
unique_5151	276	363	1151	ENSP00000369202	282	364	967	0.009	88	27	56	5	8
unique_5172	1172	1360	2811	ENSP00000414914	478	688	807	1.79e-14	215	54	131	30	7
unique_5172	1126	1408	2811	ENSP00000263798	486	776	891	1.04e-10	316	69	189	58	10
unique_5172	1275	1442	2811	ENSP00000288135	775	946	977	8.14e-10	177	44	119	14	6
unique_5172	1172	1363	2811	ENSP00000377291	218	421	683	4.43e-08	208	50	138	20	7
unique_5172	1172	1359	2811	ENSP00000489707	240	440	533	1.17e-05	214	57	118	39	7
unique_5172	1222	1409	2811	ENSP00000295754	299	529	568	0.004	235	53	131	51	7
unique_5210	9	215	350	ENSP00000414914	478	706	807	6.25e-14	235	65	136	34	59
unique_5210	8	297	350	ENSP00000295754	249	546	568	2.11e-11	319	86	183	50	83
unique_5210	9	296	350	ENSP00000489707	240	529	533	4.13e-11	321	83	174	64	82
unique_5210	1	166	350	ENSP00000377291	211	380	683	8.36e-11	175	48	113	14	47
unique_5210	107	230	350	ENSP00000288135	774	900	977	6.34e-08	130	35	86	9	35
unique_5265	104	189	214	ENSP00000499129	542	627	646	2.25e-04	90	26	56	8	40
unique_5266	1635	1677	2130	ENSP00000414914	598	640	807	3.08e-07	43	15	28	0	2
unique_5266	1634	1684	2130	ENSP00000288135	772	822	977	1.47e-06	51	19	32	0	4
unique_5266	1977	2008	2130	ENSP00000288135	845	876	977	0.010	33	15	16	2	4
unique_5266	1652	1710	2130	ENSP00000489707	360	422	533	2.05e-05	63	24	35	4	3
unique_5266	1641	1678	2130	ENSP00000377291	325	364	683	5.66e-05	40	18	20	2	2
unique_5266	1651	1701	2130	ENSP00000295754	376	430	568	3.64e-04	55	24	27	4	2
unique_5266	1616	1677	2130	ENSP00000263798	617	678	891	0.003	62	18	44	0	3
unique_5285	101	364	811	ENSP00000263094	1766	2017	2147	2.47e-18	271	76	169	26	33
unique_5285	145	354	811	ENSP00000263094	823	1020	2147	1.78e-14	214	65	129	20	33
unique_5285	138	349	811	ENSP00000444095	338	547	1217	3.68e-16	220	65	137	18	26
unique_5285	138	333	811	ENSP00000444095	981	1172	1217	1.89e-15	201	62	125	14	26
unique_5305	140	307	547	ENSP00000263798	513	696	891	2.22e-13	189	51	112	26	31
unique_5305	138	369	547	ENSP00000414914	465	690	807	3.06e-11	257	64	137	56	42
unique_5305	252	369	547	ENSP00000288135	774	865	977	3.22e-08	122	36	52	34	22
unique_5305	247	366	547	ENSP00000295754	347	457	568	4.24e-05	134	36	61	37	22
unique_5305	150	366	547	ENSP00000489707	240	440	533	1.16e-04	232	56	130	46	40
unique_5305	150	304	547	ENSP00000377291	218	374	683	0.001	161	37	114	10	28
unique_5361	191	712	740	ENSP00000221130	63	521	523	9.50e-108	525	205	251	69	71
unique_5364	1	52	112	ENSP00000403737	26	81	448	0.005	56	15	37	4	46
unique_5364	1	52	112	ENSP00000355747	26	81	449	0.005	56	15	37	4	46
unique_5368	511	621	1634	ENSP00000441561	429	545	635	0.002	117	29	82	6	7
unique_5379	541	645	2074	ENSP00000423517	712	820	821	1.80e-05	110	40	64	6	6
unique_5379	513	629	2074	ENSP00000423517	703	819	821	0.004	122	42	70	10	6
unique_5379	866	994	2074	ENSP00000344972	219	340	899	0.002	137	44	70	23	6
unique_5379	866	994	2074	ENSP00000369205	225	346	994	0.003	137	44	70	23	6
unique_5379	866	994	2074	ENSP00000369202	249	370	967	0.006	137	44	70	23	6
unique_5395	75	264	368	ENSP00000218032	530	746	1042	8.13e-13	222	67	118	37	65
unique_5395	93	249	368	ENSP00000218032	283	437	1042	2.20e-04	173	45	94	34	65
unique_5395	76	313	368	ENSP00000218032	126	430	1042	0.003	325	81	137	107	65
unique_5395	75	319	368	ENSP00000384126	173	428	663	8.81e-12	258	77	166	15	67
unique_5395	123	295	368	ENSP00000384126	53	234	663	1.60e-08	186	57	112	17	67
unique_5395	76	313	368	ENSP00000384126	316	573	663	2.66e-08	259	78	159	22	67
unique_5395	230	317	368	ENSP00000384126	49	140	663	0.004	92	27	61	4	67
unique_5395	76	291	368	ENSP00000259324	494	746	811	2.55e-08	256	72	141	43	59
unique_5395	142	317	368	ENSP00000466989	60	255	629	1.59e-07	196	56	120	20	48
unique_5395	181	264	368	ENSP00000481884	72	158	674	1.39e-04	87	30	54	3	52
unique_5395	144	336	368	ENSP00000481884	55	270	674	0.001	223	57	129	37	52
unique_5395	146	240	368	ENSP00000434849	55	156	514	0.002	102	31	64	7	45
unique_5395	196	311	368	ENSP00000434849	42	132	514	0.002	116	32	59	25	45
unique_5395	187	313	368	ENSP00000489140	93	270	421	0.003	179	42	84	53	35
unique_5398	3713	3796	4195	ENSP00000423517	729	811	821	8.13e-04	85	26	56	3	2
unique_5401	48	265	392	ENSP00000414914	474	708	807	8.26e-12	257	72	124	61	56
unique_5401	42	253	392	ENSP00000263798	514	735	891	5.86e-11	232	63	139	30	54
unique_5401	155	265	392	ENSP00000288135	772	884	977	4.15e-09	115	34	75	6	28
unique_5401	52	248	392	ENSP00000377291	218	421	683	1.50e-05	217	52	132	33	50
unique_5401	44	244	392	ENSP00000295754	242	457	568	3.04e-04	238	56	123	59	51
unique_5410	217	296	616	ENSP00000491290	137	221	509	0.009	85	22	58	5	13
unique_5410	217	296	616	ENSP00000491063	137	221	509	0.009	85	22	58	5	13
unique_5412	740	958	4624	ENSP00000369205	233	459	994	0.001	231	54	161	16	5
unique_5412	740	958	4624	ENSP00000369202	257	483	967	0.001	231	54	161	16	5
unique_5412	740	939	4624	ENSP00000344972	227	434	899	0.002	212	52	144	16	4
unique_5413	376	589	639	ENSP00000414914	488	747	807	9.49e-07	267	61	146	60	33
unique_5417	184	490	665	ENSP00000414914	474	778	807	2.35e-10	353	85	174	94	46
unique_5417	480	628	665	ENSP00000373689	716	882	1552	0.001	167	34	115	18	22
unique_5417	480	628	665	ENSP00000454065	362	528	1198	0.002	167	34	115	18	22
unique_5417	184	310	665	ENSP00000288135	591	726	977	0.006	139	37	87	15	19
unique_5460	526	796	797	ENSP00000444095	346	581	1217	7.65e-23	271	75	161	35	55
unique_5460	510	780	797	ENSP00000444095	973	1210	1217	9.48e-23	272	79	158	35	55
unique_5460	207	359	797	ENSP00000444095	131	277	1217	1.67e-05	156	44	100	12	55
unique_5460	525	769	797	ENSP00000263094	823	1040	2147	6.96e-09	250	67	146	37	31
unique_5460	519	718	797	ENSP00000263094	1788	1984	2147	4.69e-07	215	53	129	33	31
unique_5466	703	794	810	ENSP00000423517	719	820	821	4.09e-04	102	37	55	10	12
unique_5466	719	798	810	ENSP00000423517	729	806	821	0.002	86	34	38	14	12
unique_5482	220	707	1036	ENSP00000494050	47	479	600	8.49e-56	496	148	277	71	47
unique_5482	220	707	1036	ENSP00000495751	47	479	600	8.49e-56	496	148	277	71	47
unique_5482	220	707	1036	ENSP00000494997	47	479	600	8.49e-56	496	148	277	71	47
unique_5482	220	707	1036	ENSP00000494136	47	479	600	8.49e-56	496	148	277	71	47
unique_5487	314	350	1113	ENSP00000362774	403	442	1192	2.54e-04	40	19	18	3	11
unique_5487	355	441	1113	ENSP00000362774	411	492	1192	0.001	92	28	49	15	11
unique_5488	8	114	115	ENSP00000482779	11	114	116	9.22e-13	107	32	72	3	93
unique_5509	107	317	708	ENSP00000358665	28	248	525	1.31e-06	226	58	148	20	56
unique_5509	460	646	708	ENSP00000358665	317	463	525	9.29e-06	187	45	102	40	56
unique_5518	1451	1572	4500	ENSP00000263798	601	726	891	3.14e-11	126	36	86	4	3
unique_5518	1416	1587	4500	ENSP00000414914	516	704	807	8.02e-11	189	48	124	17	4
unique_5518	1444	1571	4500	ENSP00000295754	316	457	568	3.95e-09	147	44	79	24	3
unique_5518	1483	1593	4500	ENSP00000288135	772	885	977	6.86e-08	114	32	79	3	2
unique_5518	1441	1571	4500	ENSP00000489707	301	440	533	2.58e-04	150	40	81	29	3
unique_5518	1390	1576	4500	ENSP00000377291	235	422	683	0.001	201	47	127	27	4
unique_5521	240	451	710	ENSP00000414914	473	711	807	5.20e-12	244	64	143	37	30
unique_5521	243	426	710	ENSP00000489707	238	438	533	6.80e-12	214	61	110	43	26
unique_5521	239	451	710	ENSP00000263798	518	749	891	7.95e-10	235	55	155	25	30
unique_5521	245	426	710	ENSP00000295754	250	455	568	8.66e-08	210	51	127	32	26
unique_5521	236	431	710	ENSP00000377291	209	420	683	2.49e-06	216	60	132	24	28
unique_5521	557	674	710	ENSP00000373689	798	925	1552	4.41e-06	128	35	83	10	17
unique_5521	557	674	710	ENSP00000454065	444	571	1198	5.22e-06	128	35	83	10	17
unique_5538	2108	2406	2461	ENSP00000414914	503	747	807	3.31e-08	317	66	161	90	12
unique_5538	2107	2351	2461	ENSP00000377291	233	421	683	2.13e-06	252	60	122	70	10
unique_5538	2139	2215	2461	ENSP00000489707	283	370	533	6.37e-05	89	30	46	13	3
unique_5538	2096	2219	2461	ENSP00000295754	260	391	568	4.47e-04	139	37	80	22	5
unique_5538	2320	2399	2461	ENSP00000263798	698	778	891	0.001	81	21	59	1	3
unique_5543	1307	1459	1905	ENSP00000353408	356	506	578	0.001	155	39	110	6	8
unique_5550	77	106	1105	ENSP00000362774	411	440	1192	3.09e-05	30	17	13	0	5
unique_5550	151	179	1105	ENSP00000362774	411	440	1192	0.008	30	14	15	1	5
unique_5551	1790	1951	3956	ENSP00000295754	376	531	568	5.05e-04	181	49	88	44	4
unique_5551	1786	1837	3956	ENSP00000489707	355	412	533	0.002	58	21	31	6	1
unique_5551	1790	1956	3956	ENSP00000414914	614	746	807	0.004	168	33	99	36	4
unique_5551	1790	1903	3956	ENSP00000288135	789	871	977	0.005	119	32	46	41	3
unique_5559	132	296	774	ENSP00000377291	218	381	683	1.68e-08	172	48	109	15	21
unique_5559	127	272	774	ENSP00000414914	473	640	807	2.02e-06	170	39	105	26	23
unique_5559	388	422	774	ENSP00000414914	660	695	807	0.007	36	15	20	1	23
unique_5559	91	272	774	ENSP00000263798	479	678	891	7.32e-06	201	44	137	20	24
unique_5559	243	286	774	ENSP00000288135	786	829	977	0.008	44	17	27	0	6
unique_5569	94	364	1598	ENSP00000263798	517	782	891	1.22e-09	285	66	186	33	17
unique_5569	101	386	1598	ENSP00000414914	478	766	807	1.62e-09	308	75	192	41	18
unique_5569	67	311	1598	ENSP00000377291	183	421	683	1.40e-08	265	61	158	46	15
unique_5569	94	307	1598	ENSP00000489707	233	440	533	1.10e-07	233	63	126	44	13
unique_5569	68	307	1598	ENSP00000295754	227	457	568	1.83e-06	264	71	136	57	15
unique_5569	223	314	1598	ENSP00000288135	786	870	977	0.004	96	28	53	15	6
unique_5585	55	503	1512	ENSP00000435932	379	841	2003	1.40e-33	491	130	291	70	30
unique_5585	55	503	1512	ENSP00000434228	379	841	2040	1.51e-33	506	133	273	100	30
unique_5589	215	335	903	ENSP00000344972	203	332	899	6.77e-04	136	46	69	21	13
unique_5589	243	331	903	ENSP00000423517	725	820	821	0.001	99	41	45	13	13
unique_5589	215	315	903	ENSP00000423517	717	820	821	0.001	115	43	47	25	13
unique_5589	215	335	903	ENSP00000369205	209	338	994	0.001	136	46	69	21	13
unique_5589	215	335	903	ENSP00000369202	233	362	967	0.002	136	46	69	21	13
unique_5624	127	254	311	ENSP00000499129	67	192	646	1.21e-18	138	49	67	22	44
unique_5624	119	218	311	ENSP00000499129	173	271	646	1.26e-18	104	45	50	9	44
unique_5624	148	227	311	ENSP00000499129	547	632	646	8.87e-18	86	34	46	6	44
unique_5675	2247	2464	2486	ENSP00000414914	525	748	807	1.22e-18	233	73	136	24	9
unique_5675	2319	2479	2486	ENSP00000288135	776	939	977	1.76e-17	167	54	104	9	6
unique_5675	2257	2473	2486	ENSP00000263798	577	797	891	3.80e-15	231	67	140	24	9
unique_5675	2257	2411	2486	ENSP00000377291	268	425	683	1.16e-09	166	50	97	19	6
unique_5675	2319	2402	2486	ENSP00000295754	354	456	568	2.69e-07	103	37	47	19	3
unique_5675	2312	2411	2486	ENSP00000489707	331	452	533	1.06e-05	122	37	63	22	4
unique_5682	98	178	476	ENSP00000353408	462	542	578	0.007	93	30	39	24	17
unique_5701	432	669	713	ENSP00000271651	124	320	330	3.28e-12	245	65	125	55	33
unique_5709	207	420	1162	ENSP00000444095	344	552	1217	9.01e-14	224	71	128	25	19
unique_5709	208	430	1162	ENSP00000444095	988	1211	1217	2.94e-10	233	60	154	19	19
unique_5709	205	416	1162	ENSP00000263094	820	1022	2147	1.07e-12	215	61	139	15	19
unique_5709	218	425	1162	ENSP00000263094	1819	2018	2147	1.66e-09	213	55	140	18	19
unique_5710	118	214	332	ENSP00000288135	771	865	977	7.23e-08	103	35	54	14	29
unique_5710	4	211	332	ENSP00000489707	229	440	533	1.16e-07	230	53	137	40	63
unique_5710	117	246	332	ENSP00000414914	595	728	807	5.43e-07	139	40	85	14	39
unique_5710	92	212	332	ENSP00000263798	611	726	891	1.25e-05	126	33	78	15	36
unique_5710	135	211	332	ENSP00000295754	375	457	568	7.40e-04	86	26	48	12	23
unique_5726	723	872	1970	ENSP00000353408	380	531	578	0.004	154	38	110	6	13
unique_5726	1677	1780	1970	ENSP00000353408	349	447	578	0.004	107	28	68	11	13
unique_5726	1693	1777	1970	ENSP00000353408	347	416	578	0.007	87	32	36	19	13
unique_5740	455	636	1304	ENSP00000377291	187	363	683	1.02e-11	192	53	114	25	14
unique_5740	476	636	1304	ENSP00000263798	517	678	891	3.49e-08	171	42	110	19	12
unique_5740	469	636	1304	ENSP00000414914	464	640	807	7.32e-08	184	40	121	23	15
unique_5740	1028	1055	1304	ENSP00000414914	660	687	807	0.009	28	13	15	0	15
unique_5740	595	636	1304	ENSP00000288135	774	815	977	2.90e-04	42	14	28	0	3
unique_5740	479	635	1304	ENSP00000295754	246	401	568	6.57e-04	168	38	107	23	12
unique_5740	482	635	1304	ENSP00000489707	239	384	533	0.002	169	36	95	38	12
unique_5746	2091	2210	2788	ENSP00000344972	223	344	899	0.006	124	27	91	6	4
unique_5777	5	87	105	ENSP00000499129	66	150	646	5.70e-15	85	30	53	2	96
unique_5777	5	87	105	ENSP00000499129	181	265	646	3.25e-14	87	28	53	6	96
unique_5777	11	105	105	ENSP00000499129	535	631	646	2.63e-07	97	25	70	2	96
unique_5782	8	97	154	ENSP00000423517	729	820	821	1.75e-04	97	27	58	12	58
unique_5801	9	268	294	ENSP00000414914	478	751	807	3.75e-19	283	70	181	32	88
unique_5801	114	258	294	ENSP00000288135	775	923	977	2.61e-12	154	47	93	14	49
unique_5801	7	201	294	ENSP00000263798	522	727	891	1.23e-09	209	45	147	17	66
unique_5801	6	257	294	ENSP00000489707	237	494	533	1.49e-08	280	70	160	50	86
unique_5801	9	198	294	ENSP00000377291	218	416	683	2.34e-08	202	48	139	15	65
unique_5801	8	271	294	ENSP00000295754	249	550	568	1.22e-06	313	62	191	60	90
unique_5815	1558	1655	1938	ENSP00000359285	373	477	628	6.16e-05	109	34	60	15	5
unique_5818	1539	1726	2219	ENSP00000353408	365	555	578	0.002	198	48	133	17	8
unique_5841	903	1255	2083	ENSP00000435932	1246	1607	2003	1.92e-04	378	102	235	41	17
unique_5841	903	1238	2083	ENSP00000434228	1246	1581	2040	0.007	352	96	224	32	16
unique_5853	1180	1468	1932	ENSP00000435932	1585	1852	2003	8.45e-05	308	78	171	59	15
unique_5872	537	668	915	ENSP00000414914	570	695	807	2.78e-10	135	43	80	12	14
unique_5872	506	773	915	ENSP00000295754	292	542	568	3.14e-07	296	66	157	73	29
unique_5872	564	668	915	ENSP00000288135	772	870	977	2.93e-04	113	31	60	22	11
unique_5872	570	665	915	ENSP00000377291	324	421	683	0.001	106	30	58	18	10
unique_5880	166	303	321	ENSP00000408335	915	1037	2004	9.90e-07	139	44	78	17	57
unique_5880	120	277	321	ENSP00000408335	172	321	2004	8.32e-04	165	47	96	22	57
unique_5880	159	281	321	ENSP00000408335	745	855	2004	0.006	124	34	76	14	57
unique_5880	142	257	321	ENSP00000408335	1011	1120	2004	0.006	120	37	69	14	57
unique_5880	167	308	321	ENSP00000310658	71	208	1000	0.004	146	42	92	12	44
unique_5908	11	262	332	ENSP00000263798	515	776	891	8.66e-17	271	70	173	28	76
unique_5908	14	220	332	ENSP00000414914	472	695	807	1.87e-15	232	64	135	33	62
unique_5908	98	276	332	ENSP00000489707	305	503	533	6.25e-11	207	58	113	36	54
unique_5908	128	220	332	ENSP00000288135	772	870	977	4.46e-08	99	27	66	6	63
unique_5908	11	151	332	ENSP00000288135	586	726	977	6.80e-04	149	37	96	16	63
unique_5908	52	216	332	ENSP00000377291	237	420	683	2.06e-07	187	49	113	25	50
unique_5908	144	213	332	ENSP00000295754	375	457	568	9.03e-06	83	25	45	13	21
unique_5927	401	527	572	ENSP00000414914	600	721	807	1.53e-05	131	34	84	13	22
unique_5927	413	445	572	ENSP00000489707	357	389	533	2.09e-04	33	15	18	0	6
unique_5927	402	487	572	ENSP00000295754	354	455	568	0.003	103	22	63	18	15
unique_5927	405	554	572	ENSP00000263798	642	777	891	0.005	157	30	99	28	26
unique_5930	4910	4982	5223	ENSP00000344972	272	333	899	0.004	74	26	35	13	1
unique_5930	4910	4982	5223	ENSP00000369205	278	339	994	0.005	74	26	35	13	1
unique_5940	3588	3700	3827	ENSP00000353408	355	466	578	4.40e-04	114	29	82	3	6
unique_5940	418	551	3827	ENSP00000353408	347	474	578	0.002	134	35	93	6	6
unique_5957	28	288	1361	ENSP00000287169	11	253	716	2.01e-41	263	87	154	22	19
unique_5995	2319	2511	4150	ENSP00000353408	355	527	578	0.007	193	43	130	20	5
unique_5996	55	163	169	ENSP00000454065	455	570	1198	1.82e-06	118	31	76	11	64
unique_5996	66	163	169	ENSP00000454065	417	526	1198	0.001	110	24	74	12	64
unique_5996	55	163	169	ENSP00000373689	809	924	1552	2.50e-06	118	31	76	11	64
unique_5996	66	163	169	ENSP00000373689	771	880	1552	0.001	110	24	74	12	64
unique_6015	358	397	688	ENSP00000414914	605	644	807	1.16e-04	40	15	25	0	6
unique_6015	342	395	688	ENSP00000263798	627	680	891	1.68e-04	54	16	38	0	8
unique_6015	366	396	688	ENSP00000295754	375	405	568	0.002	31	15	16	0	5
unique_6015	361	403	688	ENSP00000288135	783	825	977	0.004	43	15	28	0	6
unique_6047	216	342	387	ENSP00000414914	600	721	807	3.15e-06	128	34	87	7	33
unique_6047	229	260	387	ENSP00000489707	358	389	533	1.00e-04	32	15	17	0	8
unique_6047	216	311	387	ENSP00000288135	775	870	977	8.22e-04	97	27	68	2	25
unique_6047	220	369	387	ENSP00000263798	642	777	891	0.001	157	31	98	28	39
unique_6047	172	255	387	ENSP00000377291	274	362	683	0.004	91	28	54	9	22
unique_6047	217	302	387	ENSP00000295754	354	455	568	0.008	103	22	63	18	22
unique_6056	27	172	782	ENSP00000489707	232	377	533	4.04e-07	158	46	88	24	19
unique_6056	84	172	782	ENSP00000295754	301	394	568	0.001	102	30	51	21	11
unique_6056	25	174	782	ENSP00000377291	208	351	683	0.003	157	44	93	20	19
unique_6068	45	190	282	ENSP00000344972	212	331	899	0.008	149	36	81	32	52
unique_6068	45	190	282	ENSP00000369205	218	337	994	0.008	149	36	81	32	52
unique_6068	45	190	282	ENSP00000369202	242	361	967	0.010	149	36	81	32	52
unique_6117	322	399	530	ENSP00000377291	286	362	683	0.010	84	26	45	13	15
unique_6146	470	583	2550	ENSP00000423517	697	810	821	3.36e-04	121	29	78	14	4
unique_6146	504	579	2550	ENSP00000344972	229	298	899	8.81e-04	76	30	40	6	3
unique_6146	504	579	2550	ENSP00000369205	235	304	994	0.001	76	30	40	6	3
unique_6146	504	579	2550	ENSP00000369202	259	328	967	0.002	76	30	40	6	3
unique_6148	500	744	1882	ENSP00000444095	875	1126	1217	1.52e-10	266	67	164	35	19
unique_6148	520	744	1882	ENSP00000444095	297	481	1217	9.10e-10	232	62	116	54	19
unique_6148	1557	1670	1882	ENSP00000444095	349	460	1217	1.52e-09	114	34	78	2	19
unique_6148	1552	1661	1882	ENSP00000444095	987	1098	1217	1.27e-08	112	35	75	2	19
unique_6148	1515	1634	1882	ENSP00000263094	1761	1889	2147	0.006	130	31	88	11	6
unique_6151	281	517	708	ENSP00000263798	524	776	891	3.17e-16	260	68	162	30	33
unique_6151	281	525	708	ENSP00000414914	478	746	807	2.44e-13	275	70	169	36	35
unique_6151	378	525	708	ENSP00000288135	775	922	977	1.48e-08	154	47	95	12	21
unique_6151	552	674	708	ENSP00000373689	745	880	1552	6.33e-08	139	38	82	19	17
unique_6151	552	674	708	ENSP00000454065	391	526	1198	9.78e-08	139	38	82	19	17
unique_6151	258	462	708	ENSP00000295754	226	455	568	2.22e-07	235	55	145	35	29
unique_6151	281	462	708	ENSP00000489707	240	438	533	2.83e-06	209	52	120	37	26
unique_6164	111	402	715	ENSP00000447853	72	384	488	3.55e-16	313	73	219	21	41
unique_6174	28	97	101	ENSP00000358407	717	772	791	0.003	70	22	34	14	69
unique_6189	286	419	795	ENSP00000355747	182	302	449	3.65e-07	134	33	88	13	26
unique_6189	711	780	795	ENSP00000355747	362	428	449	0.004	76	30	31	15	26
unique_6189	286	419	795	ENSP00000403737	182	302	448	3.83e-07	134	33	88	13	26
unique_6189	711	780	795	ENSP00000403737	361	427	448	0.004	76	30	31	15	26
unique_6214	546	931	1021	ENSP00000360637	4	389	465	1.85e-21	394	88	290	16	38
unique_6221	679	748	1381	ENSP00000486109	787	854	983	0.007	70	24	44	2	5
unique_6246	153	266	382	ENSP00000379442	35	141	641	2.27e-06	120	40	61	19	30
unique_6246	153	266	382	ENSP00000460548	35	141	641	2.27e-06	120	40	61	19	30
unique_6246	136	220	382	ENSP00000408335	303	386	2004	0.009	91	33	45	13	22
unique_6278	221	271	1487	ENSP00000379681	32	84	428	0.003	53	18	33	2	3
unique_6296	232	335	2613	ENSP00000423517	718	820	821	2.40e-11	112	53	42	17	5
unique_6296	255	362	2613	ENSP00000423517	710	817	821	4.17e-11	114	48	54	12	5
unique_6301	286	354	489	ENSP00000377291	296	362	683	3.19e-07	71	28	37	6	14
unique_6301	304	415	489	ENSP00000414914	589	695	807	1.17e-04	114	29	76	9	23
unique_6301	286	367	489	ENSP00000489707	317	397	533	0.002	82	24	57	1	17
unique_6317	84	219	346	ENSP00000006724	70	191	266	0.007	143	36	79	28	39
unique_6369	354	474	551	ENSP00000414914	588	702	807	9.32e-05	126	33	77	16	22
unique_6369	374	470	551	ENSP00000288135	780	873	977	2.00e-04	103	25	63	15	18
unique_6369	376	460	551	ENSP00000489707	349	440	533	5.38e-04	94	26	57	11	15
unique_6369	382	460	551	ENSP00000295754	375	457	568	0.009	85	22	55	8	14
unique_6371	103	429	468	ENSP00000403685	75	371	458	1.38e-07	364	77	183	104	70
unique_6373	17	137	348	ENSP00000408335	906	1007	2004	0.001	127	38	58	31	35
unique_6382	120	232	355	ENSP00000287169	106	203	716	3.76e-17	113	39	59	15	32
unique_6403	75	210	768	ENSP00000268296	151	282	1164	2.68e-06	138	32	98	8	18
unique_6403	67	220	768	ENSP00000358310	159	310	1168	1.07e-05	157	41	108	8	20
unique_6403	445	527	768	ENSP00000360997	350	438	1428	4.31e-05	93	33	46	14	20
unique_6403	403	554	768	ENSP00000360997	950	1096	1428	5.91e-05	167	48	84	35	20
unique_6403	481	553	768	ENSP00000360997	695	765	1428	8.29e-05	83	31	30	22	20
unique_6403	408	528	768	ENSP00000360997	688	805	1428	0.001	138	45	56	37	20
unique_6406	188	257	463	ENSP00000499129	548	619	646	0.004	73	25	44	4	15
unique_6413	443	980	1004	ENSP00000444095	88	546	1217	1.18e-42	548	142	307	99	54
unique_6413	724	987	1004	ENSP00000444095	970	1198	1217	1.55e-39	264	98	131	35	54
unique_6413	740	980	1004	ENSP00000263094	821	1020	2147	8.36e-07	250	63	128	59	24
unique_6416	62	143	253	ENSP00000434849	50	151	514	1.87e-04	103	33	48	22	32
unique_6426	433	547	2150	ENSP00000353408	349	453	578	0.003	116	29	75	12	5
unique_6427	2652	2711	4982	ENSP00000259324	164	223	811	0.006	61	24	35	2	1
unique_6449	246	421	429	ENSP00000288135	773	928	977	1.04e-05	186	44	102	40	41
unique_6449	118	349	429	ENSP00000414914	472	702	807	2.99e-05	250	60	153	37	54
unique_6449	223	331	429	ENSP00000489707	319	440	533	0.001	126	33	72	21	25
unique_6453	435	835	1331	ENSP00000434228	1497	1863	2040	0.008	422	102	244	76	30
unique_6548	379	479	567	ENSP00000414914	600	702	807	1.79e-04	106	30	68	8	18
unique_6548	380	480	567	ENSP00000263798	639	739	891	2.17e-04	102	24	76	2	18
unique_6548	391	446	567	ENSP00000489707	357	420	533	5.58e-04	64	16	40	8	10
unique_6548	368	470	567	ENSP00000377291	310	420	683	0.006	118	30	66	22	18
unique_6549	379	479	567	ENSP00000414914	600	702	807	8.23e-05	106	30	68	8	18
unique_6549	380	532	567	ENSP00000263798	639	777	891	9.62e-05	156	35	101	20	27
unique_6549	391	445	567	ENSP00000489707	357	419	533	1.97e-04	63	17	38	8	10
unique_6549	376	474	567	ENSP00000288135	772	870	977	0.005	102	26	70	6	17
unique_6551	177	285	290	ENSP00000406657	47	126	474	0.002	109	32	48	29	38
unique_6564	1027	1363	2431	ENSP00000360637	71	403	465	4.67e-14	346	83	241	22	14
unique_6581	501	609	696	ENSP00000288135	771	874	977	6.48e-04	114	29	70	15	16
unique_6591	355	393	915	ENSP00000369205	93	131	994	0.007	39	17	22	0	4
unique_6591	355	393	915	ENSP00000369202	117	155	967	0.007	39	17	22	0	4
unique_6591	355	393	915	ENSP00000344972	87	125	899	0.008	39	17	22	0	4
unique_6597	135	220	242	ENSP00000499129	178	262	646	7.45e-08	88	25	58	5	38
unique_6597	153	223	242	ENSP00000499129	78	150	646	1.25e-05	73	20	51	2	38
unique_6597	147	225	242	ENSP00000499129	539	615	646	6.86e-05	82	21	53	8	38
unique_6602	91	144	1291	ENSP00000373689	811	864	1552	2.76e-04	54	19	35	0	4
unique_6602	91	144	1291	ENSP00000454065	457	510	1198	3.25e-04	54	19	35	0	4
unique_6623	347	411	948	ENSP00000362774	965	1035	1192	0.008	74	26	36	12	7
unique_6664	259	473	570	ENSP00000414914	472	688	807	3.46e-05	232	54	146	32	38
unique_6664	371	472	570	ENSP00000489707	323	440	533	4.37e-04	119	32	69	18	18
unique_6665	259	494	570	ENSP00000414914	472	706	807	4.09e-06	256	61	154	41	41
unique_6665	387	562	570	ENSP00000288135	773	928	977	1.63e-05	186	44	102	40	31
unique_6665	362	472	570	ENSP00000489707	317	440	533	0.001	128	33	74	21	19
unique_6666	324	434	463	ENSP00000414914	595	706	807	7.48e-06	120	31	72	17	24
unique_6666	327	413	463	ENSP00000288135	773	863	977	6.17e-05	94	26	58	10	19
unique_6666	302	412	463	ENSP00000489707	317	440	533	6.58e-04	128	33	74	21	24
unique_6670	268	503	579	ENSP00000414914	472	706	807	2.57e-06	256	61	154	41	41
unique_6670	396	571	579	ENSP00000288135	773	928	977	1.93e-05	186	44	102	40	30
unique_6670	371	481	579	ENSP00000489707	317	440	533	0.001	128	33	74	21	19
unique_6672	268	503	579	ENSP00000414914	472	706	807	3.29e-06	256	61	154	41	41
unique_6672	396	571	579	ENSP00000288135	773	928	977	1.73e-05	186	44	102	40	30
unique_6672	371	481	579	ENSP00000489707	317	440	533	0.001	128	33	74	21	19
unique_6681	228	1544	1544	ENSP00000444095	35	1214	1217	0.0	1324	485	688	151	85
unique_6681	244	835	1544	ENSP00000444095	647	1216	1217	3.64e-104	607	226	329	52	85
unique_6681	600	829	1544	ENSP00000263094	824	1042	2147	1.65e-09	240	57	152	31	30
unique_6681	594	776	1544	ENSP00000263094	1796	1980	2147	6.74e-08	194	44	130	20	30
unique_6681	1266	1494	1544	ENSP00000263094	807	998	2147	5.58e-07	230	53	138	39	30
unique_6681	1280	1494	1544	ENSP00000263094	1806	1985	2147	1.29e-04	216	48	131	37	30
unique_6688	1777	1889	2850	ENSP00000423517	699	819	821	0.002	126	33	75	18	4
unique_6696	239	1253	2156	ENSP00000408335	194	1125	2004	2.37e-14	1080	271	596	213	94
unique_6696	324	1461	2156	ENSP00000408335	24	1079	2004	5.91e-12	1221	301	672	248	94
unique_6696	1105	2086	2156	ENSP00000408335	101	972	2004	9.22e-12	1038	263	553	222	94
unique_6696	841	1898	2156	ENSP00000408335	101	1120	2004	9.31e-11	1167	279	632	256	94
unique_6696	101	725	2156	ENSP00000408335	517	1125	2004	1.47e-09	689	169	376	144	94
unique_6696	852	1985	2156	ENSP00000408335	24	1041	2004	7.58e-07	1210	295	647	268	94
unique_6696	101	1146	2156	ENSP00000408335	160	1161	2004	1.80e-06	1159	276	613	270	94
unique_6696	1640	2089	2156	ENSP00000408335	25	439	2004	1.49e-04	480	120	265	95	94
unique_6696	1368	2118	2156	ENSP00000408335	101	769	2004	0.002	812	206	402	204	94
unique_6696	1399	1782	2156	ENSP00000310658	63	451	1000	3.81e-05	433	119	221	93	18
unique_6705	67	249	299	ENSP00000408335	934	1091	2004	6.71e-06	185	52	104	29	63
unique_6705	126	237	299	ENSP00000408335	907	997	2004	5.12e-05	113	38	52	23	63
unique_6705	65	237	299	ENSP00000408335	693	835	2004	7.33e-05	178	58	80	40	63
unique_6705	63	241	299	ENSP00000408335	392	546	2004	5.26e-04	186	56	92	38	63
unique_6705	64	192	299	ENSP00000408335	768	874	2004	0.008	129	37	70	22	63
unique_6745	371	619	752	ENSP00000271651	122	315	330	7.78e-12	253	62	128	63	33
unique_6766	104	486	819	ENSP00000422983	112	498	826	4.22e-21	397	109	264	24	47
unique_6795	322	550	773	ENSP00000384126	263	551	663	1.55e-05	299	80	139	80	39
unique_6795	490	595	773	ENSP00000384126	313	420	663	0.006	111	40	63	8	39
unique_6795	452	547	773	ENSP00000384126	178	275	663	0.007	101	35	58	8	39
unique_6795	472	622	773	ENSP00000384126	52	203	663	0.008	163	55	85	23	39
unique_6795	437	616	773	ENSP00000259324	597	795	811	1.97e-05	205	61	113	31	23
unique_6795	450	547	773	ENSP00000481884	55	158	674	7.01e-05	106	42	54	10	13
unique_6795	446	525	773	ENSP00000481884	75	158	674	6.03e-04	86	32	46	8	13
unique_6798	2102	2197	2593	ENSP00000414914	648	746	807	0.006	100	25	70	5	4
unique_6826	159	639	661	ENSP00000221130	65	521	523	3.60e-78	492	177	269	46	73
unique_6843	16	233	691	ENSP00000414914	476	707	807	1.96e-14	247	67	136	44	32
unique_6843	4	247	691	ENSP00000489707	226	473	533	1.53e-11	264	72	156	36	35
unique_6843	117	263	691	ENSP00000288135	774	914	977	1.78e-10	149	45	94	10	21
unique_6843	17	217	691	ENSP00000377291	217	421	683	2.38e-10	215	60	131	24	29
unique_6843	10	215	691	ENSP00000263798	516	727	891	2.40e-09	221	50	147	24	30
unique_6843	18	215	691	ENSP00000295754	250	459	568	3.54e-07	227	56	125	46	29
unique_6859	936	1043	1212	ENSP00000379442	35	140	641	3.15e-17	113	49	52	12	9
unique_6859	936	1043	1212	ENSP00000460548	35	140	641	3.15e-17	113	49	52	12	9
unique_6859	936	1043	1212	ENSP00000310658	56	157	1000	7.07e-15	112	47	51	14	13
unique_6859	941	1073	1212	ENSP00000310658	296	414	1000	1.88e-11	137	50	65	22	13
unique_6859	967	1098	1212	ENSP00000310658	45	158	1000	1.43e-08	134	41	71	22	13
unique_6859	952	1043	1212	ENSP00000310658	111	203	1000	3.70e-06	95	33	57	5	13
unique_6859	968	1072	1212	ENSP00000310658	283	383	1000	4.89e-05	109	33	64	12	13
unique_6859	929	1105	1212	ENSP00000408335	477	678	2004	3.69e-08	223	61	95	67	17
unique_6859	928	1107	1212	ENSP00000408335	931	1088	2004	5.30e-06	182	51	105	26	17
unique_6859	928	1058	1212	ENSP00000408335	356	481	2004	1.03e-05	133	43	81	9	17
unique_6859	936	1098	1212	ENSP00000408335	901	1038	2004	1.25e-05	164	48	89	27	17
unique_6859	951	1099	1212	ENSP00000408335	460	582	2004	3.97e-05	150	43	79	28	17
unique_6859	907	1043	1212	ENSP00000408335	103	225	2004	5.71e-05	139	42	79	18	17
unique_6859	952	1040	1212	ENSP00000408335	262	343	2004	0.004	94	33	44	17	17
unique_6873	17	178	2879	ENSP00000414914	513	690	807	1.39e-14	179	52	109	18	6
unique_6873	8	231	2879	ENSP00000263798	549	782	891	1.52e-14	238	57	163	18	8
unique_6873	90	226	2879	ENSP00000288135	775	915	977	2.45e-14	141	47	90	4	5
unique_6873	25	177	2879	ENSP00000377291	257	419	683	3.94e-14	164	46	106	12	5
unique_6873	91	175	2879	ENSP00000295754	354	457	568	7.07e-09	104	36	49	19	3
unique_6873	53	175	2879	ENSP00000489707	305	440	533	2.15e-05	142	35	82	25	4
unique_6882	117	218	448	ENSP00000362774	395	493	1192	4.04e-05	104	30	67	7	31
unique_6882	42	77	448	ENSP00000362774	408	444	1192	0.006	37	15	21	1	31
unique_6922	2552	2729	3821	ENSP00000353408	366	538	578	0.002	185	44	122	19	5
unique_6941	397	426	775	ENSP00000454065	500	529	1198	0.009	30	11	19	0	4
unique_6941	397	426	775	ENSP00000373689	854	883	1552	0.009	30	11	19	0	4
unique_7027	203	340	469	ENSP00000379442	11	142	641	7.19e-07	143	43	84	16	29
unique_7027	203	340	469	ENSP00000460548	11	142	641	7.19e-07	143	43	84	16	29
unique_7032	28	533	545	ENSP00000402478	41	554	574	2.23e-08	555	120	345	90	93
unique_7050	32	158	203	ENSP00000414914	600	721	807	2.41e-06	131	34	84	13	63
unique_7050	45	76	203	ENSP00000489707	358	389	533	4.34e-05	32	15	17	0	16
unique_7050	33	118	203	ENSP00000295754	354	455	568	0.001	103	22	63	18	42
unique_7050	32	127	203	ENSP00000288135	775	870	977	0.005	107	28	57	22	47
unique_7062	2756	2932	2981	ENSP00000353408	348	550	578	5.10e-04	205	51	124	30	6
unique_7073	8	253	2095	ENSP00000263798	518	776	891	6.61e-16	268	62	175	31	12
unique_7073	10	257	2095	ENSP00000295754	246	499	568	8.42e-13	276	73	153	50	12
unique_7073	34	219	2095	ENSP00000414914	505	708	807	1.04e-11	207	54	129	24	9
unique_7073	13	203	2095	ENSP00000377291	217	421	683	1.05e-11	210	61	125	24	9
unique_7073	13	199	2095	ENSP00000489707	239	440	533	5.21e-10	217	65	107	45	9
unique_7073	112	209	2095	ENSP00000288135	775	873	977	9.84e-10	103	35	59	9	5
unique_7080	384	480	587	ENSP00000414914	596	688	807	2.41e-04	102	29	59	14	17
unique_7097	192	353	1258	ENSP00000414914	551	688	807	1.88e-07	163	42	95	26	13
unique_7097	232	367	1258	ENSP00000263798	627	741	891	1.60e-06	138	40	73	25	11
unique_7097	240	353	1258	ENSP00000288135	772	863	977	3.01e-06	115	32	59	24	9
unique_7144	27	66	348	ENSP00000362774	412	450	1192	0.001	40	15	24	1	11
unique_7169	18	45	100	ENSP00000423517	623	650	821	0.008	28	12	16	0	28
unique_7182	1066	1156	4761	ENSP00000360997	344	434	1428	9.94e-05	101	40	41	20	5
unique_7182	583	637	4761	ENSP00000360997	380	439	1428	0.001	60	25	30	5	5
unique_7182	978	1128	4761	ENSP00000360997	942	1096	1428	0.003	168	53	85	30	5
unique_7182	1001	1182	4761	ENSP00000360997	903	1090	1428	0.008	203	67	100	36	5
unique_7187	98	222	666	ENSP00000259324	641	766	811	1.47e-07	129	46	76	7	19
unique_7187	126	220	666	ENSP00000259324	623	718	811	2.34e-06	99	39	53	7	19
unique_7239	94	198	881	ENSP00000358665	29	147	525	1.12e-09	121	39	64	18	12
unique_7245	4	364	365	ENSP00000361965	2	351	364	1.43e-18	381	93	237	51	99
unique_7246	83	158	3984	ENSP00000423517	751	820	821	6.90e-04	76	26	44	6	2
unique_7246	467	795	3984	ENSP00000435932	1641	1907	2003	0.008	333	83	180	70	8
unique_7248	155	414	462	ENSP00000263094	827	1016	2147	7.85e-07	260	63	127	70	56
unique_7248	332	394	462	ENSP00000444095	463	523	1217	3.72e-04	63	23	38	2	14
unique_7252	274	614	618	ENSP00000403685	75	372	458	6.18e-13	373	91	175	107	55
unique_7253	2260	2327	2425	ENSP00000381204	64	131	209	3.62e-04	68	18	50	0	3
unique_7273	157	270	289	ENSP00000408335	1611	1738	2004	9.59e-05	136	44	62	30	39
unique_7275	1810	1957	2161	ENSP00000377291	310	419	683	1.46e-10	149	45	64	40	11
unique_7275	1594	1680	2161	ENSP00000377291	215	301	683	1.49e-05	89	31	54	4	11
unique_7275	1810	1990	2161	ENSP00000414914	589	715	807	1.49e-10	183	55	70	58	16
unique_7275	2098	2153	2161	ENSP00000414914	702	754	807	1.34e-04	56	18	35	3	16
unique_7275	1584	1683	2161	ENSP00000414914	465	571	807	0.001	110	26	71	13	16
unique_7275	1818	1984	2161	ENSP00000288135	772	892	977	3.86e-08	169	52	67	50	14
unique_7275	1584	1683	2161	ENSP00000288135	582	686	977	7.23e-05	105	33	67	5	14
unique_7275	2115	2149	2161	ENSP00000288135	892	926	977	6.23e-04	35	12	23	0	14
unique_7275	1802	1957	2161	ENSP00000295754	334	459	568	7.36e-08	169	49	64	56	7
unique_7275	1589	1688	2161	ENSP00000489707	232	330	533	3.67e-06	104	28	67	9	5
unique_7275	1817	2018	2161	ENSP00000263798	634	789	891	1.42e-05	209	54	95	60	17
unique_7275	1583	1684	2161	ENSP00000263798	510	620	891	0.004	111	29	73	9	17
unique_7275	2086	2151	2161	ENSP00000263798	728	790	891	0.009	66	18	45	3	17
unique_7276	8	197	241	ENSP00000414914	505	710	807	2.92e-16	209	57	130	22	79
unique_7276	90	231	241	ENSP00000288135	775	921	977	4.48e-12	149	40	100	9	59
unique_7276	24	195	241	ENSP00000377291	253	437	683	7.48e-12	187	53	117	17	71
unique_7276	8	198	241	ENSP00000263798	547	749	891	1.54e-11	206	49	139	18	79
unique_7276	5	175	241	ENSP00000489707	255	440	533	1.25e-10	196	54	107	35	71
unique_7276	8	175	241	ENSP00000295754	274	457	568	1.06e-09	193	52	107	34	70
unique_7278	1044	1108	2419	ENSP00000403737	2	68	448	3.48e-04	71	24	37	10	3
unique_7278	1044	1108	2419	ENSP00000355747	2	68	449	3.55e-04	71	24	37	10	3
unique_7290	136	261	1297	ENSP00000414914	505	643	807	6.97e-09	143	45	77	21	10
unique_7290	215	345	1297	ENSP00000288135	772	901	977	2.29e-07	133	39	89	5	10
unique_7290	116	260	1297	ENSP00000263798	527	680	891	1.04e-05	162	38	99	25	11
unique_7290	133	258	1297	ENSP00000377291	233	363	683	3.28e-05	134	36	87	11	10
unique_7290	152	261	1297	ENSP00000295754	291	405	568	4.26e-05	119	34	72	13	8
unique_7290	155	261	1297	ENSP00000489707	272	388	533	0.001	117	33	74	10	8
unique_7312	194	257	2378	ENSP00000366729	26	92	256	0.008	69	27	35	7	3
unique_7351	615	742	2332	ENSP00000367227	8	146	473	0.008	145	37	85	23	5
unique_7353	228	625	664	ENSP00000447853	25	448	488	8.88e-08	433	88	301	44	60
unique_7358	1890	2005	2937	ENSP00000423517	701	820	821	5.02e-04	120	33	83	4	5
unique_7358	1943	2027	2937	ENSP00000423517	739	820	821	0.005	86	26	55	5	5
unique_7370	301	539	795	ENSP00000263798	523	776	891	1.38e-10	263	67	163	33	30
unique_7370	293	491	795	ENSP00000377291	209	420	683	2.69e-10	217	57	137	23	25
unique_7370	299	488	795	ENSP00000295754	247	457	568	3.74e-08	216	56	129	31	24
unique_7370	299	490	795	ENSP00000414914	480	689	807	1.31e-07	212	48	142	22	24
unique_7370	366	529	795	ENSP00000489707	301	472	533	4.42e-07	183	45	108	30	21
unique_7370	403	539	795	ENSP00000288135	775	914	977	7.14e-06	142	31	104	7	17
unique_7374	249	329	570	ENSP00000272367	179	253	590	0.003	81	27	48	6	14
unique_7382	554	624	4579	ENSP00000218032	687	759	1042	7.04e-07	73	30	41	2	2
unique_7382	551	645	4579	ENSP00000259324	635	732	811	1.18e-04	98	31	64	3	2
unique_7382	557	618	4579	ENSP00000259324	687	748	811	5.44e-04	62	21	41	0	2
unique_7382	553	617	4579	ENSP00000259324	706	770	811	0.003	65	24	41	0	2
unique_7382	556	624	4579	ENSP00000466989	157	227	629	1.61e-04	71	28	41	2	2
unique_7451	589	684	970	ENSP00000287169	106	198	716	4.74e-16	96	33	60	3	10
unique_7451	266	308	970	ENSP00000408335	1634	1676	2004	0.003	43	20	23	0	4
unique_7469	133	319	713	ENSP00000408335	1678	1859	2004	2.09e-06	187	56	126	5	26
unique_7469	209	275	713	ENSP00000408335	1619	1686	2004	6.12e-04	68	26	41	1	26
unique_7483	780	872	975	ENSP00000499921	150	232	313	0.002	94	28	54	12	10
unique_7513	482	848	880	ENSP00000494050	82	419	600	0.001	377	75	253	49	42
unique_7513	482	848	880	ENSP00000495751	82	419	600	0.001	377	75	253	49	42
unique_7513	482	848	880	ENSP00000494997	82	419	600	0.001	377	75	253	49	42
unique_7513	482	848	880	ENSP00000494136	82	419	600	0.001	377	75	253	49	42
unique_7551	1330	1550	1567	ENSP00000414914	478	689	807	1.95e-06	249	54	130	65	14
unique_7551	1447	1550	1567	ENSP00000288135	780	864	977	0.002	109	34	46	29	7
unique_7572	110	337	814	ENSP00000357156	167	347	348	1.66e-08	230	61	118	51	29
unique_7572	144	345	814	ENSP00000357156	83	248	348	1.11e-05	204	50	114	40	29
unique_7572	154	335	814	ENSP00000323280	126	259	669	3.26e-04	184	48	84	52	22
unique_7573	32	650	667	ENSP00000324173	20	644	655	0.0	625	442	177	6	93
unique_7574	990	1171	2642	ENSP00000353408	307	483	578	6.81e-04	182	41	136	5	7
unique_7576	76	290	450	ENSP00000263798	518	726	891	3.91e-12	226	64	134	28	48
unique_7576	82	310	450	ENSP00000414914	478	709	807	6.94e-12	249	68	144	37	51
unique_7576	82	372	450	ENSP00000489707	240	514	533	5.48e-09	325	83	158	84	65
unique_7576	71	243	450	ENSP00000377291	207	363	683	8.39e-09	185	54	91	40	38
unique_7576	203	290	450	ENSP00000288135	775	863	977	6.90e-07	91	29	57	5	20
unique_7576	192	267	450	ENSP00000295754	342	430	568	4.04e-05	89	28	48	13	17
unique_7584	16	90	288	ENSP00000408335	1651	1726	2004	2.89e-07	76	29	46	1	42
unique_7584	4	86	288	ENSP00000408335	1605	1688	2004	1.15e-06	84	29	54	1	42
unique_7584	14	124	288	ENSP00000408335	1682	1793	2004	2.07e-05	112	36	75	1	42
unique_7584	12	93	288	ENSP00000408335	1714	1795	2004	8.04e-04	82	27	55	0	42
unique_7595	2327	2401	2681	ENSP00000423517	738	819	821	0.001	82	26	49	7	3
unique_7613	49	784	1952	ENSP00000435932	375	1134	2003	9.15e-42	835	198	463	174	38
unique_7613	49	784	1952	ENSP00000434228	375	1134	2040	1.33e-41	835	198	463	174	38
unique_7668	600	729	7449	ENSP00000344972	236	364	899	0.004	130	33	96	1	2
unique_7668	600	729	7449	ENSP00000369205	242	370	994	0.004	130	33	96	1	2
unique_7668	600	729	7449	ENSP00000369202	266	394	967	0.005	130	33	96	1	2
unique_7677	20	81	167	ENSP00000373689	822	882	1552	1.51e-05	62	22	39	1	37
unique_7677	20	81	167	ENSP00000454065	468	528	1198	1.54e-05	62	22	39	1	37
unique_7695	276	386	658	ENSP00000499129	182	292	646	5.91e-05	115	29	78	8	18
unique_7695	285	395	658	ENSP00000499129	76	192	646	3.48e-04	121	30	77	14	18
unique_7700	146	393	544	ENSP00000499129	62	281	646	4.70e-34	257	87	124	46	51
unique_7700	287	421	544	ENSP00000499129	64	198	646	1.47e-22	142	53	75	14	51
unique_7700	151	264	544	ENSP00000499129	181	294	646	3.94e-18	120	44	64	12	51
unique_7700	295	404	544	ENSP00000499129	535	645	646	6.02e-17	113	45	63	5	51
unique_7700	147	260	544	ENSP00000499129	525	642	646	2.62e-15	119	41	72	6	51
unique_7710	84	161	237	ENSP00000344972	232	336	899	3.31e-04	105	30	48	27	33
unique_7710	84	161	237	ENSP00000369205	238	342	994	3.93e-04	105	30	48	27	33
unique_7710	84	161	237	ENSP00000369202	262	366	967	4.56e-04	105	30	48	27	33
unique_7715	109	236	602	ENSP00000499129	182	305	646	9.11e-08	128	35	89	4	21
unique_7715	109	209	602	ENSP00000499129	67	172	646	5.30e-04	108	31	68	9	21
unique_7722	880	1145	1162	ENSP00000444095	321	585	1217	2.20e-57	266	107	158	1	24
unique_7722	868	1126	1162	ENSP00000444095	952	1211	1217	7.80e-54	264	107	148	9	24
unique_7722	900	1157	1162	ENSP00000263094	818	1077	2147	3.36e-18	269	74	175	20	23
unique_7722	889	1114	1162	ENSP00000263094	1795	2015	2147	7.48e-07	232	51	164	17	23
unique_7723	151	252	369	ENSP00000218032	690	776	1042	3.17e-05	105	35	49	21	28
unique_7723	90	259	369	ENSP00000384126	56	218	663	0.009	186	52	95	39	46
unique_7756	135	176	1478	ENSP00000344972	50	91	899	0.004	42	14	28	0	3
unique_7759	298	770	774	ENSP00000444095	128	578	1217	1.33e-61	495	162	267	66	61
unique_7759	499	750	774	ENSP00000444095	969	1203	1217	6.55e-55	254	107	126	21	61
unique_7759	512	738	774	ENSP00000263094	800	1021	2147	7.23e-12	230	54	165	11	30
unique_7759	659	742	774	ENSP00000263094	1927	2012	2147	4.68e-04	86	19	65	2	30
unique_7760	2391	2553	5664	ENSP00000310658	632	787	1000	9.38e-07	173	47	99	27	18
unique_7760	2864	3008	5664	ENSP00000310658	641	775	1000	1.19e-05	150	48	82	20	18
unique_7760	3523	3621	5664	ENSP00000310658	711	804	1000	1.24e-04	99	28	66	5	18
unique_7760	1879	2065	5664	ENSP00000310658	639	804	1000	3.30e-04	191	48	114	29	18
unique_7760	3523	3630	5664	ENSP00000310658	654	797	1000	0.002	148	40	64	44	18
unique_7760	2224	2337	5664	ENSP00000310658	697	811	1000	0.002	122	36	71	15	18
unique_7760	2743	2897	5664	ENSP00000310658	657	804	1000	0.002	169	49	85	35	18
unique_7760	1753	1898	5664	ENSP00000310658	641	804	1000	0.004	172	45	93	34	18
unique_7760	1943	2102	5664	ENSP00000310658	641	788	1000	0.010	175	45	88	42	18
unique_7760	5072	5517	5664	ENSP00000434228	1513	1939	2040	4.92e-04	466	105	302	59	8
unique_7760	5361	5543	5664	ENSP00000353408	349	528	578	0.002	188	41	134	13	13
unique_7760	5121	5326	5664	ENSP00000353408	350	550	578	0.002	221	56	130	35	13
unique_7760	5395	5580	5664	ENSP00000353408	303	485	578	0.005	198	49	122	27	13
unique_7760	4483	4773	5664	ENSP00000353408	293	538	578	0.005	294	61	182	51	13
unique_7760	5097	5517	5664	ENSP00000435932	1519	1902	2003	0.010	429	103	273	53	7
unique_7792	475	629	2672	ENSP00000310658	641	804	1000	3.63e-06	166	47	106	13	6
unique_7795	95	199	288	ENSP00000408335	868	961	2004	4.44e-06	105	37	57	11	46
unique_7795	75	202	288	ENSP00000408335	661	801	2004	1.67e-04	153	42	74	37	46
unique_7795	71	201	288	ENSP00000408335	929	1082	2004	0.005	157	39	89	29	46
unique_7795	82	202	288	ENSP00000408335	167	272	2004	0.006	122	33	72	17	46
unique_7795	91	173	288	ENSP00000408335	414	486	2004	0.007	83	23	50	10	46
unique_7827	6	85	2606	ENSP00000423517	739	820	821	0.003	82	26	54	2	3
unique_7838	2921	2993	3827	ENSP00000310658	698	788	1000	8.64e-05	91	30	43	18	8
unique_7838	1419	1577	3827	ENSP00000310658	632	788	1000	0.005	169	46	101	22	8
unique_7838	2959	3074	3827	ENSP00000310658	641	788	1000	0.007	149	43	72	34	8
unique_7846	53	331	600	ENSP00000301891	72	323	551	7.25e-06	289	71	171	47	47
unique_7848	222	425	688	ENSP00000301891	144	347	551	2.87e-07	219	62	127	30	30
unique_7886	1920	2027	2705	ENSP00000423517	728	816	821	0.002	110	29	58	23	10
unique_7886	1905	1997	2705	ENSP00000423517	728	816	821	0.003	98	27	57	14	10
unique_7886	1950	2042	2705	ENSP00000423517	728	816	821	0.003	98	28	56	14	10
unique_7886	1965	2057	2705	ENSP00000423517	728	816	821	0.004	98	27	57	14	10
unique_7886	1875	1952	2705	ENSP00000423517	728	816	821	0.004	89	24	54	11	10
unique_7886	2069	2147	2705	ENSP00000423517	729	816	821	0.006	88	22	57	9	10
unique_7907	1528	1623	4533	ENSP00000423517	730	816	821	7.73e-05	104	33	46	25	2
unique_7909	1160	1329	3060	ENSP00000353408	351	524	578	0.007	174	36	134	4	6
unique_7911	90	186	192	ENSP00000454065	466	569	1198	1.41e-04	106	29	66	11	51
unique_7911	90	186	192	ENSP00000373689	820	923	1552	1.72e-04	106	29	66	11	51
unique_7942	71	326	514	ENSP00000361965	10	282	364	5.18e-14	279	66	184	29	50
unique_7954	422	477	559	ENSP00000287169	102	157	716	1.30e-12	56	26	30	0	10
unique_7960	1271	1365	2849	ENSP00000344972	223	322	899	2.32e-04	101	32	62	7	3
unique_7960	1282	1365	2849	ENSP00000423517	737	820	821	5.57e-04	90	31	47	12	3
unique_7972	3674	3757	4117	ENSP00000423517	737	818	821	0.007	84	23	59	2	2
unique_7982	540	987	1147	ENSP00000408335	103	550	2004	1.75e-29	485	148	263	74	42
unique_7982	520	996	1147	ENSP00000408335	278	812	2004	2.36e-28	547	169	296	82	42
unique_7982	522	982	1147	ENSP00000408335	695	1193	2004	8.83e-24	508	150	302	56	42
unique_7982	746	994	1147	ENSP00000408335	35	300	2004	9.21e-11	292	90	133	69	42
unique_7982	520	659	1147	ENSP00000408335	970	1125	2004	6.31e-10	158	53	85	20	42
unique_7982	679	954	1147	ENSP00000365351	70	404	495	2.02e-07	350	97	164	89	37
unique_7982	562	681	1147	ENSP00000365351	288	420	495	3.73e-04	142	48	63	31	37
unique_7982	527	808	1147	ENSP00000365351	63	398	495	0.001	353	105	160	88	37
unique_7982	519	612	1147	ENSP00000441561	368	479	635	3.33e-06	116	40	50	26	8
unique_7985	3193	3323	3449	ENSP00000369205	232	352	994	8.01e-06	133	37	82	14	4
unique_7985	3193	3323	3449	ENSP00000344972	226	346	899	8.38e-06	133	37	82	14	4
unique_7985	3193	3323	3449	ENSP00000369202	256	376	967	1.03e-05	133	37	82	14	4
unique_8014	124	232	237	ENSP00000454065	456	571	1198	3.36e-04	117	28	80	9	46
unique_8014	124	232	237	ENSP00000373689	810	925	1552	3.85e-04	117	28	80	9	46
unique_8035	370	425	1451	ENSP00000408335	1634	1688	2004	0.003	56	25	30	1	4
unique_8043	673	842	927	ENSP00000288135	771	927	977	4.34e-09	180	59	88	33	18
unique_8043	682	782	927	ENSP00000414914	605	709	807	1.29e-05	106	31	69	6	11
unique_8061	329	369	1151	ENSP00000362774	411	445	1192	0.007	41	18	17	6	4
unique_8064	1170	1283	2412	ENSP00000263798	523	642	891	2.54e-06	122	38	74	10	5
unique_8064	2235	2345	2412	ENSP00000414914	592	711	807	1.90e-05	120	33	78	9	5
unique_8064	3	62	2412	ENSP00000373689	821	880	1552	8.28e-05	60	21	39	0	2
unique_8064	3	62	2412	ENSP00000454065	467	526	1198	1.80e-04	60	21	39	0	2
unique_8096	40	89	920	ENSP00000310658	754	804	1000	0.009	52	20	29	3	5
unique_8135	14	155	187	ENSP00000408335	1599	1740	2004	7.22e-07	147	48	89	10	88
unique_8135	41	177	187	ENSP00000408335	1694	1832	2004	6.88e-04	144	45	87	12	88
unique_8135	40	140	187	ENSP00000408335	1726	1823	2004	0.002	101	35	63	3	88
unique_8142	548	614	1046	ENSP00000287169	106	169	716	2.60e-17	67	32	32	3	6
unique_8161	276	332	647	ENSP00000345785	536	590	592	0.006	57	18	37	2	9
unique_8170	48	101	115	ENSP00000330393	941	997	1166	0.010	57	15	39	3	47
unique_8195	103	283	2909	ENSP00000353408	347	536	578	0.001	190	45	136	9	6
unique_8195	1559	1596	2909	ENSP00000379681	66	101	428	0.010	38	18	18	2	1
unique_8208	4741	4786	5071	ENSP00000414914	600	644	807	0.002	46	17	28	1	1
unique_8263	1439	1652	2751	ENSP00000353408	303	520	578	1.57e-07	221	55	156	10	15
unique_8263	1412	1598	2751	ENSP00000353408	352	537	578	1.89e-06	194	54	125	15	15
unique_8263	1235	1416	2751	ENSP00000353408	311	516	578	4.37e-05	207	58	123	26	15
unique_8263	1246	1500	2751	ENSP00000353408	301	547	578	4.93e-04	259	64	179	16	15
unique_8302	2750	3113	6671	ENSP00000434228	1455	1885	2040	2.45e-04	455	115	225	115	5
unique_8316	680	825	877	ENSP00000499129	491	637	646	7.58e-27	150	58	85	7	34
unique_8316	134	280	877	ENSP00000499129	180	326	646	3.21e-19	149	47	98	4	34
unique_8316	132	237	877	ENSP00000499129	63	166	646	6.98e-16	106	37	67	2	34
unique_8316	719	816	877	ENSP00000499129	66	161	646	3.37e-15	101	40	53	8	34
unique_8316	716	819	877	ENSP00000499129	178	279	646	2.32e-12	106	39	61	6	34
unique_8316	145	238	877	ENSP00000499129	540	634	646	3.13e-05	98	26	65	7	34
unique_8335	202	367	602	ENSP00000301891	255	415	551	5.08e-04	167	43	117	7	28
unique_8380	830	1043	1317	ENSP00000295754	354	559	568	1.79e-08	234	59	127	48	16
unique_8380	721	1029	1317	ENSP00000489707	242	532	533	4.34e-08	333	76	191	66	23
unique_8380	719	956	1317	ENSP00000377291	218	427	683	9.76e-07	241	60	147	34	18
unique_8380	721	1012	1317	ENSP00000414914	480	744	807	4.87e-06	316	72	169	75	22
unique_8380	717	885	1317	ENSP00000263798	522	687	891	3.01e-04	176	43	116	17	13
unique_8380	850	1015	1317	ENSP00000288135	789	923	977	0.001	168	39	94	35	13
unique_8384	109	256	277	ENSP00000287169	103	248	716	2.86e-15	155	46	93	16	53
unique_8393	2750	2835	3432	ENSP00000344972	291	384	899	0.009	94	24	62	8	3
unique_8393	2750	2835	3432	ENSP00000369202	321	414	967	0.009	94	24	62	8	3
unique_8393	2750	2835	3432	ENSP00000369205	297	390	994	0.009	94	24	62	8	3
unique_8396	1630	1847	2126	ENSP00000353408	348	575	578	0.007	234	45	167	22	10
unique_8432	69	115	1013	ENSP00000499129	175	221	646	9.48e-05	47	17	30	0	5
unique_8432	91	120	1013	ENSP00000499129	546	575	646	0.001	30	12	18	0	5
unique_8432	75	116	1013	ENSP00000499129	66	107	646	0.010	42	12	30	0	5
unique_8454	693	909	1121	ENSP00000466989	37	226	629	0.007	225	60	122	43	19
unique_8467	132	191	429	ENSP00000287169	106	162	716	1.38e-14	60	29	28	3	14
unique_8491	129	333	360	ENSP00000287169	55	253	716	2.73e-19	223	59	122	42	57
unique_8510	83	330	370	ENSP00000287169	22	262	716	1.38e-41	254	92	143	19	67
unique_8532	208	335	337	ENSP00000384126	400	563	663	0.004	170	45	77	48	38
