# Supplementary material for: Molecular Mimicry between Toxoplasma gondii B-Cell Epitopes and Neurodevelopmental Proteins: An Immunoinformatic Approach
Source: Biomolecules. 2024 Aug 1;14(8):933. doi: 10.3390/biom14080933 (PMC11352964; doi:10.3390/biom14080933)
Supplement: Supplementary file 1 [file biomolecules-14-00933-s001.zip › Supplemental S2/random/blast-all_methods-hs_surface_random_23-filtered.txt]

unique_127	5	99	107	ENSP00000298119	580	673	720	0.008	95	21	73	1	89
unique_129	13	265	283	ENSP00000342838	1015	1276	1371	1.23e-13	270	64	181	25	89
unique_732	8	169	192	ENSP00000265986	54	230	1020	4.68e-49	177	81	81	15	84
unique_1170	82	457	465	ENSP00000435932	395	776	2003	1.93e-27	394	98	266	30	81
unique_1953	5	577	606	ENSP00000464447	6	456	460	1.44e-60	583	173	268	142	95
unique_2407	3	255	296	ENSP00000498670	670	919	1023	7.76e-10	266	62	175	29	85
unique_2410	1	254	282	ENSP00000342838	1009	1275	1371	1.50e-17	269	59	193	17	90
unique_2519	14	475	564	ENSP00000265986	558	939	1020	2.50e-14	467	99	278	90	82
unique_2998	32	473	474	ENSP00000234590	1	431	435	0.0	444	292	137	15	93
unique_4007	19	563	567	ENSP00000503894	33	552	574	9.85e-11	575	136	354	85	96
unique_4007	19	563	567	ENSP00000402478	33	552	574	9.85e-11	575	136	354	85	96
unique_4007	19	563	567	ENSP00000396460	33	552	574	9.85e-11	575	136	354	85	96
unique_4070	128	678	683	ENSP00000429969	49	578	972	5.94e-12	589	145	347	97	81
unique_4296	8	178	201	ENSP00000449241	407	573	1193	8.76e-06	177	46	115	16	85
unique_4468	18	554	574	ENSP00000503894	21	555	574	0.0	537	296	239	2	94
unique_4468	18	554	574	ENSP00000402478	21	555	574	0.0	537	296	239	2	94
unique_4468	18	554	574	ENSP00000396460	21	555	574	0.0	537	296	239	2	94
unique_4643	80	656	666	ENSP00000503894	13	555	574	1.95e-119	578	204	338	36	87
unique_4643	80	656	666	ENSP00000402478	13	555	574	1.95e-119	578	204	338	36	87
unique_4643	80	656	666	ENSP00000396460	13	555	574	1.95e-119	578	204	338	36	87
unique_4879	17	184	193	ENSP00000449241	402	562	1193	6.75e-05	177	50	102	25	87
unique_5801	6	258	294	ENSP00000342838	1014	1277	1371	2.71e-14	270	69	178	23	86
unique_5801	1	256	294	ENSP00000498670	668	913	1023	9.51e-09	259	53	190	16	87
unique_6214	19	931	1021	ENSP00000265986	46	944	1020	9.26e-99	925	251	636	38	89
unique_7032	28	533	545	ENSP00000503894	41	554	574	2.35e-08	555	120	345	90	93
unique_7032	28	533	545	ENSP00000402478	41	554	574	2.35e-08	555	120	345	90	93
unique_7032	28	533	545	ENSP00000396460	41	554	574	2.35e-08	555	120	345	90	93
unique_7192	31	375	378	ENSP00000333203	51	367	407	3.01e-21	358	93	211	54	91
unique_7192	48	378	378	ENSP00000321853	105	401	492	5.91e-12	333	77	218	38	88
unique_7617	31	396	438	ENSP00000333203	67	399	407	1.58e-18	379	97	223	59	84
unique_7617	28	396	438	ENSP00000321853	105	417	492	4.46e-12	382	91	209	82	84
unique_8193	13	211	328	ENSP00000300589	844	1010	1041	3.93e-16	199	66	101	32	94
unique_8193	15	280	328	ENSP00000300589	760	1023	1041	5.32e-16	277	79	174	24	94
unique_8193	156	309	328	ENSP00000300589	843	997	1041	6.87e-09	155	46	108	1	94
unique_8193	3	163	328	ENSP00000300589	862	1018	1041	2.03e-05	161	42	115	4	94
unique_8318	3	442	443	ENSP00000234590	3	431	435	0.0	442	273	154	15	99
