# Supplementary material for: Molecular Mimicry between Toxoplasma gondii B-Cell Epitopes and Neurodevelopmental Proteins: An Immunoinformatic Approach
Source: Biomolecules. 2024 Aug 1;14(8):933. doi: 10.3390/biom14080933 (PMC11352964; doi:10.3390/biom14080933)
Supplement: Supplementary file 1 [file biomolecules-14-00933-s001.zip › Supplemental S2/random/blast-all_methods-hs_surface_random_23-protein_ids.txt]

ENSP00000234590
ENSP00000265986
ENSP00000298119
ENSP00000300589
ENSP00000321853
ENSP00000333203
ENSP00000342838
ENSP00000396460
ENSP00000402478
ENSP00000429969
ENSP00000435932
ENSP00000449241
ENSP00000464447
ENSP00000498670
ENSP00000503894
