# Supplementary material for: Molecular Mimicry between Toxoplasma gondii B-Cell Epitopes and Neurodevelopmental Proteins: An Immunoinformatic Approach
Source: Biomolecules. 2024 Aug 1;14(8):933. doi: 10.3390/biom14080933 (PMC11352964; doi:10.3390/biom14080933)
Supplement: Supplementary file 1 [file biomolecules-14-00933-s001.zip › Supplemental S2/random/blast-all_methods-hs_surface_random_23.txt]

unique_2	1470	1592	2375	ENSP00000403737	3	106	448	0.005	123	35	69	19	5
unique_2	1470	1592	2375	ENSP00000486498	3	106	449	0.005	123	35	69	19	5
unique_9	43	197	541	ENSP00000503894	47	197	574	2.11e-07	159	42	105	12	29
unique_9	43	197	541	ENSP00000402478	47	197	574	2.11e-07	159	42	105	12	29
unique_9	43	197	541	ENSP00000396460	47	197	574	2.11e-07	159	42	105	12	29
unique_35	371	922	1044	ENSP00000291524	90	598	664	2.10e-42	568	148	345	75	53
unique_35	379	608	1044	ENSP00000442024	353	552	785	1.12e-09	236	70	124	42	22
unique_35	379	592	1044	ENSP00000494751	428	615	1279	1.42e-09	220	67	115	38	20
unique_62	163	220	279	ENSP00000408734	175	234	337	2.72e-08	60	23	35	2	21
unique_62	163	220	279	ENSP00000446490	299	358	461	3.75e-08	60	23	35	2	21
unique_62	156	203	279	ENSP00000358997	319	368	713	1.95e-04	50	16	32	2	17
unique_62	168	221	279	ENSP00000397550	328	385	488	7.74e-04	58	21	33	4	19
unique_62	158	230	279	ENSP00000342838	1130	1199	1371	0.004	75	20	48	7	26
unique_70	12	177	215	ENSP00000449241	407	571	1193	3.89e-04	175	42	114	19	77
unique_75	758	1294	1941	ENSP00000442024	328	772	785	9.98e-65	544	172	266	106	55
unique_75	469	693	1941	ENSP00000442024	102	319	785	2.34e-28	226	66	151	9	55
unique_75	290	417	1941	ENSP00000442024	12	128	785	4.04e-07	132	34	79	19	55
unique_75	1632	1728	1941	ENSP00000442024	353	435	785	2.09e-06	97	30	53	14	55
unique_75	1822	1908	1941	ENSP00000442024	453	540	785	6.69e-04	88	23	64	1	55
unique_75	758	1012	1941	ENSP00000494751	403	640	1279	3.82e-51	258	118	117	23	66
unique_75	290	693	1941	ENSP00000494751	12	394	1279	9.72e-50	405	112	270	23	66
unique_75	1507	1734	1941	ENSP00000494751	925	1112	1279	1.55e-39	228	85	103	40	66
unique_75	1818	1929	1941	ENSP00000494751	1119	1230	1279	1.48e-30	112	55	57	0	66
unique_75	1135	1421	1941	ENSP00000494751	672	927	1279	3.74e-26	291	70	182	39	66
unique_75	757	983	1941	ENSP00000494751	985	1205	1279	2.43e-12	234	62	152	20	66
unique_75	1632	1728	1941	ENSP00000494751	428	510	1279	2.16e-06	97	30	53	14	66
unique_75	1822	1908	1941	ENSP00000494751	528	615	1279	0.001	88	23	64	1	66
unique_75	1508	1734	1941	ENSP00000497203	1062	1267	1420	1.12e-28	228	73	132	23	64
unique_75	833	1000	1941	ENSP00000497203	414	581	1420	1.51e-28	169	64	103	2	64
unique_75	290	702	1941	ENSP00000497203	5	388	1420	1.36e-26	425	103	269	53	64
unique_75	1212	1415	1941	ENSP00000497203	855	1056	1420	3.42e-23	207	57	142	8	64
unique_75	1818	1923	1941	ENSP00000497203	1274	1378	1420	7.37e-17	106	40	65	1	64
unique_75	460	995	1941	ENSP00000497203	881	1369	1420	1.84e-09	560	114	351	95	64
unique_75	1824	1902	1941	ENSP00000497203	482	561	1420	7.43e-05	80	26	53	1	64
unique_75	1626	1701	1941	ENSP00000291524	84	165	664	5.25e-05	85	29	44	12	15
unique_75	781	992	1941	ENSP00000291524	96	301	664	8.51e-04	224	53	141	30	15
unique_81	12	181	212	ENSP00000449241	408	575	1193	1.62e-06	176	38	124	14	80
unique_85	77	512	821	ENSP00000435932	389	840	2003	4.53e-33	458	127	303	28	53
unique_87	310	557	1266	ENSP00000494751	992	1227	1279	2.25e-30	249	84	151	14	64
unique_87	742	1260	1266	ENSP00000494751	750	1227	1279	5.33e-27	543	132	322	89	64
unique_87	1013	1249	1266	ENSP00000494751	426	622	1279	3.66e-19	238	67	129	42	64
unique_87	278	572	1266	ENSP00000494751	372	640	1279	7.03e-19	302	80	182	40	64
unique_87	1013	1249	1266	ENSP00000442024	351	547	785	1.75e-19	238	67	129	42	42
unique_87	275	572	1266	ENSP00000442024	294	565	785	3.56e-19	305	80	185	40	42
unique_87	857	1262	1266	ENSP00000497203	994	1383	1420	4.15e-18	429	92	275	62	55
unique_87	329	549	1266	ENSP00000497203	1165	1374	1420	3.00e-15	221	54	156	11	55
unique_87	353	616	1266	ENSP00000497203	403	647	1420	2.69e-10	274	64	171	39	55
unique_87	1093	1251	1266	ENSP00000497203	426	576	1420	7.45e-09	162	45	103	14	55
unique_87	311	486	1266	ENSP00000291524	73	248	664	3.45e-14	188	55	109	24	36
unique_87	943	1217	1266	ENSP00000291524	18	274	664	8.99e-13	290	72	170	48	36
unique_104	94	260	625	ENSP00000459962	202	384	840	4.99e-04	191	46	113	32	27
unique_117	124	311	424	ENSP00000446490	232	385	461	1.77e-11	194	50	98	46	44
unique_117	124	311	424	ENSP00000408734	108	261	337	1.85e-11	194	50	98	46	44
unique_117	75	222	424	ENSP00000342838	1010	1170	1371	2.45e-07	161	40	108	13	35
unique_117	57	222	424	ENSP00000358997	218	363	713	4.00e-06	178	38	96	44	39
unique_117	98	221	424	ENSP00000397550	213	357	488	3.28e-04	146	37	86	23	29
unique_117	42	221	424	ENSP00000498670	662	818	1023	0.001	188	40	109	39	42
unique_126	79	163	209	ENSP00000512581	57	141	156	0.002	85	17	68	0	41
unique_127	5	99	107	ENSP00000298119	580	673	720	0.008	95	21	73	1	89
unique_129	13	265	283	ENSP00000342838	1015	1276	1371	1.23e-13	270	64	181	25	89
unique_129	15	209	283	ENSP00000408734	68	258	337	2.29e-13	200	59	127	14	69
unique_129	15	209	283	ENSP00000446490	192	382	461	4.65e-13	200	59	127	14	69
unique_129	8	206	283	ENSP00000358997	211	416	713	5.06e-08	211	47	147	17	70
unique_129	10	226	283	ENSP00000498670	672	875	1023	3.97e-06	232	48	141	43	77
unique_129	132	208	283	ENSP00000397550	328	414	488	6.96e-05	87	30	47	10	27
unique_161	688	789	903	ENSP00000358407	680	778	791	0.004	102	26	73	3	11
unique_221	297	364	852	ENSP00000457262	39	106	196	5.77e-07	68	18	50	0	13
unique_221	686	725	852	ENSP00000457262	45	85	196	0.002	41	15	25	1	13
unique_248	391	498	1129	ENSP00000408734	174	259	337	1.22e-06	108	32	54	22	10
unique_248	392	498	1129	ENSP00000446490	299	383	461	1.53e-06	107	32	53	22	9
unique_248	469	493	1129	ENSP00000342838	1190	1215	1371	0.004	26	15	10	1	2
unique_271	153	758	765	ENSP00000291524	90	655	664	9.34e-77	614	186	372	56	79
unique_271	161	366	765	ENSP00000442024	353	540	785	2.84e-08	209	53	132	24	27
unique_271	161	366	765	ENSP00000494751	428	615	1279	3.20e-08	209	53	132	24	28
unique_271	155	362	765	ENSP00000494751	1007	1205	1279	4.61e-04	218	57	132	29	28
unique_271	160	338	765	ENSP00000497203	1165	1339	1420	8.65e-07	188	49	117	22	23
unique_282	18	175	213	ENSP00000449241	411	567	1193	0.001	165	38	112	15	74
unique_307	12	178	208	ENSP00000449241	408	573	1193	0.002	173	36	124	13	80
unique_342	288	375	507	ENSP00000435932	389	481	2003	0.002	95	33	53	9	17
unique_349	501	608	693	ENSP00000397550	306	420	488	7.81e-05	115	27	81	7	16
unique_350	225	339	3185	ENSP00000346845	245	345	899	2.50e-04	116	32	68	16	4
unique_350	225	339	3185	ENSP00000369205	251	351	994	2.68e-04	116	32	68	16	4
unique_350	225	339	3185	ENSP00000350680	272	372	1015	3.46e-04	116	32	68	16	4
unique_355	1	140	270	ENSP00000512581	2	141	156	5.55e-48	140	70	70	0	52
unique_389	113	361	766	ENSP00000393151	301	564	807	1.18e-10	270	65	178	27	33
unique_431	63	159	188	ENSP00000327336	114	210	369	5.86e-04	98	23	73	2	52
unique_442	264	422	583	ENSP00000483552	148	301	795	1.04e-05	178	44	91	43	27
unique_442	264	422	583	ENSP00000268171	148	301	795	1.04e-05	178	44	91	43	27
unique_458	96	262	513	ENSP00000408734	118	264	337	4.43e-11	170	43	101	26	33
unique_458	96	262	513	ENSP00000446490	242	388	461	6.62e-11	170	43	101	26	33
unique_458	33	258	513	ENSP00000358997	211	421	713	6.25e-10	234	57	146	31	44
unique_458	36	254	513	ENSP00000397550	209	413	488	4.96e-08	240	55	129	56	43
unique_458	7	266	513	ENSP00000342838	981	1230	1371	1.42e-06	277	57	176	44	51
unique_459	9	135	469	ENSP00000457262	9	134	196	4.41e-23	130	48	75	7	46
unique_459	364	454	469	ENSP00000457262	39	128	196	6.68e-12	92	30	59	3	46
unique_506	197	376	758	ENSP00000373539	830	996	2552	1.56e-11	188	60	99	29	26
unique_506	201	320	758	ENSP00000373539	243	361	2552	2.61e-07	135	42	62	31	26
unique_506	197	320	758	ENSP00000373539	1475	1595	2552	4.24e-06	132	46	67	19	26
unique_506	203	395	758	ENSP00000373539	209	346	2552	0.001	194	49	88	57	26
unique_506	204	320	758	ENSP00000373539	2055	2164	2552	0.001	121	39	67	15	26
unique_506	289	356	758	ENSP00000373539	1480	1546	2552	0.005	68	21	46	1	26
unique_506	222	644	758	ENSP00000429969	71	436	972	7.93e-07	443	110	236	97	56
unique_532	473	628	672	ENSP00000342838	1137	1288	1371	1.84e-04	166	44	98	24	23
unique_545	92	182	4007	ENSP00000478469	735	820	821	5.44e-04	95	30	52	13	2
unique_547	279	300	478	ENSP00000513363	753	774	1212	2.76e-04	22	15	7	0	5
unique_547	279	300	478	ENSP00000306782	687	708	1146	3.02e-04	22	15	7	0	5
unique_549	32	123	143	ENSP00000352226	309	399	839	0.006	97	26	60	11	64
unique_549	32	123	143	ENSP00000353892	309	399	773	0.006	97	26	60	11	64
unique_561	140	335	464	ENSP00000287169	30	222	716	1.61e-20	210	64	115	31	42
unique_567	32	229	407	ENSP00000446490	189	383	461	4.28e-07	204	52	137	15	49
unique_567	32	229	407	ENSP00000408734	65	259	337	4.48e-07	204	52	137	15	49
unique_567	33	296	407	ENSP00000342838	1015	1280	1371	1.68e-05	285	55	190	40	65
unique_567	34	199	407	ENSP00000358997	217	390	713	0.004	178	47	115	16	41
unique_592	96	126	272	ENSP00000261488	142	172	644	0.002	31	13	18	0	11
unique_598	471	893	2159	ENSP00000429969	35	434	972	7.62e-43	442	150	231	61	62
unique_598	908	1341	2159	ENSP00000429969	45	441	972	3.13e-38	453	148	230	75	62
unique_598	254	639	2159	ENSP00000429969	35	434	972	1.01e-32	421	142	223	56	62
unique_598	1118	1535	2159	ENSP00000429969	30	482	972	1.79e-32	478	151	242	85	62
unique_598	1045	1418	2159	ENSP00000429969	44	434	972	3.24e-27	420	129	216	75	62
unique_598	606	1003	2159	ENSP00000429969	45	445	972	4.12e-25	445	131	223	91	62
unique_598	204	555	2159	ENSP00000429969	71	434	972	2.81e-23	395	114	207	74	62
unique_598	198	423	2159	ENSP00000429969	209	433	972	3.38e-13	238	64	149	25	62
unique_598	306	561	2159	ENSP00000373539	736	993	2552	2.49e-22	268	91	155	22	65
unique_598	1275	1506	2159	ENSP00000373539	1360	1595	2552	6.13e-22	249	89	130	30	65
unique_598	402	688	2159	ENSP00000373539	2014	2312	2552	2.93e-18	314	93	179	42	65
unique_598	1355	1544	2159	ENSP00000373539	837	1036	2552	1.15e-17	200	65	125	10	65
unique_598	623	902	2159	ENSP00000373539	1327	1598	2552	1.08e-16	287	89	176	22	65
unique_598	284	520	2159	ENSP00000373539	1366	1595	2552	4.53e-16	251	87	129	35	65
unique_598	533	684	2159	ENSP00000373539	837	991	2552	3.38e-15	164	61	82	21	65
unique_598	797	1034	2159	ENSP00000373539	1368	1588	2552	1.27e-14	243	84	132	27	65
unique_598	1229	1424	2159	ENSP00000373539	1440	1595	2552	3.46e-14	199	57	96	46	65
unique_598	1263	1511	2159	ENSP00000373539	1293	1558	2552	6.95e-14	276	82	157	37	65
unique_598	358	523	2159	ENSP00000373539	837	996	2552	9.10e-14	170	62	94	14	65
unique_598	1152	1299	2159	ENSP00000373539	843	993	2552	1.60e-13	151	49	99	3	65
unique_598	1354	1506	2159	ENSP00000373539	203	361	2552	2.56e-13	163	54	95	14	65
unique_598	459	686	2159	ENSP00000373539	1412	1627	2552	3.13e-13	231	71	142	18	65
unique_598	1349	1511	2159	ENSP00000373539	2014	2169	2552	3.32e-13	165	54	100	11	65
unique_598	182	337	2159	ENSP00000373539	203	354	2552	8.36e-13	162	56	90	16	65
unique_598	745	903	2159	ENSP00000373539	837	997	2552	1.08e-12	163	51	106	6	65
unique_598	152	523	2159	ENSP00000373539	1914	2313	2552	1.99e-12	423	111	238	74	65
unique_598	183	429	2159	ENSP00000373539	740	992	2552	3.43e-12	267	78	155	34	65
unique_598	753	1000	2159	ENSP00000373539	757	993	2552	9.80e-12	264	77	144	43	65
unique_598	756	1000	2159	ENSP00000373539	1368	1595	2552	1.29e-11	255	79	139	37	65
unique_598	655	807	2159	ENSP00000373539	836	986	2552	1.66e-11	158	53	93	12	65
unique_598	417	572	2159	ENSP00000373539	222	373	2552	5.96e-10	163	56	89	18	65
unique_598	656	901	2159	ENSP00000373539	2055	2312	2552	1.18e-09	276	75	153	48	65
unique_598	181	383	2159	ENSP00000373539	821	990	2552	2.79e-09	221	65	87	69	65
unique_598	656	966	2159	ENSP00000373539	120	420	2552	2.21e-08	325	88	199	38	65
unique_598	1016	1217	2159	ENSP00000373539	1403	1595	2552	3.47e-07	212	64	119	29	65
unique_598	191	296	2159	ENSP00000373539	1482	1588	2552	5.19e-07	113	40	60	13	65
unique_598	416	595	2159	ENSP00000373539	180	354	2552	8.52e-07	192	61	102	29	65
unique_598	997	1167	2159	ENSP00000373539	820	986	2552	1.36e-06	180	55	103	22	65
unique_598	233	523	2159	ENSP00000373539	90	364	2552	1.47e-06	306	88	172	46	65
unique_598	1285	1406	2159	ENSP00000373539	2066	2190	2552	3.24e-06	129	41	77	11	65
unique_598	1179	1465	2159	ENSP00000373539	111	361	2552	3.61e-06	306	85	147	74	65
unique_598	1012	1181	2159	ENSP00000373539	2013	2175	2552	2.83e-05	180	54	99	27	65
unique_598	996	1054	2159	ENSP00000373539	2076	2131	2552	5.18e-05	59	23	33	3	65
unique_598	1188	1364	2159	ENSP00000373539	2014	2190	2552	1.41e-04	182	50	122	10	65
unique_598	828	1022	2159	ENSP00000373539	2014	2190	2552	1.48e-04	206	59	107	40	65
unique_598	1349	1510	2159	ENSP00000373539	120	279	2552	0.002	180	54	88	38	65
unique_598	1096	1217	2159	ENSP00000373539	2055	2164	2552	0.003	124	39	69	16	65
unique_598	1156	1250	2159	ENSP00000373539	257	354	2552	0.005	99	30	64	5	65
unique_598	191	333	2159	ENSP00000373539	1446	1582	2552	0.006	148	42	90	16	65
unique_598	1413	1506	2159	ENSP00000260356	575	689	1171	6.13e-12	116	47	46	23	26
unique_598	532	684	2159	ENSP00000260356	555	687	1171	6.20e-06	163	51	72	40	26
unique_598	1240	1333	2159	ENSP00000260356	568	682	1171	2.04e-05	115	36	58	21	26
unique_598	869	1025	2159	ENSP00000260356	556	724	1171	4.20e-04	178	53	95	30	26
unique_598	981	1078	2159	ENSP00000260356	568	682	1171	0.003	118	36	59	23	26
unique_598	461	523	2159	ENSP00000371633	591	668	761	7.44e-05	78	29	34	15	14
unique_598	732	775	2159	ENSP00000371633	620	667	761	5.31e-04	48	23	21	4	14
unique_598	814	858	2159	ENSP00000371633	620	667	761	0.001	48	20	25	3	14
unique_598	1209	1259	2159	ENSP00000371633	613	667	761	0.002	55	22	29	4	14
unique_598	1464	1506	2159	ENSP00000371633	620	665	761	0.003	46	19	24	3	14
unique_598	560	606	2159	ENSP00000371633	620	667	761	0.003	48	21	26	1	14
unique_598	760	817	2159	ENSP00000407236	130	185	294	0.001	60	24	30	6	5
unique_598	1258	1300	2159	ENSP00000407236	143	184	294	0.003	45	19	21	5	5
unique_598	760	817	2159	ENSP00000382556	130	185	294	0.001	60	24	30	6	5
unique_598	1258	1300	2159	ENSP00000382556	143	184	294	0.003	45	19	21	5	5
unique_598	760	817	2159	ENSP00000415577	130	185	294	0.001	60	24	30	6	5
unique_598	1258	1300	2159	ENSP00000415577	143	184	294	0.003	45	19	21	5	5
unique_598	760	817	2159	ENSP00000394193	130	185	294	0.001	60	24	30	6	5
unique_598	1258	1300	2159	ENSP00000394193	143	184	294	0.003	45	19	21	5	5
unique_634	25	104	156	ENSP00000260356	813	888	1171	0.002	80	21	55	4	51
unique_657	716	905	983	ENSP00000408734	68	259	337	2.56e-17	195	57	130	8	19
unique_657	716	905	983	ENSP00000446490	192	383	461	2.69e-17	195	57	130	8	19
unique_657	716	855	983	ENSP00000358997	218	363	713	1.76e-13	150	43	93	14	14
unique_657	699	965	983	ENSP00000342838	1000	1279	1371	1.15e-11	285	70	192	23	27
unique_657	710	902	983	ENSP00000397550	207	413	488	7.87e-11	219	61	120	38	20
unique_664	7	122	547	ENSP00000503894	29	148	574	2.04e-08	120	31	85	4	21
unique_664	7	122	547	ENSP00000402478	29	148	574	2.04e-08	120	31	85	4	21
unique_664	7	122	547	ENSP00000396460	29	148	574	2.04e-08	120	31	85	4	21
unique_665	175	277	366	ENSP00000408734	164	259	337	2.82e-08	107	32	60	15	28
unique_665	175	277	366	ENSP00000446490	288	383	461	4.10e-08	107	32	60	15	28
unique_665	39	311	366	ENSP00000342838	1015	1255	1371	1.51e-07	283	65	166	52	75
unique_665	182	272	366	ENSP00000397550	312	411	488	1.78e-06	107	34	50	23	25
unique_665	150	278	366	ENSP00000358997	291	421	713	0.001	143	33	84	26	35
unique_665	179	281	366	ENSP00000498670	778	863	1023	0.002	104	26	59	19	28
unique_687	686	922	975	ENSP00000402576	274	500	1186	4.01e-05	242	55	167	20	24
unique_700	15	174	211	ENSP00000449241	411	565	1193	6.18e-06	179	47	89	43	76
unique_709	1425	1498	1501	ENSP00000459962	628	699	840	7.77e-04	74	19	53	2	5
unique_716	59	135	266	ENSP00000478469	729	819	821	9.81e-07	91	32	45	14	38
unique_716	76	158	266	ENSP00000478469	712	788	821	2.54e-04	83	22	55	6	38
unique_732	8	169	192	ENSP00000265986	54	230	1020	4.68e-49	177	81	81	15	84
unique_758	117	167	1352	ENSP00000265986	105	154	1020	0.002	52	18	31	3	4
unique_783	359	515	2001	ENSP00000408734	98	259	337	8.81e-04	165	36	118	11	8
unique_783	359	515	2001	ENSP00000446490	222	383	461	0.001	165	36	118	11	8
unique_799	28	136	594	ENSP00000411767	537	638	1065	0.001	109	25	77	7	18
unique_799	28	136	594	ENSP00000362774	537	638	1192	0.002	109	25	77	7	18
unique_814	122	292	360	ENSP00000287169	53	226	716	7.89e-22	191	58	96	37	48
unique_820	78	150	359	ENSP00000385766	314	391	663	6.89e-04	78	30	43	5	20
unique_830	1002	1048	1070	ENSP00000464447	374	421	460	4.26e-05	48	19	28	1	8
unique_830	449	486	1070	ENSP00000464447	71	108	460	1.27e-04	38	18	20	0	8
unique_872	421	479	2030	ENSP00000362774	12	74	1192	5.39e-05	65	20	37	8	3
unique_872	421	479	2030	ENSP00000411767	12	74	1065	6.64e-05	65	20	37	8	3
unique_880	359	532	612	ENSP00000442024	343	518	785	4.19e-08	182	52	116	14	61
unique_880	111	310	612	ENSP00000442024	361	543	785	2.24e-04	210	54	119	37	61
unique_880	359	532	612	ENSP00000494751	418	593	1279	4.47e-08	182	52	116	14	61
unique_880	111	310	612	ENSP00000494751	436	618	1279	1.30e-04	210	52	121	37	61
unique_880	113	284	612	ENSP00000291524	108	271	664	1.66e-06	180	46	110	24	51
unique_880	378	517	612	ENSP00000291524	102	257	664	2.51e-05	166	36	94	36	51
unique_880	474	530	612	ENSP00000497203	487	542	1420	2.81e-05	59	26	28	5	56
unique_880	91	289	612	ENSP00000497203	1152	1346	1420	1.46e-04	213	53	128	32	56
unique_880	389	532	612	ENSP00000497203	1181	1341	1420	8.92e-04	165	43	97	25	56
unique_886	1211	1271	1387	ENSP00000408734	200	261	337	1.76e-04	64	25	34	5	14
unique_886	970	1097	1387	ENSP00000408734	68	195	337	8.92e-04	131	36	89	6	14
unique_886	1211	1271	1387	ENSP00000446490	324	385	461	2.94e-04	64	25	34	5	14
unique_886	970	1097	1387	ENSP00000446490	192	319	461	0.002	131	36	89	6	14
unique_886	1209	1290	1387	ENSP00000342838	1158	1242	1371	4.42e-04	86	25	56	5	6
unique_886	969	1096	1387	ENSP00000397550	212	342	488	0.002	142	35	82	25	9
unique_897	221	533	2590	ENSP00000435932	402	637	2003	3.41e-13	318	75	156	87	16
unique_897	798	911	2590	ENSP00000435932	807	918	2003	0.004	116	32	78	6	16
unique_902	26	77	78	ENSP00000501423	84	134	395	0.003	52	14	37	1	67
unique_907	651	804	807	ENSP00000435932	1747	1889	2003	0.001	162	39	96	27	19
unique_908	419	489	1084	ENSP00000265986	85	151	1020	4.81e-06	71	26	41	4	7
unique_928	501	585	621	ENSP00000457262	41	124	196	2.43e-12	88	33	48	7	32
unique_928	108	222	621	ENSP00000457262	45	159	196	2.28e-05	118	34	78	6	32
unique_932	1316	1445	3014	ENSP00000478469	708	813	821	2.22e-04	130	35	71	24	4
unique_937	3154	3215	3401	ENSP00000358407	717	778	791	1.25e-05	62	23	39	0	2
unique_937	3175	3233	3401	ENSP00000358407	717	779	791	0.005	63	22	37	4	2
unique_964	187	397	645	ENSP00000303366	75	260	357	7.19e-10	216	52	129	35	33
unique_1002	414	592	877	ENSP00000346845	196	382	899	0.006	206	57	103	46	20
unique_1002	414	592	877	ENSP00000369205	202	388	994	0.007	206	57	103	46	20
unique_1002	414	592	877	ENSP00000350680	223	409	1015	0.009	206	57	103	46	20
unique_1025	194	222	1416	ENSP00000362774	411	440	1192	1.40e-04	30	19	10	1	2
unique_1025	194	222	1416	ENSP00000411767	411	440	1065	1.63e-04	30	19	10	1	2
unique_1037	166	323	883	ENSP00000260356	438	573	1171	0.002	164	45	85	34	18
unique_1053	221	301	310	ENSP00000459962	204	306	840	3.18e-07	103	35	46	22	26
unique_1053	189	273	310	ENSP00000449241	1073	1145	1193	3.46e-05	87	32	39	16	27
unique_1068	766	936	1063	ENSP00000483552	137	301	795	1.10e-05	188	43	105	40	16
unique_1068	766	936	1063	ENSP00000268171	137	301	795	1.10e-05	188	43	105	40	16
unique_1114	119	196	272	ENSP00000346845	232	336	899	5.19e-04	105	30	48	27	29
unique_1114	119	196	272	ENSP00000369205	238	342	994	6.32e-04	105	30	48	27	29
unique_1114	119	196	272	ENSP00000350680	259	363	1015	6.40e-04	105	30	48	27	29
unique_1124	416	455	1765	ENSP00000408734	223	261	337	1.60e-06	40	21	18	1	2
unique_1124	416	455	1765	ENSP00000446490	347	385	461	2.48e-06	40	21	18	1	2
unique_1124	423	510	1765	ENSP00000342838	1190	1268	1371	0.005	90	26	51	13	5
unique_1170	82	457	465	ENSP00000435932	395	776	2003	1.93e-27	394	98	266	30	81
unique_1189	235	452	517	ENSP00000291524	95	298	664	8.68e-13	222	67	133	22	42
unique_1189	205	411	517	ENSP00000497203	1133	1329	1420	3.06e-08	208	50	146	12	40
unique_1189	238	451	517	ENSP00000442024	353	541	785	0.001	219	53	131	35	41
unique_1189	238	451	517	ENSP00000494751	428	616	1279	0.001	219	53	131	35	41
unique_1191	2918	2983	3025	ENSP00000464447	383	433	460	0.005	66	20	31	15	2
unique_1217	593	681	745	ENSP00000446490	299	385	461	0.003	97	27	52	18	12
unique_1217	593	681	745	ENSP00000408734	175	261	337	0.003	102	28	46	28	12
unique_1217	586	677	745	ENSP00000342838	1128	1218	1371	0.006	100	29	54	17	12
unique_1279	159	192	821	ENSP00000362774	409	440	1192	0.004	34	16	16	2	10
unique_1279	89	132	821	ENSP00000362774	411	454	1192	0.004	45	18	25	2	10
unique_1279	89	132	821	ENSP00000411767	411	454	1065	0.004	45	18	25	2	10
unique_1279	159	192	821	ENSP00000411767	409	440	1065	0.005	34	16	16	2	10
unique_1433	309	497	534	ENSP00000342838	1094	1275	1371	2.19e-09	199	49	123	27	35
unique_1433	335	426	534	ENSP00000397550	315	413	488	0.004	104	31	56	17	17
unique_1437	126	281	282	ENSP00000225698	106	280	283	1.44e-04	178	46	107	25	55
unique_1447	177	339	395	ENSP00000462597	19	197	302	8.28e-08	182	47	113	22	41
unique_1447	177	339	395	ENSP00000393121	19	197	302	8.28e-08	182	47	113	22	41
unique_1498	143	289	313	ENSP00000350680	223	351	1015	8.21e-04	148	41	87	20	47
unique_1498	143	289	313	ENSP00000369205	202	330	994	8.40e-04	148	41	87	20	47
unique_1499	1078	1201	1326	ENSP00000287169	101	222	716	3.23e-15	124	34	88	2	9
unique_1553	300	402	1306	ENSP00000446490	290	385	461	0.008	104	24	71	9	8
unique_1584	440	601	808	ENSP00000402228	180	351	433	1.42e-05	176	47	111	18	20
unique_1584	440	601	808	ENSP00000422461	124	295	377	9.53e-05	176	47	111	18	20
unique_1588	208	252	359	ENSP00000499447	185	227	541	0.001	45	19	24	2	13
unique_1588	208	252	359	ENSP00000499694	185	227	541	0.001	45	19	24	2	13
unique_1588	208	252	359	ENSP00000499687	185	227	541	0.001	45	19	24	2	13
unique_1588	208	252	359	ENSP00000301679	185	227	541	0.001	45	19	24	2	13
unique_1617	155	307	716	ENSP00000373539	204	355	2552	1.05e-08	160	54	91	15	45
unique_1617	151	306	716	ENSP00000373539	744	901	2552	7.57e-06	166	51	97	18	45
unique_1617	142	271	716	ENSP00000373539	867	993	2552	3.31e-05	136	44	77	15	45
unique_1617	155	279	716	ENSP00000373539	2055	2172	2552	6.80e-04	129	42	72	15	45
unique_1617	342	495	716	ENSP00000373539	847	986	2552	0.002	156	43	95	18	45
unique_1617	173	602	716	ENSP00000429969	71	443	972	4.30e-06	454	105	244	105	60
unique_1617	255	601	716	ENSP00000429969	68	401	972	3.90e-05	380	87	214	79	60
unique_1617	232	300	716	ENSP00000260356	549	617	1171	6.48e-04	72	24	42	6	19
unique_1617	167	291	716	ENSP00000260356	566	713	1171	0.003	150	48	75	27	19
unique_1624	202	278	461	ENSP00000459962	203	294	840	0.003	92	25	52	15	17
unique_1631	317	471	565	ENSP00000429969	302	444	972	2.48e-05	159	52	87	20	30
unique_1631	303	415	565	ENSP00000429969	56	162	972	0.005	127	37	56	34	30
unique_1631	361	502	565	ENSP00000373539	851	984	2552	0.007	144	41	91	12	25
unique_1662	67	266	762	ENSP00000408734	65	266	337	6.96e-19	209	62	131	16	26
unique_1662	67	266	762	ENSP00000446490	189	390	461	7.02e-19	208	60	134	14	26
unique_1662	70	318	762	ENSP00000342838	1017	1288	1371	2.35e-12	279	67	175	37	33
unique_1662	65	276	762	ENSP00000498670	672	877	1023	5.27e-10	217	47	154	16	28
unique_1662	70	258	762	ENSP00000358997	218	420	713	4.56e-08	209	55	128	26	25
unique_1662	66	269	762	ENSP00000397550	209	440	488	5.98e-08	249	60	127	62	27
unique_1681	522	625	774	ENSP00000342535	154	261	817	3.81e-04	115	29	68	18	13
unique_1689	683	740	800	ENSP00000446490	326	383	461	0.001	59	18	39	2	7
unique_1689	683	740	800	ENSP00000408734	202	259	337	0.001	59	18	39	2	7
unique_1689	512	591	800	ENSP00000498670	723	804	1023	0.004	82	20	60	2	10
unique_1709	398	666	2050	ENSP00000435932	1583	1888	2003	0.009	317	85	173	59	13
unique_1710	118	401	793	ENSP00000291524	47	327	664	4.09e-48	292	106	167	19	36
unique_1710	156	374	793	ENSP00000442024	330	544	785	2.14e-09	240	60	134	46	28
unique_1710	156	374	793	ENSP00000494751	405	619	1279	2.29e-09	240	60	134	46	28
unique_1710	178	365	793	ENSP00000494751	1024	1204	1279	5.72e-05	202	52	115	35	28
unique_1710	93	350	793	ENSP00000497203	1097	1344	1420	1.73e-07	276	63	167	46	36
unique_1710	287	376	793	ENSP00000497203	487	573	1420	0.007	94	21	62	11	36
unique_1714	1	79	488	ENSP00000449241	926	1004	1193	7.31e-19	79	35	44	0	16
unique_1722	506	644	2483	ENSP00000435932	410	540	2003	6.86e-04	139	34	97	8	11
unique_1722	1389	1517	2483	ENSP00000435932	1095	1219	2003	0.002	129	36	89	4	11
unique_1727	161	314	674	ENSP00000429969	33	172	972	5.00e-19	154	59	81	14	34
unique_1727	158	312	674	ENSP00000429969	306	445	972	2.14e-17	155	53	87	15	34
unique_1727	158	364	674	ENSP00000429969	71	327	972	6.22e-17	272	80	112	80	34
unique_1727	154	358	674	ENSP00000429969	194	407	972	2.25e-12	233	67	119	47	34
unique_1727	284	382	674	ENSP00000429969	61	158	972	3.67e-07	107	37	53	17	34
unique_1727	140	264	674	ENSP00000373539	1482	1596	2552	1.11e-06	125	37	78	10	25
unique_1727	154	309	674	ENSP00000373539	848	993	2552	1.27e-06	157	43	102	12	25
unique_1727	140	309	674	ENSP00000373539	204	361	2552	1.28e-05	175	46	107	22	25
unique_1727	155	225	674	ENSP00000373539	2105	2174	2552	6.40e-05	76	27	38	11	25
unique_1727	154	225	674	ENSP00000373539	1452	1517	2552	1.91e-04	72	24	42	6	25
unique_1727	275	370	674	ENSP00000371633	577	677	761	2.36e-05	106	34	57	15	29
unique_1727	241	311	674	ENSP00000371633	599	667	761	2.38e-05	73	26	41	6	29
unique_1727	175	221	674	ENSP00000371633	621	667	761	0.007	47	15	32	0	29
unique_1727	219	259	674	ENSP00000371633	621	660	761	0.010	41	14	26	1	29
unique_1727	290	342	674	ENSP00000260356	568	618	1171	2.87e-04	54	24	26	4	17
unique_1727	195	254	674	ENSP00000260356	562	613	1171	0.002	62	24	26	12	17
unique_1727	158	221	674	ENSP00000415577	130	185	294	0.003	64	20	36	8	9
unique_1727	158	221	674	ENSP00000394193	130	185	294	0.003	64	20	36	8	9
unique_1727	158	221	674	ENSP00000407236	130	185	294	0.003	64	20	36	8	9
unique_1727	158	221	674	ENSP00000382556	130	185	294	0.003	64	20	36	8	9
unique_1731	3189	3332	3593	ENSP00000494751	984	1127	1279	1.95e-27	144	61	83	0	24
unique_1731	2698	2966	3593	ENSP00000494751	717	975	1279	7.72e-20	269	70	189	10	24
unique_1731	1931	2010	3593	ENSP00000494751	474	553	1279	6.63e-19	80	40	40	0	24
unique_1731	3450	3581	3593	ENSP00000494751	1094	1225	1279	9.24e-14	141	46	77	18	24
unique_1731	3214	3323	3593	ENSP00000494751	426	523	1279	7.16e-09	111	39	58	14	24
unique_1731	1762	1807	3593	ENSP00000494751	428	473	1279	1.96e-06	46	25	21	0	24
unique_1731	1170	1367	3593	ENSP00000494751	193	390	1279	8.75e-04	200	47	149	4	24
unique_1731	3446	3565	3593	ENSP00000494751	496	615	1279	0.005	121	28	91	2	24
unique_1731	3193	3332	3593	ENSP00000497203	1143	1282	1420	1.72e-21	140	48	92	0	16
unique_1731	1931	2010	3593	ENSP00000497203	426	505	1420	8.75e-17	80	37	43	0	16
unique_1731	2697	2966	3593	ENSP00000497203	851	1111	1420	1.79e-16	278	70	183	25	16
unique_1731	3477	3578	3593	ENSP00000497203	1278	1376	1420	2.86e-06	102	31	68	3	16
unique_1731	1931	2010	3593	ENSP00000442024	399	478	785	7.12e-19	80	40	40	0	18
unique_1731	3214	3323	3593	ENSP00000442024	351	448	785	1.45e-10	111	39	58	14	18
unique_1731	1762	1807	3593	ENSP00000442024	353	398	785	1.54e-07	46	25	21	0	18
unique_1731	1170	1367	3593	ENSP00000442024	118	315	785	4.53e-07	200	47	149	4	18
unique_1731	2698	2793	3593	ENSP00000442024	689	779	785	1.20e-05	96	24	67	5	18
unique_1731	3446	3565	3593	ENSP00000442024	421	540	785	0.010	121	28	91	2	18
unique_1731	1759	1794	3593	ENSP00000291524	95	130	664	0.004	36	17	19	0	1
unique_1732	239	308	451	ENSP00000307887	78	145	443	3.86e-04	72	22	44	6	16
unique_1741	1880	1932	2302	ENSP00000286614	291	340	608	0.006	53	20	30	3	2
unique_1743	1027	1079	1430	ENSP00000408734	208	259	337	6.93e-04	53	17	35	1	4
unique_1743	1027	1079	1430	ENSP00000446490	332	383	461	0.001	53	17	35	1	4
unique_1755	89	152	172	ENSP00000299665	104	157	216	3.70e-06	64	24	30	10	37
unique_1755	74	161	172	ENSP00000331736	17	93	611	4.98e-06	88	23	54	11	51
unique_1755	39	151	172	ENSP00000446003	90	168	217	0.010	114	27	51	36	66
unique_1756	488	587	1716	ENSP00000312158	236	334	528	0.006	104	30	65	9	6
unique_1765	724	792	3914	ENSP00000478469	731	808	821	7.67e-05	78	27	42	9	2
unique_1765	721	785	3914	ENSP00000478469	746	819	821	2.87e-04	74	25	40	9	2
unique_1765	732	792	3914	ENSP00000478469	723	790	821	5.40e-04	68	24	37	7	2
unique_1776	221	351	797	ENSP00000351554	213	335	725	0.010	137	40	77	20	16
unique_1781	62	156	1178	ENSP00000513363	28	129	1212	0.006	102	32	63	7	8
unique_1787	505	646	2451	ENSP00000435932	470	602	2003	1.52e-19	143	49	83	11	11
unique_1787	1253	1391	2451	ENSP00000435932	1011	1182	2003	0.003	174	41	96	37	11
unique_1807	201	360	3282	ENSP00000346845	185	332	899	3.69e-06	164	47	97	20	5
unique_1807	201	360	3282	ENSP00000369205	191	338	994	4.51e-06	164	47	97	20	5
unique_1807	201	360	3282	ENSP00000350680	212	359	1015	5.79e-06	164	47	97	20	5
unique_1815	80	339	390	ENSP00000287169	21	271	716	7.18e-37	263	89	159	15	67
unique_1848	39	223	342	ENSP00000342838	1017	1217	1371	2.63e-14	203	52	131	20	54
unique_1848	36	228	342	ENSP00000408734	65	261	337	3.27e-14	203	55	132	16	56
unique_1848	27	228	342	ENSP00000446490	174	385	461	3.93e-14	218	60	136	22	59
unique_1848	39	242	342	ENSP00000498670	677	875	1023	3.16e-11	208	52	143	13	60
unique_1848	32	226	342	ENSP00000358997	211	420	713	6.84e-09	214	51	140	23	57
unique_1848	39	223	342	ENSP00000397550	213	413	488	2.67e-06	216	59	111	46	54
unique_1850	1165	1392	1884	ENSP00000494751	390	604	1279	6.24e-13	235	76	132	27	12
unique_1850	1201	1383	1884	ENSP00000494751	1004	1189	1279	1.32e-07	200	56	113	31	12
unique_1850	1165	1392	1884	ENSP00000442024	315	529	785	6.78e-13	235	76	132	27	12
unique_1850	1201	1457	1884	ENSP00000497203	1159	1400	1420	5.21e-08	281	76	142	63	14
unique_1850	1192	1356	1884	ENSP00000291524	74	244	664	2.45e-05	183	48	105	30	9
unique_1916	61	841	2057	ENSP00000435932	403	1209	2003	6.37e-30	894	207	487	200	38
unique_1925	1458	1586	2888	ENSP00000346845	212	334	899	0.001	138	38	76	24	4
unique_1926	1403	1589	1671	ENSP00000408734	102	257	337	3.47e-18	190	61	92	37	11
unique_1926	1403	1589	1671	ENSP00000446490	226	381	461	1.91e-17	190	61	92	37	11
unique_1926	1375	1650	1671	ENSP00000342838	1027	1279	1371	4.55e-16	287	74	168	45	17
unique_1926	1376	1590	1671	ENSP00000358997	222	419	713	9.68e-14	224	62	127	35	13
unique_1926	1390	1621	1671	ENSP00000397550	231	459	488	7.25e-13	269	73	119	77	14
unique_1926	1390	1590	1671	ENSP00000498670	700	857	1023	7.11e-11	203	53	103	47	12
unique_1938	2698	2753	5381	ENSP00000478469	742	802	821	0.001	61	22	34	5	1
unique_1938	2698	2764	5381	ENSP00000478469	733	805	821	0.002	73	25	42	6	1
unique_1941	1809	1923	3132	ENSP00000429969	669	776	972	4.85e-06	120	37	66	17	7
unique_1941	1489	1603	3132	ENSP00000429969	670	781	972	0.007	124	34	69	21	7
unique_1941	2014	2117	3132	ENSP00000498670	268	359	1023	1.10e-05	106	31	59	16	10
unique_1941	1911	2001	3132	ENSP00000498670	288	370	1023	6.99e-05	91	27	56	8	10
unique_1941	1692	1763	3132	ENSP00000498670	301	367	1023	6.42e-04	72	24	43	5	10
unique_1941	1860	1934	3132	ENSP00000498670	295	360	1023	0.003	75	22	44	9	10
unique_1941	576	643	3132	ENSP00000392045	214	292	563	0.002	79	21	47	11	2
unique_1941	580	632	3132	ENSP00000392045	130	192	563	0.006	63	19	34	10	2
unique_1941	576	643	3132	ENSP00000220809	214	292	563	0.002	79	21	47	11	2
unique_1941	580	632	3132	ENSP00000220809	130	192	563	0.006	63	19	34	10	2
unique_1944	995	1199	1371	ENSP00000408734	66	268	337	4.67e-12	216	60	132	24	15
unique_1944	996	1139	1371	ENSP00000358997	217	363	713	1.14e-11	149	42	100	7	11
unique_1944	995	1192	1371	ENSP00000446490	190	385	461	5.32e-11	210	60	124	26	14
unique_1944	1028	1209	1371	ENSP00000498670	705	881	1023	4.43e-06	192	45	122	25	13
unique_1944	1099	1187	1371	ENSP00000342838	1130	1217	1371	7.10e-06	89	24	64	1	6
unique_1944	1066	1190	1371	ENSP00000397550	277	416	488	2.17e-04	147	39	79	29	9
unique_1953	5	577	606	ENSP00000464447	6	456	460	1.44e-60	583	173	268	142	95
unique_1954	66	171	643	ENSP00000385766	471	573	663	3.35e-04	107	38	64	5	21
unique_1954	66	197	643	ENSP00000385766	320	456	663	3.78e-04	142	46	81	15	21
unique_1966	1131	1665	1718	ENSP00000435932	1365	1852	2003	0.004	551	126	346	79	31
unique_1974	227	282	454	ENSP00000449241	1093	1147	1193	1.34e-04	56	22	33	1	24
unique_1974	229	296	454	ENSP00000449241	1058	1128	1193	8.39e-04	71	25	43	3	24
unique_1974	186	248	454	ENSP00000449241	1085	1147	1193	0.002	65	25	36	4	24
unique_1985	388	562	793	ENSP00000358997	212	364	713	5.29e-09	184	54	90	40	22
unique_1985	344	612	793	ENSP00000408734	23	253	337	4.06e-08	280	72	148	60	34
unique_1985	344	612	793	ENSP00000446490	147	377	461	1.14e-07	280	72	148	60	34
unique_1985	494	651	793	ENSP00000342838	1111	1254	1371	5.23e-04	162	39	101	22	20
unique_2044	311	398	7897	ENSP00000478469	702	805	821	1.25e-04	104	31	57	16	1
unique_2044	261	478	7897	ENSP00000346845	196	383	899	0.001	226	55	125	46	3
unique_2044	261	478	7897	ENSP00000369205	202	389	994	0.001	226	55	125	46	3
unique_2044	261	478	7897	ENSP00000350680	223	410	1015	0.001	226	55	125	46	3
unique_2087	14	190	301	ENSP00000429969	283	447	972	6.76e-15	180	56	106	18	69
unique_2087	13	140	301	ENSP00000429969	45	165	972	2.14e-14	129	49	71	9	69
unique_2087	48	220	301	ENSP00000429969	36	199	972	4.97e-11	175	54	108	13	69
unique_2087	13	133	301	ENSP00000429969	323	433	972	5.79e-10	123	45	64	14	69
unique_2087	30	180	301	ENSP00000373539	840	990	2552	1.19e-10	156	43	103	10	70
unique_2087	18	180	301	ENSP00000373539	1430	1592	2552	9.72e-08	169	49	108	12	70
unique_2087	14	113	301	ENSP00000373539	1472	1565	2552	2.83e-07	100	34	60	6	70
unique_2087	68	219	301	ENSP00000373539	1356	1498	2552	8.29e-06	153	41	101	11	70
unique_2087	67	223	301	ENSP00000373539	2013	2155	2552	8.95e-05	158	40	102	16	70
unique_2087	107	147	301	ENSP00000331736	143	180	611	0.006	41	16	22	3	14
unique_2091	528	735	2202	ENSP00000448517	74	295	444	2.20e-12	226	57	147	22	9
unique_2169	328	410	441	ENSP00000457262	45	126	196	2.29e-06	84	27	54	3	19
unique_2175	267	434	1297	ENSP00000439894	569	733	1025	0.005	175	49	109	17	13
unique_2230	1228	1276	3269	ENSP00000358997	310	361	713	0.004	55	22	24	9	1
unique_2230	1231	1282	3269	ENSP00000342838	1126	1174	1371	0.006	52	17	32	3	2
unique_2231	364	401	445	ENSP00000261488	141	177	644	0.005	38	16	21	1	9
unique_2232	2136	2253	3156	ENSP00000346845	219	341	899	7.68e-04	128	37	76	15	4
unique_2232	2136	2253	3156	ENSP00000369205	225	347	994	7.75e-04	128	37	76	15	4
unique_2232	2136	2253	3156	ENSP00000350680	246	368	1015	0.001	128	37	76	15	4
unique_2244	172	248	8641	ENSP00000478469	738	816	821	0.001	80	31	45	4	1
unique_2274	7	46	102	ENSP00000411767	411	450	1065	2.23e-04	41	17	22	2	39
unique_2274	7	46	102	ENSP00000362774	411	450	1192	2.24e-04	41	17	22	2	39
unique_2275	108	158	918	ENSP00000362774	405	460	1192	0.004	57	23	27	7	6
unique_2275	108	158	918	ENSP00000411767	405	460	1065	0.004	57	23	27	7	6
unique_2308	81	109	364	ENSP00000362774	412	440	1192	3.38e-04	29	15	14	0	8
unique_2308	81	109	364	ENSP00000411767	412	440	1065	3.51e-04	29	15	14	0	8
unique_2311	310	454	1291	ENSP00000342838	1071	1211	1371	3.62e-05	146	36	104	6	11
unique_2313	210	460	598	ENSP00000358997	211	420	713	5.60e-05	255	63	143	49	42
unique_2313	361	460	598	ENSP00000408734	178	259	337	0.004	100	29	53	18	17
unique_2313	361	460	598	ENSP00000446490	302	383	461	0.005	100	29	53	18	17
unique_2325	327	609	642	ENSP00000422461	18	304	377	1.45e-08	315	72	183	60	44
unique_2325	436	609	642	ENSP00000402228	165	360	433	1.27e-05	203	48	119	36	27
unique_2341	504	654	1744	ENSP00000358997	209	364	713	1.30e-04	158	39	110	9	9
unique_2341	513	651	1744	ENSP00000446490	192	332	461	1.63e-04	144	38	98	8	11
unique_2341	1215	1264	1744	ENSP00000446490	349	396	461	0.003	50	23	25	2	11
unique_2341	513	651	1744	ENSP00000408734	68	208	337	2.98e-04	144	38	98	8	11
unique_2341	1215	1264	1744	ENSP00000408734	225	272	337	0.002	50	23	25	2	11
unique_2374	194	379	3194	ENSP00000358997	218	420	713	5.53e-13	206	59	124	23	6
unique_2374	194	380	3194	ENSP00000408734	68	260	337	5.48e-12	199	59	122	18	6
unique_2374	194	380	3194	ENSP00000446490	192	384	461	1.27e-11	199	59	122	18	6
unique_2374	194	393	3194	ENSP00000342838	1017	1235	1371	1.52e-08	223	56	140	27	6
unique_2374	189	393	3194	ENSP00000498670	672	873	1023	2.99e-08	212	52	143	17	6
unique_2374	190	372	3194	ENSP00000397550	209	403	488	2.11e-06	207	57	114	36	6
unique_2380	1	82	270	ENSP00000478469	719	804	821	1.22e-04	86	26	56	4	30
unique_2405	57	207	478	ENSP00000408734	108	256	337	9.13e-12	161	46	93	22	32
unique_2405	57	207	478	ENSP00000446490	232	380	461	1.52e-11	161	46	93	22	32
unique_2405	1	265	478	ENSP00000342838	1009	1276	1371	2.12e-11	280	65	188	27	55
unique_2405	53	162	478	ENSP00000358997	254	363	713	5.56e-07	118	36	66	16	23
unique_2405	82	223	478	ENSP00000397550	277	442	488	0.003	171	42	95	34	30
unique_2407	8	198	296	ENSP00000408734	67	261	337	4.34e-19	205	64	117	24	65
unique_2407	8	198	296	ENSP00000446490	191	385	461	5.67e-19	205	64	117	24	65
unique_2407	1	212	296	ENSP00000342838	1009	1236	1371	2.37e-11	230	55	155	20	72
unique_2407	8	197	296	ENSP00000358997	217	421	713	1.60e-10	206	53	136	17	64
unique_2407	3	255	296	ENSP00000498670	670	919	1023	7.76e-10	266	62	175	29	85
unique_2407	7	194	296	ENSP00000397550	211	414	488	3.71e-06	219	53	120	46	64
unique_2410	1	254	282	ENSP00000342838	1009	1275	1371	1.50e-17	269	59	193	17	90
unique_2410	9	195	282	ENSP00000358997	218	416	713	6.30e-14	199	52	135	12	66
unique_2410	9	198	282	ENSP00000446490	192	382	461	8.34e-14	193	49	139	5	67
unique_2410	9	198	282	ENSP00000408734	68	258	337	9.11e-14	193	49	139	5	67
unique_2410	7	197	282	ENSP00000397550	211	414	488	5.76e-08	215	49	131	35	68
unique_2410	52	199	282	ENSP00000498670	723	858	1023	3.08e-06	148	28	108	12	52
unique_2411	130	469	1820	ENSP00000435932	407	673	2003	1.40e-23	348	97	162	89	35
unique_2411	656	943	1820	ENSP00000435932	806	1137	2003	1.27e-10	340	83	197	60	35
unique_2435	406	477	943	ENSP00000287169	106	177	716	1.06e-17	72	30	42	0	8
unique_2440	310	473	1076	ENSP00000429969	283	435	972	1.48e-33	164	73	80	11	47
unique_2440	289	473	1076	ENSP00000429969	70	245	972	4.77e-25	191	62	108	21	47
unique_2440	756	1004	1076	ENSP00000429969	45	250	972	2.29e-23	255	85	115	55	47
unique_2440	753	1047	1076	ENSP00000429969	83	347	972	3.90e-22	325	95	140	90	47
unique_2440	778	961	1076	ENSP00000429969	297	442	972	9.32e-21	186	66	78	42	47
unique_2440	754	923	1076	ENSP00000429969	321	445	972	2.68e-16	170	52	73	45	47
unique_2440	289	392	1076	ENSP00000429969	305	445	972	3.02e-14	145	44	56	45	47
unique_2440	265	474	1076	ENSP00000429969	84	356	972	6.37e-14	285	69	129	87	47
unique_2440	754	1047	1076	ENSP00000429969	126	427	972	1.15e-13	342	84	170	88	47
unique_2440	333	391	1076	ENSP00000415577	130	185	294	2.19e-08	60	26	29	5	15
unique_2440	904	961	1076	ENSP00000415577	130	183	294	5.50e-05	58	22	32	4	15
unique_2440	374	433	1076	ENSP00000415577	130	185	294	2.56e-04	61	22	33	6	15
unique_2440	333	391	1076	ENSP00000394193	130	185	294	2.19e-08	60	26	29	5	15
unique_2440	904	961	1076	ENSP00000394193	130	183	294	5.50e-05	58	22	32	4	15
unique_2440	374	433	1076	ENSP00000394193	130	185	294	2.56e-04	61	22	33	6	15
unique_2440	333	391	1076	ENSP00000407236	130	185	294	2.23e-08	60	26	29	5	15
unique_2440	904	961	1076	ENSP00000407236	130	183	294	5.60e-05	58	22	32	4	15
unique_2440	374	433	1076	ENSP00000407236	130	185	294	2.54e-04	61	22	33	6	15
unique_2440	333	391	1076	ENSP00000382556	130	185	294	2.23e-08	60	26	29	5	15
unique_2440	904	961	1076	ENSP00000382556	130	183	294	5.60e-05	58	22	32	4	15
unique_2440	374	433	1076	ENSP00000382556	130	185	294	2.54e-04	61	22	33	6	15
unique_2440	224	430	1076	ENSP00000373539	2023	2218	2552	2.52e-08	231	71	101	59	36
unique_2440	250	422	1076	ENSP00000373539	823	987	2552	7.53e-08	185	58	95	32	36
unique_2440	261	471	1076	ENSP00000373539	1352	1546	2552	1.53e-07	229	67	110	52	36
unique_2440	290	404	1076	ENSP00000373539	1456	1574	2552	3.13e-07	128	45	61	22	36
unique_2440	292	438	1076	ENSP00000373539	1406	1560	2552	1.22e-04	166	48	88	30	36
unique_2440	860	970	1076	ENSP00000373539	219	329	2552	2.62e-04	116	32	74	10	36
unique_2440	245	389	1076	ENSP00000373539	230	361	2552	0.002	154	46	77	31	36
unique_2440	859	997	1076	ENSP00000373539	848	986	2552	0.004	151	43	84	24	36
unique_2440	291	391	1076	ENSP00000371633	594	667	761	6.77e-05	106	34	35	37	9
unique_2440	880	999	1076	ENSP00000260356	548	684	1171	8.13e-04	142	40	75	27	11
unique_2440	853	921	1076	ENSP00000263686	173	245	831	0.009	76	23	43	10	6
unique_2448	138	199	267	ENSP00000261488	142	196	644	0.001	62	20	35	7	23
unique_2475	475	538	1489	ENSP00000356102	84	143	888	0.002	64	24	36	4	4
unique_2490	273	367	2965	ENSP00000478469	728	814	821	1.64e-04	95	27	60	8	3
unique_2514	764	886	2519	ENSP00000478469	725	820	821	1.84e-04	126	38	55	33	5
unique_2519	14	475	564	ENSP00000265986	558	939	1020	2.50e-14	467	99	278	90	82
unique_2541	6	207	1405	ENSP00000408734	65	268	337	1.19e-16	212	67	127	18	14
unique_2541	6	207	1405	ENSP00000446490	189	392	461	4.95e-16	212	67	127	18	14
unique_2541	1	245	1405	ENSP00000342838	1009	1270	1371	8.79e-16	269	72	166	31	17
unique_2541	4	203	1405	ENSP00000397550	208	435	488	9.69e-11	241	63	124	54	14
unique_2541	9	197	1405	ENSP00000358997	218	420	713	2.06e-09	213	57	122	34	13
unique_2548	399	480	688	ENSP00000435932	1552	1642	2003	0.008	93	34	46	13	12
unique_2557	191	224	817	ENSP00000362774	411	445	1192	0.002	35	16	18	1	8
unique_2557	113	143	817	ENSP00000362774	411	440	1192	0.006	31	16	14	1	8
unique_2557	191	224	817	ENSP00000411767	411	445	1065	0.003	35	16	18	1	8
unique_2557	113	143	817	ENSP00000411767	411	440	1065	0.007	31	16	14	1	8
unique_2559	54	114	4123	ENSP00000356102	579	645	888	5.60e-04	67	21	40	6	1
unique_2561	523	562	1198	ENSP00000362774	411	450	1192	0.006	40	14	26	0	3
unique_2561	523	562	1198	ENSP00000411767	411	450	1065	0.008	40	14	26	0	3
unique_2569	301	412	544	ENSP00000435494	317	430	888	3.87e-04	116	33	77	6	21
unique_2569	301	412	544	ENSP00000432243	317	430	880	4.00e-04	116	33	77	6	21
unique_2569	301	412	544	ENSP00000435789	317	430	880	4.00e-04	116	33	77	6	21
unique_2569	301	412	544	ENSP00000434017	270	383	833	4.03e-04	116	33	77	6	21
unique_2569	301	412	544	ENSP00000434900	48	161	646	4.69e-04	116	33	77	6	21
unique_2573	67	523	1170	ENSP00000435932	359	840	2003	5.09e-30	498	120	321	57	39
unique_2585	1007	1103	1113	ENSP00000494751	1130	1225	1279	9.53e-10	97	30	66	1	25
unique_2585	907	1094	1113	ENSP00000494751	445	622	1279	1.47e-08	198	53	115	30	25
unique_2585	804	869	1113	ENSP00000494751	1024	1088	1279	8.15e-06	66	23	42	1	25
unique_2585	791	872	1113	ENSP00000494751	428	496	1279	3.73e-04	82	24	45	13	25
unique_2585	907	1094	1113	ENSP00000442024	370	547	785	1.03e-08	198	53	115	30	24
unique_2585	791	872	1113	ENSP00000442024	353	421	785	3.38e-04	82	24	45	13	24
unique_2585	999	1088	1113	ENSP00000291524	206	297	664	3.03e-08	92	33	57	2	14
unique_2585	783	843	1113	ENSP00000291524	90	153	664	1.13e-05	64	24	37	3	14
unique_2585	973	1081	1113	ENSP00000497203	457	561	1420	1.54e-07	110	34	70	6	19
unique_2585	763	869	1113	ENSP00000497203	1145	1243	1420	1.21e-04	107	28	71	8	19
unique_2602	486	552	1497	ENSP00000408734	206	271	337	0.006	70	23	40	7	4
unique_2602	486	552	1497	ENSP00000446490	330	395	461	0.008	70	23	40	7	4
unique_2644	1016	1108	1381	ENSP00000449241	1057	1148	1193	3.22e-04	99	36	50	13	7
unique_2657	370	805	1559	ENSP00000496390	44	493	600	5.70e-80	460	150	276	34	28
unique_2657	370	805	1559	ENSP00000494136	44	493	600	5.70e-80	460	150	276	34	28
unique_2666	999	1198	1412	ENSP00000252321	320	503	614	1.17e-07	209	47	128	34	14
unique_2695	1102	1184	1433	ENSP00000449241	1065	1148	1193	0.004	87	27	53	7	8
unique_2695	1162	1213	1433	ENSP00000449241	1093	1144	1193	0.008	52	19	33	0	8
unique_2718	297	333	1742	ENSP00000408734	175	211	337	9.46e-05	37	17	20	0	2
unique_2718	297	333	1742	ENSP00000446490	299	335	461	1.00e-04	37	17	20	0	2
unique_2718	213	332	1742	ENSP00000358997	237	363	713	1.38e-04	127	35	85	7	7
unique_2718	224	334	1742	ENSP00000342838	1052	1172	1371	2.12e-04	121	31	80	10	6
unique_2718	232	318	1742	ENSP00000498670	718	805	1023	0.001	88	23	64	1	8
unique_2718	1585	1631	1742	ENSP00000498670	828	875	1023	0.004	48	15	32	1	8
unique_2718	212	360	1742	ENSP00000397550	231	386	488	0.006	163	39	103	21	9
unique_2726	58	327	2020	ENSP00000358997	204	521	713	1.32e-30	320	99	169	52	13
unique_2726	70	325	2020	ENSP00000408734	68	331	337	1.05e-28	270	85	165	20	13
unique_2726	70	325	2020	ENSP00000446490	192	455	461	9.70e-28	270	85	165	20	13
unique_2726	70	335	2020	ENSP00000342838	1017	1284	1371	8.04e-17	294	77	163	54	13
unique_2726	61	252	2020	ENSP00000397550	204	413	488	1.16e-11	214	60	128	26	10
unique_2726	69	321	2020	ENSP00000498670	676	913	1023	3.44e-09	270	62	159	49	13
unique_2738	596	665	685	ENSP00000287169	105	177	716	1.19e-12	73	23	47	3	10
unique_2771	213	463	558	ENSP00000446490	151	383	461	6.12e-06	263	65	156	42	45
unique_2771	213	463	558	ENSP00000408734	27	259	337	6.56e-06	263	65	156	42	45
unique_2771	246	472	558	ENSP00000397550	206	439	488	1.32e-04	263	64	134	65	41
unique_2772	158	408	503	ENSP00000446490	151	383	461	4.57e-06	262	63	159	40	50
unique_2772	158	408	503	ENSP00000408734	27	259	337	5.36e-06	262	63	159	40	50
unique_2772	335	417	503	ENSP00000397550	331	439	488	1.65e-04	112	32	48	32	17
unique_2804	2322	2382	2463	ENSP00000358407	719	779	791	1.33e-05	61	24	37	0	8
unique_2804	2236	2303	2463	ENSP00000358407	716	779	791	6.12e-05	68	24	40	4	8
unique_2804	2269	2329	2463	ENSP00000358407	717	779	791	1.22e-04	63	22	39	2	8
unique_2804	2348	2408	2463	ENSP00000358407	719	779	791	1.22e-04	61	21	40	0	8
unique_2804	2286	2345	2463	ENSP00000358407	719	778	791	1.51e-04	60	20	40	0	8
unique_2804	2313	2372	2463	ENSP00000358407	719	778	791	1.51e-04	60	22	38	0	8
unique_2804	2329	2391	2463	ENSP00000358407	717	779	791	4.43e-04	63	21	42	0	8
unique_2804	2339	2398	2463	ENSP00000358407	719	778	791	4.70e-04	60	20	40	0	8
unique_2804	2261	2321	2463	ENSP00000358407	719	779	791	5.25e-04	61	21	40	0	8
unique_2804	2366	2426	2463	ENSP00000358407	719	779	791	5.25e-04	61	21	40	0	8
unique_2804	2304	2363	2463	ENSP00000358407	719	778	791	8.01e-04	60	20	40	0	8
unique_2804	2374	2427	2463	ENSP00000358407	717	772	791	8.36e-04	56	22	32	2	8
unique_2804	2356	2415	2463	ENSP00000358407	719	778	791	0.001	60	19	41	0	8
unique_2804	2278	2338	2463	ENSP00000358407	719	779	791	0.002	61	20	41	0	8
unique_2804	2296	2354	2463	ENSP00000358407	719	778	791	0.002	60	23	36	1	8
unique_2804	2338	2400	2463	ENSP00000358407	717	779	791	0.002	63	20	43	0	8
unique_2804	2358	2417	2463	ENSP00000358407	717	779	791	0.002	63	21	39	3	8
unique_2804	2295	2347	2463	ENSP00000358407	727	779	791	0.002	53	19	34	0	8
unique_2804	2260	2312	2463	ENSP00000358407	727	779	791	0.003	53	18	35	0	8
unique_2804	2312	2365	2463	ENSP00000358407	719	772	791	0.004	54	16	38	0	8
unique_2809	11	208	323	ENSP00000446490	189	383	461	3.96e-06	207	52	134	21	61
unique_2809	11	211	323	ENSP00000408734	65	261	337	4.24e-06	210	54	134	22	62
unique_2809	7	216	323	ENSP00000342838	1010	1229	1371	6.24e-04	233	49	148	36	65
unique_2810	678	977	2568	ENSP00000351554	317	608	725	7.00e-07	308	73	211	24	17
unique_2810	577	1020	2568	ENSP00000351554	91	507	725	7.58e-06	457	92	312	53	17
unique_2810	599	1012	2568	ENSP00000435932	1432	1939	2003	0.003	525	135	262	128	16
unique_2828	742	860	934	ENSP00000408734	159	258	337	4.09e-15	119	42	58	19	22
unique_2828	537	626	934	ENSP00000408734	68	150	337	0.002	90	25	58	7	22
unique_2828	742	860	934	ENSP00000446490	283	382	461	1.18e-14	119	42	58	19	22
unique_2828	537	626	934	ENSP00000446490	192	274	461	0.002	90	25	58	7	22
unique_2828	749	928	934	ENSP00000342838	1126	1279	1371	3.87e-14	180	52	102	26	19
unique_2828	721	862	934	ENSP00000358997	290	421	713	4.18e-08	145	47	82	16	27
unique_2828	522	627	934	ENSP00000358997	201	301	713	5.87e-04	108	30	69	9	27
unique_2828	508	654	934	ENSP00000397550	189	319	488	2.74e-05	152	42	84	26	30
unique_2828	749	878	934	ENSP00000397550	306	445	488	3.73e-05	157	43	70	44	30
unique_2828	754	931	934	ENSP00000498670	780	920	1023	3.92e-05	179	42	98	39	30
unique_2828	525	628	934	ENSP00000498670	665	763	1023	0.004	107	29	67	11	30
unique_2848	302	478	1542	ENSP00000408734	104	269	337	4.53e-13	186	51	106	29	11
unique_2848	302	478	1542	ENSP00000446490	228	393	461	1.14e-12	186	51	106	29	11
unique_2848	302	411	1542	ENSP00000358997	254	364	713	9.27e-07	116	33	72	11	7
unique_2848	310	472	1542	ENSP00000498670	723	863	1023	2.92e-06	169	47	88	34	11
unique_2848	298	472	1542	ENSP00000397550	238	425	488	3.82e-04	202	56	105	41	11
unique_2870	1056	1226	1598	ENSP00000459962	131	293	840	0.005	178	52	104	22	11
unique_2870	1459	1569	1598	ENSP00000346845	220	333	899	0.005	114	27	84	3	7
unique_2870	1459	1569	1598	ENSP00000369205	226	339	994	0.006	114	27	84	3	7
unique_2870	1459	1569	1598	ENSP00000350680	247	360	1015	0.007	114	27	84	3	7
unique_2876	667	1085	1230	ENSP00000442810	61	494	558	4.48e-89	450	195	208	47	34
unique_2889	276	517	525	ENSP00000494751	991	1226	1279	8.92e-20	247	67	164	16	46
unique_2889	295	507	525	ENSP00000494751	426	622	1279	6.22e-19	214	63	133	18	46
unique_2889	295	507	525	ENSP00000442024	351	547	785	8.40e-19	214	63	133	18	41
unique_2889	296	510	525	ENSP00000497203	1165	1374	1420	5.91e-13	216	57	152	7	41
unique_2889	320	494	525	ENSP00000497203	403	561	1420	1.08e-08	176	43	115	18	41
unique_2889	296	500	525	ENSP00000291524	97	296	664	1.07e-08	212	56	137	19	39
unique_2923	2343	2472	2492	ENSP00000478469	700	815	821	2.01e-04	131	39	76	16	5
unique_2933	159	299	470	ENSP00000287169	106	219	716	3.13e-19	141	50	64	27	30
unique_2940	172	710	1145	ENSP00000356102	51	553	888	1.22e-48	543	142	357	44	47
unique_2942	160	404	975	ENSP00000291524	85	325	664	3.16e-48	252	104	130	18	42
unique_2942	763	925	975	ENSP00000291524	441	604	664	5.64e-16	164	47	116	1	42
unique_2942	149	375	975	ENSP00000442024	338	540	785	1.47e-12	231	62	137	32	23
unique_2942	149	375	975	ENSP00000494751	413	615	1279	1.73e-12	231	62	137	32	23
unique_2942	161	323	975	ENSP00000494751	1007	1161	1279	0.004	176	44	98	34	23
unique_2942	166	347	975	ENSP00000497203	1165	1339	1420	2.19e-04	192	48	117	27	19
unique_2978	751	938	1007	ENSP00000397550	213	413	488	0.001	220	54	115	51	19
unique_2978	851	976	1007	ENSP00000342838	1127	1270	1371	0.007	153	35	82	36	13
unique_2998	32	473	474	ENSP00000234590	1	431	435	0.0	444	292	137	15	93
unique_3005	183	282	1872	ENSP00000385766	492	586	663	0.005	101	35	59	7	5
unique_3046	87	164	240	ENSP00000346845	232	336	899	3.51e-04	105	30	48	27	33
unique_3046	87	164	240	ENSP00000369205	238	342	994	4.99e-04	105	30	48	27	33
unique_3046	87	164	240	ENSP00000350680	259	363	1015	5.04e-04	105	30	48	27	33
unique_3051	247	518	553	ENSP00000342838	1009	1268	1371	8.28e-05	286	72	174	40	49
unique_3051	252	472	553	ENSP00000446490	187	377	461	0.005	232	51	129	52	40
unique_3051	252	472	553	ENSP00000408734	63	253	337	0.005	232	51	129	52	40
unique_3080	1482	1566	2779	ENSP00000346845	236	322	899	0.001	90	26	56	8	3
unique_3099	2208	2314	4919	ENSP00000429969	669	776	972	4.62e-07	118	41	56	21	9
unique_3099	1580	1700	4919	ENSP00000429969	648	760	972	1.65e-05	135	40	59	36	9
unique_3099	3035	3143	4919	ENSP00000429969	673	776	972	2.92e-04	111	32	70	9	9
unique_3099	1467	1552	4919	ENSP00000429969	672	760	972	0.002	92	26	57	9	9
unique_3099	2649	2689	4919	ENSP00000498670	302	342	1023	0.002	41	20	21	0	1
unique_3099	4595	4697	4919	ENSP00000351554	291	397	725	0.004	112	29	69	14	2
unique_3100	689	877	993	ENSP00000408734	68	261	337	2.50e-13	201	60	122	19	19
unique_3100	689	874	993	ENSP00000446490	192	383	461	4.80e-13	198	58	122	18	19
unique_3100	669	886	993	ENSP00000498670	657	871	1023	3.85e-12	221	56	156	9	22
unique_3100	677	871	993	ENSP00000342838	1005	1217	1371	4.51e-09	215	51	142	22	20
unique_3100	689	874	993	ENSP00000358997	218	420	713	6.80e-09	205	54	130	21	19
unique_3100	688	878	993	ENSP00000397550	212	433	488	4.88e-07	226	57	130	39	19
unique_3129	71	280	566	ENSP00000498670	662	863	1023	9.49e-13	219	60	133	26	37
unique_3129	80	283	566	ENSP00000446490	187	390	461	7.53e-11	211	49	148	14	36
unique_3129	73	283	566	ENSP00000408734	50	266	337	1.16e-10	223	52	153	18	37
unique_3129	51	271	566	ENSP00000397550	178	411	488	1.26e-08	251	65	139	47	39
unique_3129	76	293	566	ENSP00000342838	1008	1238	1371	6.25e-07	235	49	165	21	39
unique_3129	85	293	566	ENSP00000358997	218	438	713	1.76e-05	232	55	143	34	37
unique_3154	754	854	1157	ENSP00000408734	173	273	337	1.68e-11	104	34	64	6	9
unique_3154	754	854	1157	ENSP00000446490	297	397	461	1.95e-11	104	34	64	6	9
unique_3154	720	898	1157	ENSP00000342838	1089	1276	1371	1.95e-07	197	48	122	27	15
unique_3154	811	858	1157	ENSP00000498670	828	877	1023	0.001	50	17	31	2	4
unique_3156	149	235	782	ENSP00000408734	175	261	337	3.28e-08	90	32	52	6	11
unique_3156	149	235	782	ENSP00000446490	299	385	461	5.05e-08	90	32	52	6	11
unique_3160	79	283	536	ENSP00000408734	66	272	337	2.14e-16	212	60	140	12	38
unique_3160	80	283	536	ENSP00000446490	191	396	461	4.10e-16	211	60	139	12	38
unique_3160	81	288	536	ENSP00000498670	677	877	1023	3.09e-14	214	58	137	19	39
unique_3160	54	328	536	ENSP00000342838	992	1276	1371	3.87e-13	298	69	193	36	51
unique_3160	81	274	536	ENSP00000397550	213	433	488	1.65e-09	233	60	122	51	36
unique_3160	80	270	536	ENSP00000358997	217	420	713	7.46e-07	209	50	136	23	36
unique_3182	153	225	827	ENSP00000296420	112	185	262	0.007	76	23	48	5	9
unique_3209	2280	2388	2576	ENSP00000478469	724	820	821	2.47e-05	109	30	67	12	8
unique_3209	2310	2400	2576	ENSP00000478469	729	820	821	4.50e-05	95	33	55	7	8
unique_3209	1089	1165	2576	ENSP00000478469	724	806	821	1.61e-04	85	29	46	10	8
unique_3209	1090	1161	2576	ENSP00000478469	747	820	821	8.05e-04	76	26	44	6	8
unique_3209	2306	2419	2576	ENSP00000478469	698	820	821	0.003	125	35	77	13	8
unique_3209	1126	1180	2576	ENSP00000346845	256	326	899	0.002	71	25	30	16	2
unique_3209	1126	1180	2576	ENSP00000369205	262	332	994	0.002	71	25	30	16	2
unique_3209	1126	1180	2576	ENSP00000350680	283	353	1015	0.002	71	25	30	16	2
unique_3209	1108	1153	2576	ENSP00000343795	466	506	507	0.007	46	17	24	5	2
unique_3214	519	536	1250	ENSP00000464447	71	88	460	0.005	18	12	6	0	1
unique_3246	70	273	320	ENSP00000402576	367	565	1186	0.007	213	56	134	23	64
unique_3250	5076	5228	7564	ENSP00000369205	226	382	994	0.008	157	36	117	4	2
unique_3250	5076	5228	7564	ENSP00000346845	220	376	899	0.008	157	36	117	4	2
unique_3250	5076	5228	7564	ENSP00000350680	247	403	1015	0.010	157	36	117	4	2
unique_3256	143	235	575	ENSP00000446490	299	383	461	9.18e-05	93	27	58	8	16
unique_3256	143	235	575	ENSP00000408734	175	259	337	1.21e-04	93	27	58	8	16
unique_3259	2741	2841	3568	ENSP00000408734	172	270	337	2.10e-10	104	39	57	8	3
unique_3259	2741	2841	3568	ENSP00000446490	296	394	461	4.12e-10	104	39	57	8	3
unique_3259	2633	2885	3568	ENSP00000342838	1028	1282	1371	7.82e-10	280	71	157	52	7
unique_3259	2653	2829	3568	ENSP00000358997	247	418	713	6.07e-08	188	52	109	27	5
unique_3259	2728	2824	3568	ENSP00000397550	299	409	488	1.57e-05	111	36	61	14	3
unique_3287	1535	1727	2132	ENSP00000408734	65	259	337	1.75e-11	201	58	129	14	9
unique_3287	1535	1727	2132	ENSP00000446490	189	383	461	4.17e-11	201	58	129	14	9
unique_3287	1537	1728	2132	ENSP00000358997	217	421	713	4.53e-11	214	56	127	31	9
unique_3287	1533	1725	2132	ENSP00000498670	672	856	1023	2.19e-08	200	43	135	22	9
unique_3287	1525	1726	2132	ENSP00000397550	200	415	488	3.12e-07	232	61	125	46	9
unique_3287	1537	1722	2132	ENSP00000342838	1016	1215	1371	4.94e-05	206	46	134	26	9
unique_3288	40	227	339	ENSP00000429969	30	213	972	1.08e-14	195	66	111	18	67
unique_3288	24	175	339	ENSP00000429969	60	204	972	3.91e-12	161	58	78	25	67
unique_3288	74	250	339	ENSP00000429969	297	466	972	6.09e-11	180	52	115	13	67
unique_3288	26	175	339	ENSP00000429969	297	433	972	2.41e-09	155	56	76	23	67
unique_3288	18	178	339	ENSP00000373539	1438	1591	2552	1.06e-12	164	56	95	13	72
unique_3288	71	222	339	ENSP00000373539	840	990	2552	2.12e-11	156	46	101	9	72
unique_3288	70	222	339	ENSP00000373539	206	358	2552	5.34e-08	161	52	93	16	72
unique_3288	83	178	339	ENSP00000373539	2067	2160	2552	1.16e-06	99	32	59	8	72
unique_3288	109	262	339	ENSP00000373539	837	981	2552	1.73e-05	158	44	97	17	72
unique_3288	35	134	339	ENSP00000373539	895	989	2552	0.007	102	30	63	9	72
unique_3288	108	223	339	ENSP00000373539	2013	2119	2552	0.009	118	32	73	13	72
unique_3288	37	134	339	ENSP00000260356	575	685	1171	6.25e-04	115	31	63	21	29
unique_3294	187	237	806	ENSP00000408734	173	210	337	0.002	51	18	20	13	6
unique_3294	187	237	806	ENSP00000446490	297	334	461	0.002	51	18	20	13	6
unique_3322	316	426	6072	ENSP00000478469	723	818	821	1.19e-07	111	36	60	15	2
unique_3322	341	447	6072	ENSP00000478469	725	816	821	1.36e-04	110	37	52	21	2
unique_3322	332	447	6072	ENSP00000346845	191	333	899	2.75e-06	143	41	75	27	2
unique_3322	326	437	6072	ENSP00000346845	221	346	899	3.75e-06	127	39	72	16	2
unique_3322	332	447	6072	ENSP00000369205	197	339	994	2.79e-06	143	41	75	27	2
unique_3322	326	437	6072	ENSP00000369205	227	352	994	3.72e-06	127	39	72	16	2
unique_3322	332	447	6072	ENSP00000350680	218	360	1015	3.77e-06	143	41	75	27	2
unique_3322	326	437	6072	ENSP00000350680	248	373	1015	4.81e-06	127	39	72	16	2
unique_3363	2	249	385	ENSP00000342838	1053	1275	1371	7.14e-14	253	61	157	35	64
unique_3363	108	188	385	ENSP00000408734	174	256	337	4.94e-12	84	34	46	4	21
unique_3363	108	188	385	ENSP00000446490	298	380	461	7.20e-12	84	34	46	4	21
unique_3363	96	188	385	ENSP00000397550	302	413	488	1.44e-08	115	37	53	25	24
unique_3363	8	187	385	ENSP00000358997	251	416	713	2.77e-06	194	47	105	42	47
unique_3369	4152	4251	5298	ENSP00000429969	683	776	972	2.87e-04	101	30	63	8	7
unique_3369	1347	1441	5298	ENSP00000429969	663	759	972	0.002	100	29	63	8	7
unique_3369	2164	2257	5298	ENSP00000429969	669	760	972	0.004	98	31	57	10	7
unique_3369	1965	2045	5298	ENSP00000429969	673	759	972	0.007	87	25	56	6	7
unique_3372	16	54	265	ENSP00000369205	93	131	994	0.006	39	16	23	0	15
unique_3372	16	54	265	ENSP00000350680	114	152	1015	0.006	39	16	23	0	15
unique_3372	16	54	265	ENSP00000346845	87	125	899	0.006	39	16	23	0	15
unique_3385	279	400	2539	ENSP00000252321	394	513	614	1.07e-04	133	37	72	24	5
unique_3402	524	709	782	ENSP00000291524	63	245	664	4.46e-12	197	63	109	25	44
unique_3402	214	372	782	ENSP00000291524	104	245	664	1.32e-04	168	44	89	35	44
unique_3402	573	709	782	ENSP00000442024	353	491	785	1.97e-06	151	43	82	26	27
unique_3402	339	413	782	ENSP00000442024	458	522	785	2.77e-05	75	26	39	10	27
unique_3402	573	709	782	ENSP00000494751	428	566	1279	2.10e-06	151	43	82	26	37
unique_3402	339	413	782	ENSP00000494751	533	597	1279	2.83e-05	75	26	39	10	37
unique_3402	167	240	782	ENSP00000494751	978	1043	1279	5.95e-04	77	27	36	14	37
unique_3402	545	709	782	ENSP00000497203	1140	1316	1420	5.07e-06	180	46	116	18	55
unique_3402	204	372	782	ENSP00000497203	1162	1316	1420	7.18e-06	172	50	102	20	55
unique_3402	340	442	782	ENSP00000497203	486	576	1420	2.21e-04	104	28	62	14	55
unique_3402	596	736	782	ENSP00000497203	403	549	1420	0.002	160	33	95	32	55
unique_3427	157	290	1063	ENSP00000358997	309	435	713	0.004	139	37	85	17	13
unique_3431	205	298	492	ENSP00000408734	172	262	337	3.28e-10	97	37	51	9	19
unique_3431	205	298	492	ENSP00000446490	296	386	461	4.47e-10	97	37	51	9	19
unique_3431	172	292	492	ENSP00000342838	1089	1217	1371	4.16e-09	137	37	76	24	25
unique_3431	161	298	492	ENSP00000397550	268	419	488	2.49e-07	158	43	89	26	28
unique_3431	172	308	492	ENSP00000358997	286	433	713	5.38e-07	152	43	90	19	28
unique_3432	97	266	347	ENSP00000429969	41	201	972	1.76e-13	175	56	100	19	69
unique_3432	56	230	347	ENSP00000429969	44	214	972	5.43e-13	182	55	109	18	69
unique_3432	74	243	347	ENSP00000429969	294	454	972	9.78e-11	172	51	108	13	69
unique_3432	28	179	347	ENSP00000429969	297	435	972	8.76e-09	154	48	89	17	69
unique_3432	71	221	347	ENSP00000429969	254	394	972	4.13e-06	153	49	90	14	69
unique_3432	105	224	347	ENSP00000260356	551	686	1171	2.11e-08	147	49	60	38	49
unique_3432	54	172	347	ENSP00000260356	585	714	1171	3.05e-04	136	38	75	23	49
unique_3432	74	224	347	ENSP00000373539	840	990	2552	3.03e-07	157	47	98	12	68
unique_3432	79	224	347	ENSP00000373539	1449	1592	2552	6.18e-07	149	43	98	8	68
unique_3432	28	138	347	ENSP00000373539	1488	1592	2552	8.39e-06	119	39	58	22	68
unique_3432	112	254	347	ENSP00000373539	2055	2188	2552	1.21e-05	150	51	76	23	68
unique_3432	139	263	347	ENSP00000373539	1421	1540	2552	5.00e-05	130	41	74	15	68
unique_3432	122	264	347	ENSP00000373539	846	981	2552	3.35e-04	152	46	81	25	68
unique_3432	170	264	347	ENSP00000373539	791	896	2552	4.94e-04	113	36	52	25	68
unique_3432	33	177	347	ENSP00000373539	217	354	2552	7.75e-04	156	49	78	29	68
unique_3432	28	138	347	ENSP00000373539	885	990	2552	0.009	116	33	68	15	68
unique_3432	26	145	347	ENSP00000371633	581	723	761	1.28e-06	146	42	75	29	46
unique_3432	118	183	347	ENSP00000371633	583	662	761	1.41e-05	80	27	39	14	46
unique_3432	128	183	347	ENSP00000407236	130	180	294	2.20e-04	56	20	31	5	16
unique_3432	128	183	347	ENSP00000382556	130	180	294	2.20e-04	56	20	31	5	16
unique_3432	128	183	347	ENSP00000415577	130	180	294	2.20e-04	56	20	31	5	16
unique_3432	128	183	347	ENSP00000394193	130	180	294	2.20e-04	56	20	31	5	16
unique_3433	85	274	400	ENSP00000446490	192	383	461	1.25e-12	197	51	134	12	48
unique_3433	85	274	400	ENSP00000408734	68	259	337	1.56e-12	197	51	134	12	48
unique_3433	69	271	400	ENSP00000397550	198	413	488	1.68e-11	227	63	129	35	51
unique_3433	82	336	400	ENSP00000342838	1014	1276	1371	8.33e-09	278	59	181	38	64
unique_3435	1900	1992	2014	ENSP00000342838	1190	1278	1371	5.52e-07	95	32	55	8	5
unique_3435	1900	1990	2014	ENSP00000498670	828	914	1023	0.006	92	25	61	6	5
unique_3437	23	234	404	ENSP00000342838	1008	1227	1371	7.07e-11	236	60	136	40	52
unique_3437	15	232	404	ENSP00000498670	662	863	1023	1.90e-10	222	52	146	24	54
unique_3437	29	228	404	ENSP00000446490	189	383	461	2.46e-08	206	47	142	17	50
unique_3437	29	228	404	ENSP00000408734	65	259	337	2.48e-08	206	47	142	17	50
unique_3437	10	223	404	ENSP00000397550	191	411	488	3.87e-06	238	59	138	41	53
unique_3437	32	181	404	ENSP00000358997	218	362	713	3.35e-05	165	43	87	35	37
unique_3449	150	221	3027	ENSP00000358997	268	346	713	0.002	79	26	46	7	2
unique_3466	1105	1207	1367	ENSP00000385766	314	417	663	0.006	108	38	61	9	18
unique_3466	768	889	1367	ENSP00000385766	469	575	663	0.007	122	31	76	15	18
unique_3466	827	908	1367	ENSP00000385766	49	130	663	0.008	84	28	52	4	18
unique_3487	52	245	581	ENSP00000408734	64	259	337	3.49e-18	212	63	115	34	33
unique_3487	52	245	581	ENSP00000446490	188	383	461	8.70e-18	212	63	115	34	33
unique_3487	37	240	581	ENSP00000397550	197	411	488	1.32e-14	230	65	124	41	35
unique_3487	54	244	581	ENSP00000342838	1015	1219	1371	2.08e-10	208	52	136	20	33
unique_3487	51	244	581	ENSP00000498670	672	857	1023	2.70e-10	197	49	134	14	33
unique_3487	39	246	581	ENSP00000358997	205	421	713	1.04e-09	231	56	138	37	36
unique_3546	76	400	416	ENSP00000501423	64	354	395	2.34e-58	331	115	170	46	78
unique_3571	574	700	942	ENSP00000287169	53	169	716	2.07e-19	128	45	71	12	13
unique_3582	214	298	416	ENSP00000342535	167	258	817	8.96e-04	95	28	54	13	20
unique_3595	1407	1498	1516	ENSP00000457262	39	125	196	5.56e-13	92	36	51	5	36
unique_3595	990	1083	1516	ENSP00000457262	39	127	196	1.68e-11	94	34	55	5	36
unique_3595	1129	1222	1516	ENSP00000457262	39	127	196	1.68e-11	94	34	55	5	36
unique_3595	1268	1361	1516	ENSP00000457262	39	127	196	1.68e-11	94	34	55	5	36
unique_3595	851	944	1516	ENSP00000457262	38	127	196	2.28e-10	95	31	58	6	36
unique_3595	725	803	1516	ENSP00000457262	45	118	196	3.04e-09	81	30	42	9	36
unique_3596	219	512	609	ENSP00000483552	115	391	795	1.19e-11	324	85	162	77	48
unique_3596	219	512	609	ENSP00000268171	115	391	795	1.19e-11	324	85	162	77	48
unique_3614	70	269	542	ENSP00000408734	68	259	337	1.90e-09	207	54	131	22	37
unique_3614	70	269	542	ENSP00000446490	192	383	461	3.68e-09	208	57	127	24	37
unique_3614	68	326	542	ENSP00000342838	1015	1276	1371	3.09e-08	280	66	175	39	48
unique_3614	69	273	542	ENSP00000498670	676	863	1023	1.13e-06	211	52	130	29	38
unique_3623	835	1130	1241	ENSP00000483552	97	401	795	1.63e-09	340	78	183	79	24
unique_3623	835	1130	1241	ENSP00000268171	97	401	795	1.63e-09	340	78	183	79	24
unique_3661	86	227	493	ENSP00000446490	243	385	461	2.16e-07	147	40	98	9	29
unique_3661	86	227	493	ENSP00000408734	119	261	337	3.86e-07	147	40	98	9	29
unique_3661	99	220	493	ENSP00000397550	276	411	488	1.11e-04	139	37	82	20	25
unique_3661	138	283	493	ENSP00000342838	1134	1270	1371	4.45e-04	151	33	99	19	30
unique_3673	1612	1659	3601	ENSP00000464447	383	429	460	0.002	48	17	30	1	1
unique_3704	440	543	630	ENSP00000408734	158	260	337	3.06e-07	110	34	63	13	17
unique_3704	440	543	630	ENSP00000446490	282	384	461	4.43e-07	110	34	63	13	17
unique_3704	440	601	630	ENSP00000342838	1118	1268	1371	7.18e-05	172	41	100	31	26
unique_3704	464	546	630	ENSP00000397550	330	433	488	8.02e-04	104	27	56	21	13
unique_3704	411	507	630	ENSP00000358997	277	391	713	0.001	117	32	63	22	15
unique_3705	445	552	727	ENSP00000260356	407	501	1171	0.009	113	30	60	23	15
unique_3726	383	454	2495	ENSP00000478469	739	818	821	0.001	80	23	49	8	3
unique_3730	14	175	211	ENSP00000449241	407	567	1193	0.003	171	44	108	19	77
unique_3750	203	370	456	ENSP00000449241	407	575	1193	7.70e-05	175	44	118	13	37
unique_3759	367	525	540	ENSP00000499921	143	296	313	4.38e-31	159	62	92	5	29
unique_3760	568	978	1604	ENSP00000424603	210	658	819	2.36e-33	459	122	279	58	26
unique_3777	133	333	603	ENSP00000408734	67	272	337	1.41e-18	209	62	136	11	33
unique_3777	133	333	603	ENSP00000446490	191	396	461	3.91e-18	209	62	136	11	33
unique_3777	97	372	603	ENSP00000342838	974	1270	1371	4.04e-11	308	77	188	43	46
unique_3777	126	337	603	ENSP00000498670	670	876	1023	5.62e-11	219	49	151	19	35
unique_3777	134	325	603	ENSP00000397550	213	434	488	2.23e-07	233	63	118	52	32
unique_3777	130	320	603	ENSP00000358997	214	420	713	3.35e-05	212	53	133	26	32
unique_3785	1139	1501	2594	ENSP00000435932	1252	1627	2003	7.95e-04	392	100	247	45	14
unique_3829	1040	1233	1476	ENSP00000446490	190	383	461	4.71e-19	199	57	132	10	13
unique_3829	1041	1233	1476	ENSP00000408734	67	259	337	1.45e-18	198	57	131	10	13
unique_3829	1040	1290	1476	ENSP00000342838	1015	1276	1371	3.44e-13	269	64	180	25	17
unique_3829	1029	1234	1476	ENSP00000397550	200	417	488	1.12e-08	230	59	135	36	14
unique_3829	1027	1289	1476	ENSP00000498670	661	913	1023	8.44e-07	271	61	184	26	18
unique_3839	658	898	1149	ENSP00000435932	1379	1617	2003	0.002	261	67	152	42	21
unique_3846	153	347	662	ENSP00000503894	47	226	574	6.65e-05	201	44	130	27	29
unique_3846	153	347	662	ENSP00000402478	47	226	574	6.65e-05	201	44	130	27	29
unique_3846	153	347	662	ENSP00000396460	47	226	574	6.65e-05	201	44	130	27	29
unique_3878	50	133	205	ENSP00000342838	1130	1219	1371	9.65e-05	91	27	56	8	41
unique_3878	52	137	205	ENSP00000408734	172	262	337	1.32e-04	93	27	57	9	42
unique_3878	52	137	205	ENSP00000446490	296	386	461	1.43e-04	93	27	57	9	42
unique_3878	62	131	205	ENSP00000397550	330	413	488	3.37e-04	84	27	43	14	34
unique_3943	199	432	512	ENSP00000483552	149	382	795	9.11e-09	267	68	133	66	46
unique_3943	199	432	512	ENSP00000268171	149	382	795	9.11e-09	267	68	133	66	46
unique_3970	1725	1805	3095	ENSP00000369205	262	339	994	0.006	81	20	58	3	3
unique_3977	59	709	1145	ENSP00000265986	52	657	1020	9.32e-95	653	217	387	49	77
unique_3977	863	1091	1145	ENSP00000265986	681	944	1020	5.34e-07	264	65	164	35	77
unique_3995	289	522	536	ENSP00000287169	53	270	716	8.97e-21	249	76	127	46	44
unique_4004	374	533	555	ENSP00000503894	401	552	574	2.67e-06	165	47	100	18	49
unique_4004	19	132	555	ENSP00000503894	33	149	574	4.12e-05	118	31	82	5	49
unique_4004	374	533	555	ENSP00000402478	401	552	574	2.67e-06	165	47	100	18	49
unique_4004	19	132	555	ENSP00000402478	33	149	574	4.12e-05	118	31	82	5	49
unique_4004	374	533	555	ENSP00000396460	401	552	574	2.67e-06	165	47	100	18	49
unique_4004	19	132	555	ENSP00000396460	33	149	574	4.12e-05	118	31	82	5	49
unique_4007	19	563	567	ENSP00000503894	33	552	574	9.85e-11	575	136	354	85	96
unique_4007	19	563	567	ENSP00000402478	33	552	574	9.85e-11	575	136	354	85	96
unique_4007	19	563	567	ENSP00000396460	33	552	574	9.85e-11	575	136	354	85	96
unique_4018	110	211	216	ENSP00000478469	725	819	821	4.51e-04	105	30	62	13	48
unique_4018	108	196	216	ENSP00000478469	741	819	821	0.001	89	26	53	10	48
unique_4070	128	678	683	ENSP00000429969	49	578	972	5.94e-12	589	145	347	97	81
unique_4070	327	473	683	ENSP00000373539	833	986	2552	0.005	162	45	94	23	22
unique_4084	152	319	639	ENSP00000300589	850	1024	1041	6.68e-09	178	53	112	13	26
unique_4084	342	562	639	ENSP00000351554	195	405	725	0.003	225	50	157	18	35
unique_4094	75	207	318	ENSP00000448517	76	200	444	2.49e-04	137	36	85	16	42
unique_4096	1060	1474	1686	ENSP00000435932	1375	1801	2003	1.65e-09	449	126	267	56	35
unique_4096	1004	1462	1686	ENSP00000435932	1375	1863	2003	2.37e-06	504	129	315	60	35
unique_4096	885	1234	1686	ENSP00000435932	1475	1776	2003	1.29e-04	359	85	208	66	35
unique_4151	1358	1735	2268	ENSP00000498132	51	399	641	7.93e-21	393	94	240	59	17
unique_4203	47	165	296	ENSP00000373539	1934	2076	2552	4.96e-07	146	46	70	30	70
unique_4203	189	277	296	ENSP00000373539	1949	2042	2552	0.001	99	35	49	15	70
unique_4203	50	118	296	ENSP00000502882	568	646	799	1.83e-04	79	32	37	10	23
unique_4203	50	118	296	ENSP00000502979	568	646	820	1.87e-04	79	32	37	10	23
unique_4203	50	218	296	ENSP00000296181	476	665	800	5.56e-04	202	54	103	45	57
unique_4203	125	199	296	ENSP00000296575	594	666	701	0.003	75	26	47	2	48
unique_4203	40	106	296	ENSP00000296575	602	669	701	0.003	69	26	40	3	48
unique_4203	187	277	296	ENSP00000405536	489	574	1753	0.005	100	34	43	23	31
unique_4203	187	277	296	ENSP00000200181	489	574	1823	0.005	100	34	43	23	31
unique_4244	379	419	653	ENSP00000286614	294	328	608	5.63e-04	41	20	15	6	6
unique_4287	350	453	540	ENSP00000408734	158	260	337	3.49e-07	110	33	64	13	19
unique_4287	350	453	540	ENSP00000446490	282	384	461	5.23e-07	110	33	64	13	19
unique_4287	350	447	540	ENSP00000342838	1118	1215	1371	1.52e-04	108	27	61	20	18
unique_4287	374	470	540	ENSP00000397550	330	442	488	3.30e-04	118	29	63	26	18
unique_4287	321	417	540	ENSP00000358997	277	391	713	8.02e-04	117	33	62	22	18
unique_4296	8	178	201	ENSP00000449241	407	573	1193	8.76e-06	177	46	115	16	85
unique_4327	445	496	704	ENSP00000261488	144	193	644	0.005	52	20	30	2	7
unique_4366	781	942	974	ENSP00000342838	1122	1274	1371	2.26e-05	168	40	107	21	17
unique_4373	83	183	225	ENSP00000385766	49	155	663	7.00e-04	108	31	69	8	45
unique_4374	165	321	334	ENSP00000373539	204	355	2552	1.33e-05	165	50	94	21	48
unique_4374	163	274	334	ENSP00000373539	1480	1589	2552	2.37e-04	119	34	69	16	48
unique_4374	201	317	334	ENSP00000373539	199	308	2552	3.95e-04	120	37	70	13	48
unique_4428	482	619	706	ENSP00000498670	742	863	1023	0.001	141	36	83	22	20
unique_4428	432	678	706	ENSP00000342838	1044	1276	1371	0.009	280	65	135	80	35
unique_4437	2488	2666	3001	ENSP00000373539	847	1023	2552	1.03e-13	191	61	104	26	7
unique_4437	2493	2581	3001	ENSP00000373539	2108	2201	2552	1.92e-09	95	35	53	7	7
unique_4437	2454	2545	3001	ENSP00000373539	900	990	2552	3.27e-08	93	33	57	3	7
unique_4437	2489	2645	3001	ENSP00000373539	2026	2164	2552	8.88e-06	159	46	91	22	7
unique_4437	2470	2645	3001	ENSP00000373539	1433	1595	2552	2.27e-05	182	46	111	25	7
unique_4437	2494	2647	3001	ENSP00000373539	1949	2123	2552	5.72e-05	183	46	100	37	7
unique_4437	2476	2547	3001	ENSP00000373539	287	360	2552	3.44e-04	76	27	43	6	7
unique_4437	2489	2639	3001	ENSP00000373539	177	312	2552	0.001	158	45	84	29	7
unique_4437	2481	2528	3001	ENSP00000373539	2139	2189	2552	0.003	52	20	27	5	7
unique_4437	2493	2645	3001	ENSP00000373539	222	361	2552	0.004	161	45	87	29	7
unique_4437	2502	2673	3001	ENSP00000373539	1364	1525	2552	0.004	184	46	104	34	7
unique_4437	2457	2703	3001	ENSP00000429969	35	291	972	1.03e-09	278	77	149	52	8
unique_4437	2469	2639	3001	ENSP00000429969	283	434	972	1.68e-08	177	51	95	31	8
unique_4437	2506	2550	3001	ENSP00000371633	621	666	761	3.31e-07	46	22	23	1	3
unique_4437	2602	2646	3001	ENSP00000371633	621	666	761	1.43e-04	47	22	22	3	3
unique_4437	2453	2535	3001	ENSP00000260356	532	608	1171	6.59e-04	84	27	49	8	3
unique_4451	324	391	2172	ENSP00000265986	51	115	1020	4.61e-05	68	24	41	3	3
unique_4456	166	232	562	ENSP00000449241	1081	1147	1193	1.70e-04	67	22	45	0	12
unique_4468	18	554	574	ENSP00000503894	21	555	574	0.0	537	296	239	2	94
unique_4468	18	554	574	ENSP00000402478	21	555	574	0.0	537	296	239	2	94
unique_4468	18	554	574	ENSP00000396460	21	555	574	0.0	537	296	239	2	94
unique_4478	219	359	563	ENSP00000358997	218	362	713	1.74e-05	146	40	100	6	25
unique_4478	216	511	563	ENSP00000446490	189	445	461	5.74e-04	302	65	186	51	53
unique_4478	216	511	563	ENSP00000408734	65	321	337	6.33e-04	302	65	186	51	53
unique_4478	202	384	563	ENSP00000397550	196	384	488	7.78e-04	199	52	121	26	33
unique_4495	110	196	217	ENSP00000449241	926	1012	1193	2.67e-25	87	40	47	0	40
unique_4514	468	658	2227	ENSP00000446490	190	383	461	4.55e-07	196	44	145	7	9
unique_4514	469	658	2227	ENSP00000408734	67	259	337	9.60e-07	195	44	144	7	9
unique_4514	466	674	2227	ENSP00000498670	673	875	1023	4.10e-06	222	48	142	32	9
unique_4514	459	648	2227	ENSP00000397550	202	400	488	1.83e-05	205	53	131	21	9
unique_4570	925	1028	2564	ENSP00000478469	738	820	821	6.84e-05	106	33	48	25	4
unique_4570	964	1028	2564	ENSP00000478469	737	802	821	8.30e-05	69	29	33	7	4
unique_4570	975	1030	2564	ENSP00000478469	729	786	821	2.49e-04	60	26	28	6	4
unique_4587	175	233	420	ENSP00000346845	268	325	899	0.004	59	23	35	1	14
unique_4587	175	233	420	ENSP00000369205	274	331	994	0.005	59	23	35	1	14
unique_4587	175	233	420	ENSP00000350680	295	352	1015	0.006	59	23	35	1	14
unique_4593	292	407	413	ENSP00000265986	293	393	1020	0.009	116	27	74	15	28
unique_4597	112	302	359	ENSP00000446490	192	383	461	8.32e-17	198	57	128	13	53
unique_4597	112	302	359	ENSP00000408734	68	259	337	1.12e-16	198	57	128	13	53
unique_4597	112	273	359	ENSP00000358997	218	394	713	2.94e-13	179	46	114	19	45
unique_4597	112	300	359	ENSP00000342838	1017	1218	1371	6.86e-13	209	53	129	27	53
unique_4597	107	297	359	ENSP00000397550	208	411	488	2.59e-11	211	56	128	27	53
unique_4597	89	306	359	ENSP00000498670	653	863	1023	8.10e-10	226	50	153	23	61
unique_4604	6001	6110	11945	ENSP00000346845	215	323	899	0.001	125	38	56	31	1
unique_4604	6001	6110	11945	ENSP00000369205	221	329	994	0.001	125	38	56	31	1
unique_4604	6001	6110	11945	ENSP00000350680	242	350	1015	0.002	125	38	56	31	1
unique_4643	80	656	666	ENSP00000503894	13	555	574	1.95e-119	578	204	338	36	87
unique_4643	80	656	666	ENSP00000402478	13	555	574	1.95e-119	578	204	338	36	87
unique_4643	80	656	666	ENSP00000396460	13	555	574	1.95e-119	578	204	338	36	87
unique_4649	992	1222	1446	ENSP00000291524	96	257	664	4.31e-06	231	58	104	69	21
unique_4649	637	702	1446	ENSP00000291524	196	259	664	0.003	66	22	42	2	21
unique_4649	1176	1230	1446	ENSP00000497203	1284	1337	1420	7.72e-04	56	25	28	3	4
unique_4649	985	1026	1446	ENSP00000494751	421	460	1279	0.003	42	18	22	2	9
unique_4649	636	716	1446	ENSP00000494751	517	597	1279	0.008	84	26	52	6	9
unique_4649	985	1026	1446	ENSP00000442024	346	385	785	0.003	42	18	22	2	9
unique_4649	636	716	1446	ENSP00000442024	442	522	785	0.006	84	26	52	6	9
unique_4722	464	654	949	ENSP00000446490	192	385	461	1.20e-12	196	52	137	7	20
unique_4722	464	654	949	ENSP00000408734	68	261	337	2.42e-12	196	52	137	7	20
unique_4722	451	698	949	ENSP00000498670	664	906	1023	3.78e-12	252	59	180	13	26
unique_4722	408	649	949	ENSP00000397550	163	413	488	2.41e-09	266	71	156	39	26
unique_4722	464	668	949	ENSP00000358997	218	437	713	8.65e-09	222	58	145	19	22
unique_4722	434	698	949	ENSP00000342838	987	1268	1371	7.47e-07	288	65	194	29	28
unique_4723	232	487	490	ENSP00000344477	21	210	215	4.52e-27	256	75	115	66	52
unique_4734	20	71	144	ENSP00000261488	142	186	644	0.001	52	17	28	7	36
unique_4786	58	206	211	ENSP00000478469	699	819	821	6.97e-04	152	36	82	34	71
unique_4811	205	401	511	ENSP00000408734	68	266	337	2.34e-15	209	56	131	22	39
unique_4811	205	400	511	ENSP00000446490	192	389	461	5.71e-15	208	56	130	22	38
unique_4811	190	399	511	ENSP00000498670	662	865	1023	1.27e-11	212	55	147	10	41
unique_4811	205	395	511	ENSP00000342838	1017	1224	1371	1.20e-10	208	50	141	17	37
unique_4811	205	394	511	ENSP00000358997	218	421	713	1.66e-09	211	54	129	28	37
unique_4811	199	390	511	ENSP00000397550	207	413	488	1.46e-06	219	54	126	39	38
unique_4834	163	207	260	ENSP00000389221	87	135	248	0.007	49	14	31	4	17
unique_4879	17	184	193	ENSP00000449241	402	562	1193	6.75e-05	177	50	102	25	87
unique_4960	515	655	1909	ENSP00000408734	113	237	337	4.40e-07	153	48	65	40	7
unique_4960	515	655	1909	ENSP00000446490	237	361	461	5.61e-07	153	48	65	40	7
unique_4960	539	653	1909	ENSP00000358997	280	389	713	4.00e-06	120	35	70	15	6
unique_4960	480	629	1909	ENSP00000342838	1036	1170	1371	6.08e-05	157	44	84	29	8
unique_4960	599	628	1909	ENSP00000397550	328	357	488	0.007	30	14	16	0	2
unique_4973	12	109	238	ENSP00000478469	711	808	821	0.006	105	33	58	14	41
unique_4974	492	661	770	ENSP00000449241	406	572	1193	3.68e-09	176	49	112	15	22
unique_4988	1019	1198	1670	ENSP00000361027	477	685	1085	0.004	214	54	121	39	11
unique_4991	273	351	552	ENSP00000397550	331	414	488	6.46e-07	89	28	46	15	14
unique_4991	268	364	552	ENSP00000446490	302	391	461	2.27e-04	103	30	54	19	18
unique_4991	268	364	552	ENSP00000408734	178	267	337	2.57e-04	103	30	54	19	18
unique_4992	73	290	508	ENSP00000265986	69	293	1020	2.97e-10	228	57	158	13	43
unique_5025	295	751	1029	ENSP00000496390	82	515	600	8.31e-10	468	88	335	45	44
unique_5025	295	751	1029	ENSP00000494136	82	515	600	8.31e-10	468	88	335	45	44
unique_5042	159	285	359	ENSP00000457262	44	171	196	3.57e-04	138	32	85	21	35
unique_5052	642	662	1217	ENSP00000260356	384	404	1171	0.002	21	15	6	0	5
unique_5052	641	702	1217	ENSP00000260356	496	551	1171	0.008	62	19	37	6	5
unique_5057	168	221	229	ENSP00000236192	51	104	142	1.92e-09	54	24	30	0	24
unique_5058	180	407	681	ENSP00000408734	24	261	337	7.13e-16	241	59	166	16	33
unique_5058	180	407	681	ENSP00000446490	148	385	461	2.04e-15	241	59	166	16	33
unique_5058	219	462	681	ENSP00000342838	1017	1275	1371	5.21e-11	265	68	170	27	36
unique_5058	219	422	681	ENSP00000498670	677	876	1023	1.33e-10	212	53	139	20	30
unique_5058	219	410	681	ENSP00000397550	213	434	488	7.18e-04	236	58	120	58	28
unique_5072	32	80	143	ENSP00000260408	459	505	749	0.004	49	18	29	2	34
unique_5072	46	70	143	ENSP00000498074	164	189	926	0.009	26	12	13	1	17
unique_5078	59	119	374	ENSP00000402228	66	122	433	2.55e-04	61	18	39	4	16
unique_5079	156	248	652	ENSP00000503894	47	143	574	2.05e-08	97	30	63	4	14
unique_5079	156	248	652	ENSP00000402478	47	143	574	2.05e-08	97	30	63	4	14
unique_5079	156	248	652	ENSP00000396460	47	143	574	2.05e-08	97	30	63	4	14
unique_5086	298	421	608	ENSP00000429969	63	171	972	9.51e-05	127	36	70	21	20
unique_5086	234	323	608	ENSP00000373539	1520	1604	2552	0.001	96	28	51	17	15
unique_5089	30	115	296	ENSP00000313419	300	382	558	4.58e-04	86	26	57	3	29
unique_5089	30	115	296	ENSP00000437940	300	382	557	4.70e-04	86	26	57	3	29
unique_5112	195	488	570	ENSP00000464447	71	426	460	2.12e-04	383	87	180	116	52
unique_5125	755	966	1014	ENSP00000483552	193	402	795	0.004	232	54	136	42	21
unique_5125	755	966	1014	ENSP00000268171	193	402	795	0.004	232	54	136	42	21
unique_5130	90	374	475	ENSP00000435932	391	673	2003	2.48e-31	289	82	197	10	60
unique_5143	1	68	2856	ENSP00000346845	261	324	899	5.06e-04	68	25	39	4	2
unique_5147	938	1225	1355	ENSP00000484312	318	617	635	1.02e-20	321	80	187	54	21
unique_5151	276	363	1151	ENSP00000346845	252	334	899	0.004	88	27	56	5	8
unique_5151	276	363	1151	ENSP00000369205	258	340	994	0.005	88	27	56	5	8
unique_5151	276	363	1151	ENSP00000350680	279	361	1015	0.006	88	27	56	5	8
unique_5168	248	428	893	ENSP00000171887	47	197	1736	2.91e-09	185	43	104	38	20
unique_5172	1156	1375	2811	ENSP00000408734	54	272	337	1.88e-09	235	63	141	31	8
unique_5172	1171	1375	2811	ENSP00000498670	676	872	1023	3.62e-09	209	50	143	16	7
unique_5172	1156	1375	2811	ENSP00000446490	178	396	461	4.38e-09	235	63	141	31	8
unique_5172	1172	1408	2811	ENSP00000342838	1017	1268	1371	8.71e-09	259	59	171	29	8
unique_5172	1172	1363	2811	ENSP00000358997	218	421	713	4.91e-08	208	50	138	20	7
unique_5172	1171	1359	2811	ENSP00000397550	212	413	488	9.76e-05	217	55	119	43	7
unique_5199	86	203	310	ENSP00000420525	689	797	802	0.002	123	33	71	19	38
unique_5210	9	219	350	ENSP00000408734	68	273	337	1.68e-14	218	65	134	19	60
unique_5210	9	219	350	ENSP00000446490	192	397	461	2.77e-14	218	65	134	19	60
unique_5210	1	166	350	ENSP00000358997	211	380	713	9.03e-11	175	48	113	14	47
unique_5210	7	196	350	ENSP00000397550	211	413	488	1.87e-08	212	55	126	31	54
unique_5210	6	196	350	ENSP00000342838	1014	1217	1371	3.57e-06	217	56	122	39	55
unique_5227	982	1264	1364	ENSP00000483552	122	409	795	4.20e-10	311	78	182	51	21
unique_5227	982	1264	1364	ENSP00000268171	122	409	795	4.20e-10	311	78	182	51	21
unique_5266	1641	1701	2130	ENSP00000408734	174	236	337	2.27e-07	63	25	36	2	3
unique_5266	1641	1701	2130	ENSP00000446490	298	360	461	3.81e-07	63	25	36	2	3
unique_5266	1634	1701	2130	ENSP00000342838	1127	1196	1371	4.81e-05	72	21	45	6	3
unique_5266	1641	1678	2130	ENSP00000358997	325	364	713	6.09e-05	40	18	20	2	2
unique_5266	1652	1714	2130	ENSP00000397550	333	399	488	5.01e-04	70	21	39	10	3
unique_5285	53	423	811	ENSP00000291524	33	358	664	6.94e-47	372	119	206	47	77
unique_5285	498	748	811	ENSP00000291524	361	599	664	3.54e-11	258	63	169	26	77
unique_5285	146	326	811	ENSP00000497203	1166	1339	1420	9.36e-08	188	47	120	21	22
unique_5285	145	378	811	ENSP00000494751	427	639	1279	2.26e-07	237	49	161	27	29
unique_5285	145	378	811	ENSP00000442024	352	564	785	2.95e-07	237	50	160	27	29
unique_5305	113	372	547	ENSP00000342838	971	1223	1371	1.95e-10	291	74	148	69	48
unique_5305	150	367	547	ENSP00000408734	68	257	337	1.14e-07	224	52	132	40	40
unique_5305	150	368	547	ENSP00000446490	192	382	461	1.69e-07	225	52	133	40	40
unique_5305	141	368	547	ENSP00000498670	668	857	1023	3.42e-05	235	51	132	52	42
unique_5305	150	304	547	ENSP00000358997	218	374	713	0.002	161	37	114	10	28
unique_5312	13	146	289	ENSP00000512581	9	141	156	4.06e-49	134	73	60	1	46
unique_5364	1	52	112	ENSP00000403737	26	81	448	0.005	56	15	37	4	46
unique_5364	1	52	112	ENSP00000486498	26	81	449	0.005	56	15	37	4	46
unique_5379	1447	1774	2074	ENSP00000424603	427	727	819	3.62e-22	343	88	198	57	32
unique_5379	1039	1144	2074	ENSP00000424603	208	311	819	1.42e-13	106	43	61	2	32
unique_5379	1221	1343	2074	ENSP00000424603	304	408	819	1.31e-07	123	46	59	18	32
unique_5379	311	364	2074	ENSP00000424603	120	173	819	2.37e-05	54	19	35	0	32
unique_5379	2010	2066	2074	ENSP00000424603	749	804	819	5.53e-04	57	19	37	1	32
unique_5379	541	645	2074	ENSP00000478469	712	820	821	1.89e-05	110	40	64	6	6
unique_5379	513	629	2074	ENSP00000478469	703	819	821	0.004	122	42	70	10	6
unique_5379	490	547	2074	ENSP00000286614	292	341	608	1.96e-04	58	18	32	8	7
unique_5379	580	645	2074	ENSP00000286614	292	341	608	0.005	66	21	29	16	7
unique_5379	475	524	2074	ENSP00000286614	292	341	608	0.007	50	15	35	0	7
unique_5379	866	994	2074	ENSP00000346845	219	340	899	0.002	137	44	70	23	6
unique_5379	866	994	2074	ENSP00000369205	225	346	994	0.003	137	44	70	23	6
unique_5379	866	994	2074	ENSP00000350680	246	367	1015	0.004	137	44	70	23	6
unique_5395	75	319	368	ENSP00000385766	173	428	663	9.28e-12	258	77	166	15	67
unique_5395	123	295	368	ENSP00000385766	53	234	663	1.68e-08	186	57	112	17	67
unique_5395	76	313	368	ENSP00000385766	316	573	663	2.80e-08	259	78	159	22	67
unique_5395	230	317	368	ENSP00000385766	49	140	663	0.004	92	27	61	4	67
unique_5395	142	317	368	ENSP00000298119	52	246	720	1.63e-09	195	54	122	19	48
unique_5395	22	313	368	ENSP00000327336	31	312	369	1.69e-09	309	81	184	44	79
unique_5395	146	240	368	ENSP00000434849	55	156	514	0.002	102	31	64	7	45
unique_5395	196	311	368	ENSP00000434849	42	132	514	0.003	116	32	59	25	45
unique_5398	3713	3796	4195	ENSP00000478469	729	811	821	8.56e-04	85	26	56	3	2
unique_5401	49	249	392	ENSP00000408734	65	261	337	1.53e-11	212	57	129	26	51
unique_5401	49	249	392	ENSP00000446490	189	385	461	1.66e-11	212	57	129	26	51
unique_5401	48	245	392	ENSP00000498670	673	856	1023	7.67e-08	208	52	122	34	51
unique_5401	50	244	392	ENSP00000342838	1015	1217	1371	1.99e-07	218	59	121	38	50
unique_5401	52	248	392	ENSP00000358997	218	421	713	1.85e-05	217	52	132	33	50
unique_5401	51	244	392	ENSP00000397550	212	413	488	0.006	218	48	130	40	49
unique_5410	217	296	616	ENSP00000491063	137	221	509	0.009	85	22	58	5	13
unique_5412	740	958	4624	ENSP00000369205	233	459	994	0.001	231	54	161	16	5
unique_5412	740	958	4624	ENSP00000350680	254	480	1015	0.001	231	54	161	16	5
unique_5412	740	939	4624	ENSP00000346845	227	434	899	0.002	212	52	144	16	4
unique_5413	475	550	639	ENSP00000446490	301	381	461	7.07e-05	82	25	50	7	12
unique_5413	475	550	639	ENSP00000408734	177	257	337	7.51e-05	82	25	50	7	12
unique_5413	480	543	639	ENSP00000397550	330	407	488	0.005	82	27	33	22	10
unique_5417	185	416	665	ENSP00000408734	65	260	337	5.00e-13	234	50	144	40	35
unique_5417	185	416	665	ENSP00000446490	189	384	461	9.02e-13	234	50	144	40	35
unique_5417	189	468	665	ENSP00000342838	1018	1268	1371	1.27e-07	292	67	172	53	42
unique_5417	178	412	665	ENSP00000397550	203	413	488	1.73e-04	254	60	132	62	35
unique_5417	177	314	665	ENSP00000498670	665	803	1023	6.89e-04	145	40	92	13	21
unique_5450	230	404	431	ENSP00000449241	407	574	1193	2.75e-09	183	43	117	23	41
unique_5460	505	778	797	ENSP00000442024	329	557	785	3.21e-14	278	65	160	53	34
unique_5460	505	778	797	ENSP00000494751	404	632	1279	3.30e-14	278	65	160	53	35
unique_5460	505	784	797	ENSP00000494751	990	1230	1279	5.17e-10	280	66	175	39	35
unique_5460	519	704	797	ENSP00000497203	1159	1329	1420	3.22e-12	187	54	116	17	31
unique_5460	602	766	797	ENSP00000497203	440	572	1420	2.86e-05	165	38	95	32	31
unique_5460	521	767	797	ENSP00000291524	93	302	664	1.30e-06	250	61	146	43	31
unique_5466	703	794	810	ENSP00000478469	719	820	821	4.31e-04	102	37	55	10	12
unique_5466	719	798	810	ENSP00000478469	729	806	821	0.002	86	34	38	14	12
unique_5482	220	707	1036	ENSP00000496390	47	479	600	8.94e-56	496	148	277	71	47
unique_5482	220	707	1036	ENSP00000494136	47	479	600	8.94e-56	496	148	277	71	47
unique_5487	314	350	1113	ENSP00000362774	403	442	1192	2.68e-04	40	19	18	3	11
unique_5487	355	441	1113	ENSP00000362774	411	492	1192	0.001	92	28	49	15	11
unique_5487	314	350	1113	ENSP00000411767	403	442	1065	2.97e-04	40	19	18	3	11
unique_5487	355	441	1113	ENSP00000411767	411	492	1065	0.001	92	28	49	15	11
unique_5518	1446	1572	4500	ENSP00000408734	131	257	337	2.00e-11	131	47	76	8	3
unique_5518	1446	1572	4500	ENSP00000446490	255	381	461	5.20e-11	131	47	76	8	3
unique_5518	1443	1582	4500	ENSP00000342838	1081	1229	1371	4.17e-10	149	40	100	9	3
unique_5518	1390	1576	4500	ENSP00000358997	235	422	713	0.001	201	47	127	27	4
unique_5519	132	189	220	ENSP00000236192	59	116	142	3.47e-11	58	21	37	0	26
unique_5521	245	433	710	ENSP00000408734	68	261	337	2.56e-18	197	62	124	11	27
unique_5521	245	433	710	ENSP00000446490	192	385	461	9.28e-18	197	62	124	11	27
unique_5521	238	447	710	ENSP00000498670	670	875	1023	1.88e-09	218	51	147	20	30
unique_5521	240	481	710	ENSP00000342838	1012	1268	1371	1.72e-07	264	63	172	29	34
unique_5521	240	444	710	ENSP00000397550	208	443	488	2.35e-07	252	66	123	63	29
unique_5521	236	431	710	ENSP00000358997	209	420	713	3.07e-06	216	60	132	24	28
unique_5538	2101	2352	2461	ENSP00000408734	78	261	337	2.52e-08	256	59	121	76	10
unique_5538	2101	2352	2461	ENSP00000446490	202	385	461	5.20e-08	256	59	121	76	10
unique_5538	2107	2351	2461	ENSP00000358997	233	421	713	2.12e-06	252	60	122	70	10
unique_5538	2139	2215	2461	ENSP00000397550	256	343	488	2.03e-04	89	31	45	13	3
unique_5538	2105	2218	2461	ENSP00000342838	1037	1158	1371	0.001	124	31	81	12	5
unique_5550	77	106	1105	ENSP00000362774	411	440	1192	3.26e-05	30	17	13	0	5
unique_5550	151	179	1105	ENSP00000362774	411	440	1192	0.009	30	14	15	1	5
unique_5550	77	106	1105	ENSP00000411767	411	440	1065	3.42e-05	30	17	13	0	3
unique_5551	1786	1855	3956	ENSP00000397550	328	403	488	0.001	76	23	47	6	2
unique_5551	1669	1839	3956	ENSP00000408734	105	237	337	0.002	178	41	85	52	4
unique_5551	1790	1839	3956	ENSP00000446490	308	361	461	0.003	54	20	30	4	1
unique_5551	1769	1842	3956	ENSP00000342838	1128	1200	1371	0.004	81	25	41	15	2
unique_5559	132	296	774	ENSP00000358997	218	381	713	2.01e-08	172	48	109	15	21
unique_5559	132	278	774	ENSP00000408734	68	220	337	1.32e-06	163	42	95	26	24
unique_5559	382	418	774	ENSP00000408734	224	259	337	3.80e-04	37	19	17	1	24
unique_5559	132	278	774	ENSP00000446490	192	344	461	1.56e-06	155	43	102	10	24
unique_5559	382	418	774	ENSP00000446490	348	383	461	5.06e-04	37	19	17	1	24
unique_5559	127	272	774	ENSP00000342838	1012	1170	1371	2.61e-05	163	37	105	21	19
unique_5559	122	271	774	ENSP00000397550	203	357	488	6.99e-04	161	39	105	17	19
unique_5569	67	311	1598	ENSP00000358997	183	421	713	1.44e-08	265	61	158	46	15
unique_5569	81	365	1598	ENSP00000342838	995	1276	1371	1.59e-08	309	75	183	51	18
unique_5569	101	307	1598	ENSP00000397550	213	413	488	0.002	225	59	124	42	13
unique_5576	6352	6435	6667	ENSP00000296181	450	535	800	2.57e-04	86	26	58	2	1
unique_5584	111	153	213	ENSP00000356102	758	805	888	2.39e-04	48	18	25	5	20
unique_5585	55	503	1512	ENSP00000435932	379	841	2003	1.48e-33	491	130	291	70	30
unique_5589	215	335	903	ENSP00000346845	203	332	899	7.13e-04	136	46	69	21	13
unique_5589	215	335	903	ENSP00000350680	230	359	1015	0.001	136	46	69	21	13
unique_5589	243	331	903	ENSP00000478469	725	820	821	0.001	99	41	45	13	13
unique_5589	215	315	903	ENSP00000478469	717	820	821	0.001	115	43	47	25	13
unique_5589	215	335	903	ENSP00000369205	209	338	994	0.001	136	46	69	21	13
unique_5624	147	226	311	ENSP00000457262	44	126	196	6.73e-19	83	34	46	3	26
unique_5675	2311	2466	2486	ENSP00000342838	1123	1280	1371	1.46e-15	165	51	98	16	6
unique_5675	2245	2411	2486	ENSP00000408734	107	264	337	8.70e-13	173	61	91	21	7
unique_5675	2245	2411	2486	ENSP00000446490	231	388	461	3.58e-12	171	59	95	17	7
unique_5675	2257	2411	2486	ENSP00000358997	268	425	713	9.84e-10	166	50	97	19	6
unique_5675	2248	2405	2486	ENSP00000498670	721	857	1023	1.64e-09	160	49	86	25	6
unique_5675	2312	2402	2486	ENSP00000397550	304	412	488	8.42e-05	110	32	58	20	4
unique_5709	206	453	1162	ENSP00000291524	95	336	664	1.76e-48	250	98	142	10	41
unique_5709	929	1159	1162	ENSP00000291524	434	660	664	1.24e-16	233	61	164	8	41
unique_5709	211	414	1162	ENSP00000494751	430	615	1279	6.89e-16	213	66	111	36	22
unique_5709	160	416	1162	ENSP00000494751	944	1211	1279	0.009	292	63	170	59	22
unique_5709	211	414	1162	ENSP00000442024	355	540	785	7.20e-16	213	66	111	36	18
unique_5709	208	390	1162	ENSP00000497203	1165	1342	1420	1.09e-04	191	48	122	21	16
unique_5710	119	219	332	ENSP00000408734	167	264	337	2.52e-08	103	33	63	7	30
unique_5710	119	219	332	ENSP00000446490	291	388	461	5.58e-08	103	33	63	7	30
unique_5710	99	211	332	ENSP00000397550	287	413	488	7.16e-04	131	35	74	22	34
unique_5726	953	1008	1970	ENSP00000286614	293	342	608	0.003	57	22	27	8	3
unique_5728	825	1182	2278	ENSP00000483552	113	444	795	2.05e-12	399	101	190	108	16
unique_5728	825	1182	2278	ENSP00000268171	113	444	795	2.05e-12	399	101	190	108	16
unique_5728	2112	2158	2278	ENSP00000286614	292	338	608	0.003	47	18	29	0	2
unique_5740	455	636	1304	ENSP00000358997	187	363	713	1.26e-11	192	53	114	25	14
unique_5740	482	638	1304	ENSP00000446490	191	336	461	7.66e-10	164	46	93	25	15
unique_5740	1023	1059	1304	ENSP00000446490	349	384	461	0.003	37	18	18	1	15
unique_5740	482	638	1304	ENSP00000408734	67	212	337	4.92e-09	167	47	89	31	15
unique_5740	1024	1059	1304	ENSP00000408734	226	260	337	0.005	36	18	17	1	15
unique_5740	471	636	1304	ENSP00000342838	1005	1170	1371	3.83e-07	177	40	115	22	20
unique_5740	1028	1116	1304	ENSP00000342838	1190	1270	1371	0.004	91	27	52	12	20
unique_5740	478	635	1304	ENSP00000397550	208	357	488	0.002	168	38	102	28	12
unique_5746	2091	2210	2788	ENSP00000346845	223	344	899	0.007	124	27	91	6	4
unique_5777	16	87	105	ENSP00000457262	39	112	196	7.24e-09	74	23	49	2	69
unique_5779	308	462	945	ENSP00000361027	504	658	1085	1.23e-05	166	49	95	22	16
unique_5782	8	97	154	ENSP00000478469	729	820	821	1.84e-04	97	27	58	12	58
unique_5801	9	199	294	ENSP00000408734	68	256	337	3.48e-16	202	61	117	24	65
unique_5801	9	201	294	ENSP00000446490	192	382	461	5.55e-16	204	61	119	24	66
unique_5801	6	258	294	ENSP00000342838	1014	1277	1371	2.71e-14	270	69	178	23	86
unique_5801	1	256	294	ENSP00000498670	668	913	1023	9.51e-09	259	53	190	16	87
unique_5801	9	198	294	ENSP00000358997	218	416	713	2.24e-08	202	48	139	15	65
unique_5801	8	200	294	ENSP00000397550	212	414	488	9.99e-05	220	51	125	44	66
unique_5814	64	455	704	ENSP00000393151	269	656	807	4.47e-60	400	135	245	20	56
unique_5820	97	190	500	ENSP00000449241	943	1042	1193	2.03e-15	101	37	56	8	19
unique_5841	903	1255	2083	ENSP00000435932	1246	1607	2003	2.02e-04	378	102	235	41	17
unique_5853	1180	1468	1932	ENSP00000435932	1585	1852	2003	8.90e-05	308	78	171	59	15
unique_5853	1360	1578	1932	ENSP00000361027	431	646	1085	0.001	227	60	148	19	11
unique_5872	550	677	915	ENSP00000408734	156	272	337	2.66e-08	130	40	75	15	14
unique_5872	550	677	915	ENSP00000446490	280	396	461	3.23e-08	130	40	75	15	14
unique_5872	549	661	915	ENSP00000342838	1112	1217	1371	3.39e-06	115	31	73	11	12
unique_5872	570	665	915	ENSP00000358997	324	421	713	0.002	106	30	58	18	10
unique_5872	579	661	915	ENSP00000397550	330	413	488	0.005	92	27	48	17	9
unique_5880	192	305	321	ENSP00000373539	207	312	2552	1.74e-07	114	33	73	8	49
unique_5880	162	305	321	ENSP00000373539	847	987	2552	9.50e-06	152	46	87	19	49
unique_5880	149	274	321	ENSP00000373539	2055	2174	2552	3.60e-05	130	42	74	14	49
unique_5880	167	308	321	ENSP00000429969	71	208	972	0.005	146	42	92	12	44
unique_5908	17	218	332	ENSP00000408734	65	261	337	6.77e-14	215	60	124	31	61
unique_5908	17	218	332	ENSP00000446490	189	385	461	7.87e-14	215	60	124	31	61
unique_5908	20	213	332	ENSP00000342838	1017	1217	1371	8.17e-13	212	56	127	29	58
unique_5908	20	222	332	ENSP00000498670	677	865	1023	7.42e-08	217	52	123	42	61
unique_5908	52	216	332	ENSP00000358997	237	420	713	2.56e-07	187	49	113	25	50
unique_5908	143	213	332	ENSP00000397550	330	413	488	4.11e-07	84	30	41	13	21
unique_5927	378	468	572	ENSP00000397550	297	393	488	4.48e-05	99	27	62	10	16
unique_5927	366	492	572	ENSP00000408734	138	259	337	0.003	136	33	80	23	22
unique_5927	366	440	572	ENSP00000446490	262	333	461	0.005	75	24	48	3	13
unique_5930	4910	4982	5223	ENSP00000346845	272	333	899	0.004	74	26	35	13	1
unique_5930	4910	4982	5223	ENSP00000369205	278	339	994	0.005	74	26	35	13	1
unique_5930	4910	4982	5223	ENSP00000350680	299	360	1015	0.005	74	26	35	13	1
unique_5930	3582	3675	5223	ENSP00000513363	27	129	1212	0.006	103	29	65	9	2
unique_5957	28	288	1361	ENSP00000287169	11	253	716	2.12e-41	263	87	154	22	19
unique_5995	3600	3708	4150	ENSP00000513363	24	129	1212	5.14e-07	109	32	74	3	3
unique_5995	3585	3684	4150	ENSP00000513363	31	141	1212	0.002	113	30	68	15	3
unique_6015	275	395	688	ENSP00000342838	1041	1172	1371	0.003	132	32	89	11	18
unique_6015	358	415	688	ENSP00000408734	175	232	337	0.005	58	18	40	0	8
unique_6015	358	415	688	ENSP00000446490	299	356	461	0.007	58	18	40	0	8
unique_6044	115	236	239	ENSP00000361027	448	561	1085	0.002	135	39	62	34	51
unique_6047	193	306	387	ENSP00000397550	297	411	488	1.64e-05	117	32	80	5	29
unique_6047	181	255	387	ENSP00000408734	138	209	337	0.002	78	24	45	9	19
unique_6047	181	255	387	ENSP00000446490	262	333	461	0.002	75	24	48	3	19
unique_6047	172	255	387	ENSP00000358997	274	362	713	0.004	91	28	54	9	22
unique_6056	27	170	782	ENSP00000397550	205	342	488	2.00e-06	152	47	83	22	18
unique_6056	25	174	782	ENSP00000358997	208	351	713	0.005	157	44	93	20	19
unique_6059	383	554	585	ENSP00000310149	284	456	491	3.28e-09	185	44	116	25	29
unique_6064	101	177	1569	ENSP00000265986	68	150	1020	2.17e-05	84	25	51	8	5
unique_6068	45	190	282	ENSP00000346845	212	331	899	0.008	149	36	81	32	52
unique_6068	45	190	282	ENSP00000369205	218	337	994	0.008	149	36	81	32	52
unique_6089	616	717	717	ENSP00000497444	227	326	358	0.004	102	24	76	2	14
unique_6109	580	648	774	ENSP00000397550	307	373	488	4.32e-04	69	22	45	2	9
unique_6146	470	583	2550	ENSP00000478469	697	810	821	3.54e-04	121	29	78	14	4
unique_6146	504	579	2550	ENSP00000346845	229	298	899	0.001	76	30	40	6	3
unique_6146	504	579	2550	ENSP00000369205	235	304	994	0.001	76	30	40	6	3
unique_6146	504	579	2550	ENSP00000350680	256	325	1015	0.001	76	30	40	6	3
unique_6148	1125	1438	1882	ENSP00000494751	716	990	1279	9.29e-21	317	87	185	45	56
unique_6148	597	745	1882	ENSP00000494751	427	550	1279	2.04e-17	149	52	72	25	56
unique_6148	1556	1664	1882	ENSP00000494751	1013	1119	1279	1.31e-15	109	44	63	2	56
unique_6148	24	500	1882	ENSP00000494751	10	450	1279	3.40e-11	501	95	322	84	56
unique_6148	613	744	1882	ENSP00000494751	1026	1144	1279	1.29e-07	135	41	75	19	56
unique_6148	1557	1670	1882	ENSP00000497203	1169	1278	1420	1.13e-19	114	50	60	4	43
unique_6148	670	745	1882	ENSP00000497203	427	502	1420	4.03e-16	76	36	40	0	43
unique_6148	1119	1404	1882	ENSP00000497203	847	1106	1420	1.58e-07	291	57	198	36	43
unique_6148	27	363	1882	ENSP00000497203	6	293	1420	2.72e-04	349	69	207	73	43
unique_6148	597	745	1882	ENSP00000442024	352	475	785	1.44e-17	149	52	72	25	36
unique_6148	918	1195	1882	ENSP00000442024	537	758	785	7.86e-10	286	73	141	72	36
unique_6148	247	500	1882	ENSP00000442024	117	375	785	1.36e-07	270	58	185	27	36
unique_6148	1533	1633	1882	ENSP00000291524	89	175	664	0.007	104	27	57	20	5
unique_6151	273	469	708	ENSP00000408734	46	261	337	1.75e-19	221	65	127	29	28
unique_6151	273	469	708	ENSP00000446490	170	385	461	3.38e-19	221	65	127	29	28
unique_6151	281	519	708	ENSP00000342838	1017	1270	1371	2.73e-13	260	70	163	27	34
unique_6151	275	484	708	ENSP00000498670	665	876	1023	2.35e-12	225	51	146	28	30
unique_6151	281	471	708	ENSP00000397550	213	433	488	1.03e-06	230	58	124	48	27
unique_6152	529	590	665	ENSP00000261488	142	196	644	0.002	62	19	36	7	9
unique_6174	28	97	101	ENSP00000358407	717	772	791	0.003	70	22	34	14	69
unique_6189	286	419	795	ENSP00000486498	182	302	449	3.84e-07	134	33	88	13	26
unique_6189	711	780	795	ENSP00000486498	362	428	449	0.005	76	30	31	15	26
unique_6189	286	419	795	ENSP00000403737	182	302	448	4.04e-07	134	33	88	13	26
unique_6189	711	780	795	ENSP00000403737	361	427	448	0.005	76	30	31	15	26
unique_6214	19	931	1021	ENSP00000265986	46	944	1020	9.26e-99	925	251	636	38	89
unique_6237	44	212	240	ENSP00000449241	407	573	1193	3.86e-07	175	48	113	14	70
unique_6246	165	220	382	ENSP00000373539	846	902	2552	3.86e-04	57	22	34	1	18
unique_6246	153	218	382	ENSP00000373539	922	985	2552	0.009	66	21	43	2	18
unique_6246	146	229	382	ENSP00000260356	650	726	1171	0.002	85	26	50	9	22
unique_6296	232	335	2613	ENSP00000478469	718	820	821	2.53e-11	112	53	42	17	5
unique_6296	255	362	2613	ENSP00000478469	710	817	821	4.39e-11	114	48	54	12	5
unique_6296	180	306	2613	ENSP00000286614	203	340	608	0.006	139	37	89	13	5
unique_6301	266	412	489	ENSP00000408734	119	260	337	5.29e-08	154	39	96	19	30
unique_6301	266	412	489	ENSP00000446490	243	384	461	7.63e-08	154	39	96	19	30
unique_6301	286	354	489	ENSP00000358997	296	362	713	3.34e-07	71	28	37	6	14
unique_6301	307	408	489	ENSP00000342838	1122	1217	1371	0.005	103	21	74	8	21
unique_6312	1593	1769	2885	ENSP00000342838	1122	1294	1371	0.005	185	43	122	20	6
unique_6369	352	460	551	ENSP00000397550	294	413	488	4.92e-07	122	32	75	15	20
unique_6369	366	490	551	ENSP00000342838	1120	1241	1371	4.46e-05	137	34	76	27	23
unique_6371	150	429	468	ENSP00000422461	18	290	377	8.83e-04	306	66	181	59	60
unique_6371	263	429	468	ENSP00000402228	164	346	433	0.002	190	40	120	30	49
unique_6371	103	163	468	ENSP00000402228	75	131	433	0.002	65	21	32	12	49
unique_6373	36	139	348	ENSP00000429969	404	492	972	0.008	106	31	56	19	30
unique_6382	120	232	355	ENSP00000287169	106	203	716	3.96e-17	113	39	59	15	32
unique_6403	336	530	768	ENSP00000260356	377	549	1171	2.43e-18	198	66	104	28	36
unique_6403	408	615	768	ENSP00000260356	385	579	1171	3.24e-15	217	66	120	31	36
unique_6403	66	193	768	ENSP00000496959	140	264	1154	2.33e-07	135	36	82	17	17
unique_6403	75	210	768	ENSP00000268296	151	282	1164	2.82e-06	138	32	98	8	18
unique_6403	69	220	768	ENSP00000439894	18	167	1025	2.27e-05	155	41	106	8	20
unique_6403	445	527	768	ENSP00000347927	350	438	1372	4.45e-05	93	33	46	14	20
unique_6403	403	554	768	ENSP00000347927	950	1096	1372	5.73e-05	167	48	84	35	20
unique_6403	481	553	768	ENSP00000347927	695	765	1372	9.22e-05	83	31	30	22	20
unique_6403	408	528	768	ENSP00000347927	688	805	1372	0.002	138	45	56	37	20
unique_6403	65	225	768	ENSP00000349252	146	296	1171	7.07e-05	167	39	106	22	21
unique_6413	725	986	1004	ENSP00000494751	994	1215	1279	3.06e-20	271	77	136	58	26
unique_6413	728	988	1004	ENSP00000494751	408	623	1279	4.97e-13	267	64	146	57	26
unique_6413	415	978	1004	ENSP00000497203	867	1362	1420	1.01e-15	581	135	344	102	56
unique_6413	766	974	1004	ENSP00000497203	403	561	1420	2.38e-10	210	58	100	52	56
unique_6413	728	988	1004	ENSP00000442024	333	548	785	2.62e-13	267	64	146	57	26
unique_6413	719	1003	1004	ENSP00000291524	68	312	664	1.41e-10	296	69	165	62	28
unique_6416	62	143	253	ENSP00000434849	50	151	514	1.97e-04	103	33	48	22	32
unique_6416	45	125	253	ENSP00000327336	95	173	369	0.002	83	26	51	6	32
unique_6416	46	121	253	ENSP00000298119	61	133	720	0.010	77	26	46	5	30
unique_6448	108	142	146	ENSP00000397550	331	365	488	0.009	35	13	22	0	24
unique_6449	84	337	429	ENSP00000408734	27	261	337	1.64e-05	266	67	156	43	59
unique_6449	84	334	429	ENSP00000446490	151	383	461	1.80e-05	263	65	156	42	59
unique_6449	261	343	429	ENSP00000397550	331	439	488	0.001	112	31	49	32	19
unique_6471	477	655	1208	ENSP00000300589	841	1023	1041	6.27e-08	191	59	112	20	29
unique_6471	162	336	1208	ENSP00000300589	827	1014	1041	0.003	194	48	121	25	29
unique_6471	185	230	1208	ENSP00000316328	994	1039	1131	0.010	46	17	29	0	4
unique_6524	178	280	1658	ENSP00000313619	156	261	274	0.003	111	30	68	13	6
unique_6548	329	470	567	ENSP00000408734	116	259	337	3.26e-06	155	40	91	24	25
unique_6548	329	470	567	ENSP00000446490	240	383	461	3.62e-06	155	40	91	24	25
unique_6548	242	467	567	ENSP00000342838	1017	1217	1371	4.92e-05	235	56	136	43	40
unique_6548	368	487	567	ENSP00000397550	309	443	488	5.10e-04	139	37	79	23	21
unique_6548	368	470	567	ENSP00000358997	310	420	713	0.007	118	30	66	22	18
unique_6549	271	470	567	ENSP00000408734	86	259	337	9.12e-06	208	50	116	42	35
unique_6549	271	470	567	ENSP00000446490	210	383	461	9.16e-06	208	50	116	42	35
unique_6549	363	488	567	ENSP00000397550	304	444	488	5.28e-04	148	38	81	29	22
unique_6549	374	467	567	ENSP00000342838	1125	1217	1371	5.83e-04	96	23	68	5	17
unique_6551	177	285	290	ENSP00000350387	47	126	474	0.002	109	32	48	29	38
unique_6556	478	536	560	ENSP00000236192	52	110	142	8.12e-04	59	16	43	0	11
unique_6564	202	489	2431	ENSP00000265986	53	329	1020	1.65e-21	298	85	182	31	26
unique_6564	1010	1363	2431	ENSP00000265986	611	958	1020	5.24e-12	363	89	250	24	26
unique_6586	150	202	745	ENSP00000356102	629	687	888	0.006	59	20	33	6	7
unique_6591	355	393	915	ENSP00000369205	93	131	994	0.007	39	17	22	0	4
unique_6591	355	393	915	ENSP00000350680	114	152	1015	0.007	39	17	22	0	4
unique_6591	355	393	915	ENSP00000346845	87	125	899	0.008	39	17	22	0	4
unique_6597	124	223	242	ENSP00000457262	11	112	196	8.93e-05	105	26	71	8	41
unique_6623	347	434	948	ENSP00000411767	965	1051	1065	0.006	97	33	45	19	9
unique_6623	347	411	948	ENSP00000362774	965	1035	1192	0.009	74	26	36	12	7
unique_6664	402	484	570	ENSP00000397550	331	439	488	3.06e-04	112	32	48	32	15
unique_6665	226	475	570	ENSP00000446490	152	383	461	1.21e-05	261	63	158	40	44
unique_6665	226	475	570	ENSP00000408734	28	259	337	2.31e-05	261	63	158	40	44
unique_6665	402	484	570	ENSP00000397550	331	439	488	1.39e-04	112	32	48	32	15
unique_6666	337	415	463	ENSP00000408734	178	259	337	1.26e-04	86	29	46	11	17
unique_6666	337	415	463	ENSP00000446490	302	383	461	1.66e-04	86	29	46	11	17
unique_6666	342	424	463	ENSP00000397550	331	439	488	4.60e-04	112	31	49	32	18
unique_6670	234	484	579	ENSP00000446490	151	383	461	2.36e-05	262	62	160	40	43
unique_6670	234	484	579	ENSP00000408734	27	259	337	3.85e-05	262	62	160	40	43
unique_6670	411	493	579	ENSP00000397550	331	439	488	1.59e-04	112	32	48	32	14
unique_6672	234	484	579	ENSP00000446490	151	383	461	3.89e-06	262	63	159	40	43
unique_6672	234	484	579	ENSP00000408734	27	259	337	6.43e-06	262	63	159	40	43
unique_6672	411	493	579	ENSP00000397550	331	439	488	1.69e-04	112	32	48	32	14
unique_6681	582	826	1544	ENSP00000494751	994	1227	1279	3.75e-29	245	76	158	11	50
unique_6681	1264	1508	1544	ENSP00000494751	992	1202	1279	1.27e-25	246	77	133	36	50
unique_6681	1064	1526	1544	ENSP00000494751	222	621	1279	6.70e-22	481	112	270	99	50
unique_6681	561	867	1544	ENSP00000494751	400	670	1279	2.86e-15	313	80	185	48	50
unique_6681	1064	1526	1544	ENSP00000442024	147	546	785	3.73e-22	481	112	270	99	53
unique_6681	560	914	1544	ENSP00000442024	324	628	785	9.42e-16	361	89	210	62	53
unique_6681	1129	1512	1544	ENSP00000497203	997	1361	1420	3.55e-20	407	96	246	65	41
unique_6681	599	825	1544	ENSP00000497203	1165	1380	1420	8.63e-18	227	61	155	11	41
unique_6681	1378	1530	1544	ENSP00000497203	442	578	1420	5.44e-10	155	47	88	20	41
unique_6681	664	794	1544	ENSP00000497203	431	558	1420	1.39e-08	132	37	90	5	41
unique_6681	581	756	1544	ENSP00000291524	73	248	664	2.09e-11	189	53	110	26	26
unique_6681	1250	1468	1544	ENSP00000291524	51	248	664	2.46e-07	232	57	128	47	26
unique_6688	1777	1889	2850	ENSP00000478469	699	819	821	0.002	126	33	75	18	4
unique_6696	1399	1782	2156	ENSP00000429969	63	451	972	4.97e-05	433	119	221	93	18
unique_6696	1175	1384	2156	ENSP00000373539	1401	1596	2552	6.43e-05	220	62	124	34	42
unique_6696	1167	1424	2156	ENSP00000373539	2082	2353	2552	2.00e-04	281	64	185	32	42
unique_6696	383	595	2156	ENSP00000373539	1401	1598	2552	6.87e-04	222	62	127	33	42
unique_6696	647	859	2156	ENSP00000373539	1401	1598	2552	6.87e-04	222	62	127	33	42
unique_6696	911	1123	2156	ENSP00000373539	1401	1598	2552	0.002	222	60	129	33	42
unique_6705	134	248	299	ENSP00000373539	851	954	2552	8.77e-07	116	37	66	13	60
unique_6705	71	192	299	ENSP00000373539	2054	2157	2552	1.23e-04	122	37	67	18	60
unique_6705	72	234	299	ENSP00000373539	1440	1584	2552	0.006	165	46	97	22	60
unique_6768	178	278	338	ENSP00000350680	235	327	1015	0.001	101	28	65	8	30
unique_6769	351	372	1167	ENSP00000464447	70	91	460	2.37e-05	22	14	8	0	2
unique_6790	512	649	992	ENSP00000260356	378	515	1171	7.18e-07	141	41	94	6	34
unique_6790	458	619	992	ENSP00000260356	385	543	1171	2.86e-06	180	53	88	39	34
unique_6790	572	752	992	ENSP00000260356	383	547	1171	3.01e-05	184	49	113	22	34
unique_6790	629	788	992	ENSP00000260356	382	508	1171	8.12e-05	161	45	81	35	34
unique_6790	448	522	992	ENSP00000260356	488	570	1171	0.004	88	28	42	18	34
unique_6795	451	531	773	ENSP00000327336	94	175	369	1.98e-07	84	33	46	5	10
unique_6795	322	550	773	ENSP00000385766	263	551	663	1.63e-05	299	80	139	80	39
unique_6795	490	595	773	ENSP00000385766	313	420	663	0.006	111	40	63	8	39
unique_6795	452	547	773	ENSP00000385766	178	275	663	0.007	101	35	58	8	39
unique_6795	472	622	773	ENSP00000385766	52	203	663	0.008	163	55	85	23	39
unique_6795	442	531	773	ENSP00000298119	94	187	720	1.49e-04	94	32	58	4	12
unique_6798	1358	1411	2593	ENSP00000446490	297	350	461	0.005	55	22	31	2	2
unique_6798	2102	2195	2593	ENSP00000342838	1178	1274	1371	0.007	97	21	73	3	4
unique_6843	17	218	691	ENSP00000408734	67	261	337	3.99e-17	210	66	121	23	29
unique_6843	17	218	691	ENSP00000446490	191	385	461	2.47e-16	210	66	121	23	29
unique_6843	11	314	691	ENSP00000342838	1010	1298	1371	4.77e-11	335	80	178	77	44
unique_6843	17	217	691	ENSP00000358997	217	421	713	1.94e-10	221	63	122	36	29
unique_6843	3	215	691	ENSP00000498670	665	857	1023	5.49e-08	219	56	131	32	31
unique_6843	4	213	691	ENSP00000397550	199	413	488	3.67e-07	239	61	125	53	30
unique_6859	936	1043	1212	ENSP00000429969	56	157	972	4.97e-15	112	47	51	14	11
unique_6859	941	1073	1212	ENSP00000429969	296	414	972	1.33e-11	137	50	65	22	11
unique_6859	967	1073	1212	ENSP00000429969	45	139	972	1.05e-08	109	37	56	16	11
unique_6859	952	1043	1212	ENSP00000429969	111	203	972	2.67e-06	95	33	57	5	11
unique_6859	968	1072	1212	ENSP00000429969	283	383	972	3.56e-05	109	33	64	12	11
unique_6859	936	1098	1212	ENSP00000373539	1440	1588	2552	1.64e-13	170	56	86	28	16
unique_6859	936	1043	1212	ENSP00000373539	879	985	2552	2.08e-10	113	43	59	11	16
unique_6859	927	1116	1212	ENSP00000373539	195	372	2552	1.29e-08	193	49	126	18	16
unique_6859	926	1052	1212	ENSP00000373539	236	362	2552	5.65e-07	134	38	82	14	16
unique_6859	936	998	1212	ENSP00000373539	922	987	2552	2.49e-06	66	23	40	3	16
unique_6859	951	1098	1212	ENSP00000373539	1415	1546	2552	1.00e-05	151	46	83	22	16
unique_6859	936	1093	1212	ENSP00000373539	2051	2197	2552	1.74e-05	161	43	101	17	16
unique_6859	936	1099	1212	ENSP00000373539	837	987	2552	4.79e-05	169	49	97	23	16
unique_6859	923	965	1212	ENSP00000373539	949	993	2552	1.88e-04	45	18	25	2	16
unique_6859	951	1098	1212	ENSP00000373539	763	901	2552	0.007	167	46	74	47	16
unique_6859	578	882	1212	ENSP00000483552	106	402	795	8.47e-09	335	80	187	68	25
unique_6859	578	882	1212	ENSP00000268171	106	402	795	8.47e-09	335	80	187	68	25
unique_6859	965	1006	1212	ENSP00000371633	621	667	761	1.10e-04	47	18	24	5	3
unique_6859	927	991	1212	ENSP00000260356	547	608	1171	0.006	66	22	39	5	5
unique_6873	19	179	2879	ENSP00000342838	1054	1221	1371	2.68e-15	171	53	105	13	6
unique_6873	25	177	2879	ENSP00000358997	257	419	713	4.48e-14	164	46	106	12	5
unique_6873	7	175	2879	ENSP00000408734	91	256	337	7.25e-13	177	53	105	19	6
unique_6873	7	175	2879	ENSP00000446490	215	380	461	1.83e-12	177	53	105	19	6
unique_6873	25	175	2879	ENSP00000498670	718	855	1023	2.65e-09	154	40	95	19	5
unique_6873	6	175	2879	ENSP00000397550	226	413	488	4.31e-07	197	53	108	36	6
unique_6881	11	49	228	ENSP00000449241	394	432	1193	8.77e-04	39	13	26	0	17
unique_6882	117	218	448	ENSP00000411767	395	493	1065	4.23e-05	104	30	67	7	31
unique_6882	42	77	448	ENSP00000411767	408	444	1065	0.007	37	15	21	1	31
unique_6882	117	218	448	ENSP00000362774	395	493	1192	4.26e-05	104	30	67	7	31
unique_6882	42	77	448	ENSP00000362774	408	444	1192	0.006	37	15	21	1	31
unique_6953	38	199	242	ENSP00000449241	405	566	1193	2.12e-06	171	44	109	18	67
unique_6994	233	309	399	ENSP00000377890	100	166	582	1.85e-04	77	25	42	10	19
unique_6994	233	309	399	ENSP00000261488	143	209	644	0.001	77	22	45	10	19
unique_7027	248	359	469	ENSP00000373539	181	284	2552	0.007	112	29	75	8	24
unique_7032	28	533	545	ENSP00000503894	41	554	574	2.35e-08	555	120	345	90	93
unique_7032	28	533	545	ENSP00000402478	41	554	574	2.35e-08	555	120	345	90	93
unique_7032	28	533	545	ENSP00000396460	41	554	574	2.35e-08	555	120	345	90	93
unique_7050	3	99	203	ENSP00000397550	294	393	488	4.19e-06	105	29	63	13	48
unique_7050	35	123	203	ENSP00000408734	173	259	337	7.41e-04	95	24	57	14	44
unique_7050	21	123	203	ENSP00000446490	283	383	461	0.001	110	28	66	16	51
unique_7073	13	215	2095	ENSP00000408734	67	272	337	1.76e-20	212	66	131	15	10
unique_7073	13	215	2095	ENSP00000446490	191	396	461	8.25e-20	212	66	131	15	10
unique_7073	14	253	2095	ENSP00000342838	1017	1268	1371	5.41e-14	261	66	165	30	11
unique_7073	8	220	2095	ENSP00000498670	670	877	1023	1.12e-12	225	59	137	29	10
unique_7073	13	203	2095	ENSP00000358997	217	421	713	1.02e-11	210	61	125	24	9
unique_7073	9	199	2095	ENSP00000397550	208	413	488	1.18e-10	218	65	114	39	9
unique_7097	226	369	1258	ENSP00000408734	157	273	337	2.91e-08	147	43	71	33	11
unique_7097	195	369	1258	ENSP00000446490	261	397	461	5.18e-08	178	51	83	44	14
unique_7097	193	352	1258	ENSP00000342838	1088	1217	1371	1.58e-06	160	44	86	30	13
unique_7143	4	61	332	ENSP00000498670	456	519	1023	0.004	67	20	35	12	17
unique_7144	27	66	348	ENSP00000362774	412	450	1192	0.001	40	15	24	1	11
unique_7144	27	66	348	ENSP00000411767	412	450	1065	0.001	40	15	24	1	11
unique_7169	18	45	100	ENSP00000478469	623	650	821	0.008	28	12	16	0	28
unique_7182	1276	1447	4761	ENSP00000260356	382	555	1171	3.37e-17	191	62	93	36	21
unique_7182	644	801	4761	ENSP00000260356	384	548	1171	3.78e-16	169	54	100	15	21
unique_7182	467	636	4761	ENSP00000260356	372	546	1171	4.19e-16	179	62	104	13	21
unique_7182	533	697	4761	ENSP00000260356	383	554	1171	1.45e-14	176	58	103	15	21
unique_7182	869	1050	4761	ENSP00000260356	385	554	1171	1.67e-12	193	58	101	34	21
unique_7182	996	1157	4761	ENSP00000260356	385	543	1171	1.90e-12	172	56	93	23	21
unique_7182	928	1094	4761	ENSP00000260356	382	541	1171	3.98e-12	169	55	103	11	21
unique_7182	742	929	4761	ENSP00000260356	366	559	1171	3.28e-08	206	54	122	30	21
unique_7182	1108	1311	4761	ENSP00000260356	383	531	1171	3.77e-07	205	55	93	57	21
unique_7182	755	990	4761	ENSP00000260356	330	549	1171	1.20e-05	247	66	143	38	21
unique_7182	1066	1156	4761	ENSP00000347927	344	434	1372	1.25e-04	101	40	41	20	5
unique_7182	583	637	4761	ENSP00000347927	380	439	1372	0.001	60	25	30	5	5
unique_7182	978	1128	4761	ENSP00000347927	942	1096	1372	0.004	168	53	85	30	5
unique_7187	92	178	666	ENSP00000327336	224	316	369	2.42e-04	93	36	51	6	13
unique_7192	31	375	378	ENSP00000333203	51	367	407	3.01e-21	358	93	211	54	91
unique_7192	48	378	378	ENSP00000321853	105	401	492	5.91e-12	333	77	218	38	88
unique_7246	83	158	3984	ENSP00000478469	751	820	821	7.27e-04	76	26	44	6	2
unique_7246	467	795	3984	ENSP00000435932	1641	1907	2003	0.008	333	83	180	70	8
unique_7248	155	248	462	ENSP00000291524	101	192	664	0.004	97	33	56	8	20
unique_7251	383	502	922	ENSP00000295101	68	197	502	2.22e-07	134	38	78	18	13
unique_7252	274	614	618	ENSP00000402228	75	347	433	1.09e-08	362	88	164	110	55
unique_7252	307	614	618	ENSP00000422461	5	291	377	1.39e-05	334	78	183	73	50
unique_7275	1810	1957	2161	ENSP00000408734	159	258	337	6.21e-11	148	50	50	48	11
unique_7275	1596	1679	2161	ENSP00000408734	67	150	337	2.97e-04	84	25	59	0	11
unique_7275	1810	1957	2161	ENSP00000358997	310	419	713	1.43e-10	149	45	64	40	11
unique_7275	1594	1680	2161	ENSP00000358997	215	301	713	1.51e-05	89	31	54	4	11
unique_7275	1810	1957	2161	ENSP00000446490	283	382	461	2.23e-10	148	50	50	48	11
unique_7275	1596	1679	2161	ENSP00000446490	191	274	461	4.80e-04	84	25	59	0	11
unique_7275	1589	1693	2161	ENSP00000397550	205	308	488	1.36e-06	109	35	65	9	12
unique_7275	1803	1955	2161	ENSP00000397550	292	413	488	3.97e-04	165	44	66	55	12
unique_7275	1811	1957	2161	ENSP00000342838	1120	1219	1371	1.75e-06	147	37	63	47	10
unique_7275	2094	2152	2161	ENSP00000342838	1228	1283	1371	1.02e-04	59	20	36	3	10
unique_7275	1928	1957	2161	ENSP00000498670	828	857	1023	3.94e-05	30	16	14	0	6
unique_7275	1591	1679	2161	ENSP00000498670	671	761	1023	0.005	94	29	57	8	6
unique_7276	4	178	241	ENSP00000446490	206	383	461	2.07e-16	180	55	118	7	73
unique_7276	4	178	241	ENSP00000408734	82	259	337	2.23e-16	180	56	117	7	73
unique_7276	5	175	241	ENSP00000397550	228	413	488	2.97e-12	195	56	106	33	71
unique_7276	24	195	241	ENSP00000358997	253	437	713	8.75e-12	187	53	117	17	71
unique_7276	8	199	241	ENSP00000342838	1042	1242	1371	1.25e-09	204	46	143	15	80
unique_7278	1044	1108	2419	ENSP00000403737	2	68	448	3.67e-04	71	24	37	10	3
unique_7278	1044	1108	2419	ENSP00000486498	2	68	449	3.73e-04	71	24	37	10	3
unique_7280	319	621	968	ENSP00000483552	108	406	795	3.69e-11	329	84	189	56	31
unique_7280	319	621	968	ENSP00000268171	108	406	795	3.69e-11	329	84	189	56	31
unique_7290	133	259	1297	ENSP00000408734	83	211	337	7.09e-09	133	41	82	10	10
unique_7290	132	259	1297	ENSP00000446490	206	335	461	4.29e-08	134	41	83	10	10
unique_7290	133	258	1297	ENSP00000358997	233	363	713	3.15e-05	134	36	87	11	10
unique_7290	150	257	1297	ENSP00000397550	240	357	488	6.64e-05	118	35	73	10	8
unique_7290	222	260	1297	ENSP00000342838	1134	1172	1371	0.003	39	14	25	0	3
unique_7337	911	971	1030	ENSP00000373539	499	557	2552	0.006	61	22	37	2	6
unique_7346	857	931	2290	ENSP00000464447	366	436	460	1.95e-05	76	26	44	6	3
unique_7351	609	643	2332	ENSP00000286614	293	328	608	6.38e-04	36	15	20	1	2
unique_7358	1890	2005	2937	ENSP00000478469	701	820	821	5.29e-04	120	33	83	4	5
unique_7358	1943	2027	2937	ENSP00000478469	739	820	821	0.005	86	26	55	5	5
unique_7358	2719	2758	2937	ENSP00000373539	2421	2460	2552	0.004	40	13	27	0	1
unique_7370	302	493	795	ENSP00000408734	68	261	337	9.24e-14	198	59	129	10	24
unique_7370	302	493	795	ENSP00000446490	192	385	461	9.50e-14	198	59	129	10	24
unique_7370	293	491	795	ENSP00000358997	209	420	713	2.87e-10	217	57	137	23	25
unique_7370	302	539	795	ENSP00000342838	1017	1268	1371	2.86e-08	260	67	163	30	30
unique_7370	301	488	795	ENSP00000397550	212	413	488	2.47e-06	214	56	120	38	24
unique_7370	299	490	795	ENSP00000498670	674	857	1023	1.32e-05	194	46	136	12	24
unique_7385	1536	1813	2316	ENSP00000361027	447	685	1085	3.69e-04	287	75	155	57	12
unique_7451	589	684	970	ENSP00000287169	106	198	716	4.99e-16	96	33	60	3	10
unique_7469	148	216	713	ENSP00000449241	1082	1149	1193	3.03e-05	69	24	44	1	10
unique_7483	780	872	975	ENSP00000499921	150	232	313	0.002	94	28	54	12	10
unique_7513	482	848	880	ENSP00000496390	82	419	600	0.001	377	75	253	49	42
unique_7513	482	848	880	ENSP00000494136	82	419	600	0.001	377	75	253	49	42
unique_7551	1328	1562	1567	ENSP00000408734	66	268	337	0.003	242	63	133	46	15
unique_7551	1433	1548	1567	ENSP00000342838	1121	1217	1371	0.004	122	31	60	31	7
unique_7551	1328	1562	1567	ENSP00000446490	190	392	461	0.005	242	63	133	46	15
unique_7576	43	308	450	ENSP00000408734	25	272	337	2.19e-15	280	79	155	46	59
unique_7576	43	308	450	ENSP00000446490	149	396	461	3.87e-15	280	79	155	46	59
unique_7576	71	243	450	ENSP00000358997	207	363	713	9.46e-09	185	54	91	40	38
unique_7576	82	322	450	ENSP00000342838	1017	1251	1371	8.77e-08	266	55	155	56	54
unique_7576	76	308	450	ENSP00000498670	671	875	1023	4.60e-07	240	57	141	42	52
unique_7576	78	289	450	ENSP00000397550	209	413	488	1.38e-06	239	65	113	61	47
unique_7584	28	89	288	ENSP00000449241	1087	1148	1193	7.44e-05	62	22	40	0	22
unique_7595	2327	2401	2681	ENSP00000478469	738	819	821	0.001	82	26	49	7	3
unique_7613	49	784	1952	ENSP00000435932	375	1134	2003	9.63e-42	835	198	463	174	38
unique_7617	31	396	438	ENSP00000333203	67	399	407	1.58e-18	379	97	223	59	84
unique_7617	28	396	438	ENSP00000321853	105	417	492	4.46e-12	382	91	209	82	84
unique_7668	600	729	7449	ENSP00000346845	236	364	899	0.004	130	33	96	1	2
unique_7668	600	729	7449	ENSP00000369205	242	370	994	0.004	130	33	96	1	2
unique_7668	600	729	7449	ENSP00000350680	263	391	1015	0.004	130	33	96	1	2
unique_7695	289	373	658	ENSP00000457262	41	125	196	0.001	88	22	60	6	13
unique_7700	288	391	544	ENSP00000457262	28	126	196	1.21e-22	107	44	52	11	38
unique_7700	155	258	544	ENSP00000457262	33	135	196	1.78e-13	110	36	61	13	38
unique_7710	84	161	237	ENSP00000346845	232	336	899	3.49e-04	105	30	48	27	33
unique_7710	84	161	237	ENSP00000369205	238	342	994	4.14e-04	105	30	48	27	33
unique_7710	84	161	237	ENSP00000350680	259	363	1015	4.15e-04	105	30	48	27	33
unique_7722	879	1127	1162	ENSP00000494751	986	1231	1279	3.95e-31	250	81	164	5	22
unique_7722	905	1135	1162	ENSP00000494751	427	640	1279	2.17e-17	232	60	153	19	22
unique_7722	906	1120	1162	ENSP00000497203	1166	1378	1420	4.90e-21	217	61	150	6	19
unique_7722	929	1115	1162	ENSP00000497203	403	576	1420	5.33e-12	188	50	123	15	19
unique_7722	905	1135	1162	ENSP00000442024	352	565	785	1.65e-17	232	60	153	19	20
unique_7722	806	1084	1162	ENSP00000291524	11	272	664	2.98e-12	289	69	183	37	24
unique_7723	90	259	369	ENSP00000385766	56	218	663	0.010	186	52	95	39	46
unique_7756	135	176	1478	ENSP00000346845	50	91	899	0.004	42	14	28	0	3
unique_7759	488	753	774	ENSP00000494751	984	1225	1279	1.95e-37	266	88	154	24	37
unique_7759	537	771	774	ENSP00000494751	428	649	1279	6.30e-23	236	65	156	15	37
unique_7759	518	751	774	ENSP00000497203	1147	1377	1420	4.00e-25	234	63	168	3	30
unique_7759	560	742	774	ENSP00000497203	403	572	1420	9.56e-14	185	50	118	17	30
unique_7759	537	771	774	ENSP00000442024	353	574	785	3.21e-23	236	65	156	15	30
unique_7759	501	749	774	ENSP00000291524	74	308	664	1.82e-15	262	72	150	40	32
unique_7760	5121	5487	5664	ENSP00000351554	43	408	725	6.39e-08	402	92	239	71	22
unique_7760	4861	5431	5664	ENSP00000351554	151	697	725	1.69e-07	608	125	385	98	22
unique_7760	4859	5555	5664	ENSP00000351554	71	679	725	6.45e-07	728	152	426	150	22
unique_7760	4360	4840	5664	ENSP00000351554	119	574	725	0.001	496	99	342	55	22
unique_7760	5203	5635	5664	ENSP00000351554	23	406	725	0.002	444	88	285	71	22
unique_7760	3523	3621	5664	ENSP00000429969	683	776	972	9.86e-05	99	28	66	5	9
unique_7760	2471	2553	5664	ENSP00000429969	668	759	972	5.50e-04	92	28	55	9	9
unique_7760	2928	3008	5664	ENSP00000429969	663	747	972	0.001	85	29	52	4	9
unique_7760	2224	2337	5664	ENSP00000429969	669	783	972	0.002	122	36	71	15	9
unique_7760	1943	2065	5664	ENSP00000429969	670	776	972	0.005	123	31	76	16	9
unique_7792	1044	1110	2672	ENSP00000498670	300	365	1023	3.33e-04	69	22	42	5	6
unique_7792	526	612	2672	ENSP00000498670	300	367	1023	0.004	89	27	39	23	6
unique_7792	475	574	2672	ENSP00000429969	670	772	972	0.003	105	33	65	7	4
unique_7827	6	85	2606	ENSP00000478469	739	820	821	0.003	82	26	54	2	3
unique_7838	2921	2993	3827	ENSP00000429969	670	760	972	7.27e-05	91	30	43	18	2
unique_7886	1920	2027	2705	ENSP00000478469	728	816	821	0.002	110	29	58	23	10
unique_7886	1905	1997	2705	ENSP00000478469	728	816	821	0.003	98	27	57	14	10
unique_7886	1950	2042	2705	ENSP00000478469	728	816	821	0.003	98	28	56	14	10
unique_7886	1965	2057	2705	ENSP00000478469	728	816	821	0.004	98	27	57	14	10
unique_7886	1875	1952	2705	ENSP00000478469	728	816	821	0.004	89	24	54	11	10
unique_7886	2069	2147	2705	ENSP00000478469	729	816	821	0.006	88	22	57	9	10
unique_7907	1528	1623	4533	ENSP00000478469	730	816	821	8.14e-05	104	33	46	25	2
unique_7940	1410	1468	1902	ENSP00000300589	955	1013	1041	0.007	59	17	42	0	3
unique_7954	422	477	559	ENSP00000287169	102	157	716	1.36e-12	56	26	30	0	10
unique_7960	1271	1365	2849	ENSP00000346845	223	322	899	2.44e-04	101	32	62	7	3
unique_7960	1282	1365	2849	ENSP00000478469	737	820	821	5.86e-04	90	31	47	12	3
unique_7972	3674	3757	4117	ENSP00000478469	737	818	821	0.007	84	23	59	2	2
unique_7982	536	702	1147	ENSP00000373539	1982	2153	2552	6.89e-09	185	63	91	31	43
unique_7982	518	656	1147	ENSP00000373539	195	356	2552	2.96e-08	164	50	87	27	43
unique_7982	524	773	1147	ENSP00000373539	710	973	2552	7.36e-08	285	81	148	56	43
unique_7982	522	656	1147	ENSP00000373539	2009	2159	2552	6.70e-07	152	47	87	18	43
unique_7982	562	656	1147	ENSP00000373539	120	230	2552	8.70e-07	113	40	53	20	43
unique_7982	537	694	1147	ENSP00000373539	1369	1536	2552	4.66e-06	179	55	92	32	43
unique_7982	510	683	1147	ENSP00000373539	780	964	2552	5.47e-06	202	62	95	45	43
unique_7982	692	916	1147	ENSP00000373539	734	991	2552	9.30e-06	271	80	132	59	43
unique_7982	782	1002	1147	ENSP00000373539	118	330	2552	1.08e-05	251	66	117	68	43
unique_7982	784	982	1147	ENSP00000373539	748	946	2552	2.73e-04	233	64	101	68	43
unique_7982	538	656	1147	ENSP00000373539	134	270	2552	0.004	140	39	77	24	43
unique_7982	580	662	1147	ENSP00000373539	1953	2044	2552	0.007	92	27	56	9	43
unique_7982	753	872	1147	ENSP00000200181	473	598	1823	9.44e-05	133	43	70	20	30
unique_7982	647	820	1147	ENSP00000200181	478	648	1823	3.16e-04	186	56	103	27	30
unique_7982	519	641	1147	ENSP00000200181	460	596	1823	4.81e-04	141	44	75	22	30
unique_7982	753	872	1147	ENSP00000405536	473	598	1753	1.10e-04	133	43	70	20	30
unique_7982	647	820	1147	ENSP00000405536	478	648	1753	3.57e-04	186	56	103	27	30
unique_7982	519	641	1147	ENSP00000405536	460	596	1753	5.40e-04	141	44	75	22	30
unique_7982	922	988	1147	ENSP00000296575	609	669	701	1.34e-04	67	25	36	6	7
unique_7982	903	950	1147	ENSP00000296575	620	668	701	1.66e-04	49	20	28	1	7
unique_7982	546	602	1147	ENSP00000331736	125	190	611	1.39e-04	66	23	34	9	5
unique_7982	524	637	1147	ENSP00000296181	473	596	800	6.88e-04	133	46	59	28	10
unique_7982	562	615	1147	ENSP00000296181	563	613	800	0.006	57	24	24	9	10
unique_7982	918	1009	1147	ENSP00000392045	84	190	563	0.002	107	27	65	15	8
unique_7982	918	1009	1147	ENSP00000220809	84	190	563	0.002	107	27	65	15	8
unique_7985	3193	3323	3449	ENSP00000369205	232	352	994	8.44e-06	133	37	82	14	4
unique_7985	3193	3323	3449	ENSP00000346845	226	346	899	8.82e-06	133	37	82	14	4
unique_7985	3193	3323	3449	ENSP00000350680	253	373	1015	1.08e-05	133	37	82	14	4
unique_8043	691	764	927	ENSP00000408734	184	259	337	0.001	78	26	46	6	8
unique_8043	691	764	927	ENSP00000446490	308	383	461	0.002	78	26	46	6	8
unique_8061	329	369	1151	ENSP00000362774	411	445	1192	0.007	41	18	17	6	4
unique_8061	329	369	1151	ENSP00000411767	411	445	1065	0.009	41	18	17	6	4
unique_8064	2267	2346	2412	ENSP00000342838	1160	1242	1371	2.17e-06	83	25	55	3	3
unique_8064	2292	2341	2412	ENSP00000498670	826	875	1023	1.80e-04	50	16	34	0	7
unique_8064	1165	1275	2412	ENSP00000498670	671	778	1023	0.005	114	34	71	9	7
unique_8064	2267	2323	2412	ENSP00000408734	200	258	337	0.006	60	23	33	4	2
unique_8064	2267	2323	2412	ENSP00000446490	324	382	461	0.009	60	23	33	4	2
unique_8096	40	89	920	ENSP00000429969	726	776	972	0.008	52	20	29	3	5
unique_8135	48	125	187	ENSP00000459962	202	293	840	8.37e-04	93	29	48	16	55
unique_8135	96	149	187	ENSP00000459962	173	234	840	0.004	62	23	31	8	55
unique_8142	548	614	1046	ENSP00000287169	106	169	716	2.74e-17	67	32	32	3	6
unique_8193	13	211	328	ENSP00000300589	844	1010	1041	3.93e-16	199	66	101	32	94
unique_8193	15	280	328	ENSP00000300589	760	1023	1041	5.32e-16	277	79	174	24	94
unique_8193	156	309	328	ENSP00000300589	843	997	1041	6.87e-09	155	46	108	1	94
unique_8193	3	163	328	ENSP00000300589	862	1018	1041	2.03e-05	161	42	115	4	94
unique_8193	18	121	328	ENSP00000316328	993	1097	1131	5.61e-04	105	31	73	1	63
unique_8193	163	264	328	ENSP00000316328	994	1096	1131	0.006	103	28	74	1	63
unique_8208	4696	4880	5071	ENSP00000408734	136	257	337	4.87e-06	186	51	70	65	4
unique_8208	4696	4880	5071	ENSP00000446490	260	381	461	1.06e-05	186	51	70	65	4
unique_8263	1244	1665	2751	ENSP00000351554	199	671	725	0.003	476	103	316	57	15
unique_8316	731	817	877	ENSP00000457262	39	124	196	1.53e-13	89	33	51	5	22
unique_8316	128	233	877	ENSP00000457262	22	124	196	4.18e-06	106	26	77	3	22
unique_8318	3	442	443	ENSP00000234590	3	431	435	0.0	442	273	154	15	99
unique_8339	160	228	261	ENSP00000236192	47	115	142	1.08e-10	69	22	47	0	26
unique_8380	721	898	1317	ENSP00000446490	194	360	461	6.81e-11	185	54	106	25	14
unique_8380	721	898	1317	ENSP00000408734	70	236	337	4.52e-09	185	54	106	25	14
unique_8380	721	1022	1317	ENSP00000342838	1019	1282	1371	9.14e-08	326	83	157	86	23
unique_8380	719	956	1317	ENSP00000358997	218	427	713	1.17e-06	241	60	147	34	18
unique_8380	717	873	1317	ENSP00000498670	675	816	1023	4.08e-04	159	44	96	19	12
unique_8380	790	875	1317	ENSP00000397550	278	357	488	5.79e-04	88	25	53	10	7
unique_8384	109	256	277	ENSP00000287169	103	248	716	3.01e-15	155	46	93	16	53
unique_8393	2750	2835	3432	ENSP00000346845	291	384	899	0.010	94	24	62	8	3
unique_8393	2750	2835	3432	ENSP00000369205	297	390	994	0.010	94	24	62	8	3
unique_8393	2750	2835	3432	ENSP00000350680	318	411	1015	0.010	94	24	62	8	3
unique_8467	132	191	429	ENSP00000287169	106	162	716	1.46e-14	60	29	28	3	14
unique_8491	129	333	360	ENSP00000287169	55	253	716	2.88e-19	223	59	122	42	57
unique_8510	83	330	370	ENSP00000287169	22	262	716	1.45e-41	254	92	143	19	67
unique_8532	208	335	337	ENSP00000385766	400	563	663	0.005	170	45	77	48	38
unique_8574	154	892	1032	ENSP00000256637	135	787	832	1.09e-57	770	203	419	148	72
