# Supplementary material for: Molecular Mimicry between Toxoplasma gondii B-Cell Epitopes and Neurodevelopmental Proteins: An Immunoinformatic Approach
Source: Biomolecules. 2024 Aug 1;14(8):933. doi: 10.3390/biom14080933 (PMC11352964; doi:10.3390/biom14080933)
Supplement: Supplementary file 1 [file biomolecules-14-00933-s001.zip › Supplemental S2/random/blast-all_methods-hs_surface_random_24-filtered.txt]

unique_127	5	99	107	ENSP00000298119	580	673	720	0.008	95	21	73	1	89
unique_129	8	264	283	ENSP00000351908	674	933	1375	6.31e-22	274	76	167	31	91
unique_129	13	265	283	ENSP00000342838	1015	1276	1371	1.26e-13	270	64	181	25	89
unique_129	11	266	283	ENSP00000301178	538	806	895	1.37e-10	279	67	179	33	90
unique_264	24	144	144	ENSP00000295006	545	665	701	0.005	129	28	85	16	84
unique_459	25	458	469	ENSP00000499129	177	637	646	1.20e-80	468	163	264	41	93
unique_459	26	133	469	ENSP00000499129	63	170	646	4.14e-26	108	49	59	0	93
unique_459	349	449	469	ENSP00000499129	63	161	646	1.11e-15	102	42	56	4	93
unique_459	12	343	469	ENSP00000262455	17	366	407	7.48e-30	354	92	236	26	94
unique_459	356	462	469	ENSP00000262455	37	146	407	1.16e-08	111	23	83	5	94
unique_928	96	593	621	ENSP00000499129	186	637	646	3.62e-50	506	147	297	62	82
unique_928	86	213	621	ENSP00000499129	62	195	646	1.33e-14	135	39	88	8	82
unique_928	491	584	621	ENSP00000499129	70	161	646	1.61e-14	97	38	51	8	82
unique_928	107	197	621	ENSP00000499129	546	642	646	1.80e-04	98	27	63	8	82
unique_1208	71	557	559	ENSP00000262030	51	529	530	0.0	487	383	96	8	87
unique_1953	5	577	606	ENSP00000464447	6	456	460	1.47e-60	583	173	268	142	95
unique_2410	9	254	282	ENSP00000351908	686	933	1375	1.34e-40	250	83	161	6	87
unique_2410	1	254	282	ENSP00000342838	1009	1275	1371	1.54e-17	269	59	193	17	90
unique_5308	290	466	555	ENSP00000248450	108	281	435	2.75e-07	187	43	121	23	83
unique_5308	450	520	555	ENSP00000248450	96	169	435	3.17e-05	75	28	42	5	83
unique_5308	12	173	555	ENSP00000248450	89	239	435	0.001	164	40	109	15	83
unique_5308	225	415	555	ENSP00000248450	125	303	435	0.005	198	44	128	26	83
unique_5777	5	87	105	ENSP00000499129	66	150	646	6.14e-15	85	30	53	2	96
unique_5777	5	87	105	ENSP00000499129	181	265	646	3.50e-14	87	28	53	6	96
unique_5777	11	105	105	ENSP00000499129	535	631	646	2.83e-07	97	25	70	2	96
unique_5801	8	275	294	ENSP00000351908	685	947	1375	6.19e-26	273	78	180	15	91
unique_5801	9	268	294	ENSP00000414914	478	751	807	4.04e-19	283	70	181	32	88
unique_5801	6	258	294	ENSP00000342838	1014	1277	1371	2.77e-14	270	69	178	23	86
unique_5801	7	268	294	ENSP00000301178	540	819	895	3.99e-10	284	63	195	26	89
unique_6977	28	229	320	ENSP00000248450	102	293	435	1.48e-07	208	51	135	22	89
unique_6977	48	234	320	ENSP00000248450	78	253	435	1.29e-06	188	44	131	13	89
unique_6977	151	313	320	ENSP00000248450	90	244	435	2.12e-06	164	41	113	10	89
unique_6977	33	226	320	ENSP00000248450	231	430	435	5.29e-06	209	46	139	24	89
unique_7245	4	364	365	ENSP00000361965	2	351	364	1.54e-18	381	93	237	51	99
unique_7276	28	230	241	ENSP00000301178	583	799	895	2.64e-11	220	51	149	20	84
unique_7735	23	557	564	ENSP00000381736	18	549	554	0.0	535	383	149	3	95
unique_7735	18	507	564	ENSP00000262030	9	484	530	5.51e-23	510	122	334	54	87
unique_8135	14	155	187	ENSP00000401321	644	785	1049	3.08e-07	147	48	89	10	88
unique_8135	41	177	187	ENSP00000401321	739	877	1049	1.42e-04	144	45	87	12	88
unique_8135	40	140	187	ENSP00000401321	771	868	1049	5.26e-04	101	35	63	3	88
unique_8135	35	114	187	ENSP00000401321	799	877	1049	0.008	80	26	53	1	88
