# Supplementary material for: Molecular Mimicry between Toxoplasma gondii B-Cell Epitopes and Neurodevelopmental Proteins: An Immunoinformatic Approach
Source: Biomolecules. 2024 Aug 1;14(8):933. doi: 10.3390/biom14080933 (PMC11352964; doi:10.3390/biom14080933)
Supplement: Supplementary file 1 [file biomolecules-14-00933-s001.zip › Supplemental S2/random/blast-all_methods-hs_surface_random_24-protein_ids.txt]

ENSP00000248450
ENSP00000262030
ENSP00000262455
ENSP00000295006
ENSP00000298119
ENSP00000301178
ENSP00000342838
ENSP00000351908
ENSP00000361965
ENSP00000381736
ENSP00000401321
ENSP00000414914
ENSP00000464447
ENSP00000499129
