# Supplementary material for: Molecular Mimicry between Toxoplasma gondii B-Cell Epitopes and Neurodevelopmental Proteins: An Immunoinformatic Approach
Source: Biomolecules. 2024 Aug 1;14(8):933. doi: 10.3390/biom14080933 (PMC11352964; doi:10.3390/biom14080933)
Supplement: Supplementary file 1 [file biomolecules-14-00933-s001.zip › Supplemental S2/random/blast-all_methods-hs_surface_random_24.txt]

unique_2	1470	1592	2375	ENSP00000355746	3	106	449	0.006	123	35	69	19	5
unique_6	613	658	784	ENSP00000494248	18	63	107	0.002	46	16	30	0	6
unique_35	370	903	1044	ENSP00000426917	56	561	612	4.44e-55	549	154	337	58	51
unique_35	370	908	1044	ENSP00000498246	56	571	656	4.82e-55	559	154	342	63	52
unique_35	276	922	1044	ENSP00000381467	6	601	667	1.37e-42	671	171	401	99	62
unique_35	379	592	1044	ENSP00000494751	428	615	1279	1.46e-09	220	67	115	38	20
unique_35	352	611	1044	ENSP00000497274	1291	1529	1546	4.26e-05	270	61	168	41	25
unique_35	388	543	1044	ENSP00000497274	663	793	1546	1.86e-04	158	44	85	29	25
unique_62	128	221	279	ENSP00000351908	756	850	1375	6.75e-07	95	29	65	1	34
unique_62	158	220	279	ENSP00000414914	600	664	807	1.25e-05	65	21	42	2	23
unique_62	156	203	279	ENSP00000358997	319	368	713	2.00e-04	50	16	32	2	17
unique_62	156	203	279	ENSP00000377291	319	368	683	2.00e-04	50	16	32	2	17
unique_62	152	198	279	ENSP00000301178	649	695	895	0.003	47	13	34	0	17
unique_62	158	230	279	ENSP00000342838	1130	1199	1371	0.004	75	20	48	7	26
unique_75	766	1421	1941	ENSP00000497274	636	1233	1546	5.54e-107	664	229	361	74	72
unique_75	294	689	1941	ENSP00000497274	198	617	1546	7.47e-58	433	142	241	50	72
unique_75	1509	1734	1941	ENSP00000497274	1233	1419	1546	4.39e-47	226	95	92	39	72
unique_75	1815	1913	1941	ENSP00000497274	1423	1521	1546	1.10e-26	99	54	45	0	72
unique_75	780	996	1941	ENSP00000497274	1314	1525	1546	1.31e-14	225	65	139	21	72
unique_75	1821	1924	1941	ENSP00000497274	753	859	1546	4.87e-05	107	29	75	3	72
unique_75	758	1012	1941	ENSP00000494751	403	640	1279	3.91e-51	258	118	117	23	66
unique_75	290	693	1941	ENSP00000494751	12	394	1279	9.95e-50	405	112	270	23	66
unique_75	1507	1734	1941	ENSP00000494751	925	1112	1279	1.59e-39	228	85	103	40	66
unique_75	1818	1929	1941	ENSP00000494751	1119	1230	1279	1.51e-30	112	55	57	0	66
unique_75	1135	1421	1941	ENSP00000494751	672	927	1279	3.83e-26	291	70	182	39	66
unique_75	757	983	1941	ENSP00000494751	985	1205	1279	2.49e-12	234	62	152	20	66
unique_75	1632	1728	1941	ENSP00000494751	428	510	1279	2.21e-06	97	30	53	14	66
unique_75	1822	1908	1941	ENSP00000494751	528	615	1279	0.001	88	23	64	1	66
unique_75	1626	1701	1941	ENSP00000381467	87	168	667	4.00e-05	85	29	44	12	15
unique_75	781	992	1941	ENSP00000381467	99	304	667	0.001	224	53	141	30	15
unique_75	795	1062	1941	ENSP00000426917	75	339	612	2.42e-04	281	58	194	29	14
unique_75	795	1062	1941	ENSP00000498246	75	339	656	2.53e-04	281	58	194	29	14
unique_87	997	1255	1266	ENSP00000497274	1300	1529	1546	8.78e-31	260	81	148	31	56
unique_87	310	553	1266	ENSP00000497274	1298	1530	1546	9.13e-28	245	78	154	13	56
unique_87	296	573	1266	ENSP00000497274	620	884	1546	5.49e-19	291	77	175	39	56
unique_87	841	1265	1266	ENSP00000497274	490	866	1546	8.80e-15	434	101	267	66	56
unique_87	310	557	1266	ENSP00000494751	992	1227	1279	2.30e-30	249	84	151	14	64
unique_87	742	1260	1266	ENSP00000494751	750	1227	1279	5.45e-27	543	132	322	89	64
unique_87	1013	1249	1266	ENSP00000494751	426	622	1279	3.75e-19	238	67	129	42	64
unique_87	278	572	1266	ENSP00000494751	372	640	1279	7.19e-19	302	80	182	40	64
unique_87	311	486	1266	ENSP00000381467	76	251	667	3.14e-14	188	55	109	24	36
unique_87	943	1217	1266	ENSP00000381467	21	277	667	7.65e-13	290	72	170	48	36
unique_87	326	597	1266	ENSP00000498246	60	350	656	4.27e-11	301	76	186	39	35
unique_87	1029	1204	1266	ENSP00000498246	77	235	656	1.68e-07	184	48	103	33	35
unique_87	326	597	1266	ENSP00000426917	60	350	612	7.51e-11	301	76	186	39	35
unique_87	1029	1204	1266	ENSP00000426917	77	235	612	1.73e-07	184	48	103	33	35
unique_104	93	148	625	ENSP00000401321	678	734	1049	7.31e-04	57	22	34	1	9
unique_117	57	313	424	ENSP00000351908	686	881	1375	2.87e-17	264	74	115	75	61
unique_117	49	315	424	ENSP00000301178	497	752	895	1.18e-11	294	72	157	65	63
unique_117	57	315	424	ENSP00000414914	478	697	807	1.10e-08	280	61	138	81	61
unique_117	75	222	424	ENSP00000342838	1010	1170	1371	2.51e-07	161	40	108	13	35
unique_117	57	222	424	ENSP00000377291	218	363	683	3.43e-06	178	38	96	44	39
unique_117	57	222	424	ENSP00000358997	218	363	713	4.10e-06	178	38	96	44	39
unique_124	57	455	504	ENSP00000262030	102	474	530	1.11e-28	406	109	257	40	79
unique_124	97	393	504	ENSP00000381736	134	428	554	4.79e-23	303	79	210	14	59
unique_125	136	172	324	ENSP00000261892	803	840	1100	2.37e-04	38	19	18	1	11
unique_127	5	99	107	ENSP00000298119	580	673	720	0.008	95	21	73	1	89
unique_129	8	264	283	ENSP00000351908	674	933	1375	6.31e-22	274	76	167	31	91
unique_129	85	264	283	ENSP00000414914	551	745	807	2.30e-15	195	51	129	15	64
unique_129	13	265	283	ENSP00000342838	1015	1276	1371	1.26e-13	270	64	181	25	89
unique_129	11	266	283	ENSP00000301178	538	806	895	1.37e-10	279	67	179	33	90
unique_129	8	206	283	ENSP00000377291	211	416	683	5.11e-08	211	47	147	17	70
unique_129	8	206	283	ENSP00000358997	211	416	713	5.17e-08	211	47	147	17	70
unique_144	143	318	683	ENSP00000248450	121	270	435	8.43e-06	179	48	99	32	26
unique_221	283	729	852	ENSP00000499129	178	590	646	1.20e-28	465	118	277	70	55
unique_221	284	364	852	ENSP00000499129	64	144	646	6.24e-12	81	27	54	0	55
unique_221	685	754	852	ENSP00000499129	197	268	646	2.30e-04	73	23	46	4	55
unique_221	302	385	852	ENSP00000499129	546	622	646	0.002	84	19	58	7	55
unique_221	685	725	852	ENSP00000499129	82	123	646	0.002	42	15	26	1	55
unique_221	284	673	852	ENSP00000262455	31	381	407	1.14e-06	403	87	251	65	46
unique_248	283	502	1129	ENSP00000351908	686	881	1375	2.10e-08	230	58	128	44	19
unique_248	274	496	1129	ENSP00000414914	469	688	807	1.86e-04	246	56	141	49	20
unique_248	469	493	1129	ENSP00000342838	1190	1215	1371	0.004	26	15	10	1	2
unique_264	24	144	144	ENSP00000295006	545	665	701	0.005	129	28	85	16	84
unique_271	153	758	765	ENSP00000381467	93	658	667	9.76e-77	615	188	369	58	79
unique_271	158	763	765	ENSP00000498246	61	653	656	5.27e-71	629	189	381	59	79
unique_271	158	709	765	ENSP00000426917	61	578	612	6.01e-63	568	171	331	66	72
unique_271	161	366	765	ENSP00000494751	428	615	1279	3.28e-08	209	53	132	24	28
unique_271	155	362	765	ENSP00000494751	1007	1205	1279	4.71e-04	218	57	132	29	28
unique_271	164	385	765	ENSP00000497274	657	862	1546	1.01e-05	231	50	147	34	30
unique_271	157	375	765	ENSP00000497274	1313	1530	1546	1.36e-05	237	53	147	37	30
unique_327	283	369	777	ENSP00000320709	14	96	245	4.25e-04	89	29	52	8	11
unique_333	863	983	1395	ENSP00000248450	90	208	435	1.36e-04	122	28	90	4	9
unique_338	265	349	895	ENSP00000320709	40	135	245	0.009	96	31	54	11	9
unique_350	225	339	3185	ENSP00000346845	245	345	899	2.56e-04	116	32	68	16	4
unique_350	225	339	3185	ENSP00000350152	245	345	988	2.69e-04	116	32	68	16	4
unique_350	225	339	3185	ENSP00000369205	251	351	994	2.74e-04	116	32	68	16	4
unique_442	286	514	583	ENSP00000501257	67	292	568	7.88e-09	241	71	143	27	39
unique_449	287	346	436	ENSP00000339168	39	98	272	1.99e-05	60	22	38	0	14
unique_449	265	356	436	ENSP00000332723	16	116	278	0.002	103	38	52	13	21
unique_458	96	303	513	ENSP00000351908	734	926	1375	8.48e-17	217	63	121	33	41
unique_458	35	270	513	ENSP00000301178	537	759	895	1.22e-10	249	53	157	39	46
unique_458	33	258	513	ENSP00000377291	211	421	683	6.22e-10	234	57	146	31	44
unique_458	33	258	513	ENSP00000358997	211	421	713	6.40e-10	234	57	146	31	44
unique_458	10	259	513	ENSP00000414914	439	694	807	2.21e-09	280	65	161	54	49
unique_458	7	266	513	ENSP00000342838	981	1230	1371	1.45e-06	277	57	176	44	51
unique_459	25	458	469	ENSP00000499129	177	637	646	1.20e-80	468	163	264	41	93
unique_459	26	133	469	ENSP00000499129	63	170	646	4.14e-26	108	49	59	0	93
unique_459	349	449	469	ENSP00000499129	63	161	646	1.11e-15	102	42	56	4	93
unique_459	12	343	469	ENSP00000262455	17	366	407	7.48e-30	354	92	236	26	94
unique_459	356	462	469	ENSP00000262455	37	146	407	1.16e-08	111	23	83	5	94
unique_506	224	357	758	ENSP00000401321	1	125	1049	3.83e-07	139	47	73	19	32
unique_506	533	640	758	ENSP00000401321	28	134	1049	3.29e-04	116	36	63	17	32
unique_506	250	644	758	ENSP00000415187	62	436	808	3.95e-07	424	105	241	78	52
unique_506	533	670	758	ENSP00000311545	188	332	887	0.002	154	38	91	25	18
unique_532	337	567	672	ENSP00000351908	685	886	1375	1.22e-07	235	56	142	37	34
unique_532	473	628	672	ENSP00000342838	1137	1288	1371	1.88e-04	166	44	98	24	23
unique_532	466	619	672	ENSP00000414914	600	744	807	0.010	171	38	90	43	23
unique_545	92	182	4007	ENSP00000478469	735	820	821	5.57e-04	95	30	52	13	2
unique_545	92	182	4007	ENSP00000352177	735	820	821	5.57e-04	95	30	52	13	2
unique_549	32	123	143	ENSP00000357397	309	399	797	0.006	97	26	60	11	64
unique_549	32	123	143	ENSP00000353892	309	399	773	0.006	97	26	60	11	64
unique_567	31	291	407	ENSP00000301178	538	800	895	2.96e-08	281	60	183	38	64
unique_567	31	322	407	ENSP00000414914	474	773	807	4.15e-07	320	65	207	48	72
unique_567	35	201	407	ENSP00000351908	686	847	1375	1.01e-06	175	46	108	21	41
unique_567	33	296	407	ENSP00000342838	1015	1280	1371	1.72e-05	285	55	190	40	65
unique_567	34	199	407	ENSP00000377291	217	390	683	0.004	178	47	115	16	41
unique_567	34	199	407	ENSP00000358997	217	390	713	0.004	178	47	115	16	41
unique_568	142	354	559	ENSP00000401321	625	831	1049	5.41e-05	216	68	136	12	43
unique_568	116	255	559	ENSP00000401321	713	836	1049	1.07e-04	140	49	75	16	43
unique_598	471	893	2159	ENSP00000415187	35	434	808	1.21e-42	442	150	231	61	60
unique_598	817	1256	2159	ENSP00000415187	45	439	808	4.80e-37	450	147	238	65	60
unique_598	254	639	2159	ENSP00000415187	35	434	808	1.60e-32	421	139	226	56	60
unique_598	1118	1499	2159	ENSP00000415187	30	433	808	4.46e-32	429	139	218	72	60
unique_598	563	957	2159	ENSP00000415187	45	449	808	1.60e-27	435	137	228	70	60
unique_598	1045	1418	2159	ENSP00000415187	44	434	808	3.02e-27	415	126	224	65	60
unique_598	204	555	2159	ENSP00000415187	71	434	808	4.28e-23	395	114	207	74	60
unique_598	198	423	2159	ENSP00000415187	209	433	808	5.59e-13	238	64	149	25	60
unique_598	204	346	2159	ENSP00000415187	306	442	808	2.41e-10	145	44	91	10	60
unique_598	569	852	2159	ENSP00000311545	36	303	887	1.29e-36	308	106	138	64	64
unique_598	350	595	2159	ENSP00000311545	33	300	887	1.37e-34	278	98	138	42	64
unique_598	737	997	2159	ENSP00000311545	33	306	887	5.19e-34	286	101	148	37	64
unique_598	228	469	2159	ENSP00000311545	41	300	887	2.35e-33	269	98	135	36	64
unique_598	308	554	2159	ENSP00000311545	33	300	887	1.03e-32	280	97	138	45	64
unique_598	1277	1499	2159	ENSP00000311545	47	300	887	2.74e-32	259	95	123	41	64
unique_598	1195	1458	2159	ENSP00000311545	47	300	887	7.59e-29	292	96	130	66	64
unique_598	187	423	2159	ENSP00000311545	37	300	887	1.20e-28	268	90	143	35	64
unique_598	976	1210	2159	ENSP00000311545	47	300	887	5.65e-28	264	94	131	39	64
unique_598	1096	1338	2159	ENSP00000311545	41	305	887	4.06e-27	278	96	134	48	64
unique_598	853	1130	2159	ENSP00000311545	32	311	887	2.75e-26	305	105	148	52	64
unique_598	828	1078	2159	ENSP00000311545	41	300	887	1.11e-25	278	99	134	45	64
unique_598	528	766	2159	ENSP00000311545	36	300	887	1.25e-25	278	95	131	52	64
unique_598	189	345	2159	ENSP00000311545	140	308	887	2.59e-14	172	60	94	18	64
unique_598	1437	1560	2159	ENSP00000311545	41	169	887	1.01e-09	139	46	68	25	64
unique_598	187	308	2159	ENSP00000311545	178	312	887	0.001	136	40	81	15	64
unique_598	509	702	2159	ENSP00000401321	1	192	1049	1.79e-08	209	67	110	32	49
unique_598	1163	1372	2159	ENSP00000401321	1	206	1049	6.40e-08	225	71	120	34	49
unique_598	987	1119	2159	ENSP00000401321	1	124	1049	3.55e-07	137	44	76	17	49
unique_598	347	550	2159	ENSP00000401321	12	206	1049	6.75e-07	223	66	110	47	49
unique_598	1413	1501	2159	ENSP00000401321	1	85	1049	7.10e-07	90	30	54	6	49
unique_598	245	465	2159	ENSP00000401321	1	206	1049	2.91e-06	234	67	126	41	49
unique_598	675	876	2159	ENSP00000401321	1	237	1049	8.58e-05	253	69	117	67	49
unique_598	461	523	2159	ENSP00000371633	591	668	761	7.62e-05	78	29	34	15	14
unique_598	732	775	2159	ENSP00000371633	620	667	761	5.43e-04	48	23	21	4	14
unique_598	814	858	2159	ENSP00000371633	620	667	761	0.001	48	20	25	3	14
unique_598	1209	1259	2159	ENSP00000371633	613	667	761	0.002	55	22	29	4	14
unique_598	1464	1506	2159	ENSP00000371633	620	665	761	0.003	46	19	24	3	14
unique_598	560	606	2159	ENSP00000371633	620	667	761	0.003	48	21	26	1	14
unique_598	461	523	2159	ENSP00000329869	764	841	934	8.76e-05	78	29	34	15	15
unique_598	732	775	2159	ENSP00000329869	793	840	934	6.06e-04	48	23	21	4	15
unique_598	814	858	2159	ENSP00000329869	793	840	934	0.001	48	20	25	3	15
unique_598	1209	1300	2159	ENSP00000329869	786	870	934	0.001	96	29	52	15	15
unique_598	1464	1506	2159	ENSP00000329869	793	838	934	0.003	46	19	24	3	15
unique_598	560	606	2159	ENSP00000329869	793	840	934	0.004	48	21	26	1	15
unique_598	461	523	2159	ENSP00000371636	707	784	877	9.57e-05	78	29	34	15	15
unique_598	732	775	2159	ENSP00000371636	736	783	877	6.63e-04	48	23	21	4	15
unique_598	814	858	2159	ENSP00000371636	736	783	877	0.001	48	20	25	3	15
unique_598	1209	1300	2159	ENSP00000371636	729	813	877	0.001	96	29	52	15	15
unique_598	1464	1506	2159	ENSP00000371636	736	781	877	0.003	46	19	24	3	15
unique_598	560	606	2159	ENSP00000371636	736	783	877	0.004	48	21	26	1	15
unique_598	760	817	2159	ENSP00000398893	130	185	294	0.001	60	24	30	6	5
unique_598	1258	1300	2159	ENSP00000398893	143	184	294	0.003	45	19	21	5	5
unique_598	509	553	2159	ENSP00000386126	1013	1056	1447	0.002	45	20	24	1	4
unique_598	554	594	2159	ENSP00000386126	1017	1056	1447	0.007	41	19	21	1	4
unique_626	305	375	1602	ENSP00000355285	45	119	190	0.005	75	20	51	4	4
unique_654	30	204	324	ENSP00000440049	69	273	421	0.001	219	59	102	58	54
unique_654	59	232	324	ENSP00000312082	543	731	1060	0.003	192	54	117	21	54
unique_657	764	957	983	ENSP00000351908	734	929	1375	2.78e-21	198	62	130	6	20
unique_657	715	975	983	ENSP00000414914	477	760	807	3.34e-17	293	72	180	41	27
unique_657	716	855	983	ENSP00000358997	218	363	713	1.80e-13	150	43	93	14	14
unique_657	716	855	983	ENSP00000377291	218	363	683	1.91e-13	150	43	93	14	14
unique_657	699	965	983	ENSP00000342838	1000	1279	1371	1.18e-11	285	70	192	23	27
unique_657	704	965	983	ENSP00000301178	530	804	895	3.23e-10	281	58	198	25	27
unique_665	179	341	366	ENSP00000351908	785	939	1375	1.36e-10	165	46	107	12	45
unique_665	181	336	366	ENSP00000414914	601	746	807	4.61e-09	162	45	95	22	43
unique_665	39	311	366	ENSP00000342838	1015	1255	1371	1.55e-07	283	65	166	52	75
unique_665	177	329	366	ENSP00000301178	652	819	895	1.54e-05	181	39	101	41	42
unique_665	150	246	366	ENSP00000377291	291	398	683	8.38e-04	108	26	71	11	27
unique_665	150	278	366	ENSP00000358997	291	421	713	0.001	143	33	84	26	35
unique_676	46	116	669	ENSP00000266557	188	259	261	0.010	72	21	50	1	11
unique_709	1340	1488	1501	ENSP00000328968	1300	1475	2017	7.83e-07	176	42	107	27	11
unique_709	1331	1401	1501	ENSP00000328968	206	277	2017	0.003	73	23	47	3	11
unique_709	1345	1447	1501	ENSP00000328968	810	903	2017	0.003	106	27	64	15	11
unique_709	1340	1488	1501	ENSP00000398266	1299	1474	2016	7.90e-07	176	42	107	27	11
unique_709	1331	1401	1501	ENSP00000398266	206	277	2016	0.003	73	23	47	3	11
unique_709	1345	1447	1501	ENSP00000398266	810	903	2016	0.003	106	27	64	15	11
unique_716	59	135	266	ENSP00000478469	729	819	821	1.00e-06	91	32	45	14	38
unique_716	76	158	266	ENSP00000478469	712	788	821	2.60e-04	83	22	55	6	38
unique_716	59	135	266	ENSP00000352177	729	819	821	1.00e-06	91	32	45	14	38
unique_716	76	158	266	ENSP00000352177	712	788	821	2.60e-04	83	22	55	6	38
unique_766	60	262	366	ENSP00000248450	225	430	435	1.77e-10	208	53	148	7	60
unique_766	44	210	366	ENSP00000248450	128	281	435	1.04e-04	171	37	113	21	60
unique_766	49	253	366	ENSP00000248450	90	281	435	4.02e-04	208	44	145	19	60
unique_783	425	583	2001	ENSP00000351908	786	939	1375	8.60e-06	161	41	111	9	8
unique_799	28	136	594	ENSP00000349783	537	638	1192	0.002	109	25	77	7	18
unique_820	78	150	359	ENSP00000385766	314	391	663	7.04e-04	78	30	43	5	20
unique_830	1002	1048	1070	ENSP00000464447	374	421	460	4.36e-05	48	19	28	1	8
unique_830	449	486	1070	ENSP00000464447	71	108	460	1.30e-04	38	18	20	0	8
unique_831	288	376	732	ENSP00000248450	176	253	435	4.97e-05	89	22	56	11	12
unique_862	189	657	852	ENSP00000263980	85	533	816	1.04e-35	479	133	306	40	55
unique_868	341	434	1157	ENSP00000401321	745	836	1049	1.19e-06	94	35	57	2	29
unique_868	267	598	1157	ENSP00000401321	546	869	1049	0.001	362	96	198	68	29
unique_872	421	479	2030	ENSP00000349783	12	74	1192	5.51e-05	65	20	37	8	3
unique_880	359	532	612	ENSP00000494751	418	593	1279	4.58e-08	182	52	116	14	61
unique_880	111	310	612	ENSP00000494751	436	618	1279	1.33e-04	210	52	121	37	61
unique_880	113	284	612	ENSP00000381467	111	274	667	1.94e-06	180	46	110	24	51
unique_880	378	517	612	ENSP00000381467	105	260	667	2.63e-05	166	36	94	36	51
unique_880	385	507	612	ENSP00000497274	665	794	1546	8.17e-06	140	38	75	27	20
unique_880	389	532	612	ENSP00000426917	78	244	612	0.007	169	41	101	27	24
unique_880	457	532	612	ENSP00000498246	164	244	656	0.008	81	21	55	5	12
unique_886	909	1097	1387	ENSP00000351908	629	811	1375	7.09e-08	192	49	131	12	18
unique_886	1208	1273	1387	ENSP00000351908	814	881	1375	1.13e-04	68	24	42	2	18
unique_886	955	1096	1387	ENSP00000414914	466	624	807	2.68e-06	162	43	96	23	10
unique_886	1209	1290	1387	ENSP00000342838	1158	1242	1371	4.53e-04	86	25	56	5	6
unique_896	326	427	511	ENSP00000401321	228	330	1049	5.56e-11	111	39	55	17	47
unique_896	277	380	511	ENSP00000401321	216	330	1049	1.86e-08	122	40	57	25	47
unique_896	219	346	511	ENSP00000401321	228	329	1049	1.37e-06	138	41	51	46	47
unique_896	186	240	511	ENSP00000401321	271	330	1049	7.03e-05	62	24	29	9	47
unique_917	197	549	615	ENSP00000262030	154	502	530	6.94e-32	370	105	227	38	73
unique_917	46	144	615	ENSP00000262030	94	193	530	4.25e-04	100	26	73	1	73
unique_917	218	454	615	ENSP00000381736	182	416	554	5.13e-16	253	70	149	34	39
unique_928	96	593	621	ENSP00000499129	186	637	646	3.62e-50	506	147	297	62	82
unique_928	86	213	621	ENSP00000499129	62	195	646	1.33e-14	135	39	88	8	82
unique_928	491	584	621	ENSP00000499129	70	161	646	1.61e-14	97	38	51	8	82
unique_928	107	197	621	ENSP00000499129	546	642	646	1.80e-04	98	27	63	8	82
unique_928	99	246	621	ENSP00000262455	41	191	407	4.21e-09	154	41	104	9	46
unique_928	485	620	621	ENSP00000262455	31	169	407	1.68e-05	144	30	101	13	46
unique_932	1316	1445	3014	ENSP00000478469	708	813	821	2.27e-04	130	35	71	24	4
unique_932	1316	1445	3014	ENSP00000352177	708	813	821	2.27e-04	130	35	71	24	4
unique_932	1560	1652	3014	ENSP00000360039	354	450	660	0.008	97	25	68	4	3
unique_1002	414	592	877	ENSP00000346845	196	382	899	0.006	206	57	103	46	20
unique_1002	414	592	877	ENSP00000369205	202	388	994	0.008	206	57	103	46	20
unique_1002	414	592	877	ENSP00000350152	196	382	988	0.008	206	57	103	46	20
unique_1025	194	222	1416	ENSP00000349783	411	440	1192	1.43e-04	30	19	10	1	2
unique_1053	201	307	310	ENSP00000401321	761	867	1049	1.26e-09	107	38	69	0	46
unique_1053	167	304	310	ENSP00000401321	691	831	1049	2.00e-07	144	45	90	9	46
unique_1053	215	310	310	ENSP00000401321	628	737	1049	0.001	110	32	64	14	46
unique_1055	169	233	284	ENSP00000296452	894	955	3927	0.002	65	23	39	3	23
unique_1068	802	1000	1063	ENSP00000501257	65	263	568	3.02e-04	218	55	125	38	19
unique_1114	119	196	272	ENSP00000346845	232	336	899	5.31e-04	105	30	48	27	29
unique_1114	119	196	272	ENSP00000350152	232	336	988	6.47e-04	105	30	48	27	29
unique_1114	119	196	272	ENSP00000369205	238	342	994	6.47e-04	105	30	48	27	29
unique_1124	230	327	1765	ENSP00000351908	734	834	1375	1.22e-04	102	28	69	5	6
unique_1124	423	510	1765	ENSP00000342838	1190	1268	1371	0.006	90	26	51	13	5
unique_1124	423	462	1765	ENSP00000414914	660	703	807	0.006	44	18	22	4	2
unique_1163	1703	1813	2700	ENSP00000269576	324	428	585	0.009	113	32	71	10	4
unique_1186	977	1030	1179	ENSP00000351908	818	876	1375	0.004	59	22	32	5	5
unique_1189	235	465	517	ENSP00000426917	61	284	612	3.50e-13	240	66	149	25	45
unique_1189	235	452	517	ENSP00000381467	98	301	667	7.95e-13	222	67	133	22	42
unique_1189	235	465	517	ENSP00000498246	61	284	656	9.05e-13	240	66	149	25	45
unique_1189	231	498	517	ENSP00000497274	647	882	1546	2.89e-07	273	67	164	42	55
unique_1189	213	451	517	ENSP00000497274	1293	1517	1546	5.58e-04	241	52	171	18	55
unique_1189	238	451	517	ENSP00000494751	428	616	1279	0.001	219	53	131	35	41
unique_1191	2918	2983	3025	ENSP00000464447	383	433	460	0.005	66	20	31	15	2
unique_1197	201	506	514	ENSP00000248450	86	385	435	8.85e-13	315	69	222	24	60
unique_1197	216	412	514	ENSP00000248450	181	388	435	1.54e-05	212	48	145	19	60
unique_1208	71	557	559	ENSP00000262030	51	529	530	0.0	487	383	96	8	87
unique_1208	142	435	559	ENSP00000381736	128	417	554	1.79e-18	305	80	199	26	53
unique_1217	586	677	745	ENSP00000342838	1128	1218	1371	0.006	100	29	54	17	12
unique_1235	833	1513	1928	ENSP00000398266	1229	1922	2016	6.87e-21	753	158	464	131	58
unique_1235	250	618	1928	ENSP00000398266	1400	1713	2016	1.57e-09	379	76	228	75	58
unique_1235	402	615	1928	ENSP00000398266	703	898	2016	5.96e-06	223	47	140	36	58
unique_1235	772	1021	1928	ENSP00000398266	1500	1724	2016	2.16e-04	252	54	169	29	58
unique_1235	379	578	1928	ENSP00000398266	1151	1355	2016	0.004	221	38	146	37	58
unique_1235	833	1513	1928	ENSP00000328968	1230	1923	2017	6.87e-21	753	158	464	131	58
unique_1235	250	618	1928	ENSP00000328968	1401	1714	2017	1.61e-09	379	76	228	75	58
unique_1235	402	615	1928	ENSP00000328968	703	898	2017	6.12e-06	223	47	140	36	58
unique_1235	772	1021	1928	ENSP00000328968	1501	1725	2017	2.18e-04	252	54	169	29	58
unique_1235	379	578	1928	ENSP00000328968	1152	1356	2017	0.004	221	38	146	37	58
unique_1268	84	179	875	ENSP00000248450	90	183	435	0.001	97	25	68	4	11
unique_1269	61	104	518	ENSP00000480090	207	258	1733	0.003	52	19	25	8	8
unique_1279	159	192	821	ENSP00000349783	409	440	1192	0.004	34	16	16	2	10
unique_1279	89	132	821	ENSP00000349783	411	454	1192	0.004	45	18	25	2	10
unique_1350	34	362	567	ENSP00000500577	22	341	416	6.52e-24	338	88	223	27	58
unique_1350	34	362	567	ENSP00000461086	22	341	416	6.52e-24	338	88	223	27	58
unique_1355	284	356	529	ENSP00000248450	355	433	435	0.002	80	23	49	8	16
unique_1355	281	362	529	ENSP00000248450	217	307	435	0.010	93	25	55	13	16
unique_1369	1552	1738	3420	ENSP00000321427	799	988	989	0.002	203	49	125	29	5
unique_1413	233	283	293	ENSP00000296452	3442	3488	3927	7.00e-04	51	21	26	4	17
unique_1433	309	497	534	ENSP00000342838	1094	1275	1371	2.24e-09	199	49	123	27	35
unique_1433	314	433	534	ENSP00000351908	762	881	1375	1.40e-05	125	37	78	10	22
unique_1433	343	429	534	ENSP00000414914	600	690	807	3.37e-04	93	28	57	8	16
unique_1440	400	514	598	ENSP00000497274	309	436	1546	7.10e-04	131	35	77	19	19
unique_1447	177	339	395	ENSP00000393121	19	197	302	8.47e-08	182	47	113	22	41
unique_1492	29	61	70	ENSP00000357137	102	134	232	0.008	33	13	20	0	47
unique_1498	143	289	313	ENSP00000369205	202	330	994	8.60e-04	148	41	87	20	47
unique_1498	143	289	313	ENSP00000350152	196	324	988	0.001	148	41	87	20	47
unique_1500	56	128	381	ENSP00000514011	431	505	552	0.001	79	27	42	10	19
unique_1500	56	128	381	ENSP00000403731	431	505	552	0.001	79	27	42	10	19
unique_1531	159	316	349	ENSP00000261892	670	849	1100	0.010	188	42	108	38	45
unique_1553	291	408	1306	ENSP00000301178	642	753	895	0.006	118	26	86	6	9
unique_1577	143	196	224	ENSP00000305647	6	59	117	4.59e-04	54	17	37	0	24
unique_1584	440	601	808	ENSP00000475405	149	320	402	6.97e-05	176	47	111	18	20
unique_1584	440	601	808	ENSP00000422461	124	295	377	9.75e-05	176	47	111	18	20
unique_1588	208	252	359	ENSP00000301679	185	227	541	0.001	45	19	24	2	13
unique_1617	175	306	716	ENSP00000401321	1	124	1049	3.75e-08	134	44	78	12	21
unique_1617	155	239	716	ENSP00000401321	22	100	1049	1.10e-05	89	31	44	14	21
unique_1617	172	234	716	ENSP00000401321	76	136	1049	0.003	67	24	33	10	21
unique_1617	173	602	716	ENSP00000415187	71	443	808	5.64e-06	456	107	240	109	60
unique_1617	255	601	716	ENSP00000415187	68	401	808	3.88e-05	378	87	216	75	60
unique_1617	172	306	716	ENSP00000311545	55	203	887	0.001	155	40	89	26	19
unique_1624	97	311	461	ENSP00000401321	602	854	1049	1.97e-09	260	73	135	52	50
unique_1624	83	221	461	ENSP00000401321	698	832	1049	6.40e-05	139	42	93	4	50
unique_1631	317	460	565	ENSP00000415187	302	435	808	2.12e-04	148	48	82	18	28
unique_1631	303	415	565	ENSP00000415187	56	162	808	0.008	127	37	56	34	28
unique_1631	323	473	565	ENSP00000401321	1	140	1049	0.009	152	36	103	13	27
unique_1662	66	312	762	ENSP00000301178	538	801	895	7.32e-22	267	74	170	23	32
unique_1662	66	278	762	ENSP00000414914	474	711	807	5.12e-15	253	67	131	55	28
unique_1662	69	304	762	ENSP00000351908	685	926	1375	6.68e-15	247	72	159	16	31
unique_1662	70	318	762	ENSP00000342838	1017	1288	1371	2.41e-12	279	67	175	37	33
unique_1662	70	258	762	ENSP00000377291	218	420	683	4.59e-08	209	55	128	26	25
unique_1662	70	258	762	ENSP00000358997	218	420	713	4.67e-08	209	55	128	26	25
unique_1681	522	625	774	ENSP00000348169	154	261	817	3.90e-04	115	29	68	18	13
unique_1681	522	625	774	ENSP00000342535	154	261	817	3.90e-04	115	29	68	18	13
unique_1689	681	791	800	ENSP00000351908	817	933	1375	3.21e-05	124	36	68	20	24
unique_1689	509	591	800	ENSP00000351908	725	811	1375	5.21e-05	87	23	60	4	24
unique_1689	445	591	800	ENSP00000301178	521	680	895	1.05e-04	162	39	106	17	18
unique_1689	681	752	800	ENSP00000414914	630	705	807	0.001	80	22	46	12	9
unique_1710	107	703	793	ENSP00000498246	3	572	656	4.22e-59	615	162	390	63	75
unique_1710	107	663	793	ENSP00000426917	3	529	612	2.71e-55	569	150	365	54	70
unique_1710	118	401	793	ENSP00000381467	50	330	667	3.29e-48	292	106	167	19	36
unique_1710	156	374	793	ENSP00000494751	405	619	1279	2.35e-09	240	60	134	46	28
unique_1710	178	365	793	ENSP00000494751	1024	1204	1279	5.85e-05	202	52	115	35	28
unique_1710	168	408	793	ENSP00000497274	657	881	1546	6.78e-09	247	58	161	28	31
unique_1710	164	394	793	ENSP00000497274	1316	1534	1546	2.95e-06	250	65	135	50	31
unique_1727	139	355	674	ENSP00000311545	90	306	887	7.31e-20	237	75	122	40	35
unique_1727	140	372	674	ENSP00000311545	41	280	887	9.18e-19	261	81	131	49	35
unique_1727	161	314	674	ENSP00000415187	33	172	808	1.35e-18	154	59	81	14	34
unique_1727	158	364	674	ENSP00000415187	71	327	808	3.21e-16	272	80	112	80	34
unique_1727	158	310	674	ENSP00000415187	306	443	808	3.69e-16	153	52	86	15	34
unique_1727	178	344	674	ENSP00000415187	283	430	808	2.93e-13	167	50	98	19	34
unique_1727	154	358	674	ENSP00000415187	194	407	808	1.09e-11	233	67	119	47	34
unique_1727	284	382	674	ENSP00000415187	61	158	808	7.42e-07	107	37	53	17	34
unique_1727	241	311	674	ENSP00000371636	715	783	877	2.05e-05	73	26	41	6	29
unique_1727	275	370	674	ENSP00000371636	693	793	877	2.58e-05	106	34	57	15	29
unique_1727	175	221	674	ENSP00000371636	737	783	877	0.006	47	15	32	0	29
unique_1727	219	259	674	ENSP00000371636	737	776	877	0.007	41	14	26	1	29
unique_1727	275	370	674	ENSP00000371633	577	677	761	2.41e-05	106	34	57	15	26
unique_1727	241	311	674	ENSP00000371633	599	667	761	2.43e-05	73	26	41	6	26
unique_1727	175	221	674	ENSP00000371633	621	667	761	0.007	47	15	32	0	26
unique_1727	241	311	674	ENSP00000329869	772	840	934	2.42e-05	73	26	41	6	29
unique_1727	275	370	674	ENSP00000329869	750	850	934	2.57e-05	106	34	57	15	29
unique_1727	175	221	674	ENSP00000329869	794	840	934	0.006	47	15	32	0	29
unique_1727	219	259	674	ENSP00000329869	794	833	934	0.008	41	14	26	1	29
unique_1727	160	251	674	ENSP00000401321	1	79	1049	5.12e-04	93	30	48	15	17
unique_1727	138	227	674	ENSP00000401321	20	97	1049	0.001	92	31	45	16	17
unique_1727	215	252	674	ENSP00000386126	501	537	1447	0.002	38	17	20	1	9
unique_1727	221	273	674	ENSP00000386126	264	311	1447	0.006	54	22	25	7	9
unique_1727	158	221	674	ENSP00000398893	130	185	294	0.003	64	20	36	8	9
unique_1731	3189	3332	3593	ENSP00000494751	984	1127	1279	2.00e-27	144	61	83	0	24
unique_1731	2698	2966	3593	ENSP00000494751	717	975	1279	7.90e-20	269	70	189	10	24
unique_1731	1931	2010	3593	ENSP00000494751	474	553	1279	6.78e-19	80	40	40	0	24
unique_1731	3450	3581	3593	ENSP00000494751	1094	1225	1279	9.46e-14	141	46	77	18	24
unique_1731	3214	3323	3593	ENSP00000494751	426	523	1279	7.32e-09	111	39	58	14	24
unique_1731	1762	1807	3593	ENSP00000494751	428	473	1279	2.01e-06	46	25	21	0	24
unique_1731	1170	1367	3593	ENSP00000494751	193	390	1279	8.95e-04	200	47	149	4	24
unique_1731	3446	3565	3593	ENSP00000494751	496	615	1279	0.005	121	28	91	2	24
unique_1731	2718	2966	3593	ENSP00000497274	1047	1281	1546	4.05e-24	250	69	165	16	29
unique_1731	3189	3335	3593	ENSP00000497274	1290	1438	1546	5.71e-24	149	63	84	2	29
unique_1731	1934	2007	3593	ENSP00000497274	703	776	1546	3.51e-15	74	36	38	0	29
unique_1731	3483	3586	3593	ENSP00000497274	1436	1537	1546	1.03e-11	105	37	64	4	29
unique_1731	1170	1367	3593	ENSP00000497274	419	617	1546	1.83e-09	200	47	150	3	29
unique_1731	1664	1807	3593	ENSP00000497274	550	699	1546	1.19e-08	154	44	96	14	29
unique_1731	3223	3371	3593	ENSP00000497274	661	794	1546	1.75e-04	156	44	83	29	29
unique_1731	3482	3571	3593	ENSP00000497274	759	849	1546	0.001	92	30	59	3	29
unique_1731	2064	2139	3593	ENSP00000497274	749	821	1546	0.003	80	25	44	11	29
unique_1731	1759	1794	3593	ENSP00000381467	98	133	667	0.004	36	17	19	0	1
unique_1732	239	308	451	ENSP00000399229	78	145	451	3.04e-04	72	22	44	6	16
unique_1743	809	928	1430	ENSP00000351908	769	905	1375	1.88e-05	138	37	82	19	8
unique_1745	1672	1806	1882	ENSP00000188790	618	752	761	2.57e-16	137	43	90	4	14
unique_1745	599	646	1882	ENSP00000188790	183	231	761	1.90e-06	49	19	29	1	14
unique_1745	1429	1514	1882	ENSP00000188790	531	613	761	2.46e-05	90	27	52	11	14
unique_1755	89	151	172	ENSP00000283243	691	751	1464	1.14e-05	63	20	41	2	37
unique_1755	89	131	172	ENSP00000283243	1134	1176	1464	0.009	43	15	28	0	37
unique_1755	89	151	172	ENSP00000376524	691	751	1325	1.19e-05	63	20	41	2	37
unique_1755	89	131	172	ENSP00000376524	1134	1176	1325	0.009	43	15	28	0	37
unique_1756	488	587	1716	ENSP00000443909	175	273	467	0.006	104	30	65	9	6
unique_1765	724	792	3914	ENSP00000478469	731	808	821	7.85e-05	78	27	42	9	2
unique_1765	721	785	3914	ENSP00000478469	746	819	821	2.93e-04	74	25	40	9	2
unique_1765	732	792	3914	ENSP00000478469	723	790	821	5.53e-04	68	24	37	7	2
unique_1765	724	792	3914	ENSP00000352177	731	808	821	7.85e-05	78	27	42	9	2
unique_1765	721	785	3914	ENSP00000352177	746	819	821	2.93e-04	74	25	40	9	2
unique_1765	732	792	3914	ENSP00000352177	723	790	821	5.53e-04	68	24	37	7	2
unique_1789	569	666	689	ENSP00000248450	188	286	435	2.26e-04	100	27	70	3	14
unique_1807	201	360	3282	ENSP00000346845	185	332	899	3.78e-06	164	47	97	20	5
unique_1807	201	360	3282	ENSP00000369205	191	338	994	4.62e-06	164	47	97	20	5
unique_1807	201	360	3282	ENSP00000350152	185	332	988	5.74e-06	164	47	97	20	5
unique_1811	23	119	592	ENSP00000261892	736	849	1100	6.76e-04	118	41	52	25	16
unique_1848	38	272	342	ENSP00000351908	685	926	1375	1.64e-28	248	79	150	19	69
unique_1848	31	230	342	ENSP00000414914	470	695	807	1.70e-21	228	69	129	30	58
unique_1848	39	223	342	ENSP00000342838	1017	1217	1371	2.70e-14	203	52	131	20	54
unique_1848	35	245	342	ENSP00000301178	538	765	895	4.95e-14	231	57	151	23	62
unique_1848	32	226	342	ENSP00000377291	211	420	683	5.24e-09	214	51	140	23	57
unique_1848	32	226	342	ENSP00000358997	211	420	713	7.00e-09	214	51	140	23	57
unique_1850	1165	1392	1884	ENSP00000494751	390	604	1279	6.39e-13	235	76	132	27	12
unique_1850	1201	1383	1884	ENSP00000494751	1004	1189	1279	1.35e-07	200	56	113	31	12
unique_1850	1211	1356	1884	ENSP00000497274	657	791	1546	2.68e-07	147	42	92	13	10
unique_1850	1202	1382	1884	ENSP00000497274	1311	1495	1546	1.28e-05	199	56	111	32	10
unique_1850	1192	1356	1884	ENSP00000381467	77	247	667	2.69e-05	183	48	105	30	9
unique_1864	75	141	225	ENSP00000296452	787	846	3927	0.010	70	25	32	13	30
unique_1866	1426	1474	1618	ENSP00000320709	64	118	245	0.002	55	23	26	6	3
unique_1866	1428	1501	1618	ENSP00000332723	47	116	278	0.002	74	23	47	4	5
unique_1916	1934	1985	2057	ENSP00000296452	3608	3663	3927	0.005	56	22	30	4	3
unique_1925	1458	1586	2888	ENSP00000346845	212	334	899	0.001	138	38	76	24	4
unique_1926	1388	1665	1671	ENSP00000414914	503	764	807	3.32e-18	302	81	157	64	17
unique_1926	1376	1649	1671	ENSP00000351908	692	932	1375	1.08e-17	281	73	161	47	16
unique_1926	1388	1655	1671	ENSP00000301178	562	809	895	8.17e-17	282	72	162	48	16
unique_1926	1375	1650	1671	ENSP00000342838	1027	1279	1371	4.66e-16	287	74	168	45	17
unique_1926	1376	1590	1671	ENSP00000358997	222	419	713	9.90e-14	224	62	127	35	13
unique_1926	1376	1590	1671	ENSP00000377291	222	419	683	1.08e-13	224	62	127	35	13
unique_1938	2698	2753	5381	ENSP00000478469	742	802	821	0.001	61	22	34	5	1
unique_1938	2698	2764	5381	ENSP00000478469	733	805	821	0.002	73	25	42	6	1
unique_1938	2698	2753	5381	ENSP00000352177	742	802	821	0.001	61	22	34	5	1
unique_1938	2698	2764	5381	ENSP00000352177	733	805	821	0.002	73	25	42	6	1
unique_1941	1742	1923	3132	ENSP00000415187	511	678	808	3.32e-06	193	54	103	36	11
unique_1941	1964	2128	3132	ENSP00000415187	498	649	808	0.003	178	48	91	39	11
unique_1941	576	643	3132	ENSP00000504311	214	292	563	0.002	79	21	47	11	2
unique_1941	580	632	3132	ENSP00000504311	130	192	563	0.006	63	19	34	10	2
unique_1941	576	643	3132	ENSP00000392045	214	292	563	0.002	79	21	47	11	2
unique_1941	580	632	3132	ENSP00000392045	130	192	563	0.006	63	19	34	10	2
unique_1944	997	1199	1371	ENSP00000351908	686	886	1375	3.63e-12	210	65	129	16	15
unique_1944	996	1139	1371	ENSP00000358997	217	363	713	1.17e-11	149	42	100	7	11
unique_1944	996	1139	1371	ENSP00000377291	217	363	683	1.18e-11	149	42	100	7	11
unique_1944	1098	1188	1371	ENSP00000414914	599	688	807	6.16e-08	95	29	57	9	7
unique_1944	1099	1187	1371	ENSP00000342838	1130	1217	1371	7.27e-06	89	24	64	1	6
unique_1944	997	1187	1371	ENSP00000301178	542	742	895	1.20e-04	209	48	135	26	14
unique_1948	153	404	751	ENSP00000248450	131	401	435	0.007	293	71	159	63	34
unique_1953	5	577	606	ENSP00000464447	6	456	460	1.47e-60	583	173	268	142	95
unique_1954	66	171	643	ENSP00000385766	471	573	663	3.43e-04	107	38	64	5	21
unique_1954	66	197	643	ENSP00000385766	320	456	663	3.86e-04	142	46	81	15	21
unique_1961	589	1037	1037	ENSP00000420389	344	750	751	5.31e-57	458	142	256	60	56
unique_1961	215	346	1037	ENSP00000420389	59	157	751	1.25e-08	132	37	62	33	56
unique_1961	589	1037	1037	ENSP00000418791	344	750	751	5.31e-57	458	142	256	60	56
unique_1961	215	346	1037	ENSP00000418791	59	157	751	1.25e-08	132	37	62	33	56
unique_1961	589	1037	1037	ENSP00000353679	344	750	751	5.31e-57	458	142	256	60	56
unique_1961	215	346	1037	ENSP00000353679	59	157	751	1.25e-08	132	37	62	33	56
unique_1966	207	312	1718	ENSP00000312082	599	716	1060	0.005	120	40	64	16	6
unique_1974	188	296	454	ENSP00000401321	708	816	1049	3.20e-04	111	40	67	4	29
unique_1974	188	244	454	ENSP00000401321	808	864	1049	0.003	57	21	36	0	29
unique_1974	224	318	454	ENSP00000401321	631	743	1049	0.008	113	36	59	18	29
unique_1976	200	412	421	ENSP00000345672	80	321	340	1.47e-12	250	61	144	45	51
unique_1985	394	622	793	ENSP00000351908	686	881	1375	3.71e-17	231	68	126	37	29
unique_1985	388	562	793	ENSP00000358997	212	364	713	5.41e-09	184	54	90	40	22
unique_1985	388	562	793	ENSP00000377291	212	364	683	5.55e-09	184	54	90	40	22
unique_1985	394	693	793	ENSP00000414914	478	765	807	2.68e-08	317	70	201	46	38
unique_1985	392	628	793	ENSP00000301178	540	756	895	4.32e-05	242	53	159	30	30
unique_1985	494	651	793	ENSP00000342838	1111	1254	1371	5.35e-04	162	39	101	22	20
unique_2044	311	398	7897	ENSP00000478469	702	805	821	1.28e-04	104	31	57	16	1
unique_2044	311	398	7897	ENSP00000352177	702	805	821	1.28e-04	104	31	57	16	1
unique_2044	261	478	7897	ENSP00000346845	196	383	899	0.001	226	55	125	46	3
unique_2044	261	478	7897	ENSP00000369205	202	389	994	0.001	226	55	125	46	3
unique_2044	261	478	7897	ENSP00000350152	196	383	988	0.001	226	55	125	46	3
unique_2051	338	430	606	ENSP00000248450	337	427	435	1.91e-07	94	26	64	4	39
unique_2051	406	575	606	ENSP00000248450	95	255	435	2.59e-06	174	43	114	17	39
unique_2051	382	437	606	ENSP00000248450	236	294	435	0.006	60	20	35	5	39
unique_2087	13	177	301	ENSP00000311545	132	301	887	6.53e-17	178	58	99	21	65
unique_2087	13	169	301	ENSP00000311545	172	358	887	5.10e-16	196	64	84	48	65
unique_2087	31	209	301	ENSP00000311545	45	225	887	8.87e-16	197	67	96	34	65
unique_2087	13	140	301	ENSP00000415187	45	165	808	3.61e-14	129	49	71	9	69
unique_2087	48	220	301	ENSP00000415187	36	199	808	7.90e-11	175	54	108	13	69
unique_2087	13	133	301	ENSP00000415187	323	433	808	1.02e-09	123	45	64	14	69
unique_2087	84	172	301	ENSP00000415187	306	389	808	5.59e-06	90	31	52	7	69
unique_2087	86	172	301	ENSP00000401321	1	79	1049	2.02e-04	88	26	52	10	29
unique_2087	68	133	301	ENSP00000275358	1302	1352	1591	0.001	66	27	24	15	22
unique_2087	91	133	301	ENSP00000329869	785	829	934	0.002	46	18	24	4	14
unique_2087	80	129	301	ENSP00000386126	484	536	1447	0.009	53	19	31	3	17
unique_2140	1960	2013	2079	ENSP00000248450	108	161	435	0.001	54	15	39	0	3
unique_2140	1960	2007	2079	ENSP00000248450	231	281	435	0.006	51	16	32	3	3
unique_2140	1198	1285	2079	ENSP00000355285	31	117	190	0.002	88	24	63	1	4
unique_2153	450	615	658	ENSP00000248450	235	417	435	5.49e-06	184	42	123	19	35
unique_2153	555	639	658	ENSP00000248450	90	175	435	1.58e-04	86	23	62	1	35
unique_2153	438	628	658	ENSP00000248450	182	388	435	1.80e-04	215	46	137	32	35
unique_2153	408	613	658	ENSP00000248450	72	275	435	3.56e-04	225	47	138	40	35
unique_2169	257	419	441	ENSP00000499129	479	636	646	3.75e-21	163	53	105	5	37
unique_2169	302	367	441	ENSP00000499129	173	238	646	1.02e-06	68	27	37	4	37
unique_2169	309	350	441	ENSP00000499129	64	105	646	2.84e-06	42	18	24	0	37
unique_2219	135	215	659	ENSP00000248450	90	165	435	0.002	83	27	47	9	12
unique_2230	1228	1276	3269	ENSP00000358997	310	361	713	0.005	55	22	24	9	1
unique_2230	1228	1276	3269	ENSP00000377291	310	361	683	0.005	55	22	24	9	1
unique_2230	1233	1275	3269	ENSP00000351908	784	824	1375	0.006	43	15	26	2	1
unique_2230	1231	1282	3269	ENSP00000342838	1126	1174	1371	0.006	52	17	32	3	2
unique_2232	2136	2253	3156	ENSP00000346845	219	341	899	7.85e-04	128	37	76	15	4
unique_2232	2136	2253	3156	ENSP00000369205	225	347	994	7.93e-04	128	37	76	15	4
unique_2232	2136	2253	3156	ENSP00000350152	219	341	988	8.69e-04	128	37	76	15	4
unique_2244	172	248	8641	ENSP00000478469	738	816	821	0.001	80	31	45	4	1
unique_2244	172	248	8641	ENSP00000352177	738	816	821	0.001	80	31	45	4	1
unique_2274	7	46	102	ENSP00000349783	411	450	1192	2.29e-04	41	17	22	2	39
unique_2275	108	158	918	ENSP00000349783	405	460	1192	0.004	57	23	27	7	6
unique_2308	81	109	364	ENSP00000349783	412	440	1192	3.46e-04	29	15	14	0	8
unique_2311	811	873	1291	ENSP00000351908	861	926	1375	9.20e-06	66	28	35	3	8
unique_2311	370	412	1291	ENSP00000351908	783	826	1375	0.002	44	15	28	1	8
unique_2311	310	454	1291	ENSP00000342838	1071	1211	1371	3.70e-05	146	36	104	6	11
unique_2311	313	439	1291	ENSP00000414914	538	656	807	9.25e-05	132	31	83	18	10
unique_2311	372	410	1291	ENSP00000301178	654	692	895	0.002	39	13	26	0	3
unique_2313	350	464	598	ENSP00000351908	783	881	1375	5.68e-08	117	36	61	20	19
unique_2313	210	460	598	ENSP00000377291	211	420	683	5.29e-05	255	63	143	49	42
unique_2313	210	460	598	ENSP00000358997	211	420	713	5.73e-05	255	63	143	49	42
unique_2320	778	851	1355	ENSP00000398266	1411	1495	2016	0.001	85	20	54	11	5
unique_2320	778	851	1355	ENSP00000328968	1412	1496	2017	0.001	85	20	54	11	5
unique_2325	327	609	642	ENSP00000475405	18	329	402	8.79e-11	327	77	191	59	44
unique_2325	327	609	642	ENSP00000422461	18	304	377	1.48e-08	315	72	183	60	44
unique_2341	511	650	1744	ENSP00000351908	684	824	1375	2.81e-09	144	40	97	7	8
unique_2341	504	654	1744	ENSP00000377291	209	364	683	1.27e-04	158	39	110	9	9
unique_2341	504	654	1744	ENSP00000358997	209	364	713	1.33e-04	158	39	110	9	9
unique_2341	502	764	1744	ENSP00000301178	531	828	895	2.78e-04	301	68	192	41	15
unique_2350	404	590	1846	ENSP00000248450	96	278	435	0.002	189	43	138	8	10
unique_2374	194	383	3194	ENSP00000351908	686	881	1375	1.26e-13	198	53	135	10	6
unique_2374	194	379	3194	ENSP00000377291	218	420	683	4.48e-13	206	59	124	23	6
unique_2374	194	379	3194	ENSP00000358997	218	420	713	5.66e-13	206	59	124	23	6
unique_2374	194	393	3194	ENSP00000414914	478	705	807	4.68e-11	234	61	133	40	6
unique_2374	194	393	3194	ENSP00000342838	1017	1235	1371	1.56e-08	223	56	140	27	6
unique_2380	1	82	270	ENSP00000478469	719	804	821	1.25e-04	86	26	56	4	30
unique_2380	1	82	270	ENSP00000352177	719	804	821	1.25e-04	86	26	56	4	30
unique_2405	57	270	478	ENSP00000351908	724	939	1375	8.31e-19	218	62	150	6	45
unique_2405	2	264	478	ENSP00000414914	464	745	807	8.56e-14	290	73	182	35	55
unique_2405	14	208	478	ENSP00000301178	544	743	895	3.20e-12	205	46	144	15	41
unique_2405	1	265	478	ENSP00000342838	1009	1276	1371	2.17e-11	280	65	188	27	55
unique_2405	53	162	478	ENSP00000358997	254	363	713	5.69e-07	118	36	66	16	23
unique_2405	53	162	478	ENSP00000377291	254	363	683	5.86e-07	118	36	66	16	23
unique_2407	9	229	296	ENSP00000351908	686	905	1375	6.53e-25	228	80	133	15	75
unique_2407	9	214	296	ENSP00000414914	478	708	807	8.10e-14	235	64	138	33	70
unique_2407	7	207	296	ENSP00000301178	540	757	895	9.43e-12	219	53	147	19	68
unique_2407	1	212	296	ENSP00000342838	1009	1236	1371	2.42e-11	230	55	155	20	72
unique_2407	8	197	296	ENSP00000377291	217	421	683	1.29e-10	206	53	136	17	64
unique_2407	8	197	296	ENSP00000358997	217	421	713	1.64e-10	206	53	136	17	64
unique_2410	9	254	282	ENSP00000351908	686	933	1375	1.34e-40	250	83	161	6	87
unique_2410	1	254	282	ENSP00000342838	1009	1275	1371	1.54e-17	269	59	193	17	90
unique_2410	2	199	282	ENSP00000414914	471	690	807	1.66e-16	221	55	142	24	70
unique_2410	7	203	282	ENSP00000301178	540	750	895	6.57e-15	212	48	148	16	70
unique_2410	9	195	282	ENSP00000377291	218	416	683	6.41e-14	199	52	135	12	66
unique_2410	9	195	282	ENSP00000358997	218	416	713	6.44e-14	199	52	135	12	66
unique_2440	310	473	1076	ENSP00000415187	283	435	808	4.73e-33	164	73	80	11	48
unique_2440	289	483	1076	ENSP00000415187	70	255	808	1.93e-24	201	65	115	21	48
unique_2440	756	1004	1076	ENSP00000415187	45	250	808	8.88e-23	255	85	115	55	48
unique_2440	753	1047	1076	ENSP00000415187	83	347	808	1.96e-21	325	95	140	90	48
unique_2440	778	967	1076	ENSP00000415187	297	450	808	2.16e-20	194	69	81	44	48
unique_2440	265	474	1076	ENSP00000415187	84	356	808	2.91e-13	285	69	129	87	48
unique_2440	754	1047	1076	ENSP00000415187	126	427	808	2.96e-13	334	80	182	72	48
unique_2440	289	390	1076	ENSP00000415187	305	443	808	3.48e-13	143	44	54	45	48
unique_2440	252	471	1076	ENSP00000311545	28	250	887	3.70e-22	245	84	114	47	48
unique_2440	778	1001	1076	ENSP00000311545	47	304	887	7.11e-20	265	79	138	48	48
unique_2440	290	421	1076	ENSP00000311545	157	300	887	2.35e-12	149	47	80	22	48
unique_2440	750	911	1076	ENSP00000311545	166	301	887	2.46e-11	178	56	64	58	48
unique_2440	881	1047	1076	ENSP00000311545	33	197	887	1.88e-08	185	57	90	38	48
unique_2440	333	391	1076	ENSP00000398893	130	185	294	2.24e-08	60	26	29	5	15
unique_2440	904	961	1076	ENSP00000398893	130	183	294	5.63e-05	58	22	32	4	15
unique_2440	374	433	1076	ENSP00000398893	130	185	294	2.62e-04	61	22	33	6	15
unique_2440	291	391	1076	ENSP00000329869	767	840	934	6.37e-05	106	34	35	37	13
unique_2440	389	433	1076	ENSP00000329869	794	840	934	0.010	48	20	24	4	13
unique_2440	876	907	1076	ENSP00000386126	504	537	1447	6.58e-05	34	18	14	2	3
unique_2440	291	391	1076	ENSP00000371633	594	667	761	6.92e-05	106	34	35	37	9
unique_2440	854	949	1076	ENSP00000401321	28	121	1049	6.96e-05	101	33	56	12	22
unique_2440	335	471	1076	ENSP00000401321	1	124	1049	0.001	143	41	77	25	22
unique_2440	291	391	1076	ENSP00000371636	710	783	877	7.27e-05	106	34	35	37	13
unique_2440	389	433	1076	ENSP00000371636	737	783	877	0.009	48	20	24	4	13
unique_2441	416	515	607	ENSP00000351908	784	881	1375	7.00e-05	104	32	62	10	16
unique_2475	475	538	1489	ENSP00000341682	84	143	888	0.002	64	24	36	4	4
unique_2490	273	367	2965	ENSP00000478469	728	814	821	1.67e-04	95	27	60	8	3
unique_2490	273	367	2965	ENSP00000352177	728	814	821	1.67e-04	95	27	60	8	3
unique_2514	764	886	2519	ENSP00000478469	725	820	821	1.88e-04	126	38	55	33	5
unique_2514	764	886	2519	ENSP00000352177	725	820	821	1.88e-04	126	38	55	33	5
unique_2541	2	268	1405	ENSP00000414914	471	764	807	4.52e-20	299	78	184	37	19
unique_2541	7	243	1405	ENSP00000351908	684	926	1375	5.97e-17	250	71	159	20	17
unique_2541	1	245	1405	ENSP00000342838	1009	1270	1371	9.00e-16	269	72	166	31	17
unique_2541	5	216	1405	ENSP00000301178	538	765	895	2.19e-14	232	58	150	24	15
unique_2541	9	197	1405	ENSP00000377291	218	420	683	1.77e-09	213	57	122	34	13
unique_2541	9	197	1405	ENSP00000358997	218	420	713	2.10e-09	213	57	122	34	13
unique_2557	191	224	817	ENSP00000349783	411	445	1192	0.002	35	16	18	1	8
unique_2557	113	143	817	ENSP00000349783	411	440	1192	0.007	31	16	14	1	8
unique_2559	54	114	4123	ENSP00000341682	579	645	888	5.73e-04	67	21	40	6	1
unique_2561	523	562	1198	ENSP00000349783	411	450	1192	0.006	40	14	26	0	3
unique_2564	76	142	931	ENSP00000296452	2941	3000	3927	0.007	67	24	36	7	7
unique_2569	301	412	544	ENSP00000433334	317	430	909	3.68e-04	116	33	77	6	21
unique_2569	301	412	544	ENSP00000436744	317	430	886	3.76e-04	116	33	77	6	21
unique_2569	301	412	544	ENSP00000432243	317	430	880	4.09e-04	116	33	77	6	21
unique_2569	301	412	544	ENSP00000436323	317	430	880	4.09e-04	116	33	77	6	21
unique_2569	301	412	544	ENSP00000434017	270	383	833	4.12e-04	116	33	77	6	21
unique_2569	301	412	544	ENSP00000436543	371	484	934	4.31e-04	116	33	77	6	21
unique_2569	301	412	544	ENSP00000434900	48	161	646	4.80e-04	116	33	77	6	21
unique_2585	977	1113	1113	ENSP00000497274	1408	1540	1546	1.41e-15	140	48	82	10	19
unique_2585	790	869	1113	ENSP00000497274	1316	1395	1546	2.03e-08	80	26	54	0	19
unique_2585	988	1093	1113	ENSP00000497274	743	849	1546	5.54e-07	110	33	70	7	19
unique_2585	1007	1103	1113	ENSP00000494751	1130	1225	1279	9.75e-10	97	30	66	1	25
unique_2585	907	1094	1113	ENSP00000494751	445	622	1279	1.50e-08	198	53	115	30	25
unique_2585	804	869	1113	ENSP00000494751	1024	1088	1279	8.34e-06	66	23	42	1	25
unique_2585	791	872	1113	ENSP00000494751	428	496	1279	3.81e-04	82	24	45	13	25
unique_2585	999	1088	1113	ENSP00000381467	209	300	667	3.87e-08	92	33	57	2	14
unique_2585	783	843	1113	ENSP00000381467	93	156	667	1.09e-05	64	24	37	3	14
unique_2585	1007	1093	1113	ENSP00000426917	186	274	612	9.76e-06	89	28	59	2	8
unique_2585	1007	1093	1113	ENSP00000498246	186	274	656	1.02e-05	89	28	59	2	8
unique_2587	211	347	415	ENSP00000398266	547	690	2016	0.004	147	40	94	13	33
unique_2587	211	347	415	ENSP00000328968	547	690	2017	0.004	147	40	94	13	33
unique_2602	279	327	1497	ENSP00000351908	760	811	1375	0.002	52	20	29	3	9
unique_2602	111	196	1497	ENSP00000351908	685	769	1375	0.003	86	22	63	1	9
unique_2629	89	138	282	ENSP00000334952	128	182	1322	0.004	56	23	26	7	18
unique_2631	480	575	710	ENSP00000248450	338	431	435	1.40e-06	96	28	66	2	44
unique_2631	430	696	710	ENSP00000248450	138	432	435	8.32e-05	304	66	192	46	44
unique_2631	458	582	710	ENSP00000248450	90	212	435	1.50e-04	131	38	79	14	44
unique_2631	339	384	710	ENSP00000248450	362	407	435	0.002	46	16	30	0	44
unique_2644	969	1139	1381	ENSP00000401321	698	865	1049	1.83e-07	171	55	113	3	26
unique_2644	1032	1220	1381	ENSP00000401321	631	823	1049	5.73e-06	200	54	128	18	26
unique_2644	867	1107	1381	ENSP00000401321	664	868	1049	7.90e-06	243	68	135	40	26
unique_2657	370	802	1559	ENSP00000457473	56	508	618	3.72e-82	460	156	270	34	28
unique_2657	370	805	1559	ENSP00000494050	44	493	600	5.83e-80	460	150	276	34	28
unique_2657	370	805	1559	ENSP00000495751	44	493	600	5.83e-80	460	150	276	34	28
unique_2657	370	805	1559	ENSP00000495900	44	493	600	5.83e-80	460	150	276	34	28
unique_2657	370	805	1559	ENSP00000496348	44	493	600	5.83e-80	460	150	276	34	28
unique_2657	370	805	1559	ENSP00000494136	44	493	600	5.83e-80	460	150	276	34	28
unique_2657	1337	1407	1559	ENSP00000275358	1327	1390	1591	0.001	74	24	37	13	5
unique_2695	1043	1245	1433	ENSP00000401321	676	861	1049	3.43e-12	203	72	114	17	20
unique_2695	1110	1328	1433	ENSP00000401321	664	864	1049	1.23e-07	223	66	131	26	20
unique_2718	239	344	1742	ENSP00000351908	730	839	1375	1.79e-13	110	42	64	4	9
unique_2718	1578	1620	1742	ENSP00000351908	838	882	1375	1.64e-04	45	18	25	2	9
unique_2718	231	337	1742	ENSP00000414914	522	645	807	9.41e-06	124	28	79	17	6
unique_2718	213	332	1742	ENSP00000358997	237	363	713	1.41e-04	127	35	85	7	7
unique_2718	213	332	1742	ENSP00000377291	237	363	683	1.54e-04	127	35	85	7	7
unique_2718	214	334	1742	ENSP00000301178	562	697	895	2.05e-04	136	30	91	15	7
unique_2718	224	334	1742	ENSP00000342838	1052	1172	1371	2.17e-04	121	31	80	10	6
unique_2726	58	327	2020	ENSP00000358997	204	521	713	1.35e-30	320	99	169	52	13
unique_2726	58	370	2020	ENSP00000377291	204	552	683	8.09e-30	363	110	189	64	15
unique_2726	70	335	2020	ENSP00000342838	1017	1284	1371	8.22e-17	294	77	163	54	13
unique_2726	31	258	2020	ENSP00000351908	650	880	1375	4.16e-13	242	72	145	25	11
unique_2726	70	254	2020	ENSP00000301178	542	744	895	1.44e-12	210	61	117	32	9
unique_2726	70	332	2020	ENSP00000414914	478	756	807	5.43e-12	297	70	175	52	13
unique_2771	375	472	558	ENSP00000351908	784	887	1375	2.05e-08	106	34	62	10	18
unique_2771	247	482	558	ENSP00000414914	472	706	807	1.05e-05	258	61	152	45	42
unique_2772	320	417	503	ENSP00000351908	784	887	1375	3.54e-08	106	34	62	10	19
unique_2772	192	427	503	ENSP00000414914	472	706	807	5.62e-06	256	61	154	41	47
unique_2809	104	269	323	ENSP00000301178	650	800	895	3.67e-07	168	41	108	19	51
unique_2809	14	212	323	ENSP00000351908	686	881	1375	6.60e-07	210	53	132	25	62
unique_2809	6	215	323	ENSP00000414914	470	698	807	4.17e-06	242	55	142	45	65
unique_2809	7	216	323	ENSP00000342838	1010	1229	1371	6.39e-04	233	49	148	36	65
unique_2828	721	931	934	ENSP00000414914	566	752	807	2.43e-17	219	66	113	40	41
unique_2828	459	626	934	ENSP00000414914	397	567	807	3.73e-04	177	50	112	15	41
unique_2828	732	934	934	ENSP00000301178	632	810	895	3.51e-14	206	56	120	30	22
unique_2828	749	928	934	ENSP00000342838	1126	1279	1371	3.96e-14	180	52	102	26	19
unique_2828	754	868	934	ENSP00000351908	787	884	1375	8.62e-09	118	38	57	23	12
unique_2828	721	862	934	ENSP00000358997	290	421	713	4.28e-08	145	47	82	16	27
unique_2828	522	627	934	ENSP00000358997	201	301	713	6.01e-04	108	30	69	9	27
unique_2828	721	862	934	ENSP00000377291	290	421	683	4.87e-08	145	47	82	16	27
unique_2828	522	627	934	ENSP00000377291	201	301	683	6.10e-04	108	30	69	9	27
unique_2848	298	524	1542	ENSP00000351908	716	933	1375	1.67e-20	232	70	143	19	15
unique_2848	290	471	1542	ENSP00000414914	506	696	807	3.77e-08	211	57	105	49	12
unique_2848	302	411	1542	ENSP00000377291	254	364	683	8.09e-07	116	33	72	11	7
unique_2848	302	411	1542	ENSP00000358997	254	364	713	9.49e-07	116	33	72	11	7
unique_2870	1087	1235	1598	ENSP00000401321	674	830	1049	3.69e-05	158	42	106	10	13
unique_2870	939	992	1598	ENSP00000401321	668	721	1049	0.010	54	21	33	0	13
unique_2870	1459	1569	1598	ENSP00000346845	220	333	899	0.006	114	27	84	3	7
unique_2870	1459	1569	1598	ENSP00000369205	226	339	994	0.006	114	27	84	3	7
unique_2870	1459	1569	1598	ENSP00000350152	220	333	988	0.007	114	27	84	3	7
unique_2889	157	507	525	ENSP00000497274	1180	1523	1546	3.09e-29	369	101	225	43	69
unique_2889	300	516	525	ENSP00000497274	657	859	1546	3.38e-19	220	64	136	20	69
unique_2889	276	517	525	ENSP00000494751	991	1226	1279	9.12e-20	247	67	164	16	46
unique_2889	295	507	525	ENSP00000494751	426	622	1279	6.37e-19	214	63	133	18	46
unique_2889	296	500	525	ENSP00000381467	100	299	667	1.15e-08	212	56	137	19	39
unique_2889	230	514	525	ENSP00000498246	4	283	656	3.43e-04	292	63	210	19	54
unique_2889	230	514	525	ENSP00000426917	4	283	612	4.18e-04	292	63	210	19	54
unique_2896	77	152	852	ENSP00000355285	40	119	190	9.26e-05	80	20	56	4	9
unique_2923	2343	2472	2492	ENSP00000478469	700	815	821	2.05e-04	131	39	76	16	5
unique_2923	2343	2472	2492	ENSP00000352177	700	815	821	2.05e-04	131	39	76	16	5
unique_2940	172	710	1145	ENSP00000341682	51	553	888	1.25e-48	543	142	357	44	47
unique_2942	164	406	975	ENSP00000426917	61	299	612	1.73e-50	244	101	137	6	49
unique_2942	648	885	975	ENSP00000426917	325	550	612	4.80e-19	239	62	163	14	49
unique_2942	164	406	975	ENSP00000498246	61	299	656	6.21e-50	244	101	137	6	53
unique_2942	648	920	975	ENSP00000498246	325	586	656	1.82e-25	274	71	190	13	53
unique_2942	160	404	975	ENSP00000381467	88	328	667	2.66e-48	252	104	130	18	42
unique_2942	763	925	975	ENSP00000381467	444	607	667	7.50e-16	164	47	116	1	42
unique_2942	149	375	975	ENSP00000494751	413	615	1279	1.77e-12	231	62	137	32	23
unique_2942	161	323	975	ENSP00000494751	1007	1161	1279	0.004	176	44	98	34	23
unique_2942	150	388	975	ENSP00000497274	641	853	1546	7.95e-06	246	60	146	40	25
unique_2978	749	987	1007	ENSP00000351908	684	939	1375	6.65e-13	268	70	157	41	24
unique_2978	744	982	1007	ENSP00000414914	471	746	807	1.62e-06	295	70	150	75	24
unique_2978	851	976	1007	ENSP00000342838	1127	1270	1371	0.007	153	35	82	36	13
unique_3005	183	282	1872	ENSP00000385766	492	586	663	0.005	101	35	59	7	5
unique_3046	87	164	240	ENSP00000346845	232	336	899	3.59e-04	105	30	48	27	33
unique_3046	87	164	240	ENSP00000350152	232	336	988	5.10e-04	105	30	48	27	33
unique_3046	87	164	240	ENSP00000369205	238	342	994	5.10e-04	105	30	48	27	33
unique_3051	251	476	553	ENSP00000414914	472	688	807	4.17e-05	245	51	147	47	41
unique_3051	247	518	553	ENSP00000342838	1009	1268	1371	8.47e-05	286	72	174	40	49
unique_3080	1482	1566	2779	ENSP00000346845	236	322	899	0.001	90	26	56	8	3
unique_3091	100	156	373	ENSP00000248450	334	388	435	6.63e-05	57	20	35	2	15
unique_3099	2152	2318	4919	ENSP00000415187	514	682	808	4.42e-09	185	58	93	34	13
unique_3099	1531	1700	4919	ENSP00000415187	515	662	808	3.05e-06	177	50	91	36	13
unique_3099	1409	1552	4919	ENSP00000415187	515	662	808	1.12e-04	162	46	84	32	13
unique_3099	1474	1634	4919	ENSP00000415187	491	665	808	1.78e-04	181	53	102	26	13
unique_3099	1580	1755	4919	ENSP00000415187	493	662	808	3.61e-04	193	56	97	40	13
unique_3099	3035	3143	4919	ENSP00000415187	575	678	808	6.36e-04	111	32	70	9	13
unique_3100	688	890	993	ENSP00000351908	685	893	1375	3.84e-24	213	68	131	14	20
unique_3100	660	891	993	ENSP00000414914	447	709	807	2.66e-12	264	70	161	33	23
unique_3100	667	871	993	ENSP00000301178	522	742	895	1.25e-11	226	60	140	26	21
unique_3100	677	871	993	ENSP00000342838	1005	1217	1371	4.61e-09	215	51	142	22	20
unique_3100	689	874	993	ENSP00000377291	218	420	683	5.47e-09	205	54	130	21	19
unique_3100	689	874	993	ENSP00000358997	218	420	713	6.95e-09	205	54	130	21	19
unique_3100	533	633	993	ENSP00000262186	713	815	1160	4.78e-06	103	27	74	2	20
unique_3100	298	393	993	ENSP00000262186	733	828	1160	3.68e-05	96	26	70	0	20
unique_3100	516	641	993	ENSP00000321427	508	629	989	3.00e-05	126	29	93	4	19
unique_3100	193	254	993	ENSP00000321427	555	616	989	3.99e-04	62	20	42	0	19
unique_3129	84	412	566	ENSP00000351908	685	1014	1375	2.60e-23	345	92	222	31	58
unique_3129	76	288	566	ENSP00000301178	533	758	895	1.86e-12	234	62	143	29	38
unique_3129	76	282	566	ENSP00000414914	469	697	807	1.30e-11	235	62	139	34	37
unique_3129	76	293	566	ENSP00000342838	1008	1238	1371	6.40e-07	235	49	165	21	39
unique_3129	85	293	566	ENSP00000377291	218	438	683	1.80e-05	232	55	143	34	37
unique_3129	85	293	566	ENSP00000358997	218	438	713	1.80e-05	232	55	143	34	37
unique_3154	718	908	1157	ENSP00000351908	750	944	1375	1.21e-16	201	61	124	16	17
unique_3154	737	898	1157	ENSP00000414914	586	746	807	3.05e-08	171	42	110	19	14
unique_3154	720	898	1157	ENSP00000342838	1089	1276	1371	2.00e-07	197	48	122	27	15
unique_3156	98	236	782	ENSP00000351908	736	881	1375	1.11e-10	151	39	95	17	18
unique_3156	116	250	782	ENSP00000414914	579	709	807	7.19e-09	140	41	85	14	17
unique_3160	81	327	536	ENSP00000351908	686	933	1375	7.80e-24	258	83	154	21	46
unique_3160	79	297	536	ENSP00000301178	540	773	895	7.02e-14	240	64	149	27	41
unique_3160	42	289	536	ENSP00000414914	445	710	807	1.30e-13	277	70	167	40	46
unique_3160	54	328	536	ENSP00000342838	992	1276	1371	3.96e-13	298	69	193	36	51
unique_3160	80	270	536	ENSP00000377291	217	420	683	6.39e-07	209	50	136	23	36
unique_3160	80	270	536	ENSP00000358997	217	420	713	7.63e-07	209	50	136	23	36
unique_3209	2280	2388	2576	ENSP00000478469	724	820	821	2.53e-05	109	30	67	12	8
unique_3209	2310	2400	2576	ENSP00000478469	729	820	821	4.61e-05	95	33	55	7	8
unique_3209	1089	1165	2576	ENSP00000478469	724	806	821	1.65e-04	85	29	46	10	8
unique_3209	1090	1161	2576	ENSP00000478469	747	820	821	8.23e-04	76	26	44	6	8
unique_3209	2306	2419	2576	ENSP00000478469	698	820	821	0.003	125	35	77	13	8
unique_3209	2280	2388	2576	ENSP00000352177	724	820	821	2.53e-05	109	30	67	12	8
unique_3209	2310	2400	2576	ENSP00000352177	729	820	821	4.61e-05	95	33	55	7	8
unique_3209	1089	1165	2576	ENSP00000352177	724	806	821	1.65e-04	85	29	46	10	8
unique_3209	1090	1161	2576	ENSP00000352177	747	820	821	8.23e-04	76	26	44	6	8
unique_3209	2306	2419	2576	ENSP00000352177	698	820	821	0.003	125	35	77	13	8
unique_3209	1126	1180	2576	ENSP00000346845	256	326	899	0.002	71	25	30	16	2
unique_3209	1126	1180	2576	ENSP00000350152	256	326	988	0.002	71	25	30	16	2
unique_3209	1126	1180	2576	ENSP00000369205	262	332	994	0.002	71	25	30	16	2
unique_3209	1108	1153	2576	ENSP00000343795	466	506	507	0.007	46	17	24	5	2
unique_3214	519	536	1250	ENSP00000464447	71	88	460	0.005	18	12	6	0	1
unique_3229	252	548	574	ENSP00000345672	76	326	340	2.66e-23	308	88	152	68	52
unique_3250	5076	5228	7564	ENSP00000369205	226	382	994	0.008	157	36	117	4	2
unique_3250	5076	5228	7564	ENSP00000346845	220	376	899	0.008	157	36	117	4	2
unique_3250	5076	5228	7564	ENSP00000350152	220	376	988	0.009	157	36	117	4	2
unique_3256	38	303	575	ENSP00000301178	538	807	895	2.59e-07	293	68	175	50	46
unique_3256	38	256	575	ENSP00000414914	474	721	807	7.18e-07	257	58	152	47	38
unique_3256	42	183	575	ENSP00000351908	686	829	1375	2.36e-05	148	38	100	10	25
unique_3259	2733	2888	3568	ENSP00000414914	594	754	807	1.36e-11	169	50	98	21	4
unique_3259	2633	2885	3568	ENSP00000342838	1028	1282	1371	8.00e-10	280	71	157	52	7
unique_3259	2653	2829	3568	ENSP00000377291	247	418	683	5.65e-08	188	52	109	27	5
unique_3259	2653	2829	3568	ENSP00000358997	247	418	713	6.22e-08	188	52	109	27	5
unique_3259	2660	2823	3568	ENSP00000301178	580	737	895	1.24e-07	170	46	106	18	5
unique_3263	753	1147	1564	ENSP00000263980	136	517	816	7.51e-44	401	126	250	25	25
unique_3287	1528	1790	2132	ENSP00000351908	671	939	1375	4.08e-18	284	82	166	36	12
unique_3287	1534	1732	2132	ENSP00000301178	538	751	895	4.49e-14	219	56	138	25	9
unique_3287	1537	1728	2132	ENSP00000358997	217	421	713	4.64e-11	214	56	127	31	9
unique_3287	1537	1728	2132	ENSP00000377291	217	421	683	4.76e-11	214	56	127	31	9
unique_3287	1559	1732	2132	ENSP00000414914	506	696	807	2.00e-10	199	51	115	33	8
unique_3287	1537	1722	2132	ENSP00000342838	1016	1215	1371	5.05e-05	206	46	134	26	9
unique_3288	23	225	339	ENSP00000311545	94	311	887	9.60e-30	227	86	108	33	71
unique_3288	72	222	339	ENSP00000311545	45	207	887	3.38e-19	167	62	85	20	71
unique_3288	146	262	339	ENSP00000311545	33	158	887	4.63e-08	129	40	74	15	71
unique_3288	40	227	339	ENSP00000415187	30	213	808	1.50e-14	195	66	111	18	60
unique_3288	24	175	339	ENSP00000415187	60	204	808	4.91e-12	161	58	78	25	60
unique_3288	74	227	339	ENSP00000415187	297	442	808	1.60e-09	156	46	98	12	60
unique_3288	26	175	339	ENSP00000415187	297	433	808	2.40e-09	155	56	76	23	60
unique_3288	143	174	339	ENSP00000386126	1024	1056	1447	0.008	33	14	18	1	9
unique_3288	143	171	339	ENSP00000386126	263	293	1447	0.009	31	14	15	2	9
unique_3294	168	355	806	ENSP00000351908	770	881	1375	4.78e-07	188	42	70	76	23
unique_3294	170	239	806	ENSP00000414914	586	642	807	5.71e-05	70	24	33	13	9
unique_3322	316	426	6072	ENSP00000478469	723	818	821	1.21e-07	111	36	60	15	2
unique_3322	341	447	6072	ENSP00000478469	725	816	821	1.39e-04	110	37	52	21	2
unique_3322	316	426	6072	ENSP00000352177	723	818	821	1.21e-07	111	36	60	15	2
unique_3322	341	447	6072	ENSP00000352177	725	816	821	1.39e-04	110	37	52	21	2
unique_3322	332	447	6072	ENSP00000346845	191	333	899	2.81e-06	143	41	75	27	2
unique_3322	326	437	6072	ENSP00000346845	221	346	899	3.84e-06	127	39	72	16	2
unique_3322	332	447	6072	ENSP00000369205	197	339	994	2.86e-06	143	41	75	27	2
unique_3322	326	437	6072	ENSP00000369205	227	352	994	3.81e-06	127	39	72	16	2
unique_3322	332	447	6072	ENSP00000350152	191	333	988	3.80e-06	143	41	75	27	2
unique_3322	326	437	6072	ENSP00000350152	221	346	988	4.93e-06	127	39	72	16	2
unique_3363	86	287	385	ENSP00000351908	768	970	1375	6.85e-21	206	60	139	7	52
unique_3363	9	191	385	ENSP00000414914	523	690	807	5.03e-15	189	49	113	27	48
unique_3363	2	249	385	ENSP00000342838	1053	1275	1371	7.30e-14	253	61	157	35	64
unique_3363	78	248	385	ENSP00000301178	621	799	895	1.24e-10	186	45	119	22	44
unique_3363	8	187	385	ENSP00000358997	251	416	713	2.84e-06	194	47	105	42	47
unique_3363	8	187	385	ENSP00000377291	251	416	683	3.09e-06	194	47	105	42	47
unique_3369	4152	4265	5298	ENSP00000415187	585	692	808	5.63e-05	115	34	73	8	12
unique_3369	2074	2257	5298	ENSP00000415187	481	662	808	7.76e-05	199	60	107	32	12
unique_3369	2156	2261	5298	ENSP00000415187	505	633	808	9.04e-05	130	42	63	25	12
unique_3369	3330	3499	5298	ENSP00000415187	518	678	808	5.89e-04	175	48	108	19	12
unique_3369	2594	2765	5298	ENSP00000415187	515	674	808	0.002	179	50	103	26	12
unique_3372	16	54	265	ENSP00000369205	93	131	994	0.006	39	16	23	0	15
unique_3372	16	54	265	ENSP00000350152	87	125	988	0.006	39	16	23	0	15
unique_3372	16	54	265	ENSP00000346845	87	125	899	0.006	39	16	23	0	15
unique_3390	10	70	228	ENSP00000357142	127	194	377	0.001	68	25	36	7	27
unique_3390	10	70	228	ENSP00000357149	127	194	389	0.001	68	25	36	7	27
unique_3402	524	709	782	ENSP00000381467	66	248	667	4.20e-12	197	63	109	25	44
unique_3402	214	372	782	ENSP00000381467	107	248	667	1.20e-04	168	44	89	35	44
unique_3402	532	737	782	ENSP00000497274	621	825	1546	1.52e-06	225	56	130	39	53
unique_3402	210	416	782	ENSP00000497274	656	828	1546	5.70e-04	210	52	118	40	53
unique_3402	573	709	782	ENSP00000494751	428	566	1279	2.15e-06	151	43	82	26	37
unique_3402	339	413	782	ENSP00000494751	533	597	1279	2.89e-05	75	26	39	10	37
unique_3402	167	240	782	ENSP00000494751	978	1043	1279	6.08e-04	77	27	36	14	37
unique_3402	587	720	782	ENSP00000426917	77	228	612	1.62e-05	152	43	91	18	36
unique_3402	222	372	782	ENSP00000426917	77	217	612	3.82e-04	166	43	83	40	36
unique_3402	587	720	782	ENSP00000498246	77	228	656	3.02e-05	162	48	76	38	36
unique_3402	222	372	782	ENSP00000498246	77	217	656	4.57e-04	166	43	83	40	36
unique_3427	172	279	1063	ENSP00000351908	789	877	1375	2.02e-04	109	31	57	21	10
unique_3427	157	290	1063	ENSP00000377291	309	435	683	0.004	139	37	85	17	13
unique_3427	157	290	1063	ENSP00000358997	309	435	713	0.004	139	37	85	17	13
unique_3431	170	384	492	ENSP00000351908	750	968	1375	4.27e-18	226	72	136	18	44
unique_3431	199	313	492	ENSP00000414914	596	709	807	9.27e-11	118	34	77	7	23
unique_3431	172	292	492	ENSP00000342838	1089	1217	1371	4.26e-09	137	37	76	24	25
unique_3431	172	308	492	ENSP00000301178	618	759	895	1.96e-08	146	37	96	13	28
unique_3431	172	308	492	ENSP00000358997	286	433	713	5.51e-07	152	43	90	19	28
unique_3431	172	308	492	ENSP00000377291	286	433	683	5.77e-07	152	43	90	19	28
unique_3432	38	228	347	ENSP00000311545	106	312	887	5.74e-20	215	77	106	32	65
unique_3432	77	229	347	ENSP00000311545	47	219	887	9.08e-14	177	59	90	28	65
unique_3432	128	264	347	ENSP00000311545	12	158	887	2.12e-06	154	49	81	24	65
unique_3432	97	266	347	ENSP00000415187	41	201	808	2.85e-13	175	56	100	19	69
unique_3432	56	230	347	ENSP00000415187	44	214	808	6.22e-13	182	55	109	18	69
unique_3432	74	230	347	ENSP00000415187	294	443	808	3.35e-10	159	47	101	11	69
unique_3432	28	179	347	ENSP00000415187	297	435	808	1.39e-08	154	48	89	17	69
unique_3432	105	221	347	ENSP00000415187	286	394	808	7.19e-06	118	40	68	10	69
unique_3432	26	145	347	ENSP00000329869	754	896	934	1.22e-06	146	42	75	29	46
unique_3432	118	183	347	ENSP00000329869	756	835	934	1.20e-05	80	27	39	14	46
unique_3432	26	145	347	ENSP00000371636	697	839	877	1.26e-06	146	42	75	29	46
unique_3432	118	183	347	ENSP00000371636	699	778	877	1.23e-05	80	27	39	14	46
unique_3432	26	145	347	ENSP00000371633	581	723	761	1.31e-06	146	42	75	29	46
unique_3432	118	183	347	ENSP00000371633	583	662	761	1.44e-05	80	27	39	14	46
unique_3432	130	259	347	ENSP00000401321	1	126	1049	1.43e-06	136	37	83	16	37
unique_3432	192	287	347	ENSP00000386126	513	605	1447	2.65e-05	97	29	63	5	36
unique_3432	147	176	347	ENSP00000386126	1025	1056	1447	0.006	32	15	15	2	36
unique_3432	128	183	347	ENSP00000398893	130	180	294	2.26e-04	56	20	31	5	16
unique_3433	84	278	400	ENSP00000351908	685	881	1375	1.19e-22	204	63	125	16	49
unique_3433	82	336	400	ENSP00000342838	1014	1276	1371	8.52e-09	278	59	181	38	64
unique_3435	1900	1992	2014	ENSP00000342838	1190	1278	1371	5.65e-07	95	32	55	8	5
unique_3435	1898	2003	2014	ENSP00000414914	658	759	807	5.28e-06	107	28	73	6	5
unique_3437	31	232	404	ENSP00000351908	685	881	1375	2.58e-21	212	65	122	25	50
unique_3437	23	240	404	ENSP00000301178	533	758	895	1.22e-11	235	58	151	26	54
unique_3437	23	234	404	ENSP00000342838	1008	1227	1371	7.24e-11	236	60	136	40	52
unique_3437	23	234	404	ENSP00000414914	469	697	807	1.52e-10	241	55	145	41	52
unique_3437	32	181	404	ENSP00000377291	218	362	683	3.19e-05	165	43	87	35	37
unique_3437	32	181	404	ENSP00000358997	218	362	713	3.43e-05	165	43	87	35	37
unique_3449	150	221	3027	ENSP00000358997	268	346	713	0.002	79	26	46	7	2
unique_3449	150	221	3027	ENSP00000377291	268	346	683	0.002	79	26	46	7	2
unique_3451	268	354	384	ENSP00000321427	562	650	989	3.06e-04	90	25	61	4	23
unique_3466	10	117	1367	ENSP00000312082	567	691	1060	5.12e-06	128	38	67	23	8
unique_3466	1105	1207	1367	ENSP00000385766	314	417	663	0.006	108	38	61	9	18
unique_3466	768	889	1367	ENSP00000385766	469	575	663	0.007	122	31	76	15	18
unique_3466	827	908	1367	ENSP00000385766	49	130	663	0.009	84	28	52	4	18
unique_3487	55	246	581	ENSP00000351908	685	878	1375	2.13e-19	201	61	124	16	33
unique_3487	54	255	581	ENSP00000414914	476	700	807	7.11e-15	228	60	139	29	35
unique_3487	45	240	581	ENSP00000301178	529	740	895	1.02e-10	218	53	137	28	34
unique_3487	54	244	581	ENSP00000342838	1015	1219	1371	2.13e-10	208	52	136	20	33
unique_3487	39	246	581	ENSP00000377291	205	421	683	9.99e-10	231	56	138	37	36
unique_3487	39	246	581	ENSP00000358997	205	421	713	1.06e-09	231	56	138	37	36
unique_3496	63	268	293	ENSP00000401321	679	887	1049	1.66e-05	222	72	121	29	70
unique_3496	98	208	293	ENSP00000401321	634	733	1049	8.10e-04	112	35	64	13	70
unique_3582	214	298	416	ENSP00000348169	167	258	817	0.001	95	28	54	13	20
unique_3582	214	298	416	ENSP00000342535	167	258	817	0.001	95	28	54	13	20
unique_3595	705	1041	1516	ENSP00000499129	64	365	646	1.47e-34	339	108	192	39	54
unique_3595	965	1087	1516	ENSP00000499129	516	636	646	2.61e-30	125	63	56	6	54
unique_3595	1104	1226	1516	ENSP00000499129	516	636	646	2.61e-30	125	63	56	6	54
unique_3595	1243	1365	1516	ENSP00000499129	516	636	646	2.61e-30	125	63	56	6	54
unique_3595	1269	1499	1516	ENSP00000499129	77	279	646	1.08e-29	233	83	118	32	54
unique_3595	991	1319	1516	ENSP00000499129	77	365	646	1.56e-29	332	101	185	46	54
unique_3595	1382	1504	1516	ENSP00000499129	516	636	646	2.41e-28	125	59	60	6	54
unique_3595	690	816	1516	ENSP00000499129	512	636	646	1.75e-27	129	59	64	6	54
unique_3595	803	948	1516	ENSP00000499129	497	636	646	2.91e-23	149	65	72	12	54
unique_3595	725	819	1516	ENSP00000262455	50	144	407	1.90e-08	95	24	71	0	41
unique_3595	836	951	1516	ENSP00000262455	29	144	407	5.76e-08	116	25	91	0	41
unique_3595	1404	1499	1516	ENSP00000262455	41	136	407	2.64e-07	96	22	74	0	41
unique_3595	987	1090	1516	ENSP00000262455	41	144	407	8.17e-06	104	21	83	0	41
unique_3595	1126	1229	1516	ENSP00000262455	41	144	407	8.17e-06	104	21	83	0	41
unique_3595	1265	1368	1516	ENSP00000262455	41	144	407	8.17e-06	104	21	83	0	41
unique_3596	254	510	609	ENSP00000501257	57	282	568	0.003	265	72	146	47	42
unique_3607	446	800	2287	ENSP00000263980	156	498	816	6.96e-18	383	91	224	68	16
unique_3614	69	348	542	ENSP00000351908	685	956	1375	4.10e-20	288	70	194	24	52
unique_3614	68	326	542	ENSP00000342838	1015	1276	1371	3.16e-08	280	66	175	39	48
unique_3614	123	275	542	ENSP00000414914	535	697	807	9.99e-05	173	46	97	30	28
unique_3623	871	1132	1241	ENSP00000501257	57	296	568	2.41e-04	274	67	161	46	21
unique_3628	219	322	752	ENSP00000355285	15	112	190	0.001	106	27	69	10	14
unique_3661	18	231	493	ENSP00000351908	678	883	1375	8.98e-13	221	58	141	22	43
unique_3661	24	283	493	ENSP00000414914	476	740	807	1.13e-05	283	63	179	41	53
unique_3661	138	283	493	ENSP00000342838	1134	1270	1371	4.55e-04	151	33	99	19	30
unique_3661	138	220	493	ENSP00000301178	659	740	895	0.001	83	21	61	1	17
unique_3673	1612	1659	3601	ENSP00000464447	383	429	460	0.002	48	17	30	1	1
unique_3704	293	540	630	ENSP00000414914	457	688	807	1.06e-06	273	57	150	66	39
unique_3704	448	546	630	ENSP00000351908	782	881	1375	4.35e-06	104	28	67	9	16
unique_3704	440	601	630	ENSP00000342838	1118	1268	1371	7.34e-05	172	41	100	31	26
unique_3704	411	507	630	ENSP00000358997	277	391	713	0.001	117	32	63	22	15
unique_3704	411	507	630	ENSP00000377291	277	391	683	0.001	117	32	63	22	15
unique_3726	383	454	2495	ENSP00000478469	739	818	821	0.002	80	23	49	8	3
unique_3726	383	454	2495	ENSP00000352177	739	818	821	0.002	80	23	49	8	3
unique_3748	8	84	533	ENSP00000398266	1235	1316	2016	4.22e-04	82	28	49	5	14
unique_3748	8	84	533	ENSP00000328968	1236	1317	2017	4.29e-04	82	28	49	5	14
unique_3756	130	357	526	ENSP00000248450	204	428	435	1.25e-16	233	65	155	13	75
unique_3756	140	482	526	ENSP00000248450	132	427	435	5.37e-15	348	81	210	57	75
unique_3756	382	489	526	ENSP00000248450	189	294	435	2.41e-06	111	32	71	8	75
unique_3756	253	524	526	ENSP00000248450	101	427	435	3.05e-05	344	71	184	89	75
unique_3777	134	388	603	ENSP00000351908	686	944	1375	7.06e-25	263	81	170	12	42
unique_3777	97	372	603	ENSP00000342838	974	1270	1371	4.13e-11	308	77	188	43	46
unique_3777	132	369	603	ENSP00000301178	540	814	895	1.11e-10	283	68	162	53	39
unique_3777	132	375	603	ENSP00000414914	476	743	807	6.25e-10	276	69	167	40	40
unique_3777	430	533	603	ENSP00000295006	603	699	701	5.00e-06	104	28	69	7	17
unique_3777	130	320	603	ENSP00000377291	214	420	683	2.51e-05	212	53	133	26	32
unique_3777	130	320	603	ENSP00000358997	214	420	713	3.43e-05	212	53	133	26	32
unique_3829	1042	1295	1476	ENSP00000351908	686	939	1375	2.67e-17	267	79	162	26	17
unique_3829	1036	1289	1476	ENSP00000414914	472	745	807	1.69e-16	279	67	182	30	17
unique_3829	1007	1266	1476	ENSP00000301178	498	791	895	3.47e-13	299	72	183	44	18
unique_3829	1040	1290	1476	ENSP00000342838	1015	1276	1371	3.52e-13	269	64	180	25	17
unique_3878	49	133	205	ENSP00000351908	785	876	1375	1.69e-08	93	32	52	9	41
unique_3878	48	133	205	ENSP00000301178	653	744	895	6.95e-05	93	25	60	8	42
unique_3878	50	133	205	ENSP00000414914	600	689	807	8.61e-05	91	24	59	8	41
unique_3878	50	133	205	ENSP00000342838	1130	1219	1371	9.88e-05	91	27	56	8	41
unique_3943	253	447	512	ENSP00000501257	96	291	568	3.26e-07	213	66	112	35	38
unique_3970	1725	1805	3095	ENSP00000369205	262	339	994	0.006	81	20	58	3	3
unique_4018	110	211	216	ENSP00000478469	725	819	821	4.61e-04	105	30	62	13	48
unique_4018	108	196	216	ENSP00000478469	741	819	821	0.001	89	26	53	10	48
unique_4018	110	211	216	ENSP00000352177	725	819	821	4.61e-04	105	30	62	13	48
unique_4018	108	196	216	ENSP00000352177	741	819	821	0.001	89	26	53	10	48
unique_4070	228	428	683	ENSP00000311545	47	251	887	7.73e-14	221	71	114	36	64
unique_4070	152	427	683	ENSP00000311545	55	346	887	2.07e-10	307	88	173	46	64
unique_4070	319	574	683	ENSP00000311545	46	308	887	3.31e-05	282	69	168	45	64
unique_4070	408	586	683	ENSP00000311545	43	223	887	0.002	195	52	113	30	64
unique_4070	128	519	683	ENSP00000415187	49	433	808	7.07e-12	416	108	253	55	64
unique_4070	136	478	683	ENSP00000415187	93	438	808	5.14e-07	385	94	210	81	64
unique_4070	228	566	683	ENSP00000415187	62	433	808	3.52e-06	395	97	219	79	64
unique_4070	155	292	683	ENSP00000401321	1	128	1049	5.19e-07	142	45	79	18	25
unique_4070	123	288	683	ENSP00000401321	5	165	1049	0.002	177	41	109	27	25
unique_4122	884	981	1193	ENSP00000355285	16	112	190	6.28e-04	100	27	68	5	8
unique_4151	1358	1685	2268	ENSP00000295006	75	341	701	1.66e-18	336	85	174	77	14
unique_4203	61	278	296	ENSP00000275358	1346	1583	1591	4.57e-14	252	72	132	48	80
unique_4203	43	236	296	ENSP00000275358	1391	1587	1591	2.65e-11	199	63	129	7	80
unique_4203	58	276	296	ENSP00000275358	1201	1421	1591	1.83e-07	238	65	137	36	80
unique_4203	172	279	296	ENSP00000275358	1298	1392	1591	1.04e-05	110	33	60	17	80
unique_4203	61	173	296	ENSP00000386367	479	618	789	1.28e-05	144	49	60	35	38
unique_4203	50	118	296	ENSP00000503916	568	646	799	1.87e-04	79	32	37	10	23
unique_4203	50	118	296	ENSP00000502882	568	646	799	1.87e-04	79	32	37	10	23
unique_4203	50	118	296	ENSP00000503538	568	646	826	1.95e-04	79	32	37	10	23
unique_4203	125	276	296	ENSP00000401321	1	170	1049	7.35e-04	178	50	94	34	51
unique_4203	125	199	296	ENSP00000296575	594	666	701	0.003	75	26	47	2	48
unique_4203	40	106	296	ENSP00000296575	602	669	701	0.003	69	26	40	3	48
unique_4265	271	578	602	ENSP00000345672	23	326	340	1.51e-19	344	84	184	76	51
unique_4287	203	450	540	ENSP00000414914	457	688	807	6.97e-07	273	58	149	66	46
unique_4287	358	456	540	ENSP00000351908	782	881	1375	3.48e-06	104	29	66	9	18
unique_4287	350	447	540	ENSP00000342838	1118	1215	1371	1.56e-04	108	27	61	20	18
unique_4287	321	417	540	ENSP00000358997	277	391	713	8.21e-04	117	33	62	22	18
unique_4287	321	417	540	ENSP00000377291	277	391	683	8.42e-04	117	33	62	22	18
unique_4303	72	122	257	ENSP00000295006	584	623	701	0.008	51	18	22	11	20
unique_4325	83	124	124	ENSP00000385017	56	96	1508	0.005	42	16	25	1	34
unique_4326	486	541	1022	ENSP00000261892	775	849	1100	0.005	76	28	27	21	5
unique_4366	787	878	974	ENSP00000351908	784	874	1375	1.17e-07	96	29	58	9	9
unique_4366	781	942	974	ENSP00000342838	1122	1274	1371	2.31e-05	168	40	107	21	17
unique_4366	802	886	974	ENSP00000301178	668	750	895	0.006	86	20	62	4	9
unique_4373	83	183	225	ENSP00000385766	49	155	663	7.16e-04	108	31	69	8	45
unique_4373	81	138	225	ENSP00000312082	141	198	1060	0.006	61	25	30	6	26
unique_4374	199	244	334	ENSP00000401321	15	57	1049	0.004	47	20	22	5	14
unique_4428	432	678	706	ENSP00000342838	1044	1276	1371	0.010	280	65	135	80	35
unique_4436	238	297	881	ENSP00000231061	78	149	304	0.006	72	25	35	12	7
unique_4437	2454	2639	3001	ENSP00000311545	20	204	887	2.08e-19	200	64	107	29	6
unique_4437	2489	2638	3001	ENSP00000311545	153	300	887	5.32e-14	164	53	81	30	6
unique_4437	2457	2669	3001	ENSP00000415187	35	256	808	1.18e-11	240	70	125	45	7
unique_4437	2493	2639	3001	ENSP00000415187	306	434	808	5.79e-11	150	45	81	24	7
unique_4437	2487	2645	3001	ENSP00000415187	192	362	808	3.76e-06	179	47	104	28	7
unique_4437	2506	2550	3001	ENSP00000329869	794	839	934	3.02e-07	46	22	23	1	3
unique_4437	2602	2646	3001	ENSP00000329869	794	839	934	1.39e-04	47	22	22	3	3
unique_4437	2506	2550	3001	ENSP00000371633	621	666	761	3.39e-07	46	22	23	1	3
unique_4437	2602	2646	3001	ENSP00000371633	621	666	761	1.47e-04	47	22	22	3	3
unique_4437	2506	2550	3001	ENSP00000371636	737	782	877	3.40e-07	46	22	23	1	3
unique_4437	2602	2646	3001	ENSP00000371636	737	782	877	1.45e-04	47	22	22	3	3
unique_4437	2495	2640	3001	ENSP00000401321	1	126	1049	3.24e-06	152	45	75	32	5
unique_4437	2499	2537	3001	ENSP00000386126	255	293	1447	4.18e-04	39	16	23	0	1
unique_4437	2503	2538	3001	ENSP00000386126	502	537	1447	5.61e-04	36	16	20	0	1
unique_4456	135	266	562	ENSP00000401321	705	836	1049	2.26e-06	132	45	87	0	41
unique_4456	169	366	562	ENSP00000401321	625	831	1049	1.66e-04	213	65	127	21	41
unique_4478	219	563	563	ENSP00000351908	686	973	1375	5.71e-13	355	91	187	77	61
unique_4478	213	518	563	ENSP00000414914	472	746	807	4.31e-07	329	64	188	77	54
unique_4478	219	359	563	ENSP00000358997	218	362	713	1.78e-05	146	40	100	6	25
unique_4478	219	359	563	ENSP00000377291	218	362	683	1.88e-05	146	40	100	6	25
unique_4478	215	418	563	ENSP00000301178	538	754	895	9.28e-05	219	48	154	17	36
unique_4514	470	722	2227	ENSP00000351908	686	940	1375	6.83e-18	264	74	170	20	11
unique_4514	486	670	2227	ENSP00000301178	560	758	895	6.45e-08	203	50	131	22	8
unique_4570	925	1028	2564	ENSP00000478469	738	820	821	7.00e-05	106	33	48	25	4
unique_4570	964	1028	2564	ENSP00000478469	737	802	821	8.50e-05	69	29	33	7	4
unique_4570	975	1030	2564	ENSP00000478469	729	786	821	2.55e-04	60	26	28	6	4
unique_4570	925	1028	2564	ENSP00000352177	738	820	821	7.00e-05	106	33	48	25	4
unique_4570	964	1028	2564	ENSP00000352177	737	802	821	8.50e-05	69	29	33	7	4
unique_4570	975	1030	2564	ENSP00000352177	729	786	821	2.55e-04	60	26	28	6	4
unique_4587	175	233	420	ENSP00000346845	268	325	899	0.004	59	23	35	1	14
unique_4587	175	233	420	ENSP00000369205	274	331	994	0.005	59	23	35	1	14
unique_4587	175	233	420	ENSP00000350152	268	325	988	0.005	59	23	35	1	14
unique_4596	47	135	1148	ENSP00000355285	25	113	190	3.03e-04	89	20	69	0	8
unique_4597	112	326	359	ENSP00000414914	478	713	807	2.21e-16	247	69	135	43	60
unique_4597	111	306	359	ENSP00000351908	685	881	1375	2.88e-16	205	63	125	17	55
unique_4597	112	273	359	ENSP00000377291	218	394	683	2.49e-13	179	46	114	19	45
unique_4597	112	273	359	ENSP00000358997	218	394	713	3.01e-13	179	46	114	19	45
unique_4597	112	300	359	ENSP00000342838	1017	1218	1371	7.02e-13	209	53	129	27	53
unique_4597	112	306	359	ENSP00000301178	542	750	895	2.12e-10	218	51	135	32	54
unique_4604	6001	6110	11945	ENSP00000346845	215	323	899	0.001	125	38	56	31	1
unique_4604	6001	6110	11945	ENSP00000369205	221	329	994	0.001	125	38	56	31	1
unique_4649	992	1222	1446	ENSP00000381467	99	260	667	4.76e-06	231	58	104	69	21
unique_4649	637	702	1446	ENSP00000381467	199	262	667	0.003	66	22	42	2	21
unique_4649	359	468	1446	ENSP00000497274	652	770	1546	0.002	125	34	70	21	21
unique_4649	994	1026	1446	ENSP00000497274	654	686	1546	0.005	33	15	18	0	21
unique_4649	1177	1341	1446	ENSP00000497274	761	944	1546	0.006	186	47	116	23	21
unique_4649	557	714	1446	ENSP00000426917	101	246	612	0.002	168	41	95	32	11
unique_4649	557	714	1446	ENSP00000498246	101	246	656	0.003	168	41	95	32	11
unique_4649	985	1026	1446	ENSP00000494751	421	460	1279	0.003	42	18	22	2	9
unique_4649	636	716	1446	ENSP00000494751	517	597	1279	0.008	84	26	52	6	9
unique_4669	243	369	434	ENSP00000351908	782	891	1375	0.001	133	29	75	29	29
unique_4722	463	698	949	ENSP00000351908	685	926	1375	5.09e-24	245	83	150	12	25
unique_4722	449	698	949	ENSP00000301178	527	793	895	6.20e-15	267	63	187	17	26
unique_4722	453	698	949	ENSP00000414914	467	738	807	1.57e-13	277	66	175	36	26
unique_4722	464	668	949	ENSP00000377291	218	437	683	8.55e-09	222	58	145	19	22
unique_4722	464	668	949	ENSP00000358997	218	437	713	8.85e-09	222	58	145	19	22
unique_4722	434	698	949	ENSP00000342838	987	1268	1371	7.64e-07	288	65	194	29	28
unique_4748	899	1047	1260	ENSP00000480090	1554	1706	1733	0.001	153	38	111	4	12
unique_4786	58	206	211	ENSP00000478469	699	819	821	7.13e-04	152	36	82	34	71
unique_4786	58	206	211	ENSP00000352177	699	819	821	7.13e-04	152	36	82	34	71
unique_4809	281	381	493	ENSP00000351908	780	882	1375	5.02e-10	105	34	65	6	20
unique_4809	253	370	493	ENSP00000414914	569	684	807	1.15e-08	124	37	73	14	24
unique_4809	240	410	493	ENSP00000301178	595	766	895	7.79e-07	187	43	113	31	35
unique_4811	257	445	511	ENSP00000351908	732	931	1375	7.14e-25	201	71	117	13	37
unique_4811	205	395	511	ENSP00000414914	478	694	807	4.11e-16	219	60	129	30	37
unique_4811	192	452	511	ENSP00000301178	527	805	895	6.70e-11	282	61	197	24	51
unique_4811	205	395	511	ENSP00000342838	1017	1224	1371	1.23e-10	208	50	141	17	37
unique_4811	205	394	511	ENSP00000358997	218	421	713	1.70e-09	211	54	129	28	37
unique_4811	205	394	511	ENSP00000377291	218	421	683	1.92e-09	211	54	129	28	37
unique_4834	52	167	260	ENSP00000434392	45	161	193	5.89e-04	120	29	84	7	45
unique_4834	163	207	260	ENSP00000366095	87	135	253	0.006	49	14	31	4	17
unique_4834	163	207	260	ENSP00000366115	87	135	248	0.007	49	14	31	4	17
unique_4834	163	207	260	ENSP00000404537	87	135	248	0.007	49	14	31	4	17
unique_4834	163	207	260	ENSP00000373126	87	135	248	0.007	49	14	31	4	17
unique_4835	116	177	486	ENSP00000296452	1198	1250	3927	0.003	62	25	28	9	13
unique_4862	969	1049	4666	ENSP00000248450	356	429	435	2.41e-04	81	24	50	7	2
unique_4862	991	1049	4666	ENSP00000248450	147	203	435	0.002	59	18	39	2	2
unique_4862	971	1049	4666	ENSP00000248450	84	163	435	0.008	80	19	60	1	2
unique_4960	539	653	1909	ENSP00000358997	280	389	713	4.09e-06	120	35	70	15	6
unique_4960	539	653	1909	ENSP00000377291	280	389	683	4.78e-06	120	35	70	15	6
unique_4960	480	629	1909	ENSP00000342838	1036	1170	1371	6.22e-05	157	44	84	29	8
unique_4960	574	629	1909	ENSP00000414914	585	640	807	1.08e-04	56	18	38	0	3
unique_4960	589	631	1909	ENSP00000351908	786	829	1375	1.16e-04	44	16	27	1	5
unique_4960	713	769	1909	ENSP00000351908	842	901	1375	0.002	60	20	37	3	5
unique_4960	576	631	1909	ENSP00000301178	642	697	895	0.002	56	14	42	0	3
unique_4973	12	109	238	ENSP00000478469	711	808	821	0.006	105	33	58	14	41
unique_4973	12	109	238	ENSP00000352177	711	808	821	0.006	105	33	58	14	41
unique_4990	103	148	235	ENSP00000367432	280	321	412	0.008	46	13	29	4	20
unique_4991	268	394	552	ENSP00000351908	794	938	1375	5.67e-07	152	41	79	32	23
unique_5025	295	715	1029	ENSP00000457473	94	496	618	9.89e-13	437	98	289	50	41
unique_5025	295	751	1029	ENSP00000494050	82	515	600	8.50e-10	468	88	335	45	44
unique_5025	295	751	1029	ENSP00000495751	82	515	600	8.50e-10	468	88	335	45	44
unique_5025	295	751	1029	ENSP00000495900	82	515	600	8.50e-10	468	88	335	45	44
unique_5025	295	751	1029	ENSP00000496348	82	515	600	8.50e-10	468	88	335	45	44
unique_5025	295	751	1029	ENSP00000494136	82	515	600	8.50e-10	468	88	335	45	44
unique_5042	139	352	359	ENSP00000499129	63	259	646	0.001	217	42	152	23	60
unique_5057	169	217	229	ENSP00000305647	5	53	117	3.54e-05	49	18	31	0	21
unique_5058	219	462	681	ENSP00000351908	686	933	1375	1.36e-22	253	76	163	14	36
unique_5058	216	424	681	ENSP00000414914	475	710	807	9.35e-13	239	67	139	33	31
unique_5058	207	460	681	ENSP00000301178	530	798	895	3.01e-12	275	65	183	27	37
unique_5058	219	462	681	ENSP00000342838	1017	1275	1371	5.33e-11	265	68	170	27	36
unique_5086	237	428	608	ENSP00000311545	77	279	887	8.10e-07	223	64	108	51	32
unique_5086	267	437	608	ENSP00000401321	1	156	1049	1.24e-05	173	46	108	19	34
unique_5086	231	359	608	ENSP00000401321	3	124	1049	6.16e-04	131	34	86	11	34
unique_5086	298	421	608	ENSP00000415187	63	171	808	1.48e-04	127	36	70	21	26
unique_5086	262	416	608	ENSP00000415187	303	443	808	4.73e-04	159	42	95	22	26
unique_5112	195	488	570	ENSP00000464447	71	426	460	2.17e-04	383	87	180	116	52
unique_5125	806	963	1014	ENSP00000501257	156	292	568	4.09e-04	162	45	88	29	16
unique_5143	1	68	2856	ENSP00000346845	261	324	899	5.17e-04	68	25	39	4	2
unique_5147	1170	1344	1355	ENSP00000468632	19	193	221	1.74e-23	176	56	118	2	13
unique_5151	276	363	1151	ENSP00000346845	252	334	899	0.004	88	27	56	5	8
unique_5151	276	363	1151	ENSP00000369205	258	340	994	0.005	88	27	56	5	8
unique_5151	276	363	1151	ENSP00000350152	252	334	988	0.006	88	27	56	5	8
unique_5168	248	428	893	ENSP00000308321	78	228	417	3.83e-08	185	43	104	38	20
unique_5172	1152	1408	2811	ENSP00000351908	665	926	1375	1.12e-22	268	83	168	17	9
unique_5172	1172	1360	2811	ENSP00000414914	478	688	807	1.92e-14	215	54	131	30	7
unique_5172	1172	1408	2811	ENSP00000342838	1017	1268	1371	8.91e-09	259	59	171	29	8
unique_5172	1172	1363	2811	ENSP00000377291	218	421	683	4.77e-08	208	50	138	20	7
unique_5172	1172	1363	2811	ENSP00000358997	218	421	713	5.03e-08	208	50	138	20	7
unique_5172	1172	1374	2811	ENSP00000301178	542	758	895	6.03e-08	222	50	148	24	7
unique_5210	8	203	350	ENSP00000351908	685	881	1375	4.39e-26	201	63	129	9	56
unique_5210	9	215	350	ENSP00000414914	478	706	807	6.73e-14	235	65	136	34	59
unique_5210	1	166	350	ENSP00000377291	211	380	683	9.01e-11	175	48	113	14	47
unique_5210	1	166	350	ENSP00000358997	211	380	713	9.24e-11	175	48	113	14	47
unique_5210	6	196	350	ENSP00000342838	1014	1217	1371	3.66e-06	217	56	122	39	55
unique_5210	9	205	350	ENSP00000301178	542	752	895	3.11e-04	224	51	133	40	56
unique_5227	1015	1259	1364	ENSP00000501257	60	297	568	2.07e-04	259	75	149	35	18
unique_5265	104	189	214	ENSP00000499129	542	627	646	2.42e-04	90	26	56	8	40
unique_5266	1637	1701	2130	ENSP00000351908	786	851	1375	1.72e-09	66	29	36	1	3
unique_5266	1635	1677	2130	ENSP00000414914	598	640	807	3.32e-07	43	15	28	0	2
unique_5266	1634	1701	2130	ENSP00000342838	1127	1196	1371	4.92e-05	72	21	45	6	3
unique_5266	1641	1678	2130	ENSP00000377291	325	364	683	6.10e-05	40	18	20	2	2
unique_5266	1641	1678	2130	ENSP00000358997	325	364	713	6.23e-05	40	18	20	2	2
unique_5266	1624	1677	2130	ENSP00000301178	642	695	895	2.94e-04	54	17	37	0	3
unique_5285	122	401	811	ENSP00000426917	43	313	612	7.10e-53	281	105	165	11	64
unique_5285	484	718	811	ENSP00000426917	306	549	612	8.10e-08	254	54	171	29	64
unique_5285	122	397	811	ENSP00000498246	43	309	656	1.81e-52	277	105	161	11	66
unique_5285	484	740	811	ENSP00000498246	306	578	656	3.19e-12	277	61	192	24	66
unique_5285	53	423	811	ENSP00000381467	36	361	667	1.03e-46	372	119	206	47	77
unique_5285	498	748	811	ENSP00000381467	364	602	667	5.29e-11	258	63	169	26	77
unique_5285	145	378	811	ENSP00000494751	427	639	1279	2.32e-07	237	49	161	27	29
unique_5285	156	361	811	ENSP00000497274	664	850	1546	1.13e-05	209	45	139	25	27
unique_5285	144	357	811	ENSP00000497274	1315	1519	1546	4.70e-04	221	46	152	23	27
unique_5305	142	307	547	ENSP00000301178	532	713	895	5.14e-12	182	43	123	16	30
unique_5305	138	369	547	ENSP00000414914	465	690	807	3.30e-11	257	64	137	56	42
unique_5305	147	366	547	ENSP00000351908	683	874	1375	1.16e-10	225	62	125	38	40
unique_5305	113	372	547	ENSP00000342838	971	1223	1371	1.99e-10	291	74	148	69	48
unique_5305	150	304	547	ENSP00000377291	218	374	683	0.002	161	37	114	10	28
unique_5305	150	304	547	ENSP00000358997	218	374	713	0.002	161	37	114	10	28
unique_5308	290	466	555	ENSP00000248450	108	281	435	2.75e-07	187	43	121	23	83
unique_5308	450	520	555	ENSP00000248450	96	169	435	3.17e-05	75	28	42	5	83
unique_5308	12	173	555	ENSP00000248450	89	239	435	0.001	164	40	109	15	83
unique_5308	225	415	555	ENSP00000248450	125	303	435	0.005	198	44	128	26	83
unique_5364	1	52	112	ENSP00000355746	26	81	449	0.006	56	15	37	4	46
unique_5379	541	645	2074	ENSP00000478469	712	820	821	1.93e-05	110	40	64	6	6
unique_5379	513	629	2074	ENSP00000478469	703	819	821	0.004	122	42	70	10	6
unique_5379	541	645	2074	ENSP00000352177	712	820	821	1.93e-05	110	40	64	6	6
unique_5379	513	629	2074	ENSP00000352177	703	819	821	0.004	122	42	70	10	6
unique_5379	866	994	2074	ENSP00000346845	219	340	899	0.002	137	44	70	23	6
unique_5379	866	994	2074	ENSP00000369205	225	346	994	0.004	137	44	70	23	6
unique_5379	866	994	2074	ENSP00000350152	219	340	988	0.004	137	44	70	23	6
unique_5395	75	264	368	ENSP00000312082	548	764	1060	1.05e-12	222	67	118	37	65
unique_5395	93	249	368	ENSP00000312082	301	455	1060	2.54e-04	173	45	94	34	65
unique_5395	76	313	368	ENSP00000312082	144	448	1060	0.003	325	81	137	107	65
unique_5395	75	319	368	ENSP00000385766	173	428	663	9.49e-12	258	77	166	15	67
unique_5395	123	295	368	ENSP00000385766	53	234	663	1.72e-08	186	57	112	17	67
unique_5395	76	313	368	ENSP00000385766	316	573	663	2.87e-08	259	78	159	22	67
unique_5395	230	317	368	ENSP00000385766	49	140	663	0.004	92	27	61	4	67
unique_5395	142	317	368	ENSP00000298119	52	246	720	1.67e-09	195	54	122	19	48
unique_5395	181	264	368	ENSP00000306864	72	158	674	1.50e-04	87	30	54	3	52
unique_5395	144	336	368	ENSP00000306864	55	270	674	0.001	223	57	129	37	52
unique_5395	187	313	368	ENSP00000440049	93	270	421	0.003	179	42	84	53	35
unique_5398	3713	3796	4195	ENSP00000478469	729	811	821	8.76e-04	85	26	56	3	2
unique_5398	3713	3796	4195	ENSP00000352177	729	811	821	8.76e-04	85	26	56	3	2
unique_5401	51	251	392	ENSP00000351908	685	881	1375	1.12e-27	211	71	116	24	51
unique_5401	48	265	392	ENSP00000414914	474	708	807	8.90e-12	257	72	124	61	56
unique_5401	48	244	392	ENSP00000301178	538	742	895	3.97e-11	210	49	143	18	50
unique_5401	50	244	392	ENSP00000342838	1015	1217	1371	2.03e-07	218	59	121	38	50
unique_5401	52	248	392	ENSP00000377291	218	421	683	1.62e-05	217	52	132	33	50
unique_5401	52	248	392	ENSP00000358997	218	421	713	1.89e-05	217	52	132	33	50
unique_5410	217	296	616	ENSP00000491290	137	221	509	0.009	85	22	58	5	13
unique_5412	740	958	4624	ENSP00000350152	227	453	988	0.001	231	54	161	16	5
unique_5412	740	958	4624	ENSP00000369205	233	459	994	0.001	231	54	161	16	5
unique_5412	740	939	4624	ENSP00000346845	227	434	899	0.002	212	52	144	16	4
unique_5413	376	589	639	ENSP00000414914	488	747	807	1.02e-06	267	61	146	60	33
unique_5413	392	589	639	ENSP00000301178	568	802	895	1.50e-05	238	57	138	43	31
unique_5413	476	546	639	ENSP00000351908	794	871	1375	0.001	78	24	47	7	11
unique_5417	174	503	665	ENSP00000351908	664	964	1375	4.13e-18	345	88	198	59	50
unique_5417	184	490	665	ENSP00000414914	474	778	807	2.53e-10	353	85	174	94	46
unique_5417	189	468	665	ENSP00000342838	1018	1268	1371	1.30e-07	292	67	172	53	42
unique_5417	184	428	665	ENSP00000301178	538	757	895	4.17e-05	259	56	150	53	37
unique_5430	634	713	895	ENSP00000339168	21	100	272	0.007	80	22	58	0	9
unique_5460	541	778	797	ENSP00000497274	1332	1533	1546	6.99e-18	239	74	127	38	37
unique_5460	505	797	797	ENSP00000497274	634	880	1546	5.41e-15	294	72	174	48	37
unique_5460	505	778	797	ENSP00000494751	404	632	1279	3.38e-14	278	65	160	53	35
unique_5460	505	784	797	ENSP00000494751	990	1230	1279	5.29e-10	280	66	175	39	35
unique_5460	526	705	797	ENSP00000426917	64	231	612	8.58e-07	182	50	116	16	23
unique_5460	521	767	797	ENSP00000381467	96	305	667	1.09e-06	250	61	146	43	31
unique_5460	526	705	797	ENSP00000498246	64	231	656	1.54e-06	182	50	116	16	23
unique_5466	703	794	810	ENSP00000478469	719	820	821	4.41e-04	102	37	55	10	12
unique_5466	719	798	810	ENSP00000478469	729	806	821	0.002	86	34	38	14	12
unique_5466	703	794	810	ENSP00000352177	719	820	821	4.41e-04	102	37	55	10	12
unique_5466	719	798	810	ENSP00000352177	729	806	821	0.002	86	34	38	14	12
unique_5482	220	716	1036	ENSP00000457473	59	513	618	3.91e-58	508	157	287	64	48
unique_5482	220	707	1036	ENSP00000494050	47	479	600	9.14e-56	496	148	277	71	47
unique_5482	220	707	1036	ENSP00000495751	47	479	600	9.14e-56	496	148	277	71	47
unique_5482	220	707	1036	ENSP00000495900	47	479	600	9.14e-56	496	148	277	71	47
unique_5482	220	707	1036	ENSP00000496348	47	479	600	9.14e-56	496	148	277	71	47
unique_5482	220	707	1036	ENSP00000494136	47	479	600	9.14e-56	496	148	277	71	47
unique_5487	314	350	1113	ENSP00000349783	403	442	1192	2.74e-04	40	19	18	3	11
unique_5487	355	441	1113	ENSP00000349783	411	492	1192	0.001	92	28	49	15	11
unique_5509	107	317	708	ENSP00000358665	28	248	525	1.41e-06	226	58	148	20	56
unique_5509	460	646	708	ENSP00000358665	317	463	525	1.00e-05	187	45	102	40	56
unique_5518	1423	1578	4500	ENSP00000351908	725	881	1375	7.26e-19	159	56	98	5	3
unique_5518	1451	1571	4500	ENSP00000301178	618	742	895	4.77e-12	125	35	86	4	3
unique_5518	1416	1587	4500	ENSP00000414914	516	704	807	8.64e-11	189	48	124	17	4
unique_5518	1443	1582	4500	ENSP00000342838	1081	1229	1371	4.27e-10	149	40	100	9	3
unique_5518	1390	1576	4500	ENSP00000377291	235	422	683	0.001	201	47	127	27	4
unique_5518	1390	1576	4500	ENSP00000358997	235	422	713	0.001	201	47	127	27	4
unique_5519	128	188	220	ENSP00000305647	8	68	117	0.003	61	15	46	0	28
unique_5521	244	504	710	ENSP00000351908	685	949	1375	6.34e-20	271	76	179	16	37
unique_5521	240	451	710	ENSP00000414914	473	711	807	5.61e-12	244	64	143	37	30
unique_5521	241	451	710	ENSP00000301178	538	766	895	1.46e-11	233	64	143	26	30
unique_5521	240	481	710	ENSP00000342838	1012	1268	1371	1.76e-07	264	63	172	29	34
unique_5521	236	431	710	ENSP00000377291	209	420	683	2.68e-06	216	60	132	24	28
unique_5521	236	431	710	ENSP00000358997	209	420	713	3.15e-06	216	60	132	24	28
unique_5521	535	679	710	ENSP00000295006	527	672	701	0.005	156	35	100	21	20
unique_5538	2124	2409	2461	ENSP00000351908	717	938	1375	8.29e-18	297	79	132	86	12
unique_5538	2108	2406	2461	ENSP00000414914	503	747	807	3.57e-08	317	66	161	90	12
unique_5538	2107	2351	2461	ENSP00000358997	233	421	713	2.17e-06	252	60	122	70	10
unique_5538	2107	2351	2461	ENSP00000377291	233	421	683	2.29e-06	252	60	122	70	10
unique_5538	2105	2218	2461	ENSP00000342838	1037	1158	1371	0.001	124	31	81	12	5
unique_5544	72	242	1255	ENSP00000248450	108	255	435	6.52e-04	171	42	106	23	14
unique_5550	77	106	1105	ENSP00000349783	411	440	1192	3.33e-05	30	17	13	0	5
unique_5550	151	179	1105	ENSP00000349783	411	440	1192	0.009	30	14	15	1	5
unique_5551	1600	1971	3956	ENSP00000351908	639	949	1375	1.41e-09	403	95	185	123	9
unique_5551	1790	1956	3956	ENSP00000414914	614	746	807	0.004	168	33	99	36	4
unique_5551	1769	1842	3956	ENSP00000342838	1128	1200	1371	0.004	81	25	41	15	2
unique_5554	197	280	460	ENSP00000248450	338	421	435	4.92e-04	88	29	51	8	18
unique_5559	117	272	774	ENSP00000351908	671	827	1375	6.45e-12	160	46	107	7	26
unique_5559	381	422	774	ENSP00000351908	838	881	1375	0.001	44	18	24	2	26
unique_5559	132	296	774	ENSP00000377291	218	381	683	1.81e-08	172	48	109	15	21
unique_5559	132	296	774	ENSP00000358997	218	381	713	2.06e-08	172	48	109	15	21
unique_5559	127	272	774	ENSP00000414914	473	640	807	2.18e-06	170	39	105	26	23
unique_5559	388	422	774	ENSP00000414914	660	695	807	0.008	36	15	20	1	23
unique_5559	127	272	774	ENSP00000342838	1012	1170	1371	2.67e-05	163	37	105	21	19
unique_5559	95	272	774	ENSP00000301178	518	695	895	4.84e-05	196	47	113	36	23
unique_5569	142	360	1598	ENSP00000351908	725	929	1375	4.70e-14	226	60	138	28	14
unique_5569	99	359	1598	ENSP00000301178	540	795	895	8.06e-11	284	72	161	51	16
unique_5569	101	386	1598	ENSP00000414914	478	766	807	1.74e-09	308	75	192	41	18
unique_5569	67	311	1598	ENSP00000358997	183	421	713	1.47e-08	265	61	158	46	15
unique_5569	67	311	1598	ENSP00000377291	183	421	683	1.51e-08	265	61	158	46	15
unique_5569	81	365	1598	ENSP00000342838	995	1276	1371	1.62e-08	309	75	183	51	18
unique_5584	111	153	213	ENSP00000341682	758	805	888	2.45e-04	48	18	25	5	20
unique_5589	215	335	903	ENSP00000346845	203	332	899	7.29e-04	136	46	69	21	13
unique_5589	243	331	903	ENSP00000478469	725	820	821	0.001	99	41	45	13	13
unique_5589	215	315	903	ENSP00000478469	717	820	821	0.001	115	43	47	25	13
unique_5589	243	331	903	ENSP00000352177	725	820	821	0.001	99	41	45	13	13
unique_5589	215	315	903	ENSP00000352177	717	820	821	0.001	115	43	47	25	13
unique_5589	215	335	903	ENSP00000350152	203	332	988	0.001	136	46	69	21	13
unique_5589	215	335	903	ENSP00000369205	209	338	994	0.001	136	46	69	21	13
unique_5612	17	68	182	ENSP00000295006	602	653	701	0.002	52	15	37	0	29
unique_5624	127	254	311	ENSP00000499129	67	192	646	1.31e-18	138	49	67	22	44
unique_5624	119	218	311	ENSP00000499129	173	271	646	1.36e-18	104	45	50	9	44
unique_5624	148	227	311	ENSP00000499129	547	632	646	9.55e-18	86	34	46	6	44
unique_5624	122	264	311	ENSP00000262455	26	175	407	1.37e-10	153	43	97	13	46
unique_5670	716	740	1309	ENSP00000351908	787	811	1375	0.007	25	12	13	0	2
unique_5675	2247	2464	2486	ENSP00000414914	525	748	807	1.32e-18	233	73	136	24	9
unique_5675	2257	2466	2486	ENSP00000301178	594	805	895	2.29e-17	218	64	140	14	8
unique_5675	2311	2466	2486	ENSP00000342838	1123	1280	1371	1.49e-15	165	51	98	16	6
unique_5675	2257	2411	2486	ENSP00000358997	268	425	713	1.01e-09	166	50	97	19	6
unique_5675	2257	2411	2486	ENSP00000377291	268	425	683	1.25e-09	166	50	97	19	6
unique_5675	2319	2406	2486	ENSP00000351908	787	877	1375	9.63e-09	94	31	54	9	4
unique_5701	373	676	713	ENSP00000345672	46	328	340	9.26e-75	307	134	146	27	43
unique_5709	206	446	1162	ENSP00000426917	61	300	612	2.25e-51	242	98	141	3	33
unique_5709	894	1037	1162	ENSP00000426917	386	529	612	3.55e-09	147	42	99	6	33
unique_5709	206	446	1162	ENSP00000498246	61	300	656	1.48e-50	242	98	141	3	40
unique_5709	894	1114	1162	ENSP00000498246	386	594	656	3.11e-15	226	63	141	22	40
unique_5709	206	453	1162	ENSP00000381467	98	339	667	2.04e-48	250	98	142	10	41
unique_5709	929	1159	1162	ENSP00000381467	437	663	667	2.06e-16	233	61	164	8	41
unique_5709	211	414	1162	ENSP00000494751	430	615	1279	7.05e-16	213	66	111	36	22
unique_5709	160	416	1162	ENSP00000494751	944	1211	1279	0.009	292	63	170	59	22
unique_5709	219	421	1162	ENSP00000497274	664	850	1546	1.09e-09	214	56	120	38	18
unique_5709	208	419	1162	ENSP00000497274	1316	1521	1546	4.86e-06	227	56	135	36	18
unique_5710	15	216	332	ENSP00000351908	686	879	1375	2.05e-18	208	64	124	20	61
unique_5710	117	246	332	ENSP00000414914	595	728	807	5.85e-07	139	40	85	14	39
unique_5726	1292	1371	1970	ENSP00000320709	25	102	245	0.002	80	25	53	2	9
unique_5726	1280	1365	1970	ENSP00000320709	25	105	245	0.004	90	28	49	13	9
unique_5726	1310	1389	1970	ENSP00000320709	25	105	245	0.004	84	26	51	7	9
unique_5726	1352	1431	1970	ENSP00000320709	25	102	245	0.007	80	25	53	2	9
unique_5726	1370	1458	1970	ENSP00000320709	25	108	245	0.010	89	28	56	5	9
unique_5728	880	1150	2278	ENSP00000501257	57	296	568	4.70e-06	283	71	157	55	12
unique_5740	483	656	1304	ENSP00000351908	686	847	1375	3.39e-13	177	51	108	18	23
unique_5740	1023	1147	1304	ENSP00000351908	840	959	1375	9.60e-07	131	41	73	17	23
unique_5740	455	636	1304	ENSP00000377291	187	363	683	1.10e-11	192	53	114	25	14
unique_5740	455	636	1304	ENSP00000358997	187	363	713	1.29e-11	192	53	114	25	14
unique_5740	469	636	1304	ENSP00000414914	464	640	807	7.89e-08	184	40	121	23	15
unique_5740	1028	1055	1304	ENSP00000414914	660	687	807	0.009	28	13	15	0	15
unique_5740	471	636	1304	ENSP00000342838	1005	1170	1371	3.92e-07	177	40	115	22	13
unique_5740	461	636	1304	ENSP00000301178	515	695	895	6.16e-05	193	44	120	29	13
unique_5746	2091	2210	2788	ENSP00000346845	223	344	899	0.007	124	27	91	6	4
unique_5777	5	87	105	ENSP00000499129	66	150	646	6.14e-15	85	30	53	2	96
unique_5777	5	87	105	ENSP00000499129	181	265	646	3.50e-14	87	28	53	6	96
unique_5777	11	105	105	ENSP00000499129	535	631	646	2.83e-07	97	25	70	2	96
unique_5777	14	83	105	ENSP00000262455	42	116	407	1.72e-11	75	26	44	5	67
unique_5782	8	97	154	ENSP00000478469	729	820	821	1.89e-04	97	27	58	12	58
unique_5782	8	97	154	ENSP00000352177	729	820	821	1.89e-04	97	27	58	12	58
unique_5801	8	275	294	ENSP00000351908	685	947	1375	6.19e-26	273	78	180	15	91
unique_5801	9	268	294	ENSP00000414914	478	751	807	4.04e-19	283	70	181	32	88
unique_5801	6	258	294	ENSP00000342838	1014	1277	1371	2.77e-14	270	69	178	23	86
unique_5801	7	268	294	ENSP00000301178	540	819	895	3.99e-10	284	63	195	26	89
unique_5801	9	198	294	ENSP00000358997	218	416	713	2.29e-08	202	48	139	15	65
unique_5801	9	198	294	ENSP00000377291	218	416	683	2.52e-08	202	48	139	15	65
unique_5872	567	673	915	ENSP00000351908	786	886	1375	5.78e-14	108	38	62	8	12
unique_5872	537	668	915	ENSP00000414914	570	695	807	3.00e-10	135	43	80	12	14
unique_5872	549	661	915	ENSP00000342838	1112	1217	1371	3.47e-06	115	31	73	11	12
unique_5872	570	665	915	ENSP00000377291	324	421	683	0.002	106	30	58	18	10
unique_5872	570	665	915	ENSP00000358997	324	421	713	0.002	106	30	58	18	10
unique_5880	169	305	321	ENSP00000401321	1	125	1049	5.60e-05	142	43	77	22	51
unique_5880	151	214	321	ENSP00000401321	18	84	1049	0.003	67	23	41	3	51
unique_5880	142	213	321	ENSP00000401321	56	124	1049	0.009	73	23	45	5	51
unique_5880	167	308	321	ENSP00000415187	71	208	808	0.003	144	41	95	8	44
unique_5908	20	262	332	ENSP00000351908	686	926	1375	1.85e-26	258	80	146	32	73
unique_5908	14	220	332	ENSP00000414914	472	695	807	2.02e-15	232	64	135	33	62
unique_5908	20	213	332	ENSP00000342838	1017	1217	1371	8.36e-13	212	56	127	29	58
unique_5908	11	236	332	ENSP00000301178	533	766	895	1.72e-12	244	60	156	28	68
unique_5908	52	216	332	ENSP00000377291	237	420	683	2.22e-07	187	49	113	25	50
unique_5908	52	216	332	ENSP00000358997	237	420	713	2.61e-07	187	49	113	25	50
unique_5927	397	496	572	ENSP00000351908	782	881	1375	3.65e-06	105	27	68	10	17
unique_5927	401	527	572	ENSP00000414914	600	721	807	1.64e-05	131	34	84	13	22
unique_5930	4910	4982	5223	ENSP00000346845	272	333	899	0.004	74	26	35	13	1
unique_5930	4910	4982	5223	ENSP00000350152	272	333	988	0.005	74	26	35	13	1
unique_5930	4910	4982	5223	ENSP00000369205	278	339	994	0.005	74	26	35	13	1
unique_5961	1090	1170	1580	ENSP00000248450	333	404	435	4.23e-04	81	21	51	9	5
unique_5996	26	120	169	ENSP00000295006	603	689	701	3.39e-05	96	28	58	10	56
unique_6015	306	482	688	ENSP00000351908	736	878	1375	4.39e-08	182	45	93	44	38
unique_6015	533	618	688	ENSP00000351908	848	926	1375	5.91e-04	90	30	45	15	38
unique_6015	358	397	688	ENSP00000414914	605	644	807	1.25e-04	40	15	25	0	6
unique_6015	252	395	688	ENSP00000301178	547	697	895	0.002	152	31	112	9	21
unique_6015	275	395	688	ENSP00000342838	1041	1172	1371	0.003	132	32	89	11	18
unique_6047	212	311	387	ENSP00000351908	782	881	1375	1.57e-07	105	28	67	10	26
unique_6047	216	342	387	ENSP00000414914	600	721	807	3.39e-06	128	34	87	7	33
unique_6047	172	255	387	ENSP00000377291	274	362	683	0.004	91	28	54	9	22
unique_6047	172	255	387	ENSP00000358997	274	362	713	0.004	91	28	54	9	22
unique_6051	273	394	478	ENSP00000351908	784	897	1375	0.001	124	27	85	12	26
unique_6056	35	293	782	ENSP00000351908	686	883	1375	5.37e-09	262	70	125	67	33
unique_6056	25	174	782	ENSP00000377291	208	351	683	0.004	157	44	93	20	19
unique_6056	25	174	782	ENSP00000358997	208	351	713	0.005	157	44	93	20	19
unique_6068	45	190	282	ENSP00000346845	212	331	899	0.009	149	36	81	32	52
unique_6068	45	190	282	ENSP00000369205	218	337	994	0.009	149	36	81	32	52
unique_6068	45	190	282	ENSP00000350152	212	331	988	0.010	149	36	81	32	52
unique_6109	580	628	774	ENSP00000351908	773	823	1375	3.86e-04	51	20	29	2	6
unique_6146	470	583	2550	ENSP00000478469	697	810	821	3.62e-04	121	29	78	14	4
unique_6146	470	583	2550	ENSP00000352177	697	810	821	3.62e-04	121	29	78	14	4
unique_6146	504	579	2550	ENSP00000346845	229	298	899	0.001	76	30	40	6	3
unique_6146	504	579	2550	ENSP00000350152	229	298	988	0.001	76	30	40	6	3
unique_6146	504	579	2550	ENSP00000369205	235	304	994	0.001	76	30	40	6	3
unique_6148	764	1403	1882	ENSP00000497274	724	1275	1546	1.55e-27	653	146	393	114	71
unique_6148	597	748	1882	ENSP00000497274	653	779	1546	8.54e-21	152	56	71	25	71
unique_6148	1557	1664	1882	ENSP00000497274	1320	1426	1546	3.17e-15	108	35	72	1	71
unique_6148	91	487	1882	ENSP00000497274	307	652	1546	2.52e-07	406	87	250	69	71
unique_6148	1812	1858	1882	ENSP00000497274	1475	1521	1546	0.001	48	21	25	2	71
unique_6148	613	744	1882	ENSP00000497274	1332	1451	1546	0.005	138	40	74	24	71
unique_6148	1125	1438	1882	ENSP00000494751	716	990	1279	9.51e-21	317	87	185	45	56
unique_6148	597	745	1882	ENSP00000494751	427	550	1279	2.09e-17	149	52	72	25	56
unique_6148	1556	1664	1882	ENSP00000494751	1013	1119	1279	1.34e-15	109	44	63	2	56
unique_6148	24	500	1882	ENSP00000494751	10	450	1279	3.48e-11	501	95	322	84	56
unique_6148	613	744	1882	ENSP00000494751	1026	1144	1279	1.32e-07	135	41	75	19	56
unique_6148	1533	1633	1882	ENSP00000381467	92	178	667	0.006	104	27	57	20	5
unique_6151	277	524	708	ENSP00000351908	682	933	1375	7.13e-26	257	83	160	14	35
unique_6151	280	517	708	ENSP00000301178	541	793	895	1.43e-14	265	69	157	39	34
unique_6151	281	525	708	ENSP00000414914	478	746	807	2.63e-13	275	70	169	36	35
unique_6151	281	519	708	ENSP00000342838	1017	1270	1371	2.79e-13	260	70	163	27	34
unique_6151	574	668	708	ENSP00000295006	603	690	701	3.91e-04	95	24	64	7	13
unique_6189	286	419	795	ENSP00000355746	182	302	449	3.93e-07	134	33	88	13	26
unique_6189	711	780	795	ENSP00000355746	362	428	449	0.005	76	30	31	15	26
unique_6226	493	573	731	ENSP00000296452	2338	2417	3927	0.004	81	25	55	1	11
unique_6246	153	318	382	ENSP00000311545	41	214	887	0.009	184	48	108	28	43
unique_6296	232	335	2613	ENSP00000478469	718	820	821	2.59e-11	112	53	42	17	5
unique_6296	255	362	2613	ENSP00000478469	710	817	821	4.49e-11	114	48	54	12	5
unique_6296	232	335	2613	ENSP00000352177	718	820	821	2.59e-11	112	53	42	17	5
unique_6296	255	362	2613	ENSP00000352177	710	817	821	4.49e-11	114	48	54	12	5
unique_6301	311	415	489	ENSP00000351908	782	881	1375	3.34e-09	110	36	59	15	21
unique_6301	286	354	489	ENSP00000358997	296	362	713	3.42e-07	71	28	37	6	14
unique_6301	286	354	489	ENSP00000377291	296	362	683	3.43e-07	71	28	37	6	14
unique_6301	304	415	489	ENSP00000414914	589	695	807	1.26e-04	114	29	76	9	23
unique_6301	306	415	489	ENSP00000301178	643	750	895	0.001	115	28	75	12	22
unique_6301	307	408	489	ENSP00000342838	1122	1217	1371	0.005	103	21	74	8	21
unique_6312	1593	1769	2885	ENSP00000342838	1122	1294	1371	0.005	185	43	122	20	6
unique_6314	306	382	793	ENSP00000248450	181	242	435	0.009	77	22	40	15	10
unique_6327	23	98	240	ENSP00000334952	62	141	1322	0.001	80	28	48	4	32
unique_6369	366	490	551	ENSP00000342838	1120	1241	1371	4.56e-05	137	34	76	27	23
unique_6369	292	488	551	ENSP00000351908	733	902	1375	9.03e-05	200	46	121	33	36
unique_6369	354	474	551	ENSP00000414914	588	702	807	1.00e-04	126	33	77	16	22
unique_6371	150	429	468	ENSP00000475405	18	315	402	1.26e-07	316	74	188	54	60
unique_6371	150	429	468	ENSP00000422461	18	290	377	0.001	306	66	181	59	60
unique_6373	37	127	348	ENSP00000401321	15	124	1049	4.39e-05	114	36	51	27	26
unique_6373	51	183	348	ENSP00000311545	234	361	887	0.001	141	38	82	21	42
unique_6373	38	127	348	ENSP00000311545	29	112	887	0.004	94	30	50	14	42
unique_6403	401	553	768	ENSP00000373472	818	965	1687	2.81e-08	163	56	82	25	48
unique_6403	275	492	768	ENSP00000373472	1415	1592	1687	3.76e-05	224	60	112	52	48
unique_6403	266	425	768	ENSP00000373472	818	965	1687	6.00e-05	176	50	82	44	48
unique_6403	474	632	768	ENSP00000373472	826	978	1687	2.25e-04	166	44	102	20	48
unique_6406	188	257	463	ENSP00000499129	548	619	646	0.005	73	25	44	4	15
unique_6413	725	989	1004	ENSP00000497274	1300	1525	1546	6.36e-21	266	72	153	41	27
unique_6413	717	987	1004	ENSP00000497274	631	850	1546	3.75e-15	281	68	142	71	27
unique_6413	725	986	1004	ENSP00000494751	994	1215	1279	3.13e-20	271	77	136	58	26
unique_6413	728	988	1004	ENSP00000494751	408	623	1279	5.08e-13	267	64	146	57	26
unique_6413	719	1003	1004	ENSP00000381467	71	315	667	1.29e-10	296	69	165	62	28
unique_6413	758	980	1004	ENSP00000498246	78	268	656	1.32e-08	229	61	124	44	22
unique_6413	758	980	1004	ENSP00000426917	78	268	612	1.71e-08	229	61	124	44	22
unique_6416	49	121	253	ENSP00000334952	90	163	1322	2.91e-05	76	31	40	5	29
unique_6449	246	343	429	ENSP00000351908	784	887	1375	9.52e-09	106	34	62	10	23
unique_6449	118	349	429	ENSP00000414914	472	702	807	3.22e-05	250	60	153	37	54
unique_6461	138	216	334	ENSP00000248450	349	427	435	1.82e-07	79	22	57	0	24
unique_6461	153	216	334	ENSP00000248450	97	161	435	2.40e-04	65	20	44	1	24
unique_6491	209	262	380	ENSP00000384860	313	366	438	0.006	56	22	30	4	14
unique_6548	377	555	567	ENSP00000351908	784	953	1375	3.32e-07	185	46	118	21	32
unique_6548	242	467	567	ENSP00000342838	1017	1217	1371	5.03e-05	235	56	136	43	40
unique_6548	379	479	567	ENSP00000414914	600	702	807	1.93e-04	106	30	68	8	18
unique_6548	368	470	567	ENSP00000377291	310	420	683	0.007	118	30	66	22	18
unique_6548	368	470	567	ENSP00000358997	310	420	713	0.007	118	30	66	22	18
unique_6549	377	555	567	ENSP00000351908	784	953	1375	1.93e-08	190	51	108	31	32
unique_6549	379	479	567	ENSP00000414914	600	702	807	8.87e-05	106	30	68	8	18
unique_6549	374	467	567	ENSP00000342838	1125	1217	1371	5.97e-04	96	23	68	5	17
unique_6551	177	285	290	ENSP00000378571	47	126	474	0.002	109	32	48	29	38
unique_6551	177	285	290	ENSP00000350387	47	126	474	0.002	109	32	48	29	38
unique_6586	150	202	745	ENSP00000341682	629	687	888	0.006	59	20	33	6	7
unique_6591	355	393	915	ENSP00000369205	93	131	994	0.007	39	17	22	0	4
unique_6591	355	393	915	ENSP00000350152	87	125	988	0.007	39	17	22	0	4
unique_6591	355	393	915	ENSP00000346845	87	125	899	0.008	39	17	22	0	4
unique_6597	135	220	242	ENSP00000499129	178	262	646	8.02e-08	88	25	58	5	38
unique_6597	153	223	242	ENSP00000499129	78	150	646	1.34e-05	73	20	51	2	38
unique_6597	147	225	242	ENSP00000499129	539	615	646	7.39e-05	82	21	53	8	38
unique_6597	143	219	242	ENSP00000262455	35	116	407	6.78e-07	82	26	51	5	32
unique_6603	432	537	2977	ENSP00000355285	23	136	190	0.008	114	28	78	8	4
unique_6623	347	411	948	ENSP00000349783	965	1035	1192	0.009	74	26	36	12	7
unique_6664	387	484	570	ENSP00000351908	784	887	1375	3.65e-07	106	33	63	10	17
unique_6664	259	473	570	ENSP00000414914	472	688	807	3.73e-05	232	54	146	32	38
unique_6665	387	484	570	ENSP00000351908	784	887	1375	4.50e-08	106	34	62	10	17
unique_6665	259	494	570	ENSP00000414914	472	706	807	4.41e-06	256	61	154	41	41
unique_6666	327	424	463	ENSP00000351908	784	887	1375	1.57e-08	106	34	62	10	21
unique_6666	324	434	463	ENSP00000414914	595	706	807	8.05e-06	120	31	72	17	24
unique_6670	396	493	579	ENSP00000351908	784	887	1375	5.51e-08	106	34	62	10	17
unique_6670	268	503	579	ENSP00000414914	472	706	807	2.76e-06	256	61	154	41	41
unique_6672	396	493	579	ENSP00000351908	784	887	1375	5.80e-08	106	34	62	10	17
unique_6672	268	503	579	ENSP00000414914	472	706	807	3.54e-06	256	61	154	41	41
unique_6681	1264	1533	1544	ENSP00000497274	1298	1529	1546	4.55e-32	271	84	147	40	67
unique_6681	301	822	1544	ENSP00000497274	1045	1530	1546	3.23e-25	536	126	346	64	67
unique_6681	1029	1527	1544	ENSP00000497274	412	850	1546	1.72e-17	518	117	303	98	67
unique_6681	573	817	1544	ENSP00000497274	628	852	1546	2.64e-13	248	64	158	26	67
unique_6681	582	826	1544	ENSP00000494751	994	1227	1279	3.84e-29	245	76	158	11	50
unique_6681	1264	1508	1544	ENSP00000494751	992	1202	1279	1.30e-25	246	77	133	36	50
unique_6681	1064	1526	1544	ENSP00000494751	222	621	1279	6.86e-22	481	112	270	99	50
unique_6681	561	867	1544	ENSP00000494751	400	670	1279	2.93e-15	313	80	185	48	50
unique_6681	581	756	1544	ENSP00000381467	76	251	667	1.91e-11	189	53	110	26	26
unique_6681	1250	1468	1544	ENSP00000381467	54	251	667	2.20e-07	232	57	128	47	26
unique_6681	580	760	1544	ENSP00000498246	35	224	656	1.05e-07	198	54	119	25	26
unique_6681	1291	1508	1544	ENSP00000498246	71	261	656	4.26e-06	225	54	130	41	26
unique_6681	580	760	1544	ENSP00000426917	35	224	612	1.17e-07	198	54	119	25	26
unique_6681	1291	1508	1544	ENSP00000426917	71	261	612	6.75e-06	225	54	130	41	26
unique_6688	1777	1889	2850	ENSP00000478469	699	819	821	0.002	126	33	75	18	4
unique_6688	1777	1889	2850	ENSP00000352177	699	819	821	0.002	126	33	75	18	4
unique_6696	1710	1901	2156	ENSP00000311545	102	303	887	7.04e-04	214	63	117	34	9
unique_6696	1103	1530	2156	ENSP00000415187	67	460	808	0.001	448	116	258	74	45
unique_6696	1399	2039	2156	ENSP00000415187	63	642	808	0.005	697	172	352	173	45
unique_6696	1712	2082	2156	ENSP00000415187	69	441	808	0.010	422	102	220	100	45
unique_6705	72	237	299	ENSP00000311545	142	299	887	1.11e-06	179	46	99	34	56
unique_6705	71	237	299	ENSP00000311545	90	249	887	6.42e-04	179	56	92	31	56
unique_6705	110	249	299	ENSP00000401321	15	136	1049	1.59e-04	142	41	79	22	61
unique_6705	67	196	299	ENSP00000401321	17	128	1049	0.004	130	37	75	18	61
unique_6737	1271	1358	2490	ENSP00000385017	256	348	1508	0.005	93	26	62	5	4
unique_6745	375	630	752	ENSP00000345672	95	328	340	4.84e-16	259	67	164	28	34
unique_6766	96	472	819	ENSP00000263980	146	535	816	1.09e-18	408	107	252	49	46
unique_6769	351	372	1167	ENSP00000464447	70	91	460	2.42e-05	22	14	8	0	2
unique_6790	401	592	992	ENSP00000373472	770	966	1687	8.42e-04	206	50	133	23	19
unique_6790	453	591	992	ENSP00000373472	1463	1592	1687	0.006	152	41	76	35	19
unique_6795	322	550	773	ENSP00000385766	263	551	663	1.67e-05	299	80	139	80	39
unique_6795	490	595	773	ENSP00000385766	313	420	663	0.007	111	40	63	8	39
unique_6795	452	547	773	ENSP00000385766	178	275	663	0.008	101	35	58	8	39
unique_6795	472	622	773	ENSP00000385766	52	203	663	0.008	163	55	85	23	39
unique_6795	450	547	773	ENSP00000306864	55	158	674	7.55e-05	106	42	54	10	13
unique_6795	446	525	773	ENSP00000306864	75	158	674	6.50e-04	86	32	46	8	13
unique_6795	442	531	773	ENSP00000298119	94	187	720	1.52e-04	94	32	58	4	12
unique_6795	653	718	773	ENSP00000261892	776	849	1100	7.66e-04	75	26	39	10	9
unique_6798	1356	1393	2593	ENSP00000351908	787	824	1375	2.39e-05	38	17	21	0	1
unique_6798	2102	2197	2593	ENSP00000414914	648	746	807	0.007	100	25	70	5	4
unique_6798	2102	2195	2593	ENSP00000342838	1178	1274	1371	0.007	97	21	73	3	4
unique_6843	18	220	691	ENSP00000351908	686	881	1375	7.60e-20	213	69	117	27	29
unique_6843	16	233	691	ENSP00000414914	476	707	807	2.11e-14	247	67	136	44	32
unique_6843	11	314	691	ENSP00000342838	1010	1298	1371	4.88e-11	335	80	178	77	44
unique_6843	4	223	691	ENSP00000301178	531	753	895	5.20e-11	237	56	150	31	32
unique_6843	17	217	691	ENSP00000358997	217	421	713	1.98e-10	221	63	122	36	29
unique_6843	17	217	691	ENSP00000377291	217	421	683	2.56e-10	215	60	131	24	29
unique_6859	936	1043	1212	ENSP00000415187	56	157	808	1.21e-14	112	47	51	14	11
unique_6859	941	1073	1212	ENSP00000415187	296	414	808	5.08e-11	137	50	65	22	11
unique_6859	967	1073	1212	ENSP00000415187	45	139	808	2.61e-08	109	37	56	16	11
unique_6859	952	1043	1212	ENSP00000415187	111	203	808	9.72e-06	95	33	57	5	11
unique_6859	968	1043	1212	ENSP00000415187	283	352	808	7.40e-05	78	28	40	10	11
unique_6859	936	1045	1212	ENSP00000311545	41	164	887	1.27e-12	133	46	55	32	10
unique_6859	928	1043	1212	ENSP00000311545	173	299	887	1.70e-10	134	46	63	25	10
unique_6859	958	998	1212	ENSP00000311545	259	301	887	9.49e-07	43	21	20	2	10
unique_6859	634	879	1212	ENSP00000501257	45	292	568	1.39e-06	268	70	156	42	20
unique_6859	954	1107	1212	ENSP00000401321	1	133	1049	1.65e-06	157	46	84	27	15
unique_6859	928	1066	1212	ENSP00000401321	52	200	1049	1.41e-04	154	47	87	20	15
unique_6859	965	1006	1212	ENSP00000329869	794	840	934	9.75e-05	47	18	24	5	3
unique_6859	965	1006	1212	ENSP00000371636	737	783	877	1.03e-04	47	18	24	5	3
unique_6859	965	1006	1212	ENSP00000371633	621	667	761	1.12e-04	47	18	24	5	3
unique_6859	961	994	1212	ENSP00000386126	501	537	1447	0.003	37	17	17	3	3
unique_6865	149	451	617	ENSP00000328968	418	724	2017	0.004	331	76	203	52	49
unique_6865	149	451	617	ENSP00000398266	418	724	2016	0.004	331	76	203	52	49
unique_6873	11	237	2879	ENSP00000351908	706	938	1375	4.39e-23	236	76	148	12	8
unique_6873	25	175	2879	ENSP00000301178	583	742	895	1.14e-17	164	48	99	17	5
unique_6873	19	179	2879	ENSP00000342838	1054	1221	1371	2.74e-15	171	53	105	13	6
unique_6873	17	178	2879	ENSP00000414914	513	690	807	1.49e-14	179	52	109	18	6
unique_6873	25	177	2879	ENSP00000377291	257	419	683	4.25e-14	164	46	106	12	5
unique_6873	25	177	2879	ENSP00000358997	257	419	713	4.58e-14	164	46	106	12	5
unique_6882	117	218	448	ENSP00000349783	395	493	1192	4.36e-05	104	30	67	7	31
unique_6882	42	77	448	ENSP00000349783	408	444	1192	0.006	37	15	21	1	31
unique_6917	639	742	978	ENSP00000248450	126	245	435	0.007	120	32	72	16	11
unique_6977	28	229	320	ENSP00000248450	102	293	435	1.48e-07	208	51	135	22	89
unique_6977	48	234	320	ENSP00000248450	78	253	435	1.29e-06	188	44	131	13	89
unique_6977	151	313	320	ENSP00000248450	90	244	435	2.12e-06	164	41	113	10	89
unique_6977	33	226	320	ENSP00000248450	231	430	435	5.29e-06	209	46	139	24	89
unique_6979	3507	3576	3632	ENSP00000248450	228	298	435	2.47e-04	73	26	42	5	2
unique_7020	218	264	539	ENSP00000398266	1248	1293	2016	0.003	47	16	30	1	9
unique_7020	218	264	539	ENSP00000328968	1249	1294	2017	0.003	47	16	30	1	9
unique_7027	323	387	469	ENSP00000311545	46	112	887	0.003	73	25	34	14	14
unique_7048	69	159	331	ENSP00000248450	334	427	435	1.19e-04	94	25	66	3	27
unique_7050	28	127	203	ENSP00000351908	782	881	1375	1.44e-06	105	27	68	10	49
unique_7050	32	158	203	ENSP00000414914	600	721	807	2.59e-06	131	34	84	13	63
unique_7073	14	206	2095	ENSP00000351908	686	881	1375	4.17e-23	198	62	129	7	9
unique_7073	10	208	2095	ENSP00000301178	538	752	895	2.71e-16	218	59	137	22	9
unique_7073	14	253	2095	ENSP00000342838	1017	1268	1371	5.54e-14	261	66	165	30	11
unique_7073	13	203	2095	ENSP00000358997	217	421	713	1.04e-11	210	61	125	24	9
unique_7073	34	219	2095	ENSP00000414914	505	708	807	1.12e-11	207	54	129	24	9
unique_7073	13	203	2095	ENSP00000377291	217	421	683	1.13e-11	210	61	125	24	9
unique_7079	27	165	1299	ENSP00000248450	231	386	435	4.01e-05	157	35	103	19	21
unique_7079	218	298	1299	ENSP00000248450	177	254	435	2.46e-04	81	18	60	3	21
unique_7079	64	301	1299	ENSP00000248450	103	302	435	0.001	239	45	154	40	21
unique_7080	384	480	587	ENSP00000414914	596	688	807	2.59e-04	102	29	59	14	17
unique_7097	188	359	1258	ENSP00000351908	746	881	1375	8.35e-10	176	53	79	44	14
unique_7097	192	353	1258	ENSP00000414914	551	688	807	2.02e-07	163	42	95	26	13
unique_7097	193	352	1258	ENSP00000342838	1088	1217	1371	1.62e-06	160	44	86	30	13
unique_7144	27	66	348	ENSP00000349783	412	450	1192	0.001	40	15	24	1	11
unique_7169	18	45	100	ENSP00000478469	623	650	821	0.009	28	12	16	0	28
unique_7169	18	45	100	ENSP00000352177	623	650	821	0.009	28	12	16	0	28
unique_7182	479	672	4761	ENSP00000373472	1419	1602	1687	3.39e-08	201	60	117	24	17
unique_7182	536	715	4761	ENSP00000373472	1418	1592	1687	9.34e-07	200	59	96	45	17
unique_7182	1054	1182	4761	ENSP00000373472	830	960	1687	4.68e-06	140	43	77	20	17
unique_7182	870	1068	4761	ENSP00000373472	1418	1592	1687	3.98e-05	207	59	108	40	17
unique_7182	467	572	4761	ENSP00000373472	874	982	1687	1.02e-04	115	41	59	15	17
unique_7182	1113	1315	4761	ENSP00000373472	830	981	1687	1.18e-04	206	55	94	57	17
unique_7182	534	689	4761	ENSP00000373472	826	994	1687	7.10e-04	180	47	98	35	17
unique_7182	857	1013	4761	ENSP00000373472	813	965	1687	0.004	169	53	88	28	17
unique_7182	647	730	4761	ENSP00000373472	887	977	1687	0.004	97	33	45	19	17
unique_7182	1104	1147	4761	ENSP00000373472	538	580	1687	0.004	44	19	24	1	17
unique_7182	1281	1408	4761	ENSP00000373472	1419	1543	1687	0.007	132	37	84	11	17
unique_7182	984	1136	4761	ENSP00000373472	1402	1551	1687	0.007	168	49	86	33	17
unique_7234	1056	1116	1473	ENSP00000320709	45	107	245	0.004	63	26	35	2	4
unique_7239	94	198	881	ENSP00000358665	29	147	525	1.21e-09	121	39	64	18	12
unique_7245	4	364	365	ENSP00000361965	2	351	364	1.54e-18	381	93	237	51	99
unique_7246	83	158	3984	ENSP00000478469	751	820	821	7.44e-04	76	26	44	6	2
unique_7246	83	158	3984	ENSP00000352177	751	820	821	7.44e-04	76	26	44	6	2
unique_7248	317	461	462	ENSP00000426917	160	309	612	3.56e-07	157	43	95	19	31
unique_7248	317	461	462	ENSP00000498246	160	309	656	4.42e-07	157	43	95	19	31
unique_7248	149	201	462	ENSP00000497274	651	703	1546	0.002	53	20	33	0	11
unique_7248	155	248	462	ENSP00000381467	104	195	667	0.004	97	33	56	8	20
unique_7252	307	614	618	ENSP00000475405	5	316	402	1.38e-09	343	81	196	66	50
unique_7252	307	614	618	ENSP00000422461	5	291	377	1.42e-05	334	78	183	73	50
unique_7253	2260	2327	2425	ENSP00000355285	45	112	190	3.53e-04	68	18	50	0	3
unique_7273	157	270	289	ENSP00000401321	656	783	1049	1.56e-04	136	44	62	30	39
unique_7275	1810	1957	2161	ENSP00000358997	310	419	713	1.46e-10	149	45	64	40	11
unique_7275	1594	1680	2161	ENSP00000358997	215	301	713	1.55e-05	89	31	54	4	11
unique_7275	1810	1957	2161	ENSP00000377291	310	419	683	1.58e-10	149	45	64	40	11
unique_7275	1594	1680	2161	ENSP00000377291	215	301	683	1.61e-05	89	31	54	4	11
unique_7275	1810	1990	2161	ENSP00000414914	589	715	807	1.60e-10	183	55	70	58	16
unique_7275	2098	2153	2161	ENSP00000414914	702	754	807	1.45e-04	56	18	35	3	16
unique_7275	1584	1683	2161	ENSP00000414914	465	571	807	0.001	110	26	71	13	16
unique_7275	1811	1957	2161	ENSP00000342838	1120	1219	1371	1.79e-06	147	37	63	47	10
unique_7275	2094	2152	2161	ENSP00000342838	1228	1283	1371	1.05e-04	59	20	36	3	10
unique_7275	1816	1955	2161	ENSP00000301178	650	742	895	4.89e-05	140	38	55	47	9
unique_7275	2097	2159	2161	ENSP00000301178	756	811	895	0.002	63	24	32	7	9
unique_7276	29	182	241	ENSP00000351908	724	881	1375	2.69e-23	159	59	94	6	64
unique_7276	8	197	241	ENSP00000414914	505	710	807	3.14e-16	209	57	130	22	79
unique_7276	24	195	241	ENSP00000377291	253	437	683	8.06e-12	187	53	117	17	71
unique_7276	24	195	241	ENSP00000358997	253	437	713	8.95e-12	187	53	117	17	71
unique_7276	28	230	241	ENSP00000301178	583	799	895	2.64e-11	220	51	149	20	84
unique_7276	8	199	241	ENSP00000342838	1042	1242	1371	1.28e-09	204	46	143	15	80
unique_7278	1044	1108	2419	ENSP00000355746	2	68	449	3.82e-04	71	24	37	10	3
unique_7280	416	612	968	ENSP00000501257	96	291	568	4.35e-06	210	61	122	27	20
unique_7290	136	261	1297	ENSP00000414914	505	643	807	7.51e-09	143	45	77	21	10
unique_7290	129	264	1297	ENSP00000351908	699	834	1375	1.70e-08	145	41	86	18	10
unique_7290	135	260	1297	ENSP00000301178	563	697	895	7.78e-07	141	36	84	21	10
unique_7290	133	258	1297	ENSP00000358997	233	363	713	3.23e-05	134	36	87	11	10
unique_7290	133	258	1297	ENSP00000377291	233	363	683	3.53e-05	134	36	87	11	10
unique_7290	222	260	1297	ENSP00000342838	1134	1172	1371	0.003	39	14	25	0	3
unique_7346	857	931	2290	ENSP00000464447	366	436	460	2.00e-05	76	26	44	6	3
unique_7347	623	712	1657	ENSP00000457473	85	173	618	4.77e-05	91	31	57	3	5
unique_7358	1890	2005	2937	ENSP00000478469	701	820	821	5.41e-04	120	33	83	4	4
unique_7358	1890	2005	2937	ENSP00000352177	701	820	821	5.41e-04	120	33	83	4	4
unique_7370	301	550	795	ENSP00000351908	685	937	1375	1.34e-21	262	76	165	21	31
unique_7370	293	491	795	ENSP00000377291	209	420	683	2.90e-10	217	57	137	23	25
unique_7370	293	491	795	ENSP00000358997	209	420	713	2.93e-10	217	57	137	23	25
unique_7370	301	511	795	ENSP00000301178	541	766	895	8.20e-10	226	54	157	15	27
unique_7370	302	539	795	ENSP00000342838	1017	1268	1371	2.92e-08	260	67	163	30	30
unique_7370	299	490	795	ENSP00000414914	480	689	807	1.41e-07	212	48	142	22	24
unique_7382	554	624	4579	ENSP00000312082	705	777	1060	7.61e-07	73	30	41	2	2
unique_7451	264	308	970	ENSP00000401321	677	721	1049	0.004	45	20	25	0	5
unique_7452	790	931	1026	ENSP00000448220	136	265	521	1.24e-04	149	44	79	26	14
unique_7469	133	319	713	ENSP00000401321	723	904	1049	3.45e-08	187	56	126	5	26
unique_7469	209	275	713	ENSP00000401321	664	731	1049	3.59e-04	68	26	41	1	26
unique_7513	482	848	880	ENSP00000494050	82	419	600	0.001	377	75	253	49	42
unique_7513	482	848	880	ENSP00000495751	82	419	600	0.001	377	75	253	49	42
unique_7513	482	848	880	ENSP00000495900	82	419	600	0.001	377	75	253	49	42
unique_7513	482	848	880	ENSP00000496348	82	419	600	0.001	377	75	253	49	42
unique_7513	482	848	880	ENSP00000494136	82	419	600	0.001	377	75	253	49	42
unique_7551	1330	1551	1567	ENSP00000351908	686	877	1375	1.38e-07	230	60	124	46	14
unique_7551	1330	1550	1567	ENSP00000414914	478	689	807	2.10e-06	249	54	130	65	14
unique_7551	1433	1548	1567	ENSP00000342838	1121	1217	1371	0.004	122	31	60	31	7
unique_7576	63	294	450	ENSP00000351908	659	879	1375	2.94e-19	248	70	135	43	52
unique_7576	82	310	450	ENSP00000414914	478	709	807	7.48e-12	249	68	144	37	51
unique_7576	71	243	450	ENSP00000377291	207	363	683	9.04e-09	185	54	91	40	38
unique_7576	71	243	450	ENSP00000358997	207	363	713	9.68e-09	185	54	91	40	38
unique_7576	78	289	450	ENSP00000301178	538	742	895	6.55e-08	222	53	142	27	47
unique_7576	82	322	450	ENSP00000342838	1017	1251	1371	8.98e-08	266	55	155	56	54
unique_7580	323	498	576	ENSP00000248450	109	283	435	1.19e-09	179	37	135	7	48
unique_7580	260	428	576	ENSP00000248450	87	298	435	3.67e-07	214	48	119	47	48
unique_7580	280	375	576	ENSP00000248450	333	427	435	1.36e-06	96	26	69	1	48
unique_7580	268	458	576	ENSP00000248450	219	427	435	1.41e-06	227	59	114	54	48
unique_7580	225	417	576	ENSP00000248450	227	427	435	4.83e-05	208	41	145	22	48
unique_7584	16	92	288	ENSP00000401321	696	773	1049	6.66e-07	78	29	48	1	41
unique_7584	7	86	288	ENSP00000401321	653	733	1049	9.50e-07	81	29	51	1	41
unique_7584	14	124	288	ENSP00000401321	727	838	1049	6.74e-05	112	36	75	1	41
unique_7584	18	93	288	ENSP00000401321	765	840	1049	0.002	76	26	50	0	41
unique_7595	2327	2401	2681	ENSP00000478469	738	819	821	0.001	82	26	49	7	3
unique_7595	2327	2401	2681	ENSP00000352177	738	819	821	0.001	82	26	49	7	3
unique_7638	1175	1241	1501	ENSP00000320709	45	104	245	0.004	68	25	34	9	4
unique_7668	600	729	7449	ENSP00000346845	236	364	899	0.004	130	33	96	1	2
unique_7668	600	729	7449	ENSP00000369205	242	370	994	0.004	130	33	96	1	2
unique_7668	600	729	7449	ENSP00000350152	236	364	988	0.004	130	33	96	1	2
unique_7677	18	124	167	ENSP00000295006	534	638	701	0.004	115	31	66	18	64
unique_7695	276	386	658	ENSP00000499129	182	292	646	6.37e-05	115	29	78	8	18
unique_7695	285	395	658	ENSP00000499129	76	192	646	3.75e-04	121	30	77	14	18
unique_7695	272	376	658	ENSP00000262455	30	138	407	1.97e-04	111	27	76	8	16
unique_7700	146	393	544	ENSP00000499129	62	281	646	5.06e-34	257	87	124	46	51
unique_7700	287	421	544	ENSP00000499129	64	198	646	1.58e-22	142	53	75	14	51
unique_7700	151	264	544	ENSP00000499129	181	294	646	4.25e-18	120	44	64	12	51
unique_7700	295	404	544	ENSP00000499129	535	645	646	6.48e-17	113	45	63	5	51
unique_7700	147	260	544	ENSP00000499129	525	642	646	2.82e-15	119	41	72	6	51
unique_7700	284	390	544	ENSP00000262455	28	135	407	1.71e-11	113	35	67	11	36
unique_7700	159	248	544	ENSP00000262455	40	135	407	1.91e-05	99	26	61	12	36
unique_7705	1574	1676	1778	ENSP00000351908	785	882	1375	6.19e-08	105	32	64	9	6
unique_7710	84	161	237	ENSP00000346845	232	336	899	3.57e-04	105	30	48	27	33
unique_7710	84	161	237	ENSP00000350152	232	336	988	4.23e-04	105	30	48	27	33
unique_7710	84	161	237	ENSP00000369205	238	342	994	4.24e-04	105	30	48	27	33
unique_7715	109	236	602	ENSP00000499129	182	305	646	9.81e-08	128	35	89	4	21
unique_7715	109	209	602	ENSP00000499129	67	172	646	5.71e-04	108	31	68	9	21
unique_7715	106	224	602	ENSP00000262455	31	153	407	1.48e-04	125	31	86	8	20
unique_7722	874	1116	1162	ENSP00000497274	1285	1526	1546	3.56e-33	252	84	149	19	24
unique_7722	883	1150	1162	ENSP00000497274	633	883	1546	1.10e-23	273	76	170	27	24
unique_7722	879	1127	1162	ENSP00000494751	986	1231	1279	4.04e-31	250	81	164	5	22
unique_7722	905	1135	1162	ENSP00000494751	427	640	1279	2.22e-17	232	60	153	19	22
unique_7722	818	1084	1162	ENSP00000381467	24	275	667	3.25e-12	280	69	170	41	23
unique_7722	920	1106	1162	ENSP00000426917	77	268	612	6.64e-11	197	58	124	15	16
unique_7722	920	1106	1162	ENSP00000498246	77	268	656	1.00e-10	197	58	124	15	16
unique_7723	151	252	369	ENSP00000312082	708	794	1060	3.51e-05	105	35	49	21	28
unique_7723	172	253	369	ENSP00000334952	82	168	1322	0.009	89	30	50	9	22
unique_7723	90	259	369	ENSP00000385766	56	218	663	0.010	186	52	95	39	46
unique_7735	23	557	564	ENSP00000381736	18	549	554	0.0	535	383	149	3	95
unique_7735	18	507	564	ENSP00000262030	9	484	530	5.51e-23	510	122	334	54	87
unique_7756	135	176	1478	ENSP00000346845	50	91	899	0.004	42	14	28	0	3
unique_7756	135	176	1478	ENSP00000350152	50	91	988	0.005	42	14	28	0	3
unique_7759	387	744	774	ENSP00000497274	1176	1523	1546	9.27e-38	371	107	228	36	50
unique_7759	539	770	774	ENSP00000497274	656	876	1546	4.95e-25	235	69	149	17	50
unique_7759	488	753	774	ENSP00000494751	984	1225	1279	1.99e-37	266	88	154	24	37
unique_7759	537	771	774	ENSP00000494751	428	649	1279	6.45e-23	236	65	156	15	37
unique_7759	501	749	774	ENSP00000381467	77	311	667	1.74e-15	262	72	150	40	32
unique_7759	484	743	774	ENSP00000498246	21	274	656	9.15e-15	269	74	171	24	34
unique_7759	484	743	774	ENSP00000426917	21	274	612	1.47e-14	269	74	171	24	34
unique_7760	2391	2553	5664	ENSP00000415187	506	661	808	1.11e-06	173	47	99	27	15
unique_7760	3523	3634	5664	ENSP00000415187	585	691	808	8.64e-06	112	31	76	5	15
unique_7760	2864	3008	5664	ENSP00000415187	515	649	808	1.55e-05	150	48	82	20	15
unique_7760	1881	2065	5664	ENSP00000415187	515	678	808	6.75e-04	197	48	104	45	15
unique_7760	3523	3630	5664	ENSP00000415187	528	671	808	0.003	148	40	64	44	15
unique_7760	1753	1898	5664	ENSP00000415187	515	691	808	0.005	185	50	88	47	15
unique_7760	2224	2326	5664	ENSP00000415187	571	676	808	0.007	111	33	65	13	15
unique_7785	298	490	555	ENSP00000301178	617	799	895	1.14e-06	201	47	128	26	35
unique_7792	475	629	2672	ENSP00000415187	515	678	808	2.00e-05	169	46	104	19	6
unique_7795	82	201	288	ENSP00000401321	24	127	1049	0.005	120	30	74	16	42
unique_7805	218	386	519	ENSP00000248450	96	253	435	2.41e-13	170	51	106	13	46
unique_7805	211	388	519	ENSP00000248450	132	300	435	9.36e-11	181	49	117	15	46
unique_7805	305	386	519	ENSP00000248450	90	172	435	2.13e-06	83	27	55	1	46
unique_7805	255	436	519	ENSP00000248450	83	259	435	1.10e-05	189	45	125	19	46
unique_7805	197	381	519	ENSP00000248450	245	433	435	1.38e-05	192	44	138	10	46
unique_7809	127	203	253	ENSP00000321427	671	745	989	6.40e-04	77	23	52	2	30
unique_7827	6	85	2606	ENSP00000478469	739	820	821	0.003	82	26	54	2	3
unique_7827	6	85	2606	ENSP00000352177	739	820	821	0.003	82	26	54	2	3
unique_7838	2921	2993	3827	ENSP00000415187	572	662	808	1.27e-04	91	30	43	18	2
unique_7846	90	399	600	ENSP00000500577	9	333	416	5.71e-21	332	88	215	29	52
unique_7846	90	399	600	ENSP00000461086	9	333	416	5.71e-21	332	88	215	29	52
unique_7848	225	500	688	ENSP00000500577	82	341	416	1.09e-24	283	84	169	30	40
unique_7848	225	500	688	ENSP00000461086	82	341	416	1.09e-24	283	84	169	30	40
unique_7883	383	548	1218	ENSP00000248450	102	245	435	0.007	171	44	95	32	14
unique_7886	1920	2027	2705	ENSP00000478469	728	816	821	0.002	110	29	58	23	10
unique_7886	1905	1997	2705	ENSP00000478469	728	816	821	0.003	98	27	57	14	10
unique_7886	1950	2042	2705	ENSP00000478469	728	816	821	0.003	98	28	56	14	10
unique_7886	1965	2057	2705	ENSP00000478469	728	816	821	0.004	98	27	57	14	10
unique_7886	1875	1952	2705	ENSP00000478469	728	816	821	0.004	89	24	54	11	10
unique_7886	2069	2147	2705	ENSP00000478469	729	816	821	0.007	88	22	57	9	10
unique_7886	1920	2027	2705	ENSP00000352177	728	816	821	0.002	110	29	58	23	10
unique_7886	1905	1997	2705	ENSP00000352177	728	816	821	0.003	98	27	57	14	10
unique_7886	1950	2042	2705	ENSP00000352177	728	816	821	0.003	98	28	56	14	10
unique_7886	1965	2057	2705	ENSP00000352177	728	816	821	0.004	98	27	57	14	10
unique_7886	1875	1952	2705	ENSP00000352177	728	816	821	0.004	89	24	54	11	10
unique_7886	2069	2147	2705	ENSP00000352177	729	816	821	0.007	88	22	57	9	10
unique_7907	1528	1623	4533	ENSP00000478469	730	816	821	8.33e-05	104	33	46	25	2
unique_7907	1528	1623	4533	ENSP00000352177	730	816	821	8.33e-05	104	33	46	25	2
unique_7916	657	787	789	ENSP00000351908	813	940	1375	1.21e-05	132	34	93	5	17
unique_7942	71	326	514	ENSP00000361965	10	282	364	5.58e-14	279	66	184	29	50
unique_7960	1271	1365	2849	ENSP00000346845	223	322	899	2.50e-04	101	32	62	7	3
unique_7960	1282	1365	2849	ENSP00000478469	737	820	821	6.00e-04	90	31	47	12	3
unique_7960	1282	1365	2849	ENSP00000352177	737	820	821	6.00e-04	90	31	47	12	3
unique_7960	1261	1357	2849	ENSP00000355285	18	113	190	0.006	97	24	72	1	3
unique_7967	16	106	128	ENSP00000301178	468	561	895	0.009	98	25	62	11	71
unique_7972	3674	3757	4117	ENSP00000478469	737	818	821	0.007	84	23	59	2	2
unique_7972	3674	3757	4117	ENSP00000352177	737	818	821	0.007	84	23	59	2	2
unique_7982	703	986	1147	ENSP00000275358	1302	1550	1591	3.14e-20	285	92	156	37	40
unique_7982	758	996	1147	ENSP00000275358	1313	1496	1591	1.33e-13	244	73	106	65	40
unique_7982	540	950	1147	ENSP00000275358	1204	1583	1591	9.96e-13	429	117	245	67	40
unique_7982	856	988	1147	ENSP00000275358	1297	1456	1591	4.31e-08	165	52	76	37	40
unique_7982	535	626	1147	ENSP00000275358	1501	1586	1591	0.003	92	30	56	6	40
unique_7982	577	849	1147	ENSP00000401321	1	271	1049	4.70e-13	297	84	163	50	41
unique_7982	799	990	1147	ENSP00000401321	1	220	1049	4.83e-11	223	66	123	34	41
unique_7982	520	659	1147	ENSP00000401321	15	170	1049	6.73e-11	158	53	85	20	41
unique_7982	922	988	1147	ENSP00000296575	609	669	701	1.37e-04	67	25	36	6	7
unique_7982	903	950	1147	ENSP00000296575	620	668	701	1.69e-04	49	20	28	1	7
unique_7982	527	720	1147	ENSP00000311545	91	326	887	1.56e-04	240	60	130	50	17
unique_7982	530	697	1147	ENSP00000386367	469	616	789	0.001	177	52	87	38	15
unique_7982	918	1009	1147	ENSP00000504311	84	190	563	0.002	107	27	65	15	8
unique_7982	918	1009	1147	ENSP00000392045	84	190	563	0.002	107	27	65	15	8
unique_7985	3193	3323	3449	ENSP00000369205	232	352	994	8.63e-06	133	37	82	14	4
unique_7985	3193	3323	3449	ENSP00000346845	226	346	899	9.03e-06	133	37	82	14	4
unique_7985	3193	3323	3449	ENSP00000350152	226	346	988	1.09e-05	133	37	82	14	4
unique_8000	267	331	422	ENSP00000295006	501	576	701	0.005	76	22	43	11	15
unique_8014	106	188	237	ENSP00000295006	615	689	701	0.004	84	23	51	10	35
unique_8035	370	425	1451	ENSP00000401321	679	733	1049	0.001	56	25	30	1	4
unique_8043	572	791	927	ENSP00000351908	685	907	1375	5.33e-15	230	73	140	17	24
unique_8043	681	776	927	ENSP00000301178	659	758	895	2.75e-06	103	32	61	10	10
unique_8043	682	782	927	ENSP00000414914	605	709	807	1.39e-05	106	31	69	6	11
unique_8061	329	369	1151	ENSP00000349783	411	445	1192	0.008	41	18	17	6	4
unique_8064	2267	2346	2412	ENSP00000342838	1160	1242	1371	2.22e-06	83	25	55	3	3
unique_8064	2235	2345	2412	ENSP00000414914	592	711	807	2.05e-05	120	33	78	9	5
unique_8064	2268	2374	2412	ENSP00000351908	818	917	1375	4.02e-05	110	37	60	13	4
unique_8110	758	919	2466	ENSP00000248450	74	242	435	0.001	179	45	107	27	7
unique_8135	14	155	187	ENSP00000401321	644	785	1049	3.08e-07	147	48	89	10	88
unique_8135	41	177	187	ENSP00000401321	739	877	1049	1.42e-04	144	45	87	12	88
unique_8135	40	140	187	ENSP00000401321	771	868	1049	5.26e-04	101	35	63	3	88
unique_8135	35	114	187	ENSP00000401321	799	877	1049	0.008	80	26	53	1	88
unique_8140	35	52	74	ENSP00000398266	1568	1586	2016	0.010	19	12	6	1	24
unique_8140	35	52	74	ENSP00000328968	1569	1587	2017	0.010	19	12	6	1	24
unique_8160	846	903	1762	ENSP00000351908	815	877	1375	4.35e-04	68	27	26	15	3
unique_8208	4740	4814	5071	ENSP00000351908	785	864	1375	9.93e-07	80	27	48	5	1
unique_8208	4741	4786	5071	ENSP00000414914	600	644	807	0.002	46	17	28	1	1
unique_8316	680	825	877	ENSP00000499129	491	637	646	8.16e-27	150	58	85	7	34
unique_8316	134	280	877	ENSP00000499129	180	326	646	3.45e-19	149	47	98	4	34
unique_8316	132	237	877	ENSP00000499129	63	166	646	7.52e-16	106	37	67	2	34
unique_8316	719	816	877	ENSP00000499129	66	161	646	3.64e-15	101	40	53	8	34
unique_8316	716	819	877	ENSP00000499129	178	279	646	2.50e-12	106	39	61	6	34
unique_8316	145	238	877	ENSP00000499129	540	634	646	3.37e-05	98	26	65	7	34
unique_8316	135	237	877	ENSP00000262455	33	138	407	1.01e-12	106	34	69	3	12
unique_8335	98	268	602	ENSP00000500577	92	269	416	2.85e-09	181	56	112	13	28
unique_8335	98	268	602	ENSP00000461086	92	269	416	2.85e-09	181	56	112	13	28
unique_8339	165	228	261	ENSP00000305647	5	68	117	1.86e-07	64	21	43	0	25
unique_8362	390	489	1036	ENSP00000398266	1186	1278	2016	0.003	100	25	68	7	10
unique_8362	390	489	1036	ENSP00000328968	1187	1279	2017	0.003	100	25	68	7	10
unique_8380	717	1012	1317	ENSP00000301178	540	799	895	7.02e-11	305	77	174	54	22
unique_8380	828	1034	1317	ENSP00000351908	785	943	1375	1.12e-09	209	57	100	52	16
unique_8380	721	1022	1317	ENSP00000342838	1019	1282	1371	9.35e-08	326	83	157	86	23
unique_8380	719	956	1317	ENSP00000377291	218	427	683	1.05e-06	241	60	147	34	18
unique_8380	719	956	1317	ENSP00000358997	218	427	713	1.20e-06	241	60	147	34	18
unique_8380	721	1012	1317	ENSP00000414914	480	744	807	5.24e-06	316	72	169	75	22
unique_8386	738	789	1347	ENSP00000301178	839	889	895	0.005	52	22	29	1	4
unique_8393	2750	2835	3432	ENSP00000346845	291	384	899	0.010	94	24	62	8	3
unique_8393	2750	2835	3432	ENSP00000350152	291	384	988	0.010	94	24	62	8	3
unique_8393	2750	2835	3432	ENSP00000369205	297	390	994	0.010	94	24	62	8	3
unique_8432	69	115	1013	ENSP00000499129	175	221	646	1.02e-04	47	17	30	0	5
unique_8432	91	120	1013	ENSP00000499129	546	575	646	0.002	30	12	18	0	5
unique_8528	560	661	783	ENSP00000501257	175	264	568	6.80e-05	105	33	54	18	13
unique_8532	208	335	337	ENSP00000385766	400	563	663	0.005	170	45	77	48	38
