# Supplementary material for: Molecular Mimicry between Toxoplasma gondii B-Cell Epitopes and Neurodevelopmental Proteins: An Immunoinformatic Approach
Source: Biomolecules. 2024 Aug 1;14(8):933. doi: 10.3390/biom14080933 (PMC11352964; doi:10.3390/biom14080933)
Supplement: Supplementary file 1 [file biomolecules-14-00933-s001.zip › Supplemental S2/random/blast-all_methods-hs_surface_random_25-filtered.txt]

unique_87	3	1261	1266	ENSP00000265724	105	1273	1281	0.0	1266	481	681	104	99
unique_129	12	259	283	ENSP00000482642	979	1227	1295	6.80e-14	255	63	179	13	88
unique_129	13	264	283	ENSP00000275493	716	965	1211	1.70e-11	261	56	185	20	89
unique_277	5	624	666	ENSP00000324173	30	644	655	0.0	623	400	212	11	93
unique_355	8	270	270	ENSP00000441875	19	283	300	1.51e-89	267	132	129	6	97
unique_1170	82	457	465	ENSP00000434228	395	776	2040	2.54e-27	394	98	266	30	81
unique_1200	106	706	727	ENSP00000324173	28	639	655	0.0	618	321	274	23	83
unique_1208	71	557	559	ENSP00000262030	51	529	530	0.0	487	383	96	8	87
unique_1532	12	76	78	ENSP00000454065	461	526	1198	8.54e-04	66	16	49	1	85
unique_1532	11	76	78	ENSP00000454065	497	570	1198	0.009	74	17	49	8	85
unique_2410	9	249	282	ENSP00000482642	982	1227	1295	3.14e-15	251	61	175	15	85
unique_2410	1	249	282	ENSP00000357493	1937	2201	2342	1.68e-08	268	54	192	22	88
unique_2889	1	517	525	ENSP00000265724	162	626	1281	2.44e-43	534	148	300	86	98
unique_2889	275	517	525	ENSP00000265724	1031	1271	1281	6.89e-41	247	85	152	10	98
unique_3841	18	163	168	ENSP00000454065	398	527	1198	8.10e-08	167	42	67	58	87
unique_4007	19	563	567	ENSP00000340019	33	552	574	9.51e-11	575	136	354	85	96
unique_4468	18	554	574	ENSP00000340019	21	555	574	0.0	537	296	239	2	94
unique_4643	80	656	666	ENSP00000340019	13	555	574	1.89e-119	578	204	338	36	87
unique_5312	12	289	289	ENSP00000441875	18	298	300	1.61e-103	281	146	132	3	96
unique_5801	8	255	294	ENSP00000357493	1944	2205	2342	3.00e-14	268	66	176	26	84
unique_5801	7	251	294	ENSP00000482642	980	1227	1295	9.70e-12	254	60	179	15	83
unique_6681	228	1544	1544	ENSP00000265724	35	1278	1281	0.0	1347	503	711	133	85
unique_6681	244	835	1544	ENSP00000265724	711	1280	1281	1.20e-103	607	227	328	52	85
unique_7032	28	533	545	ENSP00000340019	41	554	574	2.26e-08	555	120	345	90	93
unique_7192	31	375	378	ENSP00000451610	51	367	407	2.90e-21	358	93	211	54	91
unique_7192	31	375	378	ENSP00000450837	51	367	407	2.90e-21	358	93	211	54	91
unique_7192	48	378	378	ENSP00000479005	105	401	492	6.18e-12	333	77	218	38	88
unique_7573	32	650	667	ENSP00000324173	20	644	655	0.0	625	442	177	6	93
unique_7617	31	396	438	ENSP00000451610	67	399	407	1.52e-18	379	97	223	59	84
unique_7617	31	396	438	ENSP00000450837	67	399	407	1.52e-18	379	97	223	59	84
unique_7617	28	396	438	ENSP00000479005	105	417	492	4.34e-12	382	91	209	82	84
unique_7735	18	507	564	ENSP00000262030	9	484	530	5.20e-23	510	122	334	54	87
