# Supplementary material for: Molecular Mimicry between Toxoplasma gondii B-Cell Epitopes and Neurodevelopmental Proteins: An Immunoinformatic Approach
Source: Biomolecules. 2024 Aug 1;14(8):933. doi: 10.3390/biom14080933 (PMC11352964; doi:10.3390/biom14080933)
Supplement: Supplementary file 1 [file biomolecules-14-00933-s001.zip › Supplemental S2/random/blast-all_methods-hs_surface_random_25.txt]

unique_2	1470	1592	2375	ENSP00000403737	3	106	448	0.005	123	35	69	19	5
unique_2	1470	1592	2375	ENSP00000486498	3	106	449	0.005	123	35	69	19	5
unique_2	1470	1592	2375	ENSP00000355747	3	106	449	0.005	123	35	69	19	5
unique_6	613	658	784	ENSP00000494248	18	63	107	0.002	46	16	30	0	6
unique_9	43	197	541	ENSP00000340019	47	197	574	2.03e-07	159	42	105	12	29
unique_35	370	908	1044	ENSP00000498246	56	571	656	4.54e-55	559	154	342	63	52
unique_35	370	908	1044	ENSP00000237612	56	571	656	4.54e-55	559	154	342	63	52
unique_35	276	922	1044	ENSP00000354995	6	613	679	3.51e-43	675	175	405	95	62
unique_35	371	922	1044	ENSP00000381475	95	603	669	1.49e-42	568	148	345	75	53
unique_35	379	592	1044	ENSP00000494609	428	615	1326	1.33e-09	220	67	115	38	20
unique_35	378	538	1044	ENSP00000265724	409	561	1281	2.58e-07	166	42	106	18	21
unique_35	378	592	1044	ENSP00000265724	1052	1255	1281	5.52e-06	222	58	139	25	21
unique_62	152	200	279	ENSP00000275493	814	862	1211	2.36e-06	49	14	35	0	18
unique_62	152	208	279	ENSP00000482642	1079	1139	1295	5.61e-05	61	19	38	4	20
unique_62	168	221	279	ENSP00000390477	328	385	477	5.45e-04	58	21	33	4	19
unique_75	758	1421	1941	ENSP00000494609	403	974	1326	1.00e-80	671	205	360	106	73
unique_75	290	693	1941	ENSP00000494609	12	394	1326	1.06e-49	405	112	270	23	73
unique_75	1507	1734	1941	ENSP00000494609	972	1159	1326	1.56e-39	228	85	103	40	73
unique_75	1818	1929	1941	ENSP00000494609	1166	1277	1326	1.37e-30	112	55	57	0	73
unique_75	757	983	1941	ENSP00000494609	1032	1252	1326	2.45e-12	234	62	152	20	73
unique_75	1632	1728	1941	ENSP00000494609	428	510	1326	2.10e-06	97	30	53	14	73
unique_75	1822	1908	1941	ENSP00000494609	528	615	1326	8.04e-04	88	23	64	1	73
unique_75	782	1056	1941	ENSP00000265724	409	687	1281	6.41e-17	290	78	186	26	27
unique_75	1611	1737	1941	ENSP00000265724	388	516	1281	1.40e-14	130	44	82	4	27
unique_75	1821	1929	1941	ENSP00000265724	1168	1276	1281	1.71e-14	109	39	70	0	27
unique_75	782	1004	1941	ENSP00000265724	1052	1274	1281	2.97e-14	231	63	152	16	27
unique_75	1818	1927	1941	ENSP00000265724	520	629	1281	1.53e-13	110	38	72	0	27
unique_75	1611	1753	1941	ENSP00000265724	1031	1174	1281	2.37e-12	149	44	94	11	27
unique_75	1626	1701	1941	ENSP00000354995	87	168	679	3.96e-05	85	29	44	12	15
unique_75	781	992	1941	ENSP00000354995	99	304	679	0.001	224	53	141	30	15
unique_75	1626	1701	1941	ENSP00000381475	89	170	669	4.11e-05	85	29	44	12	15
unique_75	781	992	1941	ENSP00000381475	101	306	669	7.75e-04	224	53	141	30	15
unique_75	795	1062	1941	ENSP00000498246	75	339	656	2.39e-04	281	58	194	29	14
unique_75	795	1062	1941	ENSP00000237612	75	339	656	2.39e-04	281	58	194	29	14
unique_85	77	512	821	ENSP00000434228	389	840	2040	4.88e-33	457	126	305	26	53
unique_87	3	1261	1266	ENSP00000265724	105	1273	1281	0.0	1266	481	681	104	99
unique_87	310	557	1266	ENSP00000494609	1039	1274	1326	2.19e-30	249	84	151	14	65
unique_87	733	1260	1266	ENSP00000494609	788	1274	1326	5.04e-27	552	133	330	89	65
unique_87	1013	1249	1266	ENSP00000494609	426	622	1326	3.44e-19	238	67	129	42	65
unique_87	278	572	1266	ENSP00000494609	372	640	1326	7.06e-19	302	80	182	40	65
unique_87	311	486	1266	ENSP00000354995	76	251	679	3.01e-14	188	55	109	24	36
unique_87	943	1217	1266	ENSP00000354995	21	277	679	7.75e-13	290	72	170	48	36
unique_87	311	486	1266	ENSP00000381475	78	253	669	3.84e-14	188	55	109	24	36
unique_87	943	1217	1266	ENSP00000381475	23	279	669	1.02e-12	290	72	170	48	36
unique_87	326	597	1266	ENSP00000498246	60	350	656	4.03e-11	301	76	186	39	35
unique_87	1029	1204	1266	ENSP00000498246	77	235	656	1.59e-07	184	48	103	33	35
unique_87	326	597	1266	ENSP00000237612	60	350	656	4.03e-11	301	76	186	39	35
unique_87	1029	1204	1266	ENSP00000237612	77	235	656	1.59e-07	184	48	103	33	35
unique_117	123	222	424	ENSP00000482642	1023	1125	1295	1.96e-11	103	33	67	3	24
unique_117	71	225	424	ENSP00000275493	704	863	1211	2.24e-07	162	44	109	9	37
unique_117	56	325	424	ENSP00000357493	1944	2168	2342	7.81e-06	288	57	150	81	64
unique_117	98	221	424	ENSP00000390477	213	357	477	1.26e-04	146	37	86	23	29
unique_124	57	455	504	ENSP00000262030	102	474	530	1.05e-28	406	109	257	40	79
unique_126	38	194	209	ENSP00000441875	25	188	300	1.01e-08	164	42	115	7	75
unique_129	12	259	283	ENSP00000482642	979	1227	1295	6.80e-14	255	63	179	13	88
unique_129	13	264	283	ENSP00000275493	716	965	1211	1.70e-11	261	56	185	20	89
unique_129	87	263	283	ENSP00000357493	2018	2205	2342	3.74e-07	188	40	137	11	63
unique_129	132	244	283	ENSP00000390477	328	467	477	3.91e-05	140	38	75	27	40
unique_165	234	319	322	ENSP00000378447	204	289	296	1.70e-06	86	22	64	0	27
unique_184	292	378	762	ENSP00000324173	246	334	655	0.010	89	23	64	2	11
unique_264	38	141	144	ENSP00000454065	456	566	1198	1.59e-12	112	34	69	9	74
unique_264	67	144	144	ENSP00000454065	452	525	1198	2.18e-07	78	24	50	4	74
unique_271	153	758	765	ENSP00000354995	93	670	679	3.27e-80	632	199	353	80	79
unique_271	153	758	765	ENSP00000381475	95	660	669	9.11e-77	614	186	372	56	79
unique_271	158	763	765	ENSP00000498246	61	653	656	4.97e-71	629	189	381	59	79
unique_271	158	763	765	ENSP00000237612	61	653	656	4.97e-71	629	189	381	59	79
unique_271	159	360	765	ENSP00000265724	408	610	1281	5.52e-15	213	66	126	21	29
unique_271	160	378	765	ENSP00000265724	1052	1271	1281	8.73e-13	234	66	139	29	29
unique_271	161	366	765	ENSP00000494609	428	615	1326	3.28e-08	209	53	132	24	28
unique_271	155	362	765	ENSP00000494609	1054	1252	1326	4.46e-04	218	57	132	29	28
unique_277	5	624	666	ENSP00000324173	30	644	655	0.0	623	400	212	11	93
unique_327	283	369	777	ENSP00000320709	14	96	245	4.01e-04	89	29	52	8	11
unique_338	265	349	895	ENSP00000320709	40	135	245	0.008	96	31	54	11	9
unique_342	288	375	507	ENSP00000434228	389	481	2040	0.001	95	33	53	9	17
unique_344	1310	1354	1486	ENSP00000358490	273	318	352	0.008	50	21	20	9	3
unique_349	501	611	693	ENSP00000390477	306	423	477	8.88e-06	118	28	83	7	16
unique_350	225	339	3185	ENSP00000344972	245	345	899	2.41e-04	116	32	68	16	4
unique_350	225	339	3185	ENSP00000350152	245	345	988	2.54e-04	116	32	68	16	4
unique_350	225	339	3185	ENSP00000350680	272	372	1015	3.34e-04	116	32	68	16	4
unique_355	8	270	270	ENSP00000441875	19	283	300	1.51e-89	267	132	129	6	97
unique_442	264	508	583	ENSP00000479496	200	448	957	2.37e-06	280	57	157	66	42
unique_442	264	508	583	ENSP00000477768	200	448	653	4.33e-06	280	57	157	66	42
unique_442	264	422	583	ENSP00000506143	148	301	795	1.01e-05	178	44	91	43	27
unique_442	264	422	583	ENSP00000483552	148	301	795	1.01e-05	178	44	91	43	27
unique_449	265	356	436	ENSP00000332723	16	116	278	0.002	103	38	52	13	21
unique_458	37	303	513	ENSP00000482642	979	1225	1295	3.71e-11	275	63	176	36	52
unique_458	29	300	513	ENSP00000357493	1934	2196	2342	1.19e-10	289	77	169	43	53
unique_458	34	263	513	ENSP00000275493	712	917	1211	2.79e-10	244	52	140	52	45
unique_458	36	254	513	ENSP00000390477	209	413	477	2.80e-08	240	55	129	56	43
unique_487	168	228	636	ENSP00000462223	178	240	305	0.003	63	21	40	2	10
unique_506	197	376	758	ENSP00000373539	830	996	2552	1.51e-11	188	60	99	29	26
unique_506	201	320	758	ENSP00000373539	243	361	2552	2.52e-07	135	42	62	31	26
unique_506	197	320	758	ENSP00000373539	1475	1595	2552	4.09e-06	132	46	67	19	26
unique_506	203	395	758	ENSP00000373539	209	346	2552	0.001	194	49	88	57	26
unique_506	204	320	758	ENSP00000373539	2055	2164	2552	0.001	121	39	67	15	26
unique_506	289	356	758	ENSP00000373539	1480	1546	2552	0.004	68	21	46	1	26
unique_506	199	320	758	ENSP00000379442	30	148	641	6.67e-04	127	37	77	13	16
unique_545	92	182	4007	ENSP00000423517	735	820	821	5.25e-04	95	30	52	13	2
unique_561	191	335	464	ENSP00000432202	38	169	663	3.26e-20	149	50	78	21	31
unique_567	10	300	407	ENSP00000275493	695	967	1211	2.61e-07	298	65	201	32	71
unique_567	33	237	407	ENSP00000482642	980	1185	1295	1.16e-05	212	45	154	13	50
unique_567	13	201	407	ENSP00000390477	190	382	477	0.009	205	47	130	28	46
unique_592	96	126	272	ENSP00000261488	142	172	644	0.002	31	13	18	0	11
unique_598	735	912	2159	ENSP00000379442	25	223	641	7.80e-23	203	77	97	29	45
unique_598	1411	1506	2159	ENSP00000379442	50	148	641	6.34e-21	99	49	47	3	45
unique_598	492	595	2159	ENSP00000379442	35	141	641	9.60e-19	107	53	51	3	45
unique_598	401	520	2159	ENSP00000379442	34	148	641	1.80e-18	122	54	59	9	45
unique_598	301	427	2159	ENSP00000379442	20	145	641	1.77e-15	133	54	66	13	45
unique_598	228	338	2159	ENSP00000379442	35	142	641	6.73e-14	114	44	61	9	45
unique_598	358	473	2159	ENSP00000379442	35	145	641	7.58e-14	120	46	61	13	45
unique_598	188	296	2159	ENSP00000379442	32	141	641	9.26e-13	115	47	57	11	45
unique_598	962	1079	2159	ENSP00000379442	27	142	641	5.28e-12	120	46	68	6	45
unique_598	1229	1481	2159	ENSP00000379442	35	338	641	2.01e-10	313	82	162	69	45
unique_598	306	561	2159	ENSP00000373539	736	993	2552	2.41e-22	268	91	155	22	65
unique_598	1275	1506	2159	ENSP00000373539	1360	1595	2552	5.91e-22	249	89	130	30	65
unique_598	402	688	2159	ENSP00000373539	2014	2312	2552	2.83e-18	314	93	179	42	65
unique_598	1355	1544	2159	ENSP00000373539	837	1036	2552	1.11e-17	200	65	125	10	65
unique_598	623	902	2159	ENSP00000373539	1327	1598	2552	1.04e-16	287	89	176	22	65
unique_598	284	520	2159	ENSP00000373539	1366	1595	2552	4.37e-16	251	87	129	35	65
unique_598	533	684	2159	ENSP00000373539	837	991	2552	3.26e-15	164	61	82	21	65
unique_598	797	1034	2159	ENSP00000373539	1368	1588	2552	1.23e-14	243	84	132	27	65
unique_598	1229	1424	2159	ENSP00000373539	1440	1595	2552	3.34e-14	199	57	96	46	65
unique_598	1263	1511	2159	ENSP00000373539	1293	1558	2552	6.71e-14	276	82	157	37	65
unique_598	358	523	2159	ENSP00000373539	837	996	2552	8.78e-14	170	62	94	14	65
unique_598	1152	1299	2159	ENSP00000373539	843	993	2552	1.54e-13	151	49	99	3	65
unique_598	1354	1506	2159	ENSP00000373539	203	361	2552	2.47e-13	163	54	95	14	65
unique_598	459	686	2159	ENSP00000373539	1412	1627	2552	3.02e-13	231	71	142	18	65
unique_598	1349	1511	2159	ENSP00000373539	2014	2169	2552	3.20e-13	165	54	100	11	65
unique_598	182	337	2159	ENSP00000373539	203	354	2552	8.07e-13	162	56	90	16	65
unique_598	745	903	2159	ENSP00000373539	837	997	2552	1.04e-12	163	51	106	6	65
unique_598	152	523	2159	ENSP00000373539	1914	2313	2552	1.92e-12	423	111	238	74	65
unique_598	183	429	2159	ENSP00000373539	740	992	2552	3.31e-12	267	78	155	34	65
unique_598	753	1000	2159	ENSP00000373539	757	993	2552	9.46e-12	264	77	144	43	65
unique_598	756	1000	2159	ENSP00000373539	1368	1595	2552	1.25e-11	255	79	139	37	65
unique_598	655	807	2159	ENSP00000373539	836	986	2552	1.61e-11	158	53	93	12	65
unique_598	417	572	2159	ENSP00000373539	222	373	2552	5.75e-10	163	56	89	18	65
unique_598	656	901	2159	ENSP00000373539	2055	2312	2552	1.14e-09	276	75	153	48	65
unique_598	181	383	2159	ENSP00000373539	821	990	2552	2.70e-09	221	65	87	69	65
unique_598	656	966	2159	ENSP00000373539	120	420	2552	2.13e-08	325	88	199	38	65
unique_598	1016	1217	2159	ENSP00000373539	1403	1595	2552	3.35e-07	212	64	119	29	65
unique_598	191	296	2159	ENSP00000373539	1482	1588	2552	5.01e-07	113	40	60	13	65
unique_598	416	595	2159	ENSP00000373539	180	354	2552	8.22e-07	192	61	102	29	65
unique_598	997	1167	2159	ENSP00000373539	820	986	2552	1.32e-06	180	55	103	22	65
unique_598	233	523	2159	ENSP00000373539	90	364	2552	1.42e-06	306	88	172	46	65
unique_598	1285	1406	2159	ENSP00000373539	2066	2190	2552	3.13e-06	129	41	77	11	65
unique_598	1179	1465	2159	ENSP00000373539	111	361	2552	3.49e-06	306	85	147	74	65
unique_598	1012	1181	2159	ENSP00000373539	2013	2175	2552	2.73e-05	180	54	99	27	65
unique_598	996	1054	2159	ENSP00000373539	2076	2131	2552	5.00e-05	59	23	33	3	65
unique_598	1188	1364	2159	ENSP00000373539	2014	2190	2552	1.36e-04	182	50	122	10	65
unique_598	828	1022	2159	ENSP00000373539	2014	2190	2552	1.43e-04	206	59	107	40	65
unique_598	1349	1510	2159	ENSP00000373539	120	279	2552	0.002	180	54	88	38	65
unique_598	1096	1217	2159	ENSP00000373539	2055	2164	2552	0.003	124	39	69	16	65
unique_598	1156	1250	2159	ENSP00000373539	257	354	2552	0.004	99	30	64	5	65
unique_598	191	333	2159	ENSP00000373539	1446	1582	2552	0.006	148	42	90	16	65
unique_598	461	523	2159	ENSP00000371636	707	784	877	9.02e-05	78	29	34	15	15
unique_598	732	775	2159	ENSP00000371636	736	783	877	6.25e-04	48	23	21	4	15
unique_598	814	858	2159	ENSP00000371636	736	783	877	0.001	48	20	25	3	15
unique_598	1209	1300	2159	ENSP00000371636	729	813	877	0.001	96	29	52	15	15
unique_598	1464	1506	2159	ENSP00000371636	736	781	877	0.003	46	19	24	3	15
unique_598	560	606	2159	ENSP00000371636	736	783	877	0.004	48	21	26	1	15
unique_598	760	817	2159	ENSP00000398893	130	185	294	0.001	60	24	30	6	5
unique_598	1258	1300	2159	ENSP00000398893	143	184	294	0.003	45	19	21	5	5
unique_598	760	817	2159	ENSP00000407236	130	185	294	0.001	60	24	30	6	5
unique_598	1258	1300	2159	ENSP00000407236	143	184	294	0.003	45	19	21	5	5
unique_598	760	817	2159	ENSP00000382556	130	185	294	0.001	60	24	30	6	5
unique_598	1258	1300	2159	ENSP00000382556	143	184	294	0.003	45	19	21	5	5
unique_626	305	375	1602	ENSP00000355285	45	119	190	0.005	75	20	51	4	4
unique_634	49	119	156	ENSP00000481700	542	612	651	0.009	71	17	54	0	46
unique_657	713	960	983	ENSP00000275493	715	964	1211	8.11e-18	256	65	177	14	25
unique_657	710	957	983	ENSP00000390477	207	476	477	1.02e-14	284	78	156	50	25
unique_657	716	975	983	ENSP00000482642	982	1246	1295	1.96e-12	271	57	197	17	26
unique_657	696	974	983	ENSP00000357493	1919	2219	2342	1.46e-11	310	83	187	40	28
unique_664	7	122	547	ENSP00000340019	29	148	574	1.97e-08	120	31	85	4	21
unique_665	182	272	366	ENSP00000390477	312	411	477	2.55e-06	107	34	50	23	25
unique_665	181	281	366	ENSP00000275493	821	915	1211	1.69e-05	107	27	62	18	28
unique_665	180	290	366	ENSP00000357493	2056	2165	2342	1.30e-04	120	31	70	19	30
unique_665	181	283	366	ENSP00000482642	1086	1184	1295	0.001	112	31	59	22	28
unique_697	1281	1362	1584	ENSP00000358490	269	340	352	1.32e-06	82	31	41	10	5
unique_716	59	135	266	ENSP00000423517	729	819	821	9.46e-07	91	32	45	14	38
unique_716	76	158	266	ENSP00000423517	712	788	821	2.45e-04	83	22	55	6	38
unique_722	764	850	1130	ENSP00000358490	270	350	352	3.37e-04	87	27	54	6	8
unique_799	28	136	594	ENSP00000349783	537	638	1192	0.002	109	25	77	7	18
unique_814	128	292	360	ENSP00000432202	6	173	663	1.30e-21	185	58	90	37	46
unique_820	78	150	359	ENSP00000385766	314	391	663	6.65e-04	78	30	43	5	20
unique_872	421	479	2030	ENSP00000349783	12	74	1192	5.20e-05	65	20	37	8	3
unique_880	353	549	612	ENSP00000265724	393	610	1281	4.07e-08	229	58	128	43	61
unique_880	111	289	612	ENSP00000265724	418	592	1281	8.71e-07	189	48	117	24	61
unique_880	111	289	612	ENSP00000265724	1061	1237	1281	6.30e-06	198	49	109	40	61
unique_880	360	548	612	ENSP00000265724	1042	1247	1281	1.19e-04	219	53	123	43	61
unique_880	359	532	612	ENSP00000494609	418	593	1326	4.20e-08	182	52	116	14	61
unique_880	111	310	612	ENSP00000494609	436	618	1326	1.17e-04	210	54	119	37	61
unique_880	113	284	612	ENSP00000381475	113	276	669	1.54e-06	180	46	110	24	51
unique_880	378	517	612	ENSP00000381475	107	262	669	2.32e-05	166	36	94	36	51
unique_880	113	284	612	ENSP00000354995	111	274	679	1.79e-06	180	46	110	24	51
unique_880	378	517	612	ENSP00000354995	105	260	679	2.23e-05	166	36	94	36	51
unique_880	457	532	612	ENSP00000498246	164	244	656	0.007	81	21	55	5	12
unique_880	457	532	612	ENSP00000237612	164	244	656	0.007	81	21	55	5	12
unique_886	969	1096	1387	ENSP00000390477	212	342	477	0.001	142	35	82	25	9
unique_897	221	533	2590	ENSP00000434228	402	637	2040	3.22e-13	318	75	156	87	16
unique_897	798	911	2590	ENSP00000434228	807	918	2040	0.003	116	32	78	6	16
unique_907	655	804	807	ENSP00000434228	1788	1926	2040	0.002	158	38	93	27	19
unique_914	354	513	824	ENSP00000324173	250	403	655	1.35e-05	160	37	117	6	54
unique_914	498	617	824	ENSP00000324173	503	625	655	0.001	128	33	82	13	54
unique_914	57	234	824	ENSP00000324173	29	198	655	0.004	186	43	119	24	54
unique_917	197	549	615	ENSP00000262030	154	502	530	6.54e-32	370	105	227	38	73
unique_917	46	144	615	ENSP00000262030	94	193	530	4.01e-04	100	26	73	1	73
unique_932	1316	1445	3014	ENSP00000423517	708	813	821	2.14e-04	130	35	71	24	4
unique_932	1560	1652	3014	ENSP00000512854	354	450	660	0.007	97	25	68	4	3
unique_937	2999	3255	3401	ENSP00000434228	1387	1633	2040	0.002	264	68	172	24	8
unique_1002	414	592	877	ENSP00000344972	196	382	899	0.006	206	57	103	46	20
unique_1002	414	592	877	ENSP00000350152	196	382	988	0.007	206	57	103	46	20
unique_1002	414	592	877	ENSP00000350680	223	409	1015	0.008	206	57	103	46	20
unique_1025	194	222	1416	ENSP00000349783	411	440	1192	1.35e-04	30	19	10	1	2
unique_1055	169	233	284	ENSP00000296452	894	955	3927	0.002	65	23	39	3	23
unique_1068	766	936	1063	ENSP00000506143	137	301	795	1.06e-05	188	43	105	40	16
unique_1068	766	936	1063	ENSP00000483552	137	301	795	1.06e-05	188	43	105	40	16
unique_1068	766	1014	1063	ENSP00000477768	189	436	653	1.29e-05	273	66	158	49	23
unique_1068	766	1014	1063	ENSP00000479496	189	436	957	2.28e-05	267	67	163	37	23
unique_1114	119	196	272	ENSP00000344972	232	336	899	5.01e-04	105	30	48	27	29
unique_1114	119	196	272	ENSP00000350152	232	336	988	6.10e-04	105	30	48	27	29
unique_1114	119	196	272	ENSP00000350680	259	363	1015	6.17e-04	105	30	48	27	29
unique_1124	423	476	1765	ENSP00000357493	2121	2169	2342	6.50e-04	55	20	28	7	3
unique_1124	372	452	1765	ENSP00000275493	835	909	1211	0.002	82	27	47	8	5
unique_1154	1325	1491	2126	ENSP00000434228	1475	1637	2040	3.54e-06	175	52	103	20	8
unique_1170	82	457	465	ENSP00000434228	395	776	2040	2.54e-27	394	98	266	30	81
unique_1189	235	452	517	ENSP00000381475	100	303	669	6.71e-13	222	67	133	22	42
unique_1189	235	452	517	ENSP00000354995	98	301	679	8.20e-13	222	67	133	22	42
unique_1189	235	465	517	ENSP00000498246	61	284	656	8.54e-13	240	66	149	25	45
unique_1189	235	465	517	ENSP00000237612	61	284	656	8.54e-13	240	66	149	25	45
unique_1189	236	501	517	ENSP00000265724	408	663	1281	1.01e-11	279	76	167	36	51
unique_1189	237	446	517	ENSP00000265724	1052	1251	1281	6.09e-10	219	59	132	28	51
unique_1189	238	451	517	ENSP00000494609	428	616	1326	0.001	219	53	131	35	41
unique_1200	106	706	727	ENSP00000324173	28	639	655	0.0	618	321	274	23	83
unique_1208	71	557	559	ENSP00000262030	51	529	530	0.0	487	383	96	8	87
unique_1217	566	679	745	ENSP00000390477	287	416	477	0.007	137	38	69	30	15
unique_1222	137	212	1100	ENSP00000358490	270	351	352	0.004	87	29	42	16	7
unique_1279	159	192	821	ENSP00000349783	409	440	1192	0.004	34	16	16	2	10
unique_1279	89	132	821	ENSP00000349783	411	454	1192	0.004	45	18	25	2	10
unique_1413	233	283	293	ENSP00000296452	3442	3488	3927	6.61e-04	51	21	26	4	17
unique_1433	330	426	534	ENSP00000390477	310	413	477	0.003	109	32	60	17	18
unique_1488	1	645	817	ENSP00000324173	29	606	655	1.33e-61	657	181	385	91	79
unique_1492	29	61	70	ENSP00000357138	102	134	287	0.007	33	13	20	0	47
unique_1492	29	61	70	ENSP00000357147	102	134	299	0.008	33	13	20	0	47
unique_1498	143	289	313	ENSP00000350680	223	351	1015	7.92e-04	148	41	87	20	47
unique_1498	143	289	313	ENSP00000350152	196	324	988	0.001	148	41	87	20	47
unique_1499	1078	1201	1326	ENSP00000432202	48	169	663	1.37e-15	124	34	88	2	9
unique_1500	56	128	381	ENSP00000402685	431	505	552	0.001	79	27	42	10	19
unique_1532	12	76	78	ENSP00000454065	461	526	1198	8.54e-04	66	16	49	1	85
unique_1532	11	76	78	ENSP00000454065	497	570	1198	0.009	74	17	49	8	85
unique_1588	208	252	359	ENSP00000301679	185	227	541	0.001	45	19	24	2	13
unique_1617	155	307	716	ENSP00000373539	204	355	2552	1.01e-08	160	54	91	15	45
unique_1617	151	306	716	ENSP00000373539	744	901	2552	7.30e-06	166	51	97	18	45
unique_1617	142	271	716	ENSP00000373539	867	993	2552	3.19e-05	136	44	77	15	45
unique_1617	155	279	716	ENSP00000373539	2055	2172	2552	6.56e-04	129	42	72	15	45
unique_1617	342	495	716	ENSP00000373539	847	986	2552	0.002	156	43	95	18	45
unique_1617	150	272	716	ENSP00000379442	30	149	641	4.81e-04	128	37	78	13	17
unique_1631	303	411	565	ENSP00000379442	35	141	641	0.007	126	38	52	36	19
unique_1631	361	502	565	ENSP00000373539	851	984	2552	0.007	144	41	91	12	25
unique_1662	69	312	762	ENSP00000482642	981	1237	1295	2.02e-16	259	64	178	17	32
unique_1662	64	263	762	ENSP00000275493	712	916	1211	6.28e-15	207	57	141	9	26
unique_1662	70	313	762	ENSP00000357493	1945	2208	2342	4.81e-11	270	60	178	32	32
unique_1662	66	243	762	ENSP00000390477	209	385	477	1.86e-07	194	51	110	33	23
unique_1689	477	591	800	ENSP00000357493	1966	2081	2342	2.51e-04	123	33	75	15	22
unique_1689	681	744	800	ENSP00000357493	2091	2156	2342	0.004	69	18	43	8	22
unique_1710	107	703	793	ENSP00000498246	3	572	656	3.98e-59	615	162	390	63	75
unique_1710	107	703	793	ENSP00000237612	3	572	656	3.98e-59	615	162	390	63	75
unique_1710	118	714	793	ENSP00000354995	50	611	679	1.64e-48	624	166	369	89	75
unique_1710	118	714	793	ENSP00000381475	52	601	669	3.56e-48	620	163	364	93	75
unique_1710	164	380	793	ENSP00000265724	1052	1269	1281	1.82e-10	229	62	144	23	29
unique_1710	149	365	793	ENSP00000265724	396	611	1281	2.29e-08	233	63	137	33	29
unique_1710	156	374	793	ENSP00000494609	405	619	1326	2.27e-09	240	60	134	46	28
unique_1710	178	365	793	ENSP00000494609	1071	1251	1326	5.64e-05	202	52	115	35	28
unique_1722	506	644	2483	ENSP00000434228	410	540	2040	8.05e-04	139	34	97	8	11
unique_1722	1389	1517	2483	ENSP00000434228	1095	1219	2040	0.002	129	36	89	4	11
unique_1727	158	251	674	ENSP00000379442	50	137	641	8.88e-15	95	40	47	8	33
unique_1727	239	377	674	ENSP00000379442	40	161	641	1.00e-10	139	52	70	17	33
unique_1727	140	264	674	ENSP00000373539	1482	1596	2552	1.07e-06	125	37	78	10	25
unique_1727	154	309	674	ENSP00000373539	848	993	2552	1.23e-06	157	43	102	12	25
unique_1727	140	309	674	ENSP00000373539	204	361	2552	1.23e-05	175	46	107	22	25
unique_1727	155	225	674	ENSP00000373539	2105	2174	2552	6.17e-05	76	27	38	11	25
unique_1727	154	225	674	ENSP00000373539	1452	1517	2552	1.84e-04	72	24	42	6	25
unique_1727	241	311	674	ENSP00000371636	715	783	877	1.93e-05	73	26	41	6	29
unique_1727	275	370	674	ENSP00000371636	693	793	877	2.43e-05	106	34	57	15	29
unique_1727	175	221	674	ENSP00000371636	737	783	877	0.006	47	15	32	0	29
unique_1727	219	259	674	ENSP00000371636	737	776	877	0.007	41	14	26	1	29
unique_1727	158	221	674	ENSP00000398893	130	185	294	0.002	64	20	36	8	9
unique_1727	158	221	674	ENSP00000407236	130	185	294	0.003	64	20	36	8	9
unique_1727	158	221	674	ENSP00000382556	130	185	294	0.003	64	20	36	8	9
unique_1731	3189	3332	3593	ENSP00000494609	1031	1174	1326	1.86e-27	144	61	83	0	24
unique_1731	2698	2966	3593	ENSP00000494609	764	1022	1326	8.60e-20	269	70	189	10	24
unique_1731	1931	2010	3593	ENSP00000494609	474	553	1326	6.83e-19	80	40	40	0	24
unique_1731	3450	3581	3593	ENSP00000494609	1141	1272	1326	8.87e-14	141	46	77	18	24
unique_1731	3214	3323	3593	ENSP00000494609	426	523	1326	7.26e-09	111	39	58	14	24
unique_1731	1762	1807	3593	ENSP00000494609	428	473	1326	1.94e-06	46	25	21	0	24
unique_1731	1170	1367	3593	ENSP00000494609	193	390	1326	0.001	200	47	149	4	24
unique_1731	3446	3565	3593	ENSP00000494609	496	615	1326	0.005	121	28	91	2	24
unique_1731	3197	3332	3593	ENSP00000265724	1033	1173	1281	9.97e-12	142	41	94	7	10
unique_1731	3197	3326	3593	ENSP00000265724	390	522	1281	1.26e-08	133	38	92	3	10
unique_1731	3446	3578	3593	ENSP00000265724	491	623	1281	5.17e-08	135	39	92	4	10
unique_1731	3483	3586	3593	ENSP00000265724	1175	1277	1281	2.95e-07	105	36	66	3	10
unique_1731	1932	2006	3593	ENSP00000265724	470	545	1281	2.64e-05	76	27	48	1	10
unique_1731	1931	2006	3593	ENSP00000265724	1112	1190	1281	5.87e-05	79	25	51	3	10
unique_1731	1759	1794	3593	ENSP00000381475	100	135	669	0.004	36	17	19	0	1
unique_1731	1759	1794	3593	ENSP00000354995	98	133	679	0.004	36	17	19	0	1
unique_1732	239	308	451	ENSP00000307887	78	145	443	3.73e-04	72	22	44	6	16
unique_1743	823	890	1430	ENSP00000275493	820	885	1211	0.001	68	20	46	2	5
unique_1755	89	155	172	ENSP00000347140	197	250	312	2.95e-05	67	23	31	13	39
unique_1755	87	133	172	ENSP00000379743	59	106	169	8.99e-04	48	14	33	1	27
unique_1755	32	152	172	ENSP00000353690	51	140	199	0.005	121	32	58	31	70
unique_1756	488	587	1716	ENSP00000312158	236	334	528	0.006	104	30	65	9	6
unique_1765	724	792	3914	ENSP00000423517	731	808	821	7.41e-05	78	27	42	9	2
unique_1765	721	785	3914	ENSP00000423517	746	819	821	2.77e-04	74	25	40	9	2
unique_1765	732	792	3914	ENSP00000423517	723	790	821	5.21e-04	68	24	37	7	2
unique_1787	505	646	2451	ENSP00000434228	470	602	2040	1.31e-19	143	49	83	11	11
unique_1787	1253	1391	2451	ENSP00000434228	1011	1182	2040	0.003	174	41	96	37	11
unique_1807	201	360	3282	ENSP00000344972	185	332	899	3.56e-06	164	47	97	20	5
unique_1807	201	360	3282	ENSP00000350152	185	332	988	5.42e-06	164	47	97	20	5
unique_1807	201	360	3282	ENSP00000350680	212	359	1015	5.59e-06	164	47	97	20	5
unique_1815	118	339	390	ENSP00000432202	5	218	663	5.37e-36	225	81	130	14	57
unique_1848	39	251	342	ENSP00000357493	1945	2178	2342	5.64e-19	241	72	134	35	62
unique_1848	39	272	342	ENSP00000275493	718	958	1211	6.28e-17	248	65	162	21	68
unique_1848	39	246	342	ENSP00000482642	982	1198	1295	4.41e-15	221	56	148	17	61
unique_1848	39	223	342	ENSP00000390477	213	413	477	1.78e-06	214	57	115	42	54
unique_1850	1165	1392	1884	ENSP00000494609	390	604	1326	5.59e-13	235	76	132	27	12
unique_1850	1201	1383	1884	ENSP00000494609	1051	1236	1326	1.29e-07	200	56	113	31	12
unique_1850	1207	1408	1884	ENSP00000265724	1052	1259	1281	3.61e-11	221	57	132	32	12
unique_1850	1188	1386	1884	ENSP00000265724	387	593	1281	5.33e-10	217	60	129	28	12
unique_1850	1192	1356	1884	ENSP00000381475	79	249	669	2.00e-05	183	48	105	30	9
unique_1850	1192	1356	1884	ENSP00000354995	77	247	679	2.30e-05	183	48	105	30	9
unique_1864	75	141	225	ENSP00000296452	787	846	3927	0.009	70	25	32	13	30
unique_1866	1426	1474	1618	ENSP00000320709	64	118	245	0.002	55	23	26	6	3
unique_1866	1428	1501	1618	ENSP00000332723	47	116	278	0.002	74	23	47	4	5
unique_1916	61	841	2057	ENSP00000434228	403	1209	2040	6.85e-30	894	207	487	200	38
unique_1916	1934	1985	2057	ENSP00000296452	3608	3663	3927	0.004	56	22	30	4	3
unique_1925	1458	1586	2888	ENSP00000344972	212	334	899	0.001	138	38	76	24	4
unique_1926	1388	1664	1671	ENSP00000482642	1003	1250	1295	3.86e-20	281	77	167	37	17
unique_1926	1365	1650	1671	ENSP00000357493	1931	2210	2342	4.75e-17	319	82	165	72	17
unique_1926	1390	1642	1671	ENSP00000275493	742	961	1211	6.33e-17	258	62	153	43	15
unique_1926	1390	1591	1671	ENSP00000390477	231	416	477	3.86e-13	226	66	96	64	12
unique_1938	2698	2753	5381	ENSP00000423517	742	802	821	0.001	61	22	34	5	1
unique_1938	2698	2764	5381	ENSP00000423517	733	805	821	0.002	73	25	42	6	1
unique_1944	1038	1206	1371	ENSP00000357493	1989	2168	2342	2.60e-06	187	45	117	25	12
unique_1944	997	1139	1371	ENSP00000482642	982	1125	1295	3.23e-06	152	42	93	17	10
unique_1944	1066	1190	1371	ENSP00000390477	277	416	477	4.17e-05	147	39	79	29	9
unique_1944	991	1142	1371	ENSP00000275493	712	863	1211	1.35e-04	157	35	112	10	11
unique_1954	66	171	643	ENSP00000385766	471	573	663	3.23e-04	107	38	64	5	21
unique_1954	66	197	643	ENSP00000385766	320	456	663	3.64e-04	142	46	81	15	21
unique_1985	394	670	793	ENSP00000482642	982	1253	1295	1.65e-08	304	68	177	59	35
unique_1985	394	681	793	ENSP00000357493	1945	2213	2342	2.84e-08	295	73	189	33	36
unique_1985	388	709	793	ENSP00000275493	712	995	1211	6.95e-05	331	78	197	56	41
unique_2032	150	191	708	ENSP00000378447	106	145	296	0.005	42	17	23	2	6
unique_2044	311	398	7897	ENSP00000423517	702	805	821	1.20e-04	104	31	57	16	1
unique_2044	261	478	7897	ENSP00000344972	196	383	899	0.001	226	55	125	46	3
unique_2044	261	478	7897	ENSP00000350680	223	410	1015	0.001	226	55	125	46	3
unique_2044	261	478	7897	ENSP00000350152	196	383	988	0.001	226	55	125	46	3
unique_2087	68	210	301	ENSP00000379442	35	175	641	4.18e-13	147	50	87	10	66
unique_2087	14	170	301	ENSP00000379442	19	170	641	9.23e-11	165	54	90	21	66
unique_2087	12	127	301	ENSP00000379442	64	170	641	6.71e-09	119	42	62	15	66
unique_2087	30	180	301	ENSP00000373539	840	990	2552	1.15e-10	156	43	103	10	70
unique_2087	18	180	301	ENSP00000373539	1430	1592	2552	9.38e-08	169	49	108	12	70
unique_2087	14	113	301	ENSP00000373539	1472	1565	2552	2.73e-07	100	34	60	6	70
unique_2087	68	219	301	ENSP00000373539	1356	1498	2552	8.00e-06	153	41	101	11	70
unique_2087	67	223	301	ENSP00000373539	2013	2155	2552	8.64e-05	158	40	102	16	70
unique_2140	1198	1285	2079	ENSP00000355285	31	117	190	0.002	88	24	63	1	4
unique_2155	1506	1688	1975	ENSP00000275493	712	905	1211	0.005	204	43	130	31	9
unique_2231	364	401	445	ENSP00000261488	141	177	644	0.004	38	16	21	1	9
unique_2232	2136	2253	3156	ENSP00000344972	219	341	899	7.41e-04	128	37	76	15	4
unique_2232	2136	2253	3156	ENSP00000350152	219	341	988	8.20e-04	128	37	76	15	4
unique_2232	2136	2253	3156	ENSP00000350680	246	368	1015	8.88e-04	128	37	76	15	4
unique_2244	172	248	8641	ENSP00000423517	738	816	821	0.001	80	31	45	4	1
unique_2274	7	46	102	ENSP00000349783	411	450	1192	2.16e-04	41	17	22	2	39
unique_2275	108	158	918	ENSP00000349783	405	460	1192	0.003	57	23	27	7	6
unique_2308	81	109	364	ENSP00000349783	412	440	1192	3.26e-04	29	15	14	0	8
unique_2311	311	420	1291	ENSP00000275493	772	867	1211	3.96e-07	110	31	65	14	9
unique_2341	505	782	1744	ENSP00000357493	1937	2233	2342	9.04e-06	322	71	182	69	16
unique_2341	488	651	1744	ENSP00000275493	697	858	1211	2.68e-05	171	41	114	16	9
unique_2374	180	397	3194	ENSP00000275493	705	932	1211	8.57e-12	233	62	151	20	7
unique_2374	193	383	3194	ENSP00000357493	1944	2156	2342	3.78e-09	221	61	122	38	6
unique_2374	194	384	3194	ENSP00000482642	982	1183	1295	1.84e-08	206	54	133	19	6
unique_2374	190	372	3194	ENSP00000390477	209	403	477	2.69e-07	207	57	114	36	6
unique_2380	1	82	270	ENSP00000423517	719	804	821	1.18e-04	86	26	56	4	30
unique_2405	114	216	478	ENSP00000275493	814	917	1211	1.90e-10	106	32	69	5	22
unique_2405	56	210	478	ENSP00000357493	1989	2151	2342	1.11e-09	165	42	111	12	32
unique_2405	41	259	478	ENSP00000482642	1004	1227	1295	2.66e-09	236	58	149	29	46
unique_2405	82	208	478	ENSP00000390477	277	414	477	0.004	143	35	87	21	27
unique_2407	9	195	296	ENSP00000482642	982	1176	1295	2.29e-12	200	54	128	18	63
unique_2407	2	194	296	ENSP00000275493	711	908	1211	3.39e-11	206	51	134	21	65
unique_2407	9	209	296	ENSP00000357493	1945	2165	2342	1.19e-08	224	58	140	26	68
unique_2407	7	242	296	ENSP00000390477	211	470	477	6.15e-07	276	65	155	56	80
unique_2410	9	249	282	ENSP00000482642	982	1227	1295	3.14e-15	251	61	175	15	85
unique_2410	6	232	282	ENSP00000275493	715	943	1211	2.46e-13	233	45	178	10	80
unique_2410	1	249	282	ENSP00000357493	1937	2201	2342	1.68e-08	268	54	192	22	88
unique_2410	7	197	282	ENSP00000390477	211	414	477	4.52e-08	215	49	131	35	68
unique_2411	130	469	1820	ENSP00000434228	407	673	2040	1.46e-23	348	97	162	89	35
unique_2411	656	943	1820	ENSP00000434228	806	1137	2040	1.29e-10	340	83	197	60	35
unique_2435	406	477	943	ENSP00000432202	53	124	663	8.16e-18	72	30	42	0	8
unique_2440	863	962	1076	ENSP00000379442	50	149	641	1.69e-11	107	45	48	14	47
unique_2440	265	380	1076	ENSP00000379442	35	141	641	1.00e-10	124	45	54	25	47
unique_2440	787	911	1076	ENSP00000379442	50	142	641	2.59e-10	127	40	51	36	47
unique_2440	333	422	1076	ENSP00000379442	50	142	641	4.48e-10	96	37	50	9	47
unique_2440	374	472	1076	ENSP00000379442	50	142	641	6.13e-09	102	39	51	12	47
unique_2440	754	808	1076	ENSP00000379442	63	112	641	3.26e-05	55	25	25	5	47
unique_2440	903	1048	1076	ENSP00000379442	49	136	641	4.66e-04	146	39	49	58	47
unique_2440	333	391	1076	ENSP00000398893	130	185	294	2.11e-08	60	26	29	5	15
unique_2440	904	961	1076	ENSP00000398893	130	183	294	5.31e-05	58	22	32	4	15
unique_2440	374	433	1076	ENSP00000398893	130	185	294	2.47e-04	61	22	33	6	15
unique_2440	333	391	1076	ENSP00000407236	130	185	294	2.15e-08	60	26	29	5	15
unique_2440	904	961	1076	ENSP00000407236	130	183	294	5.41e-05	58	22	32	4	15
unique_2440	374	433	1076	ENSP00000407236	130	185	294	2.45e-04	61	22	33	6	15
unique_2440	333	391	1076	ENSP00000382556	130	185	294	2.15e-08	60	26	29	5	15
unique_2440	904	961	1076	ENSP00000382556	130	183	294	5.41e-05	58	22	32	4	15
unique_2440	374	433	1076	ENSP00000382556	130	185	294	2.45e-04	61	22	33	6	15
unique_2440	224	430	1076	ENSP00000373539	2023	2218	2552	2.43e-08	231	71	101	59	36
unique_2440	250	422	1076	ENSP00000373539	823	987	2552	7.27e-08	185	58	95	32	36
unique_2440	261	471	1076	ENSP00000373539	1352	1546	2552	1.48e-07	229	67	110	52	36
unique_2440	290	404	1076	ENSP00000373539	1456	1574	2552	3.03e-07	128	45	61	22	36
unique_2440	292	438	1076	ENSP00000373539	1406	1560	2552	1.18e-04	166	48	88	30	36
unique_2440	860	970	1076	ENSP00000373539	219	329	2552	2.53e-04	116	32	74	10	36
unique_2440	245	389	1076	ENSP00000373539	230	361	2552	0.002	154	46	77	31	36
unique_2440	859	997	1076	ENSP00000373539	848	986	2552	0.004	151	43	84	24	36
unique_2440	291	391	1076	ENSP00000371636	710	783	877	6.86e-05	106	34	35	37	13
unique_2440	389	433	1076	ENSP00000371636	737	783	877	0.009	48	20	24	4	13
unique_2448	138	199	267	ENSP00000261488	142	196	644	0.001	62	20	35	7	23
unique_2475	475	538	1489	ENSP00000341682	84	143	888	0.002	64	24	36	4	4
unique_2475	82	191	1489	ENSP00000358490	253	350	352	0.005	110	32	66	12	7
unique_2477	228	266	377	ENSP00000390477	94	132	477	0.010	39	13	26	0	10
unique_2490	273	367	2965	ENSP00000423517	728	814	821	1.58e-04	95	27	60	8	3
unique_2514	764	886	2519	ENSP00000423517	725	820	821	1.77e-04	126	38	55	33	5
unique_2541	8	300	1405	ENSP00000482642	981	1275	1295	6.77e-20	306	81	201	24	21
unique_2541	8	217	1405	ENSP00000275493	717	931	1211	1.35e-15	217	60	148	9	15
unique_2541	1	250	1405	ENSP00000357493	1937	2206	2342	5.87e-12	283	70	167	46	18
unique_2541	4	194	1405	ENSP00000390477	208	413	477	9.49e-10	219	58	120	41	14
unique_2543	1277	1396	1717	ENSP00000228916	71	218	670	0.010	155	35	78	42	7
unique_2557	191	224	817	ENSP00000349783	411	445	1192	0.002	35	16	18	1	8
unique_2557	113	143	817	ENSP00000349783	411	440	1192	0.006	31	16	14	1	8
unique_2559	54	114	4123	ENSP00000341682	579	645	888	5.41e-04	67	21	40	6	1
unique_2561	523	562	1198	ENSP00000349783	411	450	1192	0.006	40	14	26	0	3
unique_2563	1074	1147	1151	ENSP00000344998	124	205	342	0.009	85	30	41	14	6
unique_2564	76	142	931	ENSP00000296452	2941	3000	3927	0.007	67	24	36	7	7
unique_2569	301	412	544	ENSP00000433334	317	430	909	3.47e-04	116	33	77	6	21
unique_2569	301	412	544	ENSP00000403518	270	383	868	3.50e-04	116	33	77	6	21
unique_2569	301	412	544	ENSP00000435494	317	430	888	3.73e-04	116	33	77	6	21
unique_2569	301	412	544	ENSP00000351527	371	484	934	4.07e-04	116	33	77	6	21
unique_2569	301	412	544	ENSP00000434900	48	161	646	4.53e-04	116	33	77	6	21
unique_2569	301	412	544	ENSP00000434672	48	161	617	4.71e-04	116	33	77	6	21
unique_2570	147	203	221	ENSP00000454065	470	526	1198	4.44e-04	57	18	39	0	26
unique_2573	67	523	1170	ENSP00000434228	359	840	2040	5.07e-30	498	120	321	57	39
unique_2585	468	872	1113	ENSP00000265724	147	491	1281	1.35e-30	409	113	228	68	48
unique_2585	977	1100	1113	ENSP00000265724	502	623	1281	1.08e-28	125	62	59	4	48
unique_2585	974	1103	1113	ENSP00000265724	1144	1271	1281	4.12e-27	130	61	67	2	48
unique_2585	790	872	1113	ENSP00000265724	1052	1134	1281	5.36e-20	83	43	40	0	48
unique_2585	468	655	1113	ENSP00000265724	788	994	1281	8.49e-06	210	52	133	25	48
unique_2585	1007	1103	1113	ENSP00000494609	1177	1272	1326	9.83e-10	97	30	66	1	25
unique_2585	907	1094	1113	ENSP00000494609	445	622	1326	1.49e-08	198	53	115	30	25
unique_2585	804	869	1113	ENSP00000494609	1071	1135	1326	8.18e-06	66	23	42	1	25
unique_2585	791	872	1113	ENSP00000494609	428	496	1326	3.96e-04	82	24	45	13	25
unique_2585	999	1088	1113	ENSP00000381475	211	302	669	2.96e-08	92	33	57	2	14
unique_2585	783	843	1113	ENSP00000381475	95	158	669	1.03e-05	64	24	37	3	14
unique_2585	999	1088	1113	ENSP00000354995	209	300	679	3.65e-08	92	33	57	2	14
unique_2585	783	843	1113	ENSP00000354995	93	156	679	1.12e-05	64	24	37	3	14
unique_2585	1007	1093	1113	ENSP00000498246	186	274	656	9.60e-06	89	28	59	2	8
unique_2585	1007	1093	1113	ENSP00000237612	186	274	656	9.60e-06	89	28	59	2	8
unique_2602	130	201	1497	ENSP00000357493	1969	2040	2342	8.06e-04	72	22	50	0	5
unique_2629	41	157	282	ENSP00000377997	62	151	800	0.002	117	35	55	27	41
unique_2657	370	805	1559	ENSP00000494136	44	493	600	5.50e-80	460	150	276	34	28
unique_2657	370	805	1559	ENSP00000496064	44	493	600	5.50e-80	460	150	276	34	28
unique_2688	1148	1699	2662	ENSP00000434228	1248	1835	2040	1.20e-04	630	167	343	120	22
unique_2688	1184	1721	2662	ENSP00000434228	1407	1930	2040	0.006	571	130	361	80	22
unique_2695	1347	1384	1433	ENSP00000383744	1468	1499	2040	3.49e-05	38	18	14	6	4
unique_2695	1343	1399	1433	ENSP00000383744	1011	1061	2040	2.34e-04	57	18	33	6	4
unique_2695	1343	1399	1433	ENSP00000383744	561	611	2040	3.12e-04	57	18	33	6	4
unique_2695	1343	1384	1433	ENSP00000383744	111	146	2040	0.003	42	15	21	6	4
unique_2709	83	193	1709	ENSP00000265598	113	221	417	0.007	112	27	81	4	6
unique_2718	210	334	1742	ENSP00000275493	740	862	1211	2.44e-07	128	34	86	8	7
unique_2718	221	334	1742	ENSP00000482642	1012	1127	1295	3.55e-06	116	28	86	2	7
unique_2718	212	334	1742	ENSP00000357493	1971	2103	2342	5.51e-04	143	37	76	30	7
unique_2718	212	360	1742	ENSP00000390477	231	386	477	0.002	163	39	103	21	9
unique_2726	68	327	2020	ENSP00000357493	1943	2212	2342	1.67e-18	295	86	149	60	13
unique_2726	69	330	2020	ENSP00000482642	981	1241	1295	3.15e-14	277	71	175	31	13
unique_2726	39	324	2020	ENSP00000275493	695	968	1211	6.99e-14	297	68	195	34	14
unique_2726	61	252	2020	ENSP00000390477	204	413	477	2.43e-12	214	60	128	26	10
unique_2738	596	665	685	ENSP00000432202	52	124	663	1.07e-12	73	23	47	3	10
unique_2771	372	481	558	ENSP00000275493	815	928	1211	9.70e-05	117	33	74	10	20
unique_2771	246	460	558	ENSP00000390477	206	413	477	2.64e-04	239	57	127	55	39
unique_2772	317	426	503	ENSP00000275493	815	928	1211	2.99e-04	117	33	74	10	22
unique_2772	335	405	503	ENSP00000390477	331	413	477	8.28e-04	86	25	43	18	14
unique_2809	14	240	323	ENSP00000275493	718	939	1211	4.14e-06	236	59	154	23	70
unique_2809	12	213	323	ENSP00000482642	980	1183	1295	1.43e-04	212	50	144	18	63
unique_2813	121	516	530	ENSP00000398142	59	477	488	9.39e-07	431	90	294	47	75
unique_2828	752	930	934	ENSP00000357493	2055	2212	2342	5.19e-18	181	58	98	25	31
unique_2828	530	636	934	ENSP00000357493	1938	2042	2342	5.22e-07	113	30	69	14	31
unique_2828	722	934	934	ENSP00000482642	1054	1242	1295	3.10e-14	213	61	128	24	23
unique_2828	737	924	934	ENSP00000275493	810	965	1211	2.68e-09	191	49	104	38	20
unique_2828	508	628	934	ENSP00000390477	189	296	477	1.70e-05	126	36	67	23	28
unique_2828	749	889	934	ENSP00000390477	306	456	477	3.51e-05	167	47	78	42	28
unique_2848	300	479	1542	ENSP00000482642	1015	1188	1295	3.08e-08	191	55	108	28	12
unique_2848	306	466	1542	ENSP00000357493	1990	2149	2342	1.57e-06	176	42	103	31	10
unique_2848	365	473	1542	ENSP00000275493	820	916	1211	5.67e-06	113	35	58	20	7
unique_2848	298	546	1542	ENSP00000390477	238	472	477	2.17e-04	273	70	141	62	16
unique_2870	1466	1560	1598	ENSP00000358490	262	350	352	3.11e-07	101	33	50	18	12
unique_2870	1475	1571	1598	ENSP00000358490	250	350	352	4.25e-06	108	31	59	18	12
unique_2870	1510	1572	1598	ENSP00000358490	270	340	352	1.91e-05	74	25	35	14	12
unique_2870	1524	1580	1598	ENSP00000358490	273	340	352	2.07e-05	68	24	33	11	12
unique_2870	1535	1596	1598	ENSP00000358490	273	337	352	2.93e-05	69	24	34	11	12
unique_2870	1402	1527	1598	ENSP00000358490	234	350	352	0.002	126	31	86	9	12
unique_2870	1459	1569	1598	ENSP00000344972	220	333	899	0.005	114	27	84	3	7
unique_2870	1459	1569	1598	ENSP00000350152	220	333	988	0.006	114	27	84	3	7
unique_2870	1459	1569	1598	ENSP00000350680	247	360	1015	0.007	114	27	84	3	7
unique_2876	667	1085	1230	ENSP00000444542	65	498	562	2.46e-89	450	195	208	47	34
unique_2876	667	1085	1230	ENSP00000449008	65	498	569	3.65e-89	450	195	208	47	34
unique_2889	1	517	525	ENSP00000265724	162	626	1281	2.44e-43	534	148	300	86	98
unique_2889	275	517	525	ENSP00000265724	1031	1271	1281	6.89e-41	247	85	152	10	98
unique_2889	276	517	525	ENSP00000494609	1038	1273	1326	9.43e-20	247	67	164	16	46
unique_2889	295	507	525	ENSP00000494609	426	622	1326	6.08e-19	214	63	133	18	46
unique_2889	296	500	525	ENSP00000354995	100	299	679	1.13e-08	212	56	137	19	39
unique_2889	296	500	525	ENSP00000381475	102	301	669	1.20e-08	212	56	137	19	39
unique_2889	230	514	525	ENSP00000498246	4	283	656	3.24e-04	292	63	210	19	54
unique_2889	230	514	525	ENSP00000237612	4	283	656	3.24e-04	292	63	210	19	54
unique_2896	77	152	852	ENSP00000355285	40	119	190	8.73e-05	80	20	56	4	9
unique_2917	1223	1297	2121	ENSP00000358490	282	344	352	0.005	75	27	36	12	4
unique_2923	2343	2472	2492	ENSP00000423517	700	815	821	1.94e-04	131	39	76	16	5
unique_2933	159	299	470	ENSP00000432202	53	166	663	3.03e-19	141	50	64	27	30
unique_2940	172	710	1145	ENSP00000341682	51	553	888	1.18e-48	543	142	357	44	47
unique_2942	164	406	975	ENSP00000498246	61	299	656	5.86e-50	244	101	137	6	53
unique_2942	648	920	975	ENSP00000498246	325	586	656	1.71e-25	274	71	190	13	53
unique_2942	164	406	975	ENSP00000237612	61	299	656	5.86e-50	244	101	137	6	53
unique_2942	648	920	975	ENSP00000237612	325	586	656	1.71e-25	274	71	190	13	53
unique_2942	160	404	975	ENSP00000381475	90	330	669	2.98e-48	252	104	130	18	42
unique_2942	763	925	975	ENSP00000381475	446	609	669	4.58e-16	164	47	116	1	42
unique_2942	160	404	975	ENSP00000354995	88	328	679	3.20e-48	252	104	130	18	42
unique_2942	763	925	975	ENSP00000354995	456	619	679	6.26e-16	164	47	116	1	42
unique_2942	149	375	975	ENSP00000494609	413	615	1326	1.62e-12	231	62	137	32	23
unique_2942	161	323	975	ENSP00000494609	1054	1208	1326	0.004	176	44	98	34	23
unique_2942	166	369	975	ENSP00000265724	409	610	1281	3.01e-09	218	57	131	30	28
unique_2942	121	390	975	ENSP00000265724	1004	1267	1281	5.07e-08	295	81	158	56	28
unique_2978	819	960	1007	ENSP00000482642	1052	1194	1295	4.28e-06	155	46	84	25	14
unique_2978	751	938	1007	ENSP00000390477	213	413	477	2.60e-04	220	54	115	51	19
unique_3005	183	282	1872	ENSP00000385766	492	586	663	0.005	101	35	59	7	5
unique_3041	746	801	2893	ENSP00000246551	34	86	94	0.009	56	22	31	3	2
unique_3046	87	164	240	ENSP00000344972	232	336	899	3.39e-04	105	30	48	27	33
unique_3046	87	164	240	ENSP00000350152	232	336	988	4.81e-04	105	30	48	27	33
unique_3046	87	164	240	ENSP00000350680	259	363	1015	4.87e-04	105	30	48	27	33
unique_3048	1424	1498	2396	ENSP00000358490	269	350	352	0.009	84	24	49	11	3
unique_3080	1482	1566	2779	ENSP00000344972	236	322	899	0.001	90	26	56	8	3
unique_3100	682	872	993	ENSP00000275493	711	908	1211	1.83e-16	201	60	128	13	19
unique_3100	681	923	993	ENSP00000357493	1937	2199	2342	6.41e-14	275	71	160	44	24
unique_3100	687	872	993	ENSP00000482642	980	1175	1295	1.52e-13	200	58	124	18	19
unique_3100	688	850	993	ENSP00000390477	212	386	477	2.73e-07	178	47	113	18	16
unique_3129	42	288	566	ENSP00000275493	675	923	1211	5.43e-16	255	71	170	14	44
unique_3129	76	284	566	ENSP00000357493	1936	2160	2342	1.31e-14	229	59	146	24	37
unique_3129	51	271	566	ENSP00000390477	178	411	477	5.42e-09	251	65	139	47	39
unique_3129	83	280	566	ENSP00000482642	980	1182	1295	7.83e-08	212	59	130	23	35
unique_3154	719	892	1157	ENSP00000357493	2017	2201	2342	1.74e-07	191	47	121	23	15
unique_3154	751	852	1157	ENSP00000275493	820	923	1211	5.53e-06	109	31	66	12	9
unique_3154	720	844	1157	ENSP00000482642	1054	1182	1295	4.44e-05	132	36	86	10	11
unique_3156	138	236	782	ENSP00000275493	814	915	1211	7.19e-05	104	30	67	7	13
unique_3156	93	244	782	ENSP00000482642	1029	1190	1295	3.99e-04	164	44	106	14	19
unique_3160	81	320	536	ENSP00000357493	1945	2199	2342	1.16e-16	260	72	163	25	45
unique_3160	75	299	536	ENSP00000275493	712	940	1211	6.20e-16	239	64	151	24	42
unique_3160	79	274	536	ENSP00000482642	980	1182	1295	2.19e-12	207	58	134	15	37
unique_3160	81	265	536	ENSP00000390477	213	411	477	6.36e-09	211	55	118	38	35
unique_3160	432	491	536	ENSP00000454065	466	525	1198	0.009	60	17	43	0	11
unique_3209	2280	2388	2576	ENSP00000423517	724	820	821	2.38e-05	109	30	67	12	8
unique_3209	2310	2400	2576	ENSP00000423517	729	820	821	4.34e-05	95	33	55	7	8
unique_3209	1089	1165	2576	ENSP00000423517	724	806	821	1.56e-04	85	29	46	10	8
unique_3209	1090	1161	2576	ENSP00000423517	747	820	821	7.77e-04	76	26	44	6	8
unique_3209	2306	2419	2576	ENSP00000423517	698	820	821	0.003	125	35	77	13	8
unique_3209	1126	1180	2576	ENSP00000344972	256	326	899	0.002	71	25	30	16	2
unique_3209	1126	1180	2576	ENSP00000350152	256	326	988	0.002	71	25	30	16	2
unique_3209	1126	1180	2576	ENSP00000350680	283	353	1015	0.002	71	25	30	16	2
unique_3250	5076	5228	7564	ENSP00000344972	220	376	899	0.008	157	36	117	4	2
unique_3250	5076	5228	7564	ENSP00000350152	220	376	988	0.009	157	36	117	4	2
unique_3250	5076	5228	7564	ENSP00000350680	247	403	1015	0.009	157	36	117	4	2
unique_3256	40	240	575	ENSP00000482642	980	1183	1295	3.74e-08	209	50	146	13	35
unique_3256	36	246	575	ENSP00000275493	712	922	1211	6.85e-08	218	53	151	14	37
unique_3259	2659	2899	3568	ENSP00000275493	756	977	1211	2.84e-08	255	61	147	47	7
unique_3259	2658	2900	3568	ENSP00000482642	1018	1256	1295	7.63e-08	260	65	157	38	7
unique_3259	2661	2890	3568	ENSP00000357493	1987	2216	2342	2.81e-06	266	65	129	72	6
unique_3259	2728	2824	3568	ENSP00000390477	299	409	477	1.24e-05	111	36	61	14	3
unique_3287	1538	1731	2132	ENSP00000482642	982	1182	1295	1.02e-14	207	64	124	19	9
unique_3287	1538	1732	2132	ENSP00000357493	1945	2157	2342	7.99e-14	217	60	131	26	9
unique_3287	1538	1725	2132	ENSP00000275493	718	908	1211	2.16e-12	196	56	127	13	9
unique_3287	1525	1726	2132	ENSP00000390477	200	415	477	1.71e-07	232	61	125	46	9
unique_3287	79	178	2132	ENSP00000454065	464	560	1198	2.51e-05	100	28	69	3	5
unique_3288	119	229	339	ENSP00000379442	44	152	641	7.31e-17	114	50	56	8	75
unique_3288	8	134	339	ENSP00000379442	23	144	641	1.03e-09	129	45	75	9	75
unique_3288	141	262	339	ENSP00000379442	22	136	641	3.71e-04	127	37	73	17	75
unique_3288	18	178	339	ENSP00000373539	1438	1591	2552	1.02e-12	164	56	95	13	72
unique_3288	71	222	339	ENSP00000373539	840	990	2552	2.04e-11	156	46	101	9	72
unique_3288	70	222	339	ENSP00000373539	206	358	2552	5.15e-08	161	52	93	16	72
unique_3288	83	178	339	ENSP00000373539	2067	2160	2552	1.12e-06	99	32	59	8	72
unique_3288	109	262	339	ENSP00000373539	837	981	2552	1.67e-05	158	44	97	17	72
unique_3288	35	134	339	ENSP00000373539	895	989	2552	0.007	102	30	63	9	72
unique_3288	108	223	339	ENSP00000373539	2013	2119	2552	0.009	118	32	73	13	72
unique_3294	150	239	806	ENSP00000482642	1053	1127	1295	1.04e-05	90	26	49	15	11
unique_3322	316	426	6072	ENSP00000423517	723	818	821	1.14e-07	111	36	60	15	2
unique_3322	341	447	6072	ENSP00000423517	725	816	821	1.31e-04	110	37	52	21	2
unique_3322	332	447	6072	ENSP00000344972	191	333	899	2.65e-06	143	41	75	27	2
unique_3322	326	437	6072	ENSP00000344972	221	346	899	3.62e-06	127	39	72	16	2
unique_3322	332	447	6072	ENSP00000350152	191	333	988	3.58e-06	143	41	75	27	2
unique_3322	326	437	6072	ENSP00000350152	221	346	988	4.66e-06	127	39	72	16	2
unique_3322	332	447	6072	ENSP00000350680	218	360	1015	3.64e-06	143	41	75	27	2
unique_3322	326	437	6072	ENSP00000350680	248	373	1015	4.64e-06	127	39	72	16	2
unique_3363	3	258	385	ENSP00000357493	1983	2215	2342	3.49e-10	266	63	160	43	66
unique_3363	96	249	385	ENSP00000275493	812	965	1211	3.58e-10	158	38	112	8	40
unique_3363	2	244	385	ENSP00000482642	1016	1227	1295	9.47e-10	253	57	145	51	63
unique_3363	96	188	385	ENSP00000390477	302	413	477	1.06e-08	115	37	53	25	24
unique_3372	16	54	265	ENSP00000350152	87	125	988	0.005	39	16	23	0	15
unique_3372	16	54	265	ENSP00000350680	114	152	1015	0.005	39	16	23	0	15
unique_3372	16	54	265	ENSP00000344972	87	125	899	0.006	39	16	23	0	15
unique_3390	10	70	228	ENSP00000357149	127	194	389	0.001	68	25	36	7	27
unique_3402	524	726	782	ENSP00000381475	68	267	669	3.49e-12	214	64	125	25	46
unique_3402	214	372	782	ENSP00000381475	109	250	669	1.08e-04	168	44	89	35	46
unique_3402	524	709	782	ENSP00000354995	66	248	679	3.71e-12	197	63	109	25	44
unique_3402	214	372	782	ENSP00000354995	107	248	679	1.23e-04	168	44	89	35	44
unique_3402	572	732	782	ENSP00000265724	409	587	1281	8.47e-12	179	57	104	18	51
unique_3402	206	408	782	ENSP00000265724	408	587	1281	1.27e-06	219	53	111	55	51
unique_3402	678	732	782	ENSP00000265724	1176	1232	1281	2.47e-06	57	24	31	2	51
unique_3402	213	443	782	ENSP00000265724	1058	1275	1281	6.89e-06	257	61	131	65	51
unique_3402	573	717	782	ENSP00000494609	428	574	1326	1.89e-06	159	44	89	26	38
unique_3402	339	413	782	ENSP00000494609	533	597	1326	2.54e-05	75	26	39	10	38
unique_3402	167	240	782	ENSP00000494609	1025	1090	1326	5.43e-04	77	27	36	14	38
unique_3402	587	720	782	ENSP00000498246	77	228	656	2.85e-05	162	48	76	38	36
unique_3402	222	372	782	ENSP00000498246	77	217	656	4.31e-04	166	43	83	40	36
unique_3402	587	720	782	ENSP00000237612	77	228	656	2.85e-05	162	48	76	38	36
unique_3402	222	372	782	ENSP00000237612	77	217	656	4.31e-04	166	43	83	40	36
unique_3414	60	163	176	ENSP00000454065	465	570	1198	1.78e-06	107	26	77	4	59
unique_3431	172	293	492	ENSP00000357493	2018	2149	2342	9.71e-09	135	40	79	16	25
unique_3431	170	299	492	ENSP00000275493	786	915	1211	1.93e-08	135	36	89	10	26
unique_3431	161	298	492	ENSP00000390477	268	419	477	1.02e-07	158	43	89	26	28
unique_3431	199	293	492	ENSP00000482642	1081	1175	1295	3.88e-07	101	30	59	12	19
unique_3432	112	259	347	ENSP00000379442	35	167	641	6.69e-15	151	52	78	21	65
unique_3432	38	161	347	ENSP00000379442	50	179	641	6.41e-10	140	52	62	26	65
unique_3432	36	126	347	ENSP00000379442	90	169	641	0.001	93	33	45	15	65
unique_3432	74	224	347	ENSP00000373539	840	990	2552	2.92e-07	157	47	98	12	68
unique_3432	79	224	347	ENSP00000373539	1449	1592	2552	5.97e-07	149	43	98	8	68
unique_3432	28	138	347	ENSP00000373539	1488	1592	2552	8.09e-06	119	39	58	22	68
unique_3432	112	254	347	ENSP00000373539	2055	2188	2552	1.17e-05	150	51	76	23	68
unique_3432	139	263	347	ENSP00000373539	1421	1540	2552	4.83e-05	130	41	74	15	68
unique_3432	122	264	347	ENSP00000373539	846	981	2552	3.23e-04	152	46	81	25	68
unique_3432	170	264	347	ENSP00000373539	791	896	2552	4.77e-04	113	36	52	25	68
unique_3432	33	177	347	ENSP00000373539	217	354	2552	7.48e-04	156	49	78	29	68
unique_3432	28	138	347	ENSP00000373539	885	990	2552	0.008	116	33	68	15	68
unique_3432	26	145	347	ENSP00000371636	697	839	877	1.19e-06	146	42	75	29	46
unique_3432	118	183	347	ENSP00000371636	699	778	877	1.16e-05	80	27	39	14	46
unique_3432	128	183	347	ENSP00000398893	130	180	294	2.13e-04	56	20	31	5	16
unique_3432	128	183	347	ENSP00000407236	130	180	294	2.13e-04	56	20	31	5	16
unique_3432	128	183	347	ENSP00000382556	130	180	294	2.13e-04	56	20	31	5	16
unique_3433	80	329	400	ENSP00000357493	1939	2200	2342	2.36e-13	271	79	162	30	63
unique_3433	69	283	400	ENSP00000390477	198	425	477	3.80e-13	239	66	138	35	54
unique_3433	83	278	400	ENSP00000482642	980	1182	1295	2.40e-09	208	50	141	17	49
unique_3433	81	278	400	ENSP00000275493	714	915	1211	5.51e-09	213	51	136	26	50
unique_3435	1918	1989	2014	ENSP00000482642	1162	1232	1295	1.15e-04	73	25	45	3	4
unique_3435	1900	1988	2014	ENSP00000357493	2121	2205	2342	1.56e-04	91	28	55	8	4
unique_3437	23	239	404	ENSP00000357493	1936	2159	2342	1.63e-15	237	63	141	33	54
unique_3437	30	241	404	ENSP00000275493	716	924	1211	3.11e-13	229	55	137	37	52
unique_3437	12	237	404	ENSP00000482642	958	1187	1295	1.63e-10	243	64	149	30	56
unique_3437	10	223	404	ENSP00000390477	191	411	477	2.50e-06	238	59	138	41	53
unique_3466	1105	1207	1367	ENSP00000385766	314	417	663	0.006	108	38	61	9	18
unique_3466	768	889	1367	ENSP00000385766	469	575	663	0.006	122	31	76	15	18
unique_3466	827	908	1367	ENSP00000385766	49	130	663	0.008	84	28	52	4	18
unique_3487	54	249	581	ENSP00000482642	980	1181	1295	7.47e-17	210	58	130	22	34
unique_3487	50	260	581	ENSP00000275493	712	925	1211	4.59e-15	220	56	149	15	36
unique_3487	37	240	581	ENSP00000390477	197	411	477	8.92e-15	230	65	124	41	35
unique_3487	17	252	581	ENSP00000357493	1904	2158	2342	7.22e-14	256	65	170	21	41
unique_3487	448	575	581	ENSP00000454065	447	570	1198	0.001	138	35	79	24	22
unique_3571	575	700	942	ENSP00000432202	1	116	663	3.68e-19	127	45	70	12	13
unique_3596	218	512	609	ENSP00000477768	161	443	653	4.32e-12	322	79	177	66	48
unique_3596	218	512	609	ENSP00000479496	161	443	957	7.77e-12	322	79	177	66	48
unique_3596	219	512	609	ENSP00000506143	115	391	795	1.15e-11	324	85	162	77	48
unique_3596	219	512	609	ENSP00000483552	115	391	795	1.15e-11	324	85	162	77	48
unique_3614	68	285	542	ENSP00000275493	716	927	1211	5.10e-08	224	58	148	18	40
unique_3614	97	273	542	ENSP00000357493	1977	2156	2342	1.68e-06	189	48	120	21	33
unique_3614	68	272	542	ENSP00000482642	980	1180	1295	4.67e-05	224	55	127	42	38
unique_3623	861	1130	1241	ENSP00000479496	191	453	957	3.32e-12	304	71	158	75	22
unique_3623	861	1130	1241	ENSP00000477768	191	453	653	7.04e-12	302	70	161	71	22
unique_3623	835	1130	1241	ENSP00000506143	97	401	795	1.58e-09	340	78	183	79	24
unique_3623	835	1130	1241	ENSP00000483552	97	401	795	1.58e-09	340	78	183	79	24
unique_3625	72	242	571	ENSP00000398142	1	150	488	1.67e-05	172	43	106	23	30
unique_3628	219	322	752	ENSP00000355285	15	112	190	8.96e-04	106	27	69	10	14
unique_3661	131	286	493	ENSP00000482642	1082	1230	1295	5.69e-08	158	39	108	11	32
unique_3661	19	229	493	ENSP00000275493	711	915	1211	1.31e-06	228	59	129	40	43
unique_3661	99	220	493	ENSP00000390477	276	411	477	6.65e-05	139	37	82	20	25
unique_3662	369	599	1213	ENSP00000352071	169	370	1157	3.41e-15	233	69	131	33	21
unique_3662	370	594	1213	ENSP00000352071	837	1028	1157	2.47e-08	239	61	117	61	21
unique_3662	364	594	1213	ENSP00000352071	588	818	1157	5.62e-08	256	62	144	50	21
unique_3662	364	612	1213	ENSP00000352071	271	486	1157	1.79e-07	254	62	149	43	21
unique_3662	364	601	1213	ENSP00000352071	56	265	1157	2.16e-07	241	57	150	34	21
unique_3662	364	526	1213	ENSP00000352071	483	624	1157	5.91e-07	170	45	90	35	21
unique_3662	482	607	1213	ENSP00000352071	51	163	1157	9.02e-07	129	40	70	19	21
unique_3662	364	478	1213	ENSP00000352071	934	1037	1157	2.95e-06	115	36	68	11	21
unique_3704	464	537	630	ENSP00000390477	330	411	477	7.48e-04	82	24	50	8	12
unique_3704	429	496	630	ENSP00000275493	795	864	1211	0.007	70	18	50	2	11
unique_3726	383	454	2495	ENSP00000423517	739	818	821	0.001	80	23	49	8	3
unique_3759	367	525	540	ENSP00000500620	143	296	313	4.23e-31	159	62	92	5	29
unique_3759	367	525	540	ENSP00000350699	143	296	313	4.23e-31	159	62	92	5	29
unique_3777	134	339	603	ENSP00000357493	1945	2171	2342	1.69e-12	233	62	138	33	34
unique_3777	132	340	603	ENSP00000275493	716	931	1211	2.56e-10	225	58	142	25	35
unique_3777	132	324	603	ENSP00000482642	980	1182	1295	1.43e-08	208	54	134	20	32
unique_3777	134	315	603	ENSP00000390477	213	411	477	7.73e-07	210	58	113	39	30
unique_3777	449	537	603	ENSP00000454065	444	534	1198	1.70e-05	91	27	62	2	15
unique_3829	1042	1288	1476	ENSP00000357493	1945	2205	2342	2.92e-18	267	74	167	26	17
unique_3829	1040	1245	1476	ENSP00000275493	716	923	1211	5.98e-16	215	59	140	16	14
unique_3829	1040	1232	1476	ENSP00000482642	980	1176	1295	2.16e-13	204	55	131	18	13
unique_3829	1029	1246	1476	ENSP00000390477	200	427	477	2.64e-09	242	63	141	38	15
unique_3829	1414	1474	1476	ENSP00000454065	468	527	1198	2.85e-07	61	27	33	1	4
unique_3839	658	915	1149	ENSP00000434228	1379	1643	2040	0.007	282	75	166	41	22
unique_3841	18	163	168	ENSP00000454065	398	527	1198	8.10e-08	167	42	67	58	87
unique_3846	153	347	662	ENSP00000340019	47	226	574	6.42e-05	201	44	130	27	29
unique_3878	14	133	205	ENSP00000275493	781	909	1211	2.72e-06	130	35	84	11	59
unique_3878	62	192	205	ENSP00000390477	330	473	477	4.52e-06	148	44	83	21	64
unique_3932	151	208	296	ENSP00000454065	207	277	1198	0.006	71	23	35	13	20
unique_3937	197	296	1373	ENSP00000358490	240	350	352	2.85e-05	117	37	57	23	7
unique_3943	186	430	512	ENSP00000477768	188	432	653	6.56e-11	273	72	145	56	48
unique_3943	199	432	512	ENSP00000479496	201	434	957	2.15e-10	266	71	131	64	46
unique_3943	199	432	512	ENSP00000506143	149	382	795	8.80e-09	267	68	133	66	46
unique_3943	199	432	512	ENSP00000483552	149	382	795	8.80e-09	267	68	133	66	46
unique_3951	196	626	1089	ENSP00000324173	30	421	655	4.27e-34	431	114	278	39	40
unique_3995	291	522	536	ENSP00000432202	2	217	663	1.35e-20	247	76	125	46	43
unique_4004	374	533	555	ENSP00000340019	401	552	574	2.58e-06	165	47	100	18	49
unique_4004	19	132	555	ENSP00000340019	33	149	574	3.97e-05	118	31	82	5	49
unique_4007	19	563	567	ENSP00000340019	33	552	574	9.51e-11	575	136	354	85	96
unique_4018	110	211	216	ENSP00000423517	725	819	821	4.35e-04	105	30	62	13	48
unique_4018	108	196	216	ENSP00000423517	741	819	821	0.001	89	26	53	10	48
unique_4056	17	136	387	ENSP00000275493	1035	1138	1211	0.004	121	32	71	18	31
unique_4070	130	263	683	ENSP00000379442	30	157	641	2.25e-07	139	44	79	16	37
unique_4070	461	580	683	ENSP00000379442	44	164	641	0.007	129	34	78	17	37
unique_4070	327	473	683	ENSP00000373539	833	986	2552	0.005	162	45	94	23	22
unique_4096	983	1462	1686	ENSP00000434228	1407	1900	2040	1.54e-05	524	132	318	74	37
unique_4096	838	1217	1686	ENSP00000434228	1578	1921	2040	8.41e-05	394	103	227	64	37
unique_4122	884	981	1193	ENSP00000355285	16	112	190	5.93e-04	100	27	68	5	8
unique_4143	66	126	193	ENSP00000351605	551	614	707	0.007	64	20	41	3	32
unique_4147	80	323	455	ENSP00000217456	112	327	417	2.03e-27	246	79	135	32	54
unique_4203	61	183	296	ENSP00000452786	486	641	789	3.31e-08	158	53	68	37	42
unique_4203	47	165	296	ENSP00000373539	1934	2076	2552	4.79e-07	146	46	70	30	70
unique_4203	189	277	296	ENSP00000373539	1949	2042	2552	0.001	99	35	49	15	70
unique_4203	50	269	296	ENSP00000439903	53	297	354	4.76e-05	278	75	112	91	77
unique_4203	81	276	296	ENSP00000439903	10	257	354	0.003	259	75	110	74	77
unique_4203	50	118	296	ENSP00000502979	568	646	820	1.80e-04	79	32	37	10	23
unique_4203	125	199	296	ENSP00000296575	594	666	701	0.003	75	26	47	2	48
unique_4203	40	106	296	ENSP00000296575	602	669	701	0.003	69	26	40	3	48
unique_4287	374	447	540	ENSP00000390477	330	411	477	8.18e-04	82	23	51	8	14
unique_4287	339	406	540	ENSP00000275493	795	864	1211	0.005	70	19	49	2	13
unique_4327	445	496	704	ENSP00000261488	144	193	644	0.005	52	20	30	2	7
unique_4366	797	942	974	ENSP00000482642	1093	1231	1295	0.009	149	34	102	13	15
unique_4373	83	183	225	ENSP00000385766	49	155	663	6.75e-04	108	31	69	8	45
unique_4374	165	321	334	ENSP00000373539	204	355	2552	1.28e-05	165	50	94	21	48
unique_4374	163	274	334	ENSP00000373539	1480	1589	2552	2.28e-04	119	34	69	16	48
unique_4374	201	317	334	ENSP00000373539	199	308	2552	3.81e-04	120	37	70	13	48
unique_4437	2488	2666	3001	ENSP00000373539	847	1023	2552	9.92e-14	191	61	104	26	7
unique_4437	2493	2581	3001	ENSP00000373539	2108	2201	2552	1.85e-09	95	35	53	7	7
unique_4437	2454	2545	3001	ENSP00000373539	900	990	2552	3.16e-08	93	33	57	3	7
unique_4437	2489	2645	3001	ENSP00000373539	2026	2164	2552	8.57e-06	159	46	91	22	7
unique_4437	2470	2645	3001	ENSP00000373539	1433	1595	2552	2.19e-05	182	46	111	25	7
unique_4437	2494	2647	3001	ENSP00000373539	1949	2123	2552	5.52e-05	183	46	100	37	7
unique_4437	2476	2547	3001	ENSP00000373539	287	360	2552	3.32e-04	76	27	43	6	7
unique_4437	2489	2639	3001	ENSP00000373539	177	312	2552	0.001	158	45	84	29	7
unique_4437	2481	2528	3001	ENSP00000373539	2139	2189	2552	0.002	52	20	27	5	7
unique_4437	2493	2645	3001	ENSP00000373539	222	361	2552	0.004	161	45	87	29	7
unique_4437	2502	2673	3001	ENSP00000373539	1364	1525	2552	0.004	184	46	104	34	7
unique_4437	2514	2723	3001	ENSP00000379442	29	246	641	1.14e-13	233	69	126	38	7
unique_4437	2506	2550	3001	ENSP00000371636	737	782	877	3.21e-07	46	22	23	1	3
unique_4437	2602	2646	3001	ENSP00000371636	737	782	877	1.37e-04	47	22	22	3	3
unique_4468	18	554	574	ENSP00000340019	21	555	574	0.0	537	296	239	2	94
unique_4478	202	368	563	ENSP00000275493	699	868	1211	3.71e-08	173	41	123	9	30
unique_4478	154	457	563	ENSP00000482642	896	1186	1295	1.89e-07	330	69	196	65	54
unique_4478	202	384	563	ENSP00000390477	196	384	477	2.40e-04	199	52	121	26	33
unique_4514	470	674	2227	ENSP00000357493	1945	2168	2342	1.11e-09	229	71	129	29	9
unique_4514	470	672	2227	ENSP00000482642	982	1192	1295	1.49e-07	217	60	137	20	9
unique_4514	459	648	2227	ENSP00000390477	202	400	477	6.85e-06	205	53	131	21	9
unique_4514	2101	2209	2227	ENSP00000454065	464	566	1198	1.58e-04	110	34	68	8	5
unique_4538	669	756	1264	ENSP00000358490	253	350	352	0.008	98	26	62	10	7
unique_4570	925	1028	2564	ENSP00000423517	738	820	821	6.60e-05	106	33	48	25	4
unique_4570	964	1028	2564	ENSP00000423517	737	802	821	8.02e-05	69	29	33	7	4
unique_4570	975	1030	2564	ENSP00000423517	729	786	821	2.41e-04	60	26	28	6	4
unique_4587	175	233	420	ENSP00000344972	268	325	899	0.003	59	23	35	1	14
unique_4587	175	233	420	ENSP00000350152	268	325	988	0.005	59	23	35	1	14
unique_4587	175	233	420	ENSP00000350680	295	352	1015	0.005	59	23	35	1	14
unique_4596	47	135	1148	ENSP00000355285	25	113	190	2.86e-04	89	20	69	0	8
unique_4597	111	346	359	ENSP00000482642	981	1217	1295	1.99e-14	245	63	165	17	66
unique_4597	110	307	359	ENSP00000275493	716	916	1211	1.10e-11	206	55	138	13	55
unique_4597	107	297	359	ENSP00000390477	208	411	477	1.45e-11	211	56	128	27	53
unique_4597	108	331	359	ENSP00000357493	1941	2177	2342	1.71e-09	253	69	139	45	62
unique_4604	6001	6110	11945	ENSP00000344972	215	323	899	0.001	125	38	56	31	1
unique_4604	6001	6110	11945	ENSP00000350680	242	350	1015	0.002	125	38	56	31	1
unique_4643	80	656	666	ENSP00000340019	13	555	574	1.89e-119	578	204	338	36	87
unique_4649	992	1233	1446	ENSP00000381475	101	276	669	3.07e-06	245	61	112	72	21
unique_4649	637	702	1446	ENSP00000381475	201	264	669	0.003	66	22	42	2	21
unique_4649	992	1222	1446	ENSP00000354995	99	260	679	4.60e-06	231	58	104	69	21
unique_4649	637	702	1446	ENSP00000354995	199	262	679	0.003	66	22	42	2	21
unique_4649	987	1218	1446	ENSP00000265724	403	570	1281	4.74e-05	233	63	104	66	18
unique_4649	657	688	1446	ENSP00000265724	1176	1207	1281	0.003	32	16	16	0	18
unique_4649	993	1029	1446	ENSP00000265724	1052	1087	1281	0.008	37	16	20	1	18
unique_4649	557	714	1446	ENSP00000498246	101	246	656	0.003	168	41	95	32	11
unique_4649	557	714	1446	ENSP00000237612	101	246	656	0.003	168	41	95	32	11
unique_4649	985	1026	1446	ENSP00000494609	421	460	1326	0.003	42	18	22	2	9
unique_4649	636	716	1446	ENSP00000494609	517	597	1326	0.008	84	26	52	6	9
unique_4722	445	698	949	ENSP00000482642	967	1225	1295	9.39e-13	270	68	175	27	27
unique_4722	408	649	949	ENSP00000390477	163	413	477	5.87e-10	266	71	156	39	26
unique_4722	453	651	949	ENSP00000275493	707	909	1211	3.84e-09	206	48	148	10	21
unique_4722	456	651	949	ENSP00000357493	1937	2150	2342	3.88e-08	219	54	137	28	21
unique_4734	20	71	144	ENSP00000261488	142	186	644	0.001	52	17	28	7	36
unique_4786	58	206	211	ENSP00000423517	699	819	821	6.73e-04	152	36	82	34	71
unique_4809	212	379	493	ENSP00000482642	1004	1180	1295	4.17e-09	186	44	115	27	34
unique_4809	284	380	493	ENSP00000275493	817	915	1211	1.10e-04	100	26	70	4	20
unique_4811	117	413	511	ENSP00000482642	888	1198	1295	2.45e-19	315	76	217	22	58
unique_4811	205	439	511	ENSP00000357493	1945	2199	2342	1.24e-17	262	68	160	34	46
unique_4811	190	397	511	ENSP00000275493	703	915	1211	9.52e-16	224	61	136	27	41
unique_4811	199	369	511	ENSP00000390477	207	386	477	5.32e-07	192	49	110	33	33
unique_4834	163	207	260	ENSP00000366095	87	135	253	0.006	49	14	31	4	17
unique_4834	163	207	260	ENSP00000373126	87	135	248	0.006	49	14	31	4	17
unique_4835	116	177	486	ENSP00000296452	1198	1250	3927	0.003	62	25	28	9	13
unique_4866	46	140	286	ENSP00000377997	456	546	800	1.64e-04	97	28	61	8	33
unique_4960	510	631	1909	ENSP00000482642	1005	1127	1295	1.82e-05	123	30	92	1	6
unique_4960	542	629	1909	ENSP00000275493	785	860	1211	5.00e-05	90	26	48	16	5
unique_4960	553	628	1909	ENSP00000390477	260	357	477	0.004	103	28	43	32	4
unique_4973	12	109	238	ENSP00000423517	711	808	821	0.006	105	33	58	14	41
unique_4991	273	360	552	ENSP00000390477	331	423	477	5.70e-07	98	30	53	15	16
unique_4991	196	350	552	ENSP00000275493	758	907	1211	1.64e-04	160	39	106	15	28
unique_4991	253	388	552	ENSP00000482642	1078	1235	1295	0.008	160	35	99	26	25
unique_5025	295	751	1029	ENSP00000494136	82	515	600	8.02e-10	468	88	335	45	44
unique_5025	295	751	1029	ENSP00000496064	82	515	600	8.02e-10	468	88	335	45	44
unique_5029	22	53	133	ENSP00000431445	117	150	183	0.007	34	16	16	2	24
unique_5058	166	455	681	ENSP00000357493	1909	2199	2342	1.43e-16	306	81	194	31	43
unique_5058	180	425	681	ENSP00000275493	691	931	1211	2.14e-11	257	61	169	27	36
unique_5058	219	455	681	ENSP00000482642	982	1225	1295	6.05e-10	251	59	171	21	35
unique_5058	556	655	681	ENSP00000454065	466	571	1198	6.53e-08	106	26	74	6	16
unique_5058	588	666	681	ENSP00000454065	462	538	1198	0.001	79	22	55	2	16
unique_5058	219	382	681	ENSP00000390477	213	386	477	4.87e-04	187	50	101	36	24
unique_5063	125	161	384	ENSP00000357493	1731	1767	2342	0.008	37	15	22	0	10
unique_5067	20	151	244	ENSP00000434228	1763	1897	2040	0.010	146	42	79	25	54
unique_5079	156	248	652	ENSP00000340019	47	143	574	1.98e-08	97	30	63	4	14
unique_5086	234	323	608	ENSP00000373539	1520	1604	2552	0.001	96	28	51	17	15
unique_5086	239	360	608	ENSP00000379442	27	142	641	0.005	125	38	75	12	20
unique_5105	425	522	957	ENSP00000367230	386	467	473	8.55e-04	98	26	56	16	10
unique_5113	397	436	611	ENSP00000462223	176	211	305	0.007	40	19	17	4	7
unique_5125	755	986	1014	ENSP00000477768	245	484	653	1.53e-05	271	66	135	70	23
unique_5125	755	964	1014	ENSP00000479496	245	452	957	7.71e-05	239	58	121	60	21
unique_5125	755	966	1014	ENSP00000506143	193	402	795	0.004	232	54	136	42	21
unique_5125	755	966	1014	ENSP00000483552	193	402	795	0.004	232	54	136	42	21
unique_5130	90	374	475	ENSP00000434228	391	673	2040	3.41e-31	289	82	197	10	60
unique_5143	1	68	2856	ENSP00000344972	261	324	899	4.88e-04	68	25	39	4	2
unique_5147	1170	1344	1355	ENSP00000468632	19	193	221	1.64e-23	176	56	118	2	13
unique_5151	276	363	1151	ENSP00000344972	252	334	899	0.004	88	27	56	5	8
unique_5151	276	363	1151	ENSP00000350152	252	334	988	0.005	88	27	56	5	8
unique_5151	276	363	1151	ENSP00000350680	279	361	1015	0.006	88	27	56	5	8
unique_5172	1171	1436	2811	ENSP00000482642	981	1251	1295	1.04e-18	280	77	180	23	9
unique_5172	1171	1414	2811	ENSP00000357493	1944	2205	2342	8.26e-08	278	68	160	50	9
unique_5172	1240	1408	2811	ENSP00000275493	786	958	1211	7.86e-06	174	38	130	6	6
unique_5172	1171	1359	2811	ENSP00000390477	212	413	477	2.35e-05	217	55	119	43	7
unique_5210	8	216	350	ENSP00000357493	1944	2169	2342	3.42e-10	237	63	135	39	60
unique_5210	7	196	350	ENSP00000390477	211	413	477	1.60e-08	212	55	126	31	54
unique_5210	8	197	350	ENSP00000482642	981	1175	1295	5.55e-07	208	51	126	31	54
unique_5210	2	197	350	ENSP00000275493	711	908	1211	1.97e-05	208	49	137	22	56
unique_5227	997	1256	1364	ENSP00000479496	197	453	957	2.74e-11	280	70	167	43	19
unique_5227	997	1256	1364	ENSP00000477768	197	453	653	1.52e-10	280	70	167	43	19
unique_5227	982	1264	1364	ENSP00000506143	122	409	795	4.06e-10	311	78	182	51	21
unique_5227	982	1264	1364	ENSP00000483552	122	409	795	4.06e-10	311	78	182	51	21
unique_5266	1609	1686	2130	ENSP00000275493	785	869	1211	1.17e-05	85	23	55	7	4
unique_5266	1629	1686	2130	ENSP00000482642	1075	1133	1295	2.08e-04	60	18	39	3	3
unique_5266	1652	1714	2130	ENSP00000390477	333	399	477	3.49e-04	70	21	39	10	3
unique_5266	1644	1701	2130	ENSP00000357493	2063	2127	2342	7.20e-04	67	23	33	11	3
unique_5285	122	397	811	ENSP00000498246	43	309	656	1.71e-52	277	105	161	11	66
unique_5285	484	740	811	ENSP00000498246	306	578	656	3.01e-12	277	61	192	24	66
unique_5285	122	397	811	ENSP00000237612	43	309	656	1.71e-52	277	105	161	11	66
unique_5285	484	740	811	ENSP00000237612	306	578	656	3.01e-12	277	61	192	24	66
unique_5285	53	423	811	ENSP00000381475	38	363	669	9.18e-47	372	119	206	47	77
unique_5285	498	748	811	ENSP00000381475	366	604	669	3.43e-11	258	63	169	26	77
unique_5285	53	423	811	ENSP00000354995	36	361	679	9.65e-47	372	119	206	47	77
unique_5285	498	748	811	ENSP00000354995	364	614	679	1.69e-10	259	64	179	16	77
unique_5285	138	349	811	ENSP00000265724	402	611	1281	3.58e-16	220	65	137	18	26
unique_5285	138	333	811	ENSP00000265724	1045	1236	1281	1.62e-15	201	62	125	14	26
unique_5285	145	378	811	ENSP00000494609	427	639	1326	2.11e-07	237	50	160	27	29
unique_5305	137	368	547	ENSP00000482642	966	1176	1295	2.34e-12	242	66	135	41	42
unique_5305	142	369	547	ENSP00000357493	1937	2151	2342	4.20e-10	250	64	129	57	42
unique_5305	149	369	547	ENSP00000275493	717	910	1211	2.31e-06	225	52	138	35	40
unique_5312	12	289	289	ENSP00000441875	18	298	300	1.61e-103	281	146	132	3	96
unique_5318	142	282	332	ENSP00000357086	11	124	435	0.008	141	32	82	27	42
unique_5364	1	52	112	ENSP00000403737	26	81	448	0.005	56	15	37	4	46
unique_5364	1	52	112	ENSP00000486498	26	81	449	0.005	56	15	37	4	46
unique_5364	1	52	112	ENSP00000355747	26	81	449	0.005	56	15	37	4	46
unique_5374	2888	2979	3396	ENSP00000351605	580	670	707	0.004	98	35	50	13	3
unique_5379	541	645	2074	ENSP00000423517	712	820	821	1.83e-05	110	40	64	6	6
unique_5379	513	629	2074	ENSP00000423517	703	819	821	0.004	122	42	70	10	6
unique_5379	866	994	2074	ENSP00000344972	219	340	899	0.002	137	44	70	23	6
unique_5379	866	994	2074	ENSP00000350152	219	340	988	0.003	137	44	70	23	6
unique_5379	866	994	2074	ENSP00000350680	246	367	1015	0.004	137	44	70	23	6
unique_5389	195	280	282	ENSP00000378447	203	289	296	6.15e-05	87	23	63	1	30
unique_5395	75	319	368	ENSP00000385766	173	428	663	8.96e-12	258	77	166	15	67
unique_5395	123	295	368	ENSP00000385766	53	234	663	1.62e-08	186	57	112	17	67
unique_5395	76	313	368	ENSP00000385766	316	573	663	2.70e-08	259	78	159	22	67
unique_5395	230	317	368	ENSP00000385766	49	140	663	0.004	92	27	61	4	67
unique_5395	142	317	368	ENSP00000246529	60	255	629	1.62e-07	196	56	120	20	48
unique_5395	77	266	368	ENSP00000377997	313	516	800	9.39e-05	205	58	131	16	52
unique_5398	3713	3796	4195	ENSP00000423517	729	811	821	8.26e-04	85	26	56	3	2
unique_5401	40	245	392	ENSP00000482642	970	1175	1295	1.06e-13	223	63	126	34	53
unique_5401	50	245	392	ENSP00000275493	716	908	1211	1.12e-09	209	52	128	29	50
unique_5401	51	260	392	ENSP00000357493	1944	2165	2342	1.57e-09	237	56	139	42	54
unique_5401	51	244	392	ENSP00000390477	212	413	477	0.002	218	48	130	40	49
unique_5412	740	958	4624	ENSP00000350152	227	453	988	0.001	231	54	161	16	5
unique_5412	740	958	4624	ENSP00000350680	254	480	1015	0.001	231	54	161	16	5
unique_5412	740	939	4624	ENSP00000344972	227	434	899	0.002	212	52	144	16	4
unique_5413	385	552	639	ENSP00000275493	734	910	1211	0.002	180	40	125	15	26
unique_5413	480	543	639	ENSP00000390477	330	407	477	0.003	79	25	38	16	10
unique_5413	474	607	639	ENSP00000357493	2063	2232	2342	0.004	172	41	91	40	21
unique_5417	189	349	665	ENSP00000482642	983	1142	1295	2.03e-08	169	51	101	17	24
unique_5417	189	419	665	ENSP00000357493	1946	2156	2342	3.35e-08	248	66	128	54	35
unique_5417	217	335	665	ENSP00000275493	752	862	1211	1.38e-06	119	33	78	8	18
unique_5417	178	420	665	ENSP00000390477	203	431	477	1.21e-04	272	65	135	72	37
unique_5417	480	628	665	ENSP00000454065	362	528	1198	0.002	167	34	115	18	22
unique_5460	526	796	797	ENSP00000265724	410	645	1281	6.95e-23	271	75	161	35	61
unique_5460	510	780	797	ENSP00000265724	1037	1274	1281	7.13e-23	272	79	158	35	61
unique_5460	163	359	797	ENSP00000265724	146	341	1281	3.97e-08	205	52	136	17	61
unique_5460	505	778	797	ENSP00000494609	404	632	1326	3.17e-14	278	65	160	53	35
unique_5460	505	784	797	ENSP00000494609	1037	1277	1326	4.58e-10	280	66	175	39	35
unique_5460	521	767	797	ENSP00000381475	98	307	669	9.27e-07	250	61	146	43	31
unique_5460	521	767	797	ENSP00000354995	96	305	679	1.01e-06	250	61	146	43	31
unique_5460	526	705	797	ENSP00000498246	64	231	656	1.45e-06	182	50	116	16	23
unique_5460	526	705	797	ENSP00000237612	64	231	656	1.45e-06	182	50	116	16	23
unique_5466	703	794	810	ENSP00000423517	719	820	821	4.16e-04	102	37	55	10	12
unique_5466	719	798	810	ENSP00000423517	729	806	821	0.002	86	34	38	14	12
unique_5482	220	707	1036	ENSP00000494136	47	479	600	8.63e-56	496	148	277	71	47
unique_5482	220	707	1036	ENSP00000496064	47	479	600	8.63e-56	496	148	277	71	47
unique_5487	314	350	1113	ENSP00000349783	403	442	1192	2.59e-04	40	19	18	3	11
unique_5487	355	441	1113	ENSP00000349783	411	492	1192	0.001	92	28	49	15	11
unique_5518	1376	1580	4500	ENSP00000275493	712	917	1211	4.20e-11	212	50	149	13	5
unique_5518	1426	1572	4500	ENSP00000482642	1028	1175	1295	1.19e-07	154	35	106	13	3
unique_5518	1451	1592	4500	ENSP00000357493	2018	2170	2342	3.40e-07	153	39	103	11	3
unique_5521	144	450	710	ENSP00000357493	1880	2171	2342	4.78e-13	328	76	195	57	43
unique_5521	240	409	710	ENSP00000390477	208	387	477	5.68e-07	196	55	99	42	24
unique_5521	243	435	710	ENSP00000482642	980	1182	1295	9.72e-07	212	51	133	28	27
unique_5521	557	674	710	ENSP00000454065	444	571	1198	5.31e-06	128	35	83	10	17
unique_5538	2139	2215	2461	ENSP00000390477	256	343	477	7.89e-05	89	31	45	13	3
unique_5550	77	106	1105	ENSP00000349783	411	440	1192	3.14e-05	30	17	13	0	5
unique_5550	151	179	1105	ENSP00000349783	411	440	1192	0.008	30	14	15	1	5
unique_5551	1786	1844	3956	ENSP00000390477	328	392	477	7.41e-04	65	22	37	6	1
unique_5559	130	273	774	ENSP00000275493	716	861	1211	2.46e-06	148	31	111	6	19
unique_5559	94	272	774	ENSP00000482642	944	1125	1295	4.80e-05	185	31	145	9	23
unique_5559	122	271	774	ENSP00000390477	203	357	477	2.21e-04	161	39	105	17	19
unique_5569	101	359	1598	ENSP00000357493	1945	2201	2342	2.10e-12	278	76	162	40	16
unique_5569	85	314	1598	ENSP00000275493	702	915	1211	1.07e-08	245	60	139	46	14
unique_5569	99	359	1598	ENSP00000482642	980	1227	1295	2.90e-08	270	67	172	31	16
unique_5569	101	307	1598	ENSP00000390477	213	413	477	4.10e-04	225	59	124	42	13
unique_5584	111	153	213	ENSP00000341682	758	805	888	2.31e-04	48	18	25	5	20
unique_5585	55	503	1512	ENSP00000434228	379	841	2040	1.54e-33	506	133	273	100	30
unique_5589	215	335	903	ENSP00000344972	203	332	899	6.88e-04	136	46	69	21	13
unique_5589	215	335	903	ENSP00000350680	230	359	1015	0.001	136	46	69	21	13
unique_5589	243	331	903	ENSP00000423517	725	820	821	0.001	99	41	45	13	13
unique_5589	215	315	903	ENSP00000423517	717	820	821	0.001	115	43	47	25	13
unique_5589	215	335	903	ENSP00000350152	203	332	988	0.001	136	46	69	21	13
unique_5675	2247	2481	2486	ENSP00000357493	1991	2226	2342	1.54e-14	249	70	152	27	9
unique_5675	2257	2475	2486	ENSP00000482642	1034	1250	1295	1.54e-14	228	69	139	20	9
unique_5675	2247	2467	2486	ENSP00000275493	762	971	1211	1.56e-13	225	60	146	19	9
unique_5675	2312	2402	2486	ENSP00000390477	304	412	477	4.35e-05	110	32	58	20	4
unique_5709	206	446	1162	ENSP00000498246	61	300	656	1.40e-50	242	98	141	3	40
unique_5709	894	1114	1162	ENSP00000498246	386	594	656	2.94e-15	226	63	141	22	40
unique_5709	206	446	1162	ENSP00000237612	61	300	656	1.40e-50	242	98	141	3	40
unique_5709	894	1114	1162	ENSP00000237612	386	594	656	2.94e-15	226	63	141	22	40
unique_5709	206	453	1162	ENSP00000381475	100	341	669	1.50e-48	250	98	142	10	41
unique_5709	929	1159	1162	ENSP00000381475	439	665	669	1.17e-16	233	61	164	8	41
unique_5709	206	453	1162	ENSP00000354995	98	339	679	2.04e-48	250	98	142	10	41
unique_5709	929	1159	1162	ENSP00000354995	449	675	679	1.68e-16	233	61	164	8	41
unique_5709	211	414	1162	ENSP00000494609	430	615	1326	6.73e-16	213	66	111	36	22
unique_5709	160	416	1162	ENSP00000494609	991	1258	1326	0.009	292	63	170	59	22
unique_5709	207	420	1162	ENSP00000265724	408	616	1281	8.26e-14	224	71	128	25	19
unique_5709	208	430	1162	ENSP00000265724	1052	1275	1281	2.64e-10	233	60	154	19	19
unique_5710	15	214	332	ENSP00000357493	1945	2151	2342	3.32e-07	218	58	131	29	60
unique_5710	13	246	332	ENSP00000482642	980	1215	1295	9.05e-07	256	57	157	42	70
unique_5710	105	214	332	ENSP00000275493	803	910	1211	2.82e-04	116	32	70	14	33
unique_5710	99	211	332	ENSP00000390477	287	413	477	8.92e-04	131	35	74	22	34
unique_5726	1292	1371	1970	ENSP00000320709	25	102	245	0.002	80	25	53	2	9
unique_5726	1280	1365	1970	ENSP00000320709	25	105	245	0.003	90	28	49	13	9
unique_5726	1310	1389	1970	ENSP00000320709	25	105	245	0.004	84	26	51	7	9
unique_5726	1352	1431	1970	ENSP00000320709	25	102	245	0.007	80	25	53	2	9
unique_5726	1370	1458	1970	ENSP00000320709	25	108	245	0.009	89	28	56	5	9
unique_5728	825	1182	2278	ENSP00000506143	113	444	795	1.98e-12	399	101	190	108	16
unique_5728	825	1182	2278	ENSP00000483552	113	444	795	1.98e-12	399	101	190	108	16
unique_5728	826	1170	2278	ENSP00000479496	161	488	957	1.14e-11	382	92	199	91	15
unique_5728	876	1170	2278	ENSP00000477768	197	488	653	4.83e-11	329	80	178	71	13
unique_5740	483	636	1304	ENSP00000482642	982	1125	1295	3.05e-08	154	31	113	10	12
unique_5740	483	636	1304	ENSP00000275493	718	860	1211	6.90e-08	154	34	109	11	12
unique_5740	478	635	1304	ENSP00000390477	208	357	477	0.001	168	38	102	28	12
unique_5746	2091	2210	2788	ENSP00000344972	223	344	899	0.006	124	27	91	6	4
unique_5782	8	97	154	ENSP00000423517	729	820	821	1.78e-04	97	27	58	12	58
unique_5801	3	229	294	ENSP00000275493	712	941	1211	7.70e-15	235	53	169	13	77
unique_5801	8	255	294	ENSP00000357493	1944	2205	2342	3.00e-14	268	66	176	26	84
unique_5801	7	251	294	ENSP00000482642	980	1227	1295	9.70e-12	254	60	179	15	83
unique_5801	8	200	294	ENSP00000390477	212	414	477	9.65e-05	220	51	125	44	66
unique_5810	155	352	594	ENSP00000441875	46	199	300	0.003	200	49	103	48	33
unique_5838	158	335	336	ENSP00000378447	119	294	296	2.33e-22	179	50	125	4	53
unique_5841	903	1238	2083	ENSP00000434228	1246	1581	2040	0.007	352	96	224	32	16
unique_5872	570	680	915	ENSP00000357493	2059	2168	2342	2.85e-08	115	38	68	9	12
unique_5872	579	661	915	ENSP00000390477	330	413	477	0.003	92	27	48	17	9
unique_5872	567	668	915	ENSP00000275493	820	915	1211	0.005	105	29	64	12	11
unique_5880	192	305	321	ENSP00000373539	207	312	2552	1.68e-07	114	33	73	8	49
unique_5880	162	305	321	ENSP00000373539	847	987	2552	9.17e-06	152	46	87	19	49
unique_5880	149	274	321	ENSP00000373539	2055	2174	2552	3.48e-05	130	42	74	14	49
unique_5908	2	220	332	ENSP00000275493	690	915	1211	3.50e-17	238	63	144	31	66
unique_5908	7	240	332	ENSP00000357493	1932	2176	2342	4.54e-17	258	70	151	37	70
unique_5908	20	236	332	ENSP00000482642	982	1198	1295	8.01e-14	231	57	146	28	65
unique_5908	98	213	332	ENSP00000390477	278	413	477	5.39e-07	136	39	77	20	35
unique_5927	378	510	572	ENSP00000390477	297	434	477	5.70e-06	141	36	94	11	23
unique_5927	371	513	572	ENSP00000275493	789	927	1211	0.007	146	37	99	10	25
unique_5930	4910	4982	5223	ENSP00000344972	272	333	899	0.004	74	26	35	13	1
unique_5930	4910	4982	5223	ENSP00000350152	272	333	988	0.005	74	26	35	13	1
unique_5930	4910	4982	5223	ENSP00000350680	299	360	1015	0.005	74	26	35	13	1
unique_5935	196	292	703	ENSP00000377833	119	216	322	0.002	105	28	62	15	14
unique_5957	70	288	1361	ENSP00000432202	1	200	663	5.69e-37	220	78	121	21	16
unique_5996	55	163	169	ENSP00000454065	455	570	1198	1.85e-06	118	31	76	11	64
unique_5996	66	163	169	ENSP00000454065	417	526	1198	0.001	110	24	74	12	64
unique_6015	350	395	688	ENSP00000275493	817	862	1211	0.002	46	16	30	0	7
unique_6015	358	395	688	ENSP00000482642	1090	1127	1295	0.006	38	14	24	0	6
unique_6047	193	325	387	ENSP00000390477	297	434	477	2.65e-05	140	37	94	9	34
unique_6056	27	170	782	ENSP00000390477	205	342	477	5.51e-07	152	47	83	22	18
unique_6068	45	190	282	ENSP00000344972	212	331	899	0.008	149	36	81	32	52
unique_6068	45	190	282	ENSP00000350152	212	331	988	0.009	149	36	81	32	52
unique_6068	45	190	282	ENSP00000350680	239	358	1015	0.010	149	36	81	32	52
unique_6109	588	648	774	ENSP00000390477	315	373	477	2.58e-04	61	20	39	2	8
unique_6146	470	583	2550	ENSP00000423517	697	810	821	3.41e-04	121	29	78	14	4
unique_6146	504	579	2550	ENSP00000344972	229	298	899	8.95e-04	76	30	40	6	3
unique_6146	504	579	2550	ENSP00000350152	229	298	988	0.001	76	30	40	6	3
unique_6146	504	579	2550	ENSP00000350680	256	325	1015	0.001	76	30	40	6	3
unique_6148	918	1438	1882	ENSP00000494609	612	1037	1326	6.53e-22	532	135	280	117	67
unique_6148	597	745	1882	ENSP00000494609	427	550	1326	1.84e-17	149	52	72	25	67
unique_6148	1556	1664	1882	ENSP00000494609	1060	1166	1326	1.17e-15	109	44	63	2	67
unique_6148	24	500	1882	ENSP00000494609	10	450	1326	3.29e-11	501	95	322	84	67
unique_6148	613	744	1882	ENSP00000494609	1073	1191	1326	1.21e-07	135	41	75	19	67
unique_6148	500	744	1882	ENSP00000265724	939	1190	1281	1.59e-10	266	67	164	35	19
unique_6148	520	744	1882	ENSP00000265724	361	545	1281	1.14e-09	232	62	116	54	19
unique_6148	1557	1670	1882	ENSP00000265724	413	524	1281	1.62e-09	114	34	78	2	19
unique_6148	1552	1661	1882	ENSP00000265724	1051	1162	1281	1.28e-08	112	35	75	2	19
unique_6148	1533	1633	1882	ENSP00000354995	92	178	679	0.006	104	27	57	20	5
unique_6148	1533	1633	1882	ENSP00000381475	94	180	669	0.007	104	27	57	20	5
unique_6151	281	486	708	ENSP00000357493	1945	2171	2342	1.33e-14	228	60	145	23	29
unique_6151	280	471	708	ENSP00000482642	981	1182	1295	2.48e-14	205	59	130	16	27
unique_6151	232	486	708	ENSP00000275493	671	930	1211	4.18e-08	270	63	182	25	36
unique_6151	552	674	708	ENSP00000454065	391	526	1198	9.94e-08	139	38	82	19	17
unique_6151	281	462	708	ENSP00000390477	213	411	477	2.97e-06	209	54	118	37	26
unique_6152	529	590	665	ENSP00000261488	142	196	644	0.002	62	19	36	7	9
unique_6164	111	402	715	ENSP00000398142	72	384	488	3.60e-16	313	73	219	21	41
unique_6189	286	419	795	ENSP00000486498	182	302	449	3.70e-07	134	33	88	13	26
unique_6189	711	780	795	ENSP00000486498	362	428	449	0.004	76	30	31	15	26
unique_6189	286	419	795	ENSP00000355747	182	302	449	3.70e-07	134	33	88	13	26
unique_6189	711	780	795	ENSP00000355747	362	428	449	0.004	76	30	31	15	26
unique_6189	286	419	795	ENSP00000403737	182	302	448	3.90e-07	134	33	88	13	26
unique_6189	711	780	795	ENSP00000403737	361	427	448	0.005	76	30	31	15	26
unique_6226	493	573	731	ENSP00000296452	2338	2417	3927	0.004	81	25	55	1	11
unique_6246	153	266	382	ENSP00000379442	35	141	641	2.31e-06	120	40	61	19	30
unique_6246	165	220	382	ENSP00000373539	846	902	2552	3.73e-04	57	22	34	1	18
unique_6246	153	218	382	ENSP00000373539	922	985	2552	0.009	66	21	43	2	18
unique_6296	232	335	2613	ENSP00000423517	718	820	821	2.44e-11	112	53	42	17	5
unique_6296	255	362	2613	ENSP00000423517	710	817	821	4.23e-11	114	48	54	12	5
unique_6301	315	415	489	ENSP00000275493	820	915	1211	1.10e-04	103	27	67	9	21
unique_6312	1601	1753	2885	ENSP00000482642	1085	1232	1295	6.39e-04	160	36	105	19	5
unique_6369	352	460	551	ENSP00000390477	294	413	477	3.74e-07	122	32	75	15	20
unique_6369	341	474	551	ENSP00000275493	789	922	1211	0.002	144	35	89	20	24
unique_6382	120	232	355	ENSP00000432202	53	150	663	3.95e-17	113	39	59	15	32
unique_6403	66	193	768	ENSP00000441691	140	264	1153	2.21e-07	135	36	82	17	17
unique_6403	66	190	768	ENSP00000327290	155	274	1189	8.10e-07	127	38	80	9	16
unique_6403	66	190	768	ENSP00000403392	155	274	1190	8.10e-07	127	38	80	9	16
unique_6403	445	527	768	ENSP00000486734	350	438	1372	4.29e-05	93	33	46	14	20
unique_6403	403	554	768	ENSP00000486734	950	1096	1372	5.54e-05	167	48	84	35	20
unique_6403	481	553	768	ENSP00000486734	695	765	1372	8.90e-05	83	31	30	22	20
unique_6403	408	528	768	ENSP00000486734	688	805	1372	0.002	138	45	56	37	20
unique_6413	434	980	1004	ENSP00000265724	146	610	1281	1.24e-44	554	144	314	96	55
unique_6413	724	987	1004	ENSP00000265724	1034	1262	1281	1.85e-39	264	98	131	35	55
unique_6413	725	986	1004	ENSP00000494609	1041	1262	1326	2.71e-20	271	77	136	58	26
unique_6413	728	988	1004	ENSP00000494609	408	623	1326	4.16e-13	267	64	146	57	26
unique_6413	719	1003	1004	ENSP00000381475	73	317	669	1.09e-10	296	69	165	62	28
unique_6413	719	1003	1004	ENSP00000354995	71	315	679	1.31e-10	296	69	165	62	28
unique_6413	758	980	1004	ENSP00000498246	78	268	656	1.25e-08	229	61	124	44	22
unique_6413	758	980	1004	ENSP00000237612	78	268	656	1.25e-08	229	61	124	44	22
unique_6448	108	142	146	ENSP00000390477	331	365	477	0.009	35	13	22	0	24
unique_6449	243	352	429	ENSP00000275493	815	928	1211	4.55e-04	117	33	74	10	26
unique_6449	261	331	429	ENSP00000390477	331	413	477	0.007	86	24	44	18	17
unique_6453	435	835	1331	ENSP00000434228	1497	1863	2040	0.008	422	102	244	76	30
unique_6471	185	230	1208	ENSP00000316328	994	1039	1131	0.009	46	17	29	0	4
unique_6524	178	280	1658	ENSP00000357012	253	358	371	0.003	111	30	68	13	6
unique_6548	368	467	567	ENSP00000390477	309	413	477	0.001	109	29	67	13	18
unique_6549	363	467	567	ENSP00000390477	304	413	477	4.72e-04	115	29	71	15	19
unique_6549	374	474	567	ENSP00000275493	815	915	1211	0.006	102	24	76	2	18
unique_6551	177	285	290	ENSP00000350387	47	126	474	0.002	109	32	48	29	38
unique_6586	150	202	745	ENSP00000341682	629	687	888	0.006	59	20	33	6	7
unique_6591	355	393	915	ENSP00000350152	87	125	988	0.007	39	17	22	0	4
unique_6591	355	393	915	ENSP00000350680	114	152	1015	0.007	39	17	22	0	4
unique_6591	355	393	915	ENSP00000344972	87	125	899	0.008	39	17	22	0	4
unique_6602	91	144	1291	ENSP00000454065	457	510	1198	3.30e-04	54	19	35	0	4
unique_6603	432	537	2977	ENSP00000355285	23	136	190	0.008	114	28	78	8	4
unique_6623	347	411	948	ENSP00000349783	965	1035	1192	0.008	74	26	36	12	7
unique_6664	383	493	570	ENSP00000275493	814	928	1211	4.96e-04	118	33	75	10	19
unique_6664	402	472	570	ENSP00000390477	331	413	477	0.001	86	25	43	18	12
unique_6665	384	493	570	ENSP00000275493	815	928	1211	2.66e-04	117	33	74	10	19
unique_6665	402	472	570	ENSP00000390477	331	413	477	7.01e-04	86	25	43	18	12
unique_6666	324	433	463	ENSP00000275493	815	928	1211	3.90e-05	117	33	74	10	24
unique_6666	342	412	463	ENSP00000390477	331	413	477	0.001	86	24	44	18	15
unique_6670	393	502	579	ENSP00000275493	815	928	1211	2.27e-04	117	33	74	10	19
unique_6670	267	481	579	ENSP00000390477	206	413	477	4.01e-04	242	58	123	61	37
unique_6672	393	502	579	ENSP00000275493	815	928	1211	2.54e-04	117	33	74	10	19
unique_6672	267	481	579	ENSP00000390477	206	413	477	5.71e-04	242	59	122	61	37
unique_6681	228	1544	1544	ENSP00000265724	35	1278	1281	0.0	1347	503	711	133	85
unique_6681	244	835	1544	ENSP00000265724	711	1280	1281	1.20e-103	607	227	328	52	85
unique_6681	582	826	1544	ENSP00000494609	1041	1274	1326	3.59e-29	245	76	158	11	53
unique_6681	1264	1508	1544	ENSP00000494609	1039	1249	1326	1.12e-25	246	77	133	36	53
unique_6681	1064	1526	1544	ENSP00000494609	222	621	1326	5.56e-22	481	112	270	99	53
unique_6681	554	914	1544	ENSP00000494609	393	703	1326	1.88e-15	367	90	215	62	53
unique_6681	581	756	1544	ENSP00000354995	76	251	679	1.79e-11	189	53	110	26	26
unique_6681	1250	1468	1544	ENSP00000354995	54	251	679	2.24e-07	232	57	128	47	26
unique_6681	581	756	1544	ENSP00000381475	78	253	669	1.99e-11	189	53	110	26	26
unique_6681	1250	1468	1544	ENSP00000381475	56	253	669	2.25e-07	232	57	128	47	26
unique_6681	580	760	1544	ENSP00000498246	35	224	656	9.92e-08	198	54	119	25	26
unique_6681	1291	1508	1544	ENSP00000498246	71	261	656	4.02e-06	225	54	130	41	26
unique_6681	580	760	1544	ENSP00000237612	35	224	656	9.92e-08	198	54	119	25	26
unique_6681	1291	1508	1544	ENSP00000237612	71	261	656	4.02e-06	225	54	130	41	26
unique_6688	1777	1889	2850	ENSP00000423517	699	819	821	0.002	126	33	75	18	4
unique_6696	1175	1384	2156	ENSP00000373539	1401	1596	2552	6.21e-05	220	62	124	34	42
unique_6696	1167	1424	2156	ENSP00000373539	2082	2353	2552	1.93e-04	281	64	185	32	42
unique_6696	383	595	2156	ENSP00000373539	1401	1598	2552	6.63e-04	222	62	127	33	42
unique_6696	647	859	2156	ENSP00000373539	1401	1598	2552	6.63e-04	222	62	127	33	42
unique_6696	911	1123	2156	ENSP00000373539	1401	1598	2552	0.002	222	60	129	33	42
unique_6705	134	248	299	ENSP00000373539	851	954	2552	8.47e-07	116	37	66	13	60
unique_6705	71	192	299	ENSP00000373539	2054	2157	2552	1.19e-04	122	37	67	18	60
unique_6705	72	234	299	ENSP00000373539	1440	1584	2552	0.005	165	46	97	22	60
unique_6768	178	278	338	ENSP00000350680	235	327	1015	0.001	101	28	65	8	30
unique_6795	322	550	773	ENSP00000385766	263	551	663	1.57e-05	299	80	139	80	39
unique_6795	490	595	773	ENSP00000385766	313	420	663	0.006	111	40	63	8	39
unique_6795	452	547	773	ENSP00000385766	178	275	663	0.007	101	35	58	8	39
unique_6795	472	622	773	ENSP00000385766	52	203	663	0.008	163	55	85	23	39
unique_6798	1367	1399	2593	ENSP00000390477	330	361	477	0.009	33	16	16	1	1
unique_6843	18	215	691	ENSP00000482642	982	1176	1295	2.05e-13	203	53	137	13	29
unique_6843	11	215	691	ENSP00000275493	711	909	1211	4.15e-11	211	51	142	18	30
unique_6843	18	241	691	ENSP00000357493	1945	2176	2342	1.60e-07	246	61	149	36	32
unique_6843	4	213	691	ENSP00000390477	199	413	477	1.81e-07	239	61	125	53	30
unique_6859	936	1043	1212	ENSP00000379442	35	140	641	3.20e-17	113	49	52	12	9
unique_6859	936	1098	1212	ENSP00000373539	1440	1588	2552	1.58e-13	170	56	86	28	16
unique_6859	936	1043	1212	ENSP00000373539	879	985	2552	2.01e-10	113	43	59	11	16
unique_6859	927	1116	1212	ENSP00000373539	195	372	2552	1.24e-08	193	49	126	18	16
unique_6859	926	1052	1212	ENSP00000373539	236	362	2552	5.45e-07	134	38	82	14	16
unique_6859	936	998	1212	ENSP00000373539	922	987	2552	2.40e-06	66	23	40	3	16
unique_6859	951	1098	1212	ENSP00000373539	1415	1546	2552	9.65e-06	151	46	83	22	16
unique_6859	936	1093	1212	ENSP00000373539	2051	2197	2552	1.68e-05	161	43	101	17	16
unique_6859	936	1099	1212	ENSP00000373539	837	987	2552	4.62e-05	169	49	97	23	16
unique_6859	923	965	1212	ENSP00000373539	949	993	2552	1.81e-04	45	18	25	2	16
unique_6859	951	1098	1212	ENSP00000373539	763	901	2552	0.007	167	46	74	47	16
unique_6859	615	882	1212	ENSP00000479496	190	454	957	9.01e-10	285	70	178	37	22
unique_6859	578	882	1212	ENSP00000506143	106	402	795	8.18e-09	335	80	187	68	25
unique_6859	578	882	1212	ENSP00000483552	106	402	795	8.18e-09	335	80	187	68	25
unique_6859	615	882	1212	ENSP00000477768	190	454	653	9.48e-09	293	71	169	53	22
unique_6859	965	1006	1212	ENSP00000371636	737	783	877	9.72e-05	47	18	24	5	3
unique_6873	25	180	2879	ENSP00000275493	760	912	1211	1.58e-16	162	47	100	15	5
unique_6873	25	226	2879	ENSP00000482642	1023	1226	1295	7.91e-15	213	58	135	20	7
unique_6873	25	178	2879	ENSP00000357493	1989	2151	2342	7.28e-11	166	44	107	15	5
unique_6873	6	175	2879	ENSP00000390477	226	413	477	1.64e-07	197	53	108	36	6
unique_6882	117	218	448	ENSP00000349783	395	493	1192	4.11e-05	104	30	67	7	31
unique_6882	42	77	448	ENSP00000349783	408	444	1192	0.006	37	15	21	1	31
unique_6941	397	426	775	ENSP00000454065	500	529	1198	0.009	30	11	19	0	4
unique_6994	233	309	399	ENSP00000261488	143	209	644	0.001	77	22	45	10	19
unique_7027	203	340	469	ENSP00000379442	11	142	641	7.30e-07	143	43	84	16	29
unique_7027	248	359	469	ENSP00000373539	181	284	2552	0.007	112	29	75	8	24
unique_7032	28	533	545	ENSP00000340019	41	554	574	2.26e-08	555	120	345	90	93
unique_7050	3	141	203	ENSP00000390477	294	434	477	9.44e-07	147	38	95	14	68
unique_7050	32	144	203	ENSP00000275493	820	927	1211	0.002	114	29	78	7	56
unique_7073	14	208	2095	ENSP00000275493	718	917	1211	1.57e-16	204	55	136	13	9
unique_7073	14	219	2095	ENSP00000357493	1945	2169	2342	1.80e-16	225	59	147	19	10
unique_7073	11	214	2095	ENSP00000482642	979	1190	1295	4.41e-16	217	59	140	18	10
unique_7073	9	199	2095	ENSP00000390477	208	413	477	6.60e-11	220	64	113	43	9
unique_7080	388	485	587	ENSP00000482642	1085	1180	1295	0.009	98	23	73	2	17
unique_7144	27	66	348	ENSP00000349783	412	450	1192	0.001	40	15	24	1	11
unique_7169	18	45	100	ENSP00000423517	623	650	821	0.008	28	12	16	0	28
unique_7182	1066	1156	4761	ENSP00000486734	344	434	1372	1.21e-04	101	40	41	20	5
unique_7182	583	637	4761	ENSP00000486734	380	439	1372	0.001	60	25	30	5	5
unique_7182	978	1128	4761	ENSP00000486734	942	1096	1372	0.004	168	53	85	30	5
unique_7192	31	375	378	ENSP00000451610	51	367	407	2.90e-21	358	93	211	54	91
unique_7192	31	375	378	ENSP00000450837	51	367	407	2.90e-21	358	93	211	54	91
unique_7192	48	378	378	ENSP00000479005	105	401	492	6.18e-12	333	77	218	38	88
unique_7225	257	406	1372	ENSP00000378447	77	221	296	0.005	158	36	101	21	11
unique_7234	1056	1116	1473	ENSP00000320709	45	107	245	0.003	63	26	35	2	4
unique_7246	83	158	3984	ENSP00000423517	751	820	821	7.02e-04	76	26	44	6	2
unique_7248	317	461	462	ENSP00000498246	160	309	656	4.17e-07	157	43	95	19	31
unique_7248	317	461	462	ENSP00000237612	160	309	656	4.17e-07	157	43	95	19	31
unique_7248	332	394	462	ENSP00000265724	527	587	1281	4.14e-04	63	23	38	2	14
unique_7248	155	248	462	ENSP00000381475	106	197	669	0.003	97	33	56	8	20
unique_7248	155	248	462	ENSP00000354995	104	195	679	0.004	97	33	56	8	20
unique_7253	2260	2327	2425	ENSP00000355285	45	112	190	3.33e-04	68	18	50	0	3
unique_7275	1821	1957	2161	ENSP00000357493	2056	2150	2342	3.71e-08	137	40	55	42	13
unique_7275	1585	1684	2161	ENSP00000357493	1933	2037	2342	2.22e-07	109	32	64	13	13
unique_7275	2115	2151	2161	ENSP00000357493	2177	2216	2342	3.64e-04	40	17	20	3	13
unique_7275	1589	1693	2161	ENSP00000390477	205	308	477	3.92e-07	109	35	65	9	12
unique_7275	1803	1955	2161	ENSP00000390477	292	413	477	5.68e-04	165	44	66	55	12
unique_7275	1805	1987	2161	ENSP00000275493	810	932	1211	7.38e-07	185	47	74	64	8
unique_7275	1815	2005	2161	ENSP00000482642	1077	1225	1295	7.41e-07	195	56	89	50	11
unique_7275	2115	2156	2161	ENSP00000482642	1203	1244	1295	0.003	42	14	28	0	11
unique_7276	7	198	241	ENSP00000275493	741	931	1211	3.30e-13	196	50	137	9	80
unique_7276	5	175	241	ENSP00000390477	228	413	477	2.38e-12	195	56	106	33	71
unique_7276	28	183	241	ENSP00000482642	1023	1183	1295	2.86e-12	165	42	110	13	65
unique_7276	8	185	241	ENSP00000357493	1971	2161	2342	5.28e-10	197	52	120	25	74
unique_7278	1044	1108	2419	ENSP00000403737	2	68	448	3.54e-04	71	24	37	10	3
unique_7278	1044	1108	2419	ENSP00000486498	2	68	449	3.60e-04	71	24	37	10	3
unique_7278	1044	1108	2419	ENSP00000355747	2	68	449	3.60e-04	71	24	37	10	3
unique_7280	319	621	968	ENSP00000506143	108	406	795	3.56e-11	329	84	189	56	31
unique_7280	319	621	968	ENSP00000483552	108	406	795	3.56e-11	329	84	189	56	31
unique_7280	325	621	968	ENSP00000477768	161	458	653	4.16e-09	326	81	188	57	31
unique_7280	325	621	968	ENSP00000479496	161	458	957	1.88e-08	326	81	188	57	31
unique_7290	129	260	1297	ENSP00000482642	997	1127	1295	3.65e-08	135	36	92	7	10
unique_7290	150	257	1297	ENSP00000390477	240	357	477	4.78e-05	118	35	73	10	8
unique_7290	213	260	1297	ENSP00000275493	812	862	1211	5.27e-05	51	21	27	3	4
unique_7290	222	263	1297	ENSP00000357493	2060	2106	2342	0.009	47	19	23	5	3
unique_7337	911	971	1030	ENSP00000373539	499	557	2552	0.005	61	22	37	2	6
unique_7351	615	742	2332	ENSP00000367230	8	146	473	0.008	145	37	85	23	5
unique_7353	228	625	664	ENSP00000398142	25	448	488	9.02e-08	433	88	301	44	60
unique_7358	1890	2005	2937	ENSP00000423517	701	820	821	5.10e-04	120	33	83	4	5
unique_7358	1943	2027	2937	ENSP00000423517	739	820	821	0.005	86	26	55	5	5
unique_7358	2719	2758	2937	ENSP00000373539	2421	2460	2552	0.004	40	13	27	0	1
unique_7358	1887	1982	2937	ENSP00000351605	590	685	707	0.005	97	26	69	2	3
unique_7370	295	490	795	ENSP00000275493	711	909	1211	1.06e-12	203	52	140	11	25
unique_7370	301	495	795	ENSP00000482642	981	1182	1295	1.28e-09	204	55	138	11	25
unique_7370	301	488	795	ENSP00000390477	212	413	477	4.12e-07	214	56	120	38	24
unique_7382	556	624	4579	ENSP00000246529	157	227	629	1.63e-04	71	28	41	2	2
unique_7451	589	684	970	ENSP00000432202	53	145	663	4.70e-16	96	33	60	3	10
unique_7483	780	872	975	ENSP00000500620	150	232	313	0.002	94	28	54	12	10
unique_7483	780	872	975	ENSP00000350699	150	232	313	0.002	94	28	54	12	10
unique_7513	482	848	880	ENSP00000494136	82	419	600	0.001	377	75	253	49	42
unique_7513	482	848	880	ENSP00000496064	82	419	600	0.001	377	75	253	49	42
unique_7551	1324	1550	1567	ENSP00000275493	712	909	1211	2.67e-04	235	61	129	45	14
unique_7551	1497	1564	1567	ENSP00000357493	2092	2165	2342	0.003	75	26	41	8	4
unique_7572	149	246	814	ENSP00000352071	220	308	1157	1.25e-06	99	31	57	11	25
unique_7572	199	246	814	ENSP00000352071	717	761	1157	0.002	49	18	26	5	25
unique_7572	216	335	814	ENSP00000352071	940	1028	1157	0.008	122	32	55	35	25
unique_7572	144	345	814	ENSP00000352071	321	482	1157	0.010	203	42	119	42	25
unique_7573	32	650	667	ENSP00000324173	20	644	655	0.0	625	442	177	6	93
unique_7576	74	290	450	ENSP00000275493	710	908	1211	1.00e-08	226	47	143	36	48
unique_7576	81	290	450	ENSP00000482642	981	1175	1295	4.51e-08	217	49	139	29	47
unique_7576	78	289	450	ENSP00000390477	209	413	477	6.89e-07	239	65	113	61	47
unique_7595	2327	2401	2681	ENSP00000423517	738	819	821	0.001	82	26	49	7	3
unique_7613	49	784	1952	ENSP00000434228	375	1134	2040	1.35e-41	835	198	463	174	38
unique_7617	31	396	438	ENSP00000451610	67	399	407	1.52e-18	379	97	223	59	84
unique_7617	31	396	438	ENSP00000450837	67	399	407	1.52e-18	379	97	223	59	84
unique_7617	28	396	438	ENSP00000479005	105	417	492	4.34e-12	382	91	209	82	84
unique_7638	1175	1241	1501	ENSP00000320709	45	104	245	0.004	68	25	34	9	4
unique_7668	600	729	7449	ENSP00000344972	236	364	899	0.004	130	33	96	1	2
unique_7668	600	729	7449	ENSP00000350152	236	364	988	0.004	130	33	96	1	2
unique_7668	600	729	7449	ENSP00000350680	263	391	1015	0.004	130	33	96	1	2
unique_7668	7218	7314	7449	ENSP00000296575	452	551	701	0.010	100	26	71	3	1
unique_7677	20	81	167	ENSP00000454065	468	528	1198	1.56e-05	62	22	39	1	37
unique_7710	84	161	237	ENSP00000344972	232	336	899	3.36e-04	105	30	48	27	33
unique_7710	84	161	237	ENSP00000350152	232	336	988	3.99e-04	105	30	48	27	33
unique_7710	84	161	237	ENSP00000350680	259	363	1015	4.01e-04	105	30	48	27	33
unique_7722	880	1145	1162	ENSP00000265724	385	649	1281	3.14e-57	266	107	158	1	24
unique_7722	868	1126	1162	ENSP00000265724	1016	1275	1281	1.02e-53	264	107	148	9	24
unique_7722	879	1127	1162	ENSP00000494609	1033	1278	1326	4.02e-31	250	81	164	5	22
unique_7722	905	1135	1162	ENSP00000494609	427	640	1326	2.07e-17	232	60	153	19	22
unique_7722	818	1084	1162	ENSP00000354995	24	275	679	2.71e-12	280	69	170	41	23
unique_7722	818	1112	1162	ENSP00000381475	26	307	669	2.82e-12	301	73	203	25	25
unique_7722	920	1106	1162	ENSP00000498246	77	268	656	9.44e-11	197	58	124	15	16
unique_7722	920	1106	1162	ENSP00000237612	77	268	656	9.44e-11	197	58	124	15	16
unique_7723	90	259	369	ENSP00000385766	56	218	663	0.009	186	52	95	39	46
unique_7735	18	507	564	ENSP00000262030	9	484	530	5.20e-23	510	122	334	54	87
unique_7756	135	176	1478	ENSP00000344972	50	91	899	0.004	42	14	28	0	3
unique_7756	135	176	1478	ENSP00000350152	50	91	988	0.004	42	14	28	0	3
unique_7759	298	770	774	ENSP00000265724	192	642	1281	1.65e-61	495	162	267	66	61
unique_7759	499	750	774	ENSP00000265724	1033	1267	1281	7.28e-55	254	107	126	21	61
unique_7759	488	753	774	ENSP00000494609	1031	1272	1326	1.92e-37	266	88	154	24	37
unique_7759	537	771	774	ENSP00000494609	428	649	1326	6.51e-23	236	65	156	15	37
unique_7759	501	749	774	ENSP00000381475	79	313	669	1.91e-15	262	72	150	40	32
unique_7759	501	749	774	ENSP00000354995	77	311	679	2.01e-15	262	72	150	40	32
unique_7759	484	743	774	ENSP00000498246	21	274	656	8.63e-15	269	74	171	24	34
unique_7759	484	743	774	ENSP00000237612	21	274	656	8.63e-15	269	74	171	24	34
unique_7760	5072	5517	5664	ENSP00000434228	1513	1939	2040	5.00e-04	466	105	302	59	8
unique_7760	3280	3389	5664	ENSP00000479496	660	776	957	0.005	120	33	74	13	2
unique_7792	484	549	2672	ENSP00000361350	139	195	204	8.62e-04	68	27	28	13	2
unique_7827	6	85	2606	ENSP00000423517	739	820	821	0.003	82	26	54	2	3
unique_7838	3326	3422	3827	ENSP00000479496	720	808	957	0.003	99	30	57	12	3
unique_7846	53	331	600	ENSP00000366809	72	323	443	3.67e-06	289	71	171	47	47
unique_7848	222	425	688	ENSP00000366809	144	347	443	2.10e-07	219	62	127	30	30
unique_7886	1920	2027	2705	ENSP00000423517	728	816	821	0.002	110	29	58	23	10
unique_7886	1905	1997	2705	ENSP00000423517	728	816	821	0.003	98	27	57	14	10
unique_7886	1950	2042	2705	ENSP00000423517	728	816	821	0.003	98	28	56	14	10
unique_7886	1965	2057	2705	ENSP00000423517	728	816	821	0.004	98	27	57	14	10
unique_7886	1875	1952	2705	ENSP00000423517	728	816	821	0.004	89	24	54	11	10
unique_7886	2069	2147	2705	ENSP00000423517	729	816	821	0.006	88	22	57	9	10
unique_7907	1528	1623	4533	ENSP00000423517	730	816	821	7.86e-05	104	33	46	25	2
unique_7911	90	186	192	ENSP00000454065	466	569	1198	1.44e-04	106	29	66	11	51
unique_7954	422	480	559	ENSP00000432202	49	107	663	1.23e-12	59	26	33	0	11
unique_7960	1271	1365	2849	ENSP00000344972	223	322	899	2.36e-04	101	32	62	7	3
unique_7960	1282	1365	2849	ENSP00000423517	737	820	821	5.66e-04	90	31	47	12	3
unique_7960	1261	1357	2849	ENSP00000355285	18	113	190	0.006	97	24	72	1	3
unique_7972	3674	3757	4117	ENSP00000423517	737	818	821	0.007	84	23	59	2	2
unique_7982	536	702	1147	ENSP00000373539	1982	2153	2552	6.65e-09	185	63	91	31	43
unique_7982	518	656	1147	ENSP00000373539	195	356	2552	2.86e-08	164	50	87	27	43
unique_7982	524	773	1147	ENSP00000373539	710	973	2552	7.11e-08	285	81	148	56	43
unique_7982	522	656	1147	ENSP00000373539	2009	2159	2552	6.47e-07	152	47	87	18	43
unique_7982	562	656	1147	ENSP00000373539	120	230	2552	8.40e-07	113	40	53	20	43
unique_7982	537	694	1147	ENSP00000373539	1369	1536	2552	4.50e-06	179	55	92	32	43
unique_7982	510	683	1147	ENSP00000373539	780	964	2552	5.28e-06	202	62	95	45	43
unique_7982	692	916	1147	ENSP00000373539	734	991	2552	8.97e-06	271	80	132	59	43
unique_7982	782	1002	1147	ENSP00000373539	118	330	2552	1.04e-05	251	66	117	68	43
unique_7982	784	982	1147	ENSP00000373539	748	946	2552	2.63e-04	233	64	101	68	43
unique_7982	538	656	1147	ENSP00000373539	134	270	2552	0.004	140	39	77	24	43
unique_7982	580	662	1147	ENSP00000373539	1953	2044	2552	0.007	92	27	56	9	43
unique_7982	744	954	1147	ENSP00000439903	8	263	354	6.85e-07	269	78	120	71	29
unique_7982	562	681	1147	ENSP00000439903	147	279	354	0.002	142	48	63	31	29
unique_7982	922	988	1147	ENSP00000296575	609	669	701	1.29e-04	67	25	36	6	7
unique_7982	903	950	1147	ENSP00000296575	620	668	701	1.60e-04	49	20	28	1	7
unique_7985	3193	3323	3449	ENSP00000344972	226	346	899	8.52e-06	133	37	82	14	4
unique_7985	3193	3323	3449	ENSP00000350152	226	346	988	1.03e-05	133	37	82	14	4
unique_7985	3193	3323	3449	ENSP00000350680	253	373	1015	1.04e-05	133	37	82	14	4
unique_8014	124	232	237	ENSP00000454065	456	571	1198	3.41e-04	117	28	80	9	46
unique_8043	684	780	927	ENSP00000357493	2063	2168	2342	8.69e-06	108	34	61	13	10
unique_8043	673	763	927	ENSP00000482642	1081	1176	1295	3.31e-05	97	29	61	7	10
unique_8043	571	763	927	ENSP00000275493	716	909	1211	0.007	209	56	122	31	21
unique_8061	329	369	1151	ENSP00000349783	411	445	1192	0.007	41	18	17	6	4
unique_8064	2268	2343	2412	ENSP00000275493	851	928	1211	1.60e-04	79	25	50	4	3
unique_8064	3	62	2412	ENSP00000454065	467	526	1198	1.83e-04	60	21	39	0	2
unique_8064	1149	1262	2412	ENSP00000357493	1940	2037	2342	0.001	114	37	61	16	5
unique_8142	548	614	1046	ENSP00000432202	53	116	663	2.52e-17	67	32	32	3	6
unique_8161	276	332	647	ENSP00000345785	536	590	592	0.006	57	18	37	2	9
unique_8193	18	121	328	ENSP00000316328	993	1097	1131	5.41e-04	105	31	73	1	63
unique_8193	163	264	328	ENSP00000316328	994	1096	1131	0.006	103	28	74	1	63
unique_8208	4741	4796	5071	ENSP00000275493	820	874	1211	1.59e-04	56	24	31	1	1
unique_8208	4741	4784	5071	ENSP00000482642	1085	1127	1295	0.003	44	17	26	1	1
unique_8302	2750	3113	6671	ENSP00000434228	1455	1885	2040	2.49e-04	455	115	225	115	5
unique_8335	202	256	602	ENSP00000366809	255	308	443	5.49e-04	55	19	35	1	9
unique_8380	715	1012	1317	ENSP00000275493	714	964	1211	2.38e-10	299	71	179	49	23
unique_8380	717	1008	1317	ENSP00000482642	980	1227	1295	4.04e-10	292	62	186	44	22
unique_8380	717	875	1317	ENSP00000390477	211	357	477	8.29e-04	164	41	101	22	12
unique_8384	109	256	277	ENSP00000432202	50	195	663	3.70e-15	155	46	93	16	53
unique_8393	148	209	3432	ENSP00000228916	601	661	670	0.007	66	29	28	9	2
unique_8393	2750	2835	3432	ENSP00000344972	291	384	899	0.009	94	24	62	8	3
unique_8393	2750	2835	3432	ENSP00000350152	291	384	988	0.009	94	24	62	8	3
unique_8393	2750	2835	3432	ENSP00000350680	318	411	1015	0.009	94	24	62	8	3
unique_8454	693	909	1121	ENSP00000246529	37	226	629	0.007	225	60	122	43	19
unique_8467	132	191	429	ENSP00000432202	53	109	663	1.49e-14	60	29	28	3	14
unique_8491	129	333	360	ENSP00000432202	2	200	663	3.98e-19	223	59	122	42	57
unique_8510	120	330	370	ENSP00000432202	6	209	663	8.03e-42	217	85	113	19	57
unique_8532	208	335	337	ENSP00000385766	400	563	663	0.005	170	45	77	48	38
