# Supplementary material for: Molecular Mimicry between Toxoplasma gondii B-Cell Epitopes and Neurodevelopmental Proteins: An Immunoinformatic Approach
Source: Biomolecules. 2024 Aug 1;14(8):933. doi: 10.3390/biom14080933 (PMC11352964; doi:10.3390/biom14080933)
Supplement: Supplementary file 1 [file biomolecules-14-00933-s001.zip › Supplemental S2/random/blast-all_methods-hs_surface_random_26-filtered.txt]

unique_129	13	264	283	ENSP00000275493	716	965	1211	1.65e-11	261	56	185	20	89
unique_129	11	266	283	ENSP00000351995	529	797	886	1.35e-10	279	67	179	33	90
unique_459	23	457	469	ENSP00000327801	22	475	509	3.11e-84	461	168	260	33	93
unique_732	8	169	192	ENSP00000265986	54	230	1020	4.39e-49	177	81	81	15	84
unique_1170	82	457	465	ENSP00000435932	395	776	2003	1.81e-27	394	98	266	30	81
unique_1350	34	499	567	ENSP00000320935	22	478	510	6.91e-40	475	126	322	27	82
unique_2519	14	475	564	ENSP00000265986	558	939	1020	2.34e-14	467	99	278	90	82
unique_4007	19	563	567	ENSP00000503894	33	552	574	9.24e-11	575	136	354	85	96
unique_4007	19	563	567	ENSP00000414446	33	552	574	9.24e-11	575	136	354	85	96
unique_4203	41	286	296	ENSP00000364163	117	440	2004	7.52e-08	328	84	158	86	86
unique_4203	39	292	296	ENSP00000364163	591	857	2004	6.02e-07	284	80	157	47	86
unique_4203	61	276	296	ENSP00000364163	868	1125	2004	2.77e-06	266	73	135	58	86
unique_4203	61	293	296	ENSP00000364163	103	369	2004	4.61e-06	278	75	147	56	86
unique_4203	39	278	296	ENSP00000364163	278	550	2004	1.47e-05	281	76	156	49	86
unique_4203	53	281	296	ENSP00000364163	669	933	2004	1.55e-04	267	72	155	40	86
unique_4203	42	234	296	ENSP00000364163	772	1007	2004	0.004	236	64	129	43	86
unique_4203	40	277	296	ENSP00000364163	440	689	2004	0.006	271	70	147	54	86
unique_4203	51	289	296	ENSP00000365332	12	269	402	1.59e-06	278	82	137	59	84
unique_4203	50	269	296	ENSP00000365332	101	345	402	2.62e-05	278	75	112	91	84
unique_4203	40	234	296	ENSP00000365332	136	396	402	0.007	264	75	117	72	84
unique_4468	18	554	574	ENSP00000503894	21	555	574	0.0	537	296	239	2	94
unique_4468	18	554	574	ENSP00000414446	21	555	574	0.0	537	296	239	2	94
unique_4643	80	656	666	ENSP00000503894	13	555	574	1.83e-119	578	204	338	36	87
unique_4643	80	656	666	ENSP00000414446	13	555	574	1.83e-119	578	204	338	36	87
unique_5777	5	104	105	ENSP00000327801	28	132	509	2.70e-12	105	30	70	5	96
unique_5777	15	105	105	ENSP00000327801	382	470	509	1.80e-11	92	31	57	4	96
unique_5801	7	268	294	ENSP00000351995	531	810	886	1.05e-10	284	63	195	26	89
unique_6214	19	931	1021	ENSP00000265986	46	944	1020	8.69e-99	925	251	636	38	89
unique_6696	239	1253	2156	ENSP00000364163	194	1125	2004	2.35e-14	1080	271	596	213	94
unique_6696	324	1461	2156	ENSP00000364163	24	1079	2004	5.10e-12	1221	301	672	248	94
unique_6696	1105	2086	2156	ENSP00000364163	101	972	2004	8.45e-12	1038	263	553	222	94
unique_6696	841	1898	2156	ENSP00000364163	101	1120	2004	8.11e-11	1167	279	632	256	94
unique_6696	101	725	2156	ENSP00000364163	517	1125	2004	1.49e-09	689	169	376	144	94
unique_6696	852	1985	2156	ENSP00000364163	24	1041	2004	6.33e-07	1210	295	647	268	94
unique_6696	101	1146	2156	ENSP00000364163	160	1161	2004	1.83e-06	1159	276	613	270	94
unique_6696	1640	2089	2156	ENSP00000364163	25	439	2004	1.46e-04	480	120	265	95	94
unique_6696	1368	2118	2156	ENSP00000364163	101	769	2004	0.002	812	206	402	204	94
unique_7032	28	533	545	ENSP00000503894	41	554	574	2.20e-08	555	120	345	90	93
unique_7032	28	533	545	ENSP00000414446	41	554	574	2.20e-08	555	120	345	90	93
unique_7192	31	375	378	ENSP00000451610	51	367	407	2.82e-21	358	93	211	54	91
unique_7276	28	230	241	ENSP00000351995	574	790	886	2.41e-11	220	51	149	20	84
unique_7617	31	396	438	ENSP00000451610	67	399	407	1.48e-18	379	97	223	59	84
unique_7846	108	595	600	ENSP00000320935	26	508	510	1.22e-33	510	130	331	49	81
unique_8135	14	155	187	ENSP00000364163	1599	1740	2004	7.40e-07	147	48	89	10	88
unique_8135	41	177	187	ENSP00000364163	1694	1832	2004	6.86e-04	144	45	87	12	88
unique_8135	40	140	187	ENSP00000364163	1726	1823	2004	0.002	101	35	63	3	88
unique_8193	13	211	328	ENSP00000495993	817	983	1014	5.05e-16	199	66	101	32	94
unique_8193	15	280	328	ENSP00000495993	733	996	1014	6.69e-16	277	79	174	24	94
unique_8193	156	309	328	ENSP00000495993	816	970	1014	8.36e-09	155	46	108	1	94
unique_8193	3	163	328	ENSP00000495993	835	991	1014	2.14e-05	161	42	115	4	94
