# Supplementary material for: Molecular Mimicry between Toxoplasma gondii B-Cell Epitopes and Neurodevelopmental Proteins: An Immunoinformatic Approach
Source: Biomolecules. 2024 Aug 1;14(8):933. doi: 10.3390/biom14080933 (PMC11352964; doi:10.3390/biom14080933)
Supplement: Supplementary file 1 [file biomolecules-14-00933-s001.zip › Supplemental S2/random/blast-all_methods-hs_surface_random_26.txt]

unique_2	1470	1592	2375	ENSP00000403737	3	106	448	0.005	123	35	69	19	5
unique_9	43	197	541	ENSP00000503894	47	197	574	1.98e-07	159	42	105	12	29
unique_9	43	197	541	ENSP00000414446	47	197	574	1.98e-07	159	42	105	12	29
unique_35	378	534	1044	ENSP00000003084	440	574	1481	2.16e-04	160	43	89	28	15
unique_62	152	200	279	ENSP00000275493	814	862	1211	2.29e-06	49	14	35	0	18
unique_62	152	198	279	ENSP00000351995	640	686	886	0.003	47	13	34	0	17
unique_75	290	1000	1941	ENSP00000003084	5	642	1481	2.49e-65	716	191	442	83	64
unique_75	1508	1734	1941	ENSP00000003084	1123	1328	1481	1.18e-28	228	73	132	23	64
unique_75	1212	1415	1941	ENSP00000003084	916	1117	1481	3.06e-23	207	57	142	8	64
unique_75	1818	1923	1941	ENSP00000003084	1335	1439	1481	7.06e-17	106	40	65	1	64
unique_75	460	995	1941	ENSP00000003084	942	1430	1481	2.11e-09	559	113	353	93	64
unique_75	1824	1902	1941	ENSP00000003084	543	622	1481	6.72e-05	80	26	53	1	64
unique_75	1628	1728	1941	ENSP00000003084	437	523	1481	2.91e-04	101	28	59	14	64
unique_85	77	512	821	ENSP00000435932	389	840	2003	4.25e-33	458	127	303	28	53
unique_87	329	616	1266	ENSP00000003084	440	708	1481	4.33e-18	298	76	183	39	55
unique_87	857	1262	1266	ENSP00000003084	1055	1444	1481	4.92e-18	429	92	275	62	55
unique_87	329	549	1266	ENSP00000003084	1226	1435	1481	2.89e-15	221	54	156	11	55
unique_87	1013	1251	1266	ENSP00000003084	439	637	1481	1.98e-12	240	61	137	42	55
unique_104	93	148	625	ENSP00000364163	1633	1689	2004	8.76e-04	57	22	34	1	9
unique_117	49	315	424	ENSP00000351995	488	743	886	1.08e-11	294	72	157	65	63
unique_117	71	225	424	ENSP00000275493	704	863	1211	2.18e-07	162	44	109	9	37
unique_129	13	264	283	ENSP00000275493	716	965	1211	1.65e-11	261	56	185	20	89
unique_129	11	266	283	ENSP00000351995	529	797	886	1.35e-10	279	67	179	33	90
unique_221	278	740	852	ENSP00000327801	21	443	509	2.93e-43	468	121	297	50	54
unique_221	291	391	852	ENSP00000327801	376	473	509	0.001	104	30	65	9	54
unique_221	297	364	852	ENSP00000457262	39	106	196	5.42e-07	68	18	50	0	13
unique_221	686	725	852	ENSP00000457262	45	85	196	0.002	41	15	25	1	13
unique_271	160	338	765	ENSP00000003084	1226	1400	1481	8.10e-07	188	49	117	22	27
unique_271	160	366	765	ENSP00000003084	440	628	1481	1.57e-05	215	50	131	34	27
unique_342	288	375	507	ENSP00000435932	389	481	2003	0.001	95	33	53	9	17
unique_350	225	339	3185	ENSP00000346845	245	345	899	2.35e-04	116	32	68	16	4
unique_350	225	339	3185	ENSP00000350152	245	345	988	2.47e-04	116	32	68	16	4
unique_350	225	339	3185	ENSP00000353421	253	353	996	3.19e-04	116	32	68	16	4
unique_442	264	422	583	ENSP00000484952	148	301	795	9.80e-06	178	44	91	43	27
unique_449	265	356	436	ENSP00000332723	16	116	278	0.002	103	38	52	13	21
unique_458	35	270	513	ENSP00000351995	528	750	886	1.09e-10	249	53	157	39	46
unique_458	34	263	513	ENSP00000275493	712	917	1211	2.71e-10	244	52	140	52	45
unique_459	23	457	469	ENSP00000327801	22	475	509	3.11e-84	461	168	260	33	93
unique_459	9	135	469	ENSP00000457262	9	134	196	4.14e-23	130	48	75	7	46
unique_459	364	454	469	ENSP00000457262	39	128	196	6.27e-12	92	30	59	3	46
unique_506	219	640	758	ENSP00000364163	712	1089	2004	8.32e-11	437	112	251	74	61
unique_506	214	637	758	ENSP00000364163	410	755	2004	5.02e-07	437	101	232	104	61
unique_506	218	658	758	ENSP00000364163	337	731	2004	6.76e-07	468	114	254	100	61
unique_506	197	636	758	ENSP00000364163	548	966	2004	1.16e-06	472	116	271	85	61
unique_506	222	550	758	ENSP00000354080	59	354	989	7.89e-08	341	92	192	57	43
unique_506	305	361	758	ENSP00000354080	57	111	989	1.95e-04	57	21	34	2	43
unique_506	250	644	758	ENSP00000310658	62	436	1000	1.73e-07	426	103	241	82	52
unique_511	83	194	565	ENSP00000436127	20	139	852	0.007	121	35	76	10	20
unique_545	92	182	4007	ENSP00000484862	735	820	821	5.11e-04	95	30	52	13	2
unique_549	32	123	143	ENSP00000357397	309	399	797	0.005	97	26	60	11	64
unique_549	32	123	143	ENSP00000271836	309	399	815	0.006	97	26	60	11	64
unique_561	140	335	464	ENSP00000287169	30	222	716	1.51e-20	210	64	115	31	42
unique_566	17	89	826	ENSP00000027335	473	548	833	0.005	76	23	50	3	9
unique_567	31	291	407	ENSP00000351995	529	791	886	2.55e-08	281	60	183	38	64
unique_567	10	300	407	ENSP00000275493	695	967	1211	2.54e-07	298	65	201	32	71
unique_568	142	354	559	ENSP00000364163	1580	1786	2004	1.96e-04	216	68	136	12	43
unique_568	116	255	559	ENSP00000364163	1668	1791	2004	5.50e-04	140	49	75	16	43
unique_598	203	1372	2159	ENSP00000364163	102	1161	2004	1.12e-77	1216	358	656	202	60
unique_598	358	1294	2159	ENSP00000364163	35	1000	2004	5.14e-62	1058	290	555	213	60
unique_598	1182	1501	2159	ENSP00000364163	29	349	2004	1.09e-19	354	104	183	67	60
unique_598	471	893	2159	ENSP00000310658	35	434	1000	6.19e-43	442	150	231	61	62
unique_598	908	1341	2159	ENSP00000310658	45	441	1000	2.64e-38	453	148	230	75	62
unique_598	254	639	2159	ENSP00000310658	35	434	1000	7.99e-33	421	142	223	56	62
unique_598	1118	1535	2159	ENSP00000310658	30	482	1000	1.22e-32	478	151	242	85	62
unique_598	1045	1418	2159	ENSP00000310658	44	434	1000	2.07e-27	417	127	221	69	62
unique_598	606	1003	2159	ENSP00000310658	45	445	1000	2.90e-25	445	131	223	91	62
unique_598	204	555	2159	ENSP00000310658	71	434	1000	2.38e-23	395	114	207	74	62
unique_598	198	423	2159	ENSP00000310658	209	433	1000	2.67e-13	238	64	149	25	62
unique_598	905	1307	2159	ENSP00000354080	30	409	989	5.45e-39	423	140	220	63	61
unique_598	468	881	2159	ENSP00000354080	20	425	989	2.01e-38	437	138	245	54	61
unique_598	522	935	2159	ENSP00000354080	33	430	989	7.71e-38	431	138	243	50	61
unique_598	248	618	2159	ENSP00000354080	17	415	989	7.16e-33	415	132	223	60	61
unique_598	1125	1498	2159	ENSP00000354080	25	391	989	4.84e-32	393	133	215	45	61
unique_598	1258	1520	2159	ENSP00000354080	32	335	989	5.80e-24	314	100	153	61	61
unique_598	204	555	2159	ENSP00000354080	59	393	989	2.29e-22	367	109	211	47	61
unique_598	1226	1321	2159	ENSP00000360763	108	194	274	5.75e-06	99	34	50	15	23
unique_598	532	626	2159	ENSP00000360763	110	194	274	1.93e-05	98	37	45	16	23
unique_598	921	1001	2159	ENSP00000360763	112	177	274	0.002	81	29	37	15	23
unique_598	1411	1465	2159	ENSP00000360763	123	176	274	0.002	58	24	27	7	23
unique_598	242	303	2159	ENSP00000360763	122	174	274	0.003	63	24	28	11	23
unique_598	290	346	2159	ENSP00000360763	123	176	274	0.004	59	24	28	7	23
unique_598	463	520	2159	ENSP00000360763	123	176	274	0.005	61	24	27	10	23
unique_598	760	817	2159	ENSP00000414996	130	185	294	0.001	60	24	30	6	5
unique_598	1258	1300	2159	ENSP00000414996	143	184	294	0.002	45	19	21	5	5
unique_598	760	817	2159	ENSP00000398893	130	185	294	0.001	60	24	30	6	5
unique_598	1258	1300	2159	ENSP00000398893	143	184	294	0.002	45	19	21	5	5
unique_598	760	817	2159	ENSP00000407236	130	185	294	0.001	60	24	30	6	5
unique_598	1258	1300	2159	ENSP00000407236	143	184	294	0.002	45	19	21	5	5
unique_598	760	817	2159	ENSP00000388000	130	185	294	0.001	60	24	30	6	5
unique_598	1258	1300	2159	ENSP00000388000	143	184	294	0.002	45	19	21	5	5
unique_598	509	553	2159	ENSP00000386126	1013	1056	1447	0.002	45	20	24	1	4
unique_598	554	594	2159	ENSP00000386126	1017	1056	1447	0.007	41	19	21	1	4
unique_657	713	960	983	ENSP00000275493	715	964	1211	7.88e-18	256	65	177	14	25
unique_657	704	965	983	ENSP00000351995	521	795	886	3.24e-10	281	58	198	25	27
unique_664	7	122	547	ENSP00000503894	29	148	574	1.91e-08	120	31	85	4	21
unique_664	7	122	547	ENSP00000414446	29	148	574	1.91e-08	120	31	85	4	21
unique_665	177	329	366	ENSP00000351995	643	810	886	1.49e-05	181	39	101	41	42
unique_665	181	281	366	ENSP00000275493	821	915	1211	1.65e-05	107	27	62	18	28
unique_676	46	116	669	ENSP00000266557	188	259	261	0.009	72	21	50	1	11
unique_716	59	135	266	ENSP00000484862	729	819	821	9.20e-07	91	32	45	14	38
unique_716	76	158	266	ENSP00000484862	712	788	821	2.38e-04	83	22	55	6	38
unique_732	8	169	192	ENSP00000265986	54	230	1020	4.39e-49	177	81	81	15	84
unique_758	117	167	1352	ENSP00000265986	105	154	1020	0.002	52	18	31	3	4
unique_764	13	112	237	ENSP00000369001	571	657	805	0.002	102	28	57	17	42
unique_799	28	136	594	ENSP00000362774	537	638	1192	0.002	109	25	77	7	18
unique_814	122	292	360	ENSP00000287169	53	226	716	7.40e-22	191	58	96	37	48
unique_820	45	160	359	ENSP00000312535	90	205	636	4.54e-05	123	36	73	14	32
unique_862	264	624	852	ENSP00000264938	112	453	835	2.96e-37	365	114	224	27	42
unique_862	264	621	852	ENSP00000422983	112	450	826	3.65e-37	362	113	222	27	42
unique_868	341	434	1157	ENSP00000364163	1700	1791	2004	1.68e-06	94	35	57	2	29
unique_868	267	598	1157	ENSP00000364163	1501	1824	2004	0.004	362	96	198	68	29
unique_872	421	479	2030	ENSP00000362774	12	74	1192	5.06e-05	65	20	37	8	3
unique_880	366	530	612	ENSP00000003084	438	603	1481	2.76e-08	178	49	104	25	60
unique_880	101	273	612	ENSP00000003084	445	591	1481	5.24e-05	174	42	104	28	60
unique_880	91	289	612	ENSP00000003084	1213	1407	1481	1.44e-04	213	53	128	32	60
unique_880	389	532	612	ENSP00000003084	1242	1402	1481	8.05e-04	165	43	97	25	60
unique_896	326	427	511	ENSP00000364163	1183	1285	2004	4.52e-10	111	40	54	17	47
unique_896	216	346	511	ENSP00000364163	1180	1284	2004	7.64e-06	141	42	53	46	47
unique_896	186	240	511	ENSP00000364163	1226	1285	2004	1.94e-04	62	24	29	9	47
unique_897	221	533	2590	ENSP00000435932	402	637	2003	3.20e-13	318	75	156	87	16
unique_897	798	911	2590	ENSP00000435932	807	918	2003	0.003	116	32	78	6	16
unique_907	651	804	807	ENSP00000435932	1747	1889	2003	0.001	162	39	96	27	19
unique_908	419	489	1084	ENSP00000265986	85	151	1020	4.52e-06	71	26	41	4	7
unique_928	96	589	621	ENSP00000327801	33	472	509	7.09e-45	498	122	314	62	80
unique_928	504	594	621	ENSP00000327801	44	136	509	1.56e-14	94	35	55	4	80
unique_928	501	585	621	ENSP00000457262	41	124	196	2.28e-12	88	33	48	7	32
unique_928	108	222	621	ENSP00000457262	45	159	196	2.14e-05	118	34	78	6	32
unique_932	1316	1445	3014	ENSP00000484862	708	813	821	2.08e-04	130	35	71	24	4
unique_964	187	397	645	ENSP00000303366	75	260	357	6.74e-10	216	52	129	35	33
unique_1002	414	592	877	ENSP00000346845	196	382	899	0.005	206	57	103	46	20
unique_1002	414	592	877	ENSP00000350152	196	382	988	0.007	206	57	103	46	20
unique_1002	414	592	877	ENSP00000353421	204	390	996	0.008	206	57	103	46	20
unique_1025	194	222	1416	ENSP00000362774	411	440	1192	1.31e-04	30	19	10	1	2
unique_1053	201	304	310	ENSP00000364163	1716	1819	2004	2.29e-09	104	38	66	0	46
unique_1053	167	304	310	ENSP00000364163	1646	1786	2004	2.90e-07	144	45	90	9	46
unique_1053	215	310	310	ENSP00000364163	1583	1692	2004	0.001	110	32	64	14	46
unique_1068	766	936	1063	ENSP00000484952	137	301	795	1.04e-05	188	43	105	40	16
unique_1114	119	196	272	ENSP00000346845	232	336	899	4.87e-04	105	30	48	27	29
unique_1114	119	196	272	ENSP00000350152	232	336	988	5.93e-04	105	30	48	27	29
unique_1114	119	196	272	ENSP00000353421	240	344	996	6.95e-04	105	30	48	27	29
unique_1124	372	452	1765	ENSP00000275493	835	909	1211	0.002	82	27	47	8	5
unique_1170	82	457	465	ENSP00000435932	395	776	2003	1.81e-27	394	98	266	30	81
unique_1189	205	411	517	ENSP00000003084	1194	1390	1481	3.02e-08	208	50	146	12	40
unique_1189	234	285	517	ENSP00000003084	437	486	1481	0.010	52	16	34	2	40
unique_1279	159	192	821	ENSP00000362774	409	440	1192	0.004	34	16	16	2	10
unique_1279	89	132	821	ENSP00000362774	411	454	1192	0.004	45	18	25	2	10
unique_1350	34	499	567	ENSP00000320935	22	478	510	6.91e-40	475	126	322	27	82
unique_1350	192	500	567	ENSP00000301891	232	523	551	0.002	319	72	210	37	54
unique_1369	1552	1738	3420	ENSP00000321427	799	988	989	0.002	203	49	125	29	5
unique_1385	551	795	1605	ENSP00000354080	532	728	989	0.006	252	56	134	62	15
unique_1437	126	281	282	ENSP00000225698	106	280	283	1.35e-04	178	46	107	25	55
unique_1447	177	339	395	ENSP00000462597	19	197	302	7.77e-08	182	47	113	22	41
unique_1492	29	61	70	ENSP00000357137	102	134	232	0.007	33	13	20	0	47
unique_1498	143	289	313	ENSP00000350152	196	324	988	0.001	148	41	87	20	47
unique_1498	143	289	313	ENSP00000353421	204	332	996	0.002	148	41	87	20	47
unique_1499	1078	1201	1326	ENSP00000287169	101	222	716	3.03e-15	124	34	88	2	9
unique_1500	56	128	381	ENSP00000514005	431	505	552	0.001	79	27	42	10	19
unique_1500	56	128	381	ENSP00000402685	431	505	552	0.001	79	27	42	10	19
unique_1500	56	128	381	ENSP00000216223	431	505	552	0.001	79	27	42	10	19
unique_1553	291	408	1306	ENSP00000351995	633	744	886	0.005	118	26	86	6	9
unique_1584	209	601	808	ENSP00000318585	75	420	502	5.36e-07	413	89	237	87	49
unique_1584	440	601	808	ENSP00000424536	224	395	477	1.41e-05	176	47	111	18	20
unique_1588	208	252	359	ENSP00000382814	185	227	553	0.001	45	19	24	2	13
unique_1617	155	323	716	ENSP00000364163	446	598	2004	3.94e-11	171	50	101	20	65
unique_1617	155	603	716	ENSP00000364163	243	631	2004	2.53e-09	460	110	268	82	65
unique_1617	199	331	716	ENSP00000364163	905	1021	2004	2.15e-07	134	40	76	18	65
unique_1617	148	591	716	ENSP00000364163	28	468	2004	2.99e-07	490	123	272	95	65
unique_1617	140	323	716	ENSP00000364163	310	484	2004	2.30e-05	192	54	113	25	65
unique_1617	172	234	716	ENSP00000364163	1031	1091	2004	0.005	67	24	33	10	65
unique_1617	255	601	716	ENSP00000354080	56	360	989	9.59e-08	355	86	211	58	60
unique_1617	173	546	716	ENSP00000354080	59	395	989	4.89e-04	412	89	210	113	60
unique_1617	173	602	716	ENSP00000310658	71	443	1000	3.79e-06	454	105	244	105	60
unique_1624	132	312	461	ENSP00000364163	1634	1810	2004	2.31e-12	182	60	116	6	53
unique_1624	68	221	461	ENSP00000364163	1638	1787	2004	1.42e-09	154	46	104	4	53
unique_1631	317	471	565	ENSP00000310658	302	444	1000	2.65e-05	159	52	87	20	30
unique_1631	303	415	565	ENSP00000310658	56	162	1000	0.005	127	37	56	34	30
unique_1631	317	475	565	ENSP00000354080	261	407	989	6.28e-05	164	55	87	22	44
unique_1631	309	511	565	ENSP00000354080	177	359	989	8.62e-05	204	54	128	22	44
unique_1631	443	559	565	ENSP00000354080	50	165	989	0.006	121	31	81	9	44
unique_1631	303	473	565	ENSP00000364163	939	1095	2004	2.08e-04	172	43	113	16	32
unique_1631	379	483	565	ENSP00000364163	394	487	2004	3.46e-04	110	38	51	21	32
unique_1662	66	312	762	ENSP00000351995	529	792	886	6.96e-22	267	74	170	23	32
unique_1662	64	263	762	ENSP00000275493	712	916	1211	6.11e-15	207	57	141	9	26
unique_1689	445	591	800	ENSP00000351995	512	671	886	9.76e-05	162	39	106	17	18
unique_1709	398	666	2050	ENSP00000435932	1583	1888	2003	0.008	317	85	173	59	13
unique_1710	93	350	793	ENSP00000003084	1158	1405	1481	1.91e-07	276	64	166	46	36
unique_1710	164	376	793	ENSP00000003084	440	634	1481	1.81e-06	219	48	141	30	36
unique_1722	506	644	2483	ENSP00000435932	410	540	2003	6.44e-04	139	34	97	8	11
unique_1722	1389	1517	2483	ENSP00000435932	1095	1219	2003	0.002	129	36	89	4	11
unique_1727	168	309	674	ENSP00000354080	20	156	989	2.28e-20	146	56	77	13	31
unique_1727	158	364	674	ENSP00000354080	59	286	989	1.09e-17	252	78	105	69	31
unique_1727	158	315	674	ENSP00000354080	265	407	989	3.54e-17	158	54	89	15	31
unique_1727	158	343	674	ENSP00000354080	226	388	989	1.96e-15	188	59	102	27	31
unique_1727	154	365	674	ENSP00000354080	183	367	989	6.92e-15	215	69	113	33	31
unique_1727	154	229	674	ENSP00000354080	342	411	989	2.34e-06	76	28	42	6	31
unique_1727	166	314	674	ENSP00000310658	35	172	1000	6.23e-19	149	57	81	11	34
unique_1727	158	312	674	ENSP00000310658	306	445	1000	2.73e-17	155	53	87	15	34
unique_1727	158	364	674	ENSP00000310658	71	327	1000	9.65e-17	272	80	112	80	34
unique_1727	178	344	674	ENSP00000310658	283	430	1000	1.29e-13	167	51	97	19	34
unique_1727	154	358	674	ENSP00000310658	194	407	1000	3.24e-12	233	67	119	47	34
unique_1727	284	382	674	ENSP00000310658	61	158	1000	3.71e-07	107	37	53	17	34
unique_1727	138	392	674	ENSP00000364163	399	616	2004	1.21e-13	263	84	126	53	44
unique_1727	133	251	674	ENSP00000364163	515	615	2004	7.13e-06	119	40	61	18	44
unique_1727	104	364	674	ENSP00000364163	113	359	2004	1.81e-05	300	78	130	92	44
unique_1727	194	402	674	ENSP00000364163	906	1089	2004	3.20e-05	221	66	106	49	44
unique_1727	158	220	674	ENSP00000360763	123	177	274	0.001	63	21	34	8	20
unique_1727	267	336	674	ENSP00000360763	137	200	274	0.002	70	24	40	6	20
unique_1727	215	252	674	ENSP00000386126	501	537	1447	0.002	38	17	20	1	9
unique_1727	221	273	674	ENSP00000386126	264	311	1447	0.005	54	22	25	7	9
unique_1727	158	221	674	ENSP00000414996	130	185	294	0.002	64	20	36	8	9
unique_1727	158	221	674	ENSP00000398893	130	185	294	0.002	64	20	36	8	9
unique_1727	158	221	674	ENSP00000388000	130	185	294	0.002	64	20	36	8	9
unique_1727	158	221	674	ENSP00000407236	130	185	294	0.002	64	20	36	8	9
unique_1731	3193	3332	3593	ENSP00000003084	1204	1343	1481	1.30e-21	140	48	92	0	17
unique_1731	1931	2010	3593	ENSP00000003084	487	566	1481	8.25e-17	80	37	43	0	17
unique_1731	2697	2966	3593	ENSP00000003084	912	1172	1481	8.32e-17	278	70	183	25	17
unique_1731	3477	3578	3593	ENSP00000003084	1339	1437	1481	2.36e-06	102	31	68	3	17
unique_1731	1761	1796	3593	ENSP00000003084	440	475	1481	8.93e-05	36	18	18	0	17
unique_1732	239	308	451	ENSP00000307887	78	145	443	3.62e-04	72	22	44	6	16
unique_1741	1880	1932	2302	ENSP00000286614	291	340	608	0.005	53	20	30	3	2
unique_1743	823	890	1430	ENSP00000275493	820	885	1211	0.001	68	20	46	2	5
unique_1755	74	161	172	ENSP00000331736	17	93	611	4.67e-06	88	23	54	11	51
unique_1755	87	133	172	ENSP00000379743	59	106	169	8.74e-04	48	14	33	1	27
unique_1755	87	133	172	ENSP00000266456	92	139	202	0.003	48	14	33	1	27
unique_1755	32	152	172	ENSP00000353690	51	140	199	0.005	121	32	58	31	70
unique_1765	724	792	3914	ENSP00000484862	731	808	821	7.20e-05	78	27	42	9	2
unique_1765	721	785	3914	ENSP00000484862	746	819	821	2.69e-04	74	25	40	9	2
unique_1765	732	792	3914	ENSP00000484862	723	790	821	5.07e-04	68	24	37	7	2
unique_1787	505	646	2451	ENSP00000435932	470	602	2003	1.43e-19	143	49	83	11	11
unique_1787	1253	1391	2451	ENSP00000435932	1011	1182	2003	0.003	174	41	96	37	11
unique_1807	201	360	3282	ENSP00000346845	185	332	899	3.46e-06	164	47	97	20	5
unique_1807	201	360	3282	ENSP00000350152	185	332	988	5.27e-06	164	47	97	20	5
unique_1815	80	339	390	ENSP00000287169	21	271	716	6.74e-37	263	89	159	15	67
unique_1848	39	272	342	ENSP00000275493	718	958	1211	6.11e-17	248	65	162	21	68
unique_1848	35	245	342	ENSP00000351995	529	756	886	4.33e-14	231	57	151	23	62
unique_1850	1201	1457	1884	ENSP00000003084	1220	1461	1481	3.73e-08	281	76	142	63	14
unique_1850	1207	1392	1884	ENSP00000003084	440	617	1481	1.39e-07	190	41	133	16	14
unique_1866	1428	1501	1618	ENSP00000332723	47	116	278	0.002	74	23	47	4	5
unique_1866	1417	1454	1618	ENSP00000502789	24	65	249	0.007	42	18	20	4	2
unique_1916	61	841	2057	ENSP00000435932	403	1209	2003	5.98e-30	894	207	487	200	38
unique_1925	1458	1586	2888	ENSP00000346845	212	334	899	0.001	138	38	76	24	4
unique_1926	1390	1642	1671	ENSP00000275493	742	961	1211	6.16e-17	258	62	153	43	15
unique_1926	1388	1655	1671	ENSP00000351995	553	800	886	6.56e-17	282	72	162	48	16
unique_1938	2698	2753	5381	ENSP00000484862	742	802	821	0.001	61	22	34	5	1
unique_1938	2698	2764	5381	ENSP00000484862	733	805	821	0.002	73	25	42	6	1
unique_1941	1742	1923	3132	ENSP00000310658	637	804	1000	1.45e-06	193	54	103	36	12
unique_1941	1964	2128	3132	ENSP00000310658	624	775	1000	8.06e-04	178	46	93	39	12
unique_1941	1706	1865	3132	ENSP00000310658	654	804	1000	0.009	165	46	100	19	12
unique_1941	1826	1980	3132	ENSP00000354080	647	793	989	1.73e-06	160	45	97	18	9
unique_1941	1706	1865	3132	ENSP00000354080	646	793	989	6.57e-05	161	44	103	14	9
unique_1941	576	643	3132	ENSP00000270188	168	246	517	0.001	79	21	47	11	2
unique_1941	566	632	3132	ENSP00000270188	74	146	517	0.004	77	23	40	14	2
unique_1941	576	643	3132	ENSP00000504311	214	292	563	0.002	79	21	47	11	2
unique_1941	580	632	3132	ENSP00000504311	130	192	563	0.005	63	19	34	10	2
unique_1944	997	1187	1371	ENSP00000351995	533	733	886	1.11e-04	209	48	135	26	14
unique_1944	991	1142	1371	ENSP00000275493	712	863	1211	1.31e-04	157	35	112	10	11
unique_1961	589	1037	1037	ENSP00000505690	344	750	751	4.87e-57	458	142	256	60	56
unique_1961	215	346	1037	ENSP00000505690	59	157	751	1.15e-08	132	37	62	33	56
unique_1961	589	1037	1037	ENSP00000418791	344	750	751	4.87e-57	458	142	256	60	56
unique_1961	215	346	1037	ENSP00000418791	59	157	751	1.15e-08	132	37	62	33	56
unique_1966	1131	1665	1718	ENSP00000435932	1365	1852	2003	0.003	551	126	346	79	31
unique_1974	193	296	454	ENSP00000364163	1668	1771	2004	0.001	106	39	63	4	24
unique_1974	188	244	454	ENSP00000364163	1763	1819	2004	0.006	57	21	36	0	24
unique_1985	392	628	793	ENSP00000351995	531	747	886	3.85e-05	242	53	159	30	30
unique_1985	388	709	793	ENSP00000275493	712	995	1211	6.76e-05	331	78	197	56	41
unique_2044	311	398	7897	ENSP00000484862	702	805	821	1.17e-04	104	31	57	16	1
unique_2044	261	478	7897	ENSP00000346845	196	383	899	0.001	226	55	125	46	3
unique_2044	261	478	7897	ENSP00000350152	196	383	988	0.001	226	55	125	46	3
unique_2044	261	478	7897	ENSP00000353421	204	391	996	0.002	226	55	125	46	3
unique_2087	14	177	301	ENSP00000354080	242	393	989	5.57e-18	167	59	90	18	57
unique_2087	12	133	301	ENSP00000354080	32	147	989	3.59e-16	124	48	66	10	57
unique_2087	13	170	301	ENSP00000354080	282	430	989	1.76e-10	161	54	92	15	57
unique_2087	33	182	301	ENSP00000354080	217	358	989	1.23e-08	151	49	92	10	57
unique_2087	14	190	301	ENSP00000310658	283	447	1000	6.27e-15	180	56	106	18	69
unique_2087	13	140	301	ENSP00000310658	45	165	1000	2.24e-14	129	49	71	9	69
unique_2087	48	220	301	ENSP00000310658	36	199	1000	4.65e-11	175	54	108	13	69
unique_2087	13	133	301	ENSP00000310658	323	433	1000	5.52e-10	123	45	64	14	69
unique_2087	5	134	301	ENSP00000364163	498	620	2004	2.60e-12	133	42	78	13	58
unique_2087	13	179	301	ENSP00000364163	432	584	2004	7.27e-09	169	53	98	18	58
unique_2087	17	134	301	ENSP00000364163	352	468	2004	9.25e-09	126	42	67	17	58
unique_2087	32	134	301	ENSP00000364163	906	999	2004	6.20e-07	104	33	60	11	58
unique_2087	9	134	301	ENSP00000364163	268	386	2004	3.86e-06	131	37	77	17	58
unique_2087	13	179	301	ENSP00000364163	194	350	2004	1.40e-05	172	48	104	20	58
unique_2087	68	139	301	ENSP00000360763	111	173	274	1.26e-07	72	27	36	9	24
unique_2087	107	147	301	ENSP00000331736	143	180	611	0.006	41	16	22	3	14
unique_2087	80	129	301	ENSP00000386126	484	536	1447	0.008	53	19	31	3	17
unique_2155	1506	1688	1975	ENSP00000275493	712	905	1211	0.005	204	43	130	31	9
unique_2169	209	372	441	ENSP00000327801	272	433	509	8.13e-14	169	44	113	12	37
unique_2169	300	368	441	ENSP00000327801	17	86	509	3.36e-06	71	26	42	3	37
unique_2169	328	410	441	ENSP00000457262	45	126	196	2.15e-06	84	27	54	3	19
unique_2232	2136	2253	3156	ENSP00000346845	219	341	899	7.20e-04	128	37	76	15	4
unique_2232	2136	2253	3156	ENSP00000350152	219	341	988	7.97e-04	128	37	76	15	4
unique_2232	2136	2253	3156	ENSP00000353421	227	349	996	8.47e-04	128	37	76	15	4
unique_2244	172	248	8641	ENSP00000484862	738	816	821	0.001	80	31	45	4	1
unique_2274	7	46	102	ENSP00000362774	411	450	1192	2.10e-04	41	17	22	2	39
unique_2275	108	158	918	ENSP00000362774	405	460	1192	0.003	57	23	27	7	6
unique_2308	81	109	364	ENSP00000362774	412	440	1192	3.17e-04	29	15	14	0	8
unique_2311	311	420	1291	ENSP00000275493	772	867	1211	3.85e-07	110	31	65	14	9
unique_2311	372	410	1291	ENSP00000351995	645	683	886	0.002	39	13	26	0	3
unique_2325	286	588	642	ENSP00000318585	81	409	502	9.70e-14	347	84	201	62	47
unique_2325	286	609	642	ENSP00000424536	81	404	477	1.85e-11	355	82	211	62	50
unique_2341	488	651	1744	ENSP00000275493	697	858	1211	2.61e-05	171	41	114	16	9
unique_2341	502	764	1744	ENSP00000351995	522	819	886	2.40e-04	301	68	192	41	15
unique_2374	180	397	3194	ENSP00000275493	705	932	1211	8.33e-12	233	62	151	20	7
unique_2380	1	82	270	ENSP00000484862	719	804	821	1.15e-04	86	26	56	4	30
unique_2405	14	208	478	ENSP00000351995	535	734	886	3.10e-12	205	46	144	15	41
unique_2405	114	216	478	ENSP00000275493	814	917	1211	1.85e-10	106	32	69	5	22
unique_2407	7	207	296	ENSP00000351995	531	748	886	9.11e-12	219	53	147	19	68
unique_2407	2	194	296	ENSP00000275493	711	908	1211	3.30e-11	206	51	134	21	65
unique_2410	7	203	282	ENSP00000351995	531	741	886	6.01e-15	212	48	148	16	70
unique_2410	6	232	282	ENSP00000275493	715	943	1211	2.39e-13	233	45	178	10	80
unique_2411	130	469	1820	ENSP00000435932	407	673	2003	1.31e-23	348	97	162	89	35
unique_2411	656	943	1820	ENSP00000435932	806	1137	2003	1.19e-10	340	83	197	60	35
unique_2435	406	477	943	ENSP00000287169	106	177	716	9.91e-18	72	30	42	0	8
unique_2440	260	473	1076	ENSP00000354080	195	394	989	1.54e-34	217	88	109	20	53
unique_2440	306	526	1076	ENSP00000354080	30	248	989	1.43e-25	228	74	138	16	53
unique_2440	755	1047	1076	ENSP00000354080	32	306	989	1.22e-22	336	100	132	104	53
unique_2440	778	967	1076	ENSP00000354080	256	407	989	7.03e-22	191	65	86	40	53
unique_2440	289	471	1076	ENSP00000354080	58	232	989	1.77e-21	190	58	110	22	53
unique_2440	753	1051	1076	ENSP00000354080	71	350	989	6.24e-21	342	92	145	105	53
unique_2440	289	474	1076	ENSP00000354080	99	315	989	2.75e-19	230	70	103	57	53
unique_2440	754	1048	1076	ENSP00000354080	115	387	989	2.45e-16	308	80	180	48	53
unique_2440	837	1004	1076	ENSP00000354080	22	200	989	3.52e-15	186	61	100	25	53
unique_2440	290	395	1076	ENSP00000354080	306	407	989	1.80e-12	108	39	61	8	53
unique_2440	289	356	1076	ENSP00000354080	345	409	989	4.30e-06	68	24	41	3	53
unique_2440	753	813	1076	ENSP00000354080	359	412	989	0.009	61	21	33	7	53
unique_2440	310	473	1076	ENSP00000310658	283	435	1000	1.94e-33	164	73	80	11	48
unique_2440	289	483	1076	ENSP00000310658	70	255	1000	5.35e-25	201	65	115	21	48
unique_2440	756	1004	1076	ENSP00000310658	45	250	1000	3.31e-23	255	85	115	55	48
unique_2440	753	1047	1076	ENSP00000310658	83	347	1000	6.50e-22	325	95	140	90	48
unique_2440	778	961	1076	ENSP00000310658	297	442	1000	1.32e-20	186	66	78	42	48
unique_2440	754	923	1076	ENSP00000310658	321	445	1000	3.08e-16	170	52	73	45	48
unique_2440	289	392	1076	ENSP00000310658	305	445	1000	3.31e-14	145	44	56	45	48
unique_2440	265	474	1076	ENSP00000310658	84	356	1000	7.17e-14	285	69	129	87	48
unique_2440	754	1047	1076	ENSP00000310658	126	427	1000	1.35e-13	342	83	171	88	48
unique_2440	756	996	1076	ENSP00000364163	432	654	2004	5.50e-13	249	77	138	34	50
unique_2440	265	488	1076	ENSP00000364163	484	686	2004	4.07e-12	233	73	121	39	50
unique_2440	756	950	1076	ENSP00000364163	314	503	2004	1.40e-06	208	60	117	31	50
unique_2440	309	502	1076	ENSP00000364163	314	497	2004	3.09e-06	200	55	123	22	50
unique_2440	289	438	1076	ENSP00000364163	340	480	2004	2.21e-05	159	48	84	27	50
unique_2440	855	1054	1076	ENSP00000364163	135	348	2004	1.03e-04	238	59	117	62	50
unique_2440	330	472	1076	ENSP00000364163	951	1080	2004	2.23e-04	149	44	80	25	50
unique_2440	859	949	1076	ENSP00000364163	988	1076	2004	4.45e-04	96	32	52	12	50
unique_2440	290	421	1076	ENSP00000364163	715	836	2004	0.001	138	41	75	22	50
unique_2440	854	950	1076	ENSP00000364163	907	996	2004	0.002	101	31	55	15	50
unique_2440	333	422	1076	ENSP00000364163	143	227	2004	0.003	96	33	46	17	50
unique_2440	271	472	1076	ENSP00000364163	593	798	2004	0.003	230	55	123	52	50
unique_2440	333	391	1076	ENSP00000414996	130	185	294	2.05e-08	60	26	29	5	15
unique_2440	904	961	1076	ENSP00000414996	130	183	294	5.17e-05	58	22	32	4	15
unique_2440	374	433	1076	ENSP00000414996	130	185	294	2.40e-04	61	22	33	6	15
unique_2440	333	391	1076	ENSP00000398893	130	185	294	2.05e-08	60	26	29	5	15
unique_2440	904	961	1076	ENSP00000398893	130	183	294	5.17e-05	58	22	32	4	15
unique_2440	374	433	1076	ENSP00000398893	130	185	294	2.40e-04	61	22	33	6	15
unique_2440	333	391	1076	ENSP00000388000	130	185	294	2.05e-08	60	26	29	5	15
unique_2440	904	961	1076	ENSP00000388000	130	183	294	5.17e-05	58	22	32	4	15
unique_2440	374	433	1076	ENSP00000388000	130	185	294	2.40e-04	61	22	33	6	15
unique_2440	333	391	1076	ENSP00000407236	130	185	294	2.09e-08	60	26	29	5	15
unique_2440	904	961	1076	ENSP00000407236	130	183	294	5.26e-05	58	22	32	4	15
unique_2440	374	433	1076	ENSP00000407236	130	185	294	2.38e-04	61	22	33	6	15
unique_2440	314	390	1076	ENSP00000360763	101	177	274	3.13e-07	82	31	41	10	13
unique_2440	374	426	1076	ENSP00000360763	123	172	274	7.53e-04	54	19	30	5	13
unique_2440	778	803	1076	ENSP00000360763	152	177	274	0.007	26	15	11	0	13
unique_2440	876	907	1076	ENSP00000386126	504	537	1447	6.03e-05	34	18	14	2	3
unique_2440	853	921	1076	ENSP00000263686	173	245	831	0.009	76	23	43	10	6
unique_2490	273	367	2965	ENSP00000484862	728	814	821	1.54e-04	95	27	60	8	3
unique_2514	764	886	2519	ENSP00000484862	725	820	821	1.72e-04	126	38	55	33	5
unique_2519	14	475	564	ENSP00000265986	558	939	1020	2.34e-14	467	99	278	90	82
unique_2541	8	217	1405	ENSP00000275493	717	931	1211	1.31e-15	217	60	148	9	15
unique_2541	5	216	1405	ENSP00000351995	529	756	886	2.21e-14	231	56	153	22	15
unique_2548	399	480	688	ENSP00000435932	1552	1642	2003	0.007	93	34	46	13	12
unique_2557	191	224	817	ENSP00000362774	411	445	1192	0.002	35	16	18	1	8
unique_2557	113	143	817	ENSP00000362774	411	440	1192	0.006	31	16	14	1	8
unique_2561	523	562	1198	ENSP00000362774	411	450	1192	0.005	40	14	26	0	3
unique_2569	301	412	544	ENSP00000436744	317	430	886	3.45e-04	116	33	77	6	21
unique_2569	301	412	544	ENSP00000354907	371	484	940	3.60e-04	116	33	77	6	21
unique_2569	301	412	544	ENSP00000435494	317	430	888	3.63e-04	116	33	77	6	21
unique_2569	301	412	544	ENSP00000432243	317	430	880	3.75e-04	116	33	77	6	21
unique_2569	301	412	544	ENSP00000436323	317	430	880	3.75e-04	116	33	77	6	21
unique_2573	67	523	1170	ENSP00000435932	359	840	2003	4.77e-30	498	120	321	57	39
unique_2585	973	1081	1113	ENSP00000003084	518	622	1481	1.33e-07	110	34	70	6	20
unique_2585	790	873	1113	ENSP00000003084	440	510	1481	5.98e-07	84	26	45	13	20
unique_2585	763	869	1113	ENSP00000003084	1206	1304	1481	1.17e-04	107	28	71	8	20
unique_2591	1160	1215	1475	ENSP00000342112	893	944	1350	2.11e-04	58	27	23	8	4
unique_2644	969	1139	1381	ENSP00000364163	1653	1820	2004	1.00e-06	171	54	114	3	26
unique_2644	1032	1220	1381	ENSP00000364163	1586	1778	2004	3.07e-05	200	54	128	18	26
unique_2644	867	1107	1381	ENSP00000364163	1619	1823	2004	7.68e-05	243	67	136	40	26
unique_2657	370	805	1559	ENSP00000496390	44	493	600	5.35e-80	460	150	276	34	28
unique_2657	370	805	1559	ENSP00000494778	44	493	600	5.35e-80	460	150	276	34	28
unique_2695	1043	1216	1433	ENSP00000364163	1631	1790	2004	3.69e-12	174	65	95	14	20
unique_2695	1110	1328	1433	ENSP00000364163	1619	1819	2004	1.05e-07	223	68	129	26	20
unique_2707	1513	1576	1603	ENSP00000003084	366	430	1481	5.67e-04	65	22	42	1	4
unique_2718	210	334	1742	ENSP00000275493	740	862	1211	2.37e-07	128	34	86	8	7
unique_2718	214	334	1742	ENSP00000351995	553	688	886	1.84e-04	136	30	91	15	7
unique_2726	39	324	2020	ENSP00000275493	695	968	1211	6.79e-14	297	68	195	34	14
unique_2726	70	254	2020	ENSP00000351995	533	735	886	1.36e-12	210	61	117	32	9
unique_2738	596	665	685	ENSP00000287169	105	177	716	1.12e-12	73	23	47	3	10
unique_2771	372	481	558	ENSP00000275493	815	928	1211	9.43e-05	117	33	74	10	20
unique_2772	317	426	503	ENSP00000275493	815	928	1211	2.90e-04	117	33	74	10	22
unique_2809	104	269	323	ENSP00000351995	641	791	886	3.33e-07	168	41	108	19	51
unique_2809	14	240	323	ENSP00000275493	718	939	1211	4.02e-06	236	59	154	23	70
unique_2810	599	1012	2568	ENSP00000435932	1432	1939	2003	0.003	525	135	262	128	16
unique_2813	121	516	530	ENSP00000381634	59	477	488	9.13e-07	431	90	294	47	75
unique_2828	732	934	934	ENSP00000351995	623	801	886	2.89e-14	206	56	120	30	22
unique_2828	737	924	934	ENSP00000275493	810	965	1211	2.60e-09	191	49	104	38	20
unique_2848	365	473	1542	ENSP00000275493	820	916	1211	5.51e-06	113	35	58	20	7
unique_2870	1095	1223	1598	ENSP00000364163	1637	1739	2004	1.10e-05	131	39	62	30	8
unique_2870	1459	1569	1598	ENSP00000346845	220	333	899	0.005	114	27	84	3	7
unique_2870	1459	1569	1598	ENSP00000350152	220	333	988	0.006	114	27	84	3	7
unique_2870	1459	1569	1598	ENSP00000353421	228	341	996	0.009	114	27	84	3	7
unique_2876	667	1085	1230	ENSP00000449200	94	527	598	1.40e-89	450	195	208	47	34
unique_2876	667	1085	1230	ENSP00000494107	65	498	569	3.55e-89	450	195	208	47	34
unique_2889	295	494	525	ENSP00000003084	439	622	1481	1.15e-15	201	53	130	18	41
unique_2889	296	510	525	ENSP00000003084	1226	1435	1481	7.90e-13	216	57	152	7	41
unique_2923	2343	2472	2492	ENSP00000484862	700	815	821	1.88e-04	131	39	76	16	5
unique_2933	159	299	470	ENSP00000287169	106	219	716	2.94e-19	141	50	64	27	30
unique_2942	166	375	975	ENSP00000003084	440	628	1481	1.36e-06	216	51	132	33	22
unique_2942	166	347	975	ENSP00000003084	1226	1400	1481	2.05e-04	192	48	117	27	22
unique_3046	87	164	240	ENSP00000346845	232	336	899	3.30e-04	105	30	48	27	33
unique_3046	87	164	240	ENSP00000350152	232	336	988	4.68e-04	105	30	48	27	33
unique_3046	87	164	240	ENSP00000353421	240	344	996	5.44e-04	105	30	48	27	33
unique_3046	90	159	240	ENSP00000453043	627	699	734	0.006	79	26	38	15	29
unique_3080	1482	1566	2779	ENSP00000346845	236	322	899	0.001	90	26	56	8	3
unique_3099	2170	2314	4919	ENSP00000310658	654	804	1000	5.17e-09	163	53	80	30	12
unique_3099	1531	1700	4919	ENSP00000310658	641	788	1000	2.98e-06	177	50	91	36	12
unique_3099	1409	1552	4919	ENSP00000310658	641	788	1000	7.85e-05	162	46	84	32	12
unique_3099	1474	1634	4919	ENSP00000310658	617	791	1000	2.05e-04	181	53	102	26	12
unique_3099	3035	3143	4919	ENSP00000310658	701	804	1000	3.61e-04	111	32	70	9	12
unique_3099	1580	1755	4919	ENSP00000310658	619	788	1000	4.64e-04	193	56	97	40	12
unique_3099	1329	1515	4919	ENSP00000354080	631	793	989	3.50e-07	192	61	97	34	15
unique_3099	3043	3143	4919	ENSP00000354080	700	793	989	1.40e-06	101	33	61	7	15
unique_3099	2135	2334	4919	ENSP00000354080	617	817	989	6.09e-06	216	66	119	31	15
unique_3099	1610	1755	4919	ENSP00000354080	649	777	989	1.61e-05	157	46	72	39	15
unique_3099	1493	1700	4919	ENSP00000354080	628	777	989	1.66e-05	215	56	87	72	15
unique_3099	3043	3143	4919	ENSP00000354080	646	737	989	3.00e-05	101	31	61	9	15
unique_3099	1494	1634	4919	ENSP00000354080	645	780	989	2.82e-04	150	47	80	23	15
unique_3099	1401	1552	4919	ENSP00000354080	658	777	989	0.001	158	40	74	44	15
unique_3100	682	872	993	ENSP00000275493	711	908	1211	1.78e-16	201	60	128	13	19
unique_3100	667	871	993	ENSP00000351995	513	733	886	1.08e-11	226	60	140	26	21
unique_3100	516	641	993	ENSP00000321427	508	629	989	2.75e-05	126	29	93	4	19
unique_3100	193	254	993	ENSP00000321427	555	616	989	3.66e-04	62	20	42	0	19
unique_3129	42	288	566	ENSP00000275493	675	923	1211	5.28e-16	255	71	170	14	44
unique_3129	76	288	566	ENSP00000351995	524	749	886	1.76e-12	234	62	143	29	38
unique_3154	751	852	1157	ENSP00000275493	820	923	1211	5.38e-06	109	31	66	12	9
unique_3156	138	236	782	ENSP00000275493	814	915	1211	6.99e-05	104	30	67	7	13
unique_3160	75	299	536	ENSP00000275493	712	940	1211	6.03e-16	239	64	151	24	42
unique_3160	79	297	536	ENSP00000351995	531	764	886	6.14e-14	240	64	149	27	41
unique_3209	2280	2388	2576	ENSP00000484862	724	820	821	2.32e-05	109	30	67	12	8
unique_3209	2310	2400	2576	ENSP00000484862	729	820	821	4.22e-05	95	33	55	7	8
unique_3209	1089	1165	2576	ENSP00000484862	724	806	821	1.51e-04	85	29	46	10	8
unique_3209	1090	1161	2576	ENSP00000484862	747	820	821	7.55e-04	76	26	44	6	8
unique_3209	2306	2419	2576	ENSP00000484862	698	820	821	0.003	125	35	77	13	8
unique_3209	1126	1180	2576	ENSP00000346845	256	326	899	0.002	71	25	30	16	2
unique_3209	1126	1180	2576	ENSP00000350152	256	326	988	0.002	71	25	30	16	2
unique_3209	1126	1180	2576	ENSP00000353421	264	334	996	0.002	71	25	30	16	2
unique_3250	5076	5228	7564	ENSP00000346845	220	376	899	0.008	157	36	117	4	2
unique_3250	5076	5228	7564	ENSP00000350152	220	376	988	0.008	157	36	117	4	2
unique_3250	5076	5228	7564	ENSP00000353421	228	384	996	0.009	157	36	117	4	2
unique_3256	36	246	575	ENSP00000275493	712	922	1211	6.66e-08	218	53	151	14	37
unique_3256	38	303	575	ENSP00000351995	529	798	886	2.54e-07	293	68	175	50	46
unique_3259	2659	2899	3568	ENSP00000275493	756	977	1211	2.76e-08	255	61	147	47	7
unique_3259	2660	2823	3568	ENSP00000351995	571	728	886	1.17e-07	170	46	106	18	5
unique_3263	784	1129	1564	ENSP00000264938	114	456	835	3.72e-42	354	110	225	19	22
unique_3263	784	1123	1564	ENSP00000422983	114	450	826	1.11e-41	348	109	220	19	22
unique_3287	1534	1732	2132	ENSP00000351995	529	742	886	4.09e-14	219	56	138	25	9
unique_3287	1538	1725	2132	ENSP00000275493	718	908	1211	2.10e-12	196	56	127	13	9
unique_3288	40	227	339	ENSP00000310658	30	213	1000	1.25e-14	195	66	111	18	67
unique_3288	24	175	339	ENSP00000310658	60	204	1000	4.42e-12	161	58	78	25	67
unique_3288	74	250	339	ENSP00000310658	297	466	1000	6.29e-11	180	52	115	13	67
unique_3288	26	175	339	ENSP00000310658	297	433	1000	2.77e-09	155	56	76	23	67
unique_3288	53	227	339	ENSP00000354080	32	202	989	3.92e-14	183	60	103	20	60
unique_3288	55	217	339	ENSP00000354080	242	391	989	6.31e-13	165	56	92	17	60
unique_3288	24	175	339	ENSP00000354080	48	193	989	1.27e-11	161	55	82	24	60
unique_3288	133	218	339	ENSP00000354080	24	106	989	7.99e-07	89	33	47	9	60
unique_3288	26	103	339	ENSP00000354080	337	408	989	3.76e-04	80	29	41	10	60
unique_3288	2	221	339	ENSP00000364163	308	508	2004	2.32e-11	232	68	121	43	78
unique_3288	26	220	339	ENSP00000364163	490	685	2004	4.43e-11	220	64	107	49	78
unique_3288	22	220	339	ENSP00000364163	778	1000	2004	1.90e-09	236	64	122	50	78
unique_3288	21	220	339	ENSP00000364163	166	387	2004	2.46e-07	239	68	115	56	78
unique_3288	22	238	339	ENSP00000364163	524	755	2004	5.30e-07	254	73	122	59	78
unique_3288	21	220	339	ENSP00000364163	561	761	2004	5.52e-06	222	57	122	43	78
unique_3288	33	174	339	ENSP00000364163	101	225	2004	5.62e-06	147	42	78	27	78
unique_3288	4	221	339	ENSP00000364163	728	925	2004	5.82e-06	231	62	123	46	78
unique_3288	27	265	339	ENSP00000364163	135	345	2004	2.02e-05	247	64	139	44	78
unique_3288	15	241	339	ENSP00000364163	30	252	2004	1.63e-04	238	62	150	26	78
unique_3288	125	186	339	ENSP00000360763	123	179	274	0.003	64	24	31	9	18
unique_3288	143	174	339	ENSP00000386126	1024	1056	1447	0.007	33	14	18	1	9
unique_3288	143	171	339	ENSP00000386126	263	293	1447	0.008	31	14	15	2	9
unique_3291	42	118	147	ENSP00000436127	656	728	852	0.009	78	22	50	6	52
unique_3322	316	426	6072	ENSP00000484862	723	818	821	1.11e-07	111	36	60	15	2
unique_3322	341	447	6072	ENSP00000484862	725	816	821	1.28e-04	110	37	52	21	2
unique_3322	332	447	6072	ENSP00000346845	191	333	899	2.58e-06	143	41	75	27	2
unique_3322	326	437	6072	ENSP00000346845	221	346	899	3.52e-06	127	39	72	16	2
unique_3322	332	447	6072	ENSP00000350152	191	333	988	3.49e-06	143	41	75	27	2
unique_3322	326	437	6072	ENSP00000350152	221	346	988	4.53e-06	127	39	72	16	2
unique_3322	332	447	6072	ENSP00000353421	199	341	996	4.24e-06	143	41	75	27	2
unique_3322	326	437	6072	ENSP00000353421	229	354	996	5.37e-06	127	39	72	16	2
unique_3363	78	248	385	ENSP00000351995	612	790	886	1.10e-10	186	45	119	22	44
unique_3363	96	249	385	ENSP00000275493	812	965	1211	3.48e-10	158	38	112	8	40
unique_3369	2074	2257	5298	ENSP00000310658	607	788	1000	4.35e-05	199	60	107	32	18
unique_3369	2156	2261	5298	ENSP00000310658	631	759	1000	8.40e-05	130	42	63	25	18
unique_3369	3340	3499	5298	ENSP00000310658	655	804	1000	2.80e-04	164	44	102	18	18
unique_3369	4152	4251	5298	ENSP00000310658	711	804	1000	3.46e-04	101	30	63	8	18
unique_3369	2594	2765	5298	ENSP00000310658	641	800	1000	0.001	179	50	103	26	18
unique_3369	1815	2005	5298	ENSP00000310658	641	814	1000	0.005	196	52	117	27	18
unique_3369	2666	2812	5298	ENSP00000310658	641	808	1000	0.005	175	49	91	35	18
unique_3369	1904	2045	5298	ENSP00000310658	640	787	1000	0.006	154	40	96	18	18
unique_3369	2010	2213	5298	ENSP00000310658	639	802	1000	0.007	205	48	115	42	18
unique_3369	2540	2701	5298	ENSP00000310658	641	789	1000	0.009	172	46	93	33	18
unique_3369	4089	4253	5298	ENSP00000354080	618	800	989	7.08e-05	187	51	110	26	26
unique_3369	1279	1406	5298	ENSP00000354080	647	792	989	2.40e-04	152	45	77	30	26
unique_3369	3280	3499	5298	ENSP00000354080	572	793	989	3.34e-04	241	63	138	40	26
unique_3369	2023	2213	5298	ENSP00000354080	628	791	989	4.84e-04	204	55	96	53	26
unique_3369	1719	1850	5298	ENSP00000354080	647	795	989	5.40e-04	154	47	80	27	26
unique_3369	3557	3706	5298	ENSP00000354080	649	776	989	0.001	154	39	85	30	26
unique_3369	2595	2701	5298	ENSP00000354080	651	778	989	0.002	129	37	69	23	26
unique_3369	3924	4053	5298	ENSP00000354080	665	778	989	0.003	133	38	73	22	26
unique_3369	1974	2131	5298	ENSP00000354080	645	780	989	0.004	162	40	92	30	26
unique_3369	3672	3829	5298	ENSP00000354080	632	792	989	0.010	169	48	102	19	26
unique_3372	16	54	265	ENSP00000350152	87	125	988	0.005	39	16	23	0	15
unique_3372	16	54	265	ENSP00000346845	87	125	899	0.005	39	16	23	0	15
unique_3372	16	54	265	ENSP00000353421	95	133	996	0.005	39	16	23	0	15
unique_3390	10	70	228	ENSP00000357143	127	194	291	7.20e-04	68	25	36	7	27
unique_3390	10	70	228	ENSP00000357145	127	194	322	0.001	68	25	36	7	27
unique_3402	569	736	782	ENSP00000003084	437	610	1481	2.55e-08	187	40	115	32	55
unique_3402	545	709	782	ENSP00000003084	1201	1377	1481	4.66e-06	180	46	116	18	55
unique_3402	204	372	782	ENSP00000003084	1223	1377	1481	5.34e-06	172	50	102	20	55
unique_3402	340	442	782	ENSP00000003084	547	637	1481	1.93e-04	104	28	62	14	55
unique_3423	109	191	279	ENSP00000302716	2748	2824	4494	0.006	83	27	50	6	30
unique_3431	172	308	492	ENSP00000351995	609	750	886	1.88e-08	146	37	96	13	28
unique_3431	170	299	492	ENSP00000275493	786	915	1211	1.88e-08	135	36	89	10	26
unique_3432	97	266	347	ENSP00000310658	41	201	1000	1.60e-13	175	56	100	19	74
unique_3432	56	230	347	ENSP00000310658	44	214	1000	5.28e-13	182	55	109	18	74
unique_3432	74	285	347	ENSP00000310658	294	517	1000	4.12e-11	233	65	138	30	74
unique_3432	28	179	347	ENSP00000310658	297	435	1000	8.12e-09	154	48	89	17	74
unique_3432	71	221	347	ENSP00000310658	254	394	1000	4.80e-06	153	49	90	14	74
unique_3432	57	259	347	ENSP00000354080	33	238	989	5.75e-13	217	61	131	25	68
unique_3432	28	183	347	ENSP00000354080	256	398	989	4.49e-11	158	54	87	17	68
unique_3432	35	217	347	ENSP00000354080	97	309	989	5.75e-09	225	64	107	54	68
unique_3432	77	264	347	ENSP00000354080	217	387	989	2.91e-06	190	61	108	21	68
unique_3432	34	178	347	ENSP00000364163	495	620	2004	5.89e-10	148	42	81	25	57
unique_3432	36	223	347	ENSP00000364163	339	508	2004	4.26e-09	194	53	111	30	57
unique_3432	38	222	347	ENSP00000364163	180	387	2004	2.36e-07	230	66	97	67	57
unique_3432	76	178	347	ENSP00000364163	781	875	2004	3.59e-07	103	32	63	8	57
unique_3432	38	232	347	ENSP00000364163	51	241	2004	9.62e-07	205	51	130	24	57
unique_3432	76	223	347	ENSP00000364163	906	1041	2004	2.42e-06	151	40	93	18	57
unique_3432	120	178	347	ENSP00000364163	745	798	2004	5.54e-04	59	22	32	5	57
unique_3432	128	188	347	ENSP00000360763	123	179	274	1.77e-05	62	23	33	6	18
unique_3432	192	287	347	ENSP00000386126	513	605	1447	2.43e-05	97	29	63	5	36
unique_3432	147	176	347	ENSP00000386126	1025	1056	1447	0.005	32	15	15	2	36
unique_3432	128	183	347	ENSP00000414996	130	180	294	2.07e-04	56	20	31	5	16
unique_3432	128	183	347	ENSP00000398893	130	180	294	2.07e-04	56	20	31	5	16
unique_3432	128	183	347	ENSP00000407236	130	180	294	2.07e-04	56	20	31	5	16
unique_3432	128	183	347	ENSP00000388000	130	180	294	2.07e-04	56	20	31	5	16
unique_3433	81	278	400	ENSP00000275493	714	915	1211	5.36e-09	213	51	136	26	50
unique_3437	30	241	404	ENSP00000275493	716	924	1211	3.02e-13	229	55	137	37	52
unique_3437	23	240	404	ENSP00000351995	524	749	886	1.15e-11	235	58	151	26	54
unique_3451	268	354	384	ENSP00000321427	562	650	989	2.81e-04	90	25	61	4	23
unique_3487	50	260	581	ENSP00000275493	712	925	1211	4.47e-15	220	56	149	15	36
unique_3487	45	240	581	ENSP00000351995	520	731	886	9.26e-11	218	53	137	28	34
unique_3496	63	266	293	ENSP00000364163	1634	1840	2004	9.59e-10	220	72	119	29	71
unique_3496	153	208	293	ENSP00000364163	1633	1688	2004	8.48e-04	56	21	35	0	71
unique_3496	60	152	293	ENSP00000364163	1731	1824	2004	0.002	95	33	59	3	71
unique_3571	574	700	942	ENSP00000287169	53	169	716	1.94e-19	128	45	71	12	13
unique_3595	566	811	1516	ENSP00000327801	237	470	509	6.73e-26	250	72	158	20	62
unique_3595	1378	1499	1516	ENSP00000327801	353	470	509	1.34e-18	124	44	72	8	62
unique_3595	840	991	1516	ENSP00000327801	28	175	509	1.16e-17	153	54	93	6	62
unique_3595	961	1083	1516	ENSP00000327801	353	471	509	4.20e-16	125	43	74	8	62
unique_3595	1100	1222	1516	ENSP00000327801	353	471	509	4.20e-16	125	43	74	8	62
unique_3595	1239	1361	1516	ENSP00000327801	353	471	509	4.20e-16	125	43	74	8	62
unique_3595	978	1130	1516	ENSP00000327801	27	175	509	2.15e-14	154	47	101	6	62
unique_3595	1117	1269	1516	ENSP00000327801	27	175	509	2.15e-14	154	47	101	6	62
unique_3595	1256	1408	1516	ENSP00000327801	27	175	509	2.15e-14	154	47	101	6	62
unique_3595	1395	1495	1516	ENSP00000327801	27	125	509	6.12e-13	102	34	64	4	62
unique_3595	722	856	1516	ENSP00000327801	42	164	509	1.40e-11	136	42	80	14	62
unique_3595	840	944	1516	ENSP00000327801	371	471	509	6.07e-11	107	36	63	8	62
unique_3595	1407	1498	1516	ENSP00000457262	39	125	196	5.22e-13	92	36	51	5	36
unique_3595	990	1083	1516	ENSP00000457262	39	127	196	1.58e-11	94	34	55	5	36
unique_3595	1129	1222	1516	ENSP00000457262	39	127	196	1.58e-11	94	34	55	5	36
unique_3595	1268	1361	1516	ENSP00000457262	39	127	196	1.58e-11	94	34	55	5	36
unique_3595	851	944	1516	ENSP00000457262	38	127	196	2.14e-10	95	31	58	6	36
unique_3595	725	803	1516	ENSP00000457262	45	118	196	2.85e-09	81	30	42	9	36
unique_3596	219	512	609	ENSP00000484952	115	391	795	1.12e-11	324	85	162	77	48
unique_3607	449	808	2287	ENSP00000264938	113	463	835	7.29e-20	366	89	256	21	16
unique_3607	449	808	2287	ENSP00000422983	113	454	826	1.82e-18	366	87	249	30	16
unique_3614	68	285	542	ENSP00000275493	716	927	1211	4.96e-08	224	58	148	18	40
unique_3623	835	1130	1241	ENSP00000484952	97	401	795	1.53e-09	340	78	183	79	24
unique_3625	72	242	571	ENSP00000381634	1	150	488	1.62e-05	172	43	106	23	30
unique_3661	19	229	493	ENSP00000275493	711	915	1211	1.28e-06	228	59	129	40	43
unique_3661	138	220	493	ENSP00000351995	650	731	886	0.001	83	21	61	1	17
unique_3662	369	599	1213	ENSP00000352071	169	370	1157	3.31e-15	233	69	131	33	21
unique_3662	370	594	1213	ENSP00000352071	837	1028	1157	2.41e-08	239	61	117	61	21
unique_3662	364	594	1213	ENSP00000352071	588	818	1157	5.47e-08	256	62	144	50	21
unique_3662	364	612	1213	ENSP00000352071	271	486	1157	1.74e-07	254	62	149	43	21
unique_3662	364	601	1213	ENSP00000352071	56	265	1157	2.10e-07	241	57	150	34	21
unique_3662	364	526	1213	ENSP00000352071	483	624	1157	5.75e-07	170	45	90	35	21
unique_3662	482	607	1213	ENSP00000352071	51	163	1157	8.77e-07	129	40	70	19	21
unique_3662	364	478	1213	ENSP00000352071	934	1037	1157	2.87e-06	115	36	68	11	21
unique_3704	429	496	630	ENSP00000275493	795	864	1211	0.007	70	18	50	2	11
unique_3726	383	454	2495	ENSP00000484862	739	818	821	0.001	80	23	49	8	3
unique_3760	568	978	1604	ENSP00000261514	210	658	867	1.50e-33	459	122	279	58	26
unique_3777	132	369	603	ENSP00000351995	531	805	886	1.05e-10	283	68	162	53	39
unique_3777	132	340	603	ENSP00000275493	716	931	1211	2.49e-10	225	58	142	25	35
unique_3785	1139	1501	2594	ENSP00000435932	1252	1627	2003	7.46e-04	392	100	247	45	14
unique_3785	437	538	2594	ENSP00000497968	60	154	156	0.001	104	24	69	11	4
unique_3829	1040	1245	1476	ENSP00000275493	716	923	1211	5.81e-16	215	59	140	16	14
unique_3829	1007	1266	1476	ENSP00000351995	489	782	886	3.11e-13	299	72	183	44	18
unique_3839	658	898	1149	ENSP00000435932	1379	1617	2003	0.001	261	67	152	42	21
unique_3846	153	347	662	ENSP00000503894	47	226	574	6.24e-05	201	44	130	27	29
unique_3846	153	347	662	ENSP00000414446	47	226	574	6.24e-05	201	44	130	27	29
unique_3878	14	133	205	ENSP00000275493	781	909	1211	2.65e-06	130	35	84	11	59
unique_3878	48	133	205	ENSP00000351995	644	735	886	6.08e-05	93	25	60	8	42
unique_3943	199	432	512	ENSP00000484952	149	382	795	8.55e-09	267	68	133	66	46
unique_3977	59	709	1145	ENSP00000265986	52	657	1020	8.75e-95	653	217	387	49	77
unique_3977	863	1091	1145	ENSP00000265986	681	944	1020	5.01e-07	264	65	164	35	77
unique_3995	289	522	536	ENSP00000287169	53	270	716	8.41e-21	249	76	127	46	44
unique_4004	374	533	555	ENSP00000503894	401	552	574	2.51e-06	165	47	100	18	49
unique_4004	19	132	555	ENSP00000503894	33	149	574	3.86e-05	118	31	82	5	49
unique_4004	374	533	555	ENSP00000414446	401	552	574	2.51e-06	165	47	100	18	49
unique_4004	19	132	555	ENSP00000414446	33	149	574	3.86e-05	118	31	82	5	49
unique_4007	19	563	567	ENSP00000503894	33	552	574	9.24e-11	575	136	354	85	96
unique_4007	19	563	567	ENSP00000414446	33	552	574	9.24e-11	575	136	354	85	96
unique_4018	110	211	216	ENSP00000484862	725	819	821	4.23e-04	105	30	62	13	48
unique_4018	108	196	216	ENSP00000484862	741	819	821	0.001	89	26	53	10	48
unique_4056	17	136	387	ENSP00000275493	1035	1138	1211	0.004	121	32	71	18	31
unique_4070	128	518	683	ENSP00000354080	37	391	989	4.16e-12	405	103	238	64	64
unique_4070	228	566	683	ENSP00000354080	50	312	989	2.97e-06	345	87	170	88	64
unique_4070	127	259	683	ENSP00000354080	279	410	989	0.007	139	41	85	13	64
unique_4070	128	519	683	ENSP00000310658	49	433	1000	9.73e-12	416	108	253	55	64
unique_4070	228	566	683	ENSP00000310658	62	433	1000	4.29e-06	395	97	219	79	64
unique_4070	147	569	683	ENSP00000364163	569	1041	2004	1.78e-10	512	129	255	128	64
unique_4070	135	292	683	ENSP00000364163	939	1083	2004	8.19e-09	162	51	90	21	64
unique_4070	146	523	683	ENSP00000364163	136	509	2004	1.05e-08	415	101	236	78	64
unique_4070	145	519	683	ENSP00000364163	745	1079	2004	1.09e-08	381	91	238	52	64
unique_4070	149	520	683	ENSP00000364163	337	722	2004	1.95e-04	425	91	242	92	64
unique_4084	152	319	639	ENSP00000495993	823	997	1014	8.70e-09	178	53	112	13	26
unique_4096	1060	1474	1686	ENSP00000435932	1375	1801	2003	1.55e-09	449	126	267	56	35
unique_4096	1004	1462	1686	ENSP00000435932	1375	1863	2003	2.23e-06	504	129	315	60	35
unique_4096	885	1234	1686	ENSP00000435932	1475	1776	2003	1.21e-04	359	85	208	66	35
unique_4151	1358	1735	2268	ENSP00000467244	51	399	641	7.45e-21	393	94	240	59	17
unique_4203	41	286	296	ENSP00000364163	117	440	2004	7.52e-08	328	84	158	86	86
unique_4203	39	292	296	ENSP00000364163	591	857	2004	6.02e-07	284	80	157	47	86
unique_4203	61	276	296	ENSP00000364163	868	1125	2004	2.77e-06	266	73	135	58	86
unique_4203	61	293	296	ENSP00000364163	103	369	2004	4.61e-06	278	75	147	56	86
unique_4203	39	278	296	ENSP00000364163	278	550	2004	1.47e-05	281	76	156	49	86
unique_4203	53	281	296	ENSP00000364163	669	933	2004	1.55e-04	267	72	155	40	86
unique_4203	42	234	296	ENSP00000364163	772	1007	2004	0.004	236	64	129	43	86
unique_4203	40	277	296	ENSP00000364163	440	689	2004	0.006	271	70	147	54	86
unique_4203	51	289	296	ENSP00000365332	12	269	402	1.59e-06	278	82	137	59	84
unique_4203	50	269	296	ENSP00000365332	101	345	402	2.62e-05	278	75	112	91	84
unique_4203	40	234	296	ENSP00000365332	136	396	402	0.007	264	75	117	72	84
unique_4203	50	118	296	ENSP00000504508	568	646	826	1.79e-04	79	32	37	10	23
unique_4203	50	218	296	ENSP00000296181	476	665	800	5.22e-04	202	54	103	45	57
unique_4244	379	419	653	ENSP00000286614	294	328	608	5.29e-04	41	20	15	6	6
unique_4287	339	406	540	ENSP00000275493	795	864	1211	0.004	70	19	49	2	13
unique_4366	802	886	974	ENSP00000351995	659	741	886	0.007	86	20	62	4	9
unique_4373	81	140	225	ENSP00000252804	108	170	1480	6.13e-07	63	26	34	3	27
unique_4374	150	321	334	ENSP00000364163	880	1039	2004	1.56e-06	181	49	102	30	51
unique_4374	179	295	334	ENSP00000364163	749	853	2004	3.03e-05	118	39	65	14	51
unique_4374	181	255	334	ENSP00000364163	497	564	2004	0.003	76	26	41	9	51
unique_4374	223	325	334	ENSP00000354080	187	276	989	0.006	106	35	52	19	31
unique_4437	2508	2638	3001	ENSP00000354080	33	147	989	4.37e-10	134	41	71	22	5
unique_4437	2489	2578	3001	ENSP00000354080	302	388	989	8.41e-08	94	34	49	11	5
unique_4437	2604	2645	3001	ENSP00000354080	33	72	989	1.01e-04	42	20	20	2	5
unique_4437	2457	2705	3001	ENSP00000310658	35	293	1000	1.04e-09	280	77	151	52	8
unique_4437	2469	2707	3001	ENSP00000310658	283	502	1000	8.01e-09	250	68	141	41	8
unique_4437	2489	2640	3001	ENSP00000364163	571	723	2004	2.12e-09	163	48	94	21	7
unique_4437	2489	2640	3001	ENSP00000364163	414	583	2004	7.29e-08	186	54	82	50	7
unique_4437	2467	2640	3001	ENSP00000364163	932	1081	2004	2.36e-06	181	53	90	38	7
unique_4437	2454	2650	3001	ENSP00000364163	267	484	2004	3.44e-06	233	60	122	51	7
unique_4437	2492	2640	3001	ENSP00000364163	179	349	2004	8.72e-05	177	51	92	34	7
unique_4437	2556	2646	3001	ENSP00000360763	98	177	274	8.91e-06	94	31	46	17	5
unique_4437	2492	2552	3001	ENSP00000360763	122	179	274	3.37e-05	62	24	33	5	5
unique_4437	2499	2537	3001	ENSP00000386126	255	293	1447	3.83e-04	39	16	23	0	1
unique_4437	2503	2538	3001	ENSP00000386126	502	537	1447	5.14e-04	36	16	20	0	1
unique_4451	324	391	2172	ENSP00000265986	51	115	1020	4.33e-05	68	24	41	3	3
unique_4456	135	266	562	ENSP00000364163	1660	1791	2004	3.04e-05	132	45	87	0	37
unique_4456	169	342	562	ENSP00000364163	1580	1761	2004	0.004	191	60	105	26	37
unique_4468	18	554	574	ENSP00000503894	21	555	574	0.0	537	296	239	2	94
unique_4468	18	554	574	ENSP00000414446	21	555	574	0.0	537	296	239	2	94
unique_4478	202	368	563	ENSP00000275493	699	868	1211	3.61e-08	173	41	123	9	30
unique_4478	215	418	563	ENSP00000351995	529	745	886	8.64e-05	219	48	154	17	36
unique_4514	486	670	2227	ENSP00000351995	551	749	886	6.64e-08	203	50	131	22	8
unique_4570	925	1028	2564	ENSP00000484862	738	820	821	6.42e-05	106	33	48	25	4
unique_4570	964	1028	2564	ENSP00000484862	737	802	821	7.79e-05	69	29	33	7	4
unique_4570	975	1030	2564	ENSP00000484862	729	786	821	2.34e-04	60	26	28	6	4
unique_4587	175	233	420	ENSP00000346845	268	325	899	0.003	59	23	35	1	14
unique_4587	175	233	420	ENSP00000350152	268	325	988	0.005	59	23	35	1	14
unique_4587	175	233	420	ENSP00000353421	276	333	996	0.006	59	23	35	1	14
unique_4593	292	407	413	ENSP00000265986	293	393	1020	0.009	116	27	74	15	28
unique_4597	110	307	359	ENSP00000275493	716	916	1211	1.07e-11	206	55	138	13	55
unique_4597	112	306	359	ENSP00000351995	533	741	886	1.71e-10	218	51	135	32	54
unique_4604	6001	6110	11945	ENSP00000346845	215	323	899	0.001	125	38	56	31	1
unique_4622	64	96	129	ENSP00000454940	273	301	317	0.007	33	17	12	4	26
unique_4622	64	96	129	ENSP00000320058	273	301	317	0.007	33	17	12	4	26
unique_4643	80	656	666	ENSP00000503894	13	555	574	1.83e-119	578	204	338	36	87
unique_4643	80	656	666	ENSP00000414446	13	555	574	1.83e-119	578	204	338	36	87
unique_4649	1176	1230	1446	ENSP00000003084	1345	1398	1481	6.91e-04	56	25	28	3	7
unique_4649	346	396	1446	ENSP00000003084	428	476	1481	0.008	51	20	29	2	7
unique_4722	449	698	949	ENSP00000351995	518	784	886	6.00e-15	267	63	187	17	26
unique_4722	453	651	949	ENSP00000275493	707	909	1211	3.73e-09	206	48	148	10	21
unique_4786	58	206	211	ENSP00000484862	699	819	821	6.54e-04	152	36	82	34	71
unique_4809	240	410	493	ENSP00000351995	586	757	886	8.11e-07	187	43	113	31	35
unique_4809	284	380	493	ENSP00000275493	817	915	1211	1.07e-04	100	26	70	4	20
unique_4811	190	397	511	ENSP00000275493	703	915	1211	9.25e-16	224	61	136	27	41
unique_4811	192	452	511	ENSP00000351995	518	796	886	6.34e-11	282	61	197	24	51
unique_4834	52	167	260	ENSP00000431461	45	161	190	4.21e-04	120	29	84	7	45
unique_4834	163	207	260	ENSP00000366095	87	135	253	0.006	49	14	31	4	17
unique_4834	163	207	260	ENSP00000414489	87	135	248	0.006	49	14	31	4	17
unique_4960	542	629	1909	ENSP00000275493	785	860	1211	4.86e-05	90	26	48	16	5
unique_4960	576	631	1909	ENSP00000351995	633	688	886	0.002	56	14	42	0	3
unique_4973	12	109	238	ENSP00000484862	711	808	821	0.006	105	33	58	14	41
unique_4988	1019	1198	1670	ENSP00000361027	477	685	1085	0.004	214	54	121	39	11
unique_4990	103	148	235	ENSP00000367432	280	321	412	0.007	46	13	29	4	20
unique_4991	196	350	552	ENSP00000275493	758	907	1211	1.59e-04	160	39	106	15	28
unique_4992	73	290	508	ENSP00000265986	69	293	1020	2.79e-10	228	57	158	13	43
unique_5025	295	751	1029	ENSP00000496390	82	515	600	7.80e-10	468	88	335	45	44
unique_5025	295	751	1029	ENSP00000494778	82	515	600	7.80e-10	468	88	335	45	44
unique_5042	137	219	359	ENSP00000327801	366	447	509	5.77e-05	83	21	61	1	32
unique_5042	140	252	359	ENSP00000327801	26	135	509	4.54e-04	115	31	77	7	32
unique_5042	159	285	359	ENSP00000457262	44	171	196	3.35e-04	138	32	85	21	35
unique_5058	207	460	681	ENSP00000351995	521	789	886	2.59e-12	275	65	183	27	37
unique_5058	180	425	681	ENSP00000275493	691	931	1211	2.08e-11	257	61	169	27	36
unique_5072	32	80	143	ENSP00000260408	459	505	749	0.004	49	18	29	2	34
unique_5078	59	311	374	ENSP00000318585	66	320	502	6.99e-07	271	60	177	34	68
unique_5078	59	311	374	ENSP00000424536	66	295	477	2.98e-06	256	57	170	29	68
unique_5079	156	248	652	ENSP00000503894	47	143	574	1.93e-08	97	30	63	4	14
unique_5079	156	248	652	ENSP00000414446	47	143	574	1.93e-08	97	30	63	4	14
unique_5086	262	462	608	ENSP00000364163	951	1135	2004	3.39e-06	203	54	129	20	39
unique_5086	228	424	608	ENSP00000364163	842	1051	2004	0.001	238	56	113	69	39
unique_5086	261	420	608	ENSP00000354080	183	326	989	4.15e-05	162	48	94	20	28
unique_5086	298	432	608	ENSP00000354080	51	181	989	0.001	149	41	76	32	28
unique_5086	341	422	608	ENSP00000354080	34	122	989	0.003	95	25	51	19	28
unique_5086	298	421	608	ENSP00000310658	63	171	1000	1.05e-04	127	36	70	21	20
unique_5089	30	115	296	ENSP00000437940	300	382	557	4.41e-04	86	26	57	3	29
unique_5105	425	522	957	ENSP00000497766	386	467	473	8.31e-04	98	26	56	16	10
unique_5125	755	966	1014	ENSP00000484952	193	402	795	0.004	232	54	136	42	21
unique_5130	90	374	475	ENSP00000435932	391	673	2003	2.33e-31	289	82	197	10	60
unique_5143	1	68	2856	ENSP00000346845	261	324	899	4.75e-04	68	25	39	4	2
unique_5147	1170	1344	1355	ENSP00000477686	19	193	221	1.60e-23	176	56	118	2	13
unique_5151	276	363	1151	ENSP00000346845	252	334	899	0.004	88	27	56	5	8
unique_5151	276	363	1151	ENSP00000350152	252	334	988	0.005	88	27	56	5	8
unique_5151	276	363	1151	ENSP00000353421	260	342	996	0.007	88	27	56	5	8
unique_5172	1172	1374	2811	ENSP00000351995	533	749	886	5.51e-08	222	50	148	24	7
unique_5172	1240	1408	2811	ENSP00000275493	786	958	1211	7.64e-06	174	38	130	6	6
unique_5210	2	197	350	ENSP00000275493	711	908	1211	1.91e-05	208	49	137	22	56
unique_5210	9	205	350	ENSP00000351995	533	743	886	2.87e-04	224	51	133	40	56
unique_5227	982	1264	1364	ENSP00000484952	122	409	795	3.95e-10	311	78	182	51	21
unique_5265	105	162	214	ENSP00000327801	384	443	509	0.001	60	15	43	2	27
unique_5265	107	162	214	ENSP00000327801	42	102	509	0.009	61	18	38	5	27
unique_5266	1609	1686	2130	ENSP00000275493	785	869	1211	1.14e-05	85	23	55	7	4
unique_5266	1624	1677	2130	ENSP00000351995	633	686	886	2.65e-04	54	17	37	0	3
unique_5285	146	326	811	ENSP00000003084	1227	1400	1481	9.96e-08	188	47	120	21	26
unique_5285	146	354	811	ENSP00000003084	441	628	1481	0.003	211	48	138	25	26
unique_5305	142	307	547	ENSP00000351995	523	704	886	5.16e-12	182	43	123	16	30
unique_5305	149	369	547	ENSP00000275493	717	910	1211	2.25e-06	225	52	138	35	40
unique_5318	133	282	332	ENSP00000340949	3	124	398	0.007	150	36	86	28	45
unique_5364	1	52	112	ENSP00000403737	26	81	448	0.005	56	15	37	4	46
unique_5379	1447	1774	2074	ENSP00000261514	427	727	867	1.21e-22	343	88	198	57	29
unique_5379	1039	1144	2074	ENSP00000261514	208	311	867	1.09e-13	106	43	61	2	29
unique_5379	1221	1343	2074	ENSP00000261514	304	408	867	8.56e-08	123	46	59	18	29
unique_5379	311	364	2074	ENSP00000261514	120	173	867	1.81e-05	54	19	35	0	29
unique_5379	541	645	2074	ENSP00000484862	712	820	821	1.77e-05	110	40	64	6	6
unique_5379	513	629	2074	ENSP00000484862	703	819	821	0.004	122	42	70	10	6
unique_5379	490	547	2074	ENSP00000286614	292	341	608	1.84e-04	58	18	32	8	7
unique_5379	580	645	2074	ENSP00000286614	292	341	608	0.005	66	21	29	16	7
unique_5379	475	524	2074	ENSP00000286614	292	341	608	0.006	50	15	35	0	7
unique_5379	866	994	2074	ENSP00000346845	219	340	899	0.002	137	44	70	23	6
unique_5379	866	994	2074	ENSP00000350152	219	340	988	0.003	137	44	70	23	6
unique_5379	866	994	2074	ENSP00000353421	227	348	996	0.005	137	44	70	23	6
unique_5395	142	317	368	ENSP00000312535	49	240	636	2.80e-10	192	57	119	16	48
unique_5395	167	285	368	ENSP00000252804	66	205	1480	3.04e-07	148	40	71	37	32
unique_5395	142	316	368	ENSP00000345985	53	247	790	1.77e-06	195	55	120	20	48
unique_5398	3713	3796	4195	ENSP00000484862	729	811	821	8.03e-04	85	26	56	3	2
unique_5401	48	244	392	ENSP00000351995	529	733	886	3.66e-11	210	49	143	18	50
unique_5401	50	245	392	ENSP00000275493	716	908	1211	1.09e-09	209	52	128	29	50
unique_5410	217	296	616	ENSP00000379815	137	221	509	0.009	85	22	58	5	13
unique_5412	740	958	4624	ENSP00000350152	227	453	988	0.001	231	54	161	16	5
unique_5412	740	958	4624	ENSP00000353421	235	461	996	0.001	231	54	161	16	5
unique_5412	740	939	4624	ENSP00000346845	227	434	899	0.002	212	52	144	16	4
unique_5413	392	589	639	ENSP00000351995	559	793	886	1.27e-05	238	57	138	43	31
unique_5413	385	552	639	ENSP00000275493	734	910	1211	0.002	180	40	125	15	26
unique_5417	217	335	665	ENSP00000275493	752	862	1211	1.35e-06	119	33	78	8	18
unique_5417	184	428	665	ENSP00000351995	529	748	886	3.63e-05	259	56	150	53	37
unique_5460	519	704	797	ENSP00000003084	1220	1390	1481	2.75e-12	187	54	116	17	31
unique_5460	523	766	797	ENSP00000003084	438	633	1481	1.56e-11	244	58	138	48	31
unique_5466	703	794	810	ENSP00000484862	719	820	821	4.05e-04	102	37	55	10	12
unique_5466	719	798	810	ENSP00000484862	729	806	821	0.002	86	34	38	14	12
unique_5482	220	707	1036	ENSP00000496390	47	479	600	8.39e-56	496	148	277	71	47
unique_5482	220	707	1036	ENSP00000494778	47	479	600	8.39e-56	496	148	277	71	47
unique_5487	314	350	1113	ENSP00000362774	403	442	1192	2.51e-04	40	19	18	3	11
unique_5487	355	441	1113	ENSP00000362774	411	492	1192	0.001	92	28	49	15	11
unique_5518	1451	1571	4500	ENSP00000351995	609	733	886	4.00e-12	125	35	86	4	3
unique_5518	1376	1580	4500	ENSP00000275493	712	917	1211	4.08e-11	212	50	149	13	5
unique_5521	241	451	710	ENSP00000351995	529	757	886	1.31e-11	233	64	143	26	30
unique_5550	77	106	1105	ENSP00000362774	411	440	1192	3.06e-05	30	17	13	0	5
unique_5550	151	179	1105	ENSP00000362774	411	440	1192	0.008	30	14	15	1	5
unique_5559	130	273	774	ENSP00000275493	716	861	1211	2.39e-06	148	31	111	6	19
unique_5559	95	272	774	ENSP00000351995	509	686	886	4.17e-05	196	47	113	36	23
unique_5569	99	359	1598	ENSP00000351995	531	786	886	6.49e-11	284	72	161	51	16
unique_5569	85	314	1598	ENSP00000275493	702	915	1211	1.04e-08	245	60	139	46	14
unique_5576	6352	6435	6667	ENSP00000296181	450	535	800	2.42e-04	86	26	58	2	1
unique_5585	55	503	1512	ENSP00000435932	379	841	2003	1.39e-33	491	130	291	70	30
unique_5589	215	335	903	ENSP00000346845	203	332	899	6.69e-04	136	46	69	21	13
unique_5589	243	331	903	ENSP00000484862	725	820	821	0.001	99	41	45	13	13
unique_5589	215	315	903	ENSP00000484862	717	820	821	0.001	115	43	47	25	13
unique_5589	215	335	903	ENSP00000350152	203	332	988	0.001	136	46	69	21	13
unique_5589	215	335	903	ENSP00000353421	211	340	996	0.001	136	46	69	21	13
unique_5624	147	226	311	ENSP00000457262	44	126	196	6.32e-19	83	34	46	3	26
unique_5624	148	229	311	ENSP00000327801	389	473	509	2.11e-17	87	36	44	7	28
unique_5624	142	208	311	ENSP00000327801	39	108	509	8.03e-14	70	30	37	3	28
unique_5675	2257	2466	2486	ENSP00000351995	585	796	886	2.09e-17	218	64	140	14	8
unique_5675	2247	2467	2486	ENSP00000275493	762	971	1211	1.52e-13	225	60	146	19	9
unique_5709	208	390	1162	ENSP00000003084	1226	1403	1481	1.36e-04	191	48	122	21	18
unique_5709	219	419	1162	ENSP00000003084	451	633	1481	5.37e-04	203	44	137	22	18
unique_5710	105	214	332	ENSP00000275493	803	910	1211	2.75e-04	116	32	70	14	33
unique_5726	953	1008	1970	ENSP00000286614	293	342	608	0.003	57	22	27	8	3
unique_5728	825	1182	2278	ENSP00000484952	113	444	795	1.93e-12	399	101	190	108	16
unique_5728	2112	2158	2278	ENSP00000286614	292	338	608	0.002	47	18	29	0	2
unique_5740	483	636	1304	ENSP00000275493	718	860	1211	6.71e-08	154	34	109	11	12
unique_5740	461	636	1304	ENSP00000351995	506	686	886	5.54e-05	193	44	120	29	13
unique_5746	2091	2210	2788	ENSP00000346845	223	344	899	0.006	124	27	91	6	4
unique_5777	5	104	105	ENSP00000327801	28	132	509	2.70e-12	105	30	70	5	96
unique_5777	15	105	105	ENSP00000327801	382	470	509	1.80e-11	92	31	57	4	96
unique_5777	16	87	105	ENSP00000457262	39	112	196	6.79e-09	74	23	49	2	69
unique_5779	308	462	945	ENSP00000361027	504	658	1085	1.16e-05	166	49	95	22	16
unique_5782	8	97	154	ENSP00000484862	729	820	821	1.73e-04	97	27	58	12	58
unique_5801	3	229	294	ENSP00000275493	712	941	1211	7.48e-15	235	53	169	13	77
unique_5801	7	268	294	ENSP00000351995	531	810	886	1.05e-10	284	63	195	26	89
unique_5841	903	1255	2083	ENSP00000435932	1246	1607	2003	1.90e-04	378	102	235	41	17
unique_5853	1180	1468	1932	ENSP00000435932	1585	1852	2003	8.35e-05	308	78	171	59	15
unique_5853	1360	1578	1932	ENSP00000361027	431	646	1085	0.001	227	60	148	19	11
unique_5872	567	668	915	ENSP00000275493	820	915	1211	0.005	105	29	64	12	11
unique_5880	166	303	321	ENSP00000364163	915	1037	2004	9.53e-07	139	44	78	17	50
unique_5880	149	277	321	ENSP00000364163	205	321	2004	8.22e-04	131	39	76	16	50
unique_5880	159	281	321	ENSP00000364163	745	855	2004	0.006	124	34	76	14	50
unique_5880	142	257	321	ENSP00000364163	1011	1120	2004	0.006	120	37	69	14	50
unique_5880	164	276	321	ENSP00000354080	262	368	989	0.001	117	38	65	14	35
unique_5880	167	308	321	ENSP00000310658	71	208	1000	0.004	146	42	92	12	44
unique_5908	2	220	332	ENSP00000275493	690	915	1211	3.41e-17	238	63	144	31	66
unique_5908	16	236	332	ENSP00000351995	529	757	886	1.39e-12	239	60	151	28	67
unique_5927	371	513	572	ENSP00000275493	789	927	1211	0.007	146	37	99	10	25
unique_5930	4910	4982	5223	ENSP00000346845	272	333	899	0.004	74	26	35	13	1
unique_5930	4910	4982	5223	ENSP00000350152	272	333	988	0.004	74	26	35	13	1
unique_5935	196	292	703	ENSP00000377833	119	216	322	0.002	105	28	62	15	14
unique_5957	28	288	1361	ENSP00000287169	11	253	716	1.99e-41	263	87	154	22	19
unique_6015	252	395	688	ENSP00000351995	538	688	886	0.002	152	31	112	9	21
unique_6015	350	395	688	ENSP00000275493	817	862	1211	0.002	46	16	30	0	7
unique_6044	115	236	239	ENSP00000361027	448	561	1085	0.002	135	39	62	34	51
unique_6064	101	177	1569	ENSP00000265986	68	150	1020	2.04e-05	84	25	51	8	5
unique_6068	45	190	282	ENSP00000346845	212	331	899	0.008	149	36	81	32	52
unique_6068	45	190	282	ENSP00000350152	212	331	988	0.009	149	36	81	32	52
unique_6146	470	583	2550	ENSP00000484862	697	810	821	3.32e-04	121	29	78	14	4
unique_6146	504	579	2550	ENSP00000346845	229	298	899	8.71e-04	76	30	40	6	3
unique_6146	504	579	2550	ENSP00000350152	229	298	988	0.001	76	30	40	6	3
unique_6146	532	583	2550	ENSP00000286614	293	340	608	0.001	52	19	29	4	2
unique_6146	504	579	2550	ENSP00000353421	237	306	996	0.002	76	30	40	6	3
unique_6148	1557	1670	1882	ENSP00000003084	1230	1339	1481	1.14e-19	114	50	60	4	47
unique_6148	594	745	1882	ENSP00000003084	437	563	1481	1.33e-19	152	54	73	25	47
unique_6148	1119	1404	1882	ENSP00000003084	908	1167	1481	1.47e-07	291	57	198	36	47
unique_6148	27	363	1882	ENSP00000003084	6	293	1481	2.20e-04	349	69	207	73	47
unique_6151	280	517	708	ENSP00000351995	532	784	886	1.23e-14	265	69	157	39	34
unique_6151	232	486	708	ENSP00000275493	671	930	1211	4.06e-08	270	63	182	25	36
unique_6164	111	402	715	ENSP00000381634	72	384	488	3.50e-16	313	73	219	21	41
unique_6189	286	419	795	ENSP00000403737	182	302	448	3.79e-07	134	33	88	13	26
unique_6189	711	780	795	ENSP00000403737	361	427	448	0.004	76	30	31	15	26
unique_6214	19	931	1021	ENSP00000265986	46	944	1020	8.69e-99	925	251	636	38	89
unique_6221	679	748	1381	ENSP00000369001	609	676	805	0.005	70	24	44	2	5
unique_6246	136	220	382	ENSP00000364163	303	386	2004	0.009	91	33	45	13	22
unique_6296	232	335	2613	ENSP00000484862	718	820	821	2.37e-11	112	53	42	17	5
unique_6296	255	362	2613	ENSP00000484862	710	817	821	4.12e-11	114	48	54	12	5
unique_6296	180	306	2613	ENSP00000286614	203	340	608	0.005	139	37	89	13	5
unique_6301	315	415	489	ENSP00000275493	820	915	1211	1.07e-04	103	27	67	9	21
unique_6301	306	415	489	ENSP00000351995	634	741	886	0.001	115	28	75	12	22
unique_6317	84	219	346	ENSP00000006724	70	191	266	0.007	143	36	79	28	39
unique_6369	341	474	551	ENSP00000275493	789	922	1211	0.002	144	35	89	20	24
unique_6371	103	429	468	ENSP00000318585	75	415	502	4.49e-14	367	89	212	66	70
unique_6371	103	429	468	ENSP00000424536	75	390	477	2.48e-10	357	81	205	71	70
unique_6373	17	137	348	ENSP00000364163	906	1007	2004	0.001	127	38	58	31	35
unique_6382	120	232	355	ENSP00000287169	106	203	716	3.71e-17	113	39	59	15	32
unique_6403	478	582	768	ENSP00000299164	848	944	951	7.89e-04	108	35	59	14	16
unique_6403	459	528	768	ENSP00000299164	506	571	951	0.007	70	20	46	4	16
unique_6406	182	245	463	ENSP00000327801	40	105	509	0.003	67	22	41	4	14
unique_6413	738	974	1004	ENSP00000003084	436	622	1481	9.36e-18	238	68	118	52	56
unique_6413	415	978	1004	ENSP00000003084	928	1423	1481	8.46e-16	581	135	344	102	56
unique_6416	45	107	253	ENSP00000252804	141	203	1480	0.004	63	21	42	0	25
unique_6449	243	352	429	ENSP00000275493	815	928	1211	4.42e-04	117	33	74	10	26
unique_6471	477	655	1208	ENSP00000495993	814	996	1014	6.53e-08	191	59	112	20	29
unique_6471	162	330	1208	ENSP00000495993	800	981	1014	0.004	188	47	116	25	29
unique_6491	209	262	380	ENSP00000384860	313	366	438	0.006	56	22	30	4	14
unique_6543	329	391	553	ENSP00000342112	1284	1344	1350	0.006	63	20	41	2	11
unique_6549	374	474	567	ENSP00000275493	815	915	1211	0.006	102	24	76	2	18
unique_6551	177	285	290	ENSP00000378571	47	126	474	0.002	109	32	48	29	38
unique_6564	202	489	2431	ENSP00000265986	53	329	1020	1.55e-21	298	85	182	31	26
unique_6564	1010	1363	2431	ENSP00000265986	611	958	1020	4.92e-12	363	89	250	24	26
unique_6564	1701	1857	2431	ENSP00000398879	278	436	715	0.002	159	38	119	2	6
unique_6591	355	393	915	ENSP00000350152	87	125	988	0.007	39	17	22	0	4
unique_6591	355	393	915	ENSP00000353421	95	133	996	0.007	39	17	22	0	4
unique_6591	355	393	915	ENSP00000346845	87	125	899	0.008	39	17	22	0	4
unique_6597	158	219	242	ENSP00000327801	45	108	509	2.58e-09	64	24	38	2	26
unique_6597	159	216	242	ENSP00000327801	390	446	509	5.79e-04	58	18	39	1	26
unique_6597	124	223	242	ENSP00000457262	11	112	196	8.38e-05	105	26	71	8	41
unique_6623	347	411	948	ENSP00000362774	965	1035	1192	0.008	74	26	36	12	7
unique_6664	383	493	570	ENSP00000275493	814	928	1211	4.82e-04	118	33	75	10	19
unique_6665	384	493	570	ENSP00000275493	815	928	1211	2.59e-04	117	33	74	10	19
unique_6666	324	433	463	ENSP00000275493	815	928	1211	3.79e-05	117	33	74	10	24
unique_6670	393	502	579	ENSP00000275493	815	928	1211	2.21e-04	117	33	74	10	19
unique_6672	393	502	579	ENSP00000275493	815	928	1211	2.47e-04	117	33	74	10	19
unique_6681	1129	1512	1544	ENSP00000003084	1058	1422	1481	4.08e-20	407	96	246	65	41
unique_6681	599	825	1544	ENSP00000003084	1226	1441	1481	8.86e-18	227	61	155	11	41
unique_6681	599	794	1544	ENSP00000003084	440	619	1481	4.41e-13	197	50	129	18	41
unique_6681	1282	1530	1544	ENSP00000003084	439	639	1481	9.42e-13	251	63	136	52	41
unique_6688	1777	1889	2850	ENSP00000484862	699	819	821	0.002	126	33	75	18	4
unique_6696	239	1253	2156	ENSP00000364163	194	1125	2004	2.35e-14	1080	271	596	213	94
unique_6696	324	1461	2156	ENSP00000364163	24	1079	2004	5.10e-12	1221	301	672	248	94
unique_6696	1105	2086	2156	ENSP00000364163	101	972	2004	8.45e-12	1038	263	553	222	94
unique_6696	841	1898	2156	ENSP00000364163	101	1120	2004	8.11e-11	1167	279	632	256	94
unique_6696	101	725	2156	ENSP00000364163	517	1125	2004	1.49e-09	689	169	376	144	94
unique_6696	852	1985	2156	ENSP00000364163	24	1041	2004	6.33e-07	1210	295	647	268	94
unique_6696	101	1146	2156	ENSP00000364163	160	1161	2004	1.83e-06	1159	276	613	270	94
unique_6696	1640	2089	2156	ENSP00000364163	25	439	2004	1.46e-04	480	120	265	95	94
unique_6696	1368	2118	2156	ENSP00000364163	101	769	2004	0.002	812	206	402	204	94
unique_6696	1399	1782	2156	ENSP00000310658	63	451	1000	3.77e-05	433	119	221	93	18
unique_6696	1090	1510	2156	ENSP00000354080	43	397	989	0.007	437	105	234	98	20
unique_6705	67	249	299	ENSP00000364163	934	1091	2004	6.86e-06	185	52	104	29	63
unique_6705	126	237	299	ENSP00000364163	907	997	2004	5.10e-05	113	38	52	23	63
unique_6705	65	237	299	ENSP00000364163	693	835	2004	7.37e-05	178	58	80	40	63
unique_6705	63	241	299	ENSP00000364163	392	546	2004	5.29e-04	186	56	92	38	63
unique_6705	64	192	299	ENSP00000364163	768	874	2004	0.007	129	37	70	22	63
unique_6705	126	237	299	ENSP00000354080	50	146	989	0.002	112	30	67	15	37
unique_6766	104	486	819	ENSP00000264938	112	507	835	1.19e-21	405	109	265	31	47
unique_6766	104	486	819	ENSP00000422983	112	498	826	4.17e-21	397	109	264	24	47
unique_6790	450	536	992	ENSP00000299164	840	916	951	0.003	94	34	36	24	9
unique_6843	11	215	691	ENSP00000275493	711	909	1211	4.03e-11	211	51	142	18	30
unique_6843	4	223	691	ENSP00000351995	522	744	886	4.92e-11	237	56	150	31	32
unique_6859	936	1043	1212	ENSP00000310658	56	157	1000	6.99e-15	112	47	51	14	13
unique_6859	941	1073	1212	ENSP00000310658	296	414	1000	1.86e-11	137	50	65	22	13
unique_6859	967	1098	1212	ENSP00000310658	45	158	1000	1.41e-08	134	41	71	22	13
unique_6859	952	1043	1212	ENSP00000310658	111	203	1000	3.65e-06	95	33	57	5	13
unique_6859	968	1072	1212	ENSP00000310658	283	383	1000	4.84e-05	109	33	64	12	13
unique_6859	936	1043	1212	ENSP00000354080	44	146	989	1.81e-13	113	45	53	15	11
unique_6859	941	1072	1212	ENSP00000354080	255	382	989	3.37e-13	138	53	69	16	11
unique_6859	967	1073	1212	ENSP00000354080	33	128	989	1.63e-07	111	37	55	19	11
unique_6859	952	1043	1212	ENSP00000354080	100	192	989	4.71e-05	95	31	59	5	11
unique_6859	951	1043	1212	ENSP00000354080	225	311	989	0.001	97	32	51	14	11
unique_6859	578	882	1212	ENSP00000484952	106	402	795	7.95e-09	335	80	187	68	25
unique_6859	929	1105	1212	ENSP00000364163	477	678	2004	3.55e-08	223	61	95	67	17
unique_6859	928	1107	1212	ENSP00000364163	931	1088	2004	5.19e-06	182	51	105	26	17
unique_6859	928	1058	1212	ENSP00000364163	356	481	2004	9.85e-06	133	43	81	9	17
unique_6859	936	1098	1212	ENSP00000364163	901	1038	2004	1.21e-05	164	48	89	27	17
unique_6859	951	1099	1212	ENSP00000364163	460	582	2004	3.86e-05	150	43	79	28	17
unique_6859	907	1043	1212	ENSP00000364163	103	225	2004	5.74e-05	139	42	79	18	17
unique_6859	952	1040	1212	ENSP00000364163	262	343	2004	0.004	94	33	44	17	17
unique_6859	952	997	1212	ENSP00000360763	123	167	274	0.001	46	18	27	1	4
unique_6859	961	994	1212	ENSP00000386126	501	537	1447	0.002	37	17	17	3	3
unique_6873	25	175	2879	ENSP00000351995	574	733	886	9.73e-18	164	48	99	17	5
unique_6873	25	180	2879	ENSP00000275493	760	912	1211	1.54e-16	162	47	100	15	5
unique_6882	117	218	448	ENSP00000362774	395	493	1192	3.99e-05	104	30	67	7	31
unique_6882	42	77	448	ENSP00000362774	408	444	1192	0.006	37	15	21	1	31
unique_7027	285	359	469	ENSP00000354080	55	124	989	0.002	76	26	43	7	16
unique_7032	28	533	545	ENSP00000503894	41	554	574	2.20e-08	555	120	345	90	93
unique_7032	28	533	545	ENSP00000414446	41	554	574	2.20e-08	555	120	345	90	93
unique_7050	32	144	203	ENSP00000275493	820	927	1211	0.002	114	29	78	7	56
unique_7073	14	208	2095	ENSP00000275493	718	917	1211	1.53e-16	204	55	136	13	9
unique_7073	10	208	2095	ENSP00000351995	529	743	886	2.12e-16	218	59	137	22	9
unique_7144	27	66	348	ENSP00000362774	412	450	1192	0.001	40	15	24	1	11
unique_7169	18	45	100	ENSP00000484862	623	650	821	0.008	28	12	16	0	28
unique_7182	1328	1439	4761	ENSP00000299164	836	939	951	5.36e-06	122	43	51	28	11
unique_7182	957	1071	4761	ENSP00000299164	810	919	951	4.20e-05	118	34	73	11	11
unique_7182	506	622	4761	ENSP00000299164	455	555	951	1.54e-04	119	31	68	20	11
unique_7182	862	915	4761	ENSP00000299164	515	570	951	3.43e-04	56	24	30	2	11
unique_7182	989	1044	4761	ENSP00000299164	515	572	951	6.18e-04	58	24	32	2	11
unique_7182	1282	1378	4761	ENSP00000299164	848	935	951	0.001	98	33	54	11	11
unique_7182	1382	1442	4761	ENSP00000299164	513	574	951	0.003	62	21	40	1	11
unique_7182	1082	1156	4761	ENSP00000299164	490	566	951	0.009	84	29	39	16	11
unique_7192	31	375	378	ENSP00000451610	51	367	407	2.82e-21	358	93	211	54	91
unique_7246	83	158	3984	ENSP00000484862	751	820	821	6.82e-04	76	26	44	6	2
unique_7246	467	795	3984	ENSP00000435932	1641	1907	2003	0.008	333	83	180	70	8
unique_7252	274	614	618	ENSP00000318585	75	416	502	1.31e-17	376	96	211	69	55
unique_7252	274	614	618	ENSP00000424536	75	391	477	1.88e-13	367	93	198	76	55
unique_7273	157	270	289	ENSP00000364163	1611	1738	2004	9.56e-05	136	44	62	30	39
unique_7275	1805	1987	2161	ENSP00000275493	810	932	1211	7.18e-07	185	47	74	64	8
unique_7275	1816	1955	2161	ENSP00000351995	641	733	886	4.55e-05	140	38	55	47	9
unique_7275	2097	2159	2161	ENSP00000351995	747	802	886	0.002	63	24	32	7	9
unique_7276	7	198	241	ENSP00000275493	741	931	1211	3.21e-13	196	50	137	9	80
unique_7276	28	230	241	ENSP00000351995	574	790	886	2.41e-11	220	51	149	20	84
unique_7278	1044	1108	2419	ENSP00000403737	2	68	448	3.44e-04	71	24	37	10	3
unique_7280	319	621	968	ENSP00000484952	108	406	795	3.46e-11	329	84	189	56	31
unique_7290	135	260	1297	ENSP00000351995	554	688	886	7.06e-07	141	36	84	21	10
unique_7290	213	260	1297	ENSP00000275493	812	862	1211	5.12e-05	51	21	27	3	4
unique_7351	609	643	2332	ENSP00000286614	293	328	608	5.99e-04	36	15	20	1	2
unique_7351	615	742	2332	ENSP00000497766	8	146	473	0.008	145	37	85	23	5
unique_7353	228	625	664	ENSP00000381634	25	448	488	8.77e-08	433	88	301	44	60
unique_7358	1890	2005	2937	ENSP00000484862	701	820	821	4.96e-04	120	33	83	4	5
unique_7358	1943	2027	2937	ENSP00000484862	739	820	821	0.005	86	26	55	5	5
unique_7370	295	490	795	ENSP00000275493	711	909	1211	1.03e-12	203	52	140	11	25
unique_7370	301	511	795	ENSP00000351995	532	757	886	8.10e-10	226	54	157	15	27
unique_7382	477	631	4579	ENSP00000312535	51	223	636	5.09e-04	175	49	104	22	3
unique_7382	550	617	4579	ENSP00000345985	144	213	790	0.008	70	26	42	2	1
unique_7385	1536	1813	2316	ENSP00000361027	447	685	1085	3.46e-04	287	75	155	57	12
unique_7448	167	237	1009	ENSP00000302716	1218	1289	4494	0.006	72	20	51	1	7
unique_7451	589	684	970	ENSP00000287169	106	198	716	4.68e-16	96	33	60	3	10
unique_7451	266	308	970	ENSP00000364163	1634	1676	2004	0.003	43	20	23	0	4
unique_7469	133	319	713	ENSP00000364163	1678	1859	2004	2.11e-06	187	56	126	5	26
unique_7469	209	275	713	ENSP00000364163	1619	1686	2004	6.00e-04	68	26	41	1	26
unique_7513	482	848	880	ENSP00000496390	82	419	600	0.001	377	75	253	49	42
unique_7513	482	848	880	ENSP00000494778	82	419	600	0.001	377	75	253	49	42
unique_7551	1324	1550	1567	ENSP00000275493	712	909	1211	2.59e-04	235	61	129	45	14
unique_7572	149	246	814	ENSP00000352071	220	308	1157	1.22e-06	99	31	57	11	25
unique_7572	199	246	814	ENSP00000352071	717	761	1157	0.002	49	18	26	5	25
unique_7572	216	335	814	ENSP00000352071	940	1028	1157	0.007	122	32	55	35	25
unique_7572	144	345	814	ENSP00000352071	321	482	1157	0.010	203	42	119	42	25
unique_7576	74	290	450	ENSP00000275493	710	908	1211	9.75e-09	226	47	143	36	48
unique_7576	78	289	450	ENSP00000351995	529	733	886	6.10e-08	222	53	142	27	47
unique_7584	16	90	288	ENSP00000364163	1651	1726	2004	2.73e-07	76	29	46	1	42
unique_7584	4	86	288	ENSP00000364163	1605	1688	2004	1.08e-06	84	29	54	1	42
unique_7584	14	124	288	ENSP00000364163	1682	1793	2004	1.96e-05	112	36	75	1	42
unique_7584	12	93	288	ENSP00000364163	1714	1795	2004	7.74e-04	82	27	55	0	42
unique_7595	2327	2401	2681	ENSP00000484862	738	819	821	0.001	82	26	49	7	3
unique_7613	49	784	1952	ENSP00000435932	375	1134	2003	9.04e-42	835	198	463	174	38
unique_7617	31	396	438	ENSP00000451610	67	399	407	1.48e-18	379	97	223	59	84
unique_7668	600	729	7449	ENSP00000346845	236	364	899	0.004	130	33	96	1	2
unique_7668	600	729	7449	ENSP00000350152	236	364	988	0.004	130	33	96	1	2
unique_7668	600	729	7449	ENSP00000353421	244	372	996	0.005	130	33	96	1	2
unique_7695	293	374	658	ENSP00000327801	389	470	509	3.83e-06	82	26	56	0	15
unique_7695	292	387	658	ENSP00000327801	44	142	509	0.007	99	21	75	3	15
unique_7695	289	373	658	ENSP00000457262	41	125	196	0.001	88	22	60	6	13
unique_7700	288	391	544	ENSP00000457262	28	126	196	1.14e-22	107	44	52	11	38
unique_7700	155	258	544	ENSP00000457262	33	135	196	1.67e-13	110	36	61	13	38
unique_7700	276	390	544	ENSP00000327801	16	128	509	2.19e-19	118	47	63	8	41
unique_7700	290	390	544	ENSP00000327801	372	469	509	7.69e-18	103	43	53	7	41
unique_7700	149	257	544	ENSP00000327801	26	137	509	6.96e-14	115	39	67	9	41
unique_7700	148	240	544	ENSP00000327801	368	461	509	5.69e-11	96	33	58	5	41
unique_7710	84	161	237	ENSP00000346845	232	336	899	3.27e-04	105	30	48	27	33
unique_7710	84	161	237	ENSP00000350152	232	336	988	3.88e-04	105	30	48	27	33
unique_7710	84	161	237	ENSP00000353421	240	344	996	4.56e-04	105	30	48	27	33
unique_7722	906	1120	1162	ENSP00000003084	1227	1439	1481	4.59e-21	217	61	150	6	19
unique_7722	906	1115	1162	ENSP00000003084	441	637	1481	8.29e-17	211	57	139	15	19
unique_7723	154	281	369	ENSP00000312535	77	243	636	1.97e-05	167	55	73	39	35
unique_7756	135	176	1478	ENSP00000346845	50	91	899	0.004	42	14	28	0	3
unique_7756	135	176	1478	ENSP00000350152	50	91	988	0.004	42	14	28	0	3
unique_7759	518	751	774	ENSP00000003084	1208	1438	1481	4.31e-25	234	63	168	3	30
unique_7759	536	742	774	ENSP00000003084	440	633	1481	7.41e-21	209	59	133	17	30
unique_7760	2398	2553	5664	ENSP00000354080	631	776	989	1.25e-07	166	53	83	30	20
unique_7760	2669	2825	5664	ENSP00000354080	631	791	989	2.20e-06	168	49	101	18	20
unique_7760	3523	3621	5664	ENSP00000354080	700	793	989	1.44e-05	99	30	64	5	20
unique_7760	1959	2102	5664	ENSP00000354080	649	777	989	2.81e-05	150	44	79	27	20
unique_7760	2302	2434	5664	ENSP00000354080	640	795	989	4.21e-05	160	53	76	31	20
unique_7760	2743	2897	5664	ENSP00000354080	649	793	989	3.79e-04	169	52	79	38	20
unique_7760	2878	3008	5664	ENSP00000354080	647	764	989	0.001	145	45	59	41	20
unique_7760	1897	2050	5664	ENSP00000354080	645	778	989	0.002	159	42	87	30	20
unique_7760	1163	1332	5664	ENSP00000354080	621	778	989	0.003	180	53	95	32	20
unique_7760	2506	2645	5664	ENSP00000354080	619	768	989	0.004	164	49	77	38	20
unique_7760	2391	2553	5664	ENSP00000310658	632	787	1000	9.27e-07	173	47	99	27	18
unique_7760	2864	3008	5664	ENSP00000310658	641	775	1000	1.17e-05	150	48	82	20	18
unique_7760	3523	3621	5664	ENSP00000310658	711	804	1000	1.23e-04	99	28	66	5	18
unique_7760	1879	2065	5664	ENSP00000310658	639	804	1000	3.27e-04	191	48	114	29	18
unique_7760	3523	3630	5664	ENSP00000310658	654	797	1000	0.002	148	40	64	44	18
unique_7760	2224	2337	5664	ENSP00000310658	697	811	1000	0.002	122	36	71	15	18
unique_7760	2743	2897	5664	ENSP00000310658	657	804	1000	0.002	169	49	85	35	18
unique_7760	1753	1898	5664	ENSP00000310658	641	804	1000	0.004	172	45	93	34	18
unique_7760	1943	2102	5664	ENSP00000310658	641	788	1000	0.010	175	45	88	42	18
unique_7760	5097	5517	5664	ENSP00000435932	1519	1902	2003	0.010	429	103	273	53	7
unique_7785	298	490	555	ENSP00000351995	608	790	886	1.11e-06	201	47	128	26	35
unique_7792	475	629	2672	ENSP00000310658	641	804	1000	3.58e-06	166	47	106	13	6
unique_7792	484	549	2672	ENSP00000361350	139	195	204	8.39e-04	68	27	28	13	2
unique_7792	528	663	2672	ENSP00000354080	633	777	989	0.006	150	45	86	19	5
unique_7795	95	199	288	ENSP00000364163	868	961	2004	4.38e-06	105	37	57	11	46
unique_7795	75	202	288	ENSP00000364163	661	801	2004	1.65e-04	153	42	74	37	46
unique_7795	71	201	288	ENSP00000364163	929	1082	2004	0.005	157	39	89	29	46
unique_7795	82	202	288	ENSP00000364163	167	272	2004	0.006	122	33	72	17	46
unique_7795	91	173	288	ENSP00000364163	414	486	2004	0.007	83	23	50	10	46
unique_7809	127	203	253	ENSP00000321427	671	745	989	5.87e-04	77	23	52	2	30
unique_7827	6	85	2606	ENSP00000484862	739	820	821	0.003	82	26	54	2	3
unique_7838	2838	2993	3827	ENSP00000354080	604	777	989	6.56e-09	174	55	101	18	19
unique_7838	1442	1562	3827	ENSP00000354080	645	765	989	2.85e-06	127	41	74	12	19
unique_7838	3396	3542	3827	ENSP00000354080	647	793	989	1.14e-04	164	53	77	34	19
unique_7838	3300	3415	3827	ENSP00000354080	676	793	989	1.25e-04	122	41	71	10	19
unique_7838	2919	3074	3827	ENSP00000354080	647	777	989	6.18e-04	157	44	86	27	19
unique_7838	3049	3186	3827	ENSP00000354080	642	764	989	0.006	145	42	74	29	19
unique_7838	2921	2993	3827	ENSP00000310658	698	788	1000	8.54e-05	91	30	43	18	8
unique_7838	1419	1577	3827	ENSP00000310658	632	788	1000	0.005	169	46	101	22	8
unique_7838	2959	3074	3827	ENSP00000310658	641	788	1000	0.006	149	43	72	34	8
unique_7846	108	595	600	ENSP00000320935	26	508	510	1.22e-33	510	130	331	49	81
unique_7846	53	331	600	ENSP00000301891	72	323	551	7.16e-06	289	71	171	47	47
unique_7848	228	532	688	ENSP00000320935	85	373	510	6.83e-33	312	100	182	30	44
unique_7848	222	425	688	ENSP00000301891	144	347	551	2.84e-07	219	62	127	30	30
unique_7886	1920	2027	2705	ENSP00000484862	728	816	821	0.002	110	29	58	23	10
unique_7886	1905	1997	2705	ENSP00000484862	728	816	821	0.003	98	27	57	14	10
unique_7886	1950	2042	2705	ENSP00000484862	728	816	821	0.003	98	28	56	14	10
unique_7886	1965	2057	2705	ENSP00000484862	728	816	821	0.004	98	27	57	14	10
unique_7886	1875	1952	2705	ENSP00000484862	728	816	821	0.004	89	24	54	11	10
unique_7886	2069	2147	2705	ENSP00000484862	729	816	821	0.006	88	22	57	9	10
unique_7907	1528	1623	4533	ENSP00000484862	730	816	821	7.64e-05	104	33	46	25	2
unique_7940	1410	1468	1902	ENSP00000495993	928	986	1014	0.007	59	17	42	0	3
unique_7954	422	477	559	ENSP00000287169	102	157	716	1.28e-12	56	26	30	0	10
unique_7960	1271	1365	2849	ENSP00000346845	223	322	899	2.29e-04	101	32	62	7	3
unique_7960	1282	1365	2849	ENSP00000484862	737	820	821	5.50e-04	90	31	47	12	3
unique_7967	16	106	128	ENSP00000351995	459	552	886	0.009	98	25	62	11	71
unique_7972	3674	3757	4117	ENSP00000484862	737	818	821	0.007	84	23	59	2	2
unique_7982	540	987	1147	ENSP00000364163	103	550	2004	1.68e-29	485	148	263	74	42
unique_7982	520	996	1147	ENSP00000364163	278	812	2004	2.25e-28	547	169	296	82	42
unique_7982	522	982	1147	ENSP00000364163	695	1193	2004	8.44e-24	508	150	302	56	42
unique_7982	746	994	1147	ENSP00000364163	35	300	2004	9.26e-11	292	90	133	69	42
unique_7982	520	659	1147	ENSP00000364163	970	1125	2004	6.03e-10	158	53	85	20	42
unique_7982	713	954	1147	ENSP00000365332	12	311	402	2.76e-07	313	87	142	84	32
unique_7982	562	681	1147	ENSP00000365332	195	327	402	0.001	142	48	63	31	32
unique_7982	546	602	1147	ENSP00000331736	125	190	611	1.30e-04	66	23	34	9	5
unique_7982	524	637	1147	ENSP00000296181	473	596	800	6.45e-04	133	46	59	28	10
unique_7982	562	615	1147	ENSP00000296181	563	613	800	0.005	57	24	24	9	10
unique_7982	918	1009	1147	ENSP00000504311	84	190	563	0.002	107	27	65	15	8
unique_7982	918	1009	1147	ENSP00000270188	38	144	517	0.004	107	27	65	15	8
unique_7985	3193	3323	3449	ENSP00000346845	226	346	899	8.28e-06	133	37	82	14	4
unique_7985	3193	3323	3449	ENSP00000350152	226	346	988	1.00e-05	133	37	82	14	4
unique_7985	3193	3323	3449	ENSP00000353421	234	354	996	1.01e-05	133	37	82	14	4
unique_8035	370	425	1451	ENSP00000364163	1634	1688	2004	0.003	56	25	30	1	4
unique_8043	681	776	927	ENSP00000351995	650	749	886	2.79e-06	103	32	61	10	10
unique_8043	571	763	927	ENSP00000275493	716	909	1211	0.006	209	56	122	31	21
unique_8061	329	369	1151	ENSP00000362774	411	445	1192	0.007	41	18	17	6	4
unique_8064	2268	2343	2412	ENSP00000275493	851	928	1211	1.55e-04	79	25	50	4	3
unique_8096	42	128	920	ENSP00000354080	640	732	989	0.007	97	29	54	14	9
unique_8096	40	89	920	ENSP00000310658	754	804	1000	0.009	52	20	29	3	5
unique_8135	14	155	187	ENSP00000364163	1599	1740	2004	7.40e-07	147	48	89	10	88
unique_8135	41	177	187	ENSP00000364163	1694	1832	2004	6.86e-04	144	45	87	12	88
unique_8135	40	140	187	ENSP00000364163	1726	1823	2004	0.002	101	35	63	3	88
unique_8142	548	614	1046	ENSP00000287169	106	169	716	2.57e-17	67	32	32	3	6
unique_8193	13	211	328	ENSP00000495993	817	983	1014	5.05e-16	199	66	101	32	94
unique_8193	15	280	328	ENSP00000495993	733	996	1014	6.69e-16	277	79	174	24	94
unique_8193	156	309	328	ENSP00000495993	816	970	1014	8.36e-09	155	46	108	1	94
unique_8193	3	163	328	ENSP00000495993	835	991	1014	2.14e-05	161	42	115	4	94
unique_8208	4741	4796	5071	ENSP00000275493	820	874	1211	1.55e-04	56	24	31	1	1
unique_8316	684	821	877	ENSP00000327801	337	472	509	5.92e-25	138	52	84	2	42
unique_8316	134	237	877	ENSP00000327801	27	131	509	8.76e-17	107	39	63	5	42
unique_8316	707	819	877	ENSP00000327801	19	129	509	8.57e-16	115	45	64	6	42
unique_8316	136	214	877	ENSP00000327801	372	446	509	2.93e-04	80	24	50	6	42
unique_8316	462	589	877	ENSP00000327801	216	329	509	5.11e-04	129	29	84	16	42
unique_8316	731	817	877	ENSP00000457262	39	124	196	1.44e-13	89	33	51	5	22
unique_8316	128	233	877	ENSP00000457262	22	124	196	3.93e-06	106	26	77	3	22
unique_8335	98	360	602	ENSP00000320935	92	356	510	2.21e-11	275	77	176	22	44
unique_8335	202	367	602	ENSP00000301891	255	415	551	5.02e-04	167	43	117	7	28
unique_8380	717	1012	1317	ENSP00000351995	531	790	886	6.36e-11	305	77	174	54	22
unique_8380	715	1012	1317	ENSP00000275493	714	964	1211	2.31e-10	299	71	179	49	23
unique_8384	109	256	277	ENSP00000287169	103	248	716	2.83e-15	155	46	93	16	53
unique_8386	738	789	1347	ENSP00000351995	830	880	886	0.005	52	22	29	1	4
unique_8393	2750	2835	3432	ENSP00000346845	291	384	899	0.009	94	24	62	8	3
unique_8393	2750	2835	3432	ENSP00000350152	291	384	988	0.009	94	24	62	8	3
unique_8393	2750	2835	3432	ENSP00000353421	299	392	996	0.009	94	24	62	8	3
unique_8432	90	114	1013	ENSP00000327801	43	67	509	8.95e-04	25	14	11	0	6
unique_8432	91	145	1013	ENSP00000327801	388	456	509	0.001	69	19	36	14	6
unique_8467	132	191	429	ENSP00000287169	106	162	716	1.37e-14	60	29	28	3	14
unique_8491	129	333	360	ENSP00000287169	55	253	716	2.70e-19	223	59	122	42	57
unique_8510	83	330	370	ENSP00000287169	22	262	716	1.37e-41	254	92	143	19	67
