# Supplementary material for: Molecular Mimicry between Toxoplasma gondii B-Cell Epitopes and Neurodevelopmental Proteins: An Immunoinformatic Approach
Source: Biomolecules. 2024 Aug 1;14(8):933. doi: 10.3390/biom14080933 (PMC11352964; doi:10.3390/biom14080933)
Supplement: Supplementary file 1 [file biomolecules-14-00933-s001.zip › Supplemental S2/random/blast-all_methods-hs_surface_random_27-filtered.txt]

unique_129	23	259	283	ENSP00000257290	721	942	1090	7.26e-10	245	56	158	31	84
unique_277	1	666	666	ENSP00000247207	3	639	640	0.0	668	480	155	33	100
unique_459	27	459	469	ENSP00000300289	27	487	506	2.08e-70	473	161	260	52	92
unique_1350	34	499	567	ENSP00000499804	22	478	510	7.40e-40	475	126	322	27	82
unique_1953	5	577	606	ENSP00000464447	6	456	460	1.45e-60	583	173	268	142	95
unique_2410	105	255	282	ENSP00000257290	795	948	1090	2.75e-10	155	37	113	5	88
unique_2410	8	106	282	ENSP00000257290	603	708	1090	0.001	107	28	70	9	88
unique_2519	14	475	564	ENSP00000360637	3	384	465	6.80e-14	467	99	278	90	82
unique_4007	19	563	567	ENSP00000373620	33	552	574	9.91e-11	575	136	354	85	96
unique_4203	50	289	296	ENSP00000365351	104	362	495	3.39e-07	279	83	137	59	81
unique_4203	50	269	296	ENSP00000365351	194	438	495	3.18e-05	265	73	127	65	81
unique_4203	51	289	296	ENSP00000365332	12	269	402	1.71e-06	278	82	137	59	84
unique_4203	50	269	296	ENSP00000365332	101	345	402	2.80e-05	278	75	112	91	84
unique_4203	40	234	296	ENSP00000365332	136	396	402	0.008	264	75	117	72	84
unique_4468	18	554	574	ENSP00000373620	21	555	574	0.0	537	296	239	2	94
unique_4643	80	656	666	ENSP00000373620	13	555	574	1.97e-119	578	204	338	36	87
unique_5210	9	296	350	ENSP00000489707	240	529	533	4.37e-11	321	83	174	64	82
unique_5777	7	105	105	ENSP00000300289	31	128	506	2.67e-10	102	28	67	7	100
unique_5777	1	76	105	ENSP00000300289	377	452	506	6.78e-07	80	27	45	8	100
unique_5801	9	268	294	ENSP00000414914	478	751	807	3.97e-19	283	70	181	32	88
unique_5801	6	257	294	ENSP00000489707	237	494	533	1.57e-08	280	70	160	50	86
unique_7032	28	533	545	ENSP00000373620	41	554	574	2.36e-08	555	120	345	90	93
unique_7192	31	375	378	ENSP00000333203	51	367	407	3.03e-21	358	93	211	54	91
unique_7192	48	378	378	ENSP00000321853	105	401	492	5.94e-12	333	77	218	38	88
unique_7573	41	641	667	ENSP00000247207	8	614	640	0.0	608	395	205	8	90
unique_7617	31	396	438	ENSP00000333203	67	399	407	1.59e-18	379	97	223	59	84
unique_7617	28	396	438	ENSP00000321853	105	417	492	4.49e-12	382	91	209	82	84
unique_7846	108	595	600	ENSP00000499804	26	508	510	1.31e-33	510	130	331	49	81
