# Supplementary material for: Molecular Mimicry between Toxoplasma gondii B-Cell Epitopes and Neurodevelopmental Proteins: An Immunoinformatic Approach
Source: Biomolecules. 2024 Aug 1;14(8):933. doi: 10.3390/biom14080933 (PMC11352964; doi:10.3390/biom14080933)
Supplement: Supplementary file 1 [file biomolecules-14-00933-s001.zip › Supplemental S2/random/blast-all_methods-hs_surface_random_27-protein_ids.txt]

ENSP00000247207
ENSP00000257290
ENSP00000300289
ENSP00000321853
ENSP00000333203
ENSP00000360637
ENSP00000365332
ENSP00000365351
ENSP00000373620
ENSP00000414914
ENSP00000464447
ENSP00000489707
ENSP00000499804
