# Supplementary material for: Molecular Mimicry between Toxoplasma gondii B-Cell Epitopes and Neurodevelopmental Proteins: An Immunoinformatic Approach
Source: Biomolecules. 2024 Aug 1;14(8):933. doi: 10.3390/biom14080933 (PMC11352964; doi:10.3390/biom14080933)
Supplement: Supplementary file 1 [file biomolecules-14-00933-s001.zip › Supplemental S2/random/blast-all_methods-hs_surface_random_27.txt]

unique_2	1470	1592	2375	ENSP00000504303	3	106	449	0.006	123	35	69	19	5
unique_2	1470	1592	2375	ENSP00000486498	3	106	449	0.006	123	35	69	19	5
unique_2	1470	1592	2375	ENSP00000355746	3	106	449	0.006	123	35	69	19	5
unique_6	613	658	784	ENSP00000335203	18	63	107	0.002	46	16	30	0	6
unique_9	43	197	541	ENSP00000373620	47	197	574	2.12e-07	159	42	105	12	29
unique_35	370	908	1044	ENSP00000498246	56	571	656	4.73e-55	559	154	342	63	52
unique_35	371	922	1044	ENSP00000381475	95	603	669	1.56e-42	568	148	345	75	53
unique_35	371	922	1044	ENSP00000291524	90	598	664	2.11e-42	568	148	345	75	53
unique_35	379	592	1044	ENSP00000494751	428	615	1279	1.43e-09	220	67	115	38	20
unique_35	352	611	1044	ENSP00000497274	1291	1529	1546	4.19e-05	270	61	168	41	25
unique_35	388	543	1044	ENSP00000497274	663	793	1546	1.82e-04	158	44	85	29	25
unique_35	389	538	1044	ENSP00000363868	1939	2075	2262	4.68e-05	153	39	95	19	15
unique_35	386	538	1044	ENSP00000363868	923	1063	2262	4.68e-04	156	32	106	18	15
unique_47	412	574	584	ENSP00000308117	500	657	758	1.67e-04	174	51	96	27	28
unique_62	158	220	279	ENSP00000414914	600	664	807	1.23e-05	65	21	42	2	23
unique_62	152	220	279	ENSP00000257290	795	865	1090	5.13e-04	71	21	48	2	25
unique_62	168	221	279	ENSP00000442656	369	426	547	6.05e-04	58	21	33	4	19
unique_62	168	221	279	ENSP00000489707	355	412	533	6.56e-04	58	19	35	4	19
unique_62	168	221	279	ENSP00000397550	328	385	488	7.79e-04	58	21	33	4	19
unique_75	766	1421	1941	ENSP00000497274	636	1233	1546	5.45e-107	664	229	361	74	72
unique_75	294	689	1941	ENSP00000497274	198	617	1546	7.35e-58	433	142	241	50	72
unique_75	1509	1734	1941	ENSP00000497274	1233	1419	1546	4.31e-47	226	95	92	39	72
unique_75	1815	1913	1941	ENSP00000497274	1423	1521	1546	1.08e-26	99	54	45	0	72
unique_75	780	996	1941	ENSP00000497274	1314	1525	1546	1.29e-14	225	65	139	21	72
unique_75	1821	1924	1941	ENSP00000497274	753	859	1546	4.79e-05	107	29	75	3	72
unique_75	758	1012	1941	ENSP00000494751	403	640	1279	3.84e-51	258	118	117	23	66
unique_75	290	693	1941	ENSP00000494751	12	394	1279	9.78e-50	405	112	270	23	66
unique_75	1507	1734	1941	ENSP00000494751	925	1112	1279	1.56e-39	228	85	103	40	66
unique_75	1818	1929	1941	ENSP00000494751	1119	1230	1279	1.49e-30	112	55	57	0	66
unique_75	1135	1421	1941	ENSP00000494751	672	927	1279	3.76e-26	291	70	182	39	66
unique_75	757	983	1941	ENSP00000494751	985	1205	1279	2.45e-12	234	62	152	20	66
unique_75	1632	1728	1941	ENSP00000494751	428	510	1279	2.17e-06	97	30	53	14	66
unique_75	1822	1908	1941	ENSP00000494751	528	615	1279	0.001	88	23	64	1	66
unique_75	1615	1702	1941	ENSP00000363868	899	985	2262	1.56e-05	88	22	65	1	20
unique_75	785	988	1941	ENSP00000363868	918	1114	2262	2.43e-04	215	49	137	29	20
unique_75	1811	1908	1941	ENSP00000363868	2027	2126	2262	4.84e-04	106	31	61	14	20
unique_75	1813	1908	1941	ENSP00000363868	1012	1113	2262	0.002	102	29	67	6	20
unique_75	1626	1701	1941	ENSP00000381475	89	170	669	4.28e-05	85	29	44	12	15
unique_75	781	992	1941	ENSP00000381475	101	306	669	8.08e-04	224	53	141	30	15
unique_75	1626	1701	1941	ENSP00000291524	84	165	664	5.29e-05	85	29	44	12	15
unique_75	781	992	1941	ENSP00000291524	96	301	664	8.56e-04	224	53	141	30	15
unique_75	795	1062	1941	ENSP00000498246	75	339	656	2.49e-04	281	58	194	29	14
unique_87	997	1255	1266	ENSP00000497274	1300	1529	1546	8.64e-31	260	81	148	31	56
unique_87	310	553	1266	ENSP00000497274	1298	1530	1546	8.98e-28	245	78	154	13	56
unique_87	296	573	1266	ENSP00000497274	620	884	1546	5.40e-19	291	77	175	39	56
unique_87	841	1265	1266	ENSP00000497274	490	866	1546	8.65e-15	434	101	267	66	56
unique_87	310	557	1266	ENSP00000494751	992	1227	1279	2.27e-30	249	84	151	14	64
unique_87	742	1260	1266	ENSP00000494751	750	1227	1279	5.36e-27	543	132	322	89	64
unique_87	1013	1249	1266	ENSP00000494751	426	622	1279	3.68e-19	238	67	129	42	64
unique_87	278	572	1266	ENSP00000494751	372	640	1279	7.07e-19	302	80	182	40	64
unique_87	311	486	1266	ENSP00000291524	73	248	664	3.47e-14	188	55	109	24	36
unique_87	943	1217	1266	ENSP00000291524	18	274	664	9.05e-13	290	72	170	48	36
unique_87	311	486	1266	ENSP00000381475	78	253	669	4.01e-14	188	55	109	24	36
unique_87	943	1217	1266	ENSP00000381475	23	279	669	1.06e-12	290	72	170	48	36
unique_87	327	560	1266	ENSP00000363868	913	1135	2262	4.60e-14	244	68	145	31	38
unique_87	1017	1213	1266	ENSP00000363868	918	1087	2262	1.43e-12	200	55	112	33	38
unique_87	283	512	1266	ENSP00000363868	1889	2104	2262	3.23e-07	237	58	151	28	38
unique_87	1009	1216	1266	ENSP00000363868	1923	2104	2262	8.40e-05	223	43	124	56	38
unique_87	326	597	1266	ENSP00000498246	60	350	656	4.20e-11	301	76	186	39	35
unique_87	1029	1204	1266	ENSP00000498246	77	235	656	1.65e-07	184	48	103	33	35
unique_117	57	315	424	ENSP00000414914	478	697	807	1.09e-08	280	61	138	81	61
unique_117	156	315	424	ENSP00000257290	773	898	1090	1.80e-07	164	43	79	42	38
unique_117	98	221	424	ENSP00000397550	213	357	488	3.30e-04	146	37	86	23	29
unique_117	158	221	424	ENSP00000442656	328	398	547	4.17e-04	72	23	40	9	15
unique_117	195	225	424	ENSP00000489707	358	388	533	0.005	31	14	17	0	7
unique_129	85	264	283	ENSP00000414914	551	745	807	2.27e-15	195	51	129	15	64
unique_129	23	259	283	ENSP00000257290	721	942	1090	7.26e-10	245	56	158	31	84
unique_129	132	259	283	ENSP00000489707	355	513	533	5.43e-06	160	41	86	33	45
unique_129	132	238	283	ENSP00000442656	369	501	547	4.78e-05	133	36	71	26	38
unique_129	132	208	283	ENSP00000397550	328	414	488	7.00e-05	87	30	47	10	27
unique_184	292	387	762	ENSP00000247207	224	318	640	1.54e-06	98	31	62	5	13
unique_221	302	729	852	ENSP00000300289	48	441	506	1.50e-28	445	114	263	68	56
unique_221	278	346	852	ENSP00000300289	372	440	506	1.05e-06	70	24	44	2	56
unique_221	685	754	852	ENSP00000300289	48	117	506	2.55e-06	70	22	48	0	56
unique_248	274	496	1129	ENSP00000414914	469	688	807	1.83e-04	246	56	141	49	20
unique_261	53	92	94	ENSP00000460252	83	122	293	0.003	40	16	24	0	43
unique_261	49	92	94	ENSP00000458728	79	122	257	0.008	44	16	28	0	47
unique_271	153	758	765	ENSP00000291524	90	655	664	9.39e-77	614	186	372	56	79
unique_271	153	758	765	ENSP00000381475	95	660	669	9.50e-77	614	186	372	56	79
unique_271	158	763	765	ENSP00000498246	61	653	656	5.18e-71	629	189	381	59	79
unique_271	128	341	765	ENSP00000363868	1895	2102	2262	1.04e-15	227	66	129	32	32
unique_271	157	371	765	ENSP00000363868	912	1118	2262	1.01e-13	218	53	151	14	32
unique_271	161	366	765	ENSP00000494751	428	615	1279	3.22e-08	209	53	132	24	28
unique_271	155	362	765	ENSP00000494751	1007	1205	1279	4.63e-04	218	57	132	29	28
unique_271	164	385	765	ENSP00000497274	657	862	1546	9.88e-06	231	50	147	34	30
unique_271	157	375	765	ENSP00000497274	1313	1530	1546	1.34e-05	237	53	147	37	30
unique_277	1	666	666	ENSP00000247207	3	639	640	0.0	668	480	155	33	100
unique_284	339	725	793	ENSP00000336994	211	614	670	3.57e-88	411	160	220	31	49
unique_284	339	725	793	ENSP00000442011	197	600	656	5.06e-88	411	160	220	31	49
unique_349	501	611	693	ENSP00000442656	347	464	547	1.06e-05	118	28	83	7	16
unique_349	441	603	693	ENSP00000489707	263	440	533	3.41e-05	181	39	121	21	24
unique_349	501	608	693	ENSP00000397550	306	420	488	7.86e-05	115	27	81	7	16
unique_350	225	339	3185	ENSP00000346845	245	345	899	2.52e-04	116	32	68	16	4
unique_350	225	339	3185	ENSP00000369207	259	359	1002	2.66e-04	116	32	68	16	4
unique_352	313	562	856	ENSP00000365840	126	346	485	8.38e-06	256	66	149	41	29
unique_442	264	422	583	ENSP00000484952	148	301	795	1.05e-05	178	44	91	43	27
unique_442	264	422	583	ENSP00000268171	148	301	795	1.05e-05	178	44	91	43	27
unique_449	287	346	436	ENSP00000339168	39	98	272	1.96e-05	60	22	38	0	14
unique_458	10	259	513	ENSP00000414914	439	694	807	2.17e-09	280	65	161	54	49
unique_458	36	254	513	ENSP00000397550	209	413	488	4.99e-08	240	55	129	56	43
unique_458	132	261	513	ENSP00000257290	789	896	1090	1.26e-07	131	33	74	24	25
unique_458	114	254	513	ENSP00000442656	321	454	547	2.90e-06	155	38	82	35	27
unique_458	38	254	513	ENSP00000489707	238	440	533	1.85e-05	239	54	127	58	42
unique_459	27	459	469	ENSP00000300289	27	487	506	2.08e-70	473	161	260	52	92
unique_487	168	233	636	ENSP00000380963	45	112	161	7.31e-04	68	23	43	2	10
unique_487	168	228	636	ENSP00000380964	45	107	172	0.004	63	21	40	2	10
unique_511	83	194	565	ENSP00000436127	20	139	852	0.008	121	35	76	10	20
unique_532	466	619	672	ENSP00000414914	600	744	807	0.010	171	38	90	43	23
unique_536	70	160	614	ENSP00000374871	8	106	117	8.50e-04	99	30	61	8	15
unique_545	92	182	4007	ENSP00000478469	735	820	821	5.47e-04	95	30	52	13	2
unique_545	92	182	4007	ENSP00000384229	735	820	821	5.47e-04	95	30	52	13	2
unique_547	279	300	478	ENSP00000513363	753	774	1212	2.78e-04	22	15	7	0	5
unique_549	32	123	143	ENSP00000476000	293	383	634	0.006	97	26	60	11	64
unique_549	32	123	143	ENSP00000353892	309	399	773	0.006	97	26	60	11	64
unique_564	182	404	923	ENSP00000365840	102	311	485	1.35e-25	228	70	135	23	24
unique_567	31	322	407	ENSP00000414914	474	773	807	4.08e-07	320	65	207	48	72
unique_567	25	201	407	ENSP00000489707	230	409	533	3.43e-04	194	45	118	31	43
unique_567	120	297	407	ENSP00000257290	790	953	1090	3.44e-04	180	41	121	18	61
unique_567	31	101	407	ENSP00000257290	595	674	1090	0.009	80	23	48	9	61
unique_592	96	126	272	ENSP00000261488	142	172	644	0.002	31	13	18	0	11
unique_598	1282	1381	2159	ENSP00000308117	252	346	758	1.65e-06	109	33	53	23	37
unique_598	503	595	2159	ENSP00000308117	252	341	758	3.66e-06	99	39	45	15	37
unique_598	713	806	2159	ENSP00000308117	250	340	758	9.98e-05	98	37	50	11	37
unique_598	207	363	2159	ENSP00000308117	225	361	758	1.24e-04	160	47	87	26	37
unique_598	278	383	2159	ENSP00000308117	244	345	758	7.55e-04	108	35	65	8	37
unique_598	1374	1517	2159	ENSP00000308117	221	361	758	0.001	157	51	77	29	37
unique_598	981	1086	2159	ENSP00000308117	252	349	758	0.002	114	37	53	24	37
unique_598	671	732	2159	ENSP00000308117	292	348	758	0.003	62	22	35	5	37
unique_598	743	857	2159	ENSP00000308117	244	351	758	0.004	124	40	59	25	37
unique_598	461	523	2159	ENSP00000371633	591	668	761	7.49e-05	78	29	34	15	14
unique_598	732	775	2159	ENSP00000371633	620	667	761	5.34e-04	48	23	21	4	14
unique_598	814	858	2159	ENSP00000371633	620	667	761	0.001	48	20	25	3	14
unique_598	1209	1259	2159	ENSP00000371633	613	667	761	0.002	55	22	29	4	14
unique_598	1464	1506	2159	ENSP00000371633	620	665	761	0.003	46	19	24	3	14
unique_598	560	606	2159	ENSP00000371633	620	667	761	0.003	48	21	26	1	14
unique_598	760	817	2159	ENSP00000378888	130	185	294	0.001	60	24	30	6	5
unique_598	1258	1300	2159	ENSP00000378888	143	184	294	0.003	45	19	21	5	5
unique_598	760	817	2159	ENSP00000398893	130	185	294	0.001	60	24	30	6	5
unique_598	1258	1300	2159	ENSP00000398893	143	184	294	0.003	45	19	21	5	5
unique_598	760	817	2159	ENSP00000390866	130	185	294	0.001	60	24	30	6	5
unique_598	1258	1300	2159	ENSP00000390866	143	184	294	0.003	45	19	21	5	5
unique_598	760	817	2159	ENSP00000397426	130	185	294	0.001	60	24	30	6	5
unique_598	1258	1300	2159	ENSP00000397426	143	184	294	0.003	45	19	21	5	5
unique_654	42	154	324	ENSP00000262304	45	137	4304	4.02e-04	116	34	56	26	35
unique_654	30	204	324	ENSP00000489143	69	273	421	0.001	219	59	102	58	54
unique_657	715	975	983	ENSP00000414914	477	760	807	3.29e-17	293	72	180	41	27
unique_657	710	971	983	ENSP00000442656	207	542	547	4.69e-11	348	79	171	98	27
unique_657	712	964	983	ENSP00000489707	236	521	533	4.84e-11	301	77	161	63	26
unique_657	710	902	983	ENSP00000397550	207	413	488	7.91e-11	219	61	120	38	20
unique_657	809	965	983	ENSP00000257290	796	951	1090	4.99e-08	165	40	108	17	28
unique_657	685	800	983	ENSP00000257290	560	690	1090	0.001	131	34	82	15	28
unique_664	7	122	547	ENSP00000373620	29	148	574	2.05e-08	120	31	85	4	21
unique_665	181	336	366	ENSP00000414914	601	746	807	4.53e-09	162	45	95	22	43
unique_665	182	274	366	ENSP00000489707	339	440	533	1.18e-06	107	34	54	19	25
unique_665	182	272	366	ENSP00000397550	312	411	488	1.79e-06	107	34	50	23	25
unique_665	181	308	366	ENSP00000257290	802	923	1090	1.82e-06	130	36	84	10	35
unique_665	182	272	366	ENSP00000442656	353	452	547	1.84e-06	107	34	50	23	25
unique_716	59	135	266	ENSP00000478469	729	819	821	9.86e-07	91	32	45	14	38
unique_716	76	158	266	ENSP00000478469	712	788	821	2.55e-04	83	22	55	6	38
unique_716	59	135	266	ENSP00000384229	729	819	821	9.86e-07	91	32	45	14	38
unique_716	76	158	266	ENSP00000384229	712	788	821	2.55e-04	83	22	55	6	38
unique_799	28	136	594	ENSP00000362774	537	638	1192	0.002	109	25	77	7	18
unique_820	78	150	359	ENSP00000384126	314	391	663	6.93e-04	78	30	43	5	20
unique_830	1002	1048	1070	ENSP00000464447	374	421	460	4.28e-05	48	19	28	1	8
unique_830	449	486	1070	ENSP00000464447	71	108	460	1.28e-04	38	18	20	0	8
unique_862	264	624	852	ENSP00000264938	112	453	835	3.17e-37	365	114	224	27	42
unique_872	421	479	2030	ENSP00000362774	12	74	1192	5.42e-05	65	20	37	8	3
unique_880	359	532	612	ENSP00000494751	418	593	1279	4.50e-08	182	52	116	14	61
unique_880	111	310	612	ENSP00000494751	436	618	1279	1.31e-04	210	52	121	37	61
unique_880	113	284	612	ENSP00000381475	113	276	669	1.61e-06	180	46	110	24	51
unique_880	378	517	612	ENSP00000381475	107	262	669	2.42e-05	166	36	94	36	51
unique_880	113	284	612	ENSP00000291524	108	271	664	1.67e-06	180	46	110	24	51
unique_880	378	517	612	ENSP00000291524	102	257	664	2.52e-05	166	36	94	36	51
unique_880	385	507	612	ENSP00000497274	665	794	1546	8.03e-06	140	38	75	27	20
unique_880	380	559	612	ENSP00000363868	922	1115	2262	1.25e-05	203	52	119	32	72
unique_880	112	370	612	ENSP00000363868	1938	2188	2262	4.33e-05	282	59	169	54	72
unique_880	385	509	612	ENSP00000363868	1940	2080	2262	3.94e-04	145	41	80	24	72
unique_880	457	532	612	ENSP00000498246	164	244	656	0.007	81	21	55	5	12
unique_886	955	1096	1387	ENSP00000414914	466	624	807	2.64e-06	162	43	96	23	10
unique_886	969	1096	1387	ENSP00000397550	212	342	488	0.002	142	35	82	25	9
unique_914	60	513	824	ENSP00000247207	9	381	640	3.67e-15	455	103	269	83	55
unique_928	102	588	621	ENSP00000300289	43	481	506	1.91e-40	497	141	288	68	79
unique_928	502	594	621	ENSP00000300289	46	135	506	1.17e-13	95	36	52	7	79
unique_932	1316	1445	3014	ENSP00000478469	708	813	821	2.23e-04	130	35	71	24	4
unique_932	1316	1445	3014	ENSP00000384229	708	813	821	2.23e-04	130	35	71	24	4
unique_932	1560	1652	3014	ENSP00000512854	354	450	660	0.008	97	25	68	4	3
unique_964	187	397	645	ENSP00000303366	75	260	357	7.23e-10	216	52	129	35	33
unique_1002	414	592	877	ENSP00000346845	196	382	899	0.006	206	57	103	46	20
unique_1002	414	592	877	ENSP00000369207	210	396	1002	0.009	206	57	103	46	20
unique_1025	194	222	1416	ENSP00000362774	411	440	1192	1.41e-04	30	19	10	1	2
unique_1055	169	233	284	ENSP00000296452	894	955	3927	0.002	65	23	39	3	23
unique_1068	766	936	1063	ENSP00000484952	137	301	795	1.11e-05	188	43	105	40	16
unique_1068	766	936	1063	ENSP00000268171	137	301	795	1.11e-05	188	43	105	40	16
unique_1114	119	196	272	ENSP00000346845	232	336	899	5.22e-04	105	30	48	27	29
unique_1114	119	196	272	ENSP00000369207	246	350	1002	6.42e-04	105	30	48	27	29
unique_1124	423	462	1765	ENSP00000414914	660	703	807	0.006	44	18	22	4	2
unique_1163	1703	1813	2700	ENSP00000269576	324	428	585	0.009	113	32	71	10	4
unique_1189	235	452	517	ENSP00000381475	100	303	669	7.00e-13	222	67	133	22	42
unique_1189	235	452	517	ENSP00000291524	95	298	664	8.73e-13	222	67	133	22	42
unique_1189	235	465	517	ENSP00000498246	61	284	656	8.90e-13	240	66	149	25	45
unique_1189	221	472	517	ENSP00000363868	899	1136	2262	3.34e-08	255	63	172	20	49
unique_1189	220	471	517	ENSP00000363868	1911	2147	2262	4.59e-06	258	63	168	27	49
unique_1189	231	498	517	ENSP00000497274	647	882	1546	2.84e-07	273	67	164	42	55
unique_1189	213	451	517	ENSP00000497274	1293	1517	1546	5.48e-04	241	52	171	18	55
unique_1189	238	451	517	ENSP00000494751	428	616	1279	0.001	219	53	131	35	41
unique_1191	2918	2983	3025	ENSP00000464447	383	433	460	0.005	66	20	31	15	2
unique_1200	104	675	727	ENSP00000247207	3	584	640	0.0	587	300	267	20	79
unique_1217	566	679	745	ENSP00000442656	328	457	547	0.008	137	38	69	30	15
unique_1235	471	618	1928	ENSP00000265969	272	412	586	0.002	156	36	97	23	8
unique_1279	159	192	821	ENSP00000362774	409	440	1192	0.004	34	16	16	2	10
unique_1279	89	132	821	ENSP00000362774	411	454	1192	0.004	45	18	25	2	10
unique_1350	34	499	567	ENSP00000499804	22	478	510	7.40e-40	475	126	322	27	82
unique_1350	34	362	567	ENSP00000461086	22	341	416	6.41e-24	338	88	223	27	58
unique_1369	1552	1738	3420	ENSP00000321427	799	988	989	0.002	203	49	125	29	5
unique_1385	15	56	1605	ENSP00000363868	915	952	2262	0.001	42	19	19	4	3
unique_1396	420	472	551	ENSP00000296585	477	535	1182	0.009	59	17	36	6	10
unique_1413	233	283	293	ENSP00000296452	3442	3488	3927	6.89e-04	51	21	26	4	17
unique_1433	343	429	534	ENSP00000414914	600	690	807	3.31e-04	93	28	57	8	16
unique_1433	330	426	534	ENSP00000442656	351	454	547	0.003	109	32	60	17	18
unique_1433	335	426	534	ENSP00000397550	315	413	488	0.004	104	31	56	17	17
unique_1440	400	514	598	ENSP00000497274	309	436	1546	6.98e-04	131	35	77	19	19
unique_1447	177	339	395	ENSP00000500720	41	219	324	4.04e-08	182	47	113	22	41
unique_1488	3	383	817	ENSP00000247207	8	382	640	6.86e-52	383	121	252	10	47
unique_1498	143	289	313	ENSP00000369207	210	338	1002	8.53e-04	148	41	87	20	47
unique_1500	56	128	381	ENSP00000514009	431	505	552	0.001	79	27	42	10	19
unique_1500	56	128	381	ENSP00000403731	431	505	552	0.001	79	27	42	10	19
unique_1500	56	128	381	ENSP00000402685	431	505	552	0.001	79	27	42	10	19
unique_1584	440	601	808	ENSP00000402228	180	351	433	1.43e-05	176	47	111	18	20
unique_1584	440	601	808	ENSP00000424536	224	395	477	1.52e-05	176	47	111	18	20
unique_1588	208	252	359	ENSP00000382814	185	227	553	0.001	45	19	24	2	13
unique_1588	208	252	359	ENSP00000499447	185	227	541	0.001	45	19	24	2	13
unique_1601	47	105	120	ENSP00000263398	199	253	362	0.002	59	17	38	4	49
unique_1631	315	466	565	ENSP00000308117	205	349	758	2.52e-04	158	41	98	19	27
unique_1631	246	366	565	ENSP00000513002	488	588	781	0.009	124	38	60	26	21
unique_1662	66	278	762	ENSP00000414914	474	711	807	5.03e-15	253	67	131	55	28
unique_1662	167	313	762	ENSP00000257290	798	952	1090	1.32e-10	156	50	96	10	19
unique_1662	70	255	762	ENSP00000489707	240	440	533	2.52e-09	212	54	121	37	24
unique_1662	66	269	762	ENSP00000397550	209	440	488	6.02e-08	249	60	127	62	27
unique_1662	133	243	762	ENSP00000442656	315	426	547	2.11e-05	119	34	70	15	15
unique_1681	522	625	774	ENSP00000348169	154	261	817	3.83e-04	115	29	68	18	13
unique_1689	681	752	800	ENSP00000414914	630	705	807	0.001	80	22	46	12	9
unique_1710	107	703	793	ENSP00000498246	3	572	656	4.15e-59	615	162	390	63	75
unique_1710	118	714	793	ENSP00000381475	52	601	669	3.71e-48	620	163	364	93	75
unique_1710	118	401	793	ENSP00000291524	47	327	664	4.11e-48	292	106	167	19	36
unique_1710	156	374	793	ENSP00000494751	405	619	1279	2.31e-09	240	60	134	46	28
unique_1710	178	365	793	ENSP00000494751	1024	1204	1279	5.75e-05	202	52	115	35	28
unique_1710	168	408	793	ENSP00000497274	657	881	1546	6.67e-09	247	58	161	28	31
unique_1710	164	394	793	ENSP00000497274	1316	1534	1546	2.90e-06	250	65	135	50	31
unique_1710	171	365	793	ENSP00000363868	922	1108	2262	7.48e-09	198	50	134	14	26
unique_1710	158	317	793	ENSP00000363868	1922	2075	2262	8.23e-08	162	42	110	10	26
unique_1727	161	310	674	ENSP00000308117	217	351	758	1.43e-13	154	55	76	23	30
unique_1727	281	364	674	ENSP00000308117	242	316	758	2.09e-06	87	34	38	15	30
unique_1727	267	358	674	ENSP00000308117	267	350	758	5.83e-06	95	35	46	14	30
unique_1727	275	370	674	ENSP00000371633	577	677	761	2.37e-05	106	34	57	15	29
unique_1727	241	311	674	ENSP00000371633	599	667	761	2.39e-05	73	26	41	6	29
unique_1727	175	221	674	ENSP00000371633	621	667	761	0.007	47	15	32	0	29
unique_1727	219	259	674	ENSP00000371633	621	660	761	0.010	41	14	26	1	29
unique_1727	158	221	674	ENSP00000378888	130	185	294	0.003	64	20	36	8	9
unique_1727	158	221	674	ENSP00000398893	130	185	294	0.003	64	20	36	8	9
unique_1727	158	221	674	ENSP00000390866	130	185	294	0.003	64	20	36	8	9
unique_1727	158	221	674	ENSP00000397426	130	185	294	0.003	64	20	36	8	9
unique_1731	3189	3332	3593	ENSP00000494751	984	1127	1279	1.96e-27	144	61	83	0	24
unique_1731	2698	2966	3593	ENSP00000494751	717	975	1279	7.77e-20	269	70	189	10	24
unique_1731	1931	2010	3593	ENSP00000494751	474	553	1279	6.67e-19	80	40	40	0	24
unique_1731	3450	3581	3593	ENSP00000494751	1094	1225	1279	9.30e-14	141	46	77	18	24
unique_1731	3214	3323	3593	ENSP00000494751	426	523	1279	7.20e-09	111	39	58	14	24
unique_1731	1762	1807	3593	ENSP00000494751	428	473	1279	1.97e-06	46	25	21	0	24
unique_1731	1170	1367	3593	ENSP00000494751	193	390	1279	8.80e-04	200	47	149	4	24
unique_1731	3446	3565	3593	ENSP00000494751	496	615	1279	0.005	121	28	91	2	24
unique_1731	2718	2966	3593	ENSP00000497274	1047	1281	1546	3.98e-24	250	69	165	16	29
unique_1731	3189	3335	3593	ENSP00000497274	1290	1438	1546	5.62e-24	149	63	84	2	29
unique_1731	1934	2007	3593	ENSP00000497274	703	776	1546	3.45e-15	74	36	38	0	29
unique_1731	3483	3586	3593	ENSP00000497274	1436	1537	1546	1.02e-11	105	37	64	4	29
unique_1731	1170	1367	3593	ENSP00000497274	419	617	1546	1.80e-09	200	47	150	3	29
unique_1731	1664	1807	3593	ENSP00000497274	550	699	1546	1.17e-08	154	44	96	14	29
unique_1731	3223	3371	3593	ENSP00000497274	661	794	1546	1.72e-04	156	44	83	29	29
unique_1731	3482	3571	3593	ENSP00000497274	759	849	1546	0.001	92	30	59	3	29
unique_1731	2064	2139	3593	ENSP00000497274	749	821	1546	0.003	80	25	44	11	29
unique_1731	3208	3285	3593	ENSP00000363868	908	985	2262	0.001	79	25	52	2	2
unique_1731	1759	1794	3593	ENSP00000381475	100	135	669	0.004	36	17	19	0	1
unique_1731	1759	1794	3593	ENSP00000291524	95	130	664	0.004	36	17	19	0	1
unique_1755	46	151	172	ENSP00000263636	642	728	1723	5.37e-07	109	31	53	25	62
unique_1755	82	131	172	ENSP00000263636	1407	1456	1723	0.004	50	14	36	0	62
unique_1755	89	145	172	ENSP00000263636	972	1028	1723	0.006	57	15	42	0	62
unique_1755	59	144	172	ENSP00000455897	953	1024	1457	2.25e-04	86	20	52	14	50
unique_1755	89	155	172	ENSP00000460252	177	230	293	6.62e-04	67	21	33	13	39
unique_1765	724	792	3914	ENSP00000478469	731	808	821	7.72e-05	78	27	42	9	2
unique_1765	721	785	3914	ENSP00000478469	746	819	821	2.88e-04	74	25	40	9	2
unique_1765	732	792	3914	ENSP00000478469	723	790	821	5.43e-04	68	24	37	7	2
unique_1765	724	792	3914	ENSP00000384229	731	808	821	7.72e-05	78	27	42	9	2
unique_1765	721	785	3914	ENSP00000384229	746	819	821	2.88e-04	74	25	40	9	2
unique_1765	732	792	3914	ENSP00000384229	723	790	821	5.43e-04	68	24	37	7	2
unique_1776	221	351	797	ENSP00000185942	198	320	710	0.009	137	40	77	20	16
unique_1781	62	156	1178	ENSP00000513363	28	129	1212	0.006	102	32	63	7	8
unique_1807	201	360	3282	ENSP00000346845	185	332	899	3.71e-06	164	47	97	20	5
unique_1807	201	360	3282	ENSP00000369207	199	346	1002	5.71e-06	164	47	97	20	5
unique_1848	31	230	342	ENSP00000414914	470	695	807	1.68e-21	228	69	129	30	58
unique_1848	39	223	342	ENSP00000489707	240	440	533	4.50e-10	213	55	118	40	54
unique_1848	138	250	342	ENSP00000257290	798	918	1090	1.23e-08	123	39	72	12	61
unique_1848	35	128	342	ENSP00000257290	595	690	1090	1.93e-07	98	32	60	6	61
unique_1848	39	223	342	ENSP00000397550	213	413	488	2.69e-06	216	59	111	46	54
unique_1848	154	223	342	ENSP00000442656	372	454	547	1.43e-05	83	29	41	13	20
unique_1850	1165	1392	1884	ENSP00000494751	390	604	1279	6.28e-13	235	76	132	27	12
unique_1850	1201	1383	1884	ENSP00000494751	1004	1189	1279	1.32e-07	200	56	113	31	12
unique_1850	1211	1356	1884	ENSP00000497274	657	791	1546	2.63e-07	147	42	92	13	10
unique_1850	1202	1382	1884	ENSP00000497274	1311	1495	1546	1.26e-05	199	56	111	32	10
unique_1850	1192	1356	1884	ENSP00000381475	79	249	669	2.08e-05	183	48	105	30	9
unique_1850	1192	1356	1884	ENSP00000291524	74	244	664	2.46e-05	183	48	105	30	9
unique_1850	1211	1356	1884	ENSP00000363868	1932	2075	2262	0.004	154	41	95	18	8
unique_1850	1197	1356	1884	ENSP00000363868	905	1063	2262	0.005	164	43	112	9	8
unique_1864	75	141	225	ENSP00000296452	787	846	3927	0.009	70	25	32	13	30
unique_1916	1934	1985	2057	ENSP00000296452	3608	3663	3927	0.005	56	22	30	4	3
unique_1925	1458	1586	2888	ENSP00000346845	212	334	899	0.001	138	38	76	24	4
unique_1926	1388	1665	1671	ENSP00000414914	503	764	807	3.26e-18	302	81	157	64	17
unique_1926	1457	1652	1671	ENSP00000257290	790	953	1090	5.84e-15	199	53	108	38	17
unique_1926	1372	1454	1671	ENSP00000257290	606	690	1090	7.71e-06	86	30	52	4	17
unique_1926	1389	1593	1671	ENSP00000489707	257	445	533	6.37e-13	230	64	100	66	12
unique_1926	1390	1621	1671	ENSP00000397550	231	459	488	7.30e-13	269	73	119	77	14
unique_1926	1436	1591	1671	ENSP00000442656	321	457	547	5.58e-10	170	48	75	47	9
unique_1931	909	990	1032	ENSP00000263636	1409	1514	1723	0.007	106	31	51	24	8
unique_1938	2698	2753	5381	ENSP00000478469	742	802	821	0.001	61	22	34	5	1
unique_1938	2698	2764	5381	ENSP00000478469	733	805	821	0.002	73	25	42	6	1
unique_1938	2698	2753	5381	ENSP00000384229	742	802	821	0.001	61	22	34	5	1
unique_1938	2698	2764	5381	ENSP00000384229	733	805	821	0.002	73	25	42	6	1
unique_1941	1698	1771	3132	ENSP00000368538	54	136	278	7.98e-04	87	30	40	17	2
unique_1941	576	643	3132	ENSP00000504311	214	292	563	0.002	79	21	47	11	2
unique_1941	580	632	3132	ENSP00000504311	130	192	563	0.006	63	19	34	10	2
unique_1941	576	643	3132	ENSP00000392045	214	292	563	0.002	79	21	47	11	2
unique_1941	580	632	3132	ENSP00000392045	130	192	563	0.006	63	19	34	10	2
unique_1944	1098	1188	1371	ENSP00000414914	599	688	807	6.06e-08	95	29	57	9	7
unique_1944	991	1190	1371	ENSP00000489707	234	443	533	8.20e-08	225	61	124	40	15
unique_1944	1074	1188	1371	ENSP00000257290	774	889	1090	1.58e-07	121	32	78	11	8
unique_1944	1066	1190	1371	ENSP00000442656	318	457	547	6.22e-05	147	39	79	29	9
unique_1944	1066	1190	1371	ENSP00000397550	277	416	488	2.18e-04	147	39	79	29	9
unique_1953	5	577	606	ENSP00000464447	6	456	460	1.45e-60	583	173	268	142	95
unique_1954	66	171	643	ENSP00000384126	471	573	663	3.37e-04	107	38	64	5	21
unique_1954	66	197	643	ENSP00000384126	320	456	663	3.80e-04	142	46	81	15	21
unique_1961	589	1037	1037	ENSP00000418791	344	750	751	5.22e-57	458	142	256	60	56
unique_1961	215	346	1037	ENSP00000418791	59	157	751	1.23e-08	132	37	62	33	56
unique_1976	88	421	421	ENSP00000271651	15	329	330	4.56e-79	342	144	163	35	79
unique_1985	394	693	793	ENSP00000414914	478	765	807	2.64e-08	317	70	201	46	38
unique_1985	392	700	793	ENSP00000489707	238	500	533	2.41e-05	326	71	175	80	39
unique_1985	511	615	793	ENSP00000257290	800	888	1090	0.006	105	25	64	16	13
unique_2044	311	398	7897	ENSP00000478469	702	805	821	1.26e-04	104	31	57	16	1
unique_2044	311	398	7897	ENSP00000384229	702	805	821	1.26e-04	104	31	57	16	1
unique_2044	261	478	7897	ENSP00000346845	196	383	899	0.001	226	55	125	46	3
unique_2044	261	478	7897	ENSP00000369207	210	397	1002	0.001	226	55	125	46	3
unique_2087	68	133	301	ENSP00000275358	1302	1352	1591	0.001	66	27	24	15	22
unique_2091	528	735	2202	ENSP00000448517	74	295	444	2.22e-12	226	57	147	22	9
unique_2169	192	409	441	ENSP00000300289	270	479	506	4.36e-19	220	65	143	12	49
unique_2169	308	369	441	ENSP00000300289	27	88	506	4.12e-06	64	22	38	4	49
unique_2231	364	401	445	ENSP00000261488	141	177	644	0.005	38	16	21	1	9
unique_2232	2136	2253	3156	ENSP00000346845	219	341	899	7.72e-04	128	37	76	15	4
unique_2232	2136	2253	3156	ENSP00000369207	233	355	1002	7.74e-04	128	37	76	15	4
unique_2244	172	248	8641	ENSP00000478469	738	816	821	0.001	80	31	45	4	1
unique_2244	172	248	8641	ENSP00000384229	738	816	821	0.001	80	31	45	4	1
unique_2274	7	46	102	ENSP00000362774	411	450	1192	2.26e-04	41	17	22	2	39
unique_2275	108	158	918	ENSP00000362774	405	460	1192	0.004	57	23	27	7	6
unique_2308	81	109	364	ENSP00000362774	412	440	1192	3.40e-04	29	15	14	0	8
unique_2311	313	439	1291	ENSP00000414914	538	656	807	9.10e-05	132	31	83	18	10
unique_2311	386	450	1291	ENSP00000489707	358	413	533	0.001	65	18	38	9	5
unique_2325	286	609	642	ENSP00000424536	81	404	477	1.98e-11	355	82	211	62	50
unique_2325	436	609	642	ENSP00000402228	165	360	433	1.27e-05	203	48	119	36	27
unique_2341	1220	1314	1744	ENSP00000257290	861	948	1090	0.001	96	26	61	9	5
unique_2341	1213	1260	1744	ENSP00000489707	400	459	533	0.002	61	25	22	14	3
unique_2374	194	393	3194	ENSP00000414914	478	705	807	4.60e-11	234	61	133	40	6
unique_2374	194	376	3194	ENSP00000489707	240	440	533	9.61e-09	217	57	110	50	6
unique_2374	295	429	3194	ENSP00000257290	806	940	1090	8.20e-08	143	45	82	16	4
unique_2374	190	372	3194	ENSP00000397550	209	403	488	2.13e-06	207	57	114	36	6
unique_2374	259	372	3194	ENSP00000442656	321	444	547	0.004	132	37	69	26	4
unique_2380	1	82	270	ENSP00000478469	719	804	821	1.23e-04	86	26	56	4	30
unique_2380	1	82	270	ENSP00000384229	719	804	821	1.23e-04	86	26	56	4	30
unique_2405	2	264	478	ENSP00000414914	464	745	807	8.41e-14	290	73	182	35	55
unique_2405	114	259	478	ENSP00000257290	795	942	1090	3.50e-11	152	43	99	10	31
unique_2405	82	208	478	ENSP00000489707	304	441	533	7.82e-07	146	37	82	27	27
unique_2405	82	223	478	ENSP00000397550	277	442	488	0.003	171	42	95	34	30
unique_2405	82	208	478	ENSP00000442656	318	455	547	0.005	143	35	87	21	27
unique_2407	9	214	296	ENSP00000414914	478	708	807	7.97e-14	235	64	138	33	70
unique_2407	1	209	296	ENSP00000489707	232	455	533	1.45e-10	236	68	129	39	71
unique_2407	81	202	296	ENSP00000257290	774	898	1090	2.38e-09	128	40	79	9	41
unique_2407	7	194	296	ENSP00000397550	211	414	488	3.73e-06	219	53	120	46	64
unique_2407	120	237	296	ENSP00000442656	372	504	547	4.43e-05	143	38	70	35	40
unique_2410	2	199	282	ENSP00000414914	471	690	807	1.63e-16	221	55	142	24	70
unique_2410	9	197	282	ENSP00000489707	240	441	533	3.57e-11	212	51	128	33	67
unique_2410	105	255	282	ENSP00000257290	795	948	1090	2.75e-10	155	37	113	5	88
unique_2410	8	106	282	ENSP00000257290	603	708	1090	0.001	107	28	70	9	88
unique_2410	7	197	282	ENSP00000397550	211	414	488	5.80e-08	215	49	131	35	68
unique_2410	124	197	282	ENSP00000442656	372	455	547	4.59e-06	84	26	48	10	26
unique_2440	354	473	1076	ENSP00000308117	235	343	758	6.07e-15	123	45	61	17	46
unique_2440	304	426	1076	ENSP00000308117	232	346	758	6.39e-12	126	41	71	14	46
unique_2440	290	390	1076	ENSP00000308117	256	351	758	7.64e-11	103	44	50	9	46
unique_2440	850	963	1076	ENSP00000308117	242	352	758	6.72e-10	117	41	67	9	46
unique_2440	749	802	1076	ENSP00000308117	305	350	758	1.38e-04	54	23	23	8	46
unique_2440	933	1057	1076	ENSP00000308117	242	345	758	6.53e-04	126	36	67	23	46
unique_2440	782	875	1076	ENSP00000308117	289	347	758	0.002	95	25	33	37	46
unique_2440	333	391	1076	ENSP00000378888	130	185	294	2.20e-08	60	26	29	5	15
unique_2440	904	961	1076	ENSP00000378888	130	183	294	5.54e-05	58	22	32	4	15
unique_2440	374	433	1076	ENSP00000378888	130	185	294	2.58e-04	61	22	33	6	15
unique_2440	333	391	1076	ENSP00000398893	130	185	294	2.20e-08	60	26	29	5	15
unique_2440	904	961	1076	ENSP00000398893	130	183	294	5.54e-05	58	22	32	4	15
unique_2440	374	433	1076	ENSP00000398893	130	185	294	2.58e-04	61	22	33	6	15
unique_2440	333	391	1076	ENSP00000390866	130	185	294	2.20e-08	60	26	29	5	15
unique_2440	904	961	1076	ENSP00000390866	130	183	294	5.54e-05	58	22	32	4	15
unique_2440	374	433	1076	ENSP00000390866	130	185	294	2.58e-04	61	22	33	6	15
unique_2440	333	391	1076	ENSP00000397426	130	185	294	2.20e-08	60	26	29	5	15
unique_2440	904	961	1076	ENSP00000397426	130	183	294	5.54e-05	58	22	32	4	15
unique_2440	374	433	1076	ENSP00000397426	130	185	294	2.58e-04	61	22	33	6	15
unique_2440	291	391	1076	ENSP00000371633	594	667	761	6.81e-05	106	34	35	37	9
unique_2440	335	394	1076	ENSP00000354536	643	704	1295	2.60e-04	71	25	26	20	6
unique_2448	138	199	267	ENSP00000261488	142	196	644	0.001	62	20	35	7	23
unique_2477	226	266	377	ENSP00000442656	92	132	547	0.010	41	13	28	0	11
unique_2490	273	367	2965	ENSP00000478469	728	814	821	1.65e-04	95	27	60	8	3
unique_2490	273	367	2965	ENSP00000384229	728	814	821	1.65e-04	95	27	60	8	3
unique_2506	182	286	591	ENSP00000365840	138	239	485	5.20e-05	105	26	76	3	18
unique_2514	764	886	2519	ENSP00000478469	725	820	821	1.85e-04	126	38	55	33	5
unique_2514	764	886	2519	ENSP00000384229	725	820	821	1.85e-04	126	38	55	33	5
unique_2519	14	475	564	ENSP00000360637	3	384	465	6.80e-14	467	99	278	90	82
unique_2541	2	268	1405	ENSP00000414914	471	764	807	4.44e-20	299	78	184	37	19
unique_2541	1	194	1405	ENSP00000489707	232	440	533	2.13e-11	222	61	120	41	14
unique_2541	4	203	1405	ENSP00000397550	208	435	488	9.75e-11	241	63	124	54	14
unique_2541	101	243	1405	ENSP00000257290	793	940	1090	5.97e-09	151	44	96	11	10
unique_2541	72	194	1405	ENSP00000442656	315	454	547	1.53e-06	143	38	82	23	9
unique_2557	191	224	817	ENSP00000362774	411	445	1192	0.002	35	16	18	1	8
unique_2557	113	143	817	ENSP00000362774	411	440	1192	0.006	31	16	14	1	8
unique_2561	523	562	1198	ENSP00000362774	411	450	1192	0.006	40	14	26	0	3
unique_2564	76	142	931	ENSP00000296452	2941	3000	3927	0.007	67	24	36	7	7
unique_2569	301	412	544	ENSP00000403518	270	383	868	3.65e-04	116	33	77	6	21
unique_2569	301	412	544	ENSP00000382004	371	484	969	3.69e-04	116	33	77	6	21
unique_2569	301	412	544	ENSP00000436744	317	430	886	3.70e-04	116	33	77	6	21
unique_2585	977	1113	1113	ENSP00000497274	1408	1540	1546	1.38e-15	140	48	82	10	19
unique_2585	790	869	1113	ENSP00000497274	1316	1395	1546	2.00e-08	80	26	54	0	19
unique_2585	988	1093	1113	ENSP00000497274	743	849	1546	5.44e-07	110	33	70	7	19
unique_2585	1007	1103	1113	ENSP00000494751	1130	1225	1279	9.58e-10	97	30	66	1	25
unique_2585	907	1094	1113	ENSP00000494751	445	622	1279	1.48e-08	198	53	115	30	25
unique_2585	804	869	1113	ENSP00000494751	1024	1088	1279	8.20e-06	66	23	42	1	25
unique_2585	791	872	1113	ENSP00000494751	428	496	1279	3.75e-04	82	24	45	13	25
unique_2585	999	1088	1113	ENSP00000291524	206	297	664	3.04e-08	92	33	57	2	14
unique_2585	783	843	1113	ENSP00000291524	90	153	664	1.14e-05	64	24	37	3	14
unique_2585	999	1088	1113	ENSP00000381475	211	302	669	3.08e-08	92	33	57	2	14
unique_2585	783	843	1113	ENSP00000381475	95	158	669	1.08e-05	64	24	37	3	14
unique_2585	1007	1093	1113	ENSP00000498246	186	274	656	1.00e-05	89	28	59	2	8
unique_2585	800	871	1113	ENSP00000363868	925	996	2262	6.38e-04	73	20	51	2	6
unique_2602	108	327	1497	ENSP00000257290	595	826	1090	3.65e-06	244	59	149	36	15
unique_2657	370	805	1559	ENSP00000494134	44	493	600	5.74e-80	460	150	276	34	28
unique_2657	370	805	1559	ENSP00000496348	44	493	600	5.74e-80	460	150	276	34	28
unique_2657	370	805	1559	ENSP00000496390	44	493	600	5.74e-80	460	150	276	34	28
unique_2657	370	805	1559	ENSP00000494136	44	493	600	5.74e-80	460	150	276	34	28
unique_2657	370	805	1559	ENSP00000496064	44	493	600	5.74e-80	460	150	276	34	28
unique_2657	370	805	1559	ENSP00000287766	44	493	600	5.74e-80	460	150	276	34	28
unique_2657	1337	1407	1559	ENSP00000275358	1327	1390	1591	0.001	74	24	37	13	5
unique_2718	231	337	1742	ENSP00000414914	522	645	807	9.26e-06	124	28	79	17	6
unique_2718	212	360	1742	ENSP00000397550	231	386	488	0.006	163	39	103	21	9
unique_2726	70	252	2020	ENSP00000489707	240	440	533	4.67e-12	203	56	125	22	9
unique_2726	70	332	2020	ENSP00000414914	478	756	807	5.34e-12	297	70	175	52	13
unique_2726	61	252	2020	ENSP00000397550	204	413	488	1.16e-11	214	60	128	26	10
unique_2726	61	252	2020	ENSP00000442656	204	454	547	1.53e-08	256	64	123	69	10
unique_2726	152	324	2020	ENSP00000257290	790	953	1090	2.01e-07	180	46	111	23	9
unique_2771	247	482	558	ENSP00000414914	472	706	807	1.04e-05	258	61	152	45	42
unique_2771	246	472	558	ENSP00000397550	206	439	488	1.33e-04	263	64	134	65	41
unique_2771	372	461	558	ENSP00000257290	796	889	1090	1.61e-04	96	27	61	8	16
unique_2771	236	460	558	ENSP00000489707	225	440	533	2.73e-04	244	61	136	47	40
unique_2771	390	460	558	ENSP00000442656	372	454	547	0.002	83	23	48	12	13
unique_2772	192	427	503	ENSP00000414914	472	706	807	5.53e-06	256	61	154	41	47
unique_2772	248	422	503	ENSP00000257290	711	904	1090	8.50e-05	205	52	112	41	35
unique_2772	335	417	503	ENSP00000397550	331	439	488	1.66e-04	112	32	48	32	17
unique_2772	335	405	503	ENSP00000442656	372	454	547	6.77e-04	86	25	43	18	14
unique_2772	295	405	503	ENSP00000489707	317	440	533	8.71e-04	128	33	74	21	22
unique_2809	83	276	323	ENSP00000257290	773	954	1090	1.85e-07	199	50	127	22	60
unique_2809	6	215	323	ENSP00000414914	470	698	807	4.10e-06	242	55	142	45	65
unique_2810	678	977	2568	ENSP00000185942	302	593	710	6.76e-07	308	73	211	24	18
unique_2810	564	1020	2568	ENSP00000185942	63	492	710	4.04e-06	470	93	324	53	18
unique_2813	121	516	530	ENSP00000381634	59	477	488	9.79e-07	431	90	294	47	75
unique_2828	568	933	934	ENSP00000257290	631	956	1090	2.72e-21	381	102	209	70	39
unique_2828	721	931	934	ENSP00000414914	566	752	807	2.39e-17	219	66	113	40	41
unique_2828	459	626	934	ENSP00000414914	397	567	807	3.67e-04	177	50	112	15	41
unique_2828	733	932	934	ENSP00000489707	317	526	533	3.76e-08	226	58	126	42	32
unique_2828	530	626	934	ENSP00000489707	233	321	533	3.29e-04	101	26	59	16	32
unique_2828	749	927	934	ENSP00000442656	347	535	547	4.12e-07	205	55	108	42	30
unique_2828	508	612	934	ENSP00000442656	189	276	547	0.008	106	30	57	19	30
unique_2828	508	654	934	ENSP00000397550	189	319	488	2.76e-05	152	42	84	26	30
unique_2828	749	878	934	ENSP00000397550	306	445	488	3.76e-05	157	43	70	44	30
unique_2848	290	471	1542	ENSP00000414914	506	696	807	3.70e-08	211	57	105	49	12
unique_2848	332	465	1542	ENSP00000489707	305	440	533	7.95e-06	152	45	73	34	9
unique_2848	364	471	1542	ENSP00000257290	800	897	1090	1.09e-04	114	34	58	22	7
unique_2848	298	472	1542	ENSP00000397550	238	425	488	3.84e-04	202	56	105	41	11
unique_2848	378	463	1542	ENSP00000442656	372	452	547	0.001	95	31	41	23	6
unique_2870	1459	1569	1598	ENSP00000346845	220	333	899	0.005	114	27	84	3	7
unique_2870	1459	1569	1598	ENSP00000369207	234	347	1002	0.006	114	27	84	3	7
unique_2876	667	1085	1230	ENSP00000442810	61	494	558	4.50e-89	450	195	208	47	34
unique_2889	157	507	525	ENSP00000497274	1180	1523	1546	3.04e-29	369	101	225	43	69
unique_2889	300	516	525	ENSP00000497274	657	859	1546	3.32e-19	220	64	136	20	69
unique_2889	276	517	525	ENSP00000494751	991	1226	1279	8.97e-20	247	67	164	16	46
unique_2889	295	507	525	ENSP00000494751	426	622	1279	6.26e-19	214	63	133	18	46
unique_2889	296	500	525	ENSP00000291524	97	296	664	1.07e-08	212	56	137	19	39
unique_2889	296	500	525	ENSP00000381475	102	301	669	1.25e-08	212	56	137	19	39
unique_2889	297	494	525	ENSP00000363868	916	1107	2262	2.81e-06	200	42	148	10	38
unique_2889	230	514	525	ENSP00000498246	4	283	656	3.37e-04	292	63	210	19	54
unique_2898	50	117	133	ENSP00000247207	289	365	640	0.005	81	26	38	17	51
unique_2923	2343	2472	2492	ENSP00000478469	700	815	821	2.02e-04	131	39	76	16	5
unique_2923	2343	2472	2492	ENSP00000384229	700	815	821	2.02e-04	131	39	76	16	5
unique_2942	164	406	975	ENSP00000498246	61	299	656	6.11e-50	244	101	137	6	53
unique_2942	648	920	975	ENSP00000498246	325	586	656	1.79e-25	274	71	190	13	53
unique_2942	160	404	975	ENSP00000381475	90	330	669	3.11e-48	252	104	130	18	42
unique_2942	763	925	975	ENSP00000381475	446	609	669	4.77e-16	164	47	116	1	42
unique_2942	160	404	975	ENSP00000291524	85	325	664	3.18e-48	252	104	130	18	42
unique_2942	763	925	975	ENSP00000291524	441	604	664	5.67e-16	164	47	116	1	42
unique_2942	163	377	975	ENSP00000363868	912	1115	2262	4.25e-15	218	59	142	17	23
unique_2942	176	384	975	ENSP00000363868	1938	2135	2262	1.34e-14	215	63	129	23	23
unique_2942	149	375	975	ENSP00000494751	413	615	1279	1.74e-12	231	62	137	32	23
unique_2942	161	323	975	ENSP00000494751	1007	1161	1279	0.004	176	44	98	34	23
unique_2942	150	388	975	ENSP00000497274	641	853	1546	7.82e-06	246	60	146	40	25
unique_2978	744	982	1007	ENSP00000414914	471	746	807	1.59e-06	295	70	150	75	24
unique_2978	826	938	1007	ENSP00000257290	773	888	1090	3.56e-04	118	30	81	7	11
unique_2978	751	938	1007	ENSP00000397550	213	413	488	0.001	220	54	115	51	19
unique_3005	183	282	1872	ENSP00000384126	492	586	663	0.005	101	35	59	7	5
unique_3046	87	164	240	ENSP00000346845	232	336	899	3.53e-04	105	30	48	27	33
unique_3046	87	164	240	ENSP00000369207	246	350	1002	4.32e-04	105	30	48	27	33
unique_3051	251	476	553	ENSP00000414914	472	688	807	4.10e-05	245	51	147	47	41
unique_3051	249	449	553	ENSP00000442656	205	425	547	1.34e-04	232	53	137	42	36
unique_3062	4	33	65	ENSP00000455897	780	809	1457	0.004	30	11	19	0	46
unique_3080	1482	1566	2779	ENSP00000346845	236	322	899	0.001	90	26	56	8	3
unique_3099	4595	4697	4919	ENSP00000185942	276	382	710	0.004	112	29	69	14	2
unique_3100	660	891	993	ENSP00000414914	447	709	807	2.61e-12	264	70	161	33	23
unique_3100	793	878	993	ENSP00000257290	805	896	1090	6.20e-11	92	33	53	6	9
unique_3100	681	871	993	ENSP00000489707	232	440	533	2.87e-10	213	60	127	26	19
unique_3100	688	878	993	ENSP00000397550	212	433	488	4.91e-07	226	57	130	39	19
unique_3100	756	850	993	ENSP00000442656	319	427	547	1.22e-05	110	31	63	16	10
unique_3100	516	641	993	ENSP00000321427	508	629	989	2.95e-05	126	29	93	4	19
unique_3100	193	254	993	ENSP00000321427	555	616	989	3.92e-04	62	20	42	0	19
unique_3129	76	282	566	ENSP00000414914	469	697	807	1.28e-11	235	62	139	34	37
unique_3129	51	271	566	ENSP00000397550	178	411	488	1.26e-08	251	65	139	47	39
unique_3129	71	273	566	ENSP00000489707	226	440	533	7.61e-08	228	52	138	38	36
unique_3129	180	282	566	ENSP00000257290	794	898	1090	8.41e-05	108	28	72	8	37
unique_3129	76	179	566	ENSP00000257290	590	696	1090	2.31e-04	113	31	67	15	37
unique_3129	51	271	566	ENSP00000442656	178	452	547	5.04e-04	288	67	141	80	39
unique_3154	737	898	1157	ENSP00000414914	586	746	807	3.00e-08	171	42	110	19	14
unique_3154	744	892	1157	ENSP00000257290	794	942	1090	2.03e-06	154	38	106	10	13
unique_3156	116	250	782	ENSP00000414914	579	709	807	7.07e-09	140	41	85	14	17
unique_3156	124	236	782	ENSP00000257290	781	896	1090	3.25e-07	123	38	68	17	14
unique_3160	42	289	536	ENSP00000414914	445	710	807	1.27e-13	277	70	167	40	46
unique_3160	71	265	536	ENSP00000489707	230	438	533	2.47e-12	224	61	119	44	36
unique_3160	181	322	536	ENSP00000257290	801	942	1090	1.19e-09	148	44	92	12	26
unique_3160	81	274	536	ENSP00000397550	213	433	488	1.66e-09	233	60	122	51	36
unique_3160	149	265	536	ENSP00000442656	320	452	547	6.35e-07	138	39	73	26	22
unique_3175	232	264	289	ENSP00000265162	226	258	958	7.79e-05	33	12	21	0	11
unique_3209	2280	2388	2576	ENSP00000478469	724	820	821	2.48e-05	109	30	67	12	8
unique_3209	2310	2400	2576	ENSP00000478469	729	820	821	4.53e-05	95	33	55	7	8
unique_3209	1089	1165	2576	ENSP00000478469	724	806	821	1.62e-04	85	29	46	10	8
unique_3209	1090	1161	2576	ENSP00000478469	747	820	821	8.09e-04	76	26	44	6	8
unique_3209	2306	2419	2576	ENSP00000478469	698	820	821	0.003	125	35	77	13	8
unique_3209	2280	2388	2576	ENSP00000384229	724	820	821	2.48e-05	109	30	67	12	8
unique_3209	2310	2400	2576	ENSP00000384229	729	820	821	4.53e-05	95	33	55	7	8
unique_3209	1089	1165	2576	ENSP00000384229	724	806	821	1.62e-04	85	29	46	10	8
unique_3209	1090	1161	2576	ENSP00000384229	747	820	821	8.09e-04	76	26	44	6	8
unique_3209	2306	2419	2576	ENSP00000384229	698	820	821	0.003	125	35	77	13	8
unique_3209	1126	1180	2576	ENSP00000346845	256	326	899	0.002	71	25	30	16	2
unique_3209	1126	1180	2576	ENSP00000369207	270	340	1002	0.002	71	25	30	16	2
unique_3209	1108	1153	2576	ENSP00000343795	466	506	507	0.007	46	17	24	5	2
unique_3214	519	536	1250	ENSP00000464447	71	88	460	0.005	18	12	6	0	1
unique_3229	178	549	574	ENSP00000271651	30	326	330	4.51e-17	387	93	189	105	65
unique_3250	5076	5228	7564	ENSP00000369207	234	390	1002	0.008	157	36	117	4	2
unique_3250	5076	5228	7564	ENSP00000346845	220	376	899	0.008	157	36	117	4	2
unique_3256	38	256	575	ENSP00000414914	474	721	807	7.06e-07	257	58	152	47	38
unique_3256	132	188	575	ENSP00000257290	795	848	1090	0.002	57	17	37	3	10
unique_3259	2733	2888	3568	ENSP00000414914	594	754	807	1.34e-11	169	50	98	21	4
unique_3259	2711	2893	3568	ENSP00000257290	775	965	1090	9.94e-07	203	50	121	32	5
unique_3259	2728	2824	3568	ENSP00000489707	326	436	533	2.85e-06	115	34	59	22	3
unique_3259	2728	2824	3568	ENSP00000442656	340	450	547	1.15e-05	111	36	61	14	3
unique_3259	2728	2824	3568	ENSP00000397550	299	409	488	1.58e-05	111	36	61	14	3
unique_3263	784	1129	1564	ENSP00000264938	114	456	835	3.98e-42	354	110	225	19	22
unique_3287	1559	1732	2132	ENSP00000414914	506	696	807	1.97e-10	199	51	115	33	8
unique_3287	1525	1794	2132	ENSP00000489707	227	510	533	9.02e-09	300	78	176	46	13
unique_3287	1525	1726	2132	ENSP00000397550	200	415	488	3.13e-07	232	61	125	46	9
unique_3287	1635	1777	2132	ENSP00000257290	792	940	1090	2.70e-05	159	38	95	26	7
unique_3287	1600	1726	2132	ENSP00000442656	315	456	547	1.04e-04	150	43	76	31	6
unique_3288	102	229	339	ENSP00000308117	235	352	758	0.002	132	39	75	18	38
unique_3294	155	250	806	ENSP00000257290	769	854	1090	3.25e-05	99	29	54	16	12
unique_3294	170	239	806	ENSP00000414914	586	642	807	5.61e-05	70	24	33	13	9
unique_3322	316	426	6072	ENSP00000478469	723	818	821	1.19e-07	111	36	60	15	2
unique_3322	341	447	6072	ENSP00000478469	725	816	821	1.37e-04	110	37	52	21	2
unique_3322	316	426	6072	ENSP00000384229	723	818	821	1.19e-07	111	36	60	15	2
unique_3322	341	447	6072	ENSP00000384229	725	816	821	1.37e-04	110	37	52	21	2
unique_3322	332	447	6072	ENSP00000346845	191	333	899	2.76e-06	143	41	75	27	2
unique_3322	326	437	6072	ENSP00000346845	221	346	899	3.78e-06	127	39	72	16	2
unique_3322	332	447	6072	ENSP00000369207	205	347	1002	3.36e-06	143	41	75	27	2
unique_3322	326	437	6072	ENSP00000369207	235	360	1002	4.44e-06	127	39	72	16	2
unique_3327	424	461	513	ENSP00000300900	203	242	313	1.00e-06	40	21	17	2	7
unique_3336	122	601	618	ENSP00000442011	127	580	656	7.23e-53	502	134	298	70	78
unique_3336	122	601	618	ENSP00000336994	141	594	670	1.08e-52	502	134	298	70	78
unique_3363	9	191	385	ENSP00000414914	523	690	807	4.95e-15	189	49	113	27	48
unique_3363	99	191	385	ENSP00000257290	795	891	1090	2.16e-10	100	32	58	10	24
unique_3363	107	188	385	ENSP00000489707	340	440	533	2.96e-09	102	32	49	21	21
unique_3363	81	188	385	ENSP00000442656	327	454	547	9.67e-09	131	40	65	26	28
unique_3363	96	188	385	ENSP00000397550	302	413	488	1.45e-08	115	37	53	25	24
unique_3372	16	54	265	ENSP00000369207	101	139	1002	0.006	39	16	23	0	15
unique_3372	16	54	265	ENSP00000346845	87	125	899	0.006	39	16	23	0	15
unique_3390	10	70	228	ENSP00000357143	127	194	291	7.72e-04	68	25	36	7	27
unique_3402	524	726	782	ENSP00000381475	68	267	669	3.64e-12	214	64	125	25	46
unique_3402	214	372	782	ENSP00000381475	109	250	669	1.12e-04	168	44	89	35	46
unique_3402	524	709	782	ENSP00000291524	63	245	664	4.49e-12	197	63	109	25	44
unique_3402	214	372	782	ENSP00000291524	104	245	664	1.33e-04	168	44	89	35	44
unique_3402	566	736	782	ENSP00000363868	909	1091	2262	4.01e-07	184	47	123	14	50
unique_3402	586	732	782	ENSP00000363868	1942	2102	2262	9.75e-07	164	48	96	20	50
unique_3402	218	425	782	ENSP00000363868	1939	2119	2262	0.002	215	55	119	41	50
unique_3402	204	372	782	ENSP00000363868	911	1064	2262	0.006	170	37	116	17	50
unique_3402	532	737	782	ENSP00000497274	621	825	1546	1.49e-06	225	56	130	39	53
unique_3402	210	416	782	ENSP00000497274	656	828	1546	5.60e-04	210	52	118	40	53
unique_3402	573	709	782	ENSP00000494751	428	566	1279	2.11e-06	151	43	82	26	37
unique_3402	339	413	782	ENSP00000494751	533	597	1279	2.84e-05	75	26	39	10	37
unique_3402	167	240	782	ENSP00000494751	978	1043	1279	5.98e-04	77	27	36	14	37
unique_3402	587	720	782	ENSP00000498246	77	228	656	2.97e-05	162	48	76	38	36
unique_3402	222	372	782	ENSP00000498246	77	217	656	4.50e-04	166	43	83	40	36
unique_3431	199	313	492	ENSP00000414914	596	709	807	9.12e-11	118	34	77	7	23
unique_3431	199	346	492	ENSP00000257290	797	940	1090	4.22e-10	155	42	95	18	30
unique_3431	169	298	492	ENSP00000442656	318	460	547	1.52e-07	149	41	83	25	26
unique_3431	161	298	492	ENSP00000397550	268	419	488	2.51e-07	158	43	89	26	28
unique_3431	169	288	492	ENSP00000489707	304	436	533	6.47e-07	139	39	75	25	24
unique_3432	26	145	347	ENSP00000371633	581	723	761	1.29e-06	146	42	75	29	46
unique_3432	118	183	347	ENSP00000371633	583	662	761	1.41e-05	80	27	39	14	46
unique_3432	128	183	347	ENSP00000378888	130	180	294	2.22e-04	56	20	31	5	16
unique_3432	128	183	347	ENSP00000398893	130	180	294	2.22e-04	56	20	31	5	16
unique_3432	128	183	347	ENSP00000390866	130	180	294	2.22e-04	56	20	31	5	16
unique_3432	128	183	347	ENSP00000397426	130	180	294	2.22e-04	56	20	31	5	16
unique_3432	19	94	347	ENSP00000308117	275	343	758	0.003	76	24	45	7	22
unique_3433	69	271	400	ENSP00000397550	198	413	488	1.69e-11	227	63	129	35	51
unique_3433	82	332	400	ENSP00000489707	237	515	533	2.82e-10	289	71	170	48	63
unique_3433	69	283	400	ENSP00000442656	198	466	547	1.63e-07	280	69	135	76	54
unique_3433	179	287	400	ENSP00000257290	795	906	1090	5.01e-06	116	33	72	11	27
unique_3435	1898	2003	2014	ENSP00000414914	658	759	807	5.19e-06	107	28	73	6	5
unique_3437	23	234	404	ENSP00000414914	469	697	807	1.50e-10	241	55	145	41	52
unique_3437	128	276	404	ENSP00000257290	790	963	1090	6.78e-07	179	44	100	35	61
unique_3437	28	126	404	ENSP00000257290	595	690	1090	1.58e-04	101	32	62	7	61
unique_3437	10	223	404	ENSP00000397550	191	411	488	3.90e-06	238	59	138	41	53
unique_3437	106	223	404	ENSP00000442656	319	452	547	2.80e-04	138	32	82	24	29
unique_3437	13	281	404	ENSP00000489707	224	514	533	0.006	316	68	176	72	67
unique_3448	5	44	71	ENSP00000444928	295	336	356	0.009	42	15	25	2	56
unique_3451	268	354	384	ENSP00000321427	562	650	989	3.01e-04	90	25	61	4	23
unique_3466	1105	1207	1367	ENSP00000384126	314	417	663	0.006	108	38	61	9	18
unique_3466	768	889	1367	ENSP00000384126	469	575	663	0.007	122	31	76	15	18
unique_3466	827	908	1367	ENSP00000384126	49	130	663	0.008	84	28	52	4	18
unique_3487	54	255	581	ENSP00000414914	476	700	807	6.99e-15	228	60	139	29	35
unique_3487	37	240	581	ENSP00000397550	197	411	488	1.33e-14	230	65	124	41	35
unique_3487	54	240	581	ENSP00000489707	238	438	533	1.40e-12	217	59	112	46	32
unique_3487	37	240	581	ENSP00000442656	197	452	547	3.64e-10	271	65	124	82	35
unique_3487	148	249	581	ENSP00000257290	793	895	1090	8.07e-07	106	31	68	7	32
unique_3487	54	137	581	ENSP00000257290	597	684	1090	0.003	91	25	56	10	32
unique_3521	46	106	150	ENSP00000455374	125	173	651	0.002	61	23	26	12	41
unique_3582	214	298	416	ENSP00000348169	167	258	817	0.001	95	28	54	13	20
unique_3595	922	1088	1516	ENSP00000300289	332	486	506	2.82e-27	168	60	94	14	54
unique_3595	1061	1227	1516	ENSP00000300289	332	486	506	2.82e-27	168	60	94	14	54
unique_3595	1200	1366	1516	ENSP00000300289	332	486	506	2.82e-27	168	60	94	14	54
unique_3595	1339	1500	1516	ENSP00000300289	332	478	506	3.77e-24	163	58	88	17	54
unique_3595	694	818	1516	ENSP00000300289	367	487	506	2.87e-23	126	52	68	6	54
unique_3595	825	949	1516	ENSP00000300289	369	486	506	3.24e-22	127	54	62	11	54
unique_3595	724	825	1516	ENSP00000300289	48	138	506	1.61e-12	103	40	50	13	54
unique_3595	1396	1510	1516	ENSP00000300289	30	161	506	2.60e-11	140	44	63	33	54
unique_3595	979	1086	1516	ENSP00000300289	30	132	506	1.78e-09	111	35	65	11	54
unique_3595	1118	1225	1516	ENSP00000300289	30	132	506	1.78e-09	111	35	65	11	54
unique_3595	1257	1364	1516	ENSP00000300289	30	132	506	1.78e-09	111	35	65	11	54
unique_3595	856	947	1516	ENSP00000300289	48	132	506	1.86e-09	92	31	54	7	54
unique_3596	219	512	609	ENSP00000484952	115	391	795	1.20e-11	324	85	162	77	48
unique_3596	219	512	609	ENSP00000268171	115	391	795	1.20e-11	324	85	162	77	48
unique_3607	449	808	2287	ENSP00000264938	113	463	835	7.82e-20	366	89	256	21	16
unique_3614	123	275	542	ENSP00000414914	535	697	807	9.83e-05	173	46	97	30	28
unique_3623	835	1130	1241	ENSP00000484952	97	401	795	1.64e-09	340	78	183	79	24
unique_3623	835	1130	1241	ENSP00000268171	97	401	795	1.64e-09	340	78	183	79	24
unique_3625	72	242	571	ENSP00000381634	1	150	488	1.74e-05	172	43	106	23	30
unique_3661	24	283	493	ENSP00000414914	476	740	807	1.12e-05	283	63	179	41	53
unique_3661	99	220	493	ENSP00000489707	303	438	533	1.95e-05	137	32	89	16	25
unique_3661	134	283	493	ENSP00000257290	801	942	1090	4.82e-05	154	32	106	16	30
unique_3661	99	220	493	ENSP00000442656	317	452	547	8.08e-05	139	37	82	20	25
unique_3661	99	220	493	ENSP00000397550	276	411	488	1.12e-04	139	37	82	20	25
unique_3662	369	599	1213	ENSP00000403885	169	370	1122	4.30e-15	233	69	131	33	21
unique_3662	370	594	1213	ENSP00000403885	837	1028	1122	2.83e-08	239	61	117	61	21
unique_3662	364	594	1213	ENSP00000403885	588	818	1122	6.02e-08	256	62	144	50	21
unique_3662	364	613	1213	ENSP00000403885	271	487	1122	2.22e-07	255	62	150	43	21
unique_3662	364	601	1213	ENSP00000403885	56	265	1122	2.79e-07	241	57	150	34	21
unique_3662	364	526	1213	ENSP00000403885	483	624	1122	7.01e-07	170	45	90	35	21
unique_3662	482	607	1213	ENSP00000403885	51	163	1122	1.12e-06	129	40	70	19	21
unique_3662	364	478	1213	ENSP00000403885	934	1037	1122	3.14e-06	115	36	68	11	21
unique_3673	1612	1659	3601	ENSP00000464447	383	429	460	0.002	48	17	30	1	1
unique_3704	293	540	630	ENSP00000414914	457	688	807	1.04e-06	273	57	150	66	39
unique_3704	441	540	630	ENSP00000257290	790	889	1090	2.96e-04	110	30	60	20	16
unique_3704	464	537	630	ENSP00000489707	357	438	533	3.19e-04	82	21	53	8	12
unique_3704	464	537	630	ENSP00000442656	371	452	547	5.39e-04	82	24	50	8	12
unique_3704	464	546	630	ENSP00000397550	330	433	488	8.06e-04	104	27	56	21	13
unique_3708	86	237	483	ENSP00000365840	219	354	485	3.26e-04	156	44	88	24	31
unique_3726	383	454	2495	ENSP00000478469	739	818	821	0.001	80	23	49	8	3
unique_3726	383	454	2495	ENSP00000384229	739	818	821	0.001	80	23	49	8	3
unique_3759	367	525	540	ENSP00000499921	143	296	313	4.41e-31	159	62	92	5	29
unique_3759	367	525	540	ENSP00000500668	143	296	313	4.41e-31	159	62	92	5	29
unique_3760	568	978	1604	ENSP00000424603	210	658	819	2.37e-33	459	122	279	58	26
unique_3777	132	375	603	ENSP00000414914	476	743	807	6.15e-10	276	69	167	40	40
unique_3777	134	325	603	ENSP00000397550	213	434	488	2.25e-07	233	63	118	52	32
unique_3777	231	370	603	ENSP00000257290	801	940	1090	2.93e-06	146	40	94	12	23
unique_3777	131	315	603	ENSP00000489707	237	438	533	4.58e-06	212	55	120	37	31
unique_3777	197	315	603	ENSP00000442656	318	452	547	1.09e-05	141	41	72	28	20
unique_3829	1036	1289	1476	ENSP00000414914	472	745	807	1.66e-16	279	67	182	30	17
unique_3829	1144	1284	1476	ENSP00000257290	801	942	1090	6.90e-10	151	41	91	19	16
unique_3829	1034	1123	1476	ENSP00000257290	591	686	1090	0.007	98	27	61	10	16
unique_3829	1029	1246	1476	ENSP00000489707	227	454	533	1.70e-09	242	58	146	38	15
unique_3829	1029	1234	1476	ENSP00000397550	200	417	488	1.13e-08	230	59	135	36	14
unique_3829	1104	1246	1476	ENSP00000442656	316	468	547	2.66e-05	163	45	88	30	10
unique_3846	153	347	662	ENSP00000373620	47	226	574	6.69e-05	201	44	130	27	29
unique_3878	50	133	205	ENSP00000414914	600	689	807	8.46e-05	91	24	59	8	41
unique_3878	62	131	205	ENSP00000442656	371	454	547	2.33e-04	84	27	43	14	34
unique_3878	62	131	205	ENSP00000397550	330	413	488	3.39e-04	84	27	43	14	34
unique_3878	62	126	205	ENSP00000489707	357	435	533	0.002	79	24	41	14	32
unique_3878	50	133	205	ENSP00000257290	801	890	1090	0.009	91	21	62	8	41
unique_3943	199	432	512	ENSP00000484952	149	382	795	9.17e-09	267	68	133	66	46
unique_3943	199	432	512	ENSP00000268171	149	382	795	9.17e-09	267	68	133	66	46
unique_3951	190	626	1089	ENSP00000247207	1	401	640	6.21e-33	445	117	276	52	40
unique_3970	1725	1805	3095	ENSP00000369207	270	347	1002	0.006	81	20	58	3	3
unique_3977	857	1091	1145	ENSP00000360637	122	389	465	1.28e-06	270	67	166	37	21
unique_4004	374	533	555	ENSP00000373620	401	552	574	2.69e-06	165	47	100	18	49
unique_4004	19	132	555	ENSP00000373620	33	149	574	4.14e-05	118	31	82	5	49
unique_4007	19	563	567	ENSP00000373620	33	552	574	9.91e-11	575	136	354	85	96
unique_4018	110	211	216	ENSP00000478469	725	819	821	4.54e-04	105	30	62	13	48
unique_4018	108	196	216	ENSP00000478469	741	819	821	0.001	89	26	53	10	48
unique_4018	110	211	216	ENSP00000384229	725	819	821	4.54e-04	105	30	62	13	48
unique_4018	108	196	216	ENSP00000384229	741	819	821	0.001	89	26	53	10	48
unique_4084	342	562	639	ENSP00000185942	180	390	710	0.002	225	50	157	18	35
unique_4094	75	207	318	ENSP00000448517	76	200	444	2.50e-04	137	36	85	16	42
unique_4143	66	126	193	ENSP00000351605	551	614	707	0.007	64	20	41	3	32
unique_4203	61	278	296	ENSP00000275358	1346	1583	1591	4.49e-14	252	72	132	48	80
unique_4203	43	236	296	ENSP00000275358	1391	1587	1591	2.61e-11	199	63	129	7	80
unique_4203	58	276	296	ENSP00000275358	1201	1421	1591	1.80e-07	238	65	137	36	80
unique_4203	172	279	296	ENSP00000275358	1298	1392	1591	1.02e-05	110	33	60	17	80
unique_4203	61	183	296	ENSP00000513002	486	641	781	3.39e-08	158	53	68	37	42
unique_4203	50	289	296	ENSP00000365351	104	362	495	3.39e-07	279	83	137	59	81
unique_4203	50	269	296	ENSP00000365351	194	438	495	3.18e-05	265	73	127	65	81
unique_4203	51	289	296	ENSP00000365332	12	269	402	1.71e-06	278	82	137	59	84
unique_4203	50	269	296	ENSP00000365332	101	345	402	2.80e-05	278	75	112	91	84
unique_4203	40	234	296	ENSP00000365332	136	396	402	0.008	264	75	117	72	84
unique_4203	50	118	296	ENSP00000504641	568	646	790	1.76e-04	79	32	37	10	23
unique_4203	128	174	296	ENSP00000354536	457	500	1295	1.81e-04	47	19	25	3	16
unique_4203	50	118	296	ENSP00000504205	568	646	799	1.84e-04	79	32	37	10	23
unique_4264	126	249	498	ENSP00000260197	1030	1173	2215	0.003	152	38	78	36	25
unique_4265	331	571	602	ENSP00000271651	129	317	330	1.35e-19	243	75	112	56	40
unique_4287	203	450	540	ENSP00000414914	457	688	807	6.85e-07	273	58	149	66	46
unique_4287	351	450	540	ENSP00000257290	790	889	1090	1.46e-04	110	31	59	20	19
unique_4287	374	447	540	ENSP00000489707	357	438	533	3.31e-04	82	20	54	8	14
unique_4287	374	470	540	ENSP00000397550	330	442	488	3.32e-04	118	29	63	26	18
unique_4287	374	447	540	ENSP00000442656	371	452	547	6.15e-04	82	23	51	8	14
unique_4325	83	124	124	ENSP00000385017	56	96	1508	0.005	42	16	25	1	34
unique_4327	445	496	704	ENSP00000261488	144	193	644	0.005	52	20	30	2	7
unique_4373	83	183	225	ENSP00000384126	49	155	663	7.04e-04	108	31	69	8	45
unique_4374	178	273	334	ENSP00000308117	251	341	758	0.003	100	33	54	13	29
unique_4428	600	671	706	ENSP00000257290	877	941	1090	0.002	72	18	47	7	10
unique_4436	238	297	881	ENSP00000231061	78	149	304	0.006	72	25	35	12	7
unique_4437	2506	2550	3001	ENSP00000371633	621	666	761	3.33e-07	46	22	23	1	3
unique_4437	2602	2646	3001	ENSP00000371633	621	666	761	1.44e-04	47	22	22	3	3
unique_4437	2581	2645	3001	ENSP00000308117	283	350	758	0.002	73	26	34	13	2
unique_4468	18	554	574	ENSP00000373620	21	555	574	0.0	537	296	239	2	94
unique_4478	213	518	563	ENSP00000414914	472	746	807	4.24e-07	329	64	188	77	54
unique_4478	284	384	563	ENSP00000489707	303	411	533	4.89e-04	111	28	71	12	18
unique_4478	202	384	563	ENSP00000397550	196	384	488	7.83e-04	199	52	121	26	33
unique_4478	278	384	563	ENSP00000442656	315	425	547	0.002	115	33	70	12	19
unique_4478	215	309	563	ENSP00000257290	595	693	1090	0.008	99	28	67	4	17
unique_4514	460	635	2227	ENSP00000489707	225	413	533	1.61e-07	195	50	120	25	8
unique_4514	564	664	2227	ENSP00000257290	798	898	1090	1.41e-06	105	30	67	8	5
unique_4514	459	648	2227	ENSP00000397550	202	400	488	1.84e-05	205	53	131	21	9
unique_4570	925	1028	2564	ENSP00000478469	738	820	821	6.88e-05	106	33	48	25	4
unique_4570	964	1028	2564	ENSP00000478469	737	802	821	8.35e-05	69	29	33	7	4
unique_4570	975	1030	2564	ENSP00000478469	729	786	821	2.51e-04	60	26	28	6	4
unique_4570	925	1028	2564	ENSP00000384229	738	820	821	6.88e-05	106	33	48	25	4
unique_4570	964	1028	2564	ENSP00000384229	737	802	821	8.35e-05	69	29	33	7	4
unique_4570	975	1030	2564	ENSP00000384229	729	786	821	2.51e-04	60	26	28	6	4
unique_4587	175	233	420	ENSP00000346845	268	325	899	0.004	59	23	35	1	14
unique_4587	175	233	420	ENSP00000369207	282	339	1002	0.005	59	23	35	1	14
unique_4597	112	326	359	ENSP00000414914	478	713	807	2.17e-16	247	69	135	43	60
unique_4597	107	297	359	ENSP00000397550	208	411	488	2.61e-11	211	56	128	27	53
unique_4597	208	306	359	ENSP00000257290	797	896	1090	5.96e-11	104	35	60	9	28
unique_4597	181	327	359	ENSP00000489707	307	480	533	4.50e-09	175	49	97	29	41
unique_4597	181	297	359	ENSP00000442656	321	452	547	4.32e-08	133	39	77	17	33
unique_4604	6001	6110	11945	ENSP00000346845	215	323	899	0.001	125	38	56	31	1
unique_4604	6001	6110	11945	ENSP00000369207	229	337	1002	0.001	125	38	56	31	1
unique_4643	80	656	666	ENSP00000373620	13	555	574	1.97e-119	578	204	338	36	87
unique_4649	992	1233	1446	ENSP00000381475	101	276	669	3.20e-06	245	61	112	72	21
unique_4649	637	702	1446	ENSP00000381475	201	264	669	0.003	66	22	42	2	21
unique_4649	992	1222	1446	ENSP00000291524	96	257	664	4.33e-06	231	58	104	69	21
unique_4649	637	702	1446	ENSP00000291524	196	259	664	0.003	66	22	42	2	21
unique_4649	359	468	1446	ENSP00000497274	652	770	1546	0.002	125	34	70	21	21
unique_4649	994	1026	1446	ENSP00000497274	654	686	1546	0.004	33	15	18	0	21
unique_4649	1177	1341	1446	ENSP00000497274	761	944	1546	0.006	186	47	116	23	21
unique_4649	557	714	1446	ENSP00000498246	101	246	656	0.003	168	41	95	32	11
unique_4649	985	1026	1446	ENSP00000494751	421	460	1279	0.003	42	18	22	2	9
unique_4649	636	716	1446	ENSP00000494751	517	597	1279	0.008	84	26	52	6	9
unique_4722	453	698	949	ENSP00000414914	467	738	807	1.54e-13	277	66	175	36	26
unique_4722	408	649	949	ENSP00000397550	163	413	488	2.42e-09	266	71	156	39	26
unique_4722	451	649	949	ENSP00000489707	227	440	533	2.76e-09	220	53	140	27	21
unique_4722	561	651	949	ENSP00000257290	798	890	1090	9.26e-08	93	29	62	2	21
unique_4722	445	549	949	ENSP00000257290	578	688	1090	0.006	119	34	63	22	21
unique_4722	527	649	949	ENSP00000442656	315	454	547	3.66e-07	141	40	82	19	13
unique_4734	20	71	144	ENSP00000261488	142	186	644	0.001	52	17	28	7	36
unique_4786	58	206	211	ENSP00000478469	699	819	821	7.01e-04	152	36	82	34	71
unique_4786	58	206	211	ENSP00000384229	699	819	821	7.01e-04	152	36	82	34	71
unique_4809	253	370	493	ENSP00000414914	569	684	807	1.13e-08	124	37	73	14	24
unique_4809	276	370	493	ENSP00000257290	790	885	1090	2.51e-05	99	27	65	7	19
unique_4809	201	374	493	ENSP00000489707	246	450	533	2.71e-04	207	53	119	35	35
unique_4811	205	395	511	ENSP00000414914	478	694	807	4.04e-16	219	60	129	30	37
unique_4811	305	412	511	ENSP00000257290	798	912	1090	1.80e-08	118	35	70	13	40
unique_4811	197	293	511	ENSP00000257290	591	688	1090	4.46e-04	98	24	73	1	40
unique_4811	199	390	511	ENSP00000397550	207	413	488	1.47e-06	219	54	126	39	38
unique_4811	274	390	511	ENSP00000489707	304	440	533	4.11e-06	142	40	72	30	23
unique_4811	274	369	511	ENSP00000442656	318	427	547	8.13e-05	111	31	64	16	19
unique_4834	52	167	260	ENSP00000434392	45	161	193	5.79e-04	120	29	84	7	45
unique_4834	163	207	260	ENSP00000366095	87	135	253	0.006	49	14	31	4	17
unique_4835	116	177	486	ENSP00000296452	1198	1250	3927	0.003	62	25	28	9	13
unique_4954	18	190	221	ENSP00000475168	20	193	197	1.67e-60	178	87	82	9	78
unique_4960	574	629	1909	ENSP00000414914	585	640	807	1.06e-04	56	18	38	0	3
unique_4960	578	629	1909	ENSP00000257290	790	841	1090	2.55e-04	52	19	33	0	3
unique_4960	602	631	1909	ENSP00000489707	358	387	533	6.25e-04	30	16	14	0	2
unique_4960	602	628	1909	ENSP00000442656	372	398	547	0.005	27	14	13	0	1
unique_4960	599	628	1909	ENSP00000397550	328	357	488	0.007	30	14	16	0	2
unique_4973	12	109	238	ENSP00000478469	711	808	821	0.006	105	33	58	14	41
unique_4973	12	109	238	ENSP00000384229	711	808	821	0.006	105	33	58	14	41
unique_4991	273	408	552	ENSP00000442656	372	533	547	4.19e-07	167	41	90	36	25
unique_4991	273	351	552	ENSP00000397550	331	414	488	6.50e-07	89	28	46	15	14
unique_4991	262	351	552	ENSP00000489707	339	441	533	5.66e-05	108	29	56	23	16
unique_5025	295	751	1029	ENSP00000494134	82	515	600	8.36e-10	468	88	335	45	44
unique_5025	295	751	1029	ENSP00000496348	82	515	600	8.36e-10	468	88	335	45	44
unique_5025	295	751	1029	ENSP00000496390	82	515	600	8.36e-10	468	88	335	45	44
unique_5025	295	751	1029	ENSP00000494136	82	515	600	8.36e-10	468	88	335	45	44
unique_5025	295	751	1029	ENSP00000496064	82	515	600	8.36e-10	468	88	335	45	44
unique_5025	295	751	1029	ENSP00000287766	82	515	600	8.36e-10	468	88	335	45	44
unique_5042	140	219	359	ENSP00000300289	378	457	506	9.07e-05	80	18	62	0	37
unique_5042	160	272	359	ENSP00000300289	49	158	506	9.31e-05	118	30	75	13	37
unique_5057	168	221	229	ENSP00000236192	51	104	142	1.93e-09	54	24	30	0	24
unique_5058	216	424	681	ENSP00000414914	475	710	807	9.19e-13	239	67	139	33	31
unique_5058	312	457	681	ENSP00000257290	797	942	1090	2.46e-07	152	42	98	12	21
unique_5058	219	400	681	ENSP00000489707	240	438	533	3.56e-06	212	58	111	43	27
unique_5058	219	410	681	ENSP00000397550	213	434	488	7.22e-04	236	58	120	58	28
unique_5078	59	311	374	ENSP00000424536	66	295	477	3.20e-06	256	57	170	29	68
unique_5078	59	119	374	ENSP00000402228	66	122	433	2.56e-04	61	18	39	4	16
unique_5079	156	248	652	ENSP00000373620	47	143	574	2.07e-08	97	30	63	4	14
unique_5112	195	488	570	ENSP00000464447	71	426	460	2.13e-04	383	87	180	116	52
unique_5113	397	436	611	ENSP00000380963	43	78	161	0.004	40	19	17	4	7
unique_5113	397	436	611	ENSP00000380964	43	78	172	0.005	40	19	17	4	7
unique_5125	755	966	1014	ENSP00000484952	193	402	795	0.004	232	54	136	42	21
unique_5125	755	966	1014	ENSP00000268171	193	402	795	0.004	232	54	136	42	21
unique_5143	1	68	2856	ENSP00000346845	261	324	899	5.09e-04	68	25	39	4	2
unique_5147	938	1225	1355	ENSP00000484312	318	617	635	1.03e-20	321	80	187	54	21
unique_5151	276	363	1151	ENSP00000346845	252	334	899	0.004	88	27	56	5	8
unique_5151	276	363	1151	ENSP00000369207	266	348	1002	0.005	88	27	56	5	8
unique_5172	1172	1360	2811	ENSP00000414914	478	688	807	1.89e-14	215	54	131	30	7
unique_5172	1264	1416	2811	ENSP00000257290	790	948	1090	1.10e-09	159	42	111	6	5
unique_5172	1172	1359	2811	ENSP00000489707	240	440	533	1.24e-05	214	57	118	39	7
unique_5172	1171	1359	2811	ENSP00000397550	212	413	488	9.82e-05	217	55	119	43	7
unique_5172	1239	1359	2811	ENSP00000442656	318	454	547	0.008	141	36	81	24	4
unique_5199	86	203	310	ENSP00000223051	689	797	802	0.002	123	33	71	19	38
unique_5210	9	215	350	ENSP00000414914	478	706	807	6.62e-14	235	65	136	34	59
unique_5210	9	296	350	ENSP00000489707	240	529	533	4.37e-11	321	83	174	64	82
unique_5210	7	196	350	ENSP00000397550	211	413	488	1.88e-08	212	55	126	31	54
unique_5210	107	205	350	ENSP00000257290	800	898	1090	6.39e-08	103	30	65	8	28
unique_5210	7	196	350	ENSP00000442656	211	454	547	3.91e-04	252	56	126	70	54
unique_5227	982	1264	1364	ENSP00000484952	122	409	795	4.23e-10	311	78	182	51	21
unique_5227	982	1264	1364	ENSP00000268171	122	409	795	4.23e-10	311	78	182	51	21
unique_5265	96	165	214	ENSP00000300289	35	106	506	0.001	72	17	53	2	33
unique_5266	1635	1677	2130	ENSP00000414914	598	640	807	3.26e-07	43	15	28	0	2
unique_5266	1629	1684	2130	ENSP00000257290	791	848	1090	1.96e-06	58	21	35	2	3
unique_5266	1652	1710	2130	ENSP00000489707	360	422	533	2.17e-05	63	24	35	4	3
unique_5266	1449	1714	2130	ENSP00000442656	174	440	547	1.04e-04	296	70	167	59	12
unique_5266	1652	1714	2130	ENSP00000397550	333	399	488	5.04e-04	70	21	39	10	3
unique_5285	122	397	811	ENSP00000498246	43	309	656	1.78e-52	277	105	161	11	66
unique_5285	484	740	811	ENSP00000498246	306	578	656	3.14e-12	277	61	192	24	66
unique_5285	53	423	811	ENSP00000291524	33	358	664	6.98e-47	372	119	206	47	77
unique_5285	498	748	811	ENSP00000291524	361	599	664	3.56e-11	258	63	169	26	77
unique_5285	53	423	811	ENSP00000381475	38	363	669	9.57e-47	372	119	206	47	77
unique_5285	498	748	811	ENSP00000381475	366	604	669	3.57e-11	258	63	169	26	77
unique_5285	135	366	811	ENSP00000363868	1914	2131	2262	5.65e-16	237	69	144	24	29
unique_5285	144	354	811	ENSP00000363868	914	1113	2262	3.31e-15	214	63	134	17	29
unique_5285	145	378	811	ENSP00000494751	427	639	1279	2.28e-07	237	49	161	27	29
unique_5285	156	361	811	ENSP00000497274	664	850	1546	1.11e-05	209	45	139	25	27
unique_5285	144	357	811	ENSP00000497274	1315	1519	1546	4.62e-04	221	46	152	23	27
unique_5305	138	369	547	ENSP00000414914	465	690	807	3.24e-11	257	64	137	56	42
unique_5305	242	369	547	ENSP00000257290	790	891	1090	2.52e-10	132	39	59	34	23
unique_5305	150	366	547	ENSP00000489707	240	440	533	1.23e-04	232	56	130	46	40
unique_5364	1	52	112	ENSP00000504303	26	81	449	0.005	56	15	37	4	46
unique_5364	1	52	112	ENSP00000486498	26	81	449	0.005	56	15	37	4	46
unique_5364	1	52	112	ENSP00000355746	26	81	449	0.005	56	15	37	4	46
unique_5374	2888	2979	3396	ENSP00000351605	580	670	707	0.005	98	35	50	13	3
unique_5379	1447	1774	2074	ENSP00000424603	427	727	819	3.64e-22	343	88	198	57	32
unique_5379	1039	1144	2074	ENSP00000424603	208	311	819	1.43e-13	106	43	61	2	32
unique_5379	1221	1343	2074	ENSP00000424603	304	408	819	1.32e-07	123	46	59	18	32
unique_5379	311	364	2074	ENSP00000424603	120	173	819	2.39e-05	54	19	35	0	32
unique_5379	2010	2066	2074	ENSP00000424603	749	804	819	5.56e-04	57	19	37	1	32
unique_5379	541	645	2074	ENSP00000478469	712	820	821	1.90e-05	110	40	64	6	6
unique_5379	513	629	2074	ENSP00000478469	703	819	821	0.004	122	42	70	10	6
unique_5379	541	645	2074	ENSP00000384229	712	820	821	1.90e-05	110	40	64	6	6
unique_5379	513	629	2074	ENSP00000384229	703	819	821	0.004	122	42	70	10	6
unique_5379	866	994	2074	ENSP00000346845	219	340	899	0.002	137	44	70	23	6
unique_5379	866	994	2074	ENSP00000369207	233	354	1002	0.003	137	44	70	23	6
unique_5395	75	319	368	ENSP00000384126	173	428	663	9.33e-12	258	77	166	15	67
unique_5395	123	295	368	ENSP00000384126	53	234	663	1.69e-08	186	57	112	17	67
unique_5395	76	313	368	ENSP00000384126	316	573	663	2.82e-08	259	78	159	22	67
unique_5395	230	317	368	ENSP00000384126	49	140	663	0.004	92	27	61	4	67
unique_5395	187	313	368	ENSP00000489143	93	270	421	0.003	179	42	84	53	35
unique_5398	3713	3796	4195	ENSP00000478469	729	811	821	8.61e-04	85	26	56	3	2
unique_5398	3713	3796	4195	ENSP00000384229	729	811	821	8.61e-04	85	26	56	3	2
unique_5401	48	265	392	ENSP00000414914	474	708	807	8.75e-12	257	72	124	61	56
unique_5401	137	245	392	ENSP00000257290	778	889	1090	1.79e-10	114	35	72	7	28
unique_5401	51	244	392	ENSP00000397550	212	413	488	0.006	218	48	130	40	49
unique_5412	740	958	4624	ENSP00000369207	241	467	1002	0.001	231	54	161	16	5
unique_5412	740	939	4624	ENSP00000346845	227	434	899	0.002	212	52	144	16	4
unique_5413	376	589	639	ENSP00000414914	488	747	807	1.01e-06	267	61	146	60	33
unique_5413	480	543	639	ENSP00000442656	371	448	547	0.002	79	25	38	16	10
unique_5413	480	543	639	ENSP00000397550	330	407	488	0.005	82	27	33	22	10
unique_5417	184	490	665	ENSP00000414914	474	778	807	2.49e-10	353	85	174	94	46
unique_5417	178	412	665	ENSP00000397550	203	413	488	1.74e-04	254	60	132	62	35
unique_5430	634	713	895	ENSP00000339168	21	100	272	0.007	80	22	58	0	9
unique_5460	541	778	797	ENSP00000497274	1332	1533	1546	6.87e-18	239	74	127	38	37
unique_5460	505	797	797	ENSP00000497274	634	880	1546	5.32e-15	294	72	174	48	37
unique_5460	505	778	797	ENSP00000494751	404	632	1279	3.32e-14	278	65	160	53	35
unique_5460	505	784	797	ENSP00000494751	990	1230	1279	5.20e-10	280	66	175	39	35
unique_5460	521	772	797	ENSP00000363868	911	1136	2262	3.35e-08	252	63	163	26	32
unique_5460	525	755	797	ENSP00000363868	1928	2147	2262	2.56e-05	244	61	146	37	32
unique_5460	521	767	797	ENSP00000381475	98	307	669	9.66e-07	250	61	146	43	31
unique_5460	521	767	797	ENSP00000291524	93	302	664	1.31e-06	250	61	146	43	31
unique_5460	526	705	797	ENSP00000498246	64	231	656	1.51e-06	182	50	116	16	23
unique_5466	703	794	810	ENSP00000478469	719	820	821	4.34e-04	102	37	55	10	12
unique_5466	719	798	810	ENSP00000478469	729	806	821	0.002	86	34	38	14	12
unique_5466	703	794	810	ENSP00000384229	719	820	821	4.34e-04	102	37	55	10	12
unique_5466	719	798	810	ENSP00000384229	729	806	821	0.002	86	34	38	14	12
unique_5482	220	707	1036	ENSP00000494134	47	479	600	8.99e-56	496	148	277	71	47
unique_5482	220	707	1036	ENSP00000496348	47	479	600	8.99e-56	496	148	277	71	47
unique_5482	220	707	1036	ENSP00000496390	47	479	600	8.99e-56	496	148	277	71	47
unique_5482	220	707	1036	ENSP00000494136	47	479	600	8.99e-56	496	148	277	71	47
unique_5482	220	707	1036	ENSP00000496064	47	479	600	8.99e-56	496	148	277	71	47
unique_5482	220	707	1036	ENSP00000287766	47	479	600	8.99e-56	496	148	277	71	47
unique_5487	314	350	1113	ENSP00000362774	403	442	1192	2.69e-04	40	19	18	3	11
unique_5487	355	441	1113	ENSP00000362774	411	492	1192	0.001	92	28	49	15	11
unique_5509	460	646	708	ENSP00000257770	317	513	575	1.03e-20	197	61	126	10	56
unique_5509	107	317	708	ENSP00000257770	28	248	575	1.57e-06	226	58	148	20	56
unique_5518	1416	1587	4500	ENSP00000414914	516	704	807	8.49e-11	189	48	124	17	4
unique_5518	1483	1588	4500	ENSP00000257290	798	906	1090	8.72e-09	111	31	73	7	2
unique_5518	1441	1571	4500	ENSP00000489707	301	440	533	2.73e-04	150	40	81	29	3
unique_5519	132	189	220	ENSP00000236192	59	116	142	3.49e-11	58	21	37	0	26
unique_5521	240	451	710	ENSP00000414914	473	711	807	5.51e-12	244	64	143	37	30
unique_5521	243	426	710	ENSP00000489707	238	438	533	7.20e-12	214	61	110	43	26
unique_5521	240	444	710	ENSP00000397550	208	443	488	2.36e-07	252	66	123	63	29
unique_5521	307	409	710	ENSP00000442656	317	428	547	1.27e-05	122	38	55	29	15
unique_5521	342	451	710	ENSP00000257290	801	913	1090	4.94e-05	116	28	79	9	15
unique_5538	2108	2406	2461	ENSP00000414914	503	747	807	3.51e-08	317	66	161	90	12
unique_5538	2139	2215	2461	ENSP00000489707	283	370	533	6.75e-05	89	30	46	13	3
unique_5538	2139	2215	2461	ENSP00000397550	256	343	488	2.04e-04	89	31	45	13	3
unique_5538	2156	2215	2461	ENSP00000442656	318	384	547	0.010	68	25	34	9	2
unique_5550	77	106	1105	ENSP00000362774	411	440	1192	3.28e-05	30	17	13	0	5
unique_5550	151	179	1105	ENSP00000362774	411	440	1192	0.009	30	14	15	1	5
unique_5551	1786	1855	3956	ENSP00000397550	328	403	488	0.001	76	23	47	6	2
unique_5551	1791	1844	3956	ENSP00000442656	374	433	547	0.001	60	21	33	6	1
unique_5551	1786	1837	3956	ENSP00000489707	355	412	533	0.002	58	21	31	6	1
unique_5551	1790	1956	3956	ENSP00000414914	614	746	807	0.004	168	33	99	36	4
unique_5559	127	272	774	ENSP00000414914	473	640	807	2.14e-06	170	39	105	26	23
unique_5559	388	422	774	ENSP00000414914	660	695	807	0.008	36	15	20	1	23
unique_5559	122	271	774	ENSP00000397550	203	357	488	7.03e-04	161	39	105	17	19
unique_5559	199	271	774	ENSP00000442656	319	398	547	0.002	80	23	50	7	9
unique_5559	243	286	774	ENSP00000257290	812	855	1090	0.003	44	15	29	0	6
unique_5569	101	386	1598	ENSP00000414914	478	766	807	1.71e-09	308	75	192	41	18
unique_5569	94	307	1598	ENSP00000489707	233	440	533	1.17e-07	233	63	126	44	13
unique_5569	223	359	1598	ENSP00000257290	812	942	1090	1.22e-06	143	37	88	18	12
unique_5569	132	185	1598	ENSP00000257290	634	686	1090	0.002	55	21	31	3	12
unique_5569	101	307	1598	ENSP00000397550	213	413	488	0.002	225	59	124	42	13
unique_5589	215	335	903	ENSP00000346845	203	332	899	7.17e-04	136	46	69	21	13
unique_5589	215	335	903	ENSP00000369207	217	346	1002	0.001	136	46	69	21	13
unique_5589	243	331	903	ENSP00000478469	725	820	821	0.001	99	41	45	13	13
unique_5589	215	315	903	ENSP00000478469	717	820	821	0.001	115	43	47	25	13
unique_5589	243	331	903	ENSP00000384229	725	820	821	0.001	99	41	45	13	13
unique_5589	215	315	903	ENSP00000384229	717	820	821	0.001	115	43	47	25	13
unique_5624	124	209	311	ENSP00000300289	27	110	506	2.65e-16	86	35	49	2	31
unique_5624	148	219	311	ENSP00000300289	398	473	506	1.68e-13	77	31	40	6	31
unique_5675	2247	2464	2486	ENSP00000414914	525	748	807	1.30e-18	233	73	136	24	9
unique_5675	2305	2467	2486	ENSP00000257290	788	953	1090	1.81e-14	166	49	114	3	7
unique_5675	2312	2411	2486	ENSP00000489707	331	452	533	1.12e-05	122	37	63	22	4
unique_5675	2312	2402	2486	ENSP00000442656	345	453	547	3.93e-05	110	32	58	20	4
unique_5675	2312	2402	2486	ENSP00000397550	304	412	488	8.47e-05	110	32	58	20	4
unique_5701	432	669	713	ENSP00000271651	124	320	330	3.47e-12	245	65	125	55	33
unique_5709	206	446	1162	ENSP00000498246	61	300	656	1.45e-50	242	98	141	3	40
unique_5709	894	1114	1162	ENSP00000498246	386	594	656	3.06e-15	226	63	141	22	40
unique_5709	206	453	1162	ENSP00000381475	100	341	669	1.57e-48	250	98	142	10	41
unique_5709	929	1159	1162	ENSP00000381475	439	665	669	1.22e-16	233	61	164	8	41
unique_5709	206	453	1162	ENSP00000291524	95	336	664	1.77e-48	250	98	142	10	41
unique_5709	929	1159	1162	ENSP00000291524	434	660	664	1.25e-16	233	61	164	8	41
unique_5709	211	414	1162	ENSP00000494751	430	615	1279	6.93e-16	213	66	111	36	22
unique_5709	160	416	1162	ENSP00000494751	944	1211	1279	0.009	292	63	170	59	22
unique_5709	211	410	1162	ENSP00000363868	918	1109	2262	5.20e-13	203	59	130	14	17
unique_5709	218	389	1162	ENSP00000363868	1938	2102	2262	3.12e-07	175	47	115	13	17
unique_5709	219	421	1162	ENSP00000497274	664	850	1546	1.08e-09	214	56	120	38	18
unique_5709	208	419	1162	ENSP00000497274	1316	1521	1546	4.77e-06	227	56	135	36	18
unique_5710	102	245	332	ENSP00000257290	781	929	1090	4.74e-09	154	43	96	15	43
unique_5710	4	211	332	ENSP00000489707	229	440	533	1.23e-07	230	53	137	40	63
unique_5710	117	246	332	ENSP00000414914	595	728	807	5.75e-07	139	40	85	14	39
unique_5710	99	211	332	ENSP00000397550	287	413	488	7.20e-04	131	35	74	22	34
unique_5710	99	211	332	ENSP00000442656	328	454	547	8.85e-04	131	35	74	22	34
unique_5721	249	341	1115	ENSP00000495909	1913	2016	2329	0.003	106	29	62	15	8
unique_5728	825	1182	2278	ENSP00000484952	113	444	795	2.07e-12	399	101	190	108	16
unique_5728	825	1182	2278	ENSP00000268171	113	444	795	2.07e-12	399	101	190	108	16
unique_5740	469	636	1304	ENSP00000414914	464	640	807	7.75e-08	184	40	121	23	15
unique_5740	1028	1055	1304	ENSP00000414914	660	687	807	0.009	28	13	15	0	15
unique_5740	571	636	1304	ENSP00000257290	775	841	1090	3.22e-05	67	19	47	1	5
unique_5740	482	635	1304	ENSP00000489707	239	384	533	0.002	169	36	95	38	12
unique_5740	478	635	1304	ENSP00000397550	208	357	488	0.002	168	38	102	28	12
unique_5746	2091	2210	2788	ENSP00000346845	223	344	899	0.007	124	27	91	6	4
unique_5752	957	1068	1224	ENSP00000260197	155	252	2215	0.002	114	32	64	18	9
unique_5777	7	105	105	ENSP00000300289	31	128	506	2.67e-10	102	28	67	7	100
unique_5777	1	76	105	ENSP00000300289	377	452	506	6.78e-07	80	27	45	8	100
unique_5782	8	97	154	ENSP00000478469	729	820	821	1.85e-04	97	27	58	12	58
unique_5782	8	97	154	ENSP00000384229	729	820	821	1.85e-04	97	27	58	12	58
unique_5801	9	268	294	ENSP00000414914	478	751	807	3.97e-19	283	70	181	32	88
unique_5801	114	251	294	ENSP00000257290	801	942	1090	7.14e-10	142	37	101	4	47
unique_5801	6	257	294	ENSP00000489707	237	494	533	1.57e-08	280	70	160	50	86
unique_5801	127	240	294	ENSP00000442656	372	490	547	9.94e-05	129	34	70	25	39
unique_5801	8	200	294	ENSP00000397550	212	414	488	1.00e-04	220	51	125	44	66
unique_5821	216	325	680	ENSP00000418735	1478	1593	1936	0.004	120	34	72	14	16
unique_5872	537	668	915	ENSP00000414914	570	695	807	2.95e-10	135	43	80	12	14
unique_5872	555	668	915	ENSP00000257290	789	896	1090	2.00e-05	117	33	72	12	12
unique_5872	579	661	915	ENSP00000442656	371	454	547	0.004	92	27	48	17	9
unique_5872	579	661	915	ENSP00000397550	330	413	488	0.005	92	27	48	17	9
unique_5908	14	220	332	ENSP00000414914	472	695	807	1.98e-15	232	64	135	33	62
unique_5908	98	276	332	ENSP00000489707	305	503	533	6.62e-11	207	58	113	36	54
unique_5908	128	262	332	ENSP00000257290	798	940	1090	5.56e-09	145	36	97	12	73
unique_5908	11	118	332	ENSP00000257290	590	690	1090	0.001	110	32	67	11	73
unique_5908	143	213	332	ENSP00000397550	330	413	488	4.13e-07	84	30	41	13	21
unique_5908	143	213	332	ENSP00000442656	371	454	547	4.86e-07	84	30	41	13	21
unique_5921	157	187	190	ENSP00000245862	17	53	126	0.001	37	19	12	6	16
unique_5927	378	510	572	ENSP00000442656	338	475	547	7.62e-06	141	36	94	11	23
unique_5927	401	527	572	ENSP00000414914	600	721	807	1.62e-05	131	34	84	13	22
unique_5927	378	468	572	ENSP00000397550	297	393	488	4.50e-05	99	27	62	10	16
unique_5927	413	445	572	ENSP00000489707	357	389	533	2.22e-04	33	15	18	0	6
unique_5927	389	496	572	ENSP00000257290	789	896	1090	0.002	120	35	61	24	19
unique_5930	4910	4982	5223	ENSP00000346845	272	333	899	0.004	74	26	35	13	1
unique_5930	4910	4982	5223	ENSP00000369207	286	347	1002	0.005	74	26	35	13	1
unique_5930	3582	3675	5223	ENSP00000513363	27	129	1212	0.006	103	29	65	9	2
unique_5995	3600	3708	4150	ENSP00000513363	24	129	1212	5.17e-07	109	32	74	3	3
unique_5995	3585	3684	4150	ENSP00000513363	31	141	1212	0.002	113	30	68	15	3
unique_6015	358	397	688	ENSP00000414914	605	644	807	1.23e-04	40	15	25	0	6
unique_6015	358	395	688	ENSP00000257290	806	843	1090	5.37e-04	38	16	22	0	6
unique_6022	262	374	479	ENSP00000257290	636	730	1090	0.005	116	32	60	24	24
unique_6047	216	342	387	ENSP00000414914	600	721	807	3.33e-06	128	34	87	7	33
unique_6047	193	306	387	ENSP00000397550	297	411	488	1.65e-05	117	32	80	5	29
unique_6047	193	325	387	ENSP00000442656	338	475	547	2.98e-05	140	37	94	9	34
unique_6047	229	260	387	ENSP00000489707	358	389	533	1.06e-04	32	15	17	0	8
unique_6047	204	311	387	ENSP00000257290	789	896	1090	0.002	110	33	73	4	28
unique_6056	27	172	782	ENSP00000489707	232	377	533	4.28e-07	158	46	88	24	19
unique_6056	27	170	782	ENSP00000397550	205	342	488	2.01e-06	152	47	83	22	18
unique_6056	105	170	782	ENSP00000442656	314	383	547	2.34e-04	72	25	39	8	8
unique_6068	45	190	282	ENSP00000346845	212	331	899	0.008	149	36	81	32	52
unique_6068	45	190	282	ENSP00000369207	226	345	1002	0.009	149	36	81	32	52
unique_6109	588	648	774	ENSP00000442656	356	414	547	2.97e-04	61	20	39	2	8
unique_6109	580	648	774	ENSP00000397550	307	373	488	4.35e-04	69	22	45	2	9
unique_6117	355	467	530	ENSP00000257290	796	909	1090	0.009	123	35	69	19	21
unique_6146	470	583	2550	ENSP00000478469	697	810	821	3.56e-04	121	29	78	14	4
unique_6146	470	583	2550	ENSP00000384229	697	810	821	3.56e-04	121	29	78	14	4
unique_6146	504	579	2550	ENSP00000346845	229	298	899	0.001	76	30	40	6	3
unique_6146	504	579	2550	ENSP00000369207	243	312	1002	0.001	76	30	40	6	3
unique_6148	764	1403	1882	ENSP00000497274	724	1275	1546	1.53e-27	653	146	393	114	71
unique_6148	597	748	1882	ENSP00000497274	653	779	1546	8.39e-21	152	56	71	25	71
unique_6148	1557	1664	1882	ENSP00000497274	1320	1426	1546	3.12e-15	108	35	72	1	71
unique_6148	91	487	1882	ENSP00000497274	307	652	1546	2.48e-07	406	87	250	69	71
unique_6148	1812	1858	1882	ENSP00000497274	1475	1521	1546	0.001	48	21	25	2	71
unique_6148	613	744	1882	ENSP00000497274	1332	1451	1546	0.004	138	40	74	24	71
unique_6148	1125	1438	1882	ENSP00000494751	716	990	1279	9.35e-21	317	87	185	45	56
unique_6148	597	745	1882	ENSP00000494751	427	550	1279	2.06e-17	149	52	72	25	56
unique_6148	1556	1664	1882	ENSP00000494751	1013	1119	1279	1.32e-15	109	44	63	2	56
unique_6148	24	500	1882	ENSP00000494751	10	450	1279	3.42e-11	501	95	322	84	56
unique_6148	613	744	1882	ENSP00000494751	1026	1144	1279	1.30e-07	135	41	75	19	56
unique_6148	1565	1631	1882	ENSP00000363868	927	992	2262	7.37e-04	67	21	45	1	4
unique_6148	1533	1633	1882	ENSP00000291524	89	175	664	0.007	104	27	57	20	5
unique_6148	1533	1633	1882	ENSP00000381475	94	180	669	0.007	104	27	57	20	5
unique_6151	281	525	708	ENSP00000414914	478	746	807	2.59e-13	275	70	169	36	35
unique_6151	281	471	708	ENSP00000397550	213	433	488	1.04e-06	230	58	124	48	27
unique_6151	281	462	708	ENSP00000489707	240	438	533	2.99e-06	209	52	120	37	26
unique_6151	345	462	708	ENSP00000442656	319	452	547	0.003	138	36	78	24	17
unique_6151	280	361	708	ENSP00000257290	598	686	1090	0.010	89	21	61	7	12
unique_6152	529	590	665	ENSP00000261488	142	196	644	0.002	62	19	36	7	9
unique_6164	111	402	715	ENSP00000381634	72	384	488	3.76e-16	313	73	219	21	41
unique_6189	286	419	795	ENSP00000504303	182	302	449	3.86e-07	134	33	88	13	26
unique_6189	711	780	795	ENSP00000504303	362	428	449	0.005	76	30	31	15	26
unique_6189	286	419	795	ENSP00000486498	182	302	449	3.86e-07	134	33	88	13	26
unique_6189	711	780	795	ENSP00000486498	362	428	449	0.005	76	30	31	15	26
unique_6189	286	419	795	ENSP00000355746	182	302	449	3.86e-07	134	33	88	13	26
unique_6189	711	780	795	ENSP00000355746	362	428	449	0.005	76	30	31	15	26
unique_6214	546	931	1021	ENSP00000360637	4	389	465	1.95e-21	394	88	290	16	38
unique_6226	493	573	731	ENSP00000296452	2338	2417	3927	0.004	81	25	55	1	11
unique_6296	232	335	2613	ENSP00000478469	718	820	821	2.54e-11	112	53	42	17	5
unique_6296	255	362	2613	ENSP00000478469	710	817	821	4.41e-11	114	48	54	12	5
unique_6296	232	335	2613	ENSP00000384229	718	820	821	2.54e-11	112	53	42	17	5
unique_6296	255	362	2613	ENSP00000384229	710	817	821	4.41e-11	114	48	54	12	5
unique_6301	304	415	489	ENSP00000414914	589	695	807	1.23e-04	114	29	76	9	23
unique_6301	286	367	489	ENSP00000489707	317	397	533	0.002	82	24	57	1	17
unique_6369	352	460	551	ENSP00000442656	335	454	547	4.68e-07	122	32	75	15	20
unique_6369	352	460	551	ENSP00000397550	294	413	488	4.95e-07	122	32	75	15	20
unique_6369	354	474	551	ENSP00000414914	588	702	807	9.88e-05	126	33	77	16	22
unique_6369	376	460	551	ENSP00000489707	349	440	533	5.69e-04	94	26	57	11	15
unique_6371	103	429	468	ENSP00000424536	75	390	477	2.66e-10	357	81	205	71	70
unique_6371	263	429	468	ENSP00000402228	164	346	433	0.002	190	40	120	30	49
unique_6371	103	163	468	ENSP00000402228	75	131	433	0.002	65	21	32	12	49
unique_6403	272	501	768	ENSP00000418735	1498	1710	1936	4.21e-14	235	74	134	27	53
unique_6403	275	553	768	ENSP00000418735	1188	1464	1936	6.68e-13	318	82	156	80	53
unique_6403	255	623	768	ENSP00000418735	1370	1703	1936	8.69e-13	375	95	233	47	53
unique_6403	246	622	768	ENSP00000418735	1217	1580	1936	1.42e-12	408	112	221	75	53
unique_6403	217	492	768	ENSP00000418735	940	1261	1936	2.23e-06	346	91	161	94	53
unique_6403	407	553	768	ENSP00000418735	1002	1130	1936	9.18e-06	152	44	80	28	53
unique_6403	335	493	768	ENSP00000418735	992	1131	1936	1.36e-05	165	47	87	31	53
unique_6403	433	623	768	ENSP00000418735	952	1133	1936	9.84e-05	210	56	107	47	53
unique_6403	466	590	768	ENSP00000418735	532	642	1936	0.003	128	36	72	20	53
unique_6403	66	190	768	ENSP00000296585	165	286	1182	1.39e-06	125	31	91	3	16
unique_6406	164	245	463	ENSP00000300289	26	106	506	1.53e-07	82	25	56	1	18
unique_6413	725	989	1004	ENSP00000497274	1300	1525	1546	6.26e-21	266	72	153	41	27
unique_6413	717	987	1004	ENSP00000497274	631	850	1546	3.68e-15	281	68	142	71	27
unique_6413	725	986	1004	ENSP00000494751	994	1215	1279	3.08e-20	271	77	136	58	26
unique_6413	728	988	1004	ENSP00000494751	408	623	1279	5.00e-13	267	64	146	57	26
unique_6413	719	1003	1004	ENSP00000381475	73	317	669	1.13e-10	296	69	165	62	28
unique_6413	719	1003	1004	ENSP00000291524	68	312	664	1.42e-10	296	69	165	62	28
unique_6413	758	980	1004	ENSP00000498246	78	268	656	1.30e-08	229	61	124	44	22
unique_6413	725	976	1004	ENSP00000363868	899	1109	2262	8.19e-06	255	56	152	47	25
unique_6448	108	142	146	ENSP00000442656	372	406	547	0.007	35	13	22	0	24
unique_6448	108	142	146	ENSP00000397550	331	365	488	0.009	35	13	22	0	24
unique_6449	118	349	429	ENSP00000414914	472	702	807	3.17e-05	250	60	153	37	54
unique_6449	243	348	429	ENSP00000257290	796	904	1090	5.02e-04	115	34	66	15	25
unique_6449	223	331	429	ENSP00000489707	319	440	533	0.001	126	33	72	21	25
unique_6449	261	343	429	ENSP00000397550	331	439	488	0.001	112	31	49	32	19
unique_6449	261	331	429	ENSP00000442656	372	454	547	0.006	86	24	44	18	17
unique_6524	873	990	1658	ENSP00000386008	221	334	336	0.009	121	30	81	10	7
unique_6548	379	479	567	ENSP00000414914	600	702	807	1.90e-04	106	30	68	8	18
unique_6548	368	487	567	ENSP00000397550	309	443	488	5.13e-04	139	37	79	23	21
unique_6548	391	446	567	ENSP00000489707	357	420	533	5.91e-04	64	16	40	8	10
unique_6548	391	467	567	ENSP00000442656	371	454	547	0.001	85	22	54	9	14
unique_6549	379	479	567	ENSP00000414914	600	702	807	8.72e-05	106	30	68	8	18
unique_6549	391	445	567	ENSP00000489707	357	419	533	2.08e-04	63	17	38	8	10
unique_6549	367	474	567	ENSP00000257290	789	896	1090	3.51e-04	111	31	74	6	19
unique_6549	363	488	567	ENSP00000397550	304	444	488	5.31e-04	148	38	81	29	22
unique_6549	363	467	567	ENSP00000442656	345	454	547	6.89e-04	115	29	71	15	19
unique_6551	177	285	290	ENSP00000378571	47	126	474	0.002	109	32	48	29	38
unique_6556	478	536	560	ENSP00000236192	52	110	142	8.17e-04	59	16	43	0	11
unique_6564	1027	1363	2431	ENSP00000360637	71	403	465	4.94e-14	346	83	241	22	14
unique_6564	1701	1857	2431	ENSP00000398879	278	436	715	0.002	159	38	119	2	6
unique_6591	355	393	915	ENSP00000369207	101	139	1002	0.007	39	17	22	0	4
unique_6591	355	393	915	ENSP00000346845	87	125	899	0.008	39	17	22	0	4
unique_6597	154	231	242	ENSP00000300289	45	121	506	4.99e-06	78	21	56	1	39
unique_6597	137	223	242	ENSP00000300289	379	463	506	3.56e-05	90	23	59	8	39
unique_6623	347	411	948	ENSP00000362774	965	1035	1192	0.009	74	26	36	12	7
unique_6664	259	473	570	ENSP00000414914	472	688	807	3.66e-05	232	54	146	32	38
unique_6664	383	473	570	ENSP00000257290	795	889	1090	2.81e-04	97	28	61	8	16
unique_6664	402	484	570	ENSP00000397550	331	439	488	3.08e-04	112	32	48	32	15
unique_6664	371	472	570	ENSP00000489707	323	440	533	4.63e-04	119	32	69	18	18
unique_6664	402	472	570	ENSP00000442656	372	454	547	0.001	86	25	43	18	12
unique_6665	259	494	570	ENSP00000414914	472	706	807	4.34e-06	256	61	154	41	41
unique_6665	402	484	570	ENSP00000397550	331	439	488	1.40e-04	112	32	48	32	15
unique_6665	384	473	570	ENSP00000257290	796	889	1090	1.70e-04	96	28	60	8	16
unique_6665	402	472	570	ENSP00000442656	372	454	547	5.45e-04	86	25	43	18	12
unique_6665	362	472	570	ENSP00000489707	317	440	533	0.001	128	33	74	21	19
unique_6666	324	434	463	ENSP00000414914	595	706	807	7.92e-06	120	31	72	17	24
unique_6666	324	413	463	ENSP00000257290	796	889	1090	5.65e-05	96	27	61	8	19
unique_6666	342	424	463	ENSP00000397550	331	439	488	4.63e-04	112	31	49	32	18
unique_6666	302	412	463	ENSP00000489707	317	440	533	6.97e-04	128	33	74	21	24
unique_6666	342	412	463	ENSP00000442656	372	454	547	0.001	86	24	44	18	15
unique_6670	268	503	579	ENSP00000414914	472	706	807	2.72e-06	256	61	154	41	41
unique_6670	393	482	579	ENSP00000257290	796	889	1090	1.19e-04	96	28	60	8	16
unique_6670	411	493	579	ENSP00000397550	331	439	488	1.60e-04	112	32	48	32	14
unique_6670	411	481	579	ENSP00000442656	372	454	547	5.19e-04	86	25	43	18	12
unique_6670	371	481	579	ENSP00000489707	317	440	533	0.001	128	33	74	21	19
unique_6672	268	503	579	ENSP00000414914	472	706	807	3.49e-06	256	61	154	41	41
unique_6672	324	482	579	ENSP00000257290	711	889	1090	9.86e-05	186	45	107	34	27
unique_6672	411	493	579	ENSP00000397550	331	439	488	1.70e-04	112	32	48	32	14
unique_6672	411	481	579	ENSP00000442656	372	454	547	5.56e-04	86	25	43	18	12
unique_6672	371	481	579	ENSP00000489707	317	440	533	0.001	128	33	74	21	19
unique_6681	1264	1533	1544	ENSP00000497274	1298	1529	1546	4.47e-32	271	84	147	40	67
unique_6681	301	822	1544	ENSP00000497274	1045	1530	1546	3.18e-25	536	126	346	64	67
unique_6681	1029	1527	1544	ENSP00000497274	412	850	1546	1.69e-17	518	117	303	98	67
unique_6681	573	817	1544	ENSP00000497274	628	852	1546	2.60e-13	248	64	158	26	67
unique_6681	582	826	1544	ENSP00000494751	994	1227	1279	3.77e-29	245	76	158	11	50
unique_6681	1264	1508	1544	ENSP00000494751	992	1202	1279	1.28e-25	246	77	133	36	50
unique_6681	1064	1526	1544	ENSP00000494751	222	621	1279	6.74e-22	481	112	270	99	50
unique_6681	561	867	1544	ENSP00000494751	400	670	1279	2.88e-15	313	80	185	48	50
unique_6681	581	756	1544	ENSP00000381475	78	253	669	2.08e-11	189	53	110	26	26
unique_6681	1250	1468	1544	ENSP00000381475	56	253	669	2.34e-07	232	57	128	47	26
unique_6681	581	756	1544	ENSP00000291524	73	248	664	2.10e-11	189	53	110	26	26
unique_6681	1250	1468	1544	ENSP00000291524	51	248	664	2.48e-07	232	57	128	47	26
unique_6681	601	829	1544	ENSP00000363868	917	1135	2262	3.74e-09	233	59	156	18	32
unique_6681	594	776	1544	ENSP00000363868	1923	2099	2262	4.05e-08	185	44	131	10	32
unique_6681	1287	1508	1544	ENSP00000363868	919	1106	2262	1.15e-06	226	52	132	42	32
unique_6681	1248	1488	1544	ENSP00000363868	1894	2099	2262	0.001	241	51	155	35	32
unique_6681	580	760	1544	ENSP00000498246	35	224	656	1.03e-07	198	54	119	25	26
unique_6681	1291	1508	1544	ENSP00000498246	71	261	656	4.19e-06	225	54	130	41	26
unique_6688	1777	1889	2850	ENSP00000478469	699	819	821	0.002	126	33	75	18	4
unique_6688	1777	1889	2850	ENSP00000384229	699	819	821	0.002	126	33	75	18	4
unique_6711	334	640	1068	ENSP00000265162	211	560	958	2.80e-26	357	98	202	57	29
unique_6737	1271	1358	2490	ENSP00000385017	256	348	1508	0.005	93	26	62	5	4
unique_6745	371	619	752	ENSP00000271651	122	315	330	8.24e-12	253	62	128	63	33
unique_6766	104	486	819	ENSP00000264938	112	507	835	1.27e-21	405	109	265	31	47
unique_6769	351	372	1167	ENSP00000464447	70	91	460	2.38e-05	22	14	8	0	2
unique_6790	462	753	992	ENSP00000418735	945	1239	1936	2.32e-08	316	81	190	45	34
unique_6790	458	723	992	ENSP00000418735	1388	1638	1936	4.18e-07	292	78	147	67	34
unique_6790	459	793	992	ENSP00000418735	885	1206	1936	0.001	353	77	227	49	34
unique_6790	522	650	992	ENSP00000418735	1337	1465	1936	0.002	140	45	73	22	34
unique_6795	322	550	773	ENSP00000384126	263	551	663	1.64e-05	299	80	139	80	39
unique_6795	490	595	773	ENSP00000384126	313	420	663	0.006	111	40	63	8	39
unique_6795	452	547	773	ENSP00000384126	178	275	663	0.007	101	35	58	8	39
unique_6795	472	622	773	ENSP00000384126	52	203	663	0.008	163	55	85	23	39
unique_6798	2102	2197	2593	ENSP00000414914	648	746	807	0.007	100	25	70	5	4
unique_6798	1367	1399	2593	ENSP00000442656	371	402	547	0.010	33	16	16	1	1
unique_6843	16	233	691	ENSP00000414914	476	707	807	2.08e-14	247	67	136	44	32
unique_6843	117	222	691	ENSP00000257290	800	898	1090	1.57e-12	108	40	57	11	15
unique_6843	4	247	691	ENSP00000489707	226	473	533	1.62e-11	264	72	156	36	35
unique_6843	4	213	691	ENSP00000397550	199	413	488	3.69e-07	239	61	125	53	30
unique_6843	133	213	691	ENSP00000442656	374	454	547	0.003	87	26	49	12	12
unique_6859	578	882	1212	ENSP00000484952	106	402	795	8.52e-09	335	80	187	68	25
unique_6859	578	882	1212	ENSP00000268171	106	402	795	8.52e-09	335	80	187	68	25
unique_6859	942	1040	1212	ENSP00000308117	246	337	758	7.52e-08	105	35	51	19	8
unique_6859	965	1006	1212	ENSP00000371633	621	667	761	1.11e-04	47	18	24	5	3
unique_6863	593	636	1518	ENSP00000460252	90	132	293	0.009	44	20	23	1	3
unique_6873	17	178	2879	ENSP00000414914	513	690	807	1.47e-14	179	52	109	18	6
unique_6873	90	227	2879	ENSP00000257290	801	942	1090	1.28e-12	142	44	94	4	5
unique_6873	6	175	2879	ENSP00000397550	226	413	488	4.33e-07	197	53	108	36	6
unique_6873	53	175	2879	ENSP00000442656	319	454	547	1.22e-06	141	44	74	23	4
unique_6873	53	175	2879	ENSP00000489707	305	440	533	2.28e-05	142	35	82	25	4
unique_6882	117	218	448	ENSP00000362774	395	493	1192	4.28e-05	104	30	67	7	31
unique_6882	42	77	448	ENSP00000362774	408	444	1192	0.006	37	15	21	1	31
unique_6967	86	149	164	ENSP00000244519	303	372	585	0.003	70	22	42	6	39
unique_6994	233	309	399	ENSP00000377890	100	166	582	1.86e-04	77	25	42	10	19
unique_6994	233	309	399	ENSP00000359965	129	195	611	2.13e-04	77	25	42	10	19
unique_6994	233	309	399	ENSP00000337146	129	195	611	2.13e-04	77	25	42	10	19
unique_6994	233	309	399	ENSP00000261488	143	209	644	0.001	77	22	45	10	19
unique_7027	242	344	469	ENSP00000308117	250	346	758	0.003	109	32	59	18	22
unique_7032	28	533	545	ENSP00000373620	41	554	574	2.36e-08	555	120	345	90	93
unique_7050	3	141	203	ENSP00000442656	335	475	547	1.09e-06	147	38	95	14	68
unique_7050	32	158	203	ENSP00000414914	600	721	807	2.55e-06	131	34	84	13	63
unique_7050	3	99	203	ENSP00000397550	294	393	488	4.22e-06	105	29	63	13	48
unique_7050	45	76	203	ENSP00000489707	358	389	533	4.60e-05	32	15	17	0	16
unique_7050	20	127	203	ENSP00000257290	789	896	1090	0.001	120	35	61	24	53
unique_7073	34	219	2095	ENSP00000414914	505	708	807	1.10e-11	207	54	129	24	9
unique_7073	9	199	2095	ENSP00000397550	208	413	488	1.18e-10	218	65	114	39	9
unique_7073	13	199	2095	ENSP00000489707	239	440	533	5.52e-10	217	65	107	45	9
unique_7073	112	334	2095	ENSP00000257290	801	1012	1090	8.08e-10	232	61	142	29	11
unique_7080	384	480	587	ENSP00000414914	596	688	807	2.55e-04	102	29	59	14	17
unique_7097	192	353	1258	ENSP00000414914	551	688	807	1.99e-07	163	42	95	26	13
unique_7097	231	357	1258	ENSP00000257290	789	895	1090	5.23e-06	131	33	70	28	10
unique_7144	27	66	348	ENSP00000362774	412	450	1192	0.001	40	15	24	1	11
unique_7169	18	45	100	ENSP00000478469	623	650	821	0.008	28	12	16	0	28
unique_7169	18	45	100	ENSP00000384229	623	650	821	0.008	28	12	16	0	28
unique_7182	578	1186	4761	ENSP00000418735	989	1634	1936	2.05e-21	718	192	345	181	21
unique_7182	527	1366	4761	ENSP00000418735	876	1711	1936	4.16e-21	929	231	516	182	21
unique_7182	480	952	4761	ENSP00000418735	1191	1705	1936	1.36e-18	553	140	295	118	21
unique_7182	479	1085	4761	ENSP00000418735	1060	1715	1936	1.74e-18	711	189	363	159	21
unique_7182	648	1438	4761	ENSP00000418735	887	1733	1936	4.35e-18	914	236	488	190	21
unique_7182	1039	1442	4761	ENSP00000418735	928	1443	1936	5.97e-11	542	134	244	164	21
unique_7182	453	715	4761	ENSP00000418735	1432	1700	1936	1.03e-09	296	87	149	60	21
unique_7182	986	1042	4761	ENSP00000418735	579	642	1936	4.57e-04	64	28	29	7	21
unique_7192	31	375	378	ENSP00000333203	51	367	407	3.03e-21	358	93	211	54	91
unique_7192	48	378	378	ENSP00000321853	105	401	492	5.94e-12	333	77	218	38	88
unique_7239	565	801	881	ENSP00000257770	307	516	575	5.07e-16	248	72	127	49	39
unique_7239	94	198	881	ENSP00000257770	29	147	575	1.36e-09	121	39	64	18	39
unique_7246	83	158	3984	ENSP00000478469	751	820	821	7.31e-04	76	26	44	6	2
unique_7246	83	158	3984	ENSP00000384229	751	820	821	7.31e-04	76	26	44	6	2
unique_7248	322	414	462	ENSP00000363868	1019	1109	2262	1.57e-07	93	30	61	2	32
unique_7248	155	208	462	ENSP00000363868	919	972	2262	0.004	54	18	36	0	32
unique_7248	317	461	462	ENSP00000498246	160	309	656	4.34e-07	157	43	95	19	31
unique_7248	149	201	462	ENSP00000497274	651	703	1546	0.002	53	20	33	0	11
unique_7248	155	248	462	ENSP00000381475	106	197	669	0.004	97	33	56	8	20
unique_7248	155	248	462	ENSP00000291524	101	192	664	0.004	97	33	56	8	20
unique_7252	274	614	618	ENSP00000424536	75	391	477	2.02e-13	367	93	198	76	55
unique_7252	274	614	618	ENSP00000402228	75	347	433	1.10e-08	362	88	164	110	55
unique_7275	1573	1957	2161	ENSP00000257290	576	890	1090	1.48e-13	404	104	192	108	18
unique_7275	1810	1990	2161	ENSP00000414914	589	715	807	1.57e-10	183	55	70	58	16
unique_7275	2098	2153	2161	ENSP00000414914	702	754	807	1.42e-04	56	18	35	3	16
unique_7275	1584	1683	2161	ENSP00000414914	465	571	807	0.001	110	26	71	13	16
unique_7275	1589	1693	2161	ENSP00000397550	205	308	488	1.36e-06	109	35	65	9	12
unique_7275	1803	1955	2161	ENSP00000397550	292	413	488	4.00e-04	165	44	66	55	12
unique_7275	1589	1688	2161	ENSP00000489707	232	330	533	3.89e-06	104	28	67	9	5
unique_7275	1589	1706	2161	ENSP00000442656	205	318	547	6.35e-05	123	36	73	14	13
unique_7275	1803	1955	2161	ENSP00000442656	333	454	547	5.30e-04	165	44	66	55	13
unique_7276	8	197	241	ENSP00000414914	505	710	807	3.09e-16	209	57	130	22	79
unique_7276	5	175	241	ENSP00000397550	228	413	488	2.99e-12	195	56	106	33	71
unique_7276	5	175	241	ENSP00000489707	255	440	533	1.33e-10	196	54	107	35	71
unique_7276	90	197	241	ENSP00000257290	801	912	1090	1.67e-10	113	34	73	6	45
unique_7276	5	175	241	ENSP00000442656	228	454	547	8.10e-10	233	60	105	68	71
unique_7278	1044	1108	2419	ENSP00000504303	2	68	449	3.76e-04	71	24	37	10	3
unique_7278	1044	1108	2419	ENSP00000486498	2	68	449	3.76e-04	71	24	37	10	3
unique_7278	1044	1108	2419	ENSP00000355746	2	68	449	3.76e-04	71	24	37	10	3
unique_7280	319	621	968	ENSP00000484952	108	406	795	3.71e-11	329	84	189	56	31
unique_7280	319	621	968	ENSP00000268171	108	406	795	3.71e-11	329	84	189	56	31
unique_7290	136	261	1297	ENSP00000414914	505	643	807	7.39e-09	143	45	77	21	10
unique_7290	215	260	1297	ENSP00000257290	798	843	1090	3.10e-07	46	21	25	0	4
unique_7290	150	257	1297	ENSP00000397550	240	357	488	6.68e-05	118	35	73	10	8
unique_7290	155	261	1297	ENSP00000489707	272	388	533	0.001	117	33	74	10	8
unique_7346	857	931	2290	ENSP00000464447	366	436	460	1.97e-05	76	26	44	6	3
unique_7353	228	625	664	ENSP00000381634	25	448	488	9.40e-08	433	88	301	44	60
unique_7358	1890	2005	2937	ENSP00000478469	701	820	821	5.32e-04	120	33	83	4	5
unique_7358	1943	2027	2937	ENSP00000478469	739	820	821	0.005	86	26	55	5	5
unique_7358	1890	2005	2937	ENSP00000384229	701	820	821	5.32e-04	120	33	83	4	5
unique_7358	1943	2027	2937	ENSP00000384229	739	820	821	0.005	86	26	55	5	5
unique_7358	1904	2016	2937	ENSP00000308117	541	665	758	0.004	128	33	77	18	4
unique_7358	1887	1982	2937	ENSP00000351605	590	685	707	0.006	97	26	69	2	3
unique_7370	299	490	795	ENSP00000414914	480	689	807	1.39e-07	212	48	142	22	24
unique_7370	366	529	795	ENSP00000489707	301	472	533	4.68e-07	183	45	108	30	21
unique_7370	368	488	795	ENSP00000442656	317	454	547	1.34e-06	143	41	75	27	15
unique_7370	301	488	795	ENSP00000397550	212	413	488	2.48e-06	214	56	120	38	24
unique_7370	395	510	795	ENSP00000257290	794	912	1090	3.94e-06	122	33	80	9	15
unique_7408	273	337	1166	ENSP00000495909	202	266	2329	0.002	65	21	44	0	6
unique_7483	780	872	975	ENSP00000499921	150	232	313	0.002	94	28	54	12	10
unique_7483	780	872	975	ENSP00000500668	150	232	313	0.002	94	28	54	12	10
unique_7513	482	848	880	ENSP00000494134	82	419	600	0.001	377	75	253	49	42
unique_7513	482	848	880	ENSP00000496348	82	419	600	0.001	377	75	253	49	42
unique_7513	482	848	880	ENSP00000496390	82	419	600	0.001	377	75	253	49	42
unique_7513	482	848	880	ENSP00000494136	82	419	600	0.001	377	75	253	49	42
unique_7513	482	848	880	ENSP00000496064	82	419	600	0.001	377	75	253	49	42
unique_7513	482	848	880	ENSP00000287766	82	419	600	0.001	377	75	253	49	42
unique_7551	1330	1550	1567	ENSP00000414914	478	689	807	2.07e-06	249	54	130	65	14
unique_7551	1403	1550	1567	ENSP00000257290	768	890	1090	1.04e-05	155	42	74	39	9
unique_7551	505	540	1567	ENSP00000375048	30	65	117	0.006	36	14	22	0	2
unique_7572	149	246	814	ENSP00000403885	220	308	1122	1.37e-06	99	31	57	11	25
unique_7572	199	246	814	ENSP00000403885	717	761	1122	0.002	49	18	26	5	25
unique_7572	216	335	814	ENSP00000403885	940	1028	1122	0.009	122	32	55	35	25
unique_7572	144	345	814	ENSP00000403885	321	482	1122	0.009	203	42	119	42	25
unique_7573	41	641	667	ENSP00000247207	8	614	640	0.0	608	395	205	8	90
unique_7576	82	310	450	ENSP00000414914	478	709	807	7.35e-12	249	68	144	37	51
unique_7576	82	372	450	ENSP00000489707	240	514	533	5.80e-09	325	83	158	84	65
unique_7576	183	290	450	ENSP00000257290	781	889	1090	4.01e-07	110	26	81	3	24
unique_7576	78	289	450	ENSP00000397550	209	413	488	1.38e-06	239	65	113	61	47
unique_7576	78	289	450	ENSP00000442656	209	454	547	2.47e-05	265	69	124	72	47
unique_7595	2327	2401	2681	ENSP00000478469	738	819	821	0.001	82	26	49	7	3
unique_7595	2327	2401	2681	ENSP00000384229	738	819	821	0.001	82	26	49	7	3
unique_7617	31	396	438	ENSP00000333203	67	399	407	1.59e-18	379	97	223	59	84
unique_7617	28	396	438	ENSP00000321853	105	417	492	4.49e-12	382	91	209	82	84
unique_7637	382	442	518	ENSP00000300900	217	276	313	6.86e-05	61	22	38	1	12
unique_7668	600	729	7449	ENSP00000346845	236	364	899	0.004	130	33	96	1	2
unique_7668	600	729	7449	ENSP00000369207	250	378	1002	0.004	130	33	96	1	2
unique_7685	824	913	989	ENSP00000247207	512	603	640	0.003	92	27	63	2	9
unique_7695	291	395	658	ENSP00000300289	47	150	506	1.16e-08	108	32	69	7	16
unique_7700	285	439	544	ENSP00000300289	25	172	506	2.10e-24	157	59	87	11	48
unique_7700	280	390	544	ENSP00000300289	371	479	506	1.76e-17	113	44	63	6	48
unique_7700	152	235	544	ENSP00000300289	30	116	506	5.29e-16	89	38	44	7	48
unique_7700	146	248	544	ENSP00000300289	375	479	506	1.18e-12	107	34	67	6	48
unique_7710	84	161	237	ENSP00000346845	232	336	899	3.51e-04	105	30	48	27	33
unique_7710	84	161	237	ENSP00000369207	246	350	1002	4.17e-04	105	30	48	27	33
unique_7722	874	1116	1162	ENSP00000497274	1285	1526	1546	3.50e-33	252	84	149	19	24
unique_7722	883	1150	1162	ENSP00000497274	633	883	1546	1.08e-23	273	76	170	27	24
unique_7722	879	1127	1162	ENSP00000494751	986	1231	1279	3.97e-31	250	81	164	5	22
unique_7722	905	1135	1162	ENSP00000494751	427	640	1279	2.18e-17	232	60	153	19	22
unique_7722	903	1096	1162	ENSP00000363868	913	1112	2262	2.01e-16	210	54	130	26	19
unique_7722	901	1116	1162	ENSP00000363868	1923	2136	2262	5.49e-10	236	50	144	42	19
unique_7722	818	1112	1162	ENSP00000381475	26	307	669	2.94e-12	301	73	203	25	25
unique_7722	806	1084	1162	ENSP00000291524	11	272	664	3.00e-12	289	69	183	37	24
unique_7722	920	1106	1162	ENSP00000498246	77	268	656	9.84e-11	197	58	124	15	16
unique_7723	90	259	369	ENSP00000384126	56	218	663	0.010	186	52	95	39	46
unique_7756	135	176	1478	ENSP00000346845	50	91	899	0.004	42	14	28	0	3
unique_7759	387	744	774	ENSP00000497274	1176	1523	1546	9.12e-38	371	107	228	36	50
unique_7759	539	770	774	ENSP00000497274	656	876	1546	4.87e-25	235	69	149	17	50
unique_7759	488	753	774	ENSP00000494751	984	1225	1279	1.96e-37	266	88	154	24	37
unique_7759	537	771	774	ENSP00000494751	428	649	1279	6.34e-23	236	65	156	15	37
unique_7759	531	738	774	ENSP00000363868	910	1114	2262	2.05e-16	212	50	151	11	27
unique_7759	537	716	774	ENSP00000363868	1929	2104	2262	1.00e-04	187	35	134	18	27
unique_7759	501	749	774	ENSP00000291524	74	308	664	1.83e-15	262	72	150	40	32
unique_7759	501	749	774	ENSP00000381475	79	313	669	1.99e-15	262	72	150	40	32
unique_7759	484	743	774	ENSP00000498246	21	274	656	8.99e-15	269	74	171	24	34
unique_7760	4860	5555	5664	ENSP00000185942	40	664	710	2.66e-08	723	152	446	125	21
unique_7760	4789	5431	5664	ENSP00000185942	57	682	710	8.43e-08	681	137	451	93	21
unique_7760	4360	4840	5664	ENSP00000185942	104	559	710	0.001	496	99	342	55	21
unique_7792	540	606	2672	ENSP00000368538	64	138	278	7.39e-04	78	24	40	14	3
unique_7809	127	203	253	ENSP00000321427	671	745	989	6.29e-04	77	23	52	2	30
unique_7827	6	85	2606	ENSP00000478469	739	820	821	0.003	82	26	54	2	3
unique_7827	6	85	2606	ENSP00000384229	739	820	821	0.003	82	26	54	2	3
unique_7846	108	595	600	ENSP00000499804	26	508	510	1.31e-33	510	130	331	49	81
unique_7846	90	399	600	ENSP00000461086	9	333	416	5.61e-21	332	88	215	29	52
unique_7848	228	532	688	ENSP00000499804	85	373	510	7.32e-33	312	100	182	30	44
unique_7848	225	500	688	ENSP00000461086	82	341	416	1.07e-24	283	84	169	30	40
unique_7886	1920	2027	2705	ENSP00000478469	728	816	821	0.002	110	29	58	23	10
unique_7886	1905	1997	2705	ENSP00000478469	728	816	821	0.003	98	27	57	14	10
unique_7886	1950	2042	2705	ENSP00000478469	728	816	821	0.003	98	28	56	14	10
unique_7886	1965	2057	2705	ENSP00000478469	728	816	821	0.004	98	27	57	14	10
unique_7886	1875	1952	2705	ENSP00000478469	728	816	821	0.004	89	24	54	11	10
unique_7886	2069	2147	2705	ENSP00000478469	729	816	821	0.006	88	22	57	9	10
unique_7886	1920	2027	2705	ENSP00000384229	728	816	821	0.002	110	29	58	23	10
unique_7886	1905	1997	2705	ENSP00000384229	728	816	821	0.003	98	27	57	14	10
unique_7886	1950	2042	2705	ENSP00000384229	728	816	821	0.003	98	28	56	14	10
unique_7886	1965	2057	2705	ENSP00000384229	728	816	821	0.004	98	27	57	14	10
unique_7886	1875	1952	2705	ENSP00000384229	728	816	821	0.004	89	24	54	11	10
unique_7886	2069	2147	2705	ENSP00000384229	729	816	821	0.006	88	22	57	9	10
unique_7907	1528	1623	4533	ENSP00000478469	730	816	821	8.19e-05	104	33	46	25	2
unique_7907	1528	1623	4533	ENSP00000384229	730	816	821	8.19e-05	104	33	46	25	2
unique_7960	1271	1365	2849	ENSP00000346845	223	322	899	2.45e-04	101	32	62	7	3
unique_7960	1282	1365	2849	ENSP00000478469	737	820	821	5.90e-04	90	31	47	12	3
unique_7960	1282	1365	2849	ENSP00000384229	737	820	821	5.90e-04	90	31	47	12	3
unique_7972	3674	3757	4117	ENSP00000478469	737	818	821	0.007	84	23	59	2	2
unique_7972	3674	3757	4117	ENSP00000384229	737	818	821	0.007	84	23	59	2	2
unique_7982	703	986	1147	ENSP00000275358	1302	1550	1591	3.09e-20	285	92	156	37	40
unique_7982	758	996	1147	ENSP00000275358	1313	1496	1591	1.31e-13	244	73	106	65	40
unique_7982	540	950	1147	ENSP00000275358	1204	1583	1591	9.79e-13	429	117	245	67	40
unique_7982	856	988	1147	ENSP00000275358	1297	1456	1591	4.23e-08	165	52	76	37	40
unique_7982	535	626	1147	ENSP00000275358	1501	1586	1591	0.003	92	30	56	6	40
unique_7982	679	954	1147	ENSP00000365351	70	404	495	2.13e-07	350	97	164	89	37
unique_7982	562	681	1147	ENSP00000365351	288	420	495	3.95e-04	142	48	63	31	37
unique_7982	527	808	1147	ENSP00000365351	63	398	495	0.001	353	105	160	88	37
unique_7982	713	954	1147	ENSP00000365332	12	311	402	2.95e-07	313	87	142	84	32
unique_7982	562	681	1147	ENSP00000365332	195	327	402	0.001	142	48	63	31	32
unique_7982	918	1009	1147	ENSP00000504311	84	190	563	0.002	107	27	65	15	8
unique_7982	918	1009	1147	ENSP00000392045	84	190	563	0.002	107	27	65	15	8
unique_7985	3193	3323	3449	ENSP00000346845	226	346	899	8.88e-06	133	37	82	14	4
unique_7985	3193	3323	3449	ENSP00000369207	240	360	1002	9.90e-06	133	37	82	14	4
unique_8043	665	770	927	ENSP00000257290	789	898	1090	5.66e-06	111	31	74	6	11
unique_8043	682	782	927	ENSP00000414914	605	709	807	1.36e-05	106	31	69	6	11
unique_8061	329	369	1151	ENSP00000362774	411	445	1192	0.007	41	18	17	6	4
unique_8064	2235	2345	2412	ENSP00000414914	592	711	807	2.01e-05	120	33	78	9	5
unique_8064	2194	2331	2412	ENSP00000257290	755	898	1090	0.007	147	37	98	12	6
unique_8109	55	135	335	ENSP00000265969	3	79	586	1.78e-07	84	26	48	10	24
unique_8208	4741	4786	5071	ENSP00000414914	600	644	807	0.002	46	17	28	1	1
unique_8263	1244	1665	2751	ENSP00000185942	184	656	710	0.003	476	103	316	57	15
unique_8298	182	564	969	ENSP00000265162	197	583	958	3.75e-31	395	105	270	20	40
unique_8316	668	823	877	ENSP00000300289	338	484	506	1.16e-29	157	64	82	11	32
unique_8316	133	237	877	ENSP00000300289	27	130	506	3.58e-12	109	40	60	9	32
unique_8316	736	844	877	ENSP00000300289	48	152	506	3.23e-08	111	34	69	8	32
unique_8316	151	236	877	ENSP00000300289	397	481	506	4.51e-08	89	27	55	7	32
unique_8335	98	360	602	ENSP00000499804	92	356	510	2.37e-11	275	77	176	22	44
unique_8335	98	268	602	ENSP00000461086	92	269	416	2.80e-09	181	56	112	13	28
unique_8339	160	228	261	ENSP00000236192	47	115	142	1.08e-10	69	22	47	0	26
unique_8380	721	1029	1317	ENSP00000489707	242	532	533	4.60e-08	333	76	191	66	23
unique_8380	721	1012	1317	ENSP00000414914	480	744	807	5.15e-06	316	72	169	75	22
unique_8380	850	1015	1317	ENSP00000257290	815	949	1090	2.91e-04	167	40	94	33	13
unique_8380	790	875	1317	ENSP00000397550	278	357	488	5.83e-04	88	25	53	10	7
unique_8380	790	875	1317	ENSP00000442656	319	398	547	7.84e-04	88	25	53	10	7
unique_8389	230	388	627	ENSP00000365840	219	368	485	4.89e-04	170	47	92	31	25
unique_8390	230	388	627	ENSP00000365840	219	368	485	5.20e-04	170	47	92	31	25
unique_8393	2750	2835	3432	ENSP00000346845	291	384	899	0.010	94	24	62	8	3
unique_8393	2750	2835	3432	ENSP00000369207	305	398	1002	0.010	94	24	62	8	3
unique_8429	637	1023	1417	ENSP00000265162	197	584	958	6.24e-26	406	100	269	37	27
unique_8432	62	114	1013	ENSP00000300289	25	70	506	6.57e-04	53	21	25	7	5
unique_8432	91	115	1013	ENSP00000300289	397	421	506	0.006	25	10	15	0	5
unique_8495	787	870	1224	ENSP00000460252	64	151	293	0.004	88	21	63	4	7
unique_8532	208	335	337	ENSP00000384126	400	563	663	0.005	170	45	77	48	38
unique_8574	138	848	1032	ENSP00000260197	100	753	2215	3.65e-70	740	211	414	115	69
