# Supplementary material for: Molecular Mimicry between Toxoplasma gondii B-Cell Epitopes and Neurodevelopmental Proteins: An Immunoinformatic Approach
Source: Biomolecules. 2024 Aug 1;14(8):933. doi: 10.3390/biom14080933 (PMC11352964; doi:10.3390/biom14080933)
Supplement: Supplementary file 1 [file biomolecules-14-00933-s001.zip › Supplemental S2/random/blast-all_methods-hs_surface_random_28-filtered.txt]

unique_87	3	1261	1266	ENSP00000265724	105	1273	1281	0.0	1266	481	681	104	99
unique_129	12	259	283	ENSP00000482642	979	1227	1295	7.15e-14	255	63	179	13	88
unique_129	12	259	283	ENSP00000341325	1036	1284	1352	7.20e-14	255	63	179	13	88
unique_129	8	266	283	ENSP00000369375	823	1091	1125	6.36e-13	283	65	180	38	92
unique_355	1	267	270	ENSP00000300408	2	268	273	3.96e-104	267	137	130	0	99
unique_355	8	270	270	ENSP00000441875	19	283	300	1.59e-89	267	132	129	6	97
unique_779	5	102	112	ENSP00000494828	130	225	564	0.007	98	25	71	2	88
unique_1170	82	457	465	ENSP00000437073	395	776	2055	3.13e-27	394	98	266	30	81
unique_2410	9	249	282	ENSP00000341325	1039	1284	1352	3.27e-15	251	61	175	15	85
unique_2410	9	249	282	ENSP00000482642	982	1227	1295	3.31e-15	251	61	175	15	85
unique_2410	7	254	282	ENSP00000369375	828	1089	1125	9.65e-13	264	56	190	18	88
unique_2519	14	475	564	ENSP00000360637	3	384	465	6.87e-14	467	99	278	90	82
unique_2889	1	517	525	ENSP00000265724	162	626	1281	2.57e-43	534	148	300	86	98
unique_2889	275	517	525	ENSP00000265724	1031	1271	1281	7.25e-41	247	85	152	10	98
unique_3546	76	416	416	ENSP00000343032	64	377	378	6.95e-62	354	123	178	53	82
unique_4007	19	563	567	ENSP00000396460	33	552	574	1.00e-10	575	136	354	85	96
unique_4007	19	563	567	ENSP00000414446	33	552	574	1.00e-10	575	136	354	85	96
unique_4007	19	563	567	ENSP00000412717	33	552	574	1.00e-10	575	136	354	85	96
unique_4296	8	178	201	ENSP00000449241	407	573	1193	8.90e-06	177	46	115	16	85
unique_4468	18	554	574	ENSP00000396460	21	555	574	0.0	537	296	239	2	94
unique_4468	18	554	574	ENSP00000414446	21	555	574	0.0	537	296	239	2	94
unique_4468	18	554	574	ENSP00000412717	21	555	574	0.0	537	296	239	2	94
unique_4643	80	656	666	ENSP00000396460	13	555	574	1.99e-119	578	204	338	36	87
unique_4643	80	656	666	ENSP00000414446	13	555	574	1.99e-119	578	204	338	36	87
unique_4643	80	656	666	ENSP00000412717	13	555	574	1.99e-119	578	204	338	36	87
unique_4879	17	184	193	ENSP00000449241	402	562	1193	6.86e-05	177	50	102	25	87
unique_5210	8	297	350	ENSP00000351905	274	571	593	2.25e-11	319	86	183	50	83
unique_5308	290	466	555	ENSP00000248450	108	281	435	2.73e-07	187	43	121	23	83
unique_5308	450	520	555	ENSP00000248450	96	169	435	3.15e-05	75	28	42	5	83
unique_5308	12	173	555	ENSP00000248450	89	239	435	0.001	164	40	109	15	83
unique_5308	225	415	555	ENSP00000248450	125	303	435	0.005	198	44	128	26	83
unique_5312	12	289	289	ENSP00000441875	18	298	300	1.69e-103	281	146	132	3	96
unique_5312	8	273	289	ENSP00000300408	4	270	273	2.22e-95	268	137	128	3	92
unique_5801	8	256	294	ENSP00000369375	829	1089	1125	2.42e-15	266	62	182	22	85
unique_5801	7	251	294	ENSP00000341325	1037	1284	1352	1.01e-11	254	60	179	15	83
unique_5801	7	251	294	ENSP00000482642	980	1227	1295	1.02e-11	254	60	179	15	83
unique_5801	6	255	294	ENSP00000373574	205	485	504	2.66e-09	298	69	164	65	85
unique_5801	8	271	294	ENSP00000351905	274	575	593	1.22e-06	313	62	191	60	90
unique_6681	228	1544	1544	ENSP00000265724	35	1278	1281	0.0	1347	503	711	133	85
unique_6681	244	835	1544	ENSP00000265724	711	1280	1281	1.26e-103	607	227	328	52	85
unique_6977	28	229	320	ENSP00000248450	102	293	435	1.47e-07	208	51	135	22	89
unique_6977	48	234	320	ENSP00000248450	78	253	435	1.28e-06	188	44	131	13	89
unique_6977	151	313	320	ENSP00000248450	90	244	435	2.11e-06	164	41	113	10	89
unique_6977	33	226	320	ENSP00000248450	231	430	435	5.25e-06	209	46	139	24	89
unique_7032	28	533	545	ENSP00000396460	41	554	574	2.38e-08	555	120	345	90	93
unique_7032	28	533	545	ENSP00000414446	41	554	574	2.38e-08	555	120	345	90	93
unique_7032	28	533	545	ENSP00000412717	41	554	574	2.38e-08	555	120	345	90	93
unique_7276	20	231	241	ENSP00000369375	862	1089	1125	7.18e-12	236	57	147	32	88
unique_7276	4	232	241	ENSP00000373574	222	462	504	5.64e-10	251	59	160	32	95
unique_7735	23	557	564	ENSP00000381736	18	549	554	0.0	535	383	149	3	95
unique_8135	14	155	187	ENSP00000401321	644	785	1049	3.06e-07	147	48	89	10	88
unique_8135	41	177	187	ENSP00000401321	739	877	1049	1.41e-04	144	45	87	12	88
unique_8135	40	140	187	ENSP00000401321	771	868	1049	5.22e-04	101	35	63	3	88
unique_8135	35	114	187	ENSP00000401321	799	877	1049	0.008	80	26	53	1	88
