# Supplementary material for: Molecular Mimicry between Toxoplasma gondii B-Cell Epitopes and Neurodevelopmental Proteins: An Immunoinformatic Approach
Source: Biomolecules. 2024 Aug 1;14(8):933. doi: 10.3390/biom14080933 (PMC11352964; doi:10.3390/biom14080933)
Supplement: Supplementary file 1 [file biomolecules-14-00933-s001.zip › Supplemental S2/random/blast-all_methods-hs_surface_random_28-protein_ids.txt]

ENSP00000248450
ENSP00000265724
ENSP00000300408
ENSP00000341325
ENSP00000343032
ENSP00000351905
ENSP00000360637
ENSP00000369375
ENSP00000373574
ENSP00000381736
ENSP00000396460
ENSP00000401321
ENSP00000412717
ENSP00000414446
ENSP00000437073
ENSP00000441875
ENSP00000449241
ENSP00000482642
ENSP00000494828
