# Supplementary material for: Molecular Mimicry between Toxoplasma gondii B-Cell Epitopes and Neurodevelopmental Proteins: An Immunoinformatic Approach
Source: Biomolecules. 2024 Aug 1;14(8):933. doi: 10.3390/biom14080933 (PMC11352964; doi:10.3390/biom14080933)
Supplement: Supplementary file 1 [file biomolecules-14-00933-s001.zip › Supplemental S2/random/blast-all_methods-hs_surface_random_28.txt]

unique_2	1470	1592	2375	ENSP00000403737	3	106	448	0.005	123	35	69	19	5
unique_2	1470	1592	2375	ENSP00000504727	3	106	449	0.006	123	35	69	19	5
unique_2	1470	1592	2375	ENSP00000429036	3	106	449	0.006	123	35	69	19	5
unique_2	1470	1592	2375	ENSP00000355746	3	106	449	0.006	123	35	69	19	5
unique_9	43	197	541	ENSP00000396460	47	197	574	2.14e-07	159	42	105	12	29
unique_9	43	197	541	ENSP00000414446	47	197	574	2.14e-07	159	42	105	12	29
unique_9	43	197	541	ENSP00000412717	47	197	574	2.14e-07	159	42	105	12	29
unique_35	370	903	1044	ENSP00000426917	56	561	612	4.41e-55	549	154	337	58	51
unique_35	276	922	1044	ENSP00000354995	6	613	679	3.69e-43	675	175	405	95	62
unique_35	371	922	1044	ENSP00000381475	95	603	669	1.57e-42	568	148	345	75	53
unique_35	379	592	1044	ENSP00000494609	428	615	1326	1.40e-09	220	67	115	38	20
unique_35	379	592	1044	ENSP00000494751	428	615	1279	1.45e-09	220	67	115	38	20
unique_35	378	538	1044	ENSP00000265724	409	561	1281	2.71e-07	166	42	106	18	21
unique_35	378	592	1044	ENSP00000265724	1052	1255	1281	5.81e-06	222	58	139	25	21
unique_62	163	220	279	ENSP00000479889	299	358	461	3.81e-08	60	23	35	2	21
unique_62	168	221	279	ENSP00000351905	397	454	593	4.20e-05	58	23	31	4	19
unique_62	152	208	279	ENSP00000482642	1079	1139	1295	5.91e-05	61	19	38	4	20
unique_62	152	208	279	ENSP00000341325	1136	1196	1352	7.01e-05	61	19	38	4	20
unique_62	156	203	279	ENSP00000358991	319	368	634	1.67e-04	50	16	32	2	17
unique_62	156	203	279	ENSP00000377291	319	368	683	1.98e-04	50	16	32	2	17
unique_62	167	221	279	ENSP00000363702	325	387	531	0.003	63	21	34	8	20
unique_70	12	177	215	ENSP00000449241	407	571	1193	3.95e-04	175	42	114	19	77
unique_75	758	1421	1941	ENSP00000494609	403	974	1326	1.05e-80	671	205	360	106	73
unique_75	290	693	1941	ENSP00000494609	12	394	1326	1.12e-49	405	112	270	23	73
unique_75	1507	1734	1941	ENSP00000494609	972	1159	1326	1.65e-39	228	85	103	40	73
unique_75	1818	1929	1941	ENSP00000494609	1166	1277	1326	1.44e-30	112	55	57	0	73
unique_75	757	983	1941	ENSP00000494609	1032	1252	1326	2.58e-12	234	62	152	20	73
unique_75	1632	1728	1941	ENSP00000494609	428	510	1326	2.21e-06	97	30	53	14	73
unique_75	1822	1908	1941	ENSP00000494609	528	615	1326	8.47e-04	88	23	64	1	73
unique_75	758	1012	1941	ENSP00000494751	403	640	1279	3.88e-51	258	118	117	23	66
unique_75	290	693	1941	ENSP00000494751	12	394	1279	9.88e-50	405	112	270	23	66
unique_75	1507	1734	1941	ENSP00000494751	925	1112	1279	1.58e-39	228	85	103	40	66
unique_75	1818	1929	1941	ENSP00000494751	1119	1230	1279	1.50e-30	112	55	57	0	66
unique_75	1135	1421	1941	ENSP00000494751	672	927	1279	3.80e-26	291	70	182	39	66
unique_75	757	983	1941	ENSP00000494751	985	1205	1279	2.47e-12	234	62	152	20	66
unique_75	1632	1728	1941	ENSP00000494751	428	510	1279	2.19e-06	97	30	53	14	66
unique_75	1822	1908	1941	ENSP00000494751	528	615	1279	0.001	88	23	64	1	66
unique_75	782	1056	1941	ENSP00000265724	409	687	1281	6.75e-17	290	78	186	26	27
unique_75	1611	1737	1941	ENSP00000265724	388	516	1281	1.47e-14	130	44	82	4	27
unique_75	1821	1929	1941	ENSP00000265724	1168	1276	1281	1.80e-14	109	39	70	0	27
unique_75	782	1004	1941	ENSP00000265724	1052	1274	1281	3.12e-14	231	63	152	16	27
unique_75	1818	1927	1941	ENSP00000265724	520	629	1281	1.61e-13	110	38	72	0	27
unique_75	1611	1753	1941	ENSP00000265724	1031	1174	1281	2.49e-12	149	44	94	11	27
unique_75	1626	1701	1941	ENSP00000354995	87	168	679	4.17e-05	85	29	44	12	15
unique_75	781	992	1941	ENSP00000354995	99	304	679	0.001	224	53	141	30	15
unique_75	1626	1701	1941	ENSP00000381475	89	170	669	4.33e-05	85	29	44	12	15
unique_75	781	992	1941	ENSP00000381475	101	306	669	8.16e-04	224	53	141	30	15
unique_75	795	1062	1941	ENSP00000426917	75	339	612	2.40e-04	281	58	194	29	14
unique_81	12	181	212	ENSP00000449241	408	575	1193	1.65e-06	176	38	124	14	80
unique_85	77	512	821	ENSP00000437073	389	840	2055	6.01e-33	457	126	305	26	53
unique_87	3	1261	1266	ENSP00000265724	105	1273	1281	0.0	1266	481	681	104	99
unique_87	310	557	1266	ENSP00000494751	992	1227	1279	2.29e-30	249	84	151	14	64
unique_87	742	1260	1266	ENSP00000494751	750	1227	1279	5.41e-27	543	132	322	89	64
unique_87	1013	1249	1266	ENSP00000494751	426	622	1279	3.72e-19	238	67	129	42	64
unique_87	278	572	1266	ENSP00000494751	372	640	1279	7.14e-19	302	80	182	40	64
unique_87	310	557	1266	ENSP00000494609	1039	1274	1326	2.31e-30	249	84	151	14	65
unique_87	733	1260	1266	ENSP00000494609	788	1274	1326	5.30e-27	552	133	330	89	65
unique_87	1013	1249	1266	ENSP00000494609	426	622	1326	3.62e-19	238	67	129	42	65
unique_87	278	572	1266	ENSP00000494609	372	640	1326	7.43e-19	302	80	182	40	65
unique_87	311	486	1266	ENSP00000354995	76	251	679	3.17e-14	188	55	109	24	36
unique_87	943	1217	1266	ENSP00000354995	21	277	679	8.16e-13	290	72	170	48	36
unique_87	311	486	1266	ENSP00000381475	78	253	669	4.05e-14	188	55	109	24	36
unique_87	943	1217	1266	ENSP00000381475	23	279	669	1.07e-12	290	72	170	48	36
unique_87	326	597	1266	ENSP00000426917	60	350	612	7.45e-11	301	76	186	39	35
unique_87	1029	1204	1266	ENSP00000426917	77	235	612	1.72e-07	184	48	103	33	35
unique_104	93	148	625	ENSP00000401321	678	734	1049	7.26e-04	57	22	34	1	9
unique_117	124	311	424	ENSP00000479889	232	385	461	1.80e-11	194	50	98	46	44
unique_117	123	222	424	ENSP00000482642	1023	1125	1295	2.06e-11	103	33	67	3	24
unique_117	123	222	424	ENSP00000341325	1080	1182	1352	2.39e-11	103	33	67	3	24
unique_117	152	315	424	ENSP00000363702	277	426	531	5.33e-08	182	53	79	50	39
unique_117	57	222	424	ENSP00000369375	830	987	1125	2.48e-07	188	45	91	52	39
unique_117	57	222	424	ENSP00000358991	218	363	634	2.57e-06	178	38	96	44	39
unique_117	57	222	424	ENSP00000377291	218	363	683	3.41e-06	178	38	96	44	39
unique_117	185	221	424	ENSP00000351905	381	426	593	0.001	46	17	20	9	9
unique_124	97	393	504	ENSP00000381736	134	428	554	4.76e-23	303	79	210	14	59
unique_126	38	194	209	ENSP00000441875	25	188	300	1.07e-08	164	42	115	7	75
unique_126	79	195	209	ENSP00000300408	57	170	273	4.35e-05	118	27	86	5	56
unique_129	12	259	283	ENSP00000482642	979	1227	1295	7.15e-14	255	63	179	13	88
unique_129	12	259	283	ENSP00000341325	1036	1284	1352	7.20e-14	255	63	179	13	88
unique_129	15	209	283	ENSP00000479889	192	382	461	4.72e-13	200	59	127	14	69
unique_129	8	266	283	ENSP00000369375	823	1091	1125	6.36e-13	283	65	180	38	92
unique_129	8	206	283	ENSP00000358991	211	416	634	4.79e-08	211	47	147	17	70
unique_129	8	206	283	ENSP00000377291	211	416	683	5.08e-08	211	47	147	17	70
unique_129	132	189	283	ENSP00000351905	397	458	593	2.98e-05	62	23	35	4	20
unique_129	87	206	283	ENSP00000363702	277	415	531	6.02e-05	139	39	81	19	42
unique_129	132	241	283	ENSP00000373574	323	458	504	6.71e-05	137	35	74	28	39
unique_144	143	318	683	ENSP00000248450	121	270	435	8.37e-06	179	48	99	32	26
unique_165	234	319	322	ENSP00000317714	206	291	298	3.14e-06	86	22	64	0	27
unique_248	392	498	1129	ENSP00000479889	299	383	461	1.56e-06	107	32	53	22	9
unique_248	363	493	1129	ENSP00000351905	357	480	593	0.005	147	37	71	39	12
unique_261	53	84	94	ENSP00000254868	83	114	317	0.003	32	16	16	0	34
unique_271	153	758	765	ENSP00000354995	93	670	679	3.45e-80	632	199	353	80	79
unique_271	153	758	765	ENSP00000381475	95	660	669	9.59e-77	614	186	372	56	79
unique_271	158	709	765	ENSP00000426917	61	578	612	5.97e-63	568	171	331	66	72
unique_271	159	360	765	ENSP00000265724	408	610	1281	5.81e-15	213	66	126	21	29
unique_271	160	378	765	ENSP00000265724	1052	1271	1281	9.18e-13	234	66	139	29	29
unique_271	161	366	765	ENSP00000494751	428	615	1279	3.25e-08	209	53	132	24	28
unique_271	155	362	765	ENSP00000494751	1007	1205	1279	4.68e-04	218	57	132	29	28
unique_271	161	366	765	ENSP00000494609	428	615	1326	3.45e-08	209	53	132	24	28
unique_271	155	362	765	ENSP00000494609	1054	1252	1326	4.70e-04	218	57	132	29	28
unique_282	18	175	213	ENSP00000449241	411	567	1193	0.001	165	38	112	15	74
unique_307	12	178	208	ENSP00000449241	408	573	1193	0.002	173	36	124	13	80
unique_333	863	983	1395	ENSP00000248450	90	208	435	1.35e-04	122	28	90	4	9
unique_342	288	375	507	ENSP00000437073	389	481	2055	0.001	95	33	53	9	17
unique_344	1310	1354	1486	ENSP00000358490	273	318	352	0.008	50	21	20	9	3
unique_349	526	631	693	ENSP00000363702	329	444	531	3.72e-04	116	29	77	10	15
unique_349	523	603	693	ENSP00000351905	397	482	593	0.002	86	19	62	5	12
unique_350	225	339	3185	ENSP00000369202	275	375	967	3.40e-04	116	32	68	16	4
unique_350	225	339	3185	ENSP00000353421	253	353	996	3.45e-04	116	32	68	16	4
unique_355	1	267	270	ENSP00000300408	2	268	273	3.96e-104	267	137	130	0	99
unique_355	8	270	270	ENSP00000441875	19	283	300	1.59e-89	267	132	129	6	97
unique_442	264	422	583	ENSP00000484952	148	301	795	1.06e-05	178	44	91	43	27
unique_449	284	345	436	ENSP00000385130	13	74	246	1.39e-04	62	20	42	0	14
unique_458	37	303	513	ENSP00000341325	1036	1282	1352	3.12e-11	276	63	175	38	52
unique_458	37	303	513	ENSP00000482642	979	1225	1295	3.90e-11	275	63	176	36	52
unique_458	96	262	513	ENSP00000479889	242	388	461	6.72e-11	170	43	101	26	33
unique_458	33	274	513	ENSP00000358991	211	440	634	1.43e-10	253	61	158	34	47
unique_458	33	258	513	ENSP00000377291	211	421	683	6.18e-10	234	57	146	31	44
unique_458	36	256	513	ENSP00000351905	271	484	593	7.87e-08	242	55	138	49	43
unique_458	29	265	513	ENSP00000369375	819	1043	1125	1.51e-07	254	55	153	46	46
unique_458	28	255	513	ENSP00000363702	197	417	531	3.15e-07	255	57	137	61	44
unique_458	35	254	513	ENSP00000373574	203	408	504	2.43e-05	241	46	139	56	43
unique_487	168	228	636	ENSP00000380964	45	107	172	0.004	63	21	40	2	10
unique_506	250	644	758	ENSP00000310658	62	436	1000	1.87e-07	426	103	241	82	52
unique_506	224	357	758	ENSP00000401321	1	125	1049	3.81e-07	139	47	73	19	32
unique_506	533	640	758	ENSP00000401321	28	134	1049	3.26e-04	116	36	63	17	32
unique_506	207	375	758	ENSP00000246006	272	433	653	2.69e-05	178	54	99	25	48
unique_506	399	596	758	ENSP00000246006	282	460	653	7.05e-04	200	49	128	23	48
unique_506	533	670	758	ENSP00000311545	188	332	887	0.002	154	38	91	25	18
unique_511	83	194	565	ENSP00000432638	20	139	851	0.008	121	35	76	10	20
unique_527	179	275	1293	ENSP00000329380	94	194	653	0.009	102	34	62	6	8
unique_545	92	182	4007	ENSP00000423517	735	820	821	5.53e-04	95	30	52	13	2
unique_545	92	182	4007	ENSP00000478469	735	820	821	5.53e-04	95	30	52	13	2
unique_545	92	182	4007	ENSP00000414544	735	820	821	5.53e-04	95	30	52	13	2
unique_545	92	182	4007	ENSP00000384229	735	820	821	5.53e-04	95	30	52	13	2
unique_545	92	182	4007	ENSP00000352177	735	820	821	5.53e-04	95	30	52	13	2
unique_549	32	123	143	ENSP00000434227	309	399	798	0.005	97	26	60	11	64
unique_549	32	123	143	ENSP00000476000	293	383	634	0.006	97	26	60	11	64
unique_549	32	123	143	ENSP00000348227	309	399	840	0.006	97	26	60	11	64
unique_566	17	89	826	ENSP00000027335	473	548	833	0.005	76	23	50	3	9
unique_567	32	229	407	ENSP00000479889	189	383	461	4.34e-07	204	52	137	15	49
unique_567	33	237	407	ENSP00000341325	1037	1242	1352	1.07e-05	212	45	154	13	50
unique_567	33	237	407	ENSP00000482642	980	1185	1295	1.22e-05	212	45	154	13	50
unique_567	119	260	407	ENSP00000369375	935	1067	1125	1.33e-04	150	40	85	25	35
unique_567	34	199	407	ENSP00000377291	217	390	683	0.004	178	47	115	16	41
unique_567	34	199	407	ENSP00000358991	217	390	634	0.004	178	47	115	16	41
unique_568	142	354	559	ENSP00000401321	625	831	1049	5.37e-05	216	68	136	12	43
unique_568	116	255	559	ENSP00000401321	713	836	1049	1.06e-04	140	49	75	16	43
unique_592	96	126	272	ENSP00000509229	142	172	644	0.002	31	13	18	0	11
unique_592	96	126	272	ENSP00000261488	142	172	644	0.002	31	13	18	0	11
unique_598	471	893	2159	ENSP00000310658	35	434	1000	6.70e-43	442	150	231	61	62
unique_598	908	1341	2159	ENSP00000310658	45	441	1000	2.85e-38	453	148	230	75	62
unique_598	254	639	2159	ENSP00000310658	35	434	1000	8.65e-33	421	142	223	56	62
unique_598	1118	1535	2159	ENSP00000310658	30	482	1000	1.33e-32	478	151	242	85	62
unique_598	1045	1418	2159	ENSP00000310658	44	434	1000	2.24e-27	417	127	221	69	62
unique_598	606	1003	2159	ENSP00000310658	45	445	1000	3.14e-25	445	131	223	91	62
unique_598	204	555	2159	ENSP00000310658	71	434	1000	2.57e-23	395	114	207	74	62
unique_598	198	423	2159	ENSP00000310658	209	433	1000	2.89e-13	238	64	149	25	62
unique_598	569	852	2159	ENSP00000311545	36	303	887	1.29e-36	308	106	138	64	64
unique_598	350	595	2159	ENSP00000311545	33	300	887	1.36e-34	278	98	138	42	64
unique_598	737	997	2159	ENSP00000311545	33	306	887	5.15e-34	286	101	148	37	64
unique_598	228	469	2159	ENSP00000311545	41	300	887	2.34e-33	269	98	135	36	64
unique_598	308	554	2159	ENSP00000311545	33	300	887	1.02e-32	280	97	138	45	64
unique_598	1277	1499	2159	ENSP00000311545	47	300	887	2.72e-32	259	95	123	41	64
unique_598	1195	1458	2159	ENSP00000311545	47	300	887	7.54e-29	292	96	130	66	64
unique_598	187	423	2159	ENSP00000311545	37	300	887	1.20e-28	268	90	143	35	64
unique_598	976	1210	2159	ENSP00000311545	47	300	887	5.61e-28	264	94	131	39	64
unique_598	1096	1338	2159	ENSP00000311545	41	305	887	4.03e-27	278	96	134	48	64
unique_598	853	1130	2159	ENSP00000311545	32	311	887	2.73e-26	305	105	148	52	64
unique_598	828	1078	2159	ENSP00000311545	41	300	887	1.10e-25	278	99	134	45	64
unique_598	528	766	2159	ENSP00000311545	36	300	887	1.24e-25	278	95	131	52	64
unique_598	189	345	2159	ENSP00000311545	140	308	887	2.57e-14	172	60	94	18	64
unique_598	1437	1560	2159	ENSP00000311545	41	169	887	1.00e-09	139	46	68	25	64
unique_598	187	308	2159	ENSP00000311545	178	312	887	0.001	136	40	81	15	64
unique_598	203	379	2159	ENSP00000246006	284	458	653	1.17e-19	184	70	98	16	61
unique_598	838	1034	2159	ENSP00000246006	280	458	653	2.82e-17	202	71	103	28	61
unique_598	327	554	2159	ENSP00000246006	281	458	653	4.37e-16	231	83	92	56	61
unique_598	782	1001	2159	ENSP00000246006	265	468	653	5.83e-15	226	76	122	28	61
unique_598	1200	1376	2159	ENSP00000246006	281	458	653	1.04e-14	186	62	107	17	61
unique_598	659	857	2159	ENSP00000246006	272	468	653	4.53e-14	211	70	115	26	61
unique_598	1229	1513	2159	ENSP00000246006	225	476	653	5.02e-14	301	93	143	65	61
unique_598	874	1086	2159	ENSP00000246006	274	466	653	1.34e-13	216	66	124	26	61
unique_598	1094	1322	2159	ENSP00000246006	269	484	653	1.40e-13	240	73	132	35	61
unique_598	544	732	2159	ENSP00000246006	281	465	653	1.70e-13	194	63	117	14	61
unique_598	931	1173	2159	ENSP00000246006	281	465	653	1.54e-12	246	78	104	64	61
unique_598	509	702	2159	ENSP00000401321	1	192	1049	1.78e-08	209	67	110	32	49
unique_598	1163	1372	2159	ENSP00000401321	1	206	1049	6.36e-08	225	71	120	34	49
unique_598	987	1119	2159	ENSP00000401321	1	124	1049	3.53e-07	137	44	76	17	49
unique_598	347	550	2159	ENSP00000401321	12	206	1049	6.70e-07	223	66	110	47	49
unique_598	1413	1501	2159	ENSP00000401321	1	85	1049	7.05e-07	90	30	54	6	49
unique_598	245	465	2159	ENSP00000401321	1	206	1049	2.89e-06	234	67	126	41	49
unique_598	675	876	2159	ENSP00000401321	1	237	1049	8.52e-05	253	69	117	67	49
unique_598	1226	1321	2159	ENSP00000385639	108	194	274	6.23e-06	99	34	50	15	23
unique_598	532	626	2159	ENSP00000385639	110	194	274	2.08e-05	98	37	45	16	23
unique_598	921	1001	2159	ENSP00000385639	112	177	274	0.002	81	29	37	15	23
unique_598	1411	1465	2159	ENSP00000385639	123	176	274	0.002	58	24	27	7	23
unique_598	242	303	2159	ENSP00000385639	122	174	274	0.004	63	24	28	11	23
unique_598	290	346	2159	ENSP00000385639	123	176	274	0.004	59	24	28	7	23
unique_598	463	520	2159	ENSP00000385639	123	176	274	0.005	61	24	27	10	23
unique_598	1226	1321	2159	ENSP00000307843	108	194	274	6.23e-06	99	34	50	15	23
unique_598	532	626	2159	ENSP00000307843	110	194	274	2.08e-05	98	37	45	16	23
unique_598	921	1001	2159	ENSP00000307843	112	177	274	0.002	81	29	37	15	23
unique_598	1411	1465	2159	ENSP00000307843	123	176	274	0.002	58	24	27	7	23
unique_598	242	303	2159	ENSP00000307843	122	174	274	0.004	63	24	28	11	23
unique_598	290	346	2159	ENSP00000307843	123	176	274	0.004	59	24	28	7	23
unique_598	463	520	2159	ENSP00000307843	123	176	274	0.005	61	24	27	10	23
unique_598	760	817	2159	ENSP00000411023	130	185	294	0.001	60	24	30	6	5
unique_598	1258	1300	2159	ENSP00000411023	143	184	294	0.003	45	19	21	5	5
unique_654	30	204	324	ENSP00000440049	69	273	421	0.001	219	59	102	58	54
unique_654	44	205	324	ENSP00000329380	29	191	653	0.003	172	49	104	19	50
unique_657	704	964	983	ENSP00000369375	818	1092	1125	1.22e-17	290	70	176	44	27
unique_657	716	905	983	ENSP00000479889	192	383	461	2.73e-17	195	57	130	8	19
unique_657	716	855	983	ENSP00000358991	218	363	634	1.34e-13	150	43	93	14	14
unique_657	716	855	983	ENSP00000377291	218	363	683	1.90e-13	150	43	93	14	14
unique_657	716	975	983	ENSP00000482642	982	1246	1295	2.06e-12	271	57	197	17	26
unique_657	716	975	983	ENSP00000341325	1039	1303	1352	2.49e-12	271	57	197	17	26
unique_657	710	970	983	ENSP00000373574	202	495	504	3.24e-11	303	72	180	51	27
unique_657	705	903	983	ENSP00000363702	198	417	531	1.93e-08	236	58	125	53	20
unique_657	703	961	983	ENSP00000351905	265	560	593	3.84e-08	309	72	174	63	26
unique_664	7	122	547	ENSP00000396460	29	148	574	2.07e-08	120	31	85	4	21
unique_664	7	122	547	ENSP00000414446	29	148	574	2.07e-08	120	31	85	4	21
unique_664	7	122	547	ENSP00000412717	29	148	574	2.07e-08	120	31	85	4	21
unique_665	159	297	366	ENSP00000369375	926	1054	1125	3.70e-08	142	46	80	16	38
unique_665	175	277	366	ENSP00000479889	288	383	461	4.16e-08	107	32	60	15	28
unique_665	181	274	366	ENSP00000351905	379	482	593	1.52e-06	107	31	60	16	26
unique_665	134	272	366	ENSP00000373574	272	406	504	9.12e-06	155	43	76	36	38
unique_665	174	276	366	ENSP00000363702	302	417	531	2.14e-04	120	32	67	21	28
unique_665	150	246	366	ENSP00000377291	291	398	683	8.32e-04	108	26	71	11	27
unique_665	150	246	366	ENSP00000358991	291	398	634	8.41e-04	108	26	71	11	27
unique_665	181	283	366	ENSP00000482642	1086	1184	1295	0.001	112	31	59	22	28
unique_665	181	283	366	ENSP00000341325	1143	1241	1352	0.001	112	31	59	22	28
unique_697	1281	1362	1584	ENSP00000358490	269	340	352	1.39e-06	82	31	41	10	5
unique_700	15	174	211	ENSP00000449241	411	565	1193	6.28e-06	179	47	89	43	76
unique_716	59	135	266	ENSP00000423517	729	819	821	9.96e-07	91	32	45	14	38
unique_716	76	158	266	ENSP00000423517	712	788	821	2.58e-04	83	22	55	6	38
unique_716	59	135	266	ENSP00000478469	729	819	821	9.96e-07	91	32	45	14	38
unique_716	76	158	266	ENSP00000478469	712	788	821	2.58e-04	83	22	55	6	38
unique_716	59	135	266	ENSP00000414544	729	819	821	9.96e-07	91	32	45	14	38
unique_716	76	158	266	ENSP00000414544	712	788	821	2.58e-04	83	22	55	6	38
unique_716	59	135	266	ENSP00000384229	729	819	821	9.96e-07	91	32	45	14	38
unique_716	76	158	266	ENSP00000384229	712	788	821	2.58e-04	83	22	55	6	38
unique_716	59	135	266	ENSP00000352177	729	819	821	9.96e-07	91	32	45	14	38
unique_716	76	158	266	ENSP00000352177	712	788	821	2.58e-04	83	22	55	6	38
unique_722	764	850	1130	ENSP00000358490	270	350	352	3.55e-04	87	27	54	6	8
unique_764	13	112	237	ENSP00000369001	571	657	805	0.002	102	28	57	17	42
unique_764	13	112	237	ENSP00000342580	571	657	805	0.002	102	28	57	17	42
unique_766	60	262	366	ENSP00000248450	225	430	435	1.75e-10	208	53	148	7	60
unique_766	44	210	366	ENSP00000248450	128	281	435	1.04e-04	171	37	113	21	60
unique_766	49	253	366	ENSP00000248450	90	281	435	3.99e-04	208	44	145	19	60
unique_779	5	102	112	ENSP00000494828	130	225	564	0.007	98	25	71	2	88
unique_783	359	515	2001	ENSP00000479889	222	383	461	0.001	165	36	118	11	8
unique_820	71	158	359	ENSP00000361682	609	695	811	0.002	89	31	55	3	25
unique_831	288	376	732	ENSP00000248450	176	253	435	4.93e-05	89	22	56	11	12
unique_868	341	434	1157	ENSP00000401321	745	836	1049	1.19e-06	94	35	57	2	29
unique_868	267	598	1157	ENSP00000401321	546	869	1049	0.001	362	96	198	68	29
unique_880	353	549	612	ENSP00000265724	393	610	1281	4.28e-08	229	58	128	43	61
unique_880	111	289	612	ENSP00000265724	418	592	1281	9.16e-07	189	48	117	24	61
unique_880	111	289	612	ENSP00000265724	1061	1237	1281	6.63e-06	198	49	109	40	61
unique_880	360	548	612	ENSP00000265724	1042	1247	1281	1.25e-04	219	53	123	43	61
unique_880	359	532	612	ENSP00000494609	418	593	1326	4.42e-08	182	52	116	14	61
unique_880	111	310	612	ENSP00000494609	436	618	1326	1.23e-04	210	54	119	37	61
unique_880	359	532	612	ENSP00000494751	418	593	1279	4.54e-08	182	52	116	14	61
unique_880	111	310	612	ENSP00000494751	436	618	1279	1.32e-04	210	52	121	37	61
unique_880	113	284	612	ENSP00000381475	113	276	669	1.62e-06	180	46	110	24	51
unique_880	378	517	612	ENSP00000381475	107	262	669	2.44e-05	166	36	94	36	51
unique_880	113	284	612	ENSP00000354995	111	274	679	1.89e-06	180	46	110	24	51
unique_880	378	517	612	ENSP00000354995	105	260	679	2.35e-05	166	36	94	36	51
unique_880	389	532	612	ENSP00000426917	78	244	612	0.007	169	41	101	27	24
unique_886	969	1096	1387	ENSP00000369375	829	971	1125	3.95e-09	146	44	81	21	9
unique_886	1211	1271	1387	ENSP00000479889	324	385	461	2.99e-04	64	25	34	5	14
unique_886	970	1097	1387	ENSP00000479889	192	319	461	0.002	131	36	89	6	14
unique_896	326	427	511	ENSP00000401321	228	330	1049	5.52e-11	111	39	55	17	47
unique_896	277	380	511	ENSP00000401321	216	330	1049	1.85e-08	122	40	57	25	47
unique_896	219	346	511	ENSP00000401321	228	329	1049	1.36e-06	138	41	51	46	47
unique_896	186	240	511	ENSP00000401321	271	330	1049	6.98e-05	62	24	29	9	47
unique_897	221	533	2590	ENSP00000437073	402	637	2055	3.92e-13	318	75	156	87	14
unique_897	798	854	2590	ENSP00000437073	807	862	2055	0.004	57	19	37	1	14
unique_902	26	77	78	ENSP00000343032	84	134	378	0.002	52	14	37	1	67
unique_902	26	77	78	ENSP00000381237	84	134	427	0.002	52	14	37	1	67
unique_907	655	804	807	ENSP00000437073	1788	1926	2055	0.002	158	38	93	27	19
unique_917	218	454	615	ENSP00000381736	182	416	554	5.10e-16	253	70	149	34	39
unique_932	1316	1445	3014	ENSP00000423517	708	813	821	2.25e-04	130	35	71	24	4
unique_932	1316	1445	3014	ENSP00000478469	708	813	821	2.25e-04	130	35	71	24	4
unique_932	1316	1445	3014	ENSP00000414544	708	813	821	2.25e-04	130	35	71	24	4
unique_932	1316	1445	3014	ENSP00000384229	708	813	821	2.25e-04	130	35	71	24	4
unique_932	1316	1445	3014	ENSP00000352177	708	813	821	2.25e-04	130	35	71	24	4
unique_937	2999	3255	3401	ENSP00000437073	1387	1633	2055	0.003	264	68	172	24	8
unique_1002	414	592	877	ENSP00000353421	204	390	996	0.009	206	57	103	46	20
unique_1053	201	307	310	ENSP00000401321	761	867	1049	1.25e-09	107	38	69	0	46
unique_1053	167	304	310	ENSP00000401321	691	831	1049	1.99e-07	144	45	90	9	46
unique_1053	215	310	310	ENSP00000401321	628	737	1049	0.001	110	32	64	14	46
unique_1053	189	273	310	ENSP00000449241	1073	1145	1193	3.52e-05	87	32	39	16	27
unique_1055	169	233	284	ENSP00000296452	894	955	3927	0.002	65	23	39	3	23
unique_1068	766	936	1063	ENSP00000484952	137	301	795	1.12e-05	188	43	105	40	16
unique_1114	119	196	272	ENSP00000353421	240	344	996	7.53e-04	105	30	48	27	29
unique_1114	119	196	272	ENSP00000369202	262	366	967	0.001	105	30	48	27	29
unique_1124	416	455	1765	ENSP00000479889	347	385	461	2.52e-06	40	21	18	1	2
unique_1154	1325	1491	2126	ENSP00000437073	1475	1637	2055	4.19e-06	175	52	103	20	8
unique_1170	82	457	465	ENSP00000437073	395	776	2055	3.13e-27	394	98	266	30	81
unique_1189	235	465	517	ENSP00000426917	61	284	612	3.47e-13	240	66	149	25	45
unique_1189	235	452	517	ENSP00000381475	100	303	669	7.06e-13	222	67	133	22	42
unique_1189	235	452	517	ENSP00000354995	98	301	679	8.63e-13	222	67	133	22	42
unique_1189	236	501	517	ENSP00000265724	408	663	1281	1.07e-11	279	76	167	36	51
unique_1189	237	446	517	ENSP00000265724	1052	1251	1281	6.41e-10	219	59	132	28	51
unique_1189	238	451	517	ENSP00000494751	428	616	1279	0.001	219	53	131	35	41
unique_1189	238	451	517	ENSP00000494609	428	616	1326	0.001	219	53	131	35	41
unique_1197	201	506	514	ENSP00000248450	86	385	435	8.79e-13	315	69	222	24	60
unique_1197	216	412	514	ENSP00000248450	181	388	435	1.53e-05	212	48	145	19	60
unique_1208	142	435	559	ENSP00000381736	128	417	554	1.77e-18	305	80	199	26	53
unique_1217	593	681	745	ENSP00000479889	299	385	461	0.003	97	27	52	18	12
unique_1217	551	686	745	ENSP00000351905	344	492	593	0.007	153	34	98	21	18
unique_1222	137	212	1100	ENSP00000358490	270	351	352	0.004	87	29	42	16	7
unique_1235	471	618	1928	ENSP00000265969	272	412	586	0.002	156	36	97	23	8
unique_1268	84	179	875	ENSP00000248450	90	183	435	0.001	97	25	68	4	11
unique_1355	284	356	529	ENSP00000248450	355	433	435	0.002	80	23	49	8	16
unique_1355	281	362	529	ENSP00000248450	217	307	435	0.010	93	25	55	13	16
unique_1413	233	283	293	ENSP00000296452	3442	3488	3927	6.95e-04	51	21	26	4	17
unique_1433	338	501	534	ENSP00000369375	942	1093	1125	1.01e-04	173	45	98	30	31
unique_1447	177	339	395	ENSP00000462597	19	197	302	8.41e-08	182	47	113	22	41
unique_1498	143	289	313	ENSP00000353421	204	332	996	0.002	148	41	87	20	47
unique_1498	143	289	313	ENSP00000369202	226	354	967	0.002	148	41	87	20	47
unique_1518	213	277	455	ENSP00000361682	205	267	811	0.004	65	21	42	2	14
unique_1553	300	402	1306	ENSP00000479889	290	385	461	0.008	104	24	71	9	8
unique_1584	440	601	808	ENSP00000403685	205	376	458	1.33e-05	176	47	111	18	20
unique_1617	175	306	716	ENSP00000401321	1	124	1049	3.72e-08	134	44	78	12	21
unique_1617	155	239	716	ENSP00000401321	22	100	1049	1.09e-05	89	31	44	14	21
unique_1617	172	234	716	ENSP00000401321	76	136	1049	0.003	67	24	33	10	21
unique_1617	146	315	716	ENSP00000246006	257	424	653	2.65e-07	182	55	101	26	37
unique_1617	489	586	716	ENSP00000246006	285	369	653	4.25e-04	99	31	53	15	37
unique_1617	173	602	716	ENSP00000310658	71	443	1000	4.10e-06	454	105	244	105	60
unique_1617	172	306	716	ENSP00000311545	55	203	887	0.001	155	40	89	26	19
unique_1624	97	311	461	ENSP00000401321	602	854	1049	1.95e-09	260	73	135	52	50
unique_1624	83	221	461	ENSP00000401321	698	832	1049	6.35e-05	139	42	93	4	50
unique_1631	317	471	565	ENSP00000310658	302	444	1000	2.87e-05	159	52	87	20	30
unique_1631	303	415	565	ENSP00000310658	56	162	1000	0.005	127	37	56	34	30
unique_1631	282	507	565	ENSP00000246006	241	461	653	5.11e-05	243	69	135	39	40
unique_1631	323	473	565	ENSP00000401321	1	140	1049	0.009	152	36	103	13	27
unique_1662	67	266	762	ENSP00000479889	189	390	461	7.13e-19	208	60	134	14	26
unique_1662	69	312	762	ENSP00000482642	981	1237	1295	2.13e-16	259	64	178	17	32
unique_1662	69	312	762	ENSP00000341325	1038	1294	1352	2.37e-16	259	64	178	17	32
unique_1662	65	310	762	ENSP00000369375	825	1088	1125	7.22e-14	268	63	179	26	32
unique_1662	66	255	762	ENSP00000373574	204	408	504	1.16e-12	213	55	127	31	25
unique_1662	65	268	762	ENSP00000363702	204	430	531	2.54e-08	235	57	139	39	27
unique_1662	70	258	762	ENSP00000358991	218	420	634	3.48e-08	209	55	128	26	25
unique_1662	70	258	762	ENSP00000377291	218	420	683	4.56e-08	209	55	128	26	25
unique_1662	58	255	762	ENSP00000351905	263	482	593	5.26e-07	226	52	140	34	26
unique_1667	513	574	1250	ENSP00000343032	1	57	378	0.006	64	20	35	9	5
unique_1689	683	740	800	ENSP00000479889	326	383	461	0.001	59	18	39	2	7
unique_1710	107	663	793	ENSP00000426917	3	529	612	2.69e-55	569	150	365	54	70
unique_1710	118	714	793	ENSP00000354995	50	611	679	1.73e-48	624	166	369	89	75
unique_1710	118	714	793	ENSP00000381475	52	601	669	3.74e-48	620	163	364	93	75
unique_1710	164	380	793	ENSP00000265724	1052	1269	1281	1.91e-10	229	62	144	23	29
unique_1710	149	365	793	ENSP00000265724	396	611	1281	2.41e-08	233	63	137	33	29
unique_1710	156	374	793	ENSP00000494751	405	619	1279	2.33e-09	240	60	134	46	28
unique_1710	178	365	793	ENSP00000494751	1024	1204	1279	5.81e-05	202	52	115	35	28
unique_1710	156	374	793	ENSP00000494609	405	619	1326	2.39e-09	240	60	134	46	28
unique_1710	178	365	793	ENSP00000494609	1071	1251	1326	5.93e-05	202	52	115	35	28
unique_1714	1	79	488	ENSP00000449241	926	1004	1193	7.43e-19	79	35	44	0	16
unique_1722	506	644	2483	ENSP00000437073	410	540	2055	0.001	139	34	97	8	11
unique_1722	1389	1517	2483	ENSP00000437073	1095	1219	2055	0.002	129	36	89	4	11
unique_1727	139	355	674	ENSP00000311545	90	306	887	7.26e-20	237	75	122	40	35
unique_1727	140	372	674	ENSP00000311545	41	280	887	9.12e-19	261	81	131	49	35
unique_1727	166	314	674	ENSP00000310658	35	172	1000	6.74e-19	149	57	81	11	34
unique_1727	158	312	674	ENSP00000310658	306	445	1000	2.95e-17	155	53	87	15	34
unique_1727	158	364	674	ENSP00000310658	71	327	1000	1.04e-16	272	80	112	80	34
unique_1727	178	344	674	ENSP00000310658	283	430	1000	1.40e-13	167	51	97	19	34
unique_1727	154	358	674	ENSP00000310658	194	407	1000	3.51e-12	233	67	119	47	34
unique_1727	284	382	674	ENSP00000310658	61	158	1000	4.02e-07	107	37	53	17	34
unique_1727	201	359	674	ENSP00000246006	325	468	653	2.86e-18	160	56	87	17	37
unique_1727	117	309	674	ENSP00000246006	291	467	653	4.38e-18	194	66	110	18	37
unique_1727	281	368	674	ENSP00000246006	271	353	653	9.86e-05	89	29	53	7	37
unique_1727	160	251	674	ENSP00000401321	1	79	1049	5.08e-04	93	30	48	15	17
unique_1727	138	227	674	ENSP00000401321	20	97	1049	0.001	92	31	45	16	17
unique_1727	158	220	674	ENSP00000385639	123	177	274	0.001	63	21	34	8	20
unique_1727	267	336	674	ENSP00000385639	137	200	274	0.002	70	24	40	6	20
unique_1727	158	220	674	ENSP00000307843	123	177	274	0.001	63	21	34	8	20
unique_1727	267	336	674	ENSP00000307843	137	200	274	0.002	70	24	40	6	20
unique_1727	158	221	674	ENSP00000411023	130	185	294	0.003	64	20	36	8	9
unique_1731	3189	3332	3593	ENSP00000494609	1031	1174	1326	1.96e-27	144	61	83	0	24
unique_1731	2698	2966	3593	ENSP00000494609	764	1022	1326	9.05e-20	269	70	189	10	24
unique_1731	1931	2010	3593	ENSP00000494609	474	553	1326	7.19e-19	80	40	40	0	24
unique_1731	3450	3581	3593	ENSP00000494609	1141	1272	1326	9.34e-14	141	46	77	18	24
unique_1731	3214	3323	3593	ENSP00000494609	426	523	1326	7.64e-09	111	39	58	14	24
unique_1731	1762	1807	3593	ENSP00000494609	428	473	1326	2.04e-06	46	25	21	0	24
unique_1731	1170	1367	3593	ENSP00000494609	193	390	1326	0.001	200	47	149	4	24
unique_1731	3446	3565	3593	ENSP00000494609	496	615	1326	0.006	121	28	91	2	24
unique_1731	3189	3332	3593	ENSP00000494751	984	1127	1279	1.98e-27	144	61	83	0	24
unique_1731	2698	2966	3593	ENSP00000494751	717	975	1279	7.85e-20	269	70	189	10	24
unique_1731	1931	2010	3593	ENSP00000494751	474	553	1279	6.73e-19	80	40	40	0	24
unique_1731	3450	3581	3593	ENSP00000494751	1094	1225	1279	9.39e-14	141	46	77	18	24
unique_1731	3214	3323	3593	ENSP00000494751	426	523	1279	7.27e-09	111	39	58	14	24
unique_1731	1762	1807	3593	ENSP00000494751	428	473	1279	1.99e-06	46	25	21	0	24
unique_1731	1170	1367	3593	ENSP00000494751	193	390	1279	8.89e-04	200	47	149	4	24
unique_1731	3446	3565	3593	ENSP00000494751	496	615	1279	0.005	121	28	91	2	24
unique_1731	3197	3332	3593	ENSP00000265724	1033	1173	1281	1.05e-11	142	41	94	7	10
unique_1731	3197	3326	3593	ENSP00000265724	390	522	1281	1.32e-08	133	38	92	3	10
unique_1731	3446	3578	3593	ENSP00000265724	491	623	1281	5.44e-08	135	39	92	4	10
unique_1731	3483	3586	3593	ENSP00000265724	1175	1277	1281	3.10e-07	105	36	66	3	10
unique_1731	1932	2006	3593	ENSP00000265724	470	545	1281	2.78e-05	76	27	48	1	10
unique_1731	1931	2006	3593	ENSP00000265724	1112	1190	1281	6.18e-05	79	25	51	3	10
unique_1731	1759	1794	3593	ENSP00000381475	100	135	669	0.004	36	17	19	0	1
unique_1731	1759	1794	3593	ENSP00000354995	98	133	679	0.004	36	17	19	0	1
unique_1743	1027	1079	1430	ENSP00000479889	332	383	461	0.001	53	17	35	1	4
unique_1755	89	155	172	ENSP00000254868	201	254	317	8.28e-04	67	21	33	13	39
unique_1755	87	133	172	ENSP00000266456	92	139	202	0.003	48	14	33	1	27
unique_1765	724	792	3914	ENSP00000423517	731	808	821	7.79e-05	78	27	42	9	2
unique_1765	721	785	3914	ENSP00000423517	746	819	821	2.91e-04	74	25	40	9	2
unique_1765	732	792	3914	ENSP00000423517	723	790	821	5.49e-04	68	24	37	7	2
unique_1765	724	792	3914	ENSP00000478469	731	808	821	7.79e-05	78	27	42	9	2
unique_1765	721	785	3914	ENSP00000478469	746	819	821	2.91e-04	74	25	40	9	2
unique_1765	732	792	3914	ENSP00000478469	723	790	821	5.49e-04	68	24	37	7	2
unique_1765	724	792	3914	ENSP00000414544	731	808	821	7.79e-05	78	27	42	9	2
unique_1765	721	785	3914	ENSP00000414544	746	819	821	2.91e-04	74	25	40	9	2
unique_1765	732	792	3914	ENSP00000414544	723	790	821	5.49e-04	68	24	37	7	2
unique_1765	724	792	3914	ENSP00000384229	731	808	821	7.79e-05	78	27	42	9	2
unique_1765	721	785	3914	ENSP00000384229	746	819	821	2.91e-04	74	25	40	9	2
unique_1765	732	792	3914	ENSP00000384229	723	790	821	5.49e-04	68	24	37	7	2
unique_1765	724	792	3914	ENSP00000352177	731	808	821	7.79e-05	78	27	42	9	2
unique_1765	721	785	3914	ENSP00000352177	746	819	821	2.91e-04	74	25	40	9	2
unique_1765	732	792	3914	ENSP00000352177	723	790	821	5.49e-04	68	24	37	7	2
unique_1787	505	646	2451	ENSP00000437073	470	602	2055	1.47e-19	143	49	83	11	11
unique_1787	1253	1391	2451	ENSP00000437073	1011	1182	2055	0.003	174	41	96	37	11
unique_1789	569	666	689	ENSP00000248450	188	286	435	2.24e-04	100	27	70	3	14
unique_1848	31	245	342	ENSP00000369375	822	1054	1125	2.33e-22	234	68	146	20	63
unique_1848	39	246	342	ENSP00000341325	1039	1255	1352	4.60e-15	221	56	148	17	61
unique_1848	39	246	342	ENSP00000482642	982	1198	1295	4.64e-15	221	56	148	17	61
unique_1848	27	228	342	ENSP00000479889	174	385	461	4.00e-14	218	60	136	22	59
unique_1848	32	226	342	ENSP00000377291	211	420	683	5.21e-09	214	51	140	23	57
unique_1848	32	226	342	ENSP00000358991	211	420	634	5.35e-09	214	51	140	23	57
unique_1848	30	263	342	ENSP00000363702	200	455	531	1.40e-08	269	70	151	48	68
unique_1848	39	223	342	ENSP00000351905	275	482	593	1.71e-05	214	54	125	35	54
unique_1848	94	310	342	ENSP00000373574	259	501	504	4.31e-05	257	57	146	54	63
unique_1850	1165	1392	1884	ENSP00000494609	390	604	1326	5.89e-13	235	76	132	27	12
unique_1850	1201	1383	1884	ENSP00000494609	1051	1236	1326	1.36e-07	200	56	113	31	12
unique_1850	1165	1392	1884	ENSP00000494751	390	604	1279	6.34e-13	235	76	132	27	12
unique_1850	1201	1383	1884	ENSP00000494751	1004	1189	1279	1.34e-07	200	56	113	31	12
unique_1850	1207	1408	1884	ENSP00000265724	1052	1259	1281	3.80e-11	221	57	132	32	12
unique_1850	1188	1386	1884	ENSP00000265724	387	593	1281	5.61e-10	217	60	129	28	12
unique_1850	1192	1356	1884	ENSP00000381475	79	249	669	2.11e-05	183	48	105	30	9
unique_1850	1192	1356	1884	ENSP00000354995	77	247	679	2.42e-05	183	48	105	30	9
unique_1864	75	141	225	ENSP00000296452	787	846	3927	0.010	70	25	32	13	30
unique_1914	192	419	555	ENSP00000316228	71	272	400	0.004	235	57	138	40	41
unique_1916	61	841	2057	ENSP00000437073	403	1209	2055	7.23e-30	894	207	487	200	38
unique_1916	1934	1985	2057	ENSP00000296452	3608	3663	3927	0.005	56	22	30	4	3
unique_1926	1388	1664	1671	ENSP00000341325	1060	1307	1352	4.00e-20	281	77	167	37	17
unique_1926	1388	1664	1671	ENSP00000482642	1003	1250	1295	4.06e-20	281	77	167	37	17
unique_1926	1388	1652	1671	ENSP00000369375	850	1092	1125	2.06e-19	286	85	137	64	16
unique_1926	1403	1589	1671	ENSP00000479889	226	381	461	1.94e-17	190	61	92	37	11
unique_1926	1369	1621	1671	ENSP00000358991	195	463	634	8.90e-14	296	75	151	70	15
unique_1926	1376	1590	1671	ENSP00000377291	222	419	683	1.07e-13	224	62	127	35	13
unique_1926	1390	1652	1671	ENSP00000373574	226	492	504	9.30e-12	307	79	144	84	16
unique_1926	1390	1591	1671	ENSP00000351905	299	485	593	1.03e-11	225	63	101	61	12
unique_1926	1390	1591	1671	ENSP00000363702	227	419	531	1.34e-10	226	65	104	57	12
unique_1938	2698	2753	5381	ENSP00000423517	742	802	821	0.001	61	22	34	5	1
unique_1938	2698	2764	5381	ENSP00000423517	733	805	821	0.002	73	25	42	6	1
unique_1938	2698	2753	5381	ENSP00000478469	742	802	821	0.001	61	22	34	5	1
unique_1938	2698	2764	5381	ENSP00000478469	733	805	821	0.002	73	25	42	6	1
unique_1938	2698	2753	5381	ENSP00000414544	742	802	821	0.001	61	22	34	5	1
unique_1938	2698	2764	5381	ENSP00000414544	733	805	821	0.002	73	25	42	6	1
unique_1938	2698	2753	5381	ENSP00000384229	742	802	821	0.001	61	22	34	5	1
unique_1938	2698	2764	5381	ENSP00000384229	733	805	821	0.002	73	25	42	6	1
unique_1938	2698	2753	5381	ENSP00000352177	742	802	821	0.001	61	22	34	5	1
unique_1938	2698	2764	5381	ENSP00000352177	733	805	821	0.002	73	25	42	6	1
unique_1941	1742	1923	3132	ENSP00000310658	637	804	1000	1.57e-06	193	54	103	36	12
unique_1941	1964	2128	3132	ENSP00000310658	624	775	1000	8.72e-04	178	46	93	39	12
unique_1941	1706	1865	3132	ENSP00000310658	654	804	1000	0.010	165	46	100	19	12
unique_1941	1698	1771	3132	ENSP00000368538	54	136	278	8.06e-04	87	30	40	17	2
unique_1944	996	1139	1371	ENSP00000377291	217	363	683	1.17e-11	149	42	100	7	11
unique_1944	996	1139	1371	ENSP00000358991	217	363	634	1.35e-11	149	42	100	7	11
unique_1944	995	1192	1371	ENSP00000479889	190	385	461	5.41e-11	210	60	124	26	14
unique_1944	991	1196	1371	ENSP00000363702	203	426	531	1.92e-08	242	63	125	54	15
unique_1944	997	1139	1371	ENSP00000482642	982	1125	1295	3.40e-06	152	42	93	17	10
unique_1944	997	1139	1371	ENSP00000341325	1039	1182	1352	5.27e-06	152	42	93	17	10
unique_1944	1040	1188	1371	ENSP00000369375	872	1032	1125	2.47e-05	175	45	90	40	11
unique_1944	997	1190	1371	ENSP00000373574	208	411	504	0.009	219	57	122	40	14
unique_1948	153	404	751	ENSP00000248450	131	401	435	0.007	293	71	159	63	34
unique_1954	41	127	643	ENSP00000329380	93	179	653	0.003	91	32	51	8	14
unique_1961	211	1037	1037	ENSP00000405088	82	754	755	1.79e-86	837	228	435	174	80
unique_1961	589	1037	1037	ENSP00000417079	344	750	751	5.28e-57	458	142	256	60	56
unique_1961	215	346	1037	ENSP00000417079	59	157	751	1.24e-08	132	37	62	33	56
unique_1961	589	1037	1037	ENSP00000419653	344	750	751	5.28e-57	458	142	256	60	56
unique_1961	215	346	1037	ENSP00000419653	59	157	751	1.24e-08	132	37	62	33	56
unique_1974	227	282	454	ENSP00000449241	1093	1147	1193	1.36e-04	56	22	33	1	24
unique_1974	229	296	454	ENSP00000449241	1058	1128	1193	8.52e-04	71	25	43	3	24
unique_1974	186	248	454	ENSP00000449241	1085	1147	1193	0.002	65	25	36	4	24
unique_1974	188	296	454	ENSP00000401321	708	816	1049	3.18e-04	111	40	67	4	29
unique_1974	188	244	454	ENSP00000401321	808	864	1049	0.003	57	21	36	0	29
unique_1974	224	318	454	ENSP00000401321	631	743	1049	0.008	113	36	59	18	29
unique_1985	388	562	793	ENSP00000377291	212	364	683	5.51e-09	184	54	90	40	22
unique_1985	388	562	793	ENSP00000358991	212	364	634	5.60e-09	184	54	90	40	22
unique_1985	394	670	793	ENSP00000341325	1039	1310	1352	1.58e-08	304	68	177	59	35
unique_1985	394	670	793	ENSP00000482642	982	1253	1295	1.73e-08	304	68	177	59	35
unique_1985	344	612	793	ENSP00000479889	147	377	461	1.16e-07	280	72	148	60	34
unique_1985	394	615	793	ENSP00000373574	208	408	504	3.66e-07	233	61	129	43	28
unique_1985	394	615	793	ENSP00000369375	830	1031	1125	6.82e-07	232	53	139	40	28
unique_1985	516	627	793	ENSP00000351905	382	497	593	1.85e-04	126	35	67	24	14
unique_1985	508	615	793	ENSP00000363702	303	416	531	0.002	123	35	64	24	14
unique_1994	97	157	238	ENSP00000406367	665	722	1339	5.51e-04	61	22	36	3	26
unique_2032	150	191	708	ENSP00000317714	108	147	298	0.004	42	17	23	2	6
unique_2044	311	398	7897	ENSP00000423517	702	805	821	1.27e-04	104	31	57	16	1
unique_2044	311	398	7897	ENSP00000478469	702	805	821	1.27e-04	104	31	57	16	1
unique_2044	311	398	7897	ENSP00000414544	702	805	821	1.27e-04	104	31	57	16	1
unique_2044	311	398	7897	ENSP00000384229	702	805	821	1.27e-04	104	31	57	16	1
unique_2044	311	398	7897	ENSP00000352177	702	805	821	1.27e-04	104	31	57	16	1
unique_2044	261	478	7897	ENSP00000369202	226	413	967	0.002	226	55	125	46	3
unique_2044	261	478	7897	ENSP00000353421	204	391	996	0.002	226	55	125	46	3
unique_2051	338	430	606	ENSP00000248450	337	427	435	1.90e-07	94	26	64	4	39
unique_2051	406	575	606	ENSP00000248450	95	255	435	2.57e-06	174	43	114	17	39
unique_2051	382	437	606	ENSP00000248450	236	294	435	0.006	60	20	35	5	39
unique_2087	13	177	301	ENSP00000311545	132	301	887	6.48e-17	178	58	99	21	65
unique_2087	13	169	301	ENSP00000311545	172	358	887	5.07e-16	196	64	84	48	65
unique_2087	31	209	301	ENSP00000311545	45	225	887	8.80e-16	197	67	96	34	65
unique_2087	14	190	301	ENSP00000310658	283	447	1000	6.79e-15	180	56	106	18	69
unique_2087	13	140	301	ENSP00000310658	45	165	1000	2.42e-14	129	49	71	9	69
unique_2087	48	220	301	ENSP00000310658	36	199	1000	5.04e-11	175	54	108	13	69
unique_2087	13	133	301	ENSP00000310658	323	433	1000	5.97e-10	123	45	64	14	69
unique_2087	68	139	301	ENSP00000385639	111	173	274	1.36e-07	72	27	36	9	24
unique_2087	68	139	301	ENSP00000307843	111	173	274	1.36e-07	72	27	36	9	24
unique_2087	13	139	301	ENSP00000246006	345	464	653	3.88e-07	131	41	75	15	53
unique_2087	40	172	301	ENSP00000246006	326	454	653	1.21e-06	138	44	80	14	53
unique_2087	86	172	301	ENSP00000401321	1	79	1049	2.01e-04	88	26	52	10	29
unique_2091	528	735	2202	ENSP00000447255	74	295	444	2.24e-12	226	57	147	22	9
unique_2140	1960	2013	2079	ENSP00000248450	108	161	435	0.001	54	15	39	0	3
unique_2140	1960	2007	2079	ENSP00000248450	231	281	435	0.006	51	16	32	3	3
unique_2153	450	615	658	ENSP00000248450	235	417	435	5.45e-06	184	42	123	19	35
unique_2153	555	639	658	ENSP00000248450	90	175	435	1.57e-04	86	23	62	1	35
unique_2153	438	628	658	ENSP00000248450	182	388	435	1.78e-04	215	46	137	32	35
unique_2153	408	613	658	ENSP00000248450	72	275	435	3.53e-04	225	47	138	40	35
unique_2155	1508	1695	1975	ENSP00000351905	271	455	593	0.001	198	60	115	23	10
unique_2219	135	215	659	ENSP00000248450	90	165	435	0.002	83	27	47	9	12
unique_2230	1228	1276	3269	ENSP00000358991	310	361	634	0.004	55	22	24	9	1
unique_2230	1228	1276	3269	ENSP00000377291	310	361	683	0.005	55	22	24	9	1
unique_2231	364	401	445	ENSP00000509229	141	177	644	0.005	38	16	21	1	9
unique_2231	364	401	445	ENSP00000261488	141	177	644	0.005	38	16	21	1	9
unique_2232	2136	2253	3156	ENSP00000369202	249	371	967	0.001	128	37	76	15	4
unique_2232	2136	2253	3156	ENSP00000353421	227	349	996	0.001	128	37	76	15	4
unique_2244	172	248	8641	ENSP00000423517	738	816	821	0.001	80	31	45	4	1
unique_2244	172	248	8641	ENSP00000478469	738	816	821	0.001	80	31	45	4	1
unique_2244	172	248	8641	ENSP00000414544	738	816	821	0.001	80	31	45	4	1
unique_2244	172	248	8641	ENSP00000384229	738	816	821	0.001	80	31	45	4	1
unique_2244	172	248	8641	ENSP00000352177	738	816	821	0.001	80	31	45	4	1
unique_2311	311	410	1291	ENSP00000369375	883	984	1125	1.54e-04	107	30	65	12	8
unique_2311	386	415	1291	ENSP00000351905	400	429	593	0.004	30	13	17	0	2
unique_2313	210	460	598	ENSP00000358991	211	420	634	4.76e-05	255	63	143	49	42
unique_2313	210	460	598	ENSP00000377291	211	420	683	5.25e-05	255	63	143	49	42
unique_2313	361	460	598	ENSP00000479889	302	383	461	0.005	100	29	53	18	17
unique_2325	286	609	642	ENSP00000403685	81	385	458	9.78e-07	355	81	193	81	50
unique_2341	502	651	1744	ENSP00000369375	819	985	1125	3.38e-06	170	47	100	23	9
unique_2341	504	654	1744	ENSP00000358991	209	364	634	8.13e-05	158	39	110	9	9
unique_2341	504	654	1744	ENSP00000377291	209	364	683	1.26e-04	158	39	110	9	9
unique_2341	513	651	1744	ENSP00000479889	192	332	461	1.66e-04	144	38	98	8	11
unique_2341	1215	1264	1744	ENSP00000479889	349	396	461	0.003	50	23	25	2	11
unique_2341	502	651	1744	ENSP00000363702	198	354	531	0.001	170	46	91	33	9
unique_2350	404	590	1846	ENSP00000248450	96	278	435	0.002	189	43	138	8	10
unique_2374	194	379	3194	ENSP00000358991	218	420	634	3.22e-13	206	59	124	23	6
unique_2374	194	379	3194	ENSP00000377291	218	420	683	4.45e-13	206	59	124	23	6
unique_2374	194	380	3194	ENSP00000479889	192	384	461	1.29e-11	199	59	122	18	6
unique_2374	181	394	3194	ENSP00000369375	818	1050	1125	4.13e-11	245	66	136	43	7
unique_2374	194	384	3194	ENSP00000482642	982	1183	1295	1.94e-08	206	54	133	19	6
unique_2374	194	384	3194	ENSP00000341325	1039	1240	1352	2.60e-08	206	54	133	19	6
unique_2374	190	390	3194	ENSP00000351905	271	505	593	5.42e-06	244	60	132	52	6
unique_2380	1	82	270	ENSP00000423517	719	804	821	1.24e-04	86	26	56	4	30
unique_2380	1	82	270	ENSP00000478469	719	804	821	1.24e-04	86	26	56	4	30
unique_2380	1	82	270	ENSP00000414544	719	804	821	1.24e-04	86	26	56	4	30
unique_2380	1	82	270	ENSP00000384229	719	804	821	1.24e-04	86	26	56	4	30
unique_2380	1	82	270	ENSP00000352177	719	804	821	1.24e-04	86	26	56	4	30
unique_2405	57	207	478	ENSP00000479889	232	380	461	1.54e-11	161	46	93	22	32
unique_2405	41	259	478	ENSP00000341325	1061	1284	1352	2.14e-09	236	58	149	29	46
unique_2405	58	264	478	ENSP00000369375	872	1089	1125	2.31e-09	225	51	149	25	43
unique_2405	41	259	478	ENSP00000482642	1004	1227	1295	2.80e-09	236	58	149	29	46
unique_2405	53	162	478	ENSP00000377291	254	363	683	5.82e-07	118	36	66	16	23
unique_2405	53	162	478	ENSP00000358991	254	363	634	6.14e-07	118	36	66	16	23
unique_2405	82	208	478	ENSP00000373574	272	409	504	2.20e-04	143	37	85	21	27
unique_2407	8	198	296	ENSP00000479889	191	385	461	5.76e-19	205	64	117	24	65
unique_2407	2	195	296	ENSP00000369375	825	1033	1125	5.62e-13	215	58	130	27	66
unique_2407	9	195	296	ENSP00000341325	1039	1233	1352	1.73e-12	200	54	128	18	63
unique_2407	9	195	296	ENSP00000482642	982	1176	1295	2.41e-12	200	54	128	18	63
unique_2407	6	241	296	ENSP00000363702	206	463	531	1.69e-11	275	76	143	56	80
unique_2407	8	197	296	ENSP00000377291	217	421	683	1.28e-10	206	53	136	17	64
unique_2407	8	197	296	ENSP00000358991	217	421	634	1.65e-10	206	53	136	17	64
unique_2407	6	196	296	ENSP00000373574	205	416	504	1.89e-06	218	60	125	33	65
unique_2407	120	195	296	ENSP00000351905	400	484	593	2.16e-04	85	23	53	9	26
unique_2410	9	249	282	ENSP00000341325	1039	1284	1352	3.27e-15	251	61	175	15	85
unique_2410	9	249	282	ENSP00000482642	982	1227	1295	3.31e-15	251	61	175	15	85
unique_2410	9	195	282	ENSP00000377291	218	416	683	6.36e-14	199	52	135	12	66
unique_2410	9	195	282	ENSP00000358991	218	416	634	7.37e-14	199	52	135	12	66
unique_2410	9	198	282	ENSP00000479889	192	382	461	8.48e-14	193	49	139	5	67
unique_2410	7	254	282	ENSP00000369375	828	1089	1125	9.65e-13	264	56	190	18	88
unique_2410	6	204	282	ENSP00000373574	205	426	504	2.67e-11	233	56	132	45	71
unique_2410	6	211	282	ENSP00000363702	206	431	531	3.44e-08	237	60	135	42	73
unique_2410	9	198	282	ENSP00000351905	275	484	593	6.78e-08	215	49	136	30	67
unique_2411	130	469	1820	ENSP00000437073	407	673	2055	1.47e-23	348	97	162	89	35
unique_2411	656	943	1820	ENSP00000437073	806	1137	2055	1.40e-10	340	83	197	60	35
unique_2440	310	473	1076	ENSP00000310658	283	435	1000	2.10e-33	164	73	80	11	48
unique_2440	289	483	1076	ENSP00000310658	70	255	1000	5.79e-25	201	65	115	21	48
unique_2440	756	1004	1076	ENSP00000310658	45	250	1000	3.58e-23	255	85	115	55	48
unique_2440	753	1047	1076	ENSP00000310658	83	347	1000	7.04e-22	325	95	140	90	48
unique_2440	778	961	1076	ENSP00000310658	297	442	1000	1.43e-20	186	66	78	42	48
unique_2440	754	923	1076	ENSP00000310658	321	445	1000	3.33e-16	170	52	73	45	48
unique_2440	289	392	1076	ENSP00000310658	305	445	1000	3.58e-14	145	44	56	45	48
unique_2440	265	474	1076	ENSP00000310658	84	356	1000	7.76e-14	285	69	129	87	48
unique_2440	754	1047	1076	ENSP00000310658	126	427	1000	1.46e-13	342	83	171	88	48
unique_2440	252	471	1076	ENSP00000311545	28	250	887	3.68e-22	245	84	114	47	48
unique_2440	778	1001	1076	ENSP00000311545	47	304	887	7.06e-20	265	79	138	48	48
unique_2440	290	421	1076	ENSP00000311545	157	300	887	2.33e-12	149	47	80	22	48
unique_2440	750	911	1076	ENSP00000311545	166	301	887	2.44e-11	178	56	64	58	48
unique_2440	881	1047	1076	ENSP00000311545	33	197	887	1.87e-08	185	57	90	38	48
unique_2440	331	474	1076	ENSP00000246006	326	461	653	3.19e-21	145	56	79	10	45
unique_2440	307	390	1076	ENSP00000246006	383	468	653	4.01e-15	86	37	47	2	45
unique_2440	784	913	1076	ENSP00000246006	325	461	653	1.50e-12	137	43	87	7	45
unique_2440	753	875	1076	ENSP00000246006	342	464	653	5.38e-11	133	44	69	20	45
unique_2440	860	1002	1076	ENSP00000246006	325	463	653	1.15e-09	154	49	79	26	45
unique_2440	783	950	1076	ENSP00000246006	281	456	653	1.82e-09	177	50	117	10	45
unique_2440	850	1047	1076	ENSP00000246006	271	452	653	1.89e-09	204	64	112	28	45
unique_2440	354	474	1076	ENSP00000246006	264	418	653	1.44e-08	165	49	62	54	45
unique_2440	890	1064	1076	ENSP00000246006	270	426	653	7.11e-04	180	47	105	28	45
unique_2440	333	391	1076	ENSP00000411023	130	185	294	2.22e-08	60	26	29	5	15
unique_2440	904	961	1076	ENSP00000411023	130	183	294	5.59e-05	58	22	32	4	15
unique_2440	374	433	1076	ENSP00000411023	130	185	294	2.60e-04	61	22	33	6	15
unique_2440	314	390	1076	ENSP00000385639	101	177	274	3.39e-07	82	31	41	10	13
unique_2440	374	426	1076	ENSP00000385639	123	172	274	8.15e-04	54	19	30	5	13
unique_2440	778	803	1076	ENSP00000385639	152	177	274	0.008	26	15	11	0	13
unique_2440	314	390	1076	ENSP00000307843	101	177	274	3.39e-07	82	31	41	10	13
unique_2440	374	426	1076	ENSP00000307843	123	172	274	8.15e-04	54	19	30	5	13
unique_2440	778	803	1076	ENSP00000307843	152	177	274	0.008	26	15	11	0	13
unique_2440	854	949	1076	ENSP00000401321	28	121	1049	6.91e-05	101	33	56	12	22
unique_2440	335	471	1076	ENSP00000401321	1	124	1049	0.001	143	41	77	25	22
unique_2441	282	514	607	ENSP00000363702	203	425	531	0.001	253	58	145	50	38
unique_2448	138	199	267	ENSP00000509229	142	196	644	0.001	62	20	35	7	23
unique_2448	138	199	267	ENSP00000261488	142	196	644	0.001	62	20	35	7	23
unique_2475	475	538	1489	ENSP00000356102	84	143	888	0.002	64	24	36	4	4
unique_2475	82	191	1489	ENSP00000358490	253	350	352	0.005	110	32	66	12	7
unique_2490	273	367	2965	ENSP00000423517	728	814	821	1.66e-04	95	27	60	8	3
unique_2490	273	367	2965	ENSP00000478469	728	814	821	1.66e-04	95	27	60	8	3
unique_2490	273	367	2965	ENSP00000414544	728	814	821	1.66e-04	95	27	60	8	3
unique_2490	273	367	2965	ENSP00000384229	728	814	821	1.66e-04	95	27	60	8	3
unique_2490	273	367	2965	ENSP00000352177	728	814	821	1.66e-04	95	27	60	8	3
unique_2514	764	886	2519	ENSP00000423517	725	820	821	1.86e-04	126	38	55	33	5
unique_2514	764	886	2519	ENSP00000478469	725	820	821	1.86e-04	126	38	55	33	5
unique_2514	764	886	2519	ENSP00000414544	725	820	821	1.86e-04	126	38	55	33	5
unique_2514	764	886	2519	ENSP00000384229	725	820	821	1.86e-04	126	38	55	33	5
unique_2514	764	886	2519	ENSP00000352177	725	820	821	1.86e-04	126	38	55	33	5
unique_2519	14	475	564	ENSP00000360637	3	384	465	6.87e-14	467	99	278	90	82
unique_2541	8	300	1405	ENSP00000482642	981	1275	1295	7.12e-20	306	81	201	24	21
unique_2541	8	300	1405	ENSP00000341325	1038	1332	1352	7.76e-20	306	81	201	24	21
unique_2541	6	207	1405	ENSP00000479889	189	392	461	5.03e-16	212	67	127	18	14
unique_2541	2	251	1405	ENSP00000373574	201	487	504	7.47e-14	298	76	163	59	18
unique_2541	8	243	1405	ENSP00000369375	829	1082	1125	1.21e-13	264	71	155	38	17
unique_2541	9	197	1405	ENSP00000358991	218	420	634	1.25e-09	213	57	122	34	13
unique_2541	9	197	1405	ENSP00000377291	218	420	683	1.76e-09	213	57	122	34	13
unique_2541	1	195	1405	ENSP00000363702	201	417	531	2.50e-08	224	51	137	36	14
unique_2541	5	194	1405	ENSP00000351905	271	482	593	5.51e-07	217	54	131	32	14
unique_2559	54	114	4123	ENSP00000356102	579	645	888	5.69e-04	67	21	40	6	1
unique_2564	76	142	931	ENSP00000296452	2941	3000	3927	0.007	67	24	36	7	7
unique_2569	301	412	544	ENSP00000436744	317	430	886	3.73e-04	116	33	77	6	21
unique_2569	301	412	544	ENSP00000354907	371	484	940	3.90e-04	116	33	77	6	21
unique_2569	301	412	544	ENSP00000432243	317	430	880	4.06e-04	116	33	77	6	21
unique_2569	301	412	544	ENSP00000500962	371	484	934	4.28e-04	116	33	77	6	21
unique_2569	301	412	544	ENSP00000351527	371	484	934	4.28e-04	116	33	77	6	21
unique_2573	67	523	1170	ENSP00000437073	359	840	2055	5.49e-30	498	120	321	57	39
unique_2585	468	872	1113	ENSP00000265724	147	491	1281	1.42e-30	409	113	228	68	48
unique_2585	977	1100	1113	ENSP00000265724	502	623	1281	1.13e-28	125	62	59	4	48
unique_2585	974	1103	1113	ENSP00000265724	1144	1271	1281	4.34e-27	130	61	67	2	48
unique_2585	790	872	1113	ENSP00000265724	1052	1134	1281	5.64e-20	83	43	40	0	48
unique_2585	468	655	1113	ENSP00000265724	788	994	1281	8.94e-06	210	52	133	25	48
unique_2585	1007	1103	1113	ENSP00000494751	1130	1225	1279	9.68e-10	97	30	66	1	25
unique_2585	907	1094	1113	ENSP00000494751	445	622	1279	1.49e-08	198	53	115	30	25
unique_2585	804	869	1113	ENSP00000494751	1024	1088	1279	8.28e-06	66	23	42	1	25
unique_2585	791	872	1113	ENSP00000494751	428	496	1279	3.79e-04	82	24	45	13	25
unique_2585	1007	1103	1113	ENSP00000494609	1177	1272	1326	1.03e-09	97	30	66	1	25
unique_2585	907	1094	1113	ENSP00000494609	445	622	1326	1.57e-08	198	53	115	30	25
unique_2585	804	869	1113	ENSP00000494609	1071	1135	1326	8.61e-06	66	23	42	1	25
unique_2585	791	872	1113	ENSP00000494609	428	496	1326	4.17e-04	82	24	45	13	25
unique_2585	999	1088	1113	ENSP00000381475	211	302	669	3.11e-08	92	33	57	2	14
unique_2585	783	843	1113	ENSP00000381475	95	158	669	1.09e-05	64	24	37	3	14
unique_2585	999	1088	1113	ENSP00000354995	209	300	679	3.84e-08	92	33	57	2	14
unique_2585	783	843	1113	ENSP00000354995	93	156	679	1.18e-05	64	24	37	3	14
unique_2585	1007	1093	1113	ENSP00000426917	186	274	612	9.69e-06	89	28	59	2	8
unique_2602	110	193	1497	ENSP00000369375	828	914	1125	1.47e-04	87	29	55	3	6
unique_2602	486	552	1497	ENSP00000479889	330	395	461	0.008	70	23	40	7	4
unique_2631	480	575	710	ENSP00000248450	338	431	435	1.39e-06	96	28	66	2	44
unique_2631	430	696	710	ENSP00000248450	138	432	435	8.26e-05	304	66	192	46	44
unique_2631	458	582	710	ENSP00000248450	90	212	435	1.49e-04	131	38	79	14	44
unique_2631	339	384	710	ENSP00000248450	362	407	435	0.002	46	16	30	0	44
unique_2644	969	1139	1381	ENSP00000401321	698	865	1049	1.82e-07	171	55	113	3	26
unique_2644	1032	1220	1381	ENSP00000401321	631	823	1049	5.68e-06	200	54	128	18	26
unique_2644	867	1107	1381	ENSP00000401321	664	868	1049	7.84e-06	243	68	135	40	26
unique_2644	1016	1108	1381	ENSP00000449241	1057	1148	1193	3.27e-04	99	36	50	13	7
unique_2657	370	805	1559	ENSP00000496171	44	493	600	5.79e-80	460	150	276	34	28
unique_2657	370	805	1559	ENSP00000496390	44	493	600	5.79e-80	460	150	276	34	28
unique_2688	1148	1699	2662	ENSP00000437073	1248	1835	2055	1.80e-04	630	167	343	120	25
unique_2688	1184	1806	2662	ENSP00000437073	1407	2022	2055	0.003	666	151	422	93	25
unique_2695	1043	1245	1433	ENSP00000401321	676	861	1049	3.41e-12	203	72	114	17	20
unique_2695	1110	1328	1433	ENSP00000401321	664	864	1049	1.22e-07	223	66	131	26	20
unique_2695	1347	1384	1433	ENSP00000356018	1468	1499	2040	3.64e-05	38	18	14	6	4
unique_2695	1343	1399	1433	ENSP00000356018	1011	1061	2040	2.42e-04	57	18	33	6	4
unique_2695	1343	1399	1433	ENSP00000356018	561	611	2040	3.23e-04	57	18	33	6	4
unique_2695	1343	1384	1433	ENSP00000356018	111	146	2040	0.003	42	15	21	6	4
unique_2695	1102	1184	1433	ENSP00000449241	1065	1148	1193	0.004	87	27	53	7	8
unique_2695	1162	1213	1433	ENSP00000449241	1093	1144	1193	0.008	52	19	33	0	8
unique_2709	83	193	1709	ENSP00000265598	113	221	417	0.008	112	27	81	4	6
unique_2718	205	332	1742	ENSP00000369375	837	987	1125	2.11e-08	151	36	92	23	7
unique_2718	221	334	1742	ENSP00000482642	1012	1127	1295	3.73e-06	116	28	86	2	7
unique_2718	221	334	1742	ENSP00000341325	1069	1184	1352	5.83e-06	116	28	86	2	7
unique_2718	297	333	1742	ENSP00000479889	299	335	461	1.02e-04	37	17	20	0	2
unique_2718	213	332	1742	ENSP00000358991	237	363	634	1.50e-04	127	35	85	7	7
unique_2718	213	332	1742	ENSP00000377291	237	363	683	1.53e-04	127	35	85	7	7
unique_2726	58	370	2020	ENSP00000377291	204	552	683	8.04e-30	363	110	189	64	15
unique_2726	58	256	2020	ENSP00000358991	204	421	634	6.56e-28	219	77	121	21	10
unique_2726	70	325	2020	ENSP00000479889	192	455	461	9.85e-28	270	85	165	20	13
unique_2726	69	330	2020	ENSP00000482642	981	1241	1295	3.31e-14	277	71	175	31	13
unique_2726	69	330	2020	ENSP00000341325	1038	1298	1352	5.38e-14	277	71	175	31	13
unique_2726	66	254	2020	ENSP00000369375	826	1033	1125	1.08e-13	213	60	124	29	9
unique_2726	28	252	2020	ENSP00000373574	175	408	504	5.90e-13	245	63	151	31	11
unique_2726	69	254	2020	ENSP00000363702	208	418	531	2.96e-11	213	55	129	29	9
unique_2726	66	279	2020	ENSP00000351905	271	504	593	6.81e-09	248	63	137	48	11
unique_2771	213	463	558	ENSP00000479889	151	383	461	6.22e-06	263	65	156	42	45
unique_2772	158	408	503	ENSP00000479889	151	383	461	4.64e-06	262	63	159	40	50
unique_2809	11	208	323	ENSP00000479889	189	383	461	4.02e-06	207	52	134	21	61
unique_2809	12	213	323	ENSP00000482642	980	1183	1295	1.50e-04	212	50	144	18	63
unique_2809	12	213	323	ENSP00000341325	1037	1240	1352	1.51e-04	212	50	144	18	63
unique_2809	92	153	323	ENSP00000369375	926	987	1125	2.41e-04	65	22	37	6	19
unique_2810	754	981	2568	ENSP00000437073	1737	1952	2055	0.007	242	63	139	40	9
unique_2828	749	932	934	ENSP00000369375	943	1097	1125	7.29e-17	187	55	97	35	25
unique_2828	581	628	934	ENSP00000369375	868	916	1125	6.74e-04	49	19	29	1	25
unique_2828	742	860	934	ENSP00000479889	283	382	461	1.20e-14	119	42	58	19	13
unique_2828	722	934	934	ENSP00000341325	1111	1299	1352	2.25e-14	213	61	128	24	23
unique_2828	722	934	934	ENSP00000482642	1054	1242	1295	3.26e-14	213	61	128	24	23
unique_2828	742	860	934	ENSP00000351905	367	484	593	1.90e-09	134	44	59	31	13
unique_2828	741	930	934	ENSP00000373574	293	492	504	1.04e-08	216	56	118	42	39
unique_2828	456	628	934	ENSP00000373574	141	291	504	8.80e-04	178	50	96	32	39
unique_2828	721	862	934	ENSP00000377291	290	421	683	4.83e-08	145	47	82	16	27
unique_2828	522	627	934	ENSP00000377291	201	301	683	6.06e-04	108	30	69	9	27
unique_2828	742	862	934	ENSP00000358991	310	421	634	4.97e-08	123	39	71	13	24
unique_2828	522	627	934	ENSP00000358991	201	301	634	5.23e-04	108	30	69	9	24
unique_2828	743	917	934	ENSP00000363702	297	491	531	7.22e-08	208	52	110	46	19
unique_2848	302	478	1542	ENSP00000479889	228	393	461	1.16e-12	186	51	106	29	11
unique_2848	296	508	1542	ENSP00000369375	868	1073	1125	5.12e-09	235	61	123	51	14
unique_2848	300	479	1542	ENSP00000341325	1072	1245	1352	3.22e-08	191	55	108	28	12
unique_2848	300	479	1542	ENSP00000482642	1015	1188	1295	3.25e-08	191	55	108	28	12
unique_2848	302	411	1542	ENSP00000358991	254	364	634	6.20e-07	116	33	72	11	7
unique_2848	302	411	1542	ENSP00000377291	254	364	683	8.03e-07	116	33	72	11	7
unique_2848	333	433	1542	ENSP00000363702	276	388	531	3.10e-06	119	39	56	24	7
unique_2848	378	458	1542	ENSP00000351905	400	482	593	1.53e-04	88	32	44	12	5
unique_2848	332	433	1542	ENSP00000373574	273	381	504	0.003	118	37	56	25	7
unique_2870	1466	1560	1598	ENSP00000358490	262	350	352	3.27e-07	101	33	50	18	12
unique_2870	1475	1571	1598	ENSP00000358490	250	350	352	4.48e-06	108	31	59	18	12
unique_2870	1510	1572	1598	ENSP00000358490	270	340	352	2.01e-05	74	25	35	14	12
unique_2870	1524	1580	1598	ENSP00000358490	273	340	352	2.18e-05	68	24	33	11	12
unique_2870	1535	1596	1598	ENSP00000358490	273	337	352	3.08e-05	69	24	34	11	12
unique_2870	1402	1527	1598	ENSP00000358490	234	350	352	0.002	126	31	86	9	12
unique_2870	1087	1235	1598	ENSP00000401321	674	830	1049	3.66e-05	158	42	106	10	13
unique_2870	939	992	1598	ENSP00000401321	668	721	1049	0.010	54	21	33	0	13
unique_2870	1459	1569	1598	ENSP00000369202	250	363	967	0.010	114	27	84	3	7
unique_2870	1459	1569	1598	ENSP00000353421	228	341	996	0.010	114	27	84	3	7
unique_2876	667	1085	1230	ENSP00000444542	65	498	562	2.59e-89	450	195	208	47	34
unique_2889	1	517	525	ENSP00000265724	162	626	1281	2.57e-43	534	148	300	86	98
unique_2889	275	517	525	ENSP00000265724	1031	1271	1281	7.25e-41	247	85	152	10	98
unique_2889	276	517	525	ENSP00000494751	991	1226	1279	9.06e-20	247	67	164	16	46
unique_2889	295	507	525	ENSP00000494751	426	622	1279	6.32e-19	214	63	133	18	46
unique_2889	276	517	525	ENSP00000494609	1038	1273	1326	9.92e-20	247	67	164	16	46
unique_2889	295	507	525	ENSP00000494609	426	622	1326	6.39e-19	214	63	133	18	46
unique_2889	296	500	525	ENSP00000354995	100	299	679	1.19e-08	212	56	137	19	39
unique_2889	296	500	525	ENSP00000381475	102	301	669	1.26e-08	212	56	137	19	39
unique_2889	230	514	525	ENSP00000426917	4	283	612	4.15e-04	292	63	210	19	54
unique_2917	1223	1297	2121	ENSP00000358490	282	344	352	0.006	75	27	36	12	4
unique_2923	2343	2472	2492	ENSP00000423517	700	815	821	2.04e-04	131	39	76	16	5
unique_2923	2343	2472	2492	ENSP00000478469	700	815	821	2.04e-04	131	39	76	16	5
unique_2923	2343	2472	2492	ENSP00000414544	700	815	821	2.04e-04	131	39	76	16	5
unique_2923	2343	2472	2492	ENSP00000384229	700	815	821	2.04e-04	131	39	76	16	5
unique_2923	2343	2472	2492	ENSP00000352177	700	815	821	2.04e-04	131	39	76	16	5
unique_2940	172	710	1145	ENSP00000356102	51	553	888	1.24e-48	543	142	357	44	47
unique_2942	164	406	975	ENSP00000426917	61	299	612	1.72e-50	244	101	137	6	49
unique_2942	648	885	975	ENSP00000426917	325	550	612	4.77e-19	239	62	163	14	49
unique_2942	160	404	975	ENSP00000381475	90	330	669	3.14e-48	252	104	130	18	42
unique_2942	763	925	975	ENSP00000381475	446	609	669	4.82e-16	164	47	116	1	42
unique_2942	160	404	975	ENSP00000354995	88	328	679	3.37e-48	252	104	130	18	42
unique_2942	763	925	975	ENSP00000354995	456	619	679	6.59e-16	164	47	116	1	42
unique_2942	149	375	975	ENSP00000494609	413	615	1326	1.70e-12	231	62	137	32	23
unique_2942	161	323	975	ENSP00000494609	1054	1208	1326	0.004	176	44	98	34	23
unique_2942	149	375	975	ENSP00000494751	413	615	1279	1.76e-12	231	62	137	32	23
unique_2942	161	323	975	ENSP00000494751	1007	1161	1279	0.004	176	44	98	34	23
unique_2942	166	369	975	ENSP00000265724	409	610	1281	3.17e-09	218	57	131	30	28
unique_2942	121	390	975	ENSP00000265724	1004	1267	1281	5.33e-08	295	81	158	56	28
unique_2978	750	981	1007	ENSP00000369375	829	1089	1125	1.32e-07	274	65	154	55	23
unique_2978	819	960	1007	ENSP00000482642	1052	1194	1295	4.51e-06	155	46	84	25	14
unique_2978	819	960	1007	ENSP00000341325	1109	1251	1352	4.81e-06	155	46	84	25	14
unique_2978	741	938	1007	ENSP00000373574	198	408	504	3.11e-05	222	51	136	35	20
unique_2978	726	895	1007	ENSP00000351905	245	426	593	2.04e-04	193	44	115	34	17
unique_3005	126	267	1872	ENSP00000361682	613	764	811	6.91e-07	169	48	77	44	8
unique_3005	164	288	1872	ENSP00000329380	95	220	653	8.01e-05	131	43	77	11	7
unique_3005	161	274	1872	ENSP00000329380	70	157	653	0.003	116	36	50	30	7
unique_3046	87	164	240	ENSP00000353421	240	344	996	5.89e-04	105	30	48	27	33
unique_3046	87	164	240	ENSP00000369202	262	366	967	5.93e-04	105	30	48	27	33
unique_3048	1424	1498	2396	ENSP00000358490	269	350	352	0.009	84	24	49	11	3
unique_3051	252	472	553	ENSP00000479889	187	377	461	0.005	232	51	129	52	40
unique_3091	100	156	373	ENSP00000248450	334	388	435	6.58e-05	57	20	35	2	15
unique_3099	2170	2314	4919	ENSP00000310658	654	804	1000	5.60e-09	163	53	80	30	12
unique_3099	1531	1700	4919	ENSP00000310658	641	788	1000	3.23e-06	177	50	91	36	12
unique_3099	1409	1552	4919	ENSP00000310658	641	788	1000	8.49e-05	162	46	84	32	12
unique_3099	1474	1634	4919	ENSP00000310658	617	791	1000	2.22e-04	181	53	102	26	12
unique_3099	3035	3143	4919	ENSP00000310658	701	804	1000	3.90e-04	111	32	70	9	12
unique_3099	1580	1755	4919	ENSP00000310658	619	788	1000	5.03e-04	193	56	97	40	12
unique_3099	3975	4568	4919	ENSP00000437073	1415	1982	2055	8.20e-04	618	136	408	74	12
unique_3100	687	872	993	ENSP00000482642	980	1175	1295	1.60e-13	200	58	124	18	19
unique_3100	687	872	993	ENSP00000341325	1037	1232	1352	1.62e-13	200	58	124	18	19
unique_3100	678	872	993	ENSP00000369375	819	1032	1125	1.70e-13	214	51	144	19	20
unique_3100	689	874	993	ENSP00000479889	192	383	461	4.88e-13	198	58	122	18	19
unique_3100	689	874	993	ENSP00000358991	218	420	634	4.49e-09	205	54	130	21	19
unique_3100	689	874	993	ENSP00000377291	218	420	683	5.43e-09	205	54	130	21	19
unique_3100	681	871	993	ENSP00000373574	200	408	504	3.39e-08	218	60	122	36	19
unique_3100	675	852	993	ENSP00000363702	195	390	531	4.91e-06	209	49	116	44	18
unique_3100	769	850	993	ENSP00000351905	369	455	593	4.09e-04	98	29	42	27	8
unique_3129	84	298	566	ENSP00000369375	829	1062	1125	2.43e-12	242	68	139	35	38
unique_3129	80	283	566	ENSP00000479889	187	390	461	7.65e-11	211	49	148	14	36
unique_3129	64	253	566	ENSP00000351905	253	455	593	8.72e-10	210	49	134	27	34
unique_3129	71	271	566	ENSP00000373574	194	406	504	3.17e-09	226	56	132	38	36
unique_3129	83	280	566	ENSP00000341325	1037	1239	1352	8.15e-08	212	59	130	23	35
unique_3129	83	280	566	ENSP00000482642	980	1182	1295	8.24e-08	212	59	130	23	35
unique_3129	85	293	566	ENSP00000377291	218	438	683	1.79e-05	232	55	143	34	37
unique_3129	85	277	566	ENSP00000358991	218	421	634	3.01e-05	215	53	129	33	34
unique_3154	754	854	1157	ENSP00000479889	297	397	461	1.98e-11	104	34	64	6	9
unique_3154	718	897	1157	ENSP00000369375	898	1089	1125	8.42e-08	199	52	121	26	16
unique_3154	720	844	1157	ENSP00000482642	1054	1182	1295	4.67e-05	132	36	86	10	11
unique_3154	720	844	1157	ENSP00000341325	1111	1239	1352	4.98e-05	132	36	86	10	11
unique_3154	764	839	1157	ENSP00000351905	400	484	593	6.56e-04	88	25	48	15	7
unique_3154	764	838	1157	ENSP00000363702	329	417	531	6.96e-04	92	27	45	20	6
unique_3156	149	235	782	ENSP00000479889	299	385	461	5.13e-08	90	32	52	6	11
unique_3156	93	244	782	ENSP00000482642	1029	1190	1295	4.20e-04	164	44	106	14	19
unique_3156	93	244	782	ENSP00000341325	1086	1247	1352	4.83e-04	164	44	106	14	19
unique_3160	80	283	536	ENSP00000479889	191	396	461	4.17e-16	211	60	139	12	38
unique_3160	81	327	536	ENSP00000369375	830	1089	1125	1.77e-15	267	73	167	27	46
unique_3160	79	274	536	ENSP00000341325	1037	1239	1352	2.07e-12	207	58	134	15	37
unique_3160	79	274	536	ENSP00000482642	980	1182	1295	2.31e-12	207	58	134	15	37
unique_3160	81	324	536	ENSP00000351905	275	557	593	3.36e-11	293	72	162	59	46
unique_3160	78	265	536	ENSP00000373574	205	406	504	1.58e-10	212	56	122	34	35
unique_3160	73	247	536	ENSP00000363702	201	388	531	3.18e-08	202	56	105	41	33
unique_3160	80	288	536	ENSP00000358991	217	441	634	5.53e-07	230	55	149	26	39
unique_3160	80	270	536	ENSP00000377291	217	420	683	6.35e-07	209	50	136	23	36
unique_3175	232	264	289	ENSP00000265162	226	258	958	7.87e-05	33	12	21	0	11
unique_3182	153	225	827	ENSP00000296420	112	185	262	0.007	76	23	48	5	9
unique_3209	2280	2388	2576	ENSP00000423517	724	820	821	2.51e-05	109	30	67	12	8
unique_3209	2310	2400	2576	ENSP00000423517	729	820	821	4.57e-05	95	33	55	7	8
unique_3209	1089	1165	2576	ENSP00000423517	724	806	821	1.64e-04	85	29	46	10	8
unique_3209	1090	1161	2576	ENSP00000423517	747	820	821	8.17e-04	76	26	44	6	8
unique_3209	2306	2419	2576	ENSP00000423517	698	820	821	0.003	125	35	77	13	8
unique_3209	2280	2388	2576	ENSP00000478469	724	820	821	2.51e-05	109	30	67	12	8
unique_3209	2310	2400	2576	ENSP00000478469	729	820	821	4.57e-05	95	33	55	7	8
unique_3209	1089	1165	2576	ENSP00000478469	724	806	821	1.64e-04	85	29	46	10	8
unique_3209	1090	1161	2576	ENSP00000478469	747	820	821	8.17e-04	76	26	44	6	8
unique_3209	2306	2419	2576	ENSP00000478469	698	820	821	0.003	125	35	77	13	8
unique_3209	2280	2388	2576	ENSP00000414544	724	820	821	2.51e-05	109	30	67	12	8
unique_3209	2310	2400	2576	ENSP00000414544	729	820	821	4.57e-05	95	33	55	7	8
unique_3209	1089	1165	2576	ENSP00000414544	724	806	821	1.64e-04	85	29	46	10	8
unique_3209	1090	1161	2576	ENSP00000414544	747	820	821	8.17e-04	76	26	44	6	8
unique_3209	2306	2419	2576	ENSP00000414544	698	820	821	0.003	125	35	77	13	8
unique_3209	2280	2388	2576	ENSP00000384229	724	820	821	2.51e-05	109	30	67	12	8
unique_3209	2310	2400	2576	ENSP00000384229	729	820	821	4.57e-05	95	33	55	7	8
unique_3209	1089	1165	2576	ENSP00000384229	724	806	821	1.64e-04	85	29	46	10	8
unique_3209	1090	1161	2576	ENSP00000384229	747	820	821	8.17e-04	76	26	44	6	8
unique_3209	2306	2419	2576	ENSP00000384229	698	820	821	0.003	125	35	77	13	8
unique_3209	2280	2388	2576	ENSP00000352177	724	820	821	2.51e-05	109	30	67	12	8
unique_3209	2310	2400	2576	ENSP00000352177	729	820	821	4.57e-05	95	33	55	7	8
unique_3209	1089	1165	2576	ENSP00000352177	724	806	821	1.64e-04	85	29	46	10	8
unique_3209	1090	1161	2576	ENSP00000352177	747	820	821	8.17e-04	76	26	44	6	8
unique_3209	2306	2419	2576	ENSP00000352177	698	820	821	0.003	125	35	77	13	8
unique_3209	1126	1180	2576	ENSP00000369202	286	356	967	0.002	71	25	30	16	2
unique_3209	1126	1180	2576	ENSP00000353421	264	334	996	0.003	71	25	30	16	2
unique_3250	5076	5228	7564	ENSP00000369202	250	406	967	0.010	157	36	117	4	2
unique_3250	5076	5228	7564	ENSP00000353421	228	384	996	0.010	157	36	117	4	2
unique_3256	40	240	575	ENSP00000482642	980	1183	1295	3.94e-08	209	50	146	13	35
unique_3256	40	240	575	ENSP00000341325	1037	1240	1352	5.78e-08	209	50	146	13	35
unique_3256	143	235	575	ENSP00000479889	299	383	461	9.33e-05	93	27	58	8	16
unique_3256	121	181	575	ENSP00000369375	930	987	1125	0.004	61	18	40	3	11
unique_3259	2741	2841	3568	ENSP00000479889	296	394	461	4.18e-10	104	39	57	8	3
unique_3259	2653	2829	3568	ENSP00000358991	247	418	634	5.19e-08	188	52	109	27	5
unique_3259	2653	2829	3568	ENSP00000377291	247	418	683	5.61e-08	188	52	109	27	5
unique_3259	2658	2900	3568	ENSP00000482642	1018	1256	1295	8.03e-08	260	65	157	38	7
unique_3259	2726	2881	3568	ENSP00000369375	934	1092	1125	8.70e-08	169	48	98	23	4
unique_3259	2658	2878	3568	ENSP00000341325	1075	1289	1352	9.83e-08	236	61	139	36	6
unique_3259	2728	2824	3568	ENSP00000373574	294	404	504	8.86e-06	111	33	64	14	3
unique_3259	2740	2824	3568	ENSP00000363702	308	412	531	1.62e-04	115	32	43	40	2
unique_3287	1538	1731	2132	ENSP00000482642	982	1182	1295	1.07e-14	207	64	124	19	9
unique_3287	1538	1731	2132	ENSP00000341325	1039	1239	1352	2.07e-14	207	64	124	19	9
unique_3287	1537	1728	2132	ENSP00000358991	217	421	634	2.26e-11	214	56	127	31	9
unique_3287	1535	1727	2132	ENSP00000479889	189	383	461	4.24e-11	201	58	129	14	9
unique_3287	1537	1728	2132	ENSP00000377291	217	421	683	4.73e-11	214	56	127	31	9
unique_3287	1536	1747	2132	ENSP00000373574	206	430	504	1.95e-09	236	57	144	35	10
unique_3287	1579	1722	2132	ENSP00000369375	872	1029	1125	6.32e-08	163	45	94	24	7
unique_3287	1533	1742	2132	ENSP00000363702	204	446	531	9.72e-08	255	66	132	57	10
unique_3287	1538	1722	2132	ENSP00000351905	275	480	593	3.29e-07	216	59	116	41	9
unique_3288	23	225	339	ENSP00000311545	94	311	887	9.53e-30	227	86	108	33	71
unique_3288	72	222	339	ENSP00000311545	45	207	887	3.36e-19	167	62	85	20	71
unique_3288	146	262	339	ENSP00000311545	33	158	887	4.60e-08	129	40	74	15	71
unique_3288	31	182	339	ENSP00000246006	324	465	653	1.16e-15	155	54	85	16	60
unique_3288	79	225	339	ENSP00000246006	281	422	653	1.89e-09	153	53	83	17	60
unique_3288	23	94	339	ENSP00000246006	397	463	653	0.003	73	26	40	7	60
unique_3288	40	227	339	ENSP00000310658	30	213	1000	1.35e-14	195	66	111	18	67
unique_3288	24	175	339	ENSP00000310658	60	204	1000	4.78e-12	161	58	78	25	67
unique_3288	74	250	339	ENSP00000310658	297	466	1000	6.81e-11	180	52	115	13	67
unique_3288	26	175	339	ENSP00000310658	297	433	1000	2.99e-09	155	56	76	23	67
unique_3288	125	186	339	ENSP00000385639	123	179	274	0.003	64	24	31	9	18
unique_3288	125	186	339	ENSP00000307843	123	179	274	0.003	64	24	31	9	18
unique_3291	42	118	147	ENSP00000432638	655	727	851	0.010	78	22	50	6	52
unique_3294	150	239	806	ENSP00000482642	1053	1127	1295	1.10e-05	90	26	49	15	11
unique_3294	150	239	806	ENSP00000341325	1110	1184	1352	1.20e-05	90	26	49	15	11
unique_3294	187	237	806	ENSP00000479889	297	334	461	0.003	51	18	20	13	6
unique_3322	316	426	6072	ENSP00000423517	723	818	821	1.20e-07	111	36	60	15	2
unique_3322	341	447	6072	ENSP00000423517	725	816	821	1.38e-04	110	37	52	21	2
unique_3322	316	426	6072	ENSP00000478469	723	818	821	1.20e-07	111	36	60	15	2
unique_3322	341	447	6072	ENSP00000478469	725	816	821	1.38e-04	110	37	52	21	2
unique_3322	316	426	6072	ENSP00000414544	723	818	821	1.20e-07	111	36	60	15	2
unique_3322	341	447	6072	ENSP00000414544	725	816	821	1.38e-04	110	37	52	21	2
unique_3322	316	426	6072	ENSP00000384229	723	818	821	1.20e-07	111	36	60	15	2
unique_3322	341	447	6072	ENSP00000384229	725	816	821	1.38e-04	110	37	52	21	2
unique_3322	316	426	6072	ENSP00000352177	723	818	821	1.20e-07	111	36	60	15	2
unique_3322	341	447	6072	ENSP00000352177	725	816	821	1.38e-04	110	37	52	21	2
unique_3322	332	447	6072	ENSP00000369202	221	363	967	3.79e-06	143	41	75	27	2
unique_3322	326	437	6072	ENSP00000369202	251	376	967	4.88e-06	127	39	72	16	2
unique_3322	332	447	6072	ENSP00000353421	199	341	996	4.59e-06	143	41	75	27	2
unique_3322	326	437	6072	ENSP00000353421	229	354	996	5.81e-06	127	39	72	16	2
unique_3363	11	251	385	ENSP00000369375	872	1091	1125	1.61e-12	249	63	149	37	63
unique_3363	108	188	385	ENSP00000479889	298	380	461	7.31e-12	84	34	46	4	21
unique_3363	2	244	385	ENSP00000341325	1073	1284	1352	8.29e-10	253	57	145	51	63
unique_3363	2	244	385	ENSP00000482642	1016	1227	1295	9.97e-10	253	57	145	51	63
unique_3363	108	188	385	ENSP00000363702	311	416	531	1.84e-08	106	32	49	25	21
unique_3363	108	188	385	ENSP00000351905	382	482	593	5.18e-08	102	33	47	22	21
unique_3363	81	188	385	ENSP00000373574	281	408	504	5.44e-08	129	39	68	22	28
unique_3363	8	187	385	ENSP00000377291	251	416	683	3.07e-06	194	47	105	42	47
unique_3363	90	187	385	ENSP00000358991	309	416	634	3.30e-06	108	30	68	10	25
unique_3369	2074	2257	5298	ENSP00000310658	607	788	1000	4.71e-05	199	60	107	32	18
unique_3369	2156	2261	5298	ENSP00000310658	631	759	1000	9.09e-05	130	42	63	25	18
unique_3369	3340	3499	5298	ENSP00000310658	655	804	1000	3.03e-04	164	44	102	18	18
unique_3369	4152	4251	5298	ENSP00000310658	711	804	1000	3.74e-04	101	30	63	8	18
unique_3369	2594	2765	5298	ENSP00000310658	641	800	1000	0.001	179	50	103	26	18
unique_3369	1815	2005	5298	ENSP00000310658	641	814	1000	0.005	196	52	117	27	18
unique_3369	2666	2812	5298	ENSP00000310658	641	808	1000	0.006	175	49	91	35	18
unique_3369	1904	2045	5298	ENSP00000310658	640	787	1000	0.007	154	40	96	18	18
unique_3369	2010	2213	5298	ENSP00000310658	639	802	1000	0.007	205	48	115	42	18
unique_3369	2540	2701	5298	ENSP00000310658	641	789	1000	0.010	172	46	93	33	18
unique_3372	16	54	265	ENSP00000353421	95	133	996	0.006	39	16	23	0	15
unique_3372	16	54	265	ENSP00000369202	117	155	967	0.006	39	16	23	0	15
unique_3390	10	70	228	ENSP00000357149	127	194	389	0.001	68	25	36	7	27
unique_3402	524	726	782	ENSP00000381475	68	267	669	3.67e-12	214	64	125	25	46
unique_3402	214	372	782	ENSP00000381475	109	250	669	1.13e-04	168	44	89	35	46
unique_3402	524	709	782	ENSP00000354995	66	248	679	3.90e-12	197	63	109	25	44
unique_3402	214	372	782	ENSP00000354995	107	248	679	1.29e-04	168	44	89	35	44
unique_3402	572	732	782	ENSP00000265724	409	587	1281	8.92e-12	179	57	104	18	51
unique_3402	206	408	782	ENSP00000265724	408	587	1281	1.34e-06	219	53	111	55	51
unique_3402	678	732	782	ENSP00000265724	1176	1232	1281	2.60e-06	57	24	31	2	51
unique_3402	213	443	782	ENSP00000265724	1058	1275	1281	7.26e-06	257	61	131	65	51
unique_3402	573	717	782	ENSP00000494609	428	574	1326	1.99e-06	159	44	89	26	38
unique_3402	339	413	782	ENSP00000494609	533	597	1326	2.67e-05	75	26	39	10	38
unique_3402	167	240	782	ENSP00000494609	1025	1090	1326	5.72e-04	77	27	36	14	38
unique_3402	573	709	782	ENSP00000494751	428	566	1279	2.14e-06	151	43	82	26	37
unique_3402	339	413	782	ENSP00000494751	533	597	1279	2.87e-05	75	26	39	10	37
unique_3402	167	240	782	ENSP00000494751	978	1043	1279	6.04e-04	77	27	36	14	37
unique_3402	587	720	782	ENSP00000426917	77	228	612	1.61e-05	152	43	91	18	36
unique_3402	222	372	782	ENSP00000426917	77	217	612	3.79e-04	166	43	83	40	36
unique_3423	109	191	279	ENSP00000302716	2748	2824	4494	0.007	83	27	50	6	30
unique_3427	157	290	1063	ENSP00000377291	309	435	683	0.004	139	37	85	17	13
unique_3427	157	279	1063	ENSP00000358991	309	420	634	0.010	124	33	78	13	12
unique_3431	159	321	492	ENSP00000363702	268	445	531	2.70e-12	187	52	102	33	33
unique_3431	170	311	492	ENSP00000369375	898	1051	1125	4.25e-11	159	39	98	22	29
unique_3431	205	298	492	ENSP00000479889	296	386	461	4.54e-10	97	37	51	9	19
unique_3431	172	298	492	ENSP00000351905	348	488	593	2.08e-07	150	42	76	32	26
unique_3431	199	293	492	ENSP00000341325	1138	1232	1352	4.04e-07	101	30	59	12	19
unique_3431	199	293	492	ENSP00000482642	1081	1175	1295	4.08e-07	101	30	59	12	19
unique_3431	172	316	492	ENSP00000358991	286	439	634	4.86e-07	160	45	94	21	29
unique_3431	172	308	492	ENSP00000377291	286	433	683	5.73e-07	152	43	90	19	28
unique_3431	156	292	492	ENSP00000373574	259	408	504	2.27e-04	156	38	93	25	28
unique_3432	38	228	347	ENSP00000311545	106	312	887	5.70e-20	215	77	106	32	65
unique_3432	77	229	347	ENSP00000311545	47	219	887	9.01e-14	177	59	90	28	65
unique_3432	128	264	347	ENSP00000311545	12	158	887	2.11e-06	154	49	81	24	65
unique_3432	97	266	347	ENSP00000310658	41	201	1000	1.73e-13	175	56	100	19	74
unique_3432	56	230	347	ENSP00000310658	44	214	1000	5.71e-13	182	55	109	18	74
unique_3432	74	285	347	ENSP00000310658	294	517	1000	4.46e-11	233	65	138	30	74
unique_3432	28	179	347	ENSP00000310658	297	435	1000	8.79e-09	154	48	89	17	74
unique_3432	71	221	347	ENSP00000310658	254	394	1000	5.19e-06	153	49	90	14	74
unique_3432	7	184	347	ENSP00000246006	307	465	653	2.37e-13	182	62	93	27	61
unique_3432	78	184	347	ENSP00000246006	277	423	653	1.53e-05	150	40	64	46	61
unique_3432	105	216	347	ENSP00000246006	264	369	653	5.97e-05	115	32	71	12	61
unique_3432	130	259	347	ENSP00000401321	1	126	1049	1.41e-06	136	37	83	16	37
unique_3432	128	188	347	ENSP00000385639	123	179	274	1.91e-05	62	23	33	6	18
unique_3432	128	188	347	ENSP00000307843	123	179	274	1.91e-05	62	23	33	6	18
unique_3432	128	183	347	ENSP00000411023	130	180	294	2.24e-04	56	20	31	5	16
unique_3433	85	274	400	ENSP00000479889	192	383	461	1.27e-12	197	51	134	12	48
unique_3433	77	291	400	ENSP00000369375	821	1053	1125	7.96e-11	236	55	157	24	54
unique_3433	83	278	400	ENSP00000341325	1037	1239	1352	2.31e-09	208	50	141	17	49
unique_3433	83	278	400	ENSP00000482642	980	1182	1295	2.52e-09	208	50	141	17	49
unique_3433	84	279	400	ENSP00000351905	274	490	593	7.30e-09	225	55	133	37	49
unique_3433	82	272	400	ENSP00000363702	206	417	531	2.32e-08	221	60	122	39	48
unique_3433	197	332	400	ENSP00000373574	325	483	504	1.27e-07	163	46	86	31	34
unique_3435	1918	1989	2014	ENSP00000482642	1162	1232	1295	1.21e-04	73	25	45	3	4
unique_3435	1918	1989	2014	ENSP00000341325	1219	1289	1352	1.22e-04	73	25	45	3	4
unique_3435	1900	1998	2014	ENSP00000369375	1004	1098	1125	7.23e-04	100	29	65	6	5
unique_3437	12	237	404	ENSP00000341325	1015	1244	1352	1.63e-10	243	64	149	30	56
unique_3437	12	237	404	ENSP00000482642	958	1187	1295	1.72e-10	243	64	149	30	56
unique_3437	31	234	404	ENSP00000369375	829	1041	1125	1.17e-09	226	52	139	35	50
unique_3437	29	228	404	ENSP00000479889	189	383	461	2.49e-08	206	47	142	17	50
unique_3437	28	225	404	ENSP00000351905	271	482	593	8.17e-08	224	50	136	38	49
unique_3437	32	181	404	ENSP00000377291	218	362	683	3.17e-05	165	43	87	35	37
unique_3437	32	181	404	ENSP00000358991	218	362	634	3.36e-05	165	43	87	35	37
unique_3449	150	221	3027	ENSP00000358991	268	346	634	0.001	83	30	38	15	2
unique_3449	150	221	3027	ENSP00000377291	268	346	683	0.002	79	26	46	7	2
unique_3466	1042	1163	1367	ENSP00000361682	641	766	811	7.19e-06	126	40	82	4	9
unique_3487	51	249	581	ENSP00000369375	825	1038	1125	5.64e-18	218	62	133	23	34
unique_3487	52	245	581	ENSP00000479889	188	383	461	8.84e-18	212	63	115	34	33
unique_3487	54	249	581	ENSP00000341325	1037	1238	1352	7.83e-17	207	58	133	16	34
unique_3487	54	249	581	ENSP00000482642	980	1181	1295	7.86e-17	210	58	130	22	34
unique_3487	31	244	581	ENSP00000351905	252	484	593	3.68e-13	243	62	142	39	37
unique_3487	55	240	581	ENSP00000373574	207	406	504	4.00e-13	212	57	117	38	32
unique_3487	48	249	581	ENSP00000363702	201	430	531	8.60e-13	240	64	128	48	35
unique_3487	39	246	581	ENSP00000377291	205	421	683	9.92e-10	231	56	138	37	36
unique_3487	39	246	581	ENSP00000358991	205	421	634	1.01e-09	231	56	138	37	36
unique_3496	63	268	293	ENSP00000401321	679	887	1049	1.65e-05	222	72	121	29	70
unique_3496	98	208	293	ENSP00000401321	634	733	1049	8.04e-04	112	35	64	13	70
unique_3546	76	416	416	ENSP00000343032	64	377	378	6.95e-62	354	123	178	53	82
unique_3546	76	400	416	ENSP00000381237	64	354	427	3.65e-58	331	115	170	46	78
unique_3596	219	512	609	ENSP00000484952	115	391	795	1.21e-11	324	85	162	77	48
unique_3614	70	269	542	ENSP00000479889	192	383	461	3.73e-09	208	57	127	24	37
unique_3614	123	289	542	ENSP00000369375	882	1055	1125	3.09e-05	185	49	107	29	31
unique_3614	68	272	542	ENSP00000341325	1037	1237	1352	3.51e-05	224	55	127	42	38
unique_3614	68	272	542	ENSP00000482642	980	1180	1295	4.91e-05	224	55	127	42	38
unique_3614	69	267	542	ENSP00000363702	208	417	531	0.003	224	54	131	39	37
unique_3623	835	1130	1241	ENSP00000484952	97	401	795	1.66e-09	340	78	183	79	24
unique_3661	131	286	493	ENSP00000482642	1082	1230	1295	5.99e-08	158	39	108	11	32
unique_3661	131	286	493	ENSP00000341325	1139	1287	1352	7.16e-08	158	39	108	11	32
unique_3661	86	227	493	ENSP00000479889	243	385	461	2.20e-07	147	40	98	9	29
unique_3661	15	283	493	ENSP00000369375	821	1084	1125	4.82e-06	293	69	171	53	55
unique_3661	146	220	493	ENSP00000363702	328	414	531	2.55e-05	87	27	48	12	15
unique_3661	102	213	493	ENSP00000351905	347	467	593	1.07e-04	124	37	72	15	23
unique_3661	99	220	493	ENSP00000373574	271	406	504	0.003	140	35	83	22	25
unique_3662	362	597	1213	ENSP00000315945	372	578	1454	1.94e-13	237	63	143	31	21
unique_3662	370	605	1213	ENSP00000315945	487	690	1454	6.28e-13	239	69	132	38	21
unique_3662	364	599	1213	ENSP00000315945	160	366	1454	8.44e-13	237	56	150	31	21
unique_3662	369	599	1213	ENSP00000315945	58	259	1454	1.67e-12	236	66	131	39	21
unique_3662	364	594	1213	ENSP00000315945	905	1135	1454	1.89e-08	258	70	134	54	21
unique_3662	370	599	1213	ENSP00000315945	273	473	1454	2.13e-08	239	63	129	47	21
unique_3662	369	596	1213	ENSP00000315945	805	1001	1454	2.00e-06	229	54	142	33	21
unique_3662	364	527	1213	ENSP00000315945	1041	1185	1454	2.48e-05	165	43	101	21	21
unique_3662	352	596	1213	ENSP00000315945	1137	1347	1454	3.18e-04	251	60	145	46	21
unique_3662	364	526	1213	ENSP00000315945	588	731	1454	6.25e-04	168	46	93	29	21
unique_3662	481	594	1213	ENSP00000323280	160	259	669	1.45e-06	115	39	60	16	20
unique_3662	370	613	1213	ENSP00000323280	172	376	669	2.88e-04	258	57	134	67	20
unique_3704	440	543	630	ENSP00000479889	282	384	461	4.50e-07	110	34	63	13	17
unique_3704	461	545	630	ENSP00000363702	325	425	531	1.15e-04	101	29	56	16	13
unique_3704	465	611	630	ENSP00000351905	400	563	593	3.01e-04	166	41	104	21	23
unique_3704	411	507	630	ENSP00000377291	277	391	683	0.001	117	32	63	22	15
unique_3704	411	507	630	ENSP00000358991	277	391	634	0.001	117	32	63	22	15
unique_3704	447	543	630	ENSP00000369375	942	1042	1125	0.002	110	27	61	22	15
unique_3726	383	454	2495	ENSP00000423517	739	818	821	0.002	80	23	49	8	3
unique_3726	383	454	2495	ENSP00000478469	739	818	821	0.002	80	23	49	8	3
unique_3726	383	454	2495	ENSP00000414544	739	818	821	0.002	80	23	49	8	3
unique_3726	383	454	2495	ENSP00000384229	739	818	821	0.002	80	23	49	8	3
unique_3726	383	454	2495	ENSP00000352177	739	818	821	0.002	80	23	49	8	3
unique_3730	14	175	211	ENSP00000449241	407	567	1193	0.003	171	44	108	19	77
unique_3750	203	370	456	ENSP00000449241	407	575	1193	7.82e-05	175	44	118	13	37
unique_3756	130	357	526	ENSP00000248450	204	428	435	1.24e-16	233	65	155	13	75
unique_3756	140	482	526	ENSP00000248450	132	427	435	5.33e-15	348	81	210	57	75
unique_3756	382	489	526	ENSP00000248450	189	294	435	2.39e-06	111	32	71	8	75
unique_3756	253	524	526	ENSP00000248450	101	427	435	3.03e-05	344	71	184	89	75
unique_3759	367	525	540	ENSP00000500668	143	296	313	4.45e-31	159	62	92	5	29
unique_3760	568	978	1604	ENSP00000353857	210	631	792	5.58e-24	459	106	268	85	26
unique_3777	133	333	603	ENSP00000479889	191	396	461	3.97e-18	209	62	136	11	33
unique_3777	122	378	603	ENSP00000369375	817	1090	1125	4.80e-15	281	82	168	31	43
unique_3777	132	324	603	ENSP00000341325	1037	1239	1352	1.14e-08	208	54	134	20	32
unique_3777	132	324	603	ENSP00000482642	980	1182	1295	1.51e-08	208	54	134	20	32
unique_3777	134	315	603	ENSP00000373574	208	406	504	3.06e-06	206	51	124	31	30
unique_3777	244	315	603	ENSP00000351905	400	480	593	1.40e-05	84	24	45	15	12
unique_3777	130	320	603	ENSP00000358991	214	420	634	2.22e-05	212	53	133	26	32
unique_3777	130	320	603	ENSP00000377291	214	420	683	2.49e-05	212	53	133	26	32
unique_3777	134	400	603	ENSP00000363702	209	529	531	1.36e-04	331	76	181	74	44
unique_3829	1040	1233	1476	ENSP00000479889	190	383	461	4.79e-19	199	57	132	10	13
unique_3829	1038	1289	1476	ENSP00000369375	826	1089	1125	3.70e-17	271	74	171	26	17
unique_3829	1040	1232	1476	ENSP00000482642	980	1176	1295	2.27e-13	204	55	131	18	13
unique_3829	1040	1232	1476	ENSP00000341325	1037	1233	1352	2.97e-13	204	54	132	18	13
unique_3829	1042	1234	1476	ENSP00000351905	275	486	593	3.00e-06	230	56	119	55	13
unique_3829	1157	1228	1476	ENSP00000373574	326	406	504	1.16e-04	84	25	44	15	5
unique_3829	1141	1246	1476	ENSP00000363702	304	433	531	1.36e-04	133	33	70	30	7
unique_3839	658	915	1149	ENSP00000437073	1379	1643	2055	0.008	282	75	166	41	22
unique_3846	153	347	662	ENSP00000396460	47	226	574	6.75e-05	201	44	130	27	29
unique_3846	153	347	662	ENSP00000414446	47	226	574	6.75e-05	201	44	130	27	29
unique_3846	153	347	662	ENSP00000412717	47	226	574	6.75e-05	201	44	130	27	29
unique_3878	52	137	205	ENSP00000479889	296	386	461	1.45e-04	93	27	57	9	42
unique_3878	59	132	205	ENSP00000363702	325	417	531	2.02e-04	93	27	47	19	36
unique_3878	50	169	205	ENSP00000369375	947	1090	1125	0.002	146	33	85	28	59
unique_3878	63	147	205	ENSP00000351905	400	494	593	0.004	99	28	53	18	41
unique_3883	141	221	281	ENSP00000361682	661	744	811	0.004	88	30	47	11	29
unique_3937	197	296	1373	ENSP00000358490	240	350	352	3.00e-05	117	37	57	23	7
unique_3943	199	432	512	ENSP00000484952	149	382	795	9.26e-09	267	68	133	66	46
unique_3977	857	1091	1145	ENSP00000360637	122	389	465	1.29e-06	270	67	166	37	21
unique_4004	374	533	555	ENSP00000396460	401	552	574	2.72e-06	165	47	100	18	49
unique_4004	19	132	555	ENSP00000396460	33	149	574	4.18e-05	118	31	82	5	49
unique_4004	374	533	555	ENSP00000414446	401	552	574	2.72e-06	165	47	100	18	49
unique_4004	19	132	555	ENSP00000414446	33	149	574	4.18e-05	118	31	82	5	49
unique_4004	374	533	555	ENSP00000412717	401	552	574	2.72e-06	165	47	100	18	49
unique_4004	19	132	555	ENSP00000412717	33	149	574	4.18e-05	118	31	82	5	49
unique_4007	19	563	567	ENSP00000396460	33	552	574	1.00e-10	575	136	354	85	96
unique_4007	19	563	567	ENSP00000414446	33	552	574	1.00e-10	575	136	354	85	96
unique_4007	19	563	567	ENSP00000412717	33	552	574	1.00e-10	575	136	354	85	96
unique_4018	110	211	216	ENSP00000423517	725	819	821	4.58e-04	105	30	62	13	48
unique_4018	108	196	216	ENSP00000423517	741	819	821	0.001	89	26	53	10	48
unique_4018	110	211	216	ENSP00000478469	725	819	821	4.58e-04	105	30	62	13	48
unique_4018	108	196	216	ENSP00000478469	741	819	821	0.001	89	26	53	10	48
unique_4018	110	211	216	ENSP00000414544	725	819	821	4.58e-04	105	30	62	13	48
unique_4018	108	196	216	ENSP00000414544	741	819	821	0.001	89	26	53	10	48
unique_4018	110	211	216	ENSP00000384229	725	819	821	4.58e-04	105	30	62	13	48
unique_4018	108	196	216	ENSP00000384229	741	819	821	0.001	89	26	53	10	48
unique_4018	110	211	216	ENSP00000352177	725	819	821	4.58e-04	105	30	62	13	48
unique_4018	108	196	216	ENSP00000352177	741	819	821	0.001	89	26	53	10	48
unique_4070	228	428	683	ENSP00000311545	47	251	887	7.68e-14	221	71	114	36	64
unique_4070	152	427	683	ENSP00000311545	55	346	887	2.06e-10	307	88	173	46	64
unique_4070	319	574	683	ENSP00000311545	46	308	887	3.28e-05	282	69	168	45	64
unique_4070	408	586	683	ENSP00000311545	43	223	887	0.002	195	52	113	30	64
unique_4070	128	519	683	ENSP00000310658	49	433	1000	1.05e-11	416	108	253	55	64
unique_4070	228	566	683	ENSP00000310658	62	433	1000	4.65e-06	395	97	219	79	64
unique_4070	280	475	683	ENSP00000246006	283	460	653	2.66e-07	200	57	117	26	47
unique_4070	153	263	683	ENSP00000246006	328	437	653	5.51e-05	122	36	63	23	47
unique_4070	185	395	683	ENSP00000246006	280	470	653	0.005	215	55	132	28	47
unique_4070	155	292	683	ENSP00000401321	1	128	1049	5.16e-07	142	45	79	18	25
unique_4070	123	288	683	ENSP00000401321	5	165	1049	0.002	177	41	109	27	25
unique_4094	75	207	318	ENSP00000447255	76	200	444	2.53e-04	137	36	85	16	42
unique_4096	885	1275	1686	ENSP00000437073	1475	1895	2055	1.18e-05	434	105	273	56	37
unique_4096	983	1462	1686	ENSP00000437073	1407	1900	2055	1.61e-05	524	132	318	74	37
unique_4096	976	1451	1686	ENSP00000437073	1375	1931	2055	3.61e-04	567	134	332	101	37
unique_4096	838	1254	1686	ENSP00000437073	1578	1966	2055	3.93e-04	442	113	251	78	37
unique_4096	1163	1245	1686	ENSP00000421439	115	201	232	6.42e-04	87	24	59	4	5
unique_4147	80	323	455	ENSP00000217456	112	327	417	2.13e-27	246	79	135	32	54
unique_4151	1358	1735	2268	ENSP00000498132	51	399	641	8.06e-21	393	94	240	59	17
unique_4151	1358	1735	2268	ENSP00000467244	51	399	641	8.06e-21	393	94	240	59	17
unique_4167	147	285	516	ENSP00000316228	45	186	400	0.008	158	43	80	35	27
unique_4203	72	231	296	ENSP00000286574	177	338	380	7.56e-17	163	56	103	4	79
unique_4203	46	201	296	ENSP00000286574	182	339	380	3.39e-12	159	51	104	4	79
unique_4203	165	277	296	ENSP00000286574	175	274	380	1.49e-04	114	36	63	15	79
unique_4203	156	278	296	ENSP00000286574	198	307	380	2.73e-04	128	36	69	23	79
unique_4203	143	230	296	ENSP00000369375	227	340	1125	1.20e-06	114	31	57	26	76
unique_4203	91	203	296	ENSP00000369375	208	344	1125	1.88e-06	142	41	67	34	76
unique_4203	44	134	296	ENSP00000369375	262	340	1125	0.001	112	29	29	54	76
unique_4203	254	291	296	ENSP00000369375	227	267	1125	0.002	41	15	23	3	76
unique_4203	50	118	296	ENSP00000503916	568	646	799	1.86e-04	79	32	37	10	23
unique_4203	50	118	296	ENSP00000504508	568	646	826	1.93e-04	79	32	37	10	23
unique_4203	125	276	296	ENSP00000401321	1	170	1049	7.30e-04	178	50	94	34	51
unique_4287	350	453	540	ENSP00000479889	282	384	461	5.32e-07	110	33	64	13	19
unique_4287	371	455	540	ENSP00000363702	325	425	531	6.20e-05	101	30	55	16	16
unique_4287	375	521	540	ENSP00000351905	400	563	593	6.74e-04	166	40	105	21	27
unique_4287	321	417	540	ENSP00000377291	277	391	683	8.36e-04	117	33	62	22	18
unique_4287	321	417	540	ENSP00000358991	277	391	634	0.001	117	33	62	22	18
unique_4287	357	453	540	ENSP00000369375	942	1042	1125	0.001	110	26	62	22	18
unique_4296	8	178	201	ENSP00000449241	407	573	1193	8.90e-06	177	46	115	16	85
unique_4327	445	496	704	ENSP00000509229	144	193	644	0.005	52	20	30	2	7
unique_4327	445	496	704	ENSP00000261488	144	193	644	0.005	52	20	30	2	7
unique_4330	340	400	600	ENSP00000351905	366	426	593	3.62e-04	70	22	30	18	10
unique_4366	797	942	974	ENSP00000341325	1150	1288	1352	0.009	149	34	102	13	15
unique_4366	797	942	974	ENSP00000482642	1093	1231	1295	0.009	149	34	102	13	15
unique_4373	81	140	225	ENSP00000252804	108	170	1480	6.63e-07	63	26	34	3	27
unique_4374	199	244	334	ENSP00000401321	15	57	1049	0.004	47	20	22	5	14
unique_4437	2454	2639	3001	ENSP00000311545	20	204	887	2.07e-19	200	64	107	29	6
unique_4437	2489	2638	3001	ENSP00000311545	153	300	887	5.28e-14	164	53	81	30	6
unique_4437	2481	2652	3001	ENSP00000246006	315	474	653	5.36e-14	180	62	90	28	6
unique_4437	2489	2645	3001	ENSP00000246006	281	425	653	1.39e-06	165	49	88	28	6
unique_4437	2457	2705	3001	ENSP00000310658	35	293	1000	1.12e-09	280	77	151	52	8
unique_4437	2469	2707	3001	ENSP00000310658	283	502	1000	8.67e-09	250	68	141	41	8
unique_4437	2495	2640	3001	ENSP00000401321	1	126	1049	3.22e-06	152	45	75	32	5
unique_4437	2556	2646	3001	ENSP00000385639	98	177	274	9.64e-06	94	31	46	17	5
unique_4437	2492	2552	3001	ENSP00000385639	122	179	274	3.65e-05	62	24	33	5	5
unique_4437	2556	2646	3001	ENSP00000307843	98	177	274	9.64e-06	94	31	46	17	5
unique_4437	2492	2552	3001	ENSP00000307843	122	179	274	3.65e-05	62	24	33	5	5
unique_4456	135	266	562	ENSP00000401321	705	836	1049	2.25e-06	132	45	87	0	41
unique_4456	169	366	562	ENSP00000401321	625	831	1049	1.64e-04	213	65	127	21	41
unique_4456	166	232	562	ENSP00000449241	1081	1147	1193	1.73e-04	67	22	45	0	12
unique_4468	18	554	574	ENSP00000396460	21	555	574	0.0	537	296	239	2	94
unique_4468	18	554	574	ENSP00000414446	21	555	574	0.0	537	296	239	2	94
unique_4468	18	554	574	ENSP00000412717	21	555	574	0.0	537	296	239	2	94
unique_4478	154	457	563	ENSP00000482642	896	1186	1295	1.99e-07	330	69	196	65	54
unique_4478	154	457	563	ENSP00000341325	953	1243	1352	2.37e-07	330	69	196	65	54
unique_4478	212	535	563	ENSP00000369375	823	1108	1125	5.69e-06	343	70	197	76	58
unique_4478	219	359	563	ENSP00000358991	218	362	634	1.65e-05	146	40	100	6	25
unique_4478	219	359	563	ENSP00000377291	218	362	683	1.87e-05	146	40	100	6	25
unique_4478	216	511	563	ENSP00000479889	189	445	461	5.83e-04	302	65	186	51	53
unique_4478	287	446	563	ENSP00000363702	276	419	531	0.009	175	40	89	46	28
unique_4495	110	196	217	ENSP00000449241	926	1012	1193	2.71e-25	87	40	47	0	40
unique_4514	470	674	2227	ENSP00000369375	830	1051	1125	2.53e-09	229	58	140	31	9
unique_4514	470	672	2227	ENSP00000482642	982	1192	1295	1.57e-07	217	60	137	20	9
unique_4514	470	672	2227	ENSP00000341325	1039	1249	1352	2.11e-07	217	60	137	20	9
unique_4514	468	658	2227	ENSP00000479889	190	383	461	4.62e-07	196	44	145	7	9
unique_4538	669	756	1264	ENSP00000358490	253	350	352	0.008	98	26	62	10	7
unique_4570	925	1028	2564	ENSP00000423517	738	820	821	6.95e-05	106	33	48	25	4
unique_4570	964	1028	2564	ENSP00000423517	737	802	821	8.44e-05	69	29	33	7	4
unique_4570	975	1030	2564	ENSP00000423517	729	786	821	2.53e-04	60	26	28	6	4
unique_4570	925	1028	2564	ENSP00000478469	738	820	821	6.95e-05	106	33	48	25	4
unique_4570	964	1028	2564	ENSP00000478469	737	802	821	8.44e-05	69	29	33	7	4
unique_4570	975	1030	2564	ENSP00000478469	729	786	821	2.53e-04	60	26	28	6	4
unique_4570	925	1028	2564	ENSP00000414544	738	820	821	6.95e-05	106	33	48	25	4
unique_4570	964	1028	2564	ENSP00000414544	737	802	821	8.44e-05	69	29	33	7	4
unique_4570	975	1030	2564	ENSP00000414544	729	786	821	2.53e-04	60	26	28	6	4
unique_4570	925	1028	2564	ENSP00000384229	738	820	821	6.95e-05	106	33	48	25	4
unique_4570	964	1028	2564	ENSP00000384229	737	802	821	8.44e-05	69	29	33	7	4
unique_4570	975	1030	2564	ENSP00000384229	729	786	821	2.53e-04	60	26	28	6	4
unique_4570	925	1028	2564	ENSP00000352177	738	820	821	6.95e-05	106	33	48	25	4
unique_4570	964	1028	2564	ENSP00000352177	737	802	821	8.44e-05	69	29	33	7	4
unique_4570	975	1030	2564	ENSP00000352177	729	786	821	2.53e-04	60	26	28	6	4
unique_4587	175	233	420	ENSP00000353421	276	333	996	0.007	59	23	35	1	14
unique_4587	175	233	420	ENSP00000369202	298	355	967	0.007	59	23	35	1	14
unique_4597	112	302	359	ENSP00000479889	192	383	461	8.45e-17	198	57	128	13	53
unique_4597	109	316	359	ENSP00000369375	827	1059	1125	2.60e-15	245	65	131	49	58
unique_4597	77	300	359	ENSP00000351905	244	483	593	6.41e-15	249	67	148	34	62
unique_4597	110	297	359	ENSP00000363702	207	414	531	1.43e-14	213	61	122	30	52
unique_4597	111	346	359	ENSP00000341325	1038	1274	1352	1.80e-14	245	63	165	17	66
unique_4597	111	346	359	ENSP00000482642	981	1217	1295	2.10e-14	245	63	165	17	66
unique_4597	112	273	359	ENSP00000377291	218	394	683	2.47e-13	179	46	114	19	45
unique_4597	112	253	359	ENSP00000358991	218	364	634	2.54e-13	149	40	100	9	40
unique_4597	110	297	359	ENSP00000373574	206	406	504	7.57e-11	204	50	135	19	52
unique_4643	80	656	666	ENSP00000396460	13	555	574	1.99e-119	578	204	338	36	87
unique_4643	80	656	666	ENSP00000414446	13	555	574	1.99e-119	578	204	338	36	87
unique_4643	80	656	666	ENSP00000412717	13	555	574	1.99e-119	578	204	338	36	87
unique_4649	992	1233	1446	ENSP00000381475	101	276	669	3.23e-06	245	61	112	72	21
unique_4649	637	702	1446	ENSP00000381475	201	264	669	0.003	66	22	42	2	21
unique_4649	992	1222	1446	ENSP00000354995	99	260	679	4.84e-06	231	58	104	69	21
unique_4649	637	702	1446	ENSP00000354995	199	262	679	0.003	66	22	42	2	21
unique_4649	987	1218	1446	ENSP00000265724	403	570	1281	4.99e-05	233	63	104	66	18
unique_4649	657	688	1446	ENSP00000265724	1176	1207	1281	0.004	32	16	16	0	18
unique_4649	993	1029	1446	ENSP00000265724	1052	1087	1281	0.009	37	16	20	1	18
unique_4649	557	714	1446	ENSP00000426917	101	246	612	0.002	168	41	95	32	11
unique_4649	985	1026	1446	ENSP00000494751	421	460	1279	0.003	42	18	22	2	9
unique_4649	636	716	1446	ENSP00000494751	517	597	1279	0.008	84	26	52	6	9
unique_4649	985	1026	1446	ENSP00000494609	421	460	1326	0.003	42	18	22	2	9
unique_4649	636	716	1446	ENSP00000494609	517	597	1326	0.008	84	26	52	6	9
unique_4722	453	698	949	ENSP00000369375	819	1082	1125	1.46e-15	273	67	170	36	26
unique_4722	445	698	949	ENSP00000482642	967	1225	1295	9.88e-13	270	68	175	27	27
unique_4722	464	654	949	ENSP00000479889	192	385	461	1.22e-12	196	52	137	7	20
unique_4722	445	698	949	ENSP00000341325	1024	1282	1352	2.07e-12	270	68	175	27	27
unique_4722	453	660	949	ENSP00000363702	198	427	531	3.81e-12	238	68	132	38	22
unique_4722	451	657	949	ENSP00000373574	195	426	504	2.68e-09	240	58	141	41	22
unique_4722	464	674	949	ENSP00000358991	218	443	634	5.77e-09	228	61	148	19	22
unique_4722	464	668	949	ENSP00000377291	218	437	683	8.48e-09	222	58	145	19	22
unique_4722	447	649	949	ENSP00000351905	260	482	593	1.21e-06	234	55	137	42	21
unique_4734	20	71	144	ENSP00000509229	142	186	644	0.001	52	17	28	7	36
unique_4734	20	71	144	ENSP00000261488	142	186	644	0.001	52	17	28	7	36
unique_4786	58	206	211	ENSP00000423517	699	819	821	7.08e-04	152	36	82	34	71
unique_4786	58	206	211	ENSP00000478469	699	819	821	7.08e-04	152	36	82	34	71
unique_4786	58	206	211	ENSP00000414544	699	819	821	7.08e-04	152	36	82	34	71
unique_4786	58	206	211	ENSP00000384229	699	819	821	7.08e-04	152	36	82	34	71
unique_4786	58	206	211	ENSP00000352177	699	819	821	7.08e-04	152	36	82	34	71
unique_4809	212	379	493	ENSP00000482642	1004	1180	1295	4.39e-09	186	44	115	27	34
unique_4809	212	379	493	ENSP00000341325	1061	1237	1352	4.65e-09	186	44	115	27	34
unique_4809	229	374	493	ENSP00000369375	872	1032	1125	1.74e-04	168	39	100	29	30
unique_4811	117	413	511	ENSP00000341325	945	1255	1352	1.91e-19	317	78	213	26	58
unique_4811	194	439	511	ENSP00000369375	819	1082	1125	2.54e-19	275	70	165	40	48
unique_4811	117	413	511	ENSP00000482642	888	1198	1295	2.58e-19	315	76	217	22	58
unique_4811	205	400	511	ENSP00000479889	192	389	461	5.80e-15	208	56	130	22	38
unique_4811	205	394	511	ENSP00000358991	218	421	634	1.40e-09	211	54	129	28	37
unique_4811	205	394	511	ENSP00000377291	218	421	683	1.91e-09	211	54	129	28	37
unique_4811	193	391	511	ENSP00000363702	197	417	531	3.45e-07	235	58	127	50	39
unique_4811	205	390	511	ENSP00000351905	275	482	593	9.28e-07	216	54	124	38	36
unique_4811	203	402	511	ENSP00000373574	206	430	504	1.36e-06	232	57	136	39	39
unique_4834	163	207	260	ENSP00000401609	87	135	248	0.007	49	14	31	4	17
unique_4835	116	177	486	ENSP00000296452	1198	1250	3927	0.003	62	25	28	9	13
unique_4862	969	1049	4666	ENSP00000248450	356	429	435	2.39e-04	81	24	50	7	2
unique_4862	991	1049	4666	ENSP00000248450	147	203	435	0.002	59	18	39	2	2
unique_4862	971	1049	4666	ENSP00000248450	84	163	435	0.008	80	19	60	1	2
unique_4879	17	184	193	ENSP00000449241	402	562	1193	6.86e-05	177	50	102	25	87
unique_4960	515	655	1909	ENSP00000479889	237	361	461	5.70e-07	153	48	65	40	7
unique_4960	554	653	1909	ENSP00000358991	287	389	634	4.39e-06	107	34	62	11	5
unique_4960	539	653	1909	ENSP00000377291	280	389	683	4.74e-06	120	35	70	15	6
unique_4960	510	631	1909	ENSP00000482642	1005	1127	1295	1.92e-05	123	30	92	1	6
unique_4960	510	631	1909	ENSP00000341325	1062	1184	1352	2.75e-05	123	30	92	1	6
unique_4960	539	642	1909	ENSP00000369375	894	1000	1125	1.55e-04	107	28	76	3	5
unique_4960	598	632	1909	ENSP00000363702	325	359	531	3.44e-04	35	15	20	0	2
unique_4960	576	631	1909	ENSP00000351905	368	429	593	0.002	62	21	35	6	3
unique_4973	12	109	238	ENSP00000423517	711	808	821	0.006	105	33	58	14	41
unique_4973	12	109	238	ENSP00000478469	711	808	821	0.006	105	33	58	14	41
unique_4973	12	109	238	ENSP00000414544	711	808	821	0.006	105	33	58	14	41
unique_4973	12	109	238	ENSP00000384229	711	808	821	0.006	105	33	58	14	41
unique_4973	12	109	238	ENSP00000352177	711	808	821	0.006	105	33	58	14	41
unique_4974	492	661	770	ENSP00000449241	406	572	1193	3.73e-09	176	49	112	15	22
unique_4991	273	358	552	ENSP00000351905	400	490	593	5.20e-05	94	27	56	11	16
unique_4991	273	351	552	ENSP00000373574	326	409	504	1.10e-04	89	24	50	15	14
unique_4991	268	364	552	ENSP00000479889	302	391	461	2.31e-04	103	30	54	19	18
unique_4991	273	353	552	ENSP00000363702	329	418	531	0.002	93	25	53	15	15
unique_4991	253	388	552	ENSP00000482642	1078	1235	1295	0.008	160	35	99	26	25
unique_4991	253	388	552	ENSP00000341325	1135	1292	1352	0.009	160	35	99	26	25
unique_5025	295	751	1029	ENSP00000496171	82	515	600	8.44e-10	468	88	335	45	44
unique_5025	295	751	1029	ENSP00000496390	82	515	600	8.44e-10	468	88	335	45	44
unique_5057	168	221	229	ENSP00000236192	51	104	142	1.95e-09	54	24	30	0	24
unique_5058	180	407	681	ENSP00000479889	148	385	461	2.07e-15	241	59	166	16	33
unique_5058	207	462	681	ENSP00000369375	818	1089	1125	4.59e-13	280	76	172	32	38
unique_5058	219	455	681	ENSP00000482642	982	1225	1295	6.37e-10	251	59	171	21	35
unique_5058	219	455	681	ENSP00000341325	1039	1282	1352	7.75e-10	251	59	171	21	35
unique_5058	219	400	681	ENSP00000373574	208	406	504	1.14e-06	208	53	120	35	27
unique_5058	217	400	681	ENSP00000351905	273	480	593	4.08e-05	216	53	123	40	27
unique_5058	219	400	681	ENSP00000363702	209	414	531	1.32e-04	214	53	121	40	27
unique_5078	59	119	374	ENSP00000403685	66	122	458	3.07e-04	61	18	39	4	16
unique_5079	156	248	652	ENSP00000396460	47	143	574	2.09e-08	97	30	63	4	14
unique_5079	156	248	652	ENSP00000414446	47	143	574	2.09e-08	97	30	63	4	14
unique_5079	156	248	652	ENSP00000412717	47	143	574	2.09e-08	97	30	63	4	14
unique_5086	256	407	608	ENSP00000246006	276	416	653	5.54e-07	158	50	85	23	28
unique_5086	342	424	608	ENSP00000246006	273	350	653	0.001	84	24	53	7	28
unique_5086	237	428	608	ENSP00000311545	77	279	887	8.04e-07	223	64	108	51	32
unique_5086	267	437	608	ENSP00000401321	1	156	1049	1.23e-05	173	46	108	19	34
unique_5086	231	359	608	ENSP00000401321	3	124	1049	6.12e-04	131	34	86	11	34
unique_5086	298	421	608	ENSP00000310658	63	171	1000	1.14e-04	127	36	70	21	20
unique_5113	397	436	611	ENSP00000380964	43	78	172	0.005	40	19	17	4	7
unique_5125	755	966	1014	ENSP00000484952	193	402	795	0.004	232	54	136	42	21
unique_5130	90	374	475	ENSP00000437073	391	673	2055	3.56e-31	289	82	197	10	60
unique_5151	276	363	1151	ENSP00000353421	260	342	996	0.008	88	27	56	5	8
unique_5151	276	363	1151	ENSP00000369202	282	364	967	0.009	88	27	56	5	8
unique_5168	248	428	893	ENSP00000171887	47	197	1736	2.95e-09	185	43	104	38	20
unique_5172	1171	1436	2811	ENSP00000482642	981	1251	1295	1.09e-18	280	77	180	23	9
unique_5172	1171	1436	2811	ENSP00000341325	1038	1308	1352	1.35e-18	280	77	180	23	9
unique_5172	1158	1408	2811	ENSP00000369375	816	1082	1125	1.99e-10	284	70	164	50	9
unique_5172	1156	1375	2811	ENSP00000479889	178	396	461	4.45e-09	235	63	141	31	8
unique_5172	1172	1363	2811	ENSP00000358991	218	421	634	3.43e-08	208	50	138	20	7
unique_5172	1172	1363	2811	ENSP00000377291	218	421	683	4.74e-08	208	50	138	20	7
unique_5172	1172	1366	2811	ENSP00000373574	208	425	504	1.42e-06	230	62	121	47	7
unique_5172	1155	1462	2811	ENSP00000363702	200	514	531	2.09e-04	342	72	209	61	11
unique_5172	1222	1409	2811	ENSP00000351905	324	554	593	0.006	235	53	131	51	7
unique_5210	9	219	350	ENSP00000479889	192	397	461	2.81e-14	218	65	134	19	60
unique_5210	7	197	350	ENSP00000369375	828	1032	1125	7.02e-12	210	60	126	24	55
unique_5210	8	297	350	ENSP00000351905	274	571	593	2.25e-11	319	86	183	50	83
unique_5210	1	166	350	ENSP00000377291	211	380	683	8.95e-11	175	48	113	14	47
unique_5210	1	149	350	ENSP00000358991	211	363	634	9.07e-11	158	46	98	14	43
unique_5210	6	218	350	ENSP00000373574	205	444	504	3.62e-08	252	70	131	51	61
unique_5210	8	197	350	ENSP00000341325	1038	1232	1352	4.68e-07	208	51	126	31	54
unique_5210	6	283	350	ENSP00000363702	206	497	531	5.27e-07	314	85	171	58	79
unique_5210	8	197	350	ENSP00000482642	981	1175	1295	5.84e-07	208	51	126	31	54
unique_5227	982	1264	1364	ENSP00000484952	122	409	795	4.27e-10	311	78	182	51	21
unique_5266	1641	1701	2130	ENSP00000479889	298	360	461	3.87e-07	63	25	36	2	3
unique_5266	1641	1678	2130	ENSP00000358991	325	364	634	5.43e-05	40	18	20	2	2
unique_5266	1641	1678	2130	ENSP00000377291	325	364	683	6.05e-05	40	18	20	2	2
unique_5266	1652	1701	2130	ENSP00000363702	331	388	531	6.80e-05	58	22	28	8	2
unique_5266	1641	1677	2130	ENSP00000369375	951	987	1125	1.74e-04	37	15	22	0	2
unique_5266	1629	1686	2130	ENSP00000482642	1075	1133	1295	2.19e-04	60	18	39	3	3
unique_5266	1629	1686	2130	ENSP00000341325	1132	1190	1352	2.26e-04	60	18	39	3	3
unique_5266	1651	1701	2130	ENSP00000351905	401	455	593	3.48e-04	55	24	27	4	2
unique_5285	122	401	811	ENSP00000426917	43	313	612	7.05e-53	281	105	165	11	64
unique_5285	484	718	811	ENSP00000426917	306	549	612	8.04e-08	254	54	171	29	64
unique_5285	53	423	811	ENSP00000381475	38	363	669	9.66e-47	372	119	206	47	77
unique_5285	498	748	811	ENSP00000381475	366	604	669	3.61e-11	258	63	169	26	77
unique_5285	53	423	811	ENSP00000354995	36	361	679	1.02e-46	372	119	206	47	77
unique_5285	498	748	811	ENSP00000354995	364	614	679	1.78e-10	259	64	179	16	77
unique_5285	138	349	811	ENSP00000265724	402	611	1281	3.77e-16	220	65	137	18	26
unique_5285	138	333	811	ENSP00000265724	1045	1236	1281	1.71e-15	201	62	125	14	26
unique_5285	145	378	811	ENSP00000494609	427	639	1326	2.22e-07	237	50	160	27	29
unique_5285	145	378	811	ENSP00000494751	427	639	1279	2.30e-07	237	49	161	27	29
unique_5305	137	368	547	ENSP00000341325	1023	1233	1352	2.19e-12	242	66	135	41	42
unique_5305	137	368	547	ENSP00000482642	966	1176	1295	2.47e-12	242	66	135	41	42
unique_5305	150	368	547	ENSP00000479889	192	382	461	1.72e-07	225	52	133	40	40
unique_5305	77	369	547	ENSP00000369375	773	1034	1125	3.53e-07	313	71	171	71	54
unique_5305	142	388	547	ENSP00000363702	201	428	531	8.28e-06	271	65	139	67	45
unique_5305	247	366	547	ENSP00000351905	372	482	593	3.90e-05	134	36	61	37	22
unique_5305	150	304	547	ENSP00000358991	218	374	634	0.001	161	37	114	10	28
unique_5305	150	304	547	ENSP00000377291	218	374	683	0.002	161	37	114	10	28
unique_5308	290	466	555	ENSP00000248450	108	281	435	2.73e-07	187	43	121	23	83
unique_5308	450	520	555	ENSP00000248450	96	169	435	3.15e-05	75	28	42	5	83
unique_5308	12	173	555	ENSP00000248450	89	239	435	0.001	164	40	109	15	83
unique_5308	225	415	555	ENSP00000248450	125	303	435	0.005	198	44	128	26	83
unique_5312	12	289	289	ENSP00000441875	18	298	300	1.69e-103	281	146	132	3	96
unique_5312	8	273	289	ENSP00000300408	4	270	273	2.22e-95	268	137	128	3	92
unique_5318	133	282	332	ENSP00000320625	10	131	414	0.008	150	36	86	28	45
unique_5364	1	52	112	ENSP00000403737	26	81	448	0.005	56	15	37	4	46
unique_5364	1	52	112	ENSP00000504727	26	81	449	0.006	56	15	37	4	46
unique_5364	1	52	112	ENSP00000429036	26	81	449	0.006	56	15	37	4	46
unique_5364	1	52	112	ENSP00000355746	26	81	449	0.006	56	15	37	4	46
unique_5379	1447	1774	2074	ENSP00000353857	400	700	792	2.45e-22	343	88	198	57	26
unique_5379	1039	1144	2074	ENSP00000353857	208	311	792	1.29e-13	106	43	61	2	26
unique_5379	311	364	2074	ENSP00000353857	120	173	792	2.33e-05	54	19	35	0	26
unique_5379	2010	2066	2074	ENSP00000353857	722	777	792	5.82e-04	57	19	37	1	26
unique_5379	541	645	2074	ENSP00000423517	712	820	821	1.92e-05	110	40	64	6	6
unique_5379	513	629	2074	ENSP00000423517	703	819	821	0.004	122	42	70	10	6
unique_5379	541	645	2074	ENSP00000478469	712	820	821	1.92e-05	110	40	64	6	6
unique_5379	513	629	2074	ENSP00000478469	703	819	821	0.004	122	42	70	10	6
unique_5379	541	645	2074	ENSP00000414544	712	820	821	1.92e-05	110	40	64	6	6
unique_5379	513	629	2074	ENSP00000414544	703	819	821	0.004	122	42	70	10	6
unique_5379	541	645	2074	ENSP00000384229	712	820	821	1.92e-05	110	40	64	6	6
unique_5379	513	629	2074	ENSP00000384229	703	819	821	0.004	122	42	70	10	6
unique_5379	541	645	2074	ENSP00000352177	712	820	821	1.92e-05	110	40	64	6	6
unique_5379	513	629	2074	ENSP00000352177	703	819	821	0.004	122	42	70	10	6
unique_5379	866	994	2074	ENSP00000353421	227	348	996	0.006	137	44	70	23	6
unique_5379	866	994	2074	ENSP00000369202	249	370	967	0.006	137	44	70	23	6
unique_5389	195	280	282	ENSP00000317714	205	291	298	1.13e-04	87	23	63	1	30
unique_5395	76	291	368	ENSP00000361682	494	746	811	2.72e-08	256	72	141	43	59
unique_5395	167	285	368	ENSP00000252804	66	205	1480	3.29e-07	148	40	71	37	32
unique_5395	62	178	368	ENSP00000329380	49	179	653	2.87e-05	131	41	76	14	72
unique_5395	146	327	368	ENSP00000329380	52	237	653	8.24e-05	192	55	121	16	72
unique_5395	144	327	368	ENSP00000406367	87	260	1339	8.72e-05	193	51	114	28	50
unique_5395	181	264	368	ENSP00000481884	72	158	674	1.49e-04	87	30	54	3	52
unique_5395	144	336	368	ENSP00000481884	55	270	674	0.001	223	57	129	37	52
unique_5395	187	313	368	ENSP00000440049	93	270	421	0.003	179	42	84	53	35
unique_5398	3713	3796	4195	ENSP00000423517	729	811	821	8.69e-04	85	26	56	3	2
unique_5398	3713	3796	4195	ENSP00000478469	729	811	821	8.69e-04	85	26	56	3	2
unique_5398	3713	3796	4195	ENSP00000414544	729	811	821	8.69e-04	85	26	56	3	2
unique_5398	3713	3796	4195	ENSP00000384229	729	811	821	8.69e-04	85	26	56	3	2
unique_5398	3713	3796	4195	ENSP00000352177	729	811	821	8.69e-04	85	26	56	3	2
unique_5401	40	245	392	ENSP00000341325	1027	1232	1352	9.22e-14	223	63	126	34	53
unique_5401	40	245	392	ENSP00000482642	970	1175	1295	1.12e-13	223	63	126	34	53
unique_5401	49	249	392	ENSP00000479889	189	385	461	1.68e-11	212	57	129	26	51
unique_5401	33	265	392	ENSP00000369375	804	1053	1125	1.57e-10	263	69	151	43	59
unique_5401	51	244	392	ENSP00000373574	207	408	504	1.19e-06	215	55	126	34	49
unique_5401	52	248	392	ENSP00000358991	218	421	634	1.19e-05	220	54	127	39	50
unique_5401	52	248	392	ENSP00000377291	218	421	683	1.60e-05	217	52	132	33	50
unique_5401	44	244	392	ENSP00000351905	267	482	593	3.29e-04	238	56	123	59	51
unique_5412	740	958	4624	ENSP00000369202	257	483	967	0.001	231	54	161	16	5
unique_5412	740	958	4624	ENSP00000353421	235	461	996	0.001	231	54	161	16	5
unique_5413	475	550	639	ENSP00000479889	301	381	461	7.18e-05	82	25	50	7	12
unique_5413	483	622	639	ENSP00000373574	328	463	504	7.43e-04	158	38	80	40	22
unique_5417	185	416	665	ENSP00000479889	189	384	461	9.17e-13	234	50	144	40	35
unique_5417	179	332	665	ENSP00000369375	821	986	1125	1.13e-08	169	49	102	18	23
unique_5417	189	349	665	ENSP00000341325	1040	1199	1352	1.54e-08	169	51	101	17	24
unique_5417	189	349	665	ENSP00000482642	983	1142	1295	2.13e-08	169	51	101	17	24
unique_5417	380	471	665	ENSP00000373574	369	482	504	0.002	115	37	54	24	14
unique_5450	230	404	431	ENSP00000449241	407	574	1193	2.79e-09	183	43	117	23	41
unique_5460	526	796	797	ENSP00000265724	410	645	1281	7.32e-23	271	75	161	35	61
unique_5460	510	780	797	ENSP00000265724	1037	1274	1281	7.51e-23	272	79	158	35	61
unique_5460	163	359	797	ENSP00000265724	146	341	1281	4.18e-08	205	52	136	17	61
unique_5460	505	778	797	ENSP00000494609	404	632	1326	3.33e-14	278	65	160	53	35
unique_5460	505	784	797	ENSP00000494609	1037	1277	1326	4.82e-10	280	66	175	39	35
unique_5460	505	778	797	ENSP00000494751	404	632	1279	3.35e-14	278	65	160	53	35
unique_5460	505	784	797	ENSP00000494751	990	1230	1279	5.25e-10	280	66	175	39	35
unique_5460	526	705	797	ENSP00000426917	64	231	612	8.52e-07	182	50	116	16	23
unique_5460	521	767	797	ENSP00000381475	98	307	669	9.76e-07	250	61	146	43	31
unique_5460	521	767	797	ENSP00000354995	96	305	679	1.06e-06	250	61	146	43	31
unique_5466	703	794	810	ENSP00000423517	719	820	821	4.38e-04	102	37	55	10	12
unique_5466	719	798	810	ENSP00000423517	729	806	821	0.002	86	34	38	14	12
unique_5466	703	794	810	ENSP00000478469	719	820	821	4.38e-04	102	37	55	10	12
unique_5466	719	798	810	ENSP00000478469	729	806	821	0.002	86	34	38	14	12
unique_5466	703	794	810	ENSP00000414544	719	820	821	4.38e-04	102	37	55	10	12
unique_5466	719	798	810	ENSP00000414544	729	806	821	0.002	86	34	38	14	12
unique_5466	703	794	810	ENSP00000384229	719	820	821	4.38e-04	102	37	55	10	12
unique_5466	719	798	810	ENSP00000384229	729	806	821	0.002	86	34	38	14	12
unique_5466	703	794	810	ENSP00000352177	719	820	821	4.38e-04	102	37	55	10	12
unique_5466	719	798	810	ENSP00000352177	729	806	821	0.002	86	34	38	14	12
unique_5482	220	707	1036	ENSP00000496171	47	479	600	9.08e-56	496	148	277	71	47
unique_5482	220	707	1036	ENSP00000496390	47	479	600	9.08e-56	496	148	277	71	47
unique_5509	460	646	708	ENSP00000257770	317	513	575	1.04e-20	197	61	126	10	56
unique_5509	107	317	708	ENSP00000257770	28	248	575	1.58e-06	226	58	148	20	56
unique_5509	107	317	708	ENSP00000358665	28	248	525	1.40e-06	226	58	148	20	56
unique_5509	460	646	708	ENSP00000358665	317	463	525	9.94e-06	187	45	102	40	56
unique_5518	1446	1572	4500	ENSP00000479889	255	381	461	5.28e-11	131	47	76	8	3
unique_5518	1444	1571	4500	ENSP00000351905	341	482	593	5.02e-09	147	44	79	24	3
unique_5518	1399	1587	4500	ENSP00000369375	857	1048	1125	1.13e-08	203	50	128	25	4
unique_5518	1426	1572	4500	ENSP00000341325	1085	1232	1352	1.21e-07	154	35	106	13	3
unique_5518	1426	1572	4500	ENSP00000482642	1028	1175	1295	1.26e-07	154	35	106	13	3
unique_5518	1451	1593	4500	ENSP00000363702	277	439	531	9.21e-07	171	49	86	36	3
unique_5518	1449	1571	4500	ENSP00000373574	273	408	504	5.06e-04	142	35	82	25	3
unique_5518	1390	1576	4500	ENSP00000377291	235	422	683	0.001	201	47	127	27	4
unique_5518	1390	1576	4500	ENSP00000358991	235	422	634	0.001	201	47	127	27	4
unique_5519	132	189	220	ENSP00000236192	59	116	142	3.53e-11	58	21	37	0	26
unique_5521	245	433	710	ENSP00000479889	192	385	461	9.42e-18	197	62	124	11	27
unique_5521	245	487	710	ENSP00000363702	209	497	531	1.32e-08	299	72	161	66	34
unique_5521	244	451	710	ENSP00000369375	829	1055	1125	5.76e-08	231	64	140	27	29
unique_5521	245	426	710	ENSP00000351905	275	480	593	9.21e-08	210	51	127	32	26
unique_5521	227	426	710	ENSP00000373574	192	406	504	1.02e-07	228	59	128	41	28
unique_5521	243	435	710	ENSP00000341325	1037	1239	1352	6.73e-07	212	51	133	28	27
unique_5521	243	435	710	ENSP00000482642	980	1182	1295	1.02e-06	212	51	133	28	27
unique_5521	236	431	710	ENSP00000358991	209	420	634	2.13e-06	216	60	132	24	28
unique_5521	236	431	710	ENSP00000377291	209	420	683	2.66e-06	216	60	132	24	28
unique_5538	2101	2352	2461	ENSP00000479889	202	385	461	5.28e-08	256	59	121	76	10
unique_5538	2107	2351	2461	ENSP00000358991	233	421	634	1.60e-06	252	60	122	70	10
unique_5538	2107	2351	2461	ENSP00000377291	233	421	683	2.27e-06	252	60	122	70	10
unique_5538	2141	2215	2461	ENSP00000369375	882	972	1125	1.96e-05	92	29	45	18	3
unique_5538	2096	2219	2461	ENSP00000351905	285	416	593	5.85e-04	139	37	80	22	5
unique_5544	72	242	1255	ENSP00000248450	108	255	435	6.48e-04	171	42	106	23	14
unique_5551	1791	1912	3956	ENSP00000363702	331	424	531	1.22e-04	132	34	50	48	3
unique_5551	1790	1951	3956	ENSP00000351905	401	556	593	6.56e-04	181	49	88	44	4
unique_5551	1790	1839	3956	ENSP00000479889	308	361	461	0.003	54	20	30	4	1
unique_5554	197	280	460	ENSP00000248450	338	421	435	4.89e-04	88	29	51	8	18
unique_5559	132	296	774	ENSP00000358991	218	381	634	1.36e-08	172	48	109	15	21
unique_5559	132	296	774	ENSP00000377291	218	381	683	1.80e-08	172	48	109	15	21
unique_5559	132	278	774	ENSP00000479889	192	344	461	1.58e-06	155	43	102	10	24
unique_5559	382	418	774	ENSP00000479889	348	383	461	5.14e-04	37	19	17	1	24
unique_5559	94	272	774	ENSP00000482642	944	1125	1295	5.06e-05	185	31	145	9	23
unique_5559	94	272	774	ENSP00000341325	1001	1182	1352	6.45e-05	185	31	145	9	23
unique_5559	131	289	774	ENSP00000369375	829	1003	1125	1.29e-04	177	39	118	20	21
unique_5569	67	311	1598	ENSP00000358991	183	421	634	5.33e-09	265	61	158	46	15
unique_5569	92	324	1598	ENSP00000363702	200	433	531	1.46e-08	255	65	147	43	15
unique_5569	67	311	1598	ENSP00000377291	183	421	683	1.50e-08	265	61	158	46	15
unique_5569	99	359	1598	ENSP00000482642	980	1227	1295	3.06e-08	270	67	172	31	16
unique_5569	99	359	1598	ENSP00000341325	1037	1284	1352	3.94e-08	270	67	172	31	16
unique_5569	101	364	1598	ENSP00000369375	830	1089	1125	1.58e-07	274	70	180	24	17
unique_5569	68	307	1598	ENSP00000351905	252	482	593	2.09e-06	261	69	141	51	15
unique_5569	94	307	1598	ENSP00000373574	201	408	504	2.72e-05	232	57	133	42	13
unique_5584	111	153	213	ENSP00000356102	758	805	888	2.43e-04	48	18	25	5	20
unique_5585	55	503	1512	ENSP00000437073	379	841	2055	1.97e-33	506	133	273	100	30
unique_5589	243	331	903	ENSP00000423517	725	820	821	0.001	99	41	45	13	13
unique_5589	215	315	903	ENSP00000423517	717	820	821	0.001	115	43	47	25	13
unique_5589	243	331	903	ENSP00000478469	725	820	821	0.001	99	41	45	13	13
unique_5589	215	315	903	ENSP00000478469	717	820	821	0.001	115	43	47	25	13
unique_5589	243	331	903	ENSP00000414544	725	820	821	0.001	99	41	45	13	13
unique_5589	215	315	903	ENSP00000414544	717	820	821	0.001	115	43	47	25	13
unique_5589	243	331	903	ENSP00000384229	725	820	821	0.001	99	41	45	13	13
unique_5589	215	315	903	ENSP00000384229	717	820	821	0.001	115	43	47	25	13
unique_5589	243	331	903	ENSP00000352177	725	820	821	0.001	99	41	45	13	13
unique_5589	215	315	903	ENSP00000352177	717	820	821	0.001	115	43	47	25	13
unique_5589	215	335	903	ENSP00000353421	211	340	996	0.002	136	46	69	21	13
unique_5589	215	335	903	ENSP00000369202	233	362	967	0.002	136	46	69	21	13
unique_5675	2243	2486	2486	ENSP00000369375	866	1114	1125	6.88e-21	257	81	155	21	10
unique_5675	2257	2475	2486	ENSP00000482642	1034	1250	1295	1.62e-14	228	69	139	20	9
unique_5675	2257	2475	2486	ENSP00000341325	1091	1307	1352	2.03e-14	228	69	139	20	9
unique_5675	2245	2411	2486	ENSP00000479889	231	388	461	3.64e-12	171	59	95	17	7
unique_5675	2257	2411	2486	ENSP00000377291	268	425	683	1.24e-09	166	50	97	19	6
unique_5675	2257	2411	2486	ENSP00000358991	268	425	634	1.24e-09	166	50	97	19	6
unique_5675	2303	2409	2486	ENSP00000373574	285	414	504	3.22e-07	132	39	66	27	4
unique_5675	2319	2402	2486	ENSP00000351905	379	481	593	3.46e-07	103	37	47	19	3
unique_5709	206	446	1162	ENSP00000426917	61	300	612	2.23e-51	242	98	141	3	33
unique_5709	894	1037	1162	ENSP00000426917	386	529	612	3.52e-09	147	42	99	6	33
unique_5709	206	453	1162	ENSP00000381475	100	341	669	1.58e-48	250	98	142	10	41
unique_5709	929	1159	1162	ENSP00000381475	439	665	669	1.23e-16	233	61	164	8	41
unique_5709	206	453	1162	ENSP00000354995	98	339	679	2.15e-48	250	98	142	10	41
unique_5709	929	1159	1162	ENSP00000354995	449	675	679	1.77e-16	233	61	164	8	41
unique_5709	211	414	1162	ENSP00000494751	430	615	1279	7.00e-16	213	66	111	36	22
unique_5709	160	416	1162	ENSP00000494751	944	1211	1279	0.009	292	63	170	59	22
unique_5709	211	414	1162	ENSP00000494609	430	615	1326	7.09e-16	213	66	111	36	22
unique_5709	160	416	1162	ENSP00000494609	991	1258	1326	0.009	292	63	170	59	22
unique_5709	207	420	1162	ENSP00000265724	408	616	1281	8.69e-14	224	71	128	25	19
unique_5709	208	430	1162	ENSP00000265724	1052	1275	1281	2.78e-10	233	60	154	19	19
unique_5710	15	246	332	ENSP00000369375	830	1072	1125	4.17e-11	261	65	149	47	70
unique_5710	119	219	332	ENSP00000479889	291	388	461	5.67e-08	103	33	63	7	30
unique_5710	13	246	332	ENSP00000341325	1037	1272	1352	6.92e-07	256	57	157	42	70
unique_5710	4	211	332	ENSP00000373574	197	408	504	8.73e-07	235	56	129	50	63
unique_5710	13	246	332	ENSP00000482642	980	1215	1295	9.52e-07	256	57	157	42	70
unique_5710	109	213	332	ENSP00000363702	294	418	531	1.65e-06	128	36	66	26	32
unique_5710	135	211	332	ENSP00000351905	400	482	593	8.43e-04	86	26	48	12	23
unique_5728	825	1182	2278	ENSP00000484952	113	444	795	2.09e-12	399	101	190	108	16
unique_5740	455	636	1304	ENSP00000377291	187	363	683	1.09e-11	192	53	114	25	14
unique_5740	455	636	1304	ENSP00000358991	187	363	634	1.35e-11	192	53	114	25	14
unique_5740	482	638	1304	ENSP00000479889	191	336	461	7.78e-10	164	46	93	25	15
unique_5740	1023	1059	1304	ENSP00000479889	349	384	461	0.003	37	18	18	1	15
unique_5740	479	647	1304	ENSP00000369375	826	998	1125	1.35e-08	184	37	121	26	13
unique_5740	483	636	1304	ENSP00000482642	982	1125	1295	3.21e-08	154	31	113	10	12
unique_5740	483	636	1304	ENSP00000341325	1039	1182	1352	4.43e-08	154	31	113	10	12
unique_5740	483	642	1304	ENSP00000363702	209	362	531	9.66e-08	171	46	97	28	12
unique_5740	479	635	1304	ENSP00000351905	271	426	593	6.60e-04	168	38	107	23	12
unique_5779	308	462	945	ENSP00000305557	95	249	676	8.32e-04	167	50	93	24	16
unique_5779	318	713	945	ENSP00000437073	1578	1966	2055	0.004	437	114	234	89	42
unique_5782	8	97	154	ENSP00000423517	729	820	821	1.87e-04	97	27	58	12	58
unique_5782	8	97	154	ENSP00000478469	729	820	821	1.87e-04	97	27	58	12	58
unique_5782	8	97	154	ENSP00000414544	729	820	821	1.87e-04	97	27	58	12	58
unique_5782	8	97	154	ENSP00000384229	729	820	821	1.87e-04	97	27	58	12	58
unique_5782	8	97	154	ENSP00000352177	729	820	821	1.87e-04	97	27	58	12	58
unique_5801	9	201	294	ENSP00000479889	192	382	461	5.64e-16	204	61	119	24	66
unique_5801	8	256	294	ENSP00000369375	829	1089	1125	2.42e-15	266	62	182	22	85
unique_5801	7	251	294	ENSP00000341325	1037	1284	1352	1.01e-11	254	60	179	15	83
unique_5801	7	251	294	ENSP00000482642	980	1227	1295	1.02e-11	254	60	179	15	83
unique_5801	6	255	294	ENSP00000373574	205	485	504	2.66e-09	298	69	164	65	85
unique_5801	9	198	294	ENSP00000358991	218	416	634	2.49e-08	208	52	129	27	65
unique_5801	9	198	294	ENSP00000377291	218	416	683	2.50e-08	202	48	139	15	65
unique_5801	8	271	294	ENSP00000351905	274	575	593	1.22e-06	313	62	191	60	90
unique_5801	4	199	294	ENSP00000363702	204	416	531	7.38e-05	228	54	127	47	67
unique_5810	155	352	594	ENSP00000441875	46	199	300	0.003	200	49	103	48	33
unique_5820	97	190	500	ENSP00000449241	943	1042	1193	2.06e-15	101	37	56	8	19
unique_5838	73	335	336	ENSP00000317714	40	296	298	1.85e-23	265	68	187	10	78
unique_5841	931	1238	2083	ENSP00000437073	1270	1581	2055	0.009	324	87	209	28	15
unique_5872	550	677	915	ENSP00000479889	280	396	461	3.28e-08	130	40	75	15	14
unique_5872	506	773	915	ENSP00000351905	317	567	593	3.76e-07	296	66	157	73	29
unique_5872	570	665	915	ENSP00000358991	324	421	634	0.002	106	30	58	18	10
unique_5872	570	665	915	ENSP00000377291	324	421	683	0.002	106	30	58	18	10
unique_5872	564	682	915	ENSP00000369375	944	1053	1125	0.002	120	30	79	11	13
unique_5880	169	305	321	ENSP00000401321	1	125	1049	5.56e-05	142	43	77	22	51
unique_5880	151	214	321	ENSP00000401321	18	84	1049	0.003	67	23	41	3	51
unique_5880	142	213	321	ENSP00000401321	56	124	1049	0.009	73	23	45	5	51
unique_5880	167	308	321	ENSP00000310658	71	208	1000	0.005	146	42	92	12	44
unique_5908	14	235	332	ENSP00000369375	824	1054	1125	9.21e-17	242	65	146	31	67
unique_5908	20	236	332	ENSP00000341325	1039	1255	1352	7.91e-14	231	57	146	28	65
unique_5908	17	218	332	ENSP00000479889	189	385	461	7.99e-14	215	60	124	31	61
unique_5908	20	236	332	ENSP00000482642	982	1198	1295	8.43e-14	231	57	146	28	65
unique_5908	94	275	332	ENSP00000363702	270	478	531	1.52e-07	212	54	125	33	55
unique_5908	52	216	332	ENSP00000377291	237	420	683	2.21e-07	187	49	113	25	50
unique_5908	52	216	332	ENSP00000358991	237	420	634	2.28e-07	187	49	113	25	50
unique_5908	144	213	332	ENSP00000351905	400	482	593	9.87e-06	83	25	45	13	21
unique_5908	91	213	332	ENSP00000373574	266	408	504	1.78e-05	143	37	86	20	37
unique_5921	157	187	190	ENSP00000245862	17	53	126	0.001	37	19	12	6	16
unique_5927	377	526	572	ENSP00000363702	299	462	531	1.36e-05	174	44	96	34	26
unique_5927	402	487	572	ENSP00000351905	379	480	593	0.003	103	22	63	18	15
unique_5927	414	487	572	ENSP00000373574	326	406	504	0.003	87	27	41	19	13
unique_5927	366	440	572	ENSP00000479889	262	333	461	0.005	75	24	48	3	13
unique_5961	1090	1170	1580	ENSP00000248450	333	404	435	4.20e-04	81	21	51	9	5
unique_6015	350	396	688	ENSP00000369375	944	990	1125	0.001	47	16	31	0	7
unique_6015	366	396	688	ENSP00000351905	400	430	593	0.002	31	15	16	0	5
unique_6015	358	395	688	ENSP00000482642	1090	1127	1295	0.006	38	14	24	0	6
unique_6015	366	450	688	ENSP00000363702	329	388	531	0.007	85	23	37	25	12
unique_6015	358	415	688	ENSP00000479889	299	356	461	0.007	58	18	40	0	8
unique_6015	358	395	688	ENSP00000341325	1147	1184	1352	0.007	38	14	24	0	6
unique_6044	115	236	239	ENSP00000305557	39	152	676	0.002	135	39	62	34	51
unique_6047	192	341	387	ENSP00000363702	299	462	531	2.80e-06	178	43	93	42	39
unique_6047	181	255	387	ENSP00000479889	262	333	461	0.002	75	24	48	3	19
unique_6047	172	255	387	ENSP00000377291	274	362	683	0.004	91	28	54	9	22
unique_6047	172	255	387	ENSP00000358991	274	362	634	0.005	91	28	54	9	22
unique_6047	217	278	387	ENSP00000351905	379	457	593	0.008	79	19	43	17	16
unique_6056	35	172	782	ENSP00000373574	208	345	504	3.75e-05	150	43	83	24	18
unique_6056	23	173	782	ENSP00000369375	818	974	1125	0.001	170	42	96	32	19
unique_6056	84	172	782	ENSP00000351905	326	419	593	0.002	102	30	51	21	11
unique_6056	25	174	782	ENSP00000358991	208	351	634	0.002	157	44	93	20	19
unique_6056	25	174	782	ENSP00000377291	208	351	683	0.004	157	44	93	20	19
unique_6146	470	583	2550	ENSP00000423517	697	810	821	3.59e-04	121	29	78	14	4
unique_6146	470	583	2550	ENSP00000478469	697	810	821	3.59e-04	121	29	78	14	4
unique_6146	470	583	2550	ENSP00000414544	697	810	821	3.59e-04	121	29	78	14	4
unique_6146	470	583	2550	ENSP00000384229	697	810	821	3.59e-04	121	29	78	14	4
unique_6146	470	583	2550	ENSP00000352177	697	810	821	3.59e-04	121	29	78	14	4
unique_6146	504	579	2550	ENSP00000353421	237	306	996	0.002	76	30	40	6	3
unique_6146	504	579	2550	ENSP00000369202	259	328	967	0.002	76	30	40	6	3
unique_6148	918	1438	1882	ENSP00000494609	612	1037	1326	6.88e-22	532	135	280	117	67
unique_6148	597	745	1882	ENSP00000494609	427	550	1326	1.93e-17	149	52	72	25	67
unique_6148	1556	1664	1882	ENSP00000494609	1060	1166	1326	1.23e-15	109	44	63	2	67
unique_6148	24	500	1882	ENSP00000494609	10	450	1326	3.46e-11	501	95	322	84	67
unique_6148	613	744	1882	ENSP00000494609	1073	1191	1326	1.28e-07	135	41	75	19	67
unique_6148	1125	1438	1882	ENSP00000494751	716	990	1279	9.44e-21	317	87	185	45	56
unique_6148	597	745	1882	ENSP00000494751	427	550	1279	2.08e-17	149	52	72	25	56
unique_6148	1556	1664	1882	ENSP00000494751	1013	1119	1279	1.33e-15	109	44	63	2	56
unique_6148	24	500	1882	ENSP00000494751	10	450	1279	3.46e-11	501	95	322	84	56
unique_6148	613	744	1882	ENSP00000494751	1026	1144	1279	1.31e-07	135	41	75	19	56
unique_6148	500	744	1882	ENSP00000265724	939	1190	1281	1.68e-10	266	67	164	35	19
unique_6148	520	744	1882	ENSP00000265724	361	545	1281	1.20e-09	232	62	116	54	19
unique_6148	1557	1670	1882	ENSP00000265724	413	524	1281	1.70e-09	114	34	78	2	19
unique_6148	1552	1661	1882	ENSP00000265724	1051	1162	1281	1.35e-08	112	35	75	2	19
unique_6148	1533	1633	1882	ENSP00000354995	92	178	679	0.006	104	27	57	20	5
unique_6148	1533	1633	1882	ENSP00000381475	94	180	669	0.007	104	27	57	20	5
unique_6151	273	469	708	ENSP00000479889	170	385	461	3.44e-19	221	65	127	29	28
unique_6151	280	524	708	ENSP00000369375	829	1089	1125	8.08e-16	268	78	160	30	35
unique_6151	280	471	708	ENSP00000482642	981	1182	1295	2.61e-14	205	59	130	16	27
unique_6151	280	471	708	ENSP00000341325	1038	1239	1352	2.80e-14	205	59	130	16	27
unique_6151	281	487	708	ENSP00000363702	209	440	531	4.91e-08	240	67	132	41	29
unique_6151	258	462	708	ENSP00000351905	251	480	593	2.15e-07	235	55	145	35	29
unique_6152	529	590	665	ENSP00000509229	142	196	644	0.002	62	19	36	7	9
unique_6152	529	590	665	ENSP00000261488	142	196	644	0.002	62	19	36	7	9
unique_6189	286	419	795	ENSP00000504727	182	302	449	3.90e-07	134	33	88	13	26
unique_6189	711	780	795	ENSP00000504727	362	428	449	0.005	76	30	31	15	26
unique_6189	286	419	795	ENSP00000429036	182	302	449	3.90e-07	134	33	88	13	26
unique_6189	711	780	795	ENSP00000429036	362	428	449	0.005	76	30	31	15	26
unique_6189	286	419	795	ENSP00000355746	182	302	449	3.90e-07	134	33	88	13	26
unique_6189	711	780	795	ENSP00000355746	362	428	449	0.005	76	30	31	15	26
unique_6189	286	419	795	ENSP00000403737	182	302	448	4.10e-07	134	33	88	13	26
unique_6189	711	780	795	ENSP00000403737	361	427	448	0.005	76	30	31	15	26
unique_6214	546	931	1021	ENSP00000360637	4	389	465	1.97e-21	394	88	290	16	38
unique_6221	679	748	1381	ENSP00000369001	609	676	805	0.006	70	24	44	2	5
unique_6221	679	748	1381	ENSP00000342580	609	676	805	0.006	70	24	44	2	5
unique_6226	493	573	731	ENSP00000296452	2338	2417	3927	0.004	81	25	55	1	11
unique_6237	44	212	240	ENSP00000449241	407	573	1193	3.92e-07	175	48	113	14	70
unique_6246	153	318	382	ENSP00000311545	41	214	887	0.009	184	48	108	28	43
unique_6296	232	335	2613	ENSP00000423517	718	820	821	2.57e-11	112	53	42	17	5
unique_6296	255	362	2613	ENSP00000423517	710	817	821	4.46e-11	114	48	54	12	5
unique_6296	232	335	2613	ENSP00000478469	718	820	821	2.57e-11	112	53	42	17	5
unique_6296	255	362	2613	ENSP00000478469	710	817	821	4.46e-11	114	48	54	12	5
unique_6296	232	335	2613	ENSP00000414544	718	820	821	2.57e-11	112	53	42	17	5
unique_6296	255	362	2613	ENSP00000414544	710	817	821	4.46e-11	114	48	54	12	5
unique_6296	232	335	2613	ENSP00000384229	718	820	821	2.57e-11	112	53	42	17	5
unique_6296	255	362	2613	ENSP00000384229	710	817	821	4.46e-11	114	48	54	12	5
unique_6296	232	335	2613	ENSP00000352177	718	820	821	2.57e-11	112	53	42	17	5
unique_6296	255	362	2613	ENSP00000352177	710	817	821	4.46e-11	114	48	54	12	5
unique_6301	266	412	489	ENSP00000479889	243	384	461	7.75e-08	154	39	96	19	30
unique_6301	286	354	489	ENSP00000358991	296	362	634	3.24e-07	71	28	37	6	14
unique_6301	286	354	489	ENSP00000377291	296	362	683	3.41e-07	71	28	37	6	14
unique_6312	1601	1753	2885	ENSP00000482642	1085	1232	1295	6.73e-04	160	36	105	19	5
unique_6312	1601	1753	2885	ENSP00000341325	1142	1289	1352	0.001	160	36	105	19	5
unique_6314	306	382	793	ENSP00000248450	181	242	435	0.009	77	22	40	15	10
unique_6369	381	461	551	ENSP00000363702	328	417	531	2.46e-05	91	25	55	11	15
unique_6369	382	460	551	ENSP00000351905	400	482	593	0.009	85	22	55	8	14
unique_6371	103	429	468	ENSP00000403685	75	371	458	1.47e-07	364	77	183	104	70
unique_6373	37	127	348	ENSP00000401321	15	124	1049	4.36e-05	114	36	51	27	26
unique_6373	51	183	348	ENSP00000311545	234	361	887	0.001	141	38	82	21	42
unique_6373	38	127	348	ENSP00000311545	29	112	887	0.004	94	30	50	14	42
unique_6403	445	527	768	ENSP00000347927	350	438	1372	4.52e-05	93	33	46	14	20
unique_6403	403	554	768	ENSP00000347927	950	1096	1372	5.83e-05	167	48	84	35	20
unique_6403	481	553	768	ENSP00000347927	695	765	1372	9.37e-05	83	31	30	22	20
unique_6403	408	528	768	ENSP00000347927	688	805	1372	0.002	138	45	56	37	20
unique_6403	65	225	768	ENSP00000349252	146	296	1171	7.18e-05	167	39	106	22	21
unique_6413	434	980	1004	ENSP00000265724	146	610	1281	1.30e-44	554	144	314	96	55
unique_6413	724	987	1004	ENSP00000265724	1034	1262	1281	1.94e-39	264	98	131	35	55
unique_6413	725	986	1004	ENSP00000494609	1041	1262	1326	2.85e-20	271	77	136	58	26
unique_6413	728	988	1004	ENSP00000494609	408	623	1326	4.38e-13	267	64	146	57	26
unique_6413	725	986	1004	ENSP00000494751	994	1215	1279	3.11e-20	271	77	136	58	26
unique_6413	728	988	1004	ENSP00000494751	408	623	1279	5.05e-13	267	64	146	57	26
unique_6413	719	1003	1004	ENSP00000381475	73	317	669	1.14e-10	296	69	165	62	28
unique_6413	719	1003	1004	ENSP00000354995	71	315	679	1.38e-10	296	69	165	62	28
unique_6413	758	980	1004	ENSP00000426917	78	268	612	1.70e-08	229	61	124	44	22
unique_6416	45	107	253	ENSP00000252804	141	203	1480	0.004	63	21	42	0	25
unique_6427	2652	2711	4982	ENSP00000361682	164	223	811	0.006	61	24	35	2	1
unique_6432	944	1028	1133	ENSP00000317714	98	172	298	0.009	86	23	51	12	8
unique_6449	84	334	429	ENSP00000479889	151	383	461	1.82e-05	263	65	156	42	59
unique_6461	138	216	334	ENSP00000248450	349	427	435	1.81e-07	79	22	57	0	24
unique_6461	153	216	334	ENSP00000248450	97	161	435	2.38e-04	65	20	44	1	24
unique_6471	546	604	1208	ENSP00000329380	126	179	653	0.006	59	21	33	5	5
unique_6524	178	280	1658	ENSP00000313619	156	261	274	0.003	111	30	68	13	6
unique_6524	178	280	1658	ENSP00000357012	253	358	371	0.003	111	30	68	13	6
unique_6524	876	961	1658	ENSP00000244295	224	302	327	0.008	86	25	54	7	5
unique_6524	873	990	1658	ENSP00000344413	221	334	336	0.009	121	30	81	10	7
unique_6548	329	470	567	ENSP00000479889	240	383	461	3.68e-06	155	40	91	24	25
unique_6548	366	482	567	ENSP00000369375	934	1047	1125	8.95e-04	118	28	85	5	21
unique_6548	388	468	567	ENSP00000363702	325	417	531	0.001	93	21	60	12	14
unique_6548	368	470	567	ENSP00000377291	310	420	683	0.007	118	30	66	22	18
unique_6548	375	467	567	ENSP00000373574	297	408	504	0.007	115	29	61	25	16
unique_6548	368	470	567	ENSP00000358991	310	420	634	0.009	118	30	66	22	18
unique_6549	271	470	567	ENSP00000479889	210	383	461	9.31e-06	208	50	116	42	35
unique_6549	366	482	567	ENSP00000369375	934	1047	1125	5.32e-04	120	32	79	9	21
unique_6549	341	467	567	ENSP00000373574	283	408	504	0.001	137	33	83	21	22
unique_6549	388	468	567	ENSP00000363702	325	417	531	0.002	94	22	58	14	14
unique_6551	177	285	290	ENSP00000406657	47	126	474	0.002	109	32	48	29	38
unique_6556	478	536	560	ENSP00000236192	52	110	142	8.25e-04	59	16	43	0	11
unique_6564	1027	1363	2431	ENSP00000360637	71	403	465	4.99e-14	346	83	241	22	14
unique_6586	150	202	745	ENSP00000356102	629	687	888	0.006	59	20	33	6	7
unique_6591	355	393	915	ENSP00000369202	117	155	967	0.007	39	17	22	0	4
unique_6591	355	393	915	ENSP00000353421	95	133	996	0.008	39	17	22	0	4
unique_6665	226	475	570	ENSP00000479889	152	383	461	1.23e-05	261	63	158	40	44
unique_6666	337	415	463	ENSP00000479889	302	383	461	1.69e-04	86	29	46	11	17
unique_6670	234	484	579	ENSP00000479889	151	383	461	2.40e-05	262	62	160	40	43
unique_6672	234	484	579	ENSP00000479889	151	383	461	3.96e-06	262	63	159	40	43
unique_6681	228	1544	1544	ENSP00000265724	35	1278	1281	0.0	1347	503	711	133	85
unique_6681	244	835	1544	ENSP00000265724	711	1280	1281	1.26e-103	607	227	328	52	85
unique_6681	582	826	1544	ENSP00000494609	1041	1274	1326	3.78e-29	245	76	158	11	53
unique_6681	1264	1508	1544	ENSP00000494609	1039	1249	1326	1.18e-25	246	77	133	36	53
unique_6681	1064	1526	1544	ENSP00000494609	222	621	1326	5.85e-22	481	112	270	99	53
unique_6681	554	914	1544	ENSP00000494609	393	703	1326	1.98e-15	367	90	215	62	53
unique_6681	582	826	1544	ENSP00000494751	994	1227	1279	3.81e-29	245	76	158	11	50
unique_6681	1264	1508	1544	ENSP00000494751	992	1202	1279	1.29e-25	246	77	133	36	50
unique_6681	1064	1526	1544	ENSP00000494751	222	621	1279	6.81e-22	481	112	270	99	50
unique_6681	561	867	1544	ENSP00000494751	400	670	1279	2.91e-15	313	80	185	48	50
unique_6681	581	756	1544	ENSP00000354995	76	251	679	1.88e-11	189	53	110	26	26
unique_6681	1250	1468	1544	ENSP00000354995	54	251	679	2.36e-07	232	57	128	47	26
unique_6681	581	756	1544	ENSP00000381475	78	253	669	2.10e-11	189	53	110	26	26
unique_6681	1250	1468	1544	ENSP00000381475	56	253	669	2.36e-07	232	57	128	47	26
unique_6681	580	760	1544	ENSP00000426917	35	224	612	1.16e-07	198	54	119	25	26
unique_6681	1291	1508	1544	ENSP00000426917	71	261	612	6.71e-06	225	54	130	41	26
unique_6688	1777	1889	2850	ENSP00000423517	699	819	821	0.002	126	33	75	18	4
unique_6688	1777	1889	2850	ENSP00000478469	699	819	821	0.002	126	33	75	18	4
unique_6688	1777	1889	2850	ENSP00000414544	699	819	821	0.002	126	33	75	18	4
unique_6688	1777	1889	2850	ENSP00000384229	699	819	821	0.002	126	33	75	18	4
unique_6688	1777	1889	2850	ENSP00000352177	699	819	821	0.002	126	33	75	18	4
unique_6696	1399	1782	2156	ENSP00000310658	63	451	1000	4.08e-05	433	119	221	93	18
unique_6696	1710	1901	2156	ENSP00000311545	102	303	887	6.99e-04	214	63	117	34	9
unique_6705	72	237	299	ENSP00000311545	142	299	887	1.10e-06	179	46	99	34	56
unique_6705	71	237	299	ENSP00000311545	90	249	887	6.37e-04	179	56	92	31	56
unique_6705	67	244	299	ENSP00000246006	264	421	653	6.86e-06	178	51	107	20	60
unique_6705	110	249	299	ENSP00000401321	15	136	1049	1.58e-04	142	41	79	22	61
unique_6705	67	196	299	ENSP00000401321	17	128	1049	0.004	130	37	75	18	61
unique_6711	334	640	1068	ENSP00000265162	211	560	958	2.83e-26	357	98	202	57	29
unique_6795	442	604	773	ENSP00000329380	66	230	653	2.55e-06	172	52	104	16	21
unique_6795	437	616	773	ENSP00000361682	597	795	811	2.11e-05	205	61	113	31	23
unique_6795	450	547	773	ENSP00000481884	55	158	674	7.50e-05	106	42	54	10	13
unique_6795	446	525	773	ENSP00000481884	75	158	674	6.45e-04	86	32	46	8	13
unique_6798	1358	1411	2593	ENSP00000479889	297	350	461	0.005	55	22	31	2	2
unique_6843	17	218	691	ENSP00000479889	191	385	461	2.51e-16	210	66	121	23	29
unique_6843	4	213	691	ENSP00000373574	194	408	504	1.81e-13	228	66	131	31	30
unique_6843	18	215	691	ENSP00000482642	982	1176	1295	2.16e-13	203	53	137	13	29
unique_6843	18	215	691	ENSP00000341325	1039	1233	1352	2.31e-13	203	53	137	13	29
unique_6843	9	249	691	ENSP00000363702	200	454	531	1.77e-11	264	71	161	32	35
unique_6843	17	217	691	ENSP00000358991	217	421	634	1.29e-10	221	63	122	36	29
unique_6843	17	217	691	ENSP00000377291	217	421	683	2.54e-10	215	60	131	24	29
unique_6843	18	232	691	ENSP00000369375	830	1051	1125	5.99e-08	239	60	138	41	31
unique_6843	18	215	691	ENSP00000351905	275	484	593	2.69e-07	227	56	125	46	29
unique_6859	936	1043	1212	ENSP00000310658	56	157	1000	7.56e-15	112	47	51	14	13
unique_6859	941	1073	1212	ENSP00000310658	296	414	1000	2.01e-11	137	50	65	22	13
unique_6859	967	1098	1212	ENSP00000310658	45	158	1000	1.52e-08	134	41	71	22	13
unique_6859	952	1043	1212	ENSP00000310658	111	203	1000	3.95e-06	95	33	57	5	13
unique_6859	968	1072	1212	ENSP00000310658	283	383	1000	5.24e-05	109	33	64	12	13
unique_6859	922	1098	1212	ENSP00000246006	297	458	653	3.79e-13	183	62	94	27	15
unique_6859	936	1045	1212	ENSP00000311545	41	164	887	1.26e-12	133	46	55	32	10
unique_6859	928	1043	1212	ENSP00000311545	173	299	887	1.69e-10	134	46	63	25	10
unique_6859	958	998	1212	ENSP00000311545	259	301	887	9.42e-07	43	21	20	2	10
unique_6859	578	882	1212	ENSP00000484952	106	402	795	8.60e-09	335	80	187	68	25
unique_6859	954	1107	1212	ENSP00000401321	1	133	1049	1.64e-06	157	46	84	27	15
unique_6859	928	1066	1212	ENSP00000401321	52	200	1049	1.40e-04	154	47	87	20	15
unique_6859	952	997	1212	ENSP00000385639	123	167	274	0.001	46	18	27	1	4
unique_6859	952	997	1212	ENSP00000307843	123	167	274	0.001	46	18	27	1	4
unique_6873	25	226	2879	ENSP00000482642	1023	1226	1295	8.32e-15	213	58	135	20	7
unique_6873	25	233	2879	ENSP00000341325	1080	1290	1352	8.44e-15	220	59	141	20	7
unique_6873	25	177	2879	ENSP00000377291	257	419	683	4.22e-14	164	46	106	12	5
unique_6873	25	177	2879	ENSP00000358991	257	419	634	4.31e-14	164	46	106	12	5
unique_6873	7	175	2879	ENSP00000479889	215	380	461	1.86e-12	177	53	105	19	6
unique_6873	20	178	2879	ENSP00000369375	865	1034	1125	3.03e-12	175	53	101	21	6
unique_6873	91	175	2879	ENSP00000351905	379	482	593	7.08e-09	104	36	49	19	3
unique_6873	6	175	2879	ENSP00000373574	221	408	504	1.10e-08	198	52	108	38	6
unique_6873	51	186	2879	ENSP00000363702	273	428	531	8.30e-07	161	43	88	30	5
unique_6881	11	49	228	ENSP00000449241	394	432	1193	8.91e-04	39	13	26	0	17
unique_6917	639	742	978	ENSP00000248450	126	245	435	0.007	120	32	72	16	11
unique_6953	38	199	242	ENSP00000449241	405	566	1193	2.15e-06	171	44	109	18	67
unique_6977	28	229	320	ENSP00000248450	102	293	435	1.47e-07	208	51	135	22	89
unique_6977	48	234	320	ENSP00000248450	78	253	435	1.28e-06	188	44	131	13	89
unique_6977	151	313	320	ENSP00000248450	90	244	435	2.11e-06	164	41	113	10	89
unique_6977	33	226	320	ENSP00000248450	231	430	435	5.25e-06	209	46	139	24	89
unique_6979	3507	3576	3632	ENSP00000248450	228	298	435	2.45e-04	73	26	42	5	2
unique_6994	233	309	399	ENSP00000509229	143	209	644	0.001	77	22	45	10	19
unique_6994	233	309	399	ENSP00000261488	143	209	644	0.001	77	22	45	10	19
unique_7027	323	387	469	ENSP00000311545	46	112	887	0.003	73	25	34	14	14
unique_7027	301	389	469	ENSP00000246006	251	336	653	0.004	93	29	53	11	28
unique_7027	266	396	469	ENSP00000246006	300	424	653	0.010	139	38	79	22	28
unique_7032	28	533	545	ENSP00000396460	41	554	574	2.38e-08	555	120	345	90	93
unique_7032	28	533	545	ENSP00000414446	41	554	574	2.38e-08	555	120	345	90	93
unique_7032	28	533	545	ENSP00000412717	41	554	574	2.38e-08	555	120	345	90	93
unique_7048	69	159	331	ENSP00000248450	334	427	435	1.18e-04	94	25	66	3	27
unique_7050	35	157	203	ENSP00000363702	310	462	531	2.06e-06	156	37	83	36	61
unique_7050	21	123	203	ENSP00000479889	283	383	461	0.001	110	28	66	16	51
unique_7050	33	118	203	ENSP00000351905	379	480	593	0.001	103	22	63	18	42
unique_7050	45	118	203	ENSP00000373574	326	406	504	0.001	86	25	44	17	36
unique_7050	19	135	203	ENSP00000369375	934	1047	1125	0.008	119	33	79	7	58
unique_7073	13	215	2095	ENSP00000479889	191	396	461	8.38e-20	212	66	131	15	10
unique_7073	10	253	2095	ENSP00000369375	826	1082	1125	2.70e-17	267	71	163	33	12
unique_7073	11	214	2095	ENSP00000482642	979	1190	1295	4.64e-16	217	59	140	18	10
unique_7073	11	214	2095	ENSP00000341325	1036	1247	1352	5.34e-16	217	59	140	18	10
unique_7073	10	257	2095	ENSP00000351905	271	524	593	1.25e-12	276	73	153	50	12
unique_7073	10	200	2095	ENSP00000363702	205	417	531	1.34e-12	222	62	120	40	9
unique_7073	13	203	2095	ENSP00000358991	217	421	634	9.94e-12	210	61	125	24	9
unique_7073	13	203	2095	ENSP00000377291	217	421	683	1.12e-11	210	61	125	24	9
unique_7073	10	272	2095	ENSP00000373574	204	470	504	1.13e-11	297	76	157	64	13
unique_7079	27	165	1299	ENSP00000248450	231	386	435	3.98e-05	157	35	103	19	21
unique_7079	218	298	1299	ENSP00000248450	177	254	435	2.44e-04	81	18	60	3	21
unique_7079	64	301	1299	ENSP00000248450	103	302	435	0.001	239	45	154	40	21
unique_7080	388	485	587	ENSP00000341325	1142	1237	1352	0.008	98	23	73	2	17
unique_7080	388	485	587	ENSP00000482642	1085	1180	1295	0.009	98	23	73	2	17
unique_7089	246	360	858	ENSP00000363702	278	403	531	0.002	127	36	78	13	13
unique_7097	195	369	1258	ENSP00000479889	261	397	461	5.26e-08	178	51	83	44	14
unique_7097	197	382	1258	ENSP00000363702	280	448	531	0.004	206	56	93	57	15
unique_7169	18	45	100	ENSP00000423517	623	650	821	0.009	28	12	16	0	28
unique_7169	18	45	100	ENSP00000478469	623	650	821	0.009	28	12	16	0	28
unique_7169	18	45	100	ENSP00000414544	623	650	821	0.009	28	12	16	0	28
unique_7169	18	45	100	ENSP00000384229	623	650	821	0.009	28	12	16	0	28
unique_7169	18	45	100	ENSP00000352177	623	650	821	0.009	28	12	16	0	28
unique_7182	1066	1156	4761	ENSP00000347927	344	434	1372	1.27e-04	101	40	41	20	5
unique_7182	583	637	4761	ENSP00000347927	380	439	1372	0.001	60	25	30	5	5
unique_7182	978	1128	4761	ENSP00000347927	942	1096	1372	0.004	168	53	85	30	5
unique_7187	98	222	666	ENSP00000361682	641	766	811	1.57e-07	129	46	76	7	19
unique_7187	126	220	666	ENSP00000361682	623	718	811	2.51e-06	99	39	53	7	19
unique_7225	257	406	1372	ENSP00000317714	79	223	298	0.002	158	36	101	21	11
unique_7239	565	801	881	ENSP00000257770	307	516	575	5.12e-16	248	72	127	49	39
unique_7239	94	198	881	ENSP00000257770	29	147	575	1.37e-09	121	39	64	18	39
unique_7239	94	198	881	ENSP00000358665	29	147	525	1.20e-09	121	39	64	18	12
unique_7246	83	158	3984	ENSP00000423517	751	820	821	7.38e-04	76	26	44	6	2
unique_7246	83	158	3984	ENSP00000478469	751	820	821	7.38e-04	76	26	44	6	2
unique_7246	83	158	3984	ENSP00000414544	751	820	821	7.38e-04	76	26	44	6	2
unique_7246	83	158	3984	ENSP00000384229	751	820	821	7.38e-04	76	26	44	6	2
unique_7246	83	158	3984	ENSP00000352177	751	820	821	7.38e-04	76	26	44	6	2
unique_7248	317	461	462	ENSP00000426917	160	309	612	3.54e-07	157	43	95	19	31
unique_7248	332	394	462	ENSP00000265724	527	587	1281	4.35e-04	63	23	38	2	14
unique_7248	155	248	462	ENSP00000381475	106	197	669	0.004	97	33	56	8	20
unique_7248	155	248	462	ENSP00000354995	104	195	679	0.004	97	33	56	8	20
unique_7252	274	614	618	ENSP00000403685	75	372	458	6.61e-13	373	91	175	107	55
unique_7273	157	270	289	ENSP00000401321	656	783	1049	1.55e-04	136	44	62	30	39
unique_7275	1810	1957	2161	ENSP00000377291	310	419	683	1.57e-10	149	45	64	40	11
unique_7275	1594	1680	2161	ENSP00000377291	215	301	683	1.60e-05	89	31	54	4	11
unique_7275	1810	1957	2161	ENSP00000358991	310	419	634	1.75e-10	149	45	64	40	11
unique_7275	1594	1680	2161	ENSP00000358991	215	301	634	1.44e-05	89	31	54	4	11
unique_7275	1810	1957	2161	ENSP00000479889	283	382	461	2.26e-10	148	50	50	48	11
unique_7275	1596	1679	2161	ENSP00000479889	191	274	461	4.88e-04	84	25	59	0	11
unique_7275	1814	2000	2161	ENSP00000369375	940	1082	1125	3.10e-08	196	57	77	62	15
unique_7275	1583	1685	2161	ENSP00000369375	820	920	1125	3.08e-05	108	31	65	12	15
unique_7275	2115	2158	2161	ENSP00000369375	1060	1103	1125	0.003	44	15	29	0	15
unique_7275	1802	1957	2161	ENSP00000351905	359	484	593	1.04e-07	169	49	64	56	7
unique_7275	1815	2005	2161	ENSP00000341325	1134	1282	1352	7.22e-07	195	56	89	50	11
unique_7275	2115	2156	2161	ENSP00000341325	1260	1301	1352	0.003	42	14	28	0	11
unique_7275	1815	2005	2161	ENSP00000482642	1077	1225	1295	7.80e-07	195	56	89	50	11
unique_7275	2115	2156	2161	ENSP00000482642	1203	1244	1295	0.003	42	14	28	0	11
unique_7275	1565	1679	2161	ENSP00000373574	185	289	504	4.94e-06	119	34	67	18	5
unique_7275	1812	1956	2161	ENSP00000363702	298	417	531	2.50e-04	164	42	59	63	7
unique_7276	4	178	241	ENSP00000479889	206	383	461	2.10e-16	180	55	118	7	73
unique_7276	28	183	241	ENSP00000482642	1023	1183	1295	3.00e-12	165	42	110	13	65
unique_7276	28	183	241	ENSP00000341325	1080	1240	1352	3.02e-12	165	42	110	13	65
unique_7276	20	231	241	ENSP00000369375	862	1089	1125	7.18e-12	236	57	147	32	88
unique_7276	24	195	241	ENSP00000377291	253	437	683	8.00e-12	187	53	117	17	71
unique_7276	24	191	241	ENSP00000358991	253	433	634	3.33e-11	183	51	115	17	70
unique_7276	4	232	241	ENSP00000373574	222	462	504	5.64e-10	251	59	160	32	95
unique_7276	8	175	241	ENSP00000351905	299	482	593	1.28e-09	193	52	107	34	70
unique_7276	7	153	241	ENSP00000363702	226	388	531	2.29e-04	170	38	102	30	61
unique_7278	1044	1108	2419	ENSP00000403737	2	68	448	3.72e-04	71	24	37	10	3
unique_7278	1044	1108	2419	ENSP00000504727	2	68	449	3.79e-04	71	24	37	10	3
unique_7278	1044	1108	2419	ENSP00000429036	2	68	449	3.79e-04	71	24	37	10	3
unique_7278	1044	1108	2419	ENSP00000355746	2	68	449	3.79e-04	71	24	37	10	3
unique_7280	319	621	968	ENSP00000484952	108	406	795	3.75e-11	329	84	189	56	31
unique_7290	129	260	1297	ENSP00000482642	997	1127	1295	3.85e-08	135	36	92	7	10
unique_7290	132	259	1297	ENSP00000479889	206	335	461	4.35e-08	134	41	83	10	10
unique_7290	129	260	1297	ENSP00000341325	1054	1184	1352	5.17e-08	135	36	92	7	10
unique_7290	127	259	1297	ENSP00000369375	832	988	1125	4.84e-06	157	48	85	24	10
unique_7290	133	258	1297	ENSP00000358991	233	363	634	2.24e-05	134	36	87	11	10
unique_7290	133	258	1297	ENSP00000377291	233	363	683	3.50e-05	134	36	87	11	10
unique_7290	152	261	1297	ENSP00000351905	316	430	593	5.22e-05	119	34	72	13	8
unique_7290	150	257	1297	ENSP00000373574	235	352	504	0.002	118	31	77	10	8
unique_7358	1890	2005	2937	ENSP00000423517	701	820	821	5.37e-04	120	33	83	4	5
unique_7358	1943	2027	2937	ENSP00000423517	739	820	821	0.005	86	26	55	5	5
unique_7358	1890	2005	2937	ENSP00000478469	701	820	821	5.37e-04	120	33	83	4	5
unique_7358	1943	2027	2937	ENSP00000478469	739	820	821	0.005	86	26	55	5	5
unique_7358	1890	2005	2937	ENSP00000414544	701	820	821	5.37e-04	120	33	83	4	5
unique_7358	1943	2027	2937	ENSP00000414544	739	820	821	0.005	86	26	55	5	5
unique_7358	1890	2005	2937	ENSP00000384229	701	820	821	5.37e-04	120	33	83	4	5
unique_7358	1943	2027	2937	ENSP00000384229	739	820	821	0.005	86	26	55	5	5
unique_7358	1890	2005	2937	ENSP00000352177	701	820	821	5.37e-04	120	33	83	4	5
unique_7358	1943	2027	2937	ENSP00000352177	739	820	821	0.005	86	26	55	5	5
unique_7370	302	493	795	ENSP00000479889	192	385	461	9.65e-14	198	59	129	10	24
unique_7370	295	539	795	ENSP00000369375	823	1082	1125	6.07e-12	265	67	173	25	31
unique_7370	293	507	795	ENSP00000358991	209	439	634	4.55e-11	236	61	149	26	27
unique_7370	293	491	795	ENSP00000377291	209	420	683	2.88e-10	217	57	137	23	25
unique_7370	301	495	795	ENSP00000482642	981	1182	1295	1.35e-09	204	55	138	11	25
unique_7370	301	489	795	ENSP00000363702	208	417	531	1.36e-09	219	64	116	39	24
unique_7370	301	495	795	ENSP00000341325	1038	1239	1352	1.65e-09	204	55	138	11	25
unique_7370	299	488	795	ENSP00000351905	272	482	593	3.79e-08	216	56	129	31	24
unique_7370	356	488	795	ENSP00000373574	259	408	504	6.24e-06	151	39	93	19	17
unique_7382	551	645	4579	ENSP00000361682	635	732	811	1.26e-04	98	31	64	3	2
unique_7382	557	618	4579	ENSP00000361682	687	748	811	5.82e-04	62	21	41	0	2
unique_7382	553	617	4579	ENSP00000361682	706	770	811	0.003	65	24	41	0	2
unique_7382	549	644	4579	ENSP00000406367	126	227	1339	0.002	105	35	58	12	2
unique_7448	167	237	1009	ENSP00000302716	1218	1289	4494	0.006	72	20	51	1	7
unique_7451	264	308	970	ENSP00000401321	677	721	1049	0.004	45	20	25	0	5
unique_7452	790	931	1026	ENSP00000448220	136	265	521	1.23e-04	149	44	79	26	14
unique_7469	133	319	713	ENSP00000401321	723	904	1049	3.42e-08	187	56	126	5	26
unique_7469	209	275	713	ENSP00000401321	664	731	1049	3.56e-04	68	26	41	1	26
unique_7469	148	216	713	ENSP00000449241	1082	1149	1193	3.08e-05	69	24	44	1	10
unique_7483	780	872	975	ENSP00000500668	150	232	313	0.002	94	28	54	12	10
unique_7513	482	848	880	ENSP00000496171	82	419	600	0.001	377	75	253	49	42
unique_7513	482	848	880	ENSP00000496390	82	419	600	0.001	377	75	253	49	42
unique_7551	1328	1562	1567	ENSP00000479889	190	392	461	0.005	242	63	133	46	15
unique_7572	149	246	814	ENSP00000315945	109	197	1454	5.48e-06	99	28	60	11	31
unique_7572	149	340	814	ENSP00000315945	216	366	1454	7.07e-06	199	46	98	55	31
unique_7572	144	337	814	ENSP00000315945	425	577	1454	7.19e-06	195	46	106	43	31
unique_7572	92	340	814	ENSP00000315945	485	687	1454	1.10e-05	252	59	141	52	31
unique_7572	150	246	814	ENSP00000315945	324	411	1454	3.61e-04	98	28	59	11	31
unique_7572	157	246	814	ENSP00000315945	969	1078	1454	7.88e-04	114	31	55	28	31
unique_7572	154	335	814	ENSP00000323280	126	259	669	3.49e-04	184	48	84	52	22
unique_7576	43	308	450	ENSP00000479889	149	396	461	3.93e-15	280	79	155	46	59
unique_7576	74	290	450	ENSP00000369375	822	1032	1125	3.90e-11	238	62	128	48	48
unique_7576	72	356	450	ENSP00000363702	199	485	531	2.59e-09	315	76	181	58	63
unique_7576	71	243	450	ENSP00000377291	207	363	683	8.98e-09	185	54	91	40	38
unique_7576	71	243	450	ENSP00000358991	207	363	634	9.51e-09	185	54	91	40	38
unique_7576	81	290	450	ENSP00000341325	1038	1232	1352	3.48e-08	217	49	139	29	47
unique_7576	81	290	450	ENSP00000482642	981	1175	1295	4.75e-08	217	49	139	29	47
unique_7576	78	289	450	ENSP00000373574	204	408	504	3.17e-07	235	63	119	53	47
unique_7576	192	267	450	ENSP00000351905	367	455	593	4.01e-05	89	28	48	13	17
unique_7580	323	498	576	ENSP00000248450	109	283	435	1.18e-09	179	37	135	7	48
unique_7580	260	428	576	ENSP00000248450	87	298	435	3.64e-07	214	48	119	47	48
unique_7580	280	375	576	ENSP00000248450	333	427	435	1.35e-06	96	26	69	1	48
unique_7580	268	458	576	ENSP00000248450	219	427	435	1.40e-06	227	59	114	54	48
unique_7580	225	417	576	ENSP00000248450	227	427	435	4.80e-05	208	41	145	22	48
unique_7584	16	92	288	ENSP00000401321	696	773	1049	6.61e-07	78	29	48	1	41
unique_7584	7	86	288	ENSP00000401321	653	733	1049	9.43e-07	81	29	51	1	41
unique_7584	14	124	288	ENSP00000401321	727	838	1049	6.70e-05	112	36	75	1	41
unique_7584	18	93	288	ENSP00000401321	765	840	1049	0.002	76	26	50	0	41
unique_7584	28	89	288	ENSP00000449241	1087	1148	1193	7.56e-05	62	22	40	0	22
unique_7595	2327	2401	2681	ENSP00000423517	738	819	821	0.001	82	26	49	7	3
unique_7595	2327	2401	2681	ENSP00000478469	738	819	821	0.001	82	26	49	7	3
unique_7595	2327	2401	2681	ENSP00000414544	738	819	821	0.001	82	26	49	7	3
unique_7595	2327	2401	2681	ENSP00000384229	738	819	821	0.001	82	26	49	7	3
unique_7595	2327	2401	2681	ENSP00000352177	738	819	821	0.001	82	26	49	7	3
unique_7613	49	784	1952	ENSP00000437073	375	1134	2055	1.92e-41	835	198	463	174	38
unique_7668	600	729	7449	ENSP00000369202	266	394	967	0.005	130	33	96	1	2
unique_7668	600	729	7449	ENSP00000353421	244	372	996	0.005	130	33	96	1	2
unique_7710	84	161	237	ENSP00000369202	262	366	967	4.88e-04	105	30	48	27	33
unique_7710	84	161	237	ENSP00000353421	240	344	996	4.94e-04	105	30	48	27	33
unique_7722	880	1145	1162	ENSP00000265724	385	649	1281	3.30e-57	266	107	158	1	24
unique_7722	868	1126	1162	ENSP00000265724	1016	1275	1281	1.07e-53	264	107	148	9	24
unique_7722	879	1127	1162	ENSP00000494751	986	1231	1279	4.01e-31	250	81	164	5	22
unique_7722	905	1135	1162	ENSP00000494751	427	640	1279	2.20e-17	232	60	153	19	22
unique_7722	879	1127	1162	ENSP00000494609	1033	1278	1326	4.23e-31	250	81	164	5	22
unique_7722	905	1135	1162	ENSP00000494609	427	640	1326	2.18e-17	232	60	153	19	22
unique_7722	818	1084	1162	ENSP00000354995	24	275	679	2.85e-12	280	69	170	41	23
unique_7722	818	1112	1162	ENSP00000381475	26	307	669	2.97e-12	301	73	203	25	25
unique_7722	920	1106	1162	ENSP00000426917	77	268	612	6.59e-11	197	58	124	15	16
unique_7735	23	557	564	ENSP00000381736	18	549	554	0.0	535	383	149	3	95
unique_7759	298	770	774	ENSP00000265724	192	642	1281	1.73e-61	495	162	267	66	61
unique_7759	499	750	774	ENSP00000265724	1033	1267	1281	7.66e-55	254	107	126	21	61
unique_7759	488	753	774	ENSP00000494751	984	1225	1279	1.98e-37	266	88	154	24	37
unique_7759	537	771	774	ENSP00000494751	428	649	1279	6.40e-23	236	65	156	15	37
unique_7759	488	753	774	ENSP00000494609	1031	1272	1326	2.02e-37	266	88	154	24	37
unique_7759	537	771	774	ENSP00000494609	428	649	1326	6.85e-23	236	65	156	15	37
unique_7759	501	749	774	ENSP00000381475	79	313	669	2.01e-15	262	72	150	40	32
unique_7759	501	749	774	ENSP00000354995	77	311	679	2.12e-15	262	72	150	40	32
unique_7759	484	743	774	ENSP00000426917	21	274	612	1.46e-14	269	74	171	24	34
unique_7760	2391	2553	5664	ENSP00000310658	632	787	1000	1.00e-06	173	47	99	27	17
unique_7760	2864	3008	5664	ENSP00000310658	641	775	1000	1.27e-05	150	48	82	20	17
unique_7760	3523	3621	5664	ENSP00000310658	711	804	1000	1.33e-04	99	28	66	5	17
unique_7760	1879	2065	5664	ENSP00000310658	639	804	1000	3.53e-04	191	48	114	29	17
unique_7760	3523	3630	5664	ENSP00000310658	654	797	1000	0.002	148	40	64	44	17
unique_7760	2224	2337	5664	ENSP00000310658	697	811	1000	0.003	122	36	71	15	17
unique_7760	2743	2897	5664	ENSP00000310658	657	804	1000	0.003	169	49	85	35	17
unique_7760	1753	1898	5664	ENSP00000310658	641	804	1000	0.004	172	45	93	34	17
unique_7760	5072	5517	5664	ENSP00000437073	1513	1939	2055	6.66e-04	466	106	301	59	8
unique_7792	475	629	2672	ENSP00000310658	641	804	1000	3.88e-06	166	47	106	13	6
unique_7792	540	606	2672	ENSP00000368538	64	138	278	7.46e-04	78	24	40	14	3
unique_7792	484	549	2672	ENSP00000361350	139	195	204	0.001	68	27	28	13	2
unique_7795	82	201	288	ENSP00000401321	24	127	1049	0.005	120	30	74	16	42
unique_7805	218	386	519	ENSP00000248450	96	253	435	2.40e-13	170	51	106	13	46
unique_7805	211	388	519	ENSP00000248450	132	300	435	9.30e-11	181	49	117	15	46
unique_7805	305	386	519	ENSP00000248450	90	172	435	2.11e-06	83	27	55	1	46
unique_7805	255	436	519	ENSP00000248450	83	259	435	1.09e-05	189	45	125	19	46
unique_7805	197	381	519	ENSP00000248450	245	433	435	1.37e-05	192	44	138	10	46
unique_7827	6	85	2606	ENSP00000423517	739	820	821	0.003	82	26	54	2	3
unique_7827	6	85	2606	ENSP00000478469	739	820	821	0.003	82	26	54	2	3
unique_7827	6	85	2606	ENSP00000414544	739	820	821	0.003	82	26	54	2	3
unique_7827	6	85	2606	ENSP00000384229	739	820	821	0.003	82	26	54	2	3
unique_7827	6	85	2606	ENSP00000352177	739	820	821	0.003	82	26	54	2	3
unique_7838	2921	2993	3827	ENSP00000310658	698	788	1000	9.25e-05	91	30	43	18	8
unique_7838	1419	1577	3827	ENSP00000310658	632	788	1000	0.005	169	46	101	22	8
unique_7838	2959	3074	3827	ENSP00000310658	641	788	1000	0.007	149	43	72	34	8
unique_7883	383	548	1218	ENSP00000248450	102	245	435	0.007	171	44	95	32	14
unique_7886	1920	2027	2705	ENSP00000423517	728	816	821	0.002	110	29	58	23	10
unique_7886	1905	1997	2705	ENSP00000423517	728	816	821	0.003	98	27	57	14	10
unique_7886	1950	2042	2705	ENSP00000423517	728	816	821	0.003	98	28	56	14	10
unique_7886	1965	2057	2705	ENSP00000423517	728	816	821	0.004	98	27	57	14	10
unique_7886	1875	1952	2705	ENSP00000423517	728	816	821	0.004	89	24	54	11	10
unique_7886	2069	2147	2705	ENSP00000423517	729	816	821	0.006	88	22	57	9	10
unique_7886	1920	2027	2705	ENSP00000478469	728	816	821	0.002	110	29	58	23	10
unique_7886	1905	1997	2705	ENSP00000478469	728	816	821	0.003	98	27	57	14	10
unique_7886	1950	2042	2705	ENSP00000478469	728	816	821	0.003	98	28	56	14	10
unique_7886	1965	2057	2705	ENSP00000478469	728	816	821	0.004	98	27	57	14	10
unique_7886	1875	1952	2705	ENSP00000478469	728	816	821	0.004	89	24	54	11	10
[truncated: 87 more rows]
