# Supplementary material for: Molecular Mimicry between Toxoplasma gondii B-Cell Epitopes and Neurodevelopmental Proteins: An Immunoinformatic Approach
Source: Biomolecules. 2024 Aug 1;14(8):933. doi: 10.3390/biom14080933 (PMC11352964; doi:10.3390/biom14080933)
Supplement: Supplementary file 1 [file biomolecules-14-00933-s001.zip › Supplemental S2/random/blast-all_methods-hs_surface_random_29-filtered.txt]

unique_87	3	1261	1266	ENSP00000478255	105	1273	1281	0.0	1266	481	681	104	99
unique_129	9	259	283	ENSP00000263798	518	778	891	1.01e-14	263	59	190	14	89
unique_129	13	265	283	ENSP00000342838	1015	1276	1371	1.24e-13	270	64	181	25	89
unique_129	7	266	283	ENSP00000430686	674	943	977	4.87e-13	284	65	181	38	92
unique_355	1	267	270	ENSP00000484113	2	268	273	3.92e-104	267	137	130	0	99
unique_459	23	457	469	ENSP00000327801	22	475	509	3.33e-84	461	168	260	33	93
unique_1953	5	577	606	ENSP00000261601	6	491	495	2.03e-71	583	182	294	107	95
unique_1953	5	577	606	ENSP00000464447	6	456	460	1.45e-60	583	173	268	142	95
unique_2407	3	255	296	ENSP00000498670	670	919	1023	7.80e-10	266	62	175	29	85
unique_2410	1	254	282	ENSP00000342838	1009	1275	1371	1.51e-17	269	59	193	17	90
unique_2410	1	282	282	ENSP00000263798	516	807	891	3.38e-15	301	66	207	28	100
unique_2410	7	254	282	ENSP00000430686	680	941	977	1.01e-12	264	56	190	18	88
unique_2809	7	276	323	ENSP00000263798	517	790	891	1.93e-06	299	64	181	54	84
unique_2889	1	517	525	ENSP00000478255	162	626	1281	2.54e-43	534	148	300	86	98
unique_2889	275	517	525	ENSP00000478255	1031	1271	1281	7.18e-41	247	85	152	10	98
unique_4007	19	563	567	ENSP00000503139	33	552	574	9.90e-11	575	136	354	85	96
unique_4203	41	286	296	ENSP00000403447	117	440	2004	8.06e-08	328	84	158	86	86
unique_4203	39	292	296	ENSP00000403447	591	857	2004	6.45e-07	284	80	157	47	86
unique_4203	61	276	296	ENSP00000403447	868	1125	2004	2.96e-06	266	73	135	58	86
unique_4203	61	293	296	ENSP00000403447	103	369	2004	4.94e-06	278	75	147	56	86
unique_4203	39	278	296	ENSP00000403447	278	550	2004	1.57e-05	281	76	156	49	86
unique_4203	53	281	296	ENSP00000403447	669	933	2004	1.66e-04	267	72	155	40	86
unique_4203	42	234	296	ENSP00000403447	772	1007	2004	0.004	236	64	129	43	86
unique_4203	40	277	296	ENSP00000403447	440	689	2004	0.006	271	70	147	54	86
unique_4203	41	286	296	ENSP00000364163	117	440	2004	8.06e-08	328	84	158	86	86
unique_4203	39	292	296	ENSP00000364163	591	857	2004	6.45e-07	284	80	157	47	86
unique_4203	61	276	296	ENSP00000364163	868	1125	2004	2.96e-06	266	73	135	58	86
unique_4203	61	293	296	ENSP00000364163	103	369	2004	4.94e-06	278	75	147	56	86
unique_4203	39	278	296	ENSP00000364163	278	550	2004	1.57e-05	281	76	156	49	86
unique_4203	53	281	296	ENSP00000364163	669	933	2004	1.66e-04	267	72	155	40	86
unique_4203	42	234	296	ENSP00000364163	772	1007	2004	0.004	236	64	129	43	86
unique_4203	40	277	296	ENSP00000364163	440	689	2004	0.006	271	70	147	54	86
unique_4468	18	554	574	ENSP00000503139	21	555	574	0.0	537	296	239	2	94
unique_4643	80	656	666	ENSP00000503139	13	555	574	1.97e-119	578	204	338	36	87
unique_5210	8	297	350	ENSP00000295754	249	546	568	2.24e-11	319	86	183	50	83
unique_5312	8	273	289	ENSP00000484113	4	270	273	2.19e-95	268	137	128	3	92
unique_5777	5	104	105	ENSP00000327801	28	132	509	2.90e-12	105	30	70	5	96
unique_5777	15	105	105	ENSP00000327801	382	470	509	1.93e-11	92	31	57	4	96
unique_5801	8	256	294	ENSP00000430686	681	941	977	2.45e-15	266	62	182	22	85
unique_5801	6	258	294	ENSP00000342838	1014	1277	1371	2.72e-14	270	69	178	23	86
unique_5801	1	256	294	ENSP00000498670	668	913	1023	9.56e-09	259	53	190	16	87
unique_5801	8	271	294	ENSP00000295754	249	550	568	1.29e-06	313	62	191	60	90
unique_6681	228	1544	1544	ENSP00000478255	35	1278	1281	0.0	1347	503	711	133	85
unique_6681	244	835	1544	ENSP00000478255	711	1280	1281	1.25e-103	607	227	328	52	85
unique_6696	239	1253	2156	ENSP00000403447	194	1125	2004	2.51e-14	1080	271	596	213	94
unique_6696	324	1461	2156	ENSP00000403447	24	1079	2004	5.47e-12	1221	301	672	248	94
unique_6696	1105	2086	2156	ENSP00000403447	101	972	2004	9.05e-12	1038	263	553	222	94
unique_6696	841	1898	2156	ENSP00000403447	101	1120	2004	8.69e-11	1167	279	632	256	94
unique_6696	101	725	2156	ENSP00000403447	517	1125	2004	1.59e-09	689	169	376	144	94
unique_6696	852	1985	2156	ENSP00000403447	24	1041	2004	6.78e-07	1210	295	647	268	94
unique_6696	101	1146	2156	ENSP00000403447	160	1161	2004	1.96e-06	1159	276	613	270	94
unique_6696	1640	2089	2156	ENSP00000403447	25	439	2004	1.56e-04	480	120	265	95	94
unique_6696	1368	2118	2156	ENSP00000403447	101	769	2004	0.002	812	206	402	204	94
unique_6696	239	1253	2156	ENSP00000364163	194	1125	2004	2.51e-14	1080	271	596	213	94
unique_6696	324	1461	2156	ENSP00000364163	24	1079	2004	5.47e-12	1221	301	672	248	94
unique_6696	1105	2086	2156	ENSP00000364163	101	972	2004	9.05e-12	1038	263	553	222	94
unique_6696	841	1898	2156	ENSP00000364163	101	1120	2004	8.69e-11	1167	279	632	256	94
unique_6696	101	725	2156	ENSP00000364163	517	1125	2004	1.59e-09	689	169	376	144	94
unique_6696	852	1985	2156	ENSP00000364163	24	1041	2004	6.78e-07	1210	295	647	268	94
unique_6696	101	1146	2156	ENSP00000364163	160	1161	2004	1.96e-06	1159	276	613	270	94
unique_6696	1640	2089	2156	ENSP00000364163	25	439	2004	1.56e-04	480	120	265	95	94
unique_6696	1368	2118	2156	ENSP00000364163	101	769	2004	0.002	812	206	402	204	94
unique_7032	28	533	545	ENSP00000503139	41	554	574	2.36e-08	555	120	345	90	93
unique_7192	31	375	378	ENSP00000451610	51	367	407	3.02e-21	358	93	211	54	91
unique_7192	48	378	378	ENSP00000402286	105	401	492	5.94e-12	333	77	218	38	88
unique_7276	20	231	241	ENSP00000430686	714	941	977	7.61e-12	236	57	147	32	88
unique_7617	31	396	438	ENSP00000451610	67	399	407	1.59e-18	379	97	223	59	84
unique_7617	28	396	438	ENSP00000402286	105	417	492	4.48e-12	382	91	209	82	84
unique_8135	14	155	187	ENSP00000403447	1599	1740	2004	7.93e-07	147	48	89	10	88
unique_8135	41	177	187	ENSP00000403447	1694	1832	2004	7.35e-04	144	45	87	12	88
unique_8135	40	140	187	ENSP00000403447	1726	1823	2004	0.002	101	35	63	3	88
unique_8135	14	155	187	ENSP00000364163	1599	1740	2004	7.93e-07	147	48	89	10	88
unique_8135	41	177	187	ENSP00000364163	1694	1832	2004	7.35e-04	144	45	87	12	88
unique_8135	40	140	187	ENSP00000364163	1726	1823	2004	0.002	101	35	63	3	88
