# Supplementary material for: Molecular Mimicry between Toxoplasma gondii B-Cell Epitopes and Neurodevelopmental Proteins: An Immunoinformatic Approach
Source: Biomolecules. 2024 Aug 1;14(8):933. doi: 10.3390/biom14080933 (PMC11352964; doi:10.3390/biom14080933)
Supplement: Supplementary file 1 [file biomolecules-14-00933-s001.zip › Supplemental S2/random/blast-all_methods-hs_surface_random_29-protein_ids.txt]

ENSP00000261601
ENSP00000263798
ENSP00000295754
ENSP00000327801
ENSP00000342838
ENSP00000364163
ENSP00000402286
ENSP00000403447
ENSP00000430686
ENSP00000451610
ENSP00000464447
ENSP00000478255
ENSP00000484113
ENSP00000498670
ENSP00000503139
