# Supplementary material for: Molecular Mimicry between Toxoplasma gondii B-Cell Epitopes and Neurodevelopmental Proteins: An Immunoinformatic Approach
Source: Biomolecules. 2024 Aug 1;14(8):933. doi: 10.3390/biom14080933 (PMC11352964; doi:10.3390/biom14080933)
Supplement: Supplementary file 1 [file biomolecules-14-00933-s001.zip › Supplemental S2/random/blast-all_methods-hs_surface_random_29.txt]

unique_2	1470	1592	2375	ENSP00000504728	3	106	449	0.005	123	35	69	19	5
unique_2	1470	1592	2375	ENSP00000429036	3	106	449	0.005	123	35	69	19	5
unique_9	43	197	541	ENSP00000503139	47	197	574	2.12e-07	159	42	105	12	29
unique_35	276	922	1044	ENSP00000381467	6	601	667	1.34e-42	671	171	401	99	62
unique_35	371	922	1044	ENSP00000381475	95	603	669	1.56e-42	568	148	345	75	53
unique_35	371	922	1044	ENSP00000339744	104	612	678	1.79e-42	568	148	345	75	53
unique_35	379	592	1044	ENSP00000494609	428	615	1326	1.38e-09	220	67	115	38	20
unique_35	379	592	1044	ENSP00000487081	428	615	860	1.79e-09	220	67	115	38	20
unique_35	357	695	1044	ENSP00000263094	1773	2082	2147	2.50e-08	366	93	190	83	32
unique_35	368	541	1044	ENSP00000263094	813	973	2147	3.64e-06	179	43	113	23	32
unique_35	378	538	1044	ENSP00000478255	409	561	1281	2.68e-07	166	42	106	18	21
unique_35	378	592	1044	ENSP00000478255	1052	1255	1281	5.75e-06	222	58	139	25	21
unique_35	352	611	1044	ENSP00000497274	1291	1529	1546	4.19e-05	270	61	168	41	25
unique_35	388	543	1044	ENSP00000497274	663	793	1546	1.82e-04	158	44	85	29	25
unique_47	412	574	584	ENSP00000308117	500	657	758	1.67e-04	174	51	96	27	28
unique_62	168	221	279	ENSP00000295754	372	429	568	4.04e-05	58	23	31	4	19
unique_62	151	198	279	ENSP00000263798	631	678	891	3.87e-04	48	14	34	0	17
unique_62	168	221	279	ENSP00000442656	369	426	547	6.04e-04	58	21	33	4	19
unique_62	158	230	279	ENSP00000342838	1130	1199	1371	0.004	75	20	48	7	26
unique_75	766	1421	1941	ENSP00000497274	636	1233	1546	5.45e-107	664	229	361	74	72
unique_75	294	689	1941	ENSP00000497274	198	617	1546	7.34e-58	433	142	241	50	72
unique_75	1509	1734	1941	ENSP00000497274	1233	1419	1546	4.31e-47	226	95	92	39	72
unique_75	1815	1913	1941	ENSP00000497274	1423	1521	1546	1.08e-26	99	54	45	0	72
unique_75	780	996	1941	ENSP00000497274	1314	1525	1546	1.29e-14	225	65	139	21	72
unique_75	1821	1924	1941	ENSP00000497274	753	859	1546	4.79e-05	107	29	75	3	72
unique_75	758	1421	1941	ENSP00000494609	403	974	1326	1.04e-80	671	205	360	106	73
unique_75	290	693	1941	ENSP00000494609	12	394	1326	1.10e-49	405	112	270	23	73
unique_75	1507	1734	1941	ENSP00000494609	972	1159	1326	1.63e-39	228	85	103	40	73
unique_75	1818	1929	1941	ENSP00000494609	1166	1277	1326	1.43e-30	112	55	57	0	73
unique_75	757	983	1941	ENSP00000494609	1032	1252	1326	2.55e-12	234	62	152	20	73
unique_75	1632	1728	1941	ENSP00000494609	428	510	1326	2.18e-06	97	30	53	14	73
unique_75	1822	1908	1941	ENSP00000494609	528	615	1326	8.38e-04	88	23	64	1	73
unique_75	758	1294	1941	ENSP00000487081	403	847	860	4.19e-64	544	171	267	106	58
unique_75	290	693	1941	ENSP00000487081	12	394	860	2.52e-50	405	112	270	23	58
unique_75	1632	1728	1941	ENSP00000487081	428	510	860	1.85e-06	97	30	53	14	58
unique_75	1822	1908	1941	ENSP00000487081	528	615	860	6.30e-04	88	23	64	1	58
unique_75	782	1056	1941	ENSP00000478255	409	687	1281	6.68e-17	290	78	186	26	27
unique_75	1611	1737	1941	ENSP00000478255	388	516	1281	1.46e-14	130	44	82	4	27
unique_75	1821	1929	1941	ENSP00000478255	1168	1276	1281	1.79e-14	109	39	70	0	27
unique_75	782	1004	1941	ENSP00000478255	1052	1274	1281	3.09e-14	231	63	152	16	27
unique_75	1818	1927	1941	ENSP00000478255	520	629	1281	1.59e-13	110	38	72	0	27
unique_75	1611	1753	1941	ENSP00000478255	1031	1174	1281	2.47e-12	149	44	94	11	27
unique_75	1626	1701	1941	ENSP00000381467	87	168	667	3.93e-05	85	29	44	12	15
unique_75	781	992	1941	ENSP00000381467	99	304	667	0.001	224	53	141	30	15
unique_75	1626	1701	1941	ENSP00000381475	89	170	669	4.28e-05	85	29	44	12	15
unique_75	781	992	1941	ENSP00000381475	101	306	669	8.08e-04	224	53	141	30	15
unique_75	1626	1701	1941	ENSP00000339744	98	179	678	5.27e-05	85	29	44	12	15
unique_75	781	992	1941	ENSP00000339744	110	315	678	8.39e-04	224	53	141	30	15
unique_75	1615	1722	1941	ENSP00000263094	807	903	2147	7.58e-05	108	27	70	11	10
unique_75	1827	1921	1941	ENSP00000263094	938	1033	2147	2.13e-04	96	32	63	1	10
unique_87	3	1261	1266	ENSP00000478255	105	1273	1281	0.0	1266	481	681	104	99
unique_87	997	1255	1266	ENSP00000497274	1300	1529	1546	8.63e-31	260	81	148	31	56
unique_87	310	553	1266	ENSP00000497274	1298	1530	1546	8.97e-28	245	78	154	13	56
unique_87	296	573	1266	ENSP00000497274	620	884	1546	5.39e-19	291	77	175	39	56
unique_87	841	1265	1266	ENSP00000497274	490	866	1546	8.65e-15	434	101	267	66	56
unique_87	310	557	1266	ENSP00000494609	1039	1274	1326	2.29e-30	249	84	151	14	65
unique_87	733	1260	1266	ENSP00000494609	788	1274	1326	5.25e-27	552	133	330	89	65
unique_87	1013	1249	1266	ENSP00000494609	426	622	1326	3.58e-19	238	67	129	42	65
unique_87	278	572	1266	ENSP00000494609	372	640	1326	7.35e-19	302	80	182	40	65
unique_87	1013	1249	1266	ENSP00000487081	426	622	860	1.76e-19	238	66	130	42	42
unique_87	278	572	1266	ENSP00000487081	372	640	860	3.57e-19	302	80	182	40	42
unique_87	311	486	1266	ENSP00000381467	76	251	667	3.09e-14	188	55	109	24	36
unique_87	943	1217	1266	ENSP00000381467	21	277	667	7.51e-13	290	72	170	48	36
unique_87	311	486	1266	ENSP00000339744	87	262	678	3.47e-14	188	55	109	24	36
unique_87	943	1217	1266	ENSP00000339744	32	288	678	9.09e-13	290	72	170	48	36
unique_87	311	486	1266	ENSP00000381475	78	253	669	4.00e-14	188	55	109	24	36
unique_87	943	1217	1266	ENSP00000381475	23	279	669	1.06e-12	290	72	170	48	36
unique_87	297	560	1266	ENSP00000263094	789	1042	2147	3.85e-12	273	73	172	28	42
unique_87	997	1260	1266	ENSP00000263094	807	1039	2147	4.26e-11	268	66	163	39	42
unique_87	310	512	1266	ENSP00000263094	1790	1985	2147	9.32e-09	208	57	134	17	42
unique_87	1009	1216	1266	ENSP00000263094	1796	1985	2147	7.90e-06	218	53	127	38	42
unique_104	94	260	625	ENSP00000459962	202	384	840	5.02e-04	191	46	113	32	27
unique_104	93	148	625	ENSP00000403447	1633	1689	2004	0.001	57	22	34	1	9
unique_104	93	148	625	ENSP00000364163	1633	1689	2004	0.001	57	22	34	1	9
unique_117	66	222	424	ENSP00000263798	506	678	891	3.36e-09	179	48	103	28	37
unique_117	57	222	424	ENSP00000430686	682	839	977	2.45e-07	188	45	91	52	39
unique_117	75	222	424	ENSP00000342838	1010	1170	1371	2.46e-07	161	40	108	13	35
unique_117	158	221	424	ENSP00000442656	328	398	547	4.17e-04	72	23	40	9	15
unique_117	185	221	424	ENSP00000295754	356	401	568	8.95e-04	46	17	20	9	9
unique_117	42	221	424	ENSP00000498670	662	818	1023	0.001	188	40	109	39	42
unique_126	79	195	209	ENSP00000484113	57	170	273	4.31e-05	118	27	86	5	56
unique_129	9	259	283	ENSP00000263798	518	778	891	1.01e-14	263	59	190	14	89
unique_129	13	265	283	ENSP00000342838	1015	1276	1371	1.24e-13	270	64	181	25	89
unique_129	7	266	283	ENSP00000430686	674	943	977	4.87e-13	284	65	181	38	92
unique_129	10	226	283	ENSP00000498670	672	875	1023	4.00e-06	232	48	141	43	77
unique_129	132	189	283	ENSP00000295754	372	433	568	2.89e-05	62	23	35	4	20
unique_129	132	238	283	ENSP00000442656	369	501	547	4.77e-05	133	36	71	26	38
unique_221	278	740	852	ENSP00000327801	21	443	509	3.14e-43	468	121	297	50	54
unique_221	291	391	852	ENSP00000327801	376	473	509	0.001	104	30	65	9	54
unique_221	297	364	852	ENSP00000457262	39	106	196	5.80e-07	68	18	50	0	13
unique_221	686	725	852	ENSP00000457262	45	85	196	0.002	41	15	25	1	13
unique_248	469	493	1129	ENSP00000342838	1190	1215	1371	0.004	26	15	10	1	2
unique_248	363	493	1129	ENSP00000295754	332	455	568	0.004	147	37	71	39	12
unique_251	1146	1219	1230	ENSP00000254301	27	103	251	1.64e-05	78	28	45	5	6
unique_271	153	758	765	ENSP00000339744	104	669	678	8.06e-77	615	189	368	58	79
unique_271	153	758	765	ENSP00000381475	95	660	669	9.49e-77	614	186	372	56	79
unique_271	153	758	765	ENSP00000381467	93	658	667	9.59e-77	615	188	369	58	79
unique_271	159	360	765	ENSP00000478255	408	610	1281	5.75e-15	213	66	126	21	29
unique_271	160	378	765	ENSP00000478255	1052	1271	1281	9.09e-13	234	66	139	29	29
unique_271	170	341	765	ENSP00000263094	1819	1983	2147	2.16e-14	174	52	111	11	36
unique_271	96	371	765	ENSP00000263094	777	1025	2147	1.62e-13	284	72	169	43	36
unique_271	161	366	765	ENSP00000487081	428	615	860	2.99e-08	209	53	132	24	27
unique_271	161	366	765	ENSP00000494609	428	615	1326	3.41e-08	209	53	132	24	28
unique_271	155	362	765	ENSP00000494609	1054	1252	1326	4.65e-04	218	57	132	29	28
unique_271	164	385	765	ENSP00000497274	657	862	1546	9.88e-06	231	50	147	34	30
unique_271	157	375	765	ENSP00000497274	1313	1530	1546	1.34e-05	237	53	147	37	30
unique_349	501	611	693	ENSP00000442656	347	464	547	1.06e-05	118	28	83	7	16
unique_349	523	603	693	ENSP00000295754	372	457	568	0.002	86	19	62	5	12
unique_350	225	339	3185	ENSP00000344972	245	345	899	2.51e-04	116	32	68	16	4
unique_355	1	267	270	ENSP00000484113	2	268	273	3.92e-104	267	137	130	0	99
unique_389	113	361	766	ENSP00000491215	320	583	826	1.27e-10	270	65	178	27	33
unique_416	26	143	543	ENSP00000263094	306	421	2147	0.007	120	31	83	6	22
unique_431	63	159	188	ENSP00000327336	114	210	369	5.89e-04	98	23	73	2	52
unique_442	264	508	583	ENSP00000478081	200	448	624	4.60e-06	280	57	157	66	42
unique_442	264	422	583	ENSP00000484952	148	301	795	1.05e-05	178	44	91	43	27
unique_449	301	385	436	ENSP00000346990	309	393	496	0.001	87	31	52	4	19
unique_449	265	356	436	ENSP00000332723	16	116	278	0.002	103	38	52	13	21
unique_458	33	303	513	ENSP00000263798	517	776	891	2.17e-13	286	65	180	41	53
unique_458	36	256	513	ENSP00000295754	246	459	568	7.64e-08	242	55	138	49	43
unique_458	29	265	513	ENSP00000430686	671	895	977	1.27e-07	254	55	153	46	46
unique_458	7	266	513	ENSP00000342838	981	1230	1371	1.43e-06	277	57	176	44	51
unique_458	114	254	513	ENSP00000442656	321	454	547	2.90e-06	155	38	82	35	27
unique_459	23	457	469	ENSP00000327801	22	475	509	3.33e-84	461	168	260	33	93
unique_459	9	135	469	ENSP00000457262	9	134	196	4.43e-23	130	48	75	7	46
unique_459	364	454	469	ENSP00000457262	39	128	196	6.72e-12	92	30	59	3	46
unique_506	219	640	758	ENSP00000403447	712	1089	2004	8.92e-11	437	112	251	74	61
unique_506	214	637	758	ENSP00000403447	410	755	2004	5.38e-07	437	101	232	104	61
unique_506	218	658	758	ENSP00000403447	337	731	2004	7.24e-07	468	114	254	100	61
unique_506	197	636	758	ENSP00000403447	548	966	2004	1.25e-06	472	116	271	85	61
unique_506	219	640	758	ENSP00000364163	712	1089	2004	8.92e-11	437	112	251	74	61
unique_506	214	637	758	ENSP00000364163	410	755	2004	5.38e-07	437	101	232	104	61
unique_506	218	658	758	ENSP00000364163	337	731	2004	7.24e-07	468	114	254	100	61
unique_506	197	636	758	ENSP00000364163	548	966	2004	1.25e-06	472	116	271	85	61
unique_506	199	320	758	ENSP00000460548	30	148	641	6.95e-04	127	37	77	13	16
unique_506	533	658	758	ENSP00000367064	366	479	3624	0.004	128	36	76	16	17
unique_532	473	628	672	ENSP00000342838	1137	1288	1371	1.85e-04	166	44	98	24	23
unique_532	473	563	672	ENSP00000263798	645	733	891	0.007	93	22	65	6	14
unique_545	92	182	4007	ENSP00000423517	735	820	821	5.47e-04	95	30	52	13	2
unique_545	92	182	4007	ENSP00000478469	735	820	821	5.47e-04	95	30	52	13	2
unique_545	92	182	4007	ENSP00000484862	735	820	821	5.47e-04	95	30	52	13	2
unique_547	279	300	478	ENSP00000306782	687	708	1146	3.03e-04	22	15	7	0	5
unique_549	32	123	143	ENSP00000403843	309	399	863	0.005	97	26	60	11	64
unique_549	32	123	143	ENSP00000349436	309	399	864	0.006	97	26	60	11	64
unique_549	32	123	143	ENSP00000357397	309	399	797	0.006	97	26	60	11	64
unique_549	32	123	143	ENSP00000432927	319	409	825	0.006	97	26	60	11	64
unique_567	31	297	407	ENSP00000263798	520	789	891	1.20e-08	294	66	177	51	66
unique_567	33	296	407	ENSP00000342838	1015	1280	1371	1.69e-05	285	55	190	40	65
unique_567	119	260	407	ENSP00000430686	787	919	977	1.67e-04	150	40	85	25	35
unique_568	142	354	559	ENSP00000403447	1580	1786	2004	2.10e-04	216	68	136	12	43
unique_568	116	255	559	ENSP00000403447	1668	1791	2004	5.89e-04	140	49	75	16	43
unique_568	142	354	559	ENSP00000364163	1580	1786	2004	2.10e-04	216	68	136	12	43
unique_568	116	255	559	ENSP00000364163	1668	1791	2004	5.89e-04	140	49	75	16	43
unique_598	203	1372	2159	ENSP00000403447	102	1161	2004	1.20e-77	1216	358	656	202	60
unique_598	358	1294	2159	ENSP00000403447	35	1000	2004	5.51e-62	1058	290	555	213	60
unique_598	1182	1501	2159	ENSP00000403447	29	349	2004	1.17e-19	354	104	183	67	60
unique_598	203	1372	2159	ENSP00000364163	102	1161	2004	1.20e-77	1216	358	656	202	60
unique_598	358	1294	2159	ENSP00000364163	35	1000	2004	5.51e-62	1058	290	555	213	60
unique_598	1182	1501	2159	ENSP00000364163	29	349	2004	1.17e-19	354	104	183	67	60
unique_598	312	646	2159	ENSP00000367064	137	468	3624	1.71e-25	359	114	194	51	57
unique_598	1212	1501	2159	ENSP00000367064	125	426	3624	5.72e-23	312	101	179	32	57
unique_598	670	992	2159	ENSP00000367064	153	463	3624	1.13e-22	338	106	190	42	57
unique_598	921	1336	2159	ENSP00000367064	142	497	3624	1.11e-20	436	128	208	100	57
unique_598	908	1242	2159	ENSP00000367064	170	487	3624	5.04e-19	353	110	190	53	57
unique_598	492	768	2159	ENSP00000367064	141	464	3624	9.08e-19	338	104	159	75	57
unique_598	263	595	2159	ENSP00000367064	131	462	3624	5.20e-18	358	113	194	51	57
unique_598	263	471	2159	ENSP00000367064	262	464	3624	2.16e-15	218	73	121	24	57
unique_598	554	942	2159	ENSP00000367064	124	463	3624	2.18e-15	413	116	200	97	57
unique_598	735	912	2159	ENSP00000460548	25	223	641	8.12e-23	203	77	97	29	45
unique_598	1411	1506	2159	ENSP00000460548	50	148	641	6.61e-21	99	49	47	3	45
unique_598	492	595	2159	ENSP00000460548	35	141	641	1.00e-18	107	53	51	3	45
unique_598	401	520	2159	ENSP00000460548	34	148	641	1.87e-18	122	54	59	9	45
unique_598	301	427	2159	ENSP00000460548	20	145	641	1.85e-15	133	54	66	13	45
unique_598	228	338	2159	ENSP00000460548	35	142	641	7.01e-14	114	44	61	9	45
unique_598	358	473	2159	ENSP00000460548	35	145	641	7.90e-14	120	46	61	13	45
unique_598	188	296	2159	ENSP00000460548	32	141	641	9.65e-13	115	47	57	11	45
unique_598	962	1079	2159	ENSP00000460548	27	142	641	5.50e-12	120	46	68	6	45
unique_598	1229	1481	2159	ENSP00000460548	35	338	641	2.10e-10	313	82	162	69	45
unique_598	1282	1381	2159	ENSP00000308117	252	346	758	1.65e-06	109	33	53	23	37
unique_598	503	595	2159	ENSP00000308117	252	341	758	3.66e-06	99	39	45	15	37
unique_598	713	806	2159	ENSP00000308117	250	340	758	9.97e-05	98	37	50	11	37
unique_598	207	363	2159	ENSP00000308117	225	361	758	1.24e-04	160	47	87	26	37
unique_598	278	383	2159	ENSP00000308117	244	345	758	7.55e-04	108	35	65	8	37
unique_598	1374	1517	2159	ENSP00000308117	221	361	758	0.001	157	51	77	29	37
unique_598	981	1086	2159	ENSP00000308117	252	349	758	0.002	114	37	53	24	37
unique_598	671	732	2159	ENSP00000308117	292	348	758	0.003	62	22	35	5	37
unique_598	743	857	2159	ENSP00000308117	244	351	758	0.004	124	40	59	25	37
unique_598	1226	1321	2159	ENSP00000385639	108	194	274	6.16e-06	99	34	50	15	23
unique_598	532	626	2159	ENSP00000385639	110	194	274	2.06e-05	98	37	45	16	23
unique_598	921	1001	2159	ENSP00000385639	112	177	274	0.002	81	29	37	15	23
unique_598	1411	1465	2159	ENSP00000385639	123	176	274	0.002	58	24	27	7	23
unique_598	242	303	2159	ENSP00000385639	122	174	274	0.004	63	24	28	11	23
unique_598	290	346	2159	ENSP00000385639	123	176	274	0.004	59	24	28	7	23
unique_598	463	520	2159	ENSP00000385639	123	176	274	0.005	61	24	27	10	23
unique_598	760	817	2159	ENSP00000414996	130	185	294	0.001	60	24	30	6	5
unique_598	1258	1300	2159	ENSP00000414996	143	184	294	0.003	45	19	21	5	5
unique_598	509	553	2159	ENSP00000386147	885	928	1319	0.002	45	20	24	1	4
unique_598	554	594	2159	ENSP00000386147	889	928	1319	0.007	41	19	21	1	4
unique_598	509	553	2159	ENSP00000383276	813	856	1247	0.002	45	20	24	1	4
unique_598	554	594	2159	ENSP00000383276	817	856	1247	0.007	41	19	21	1	4
unique_598	509	553	2159	ENSP00000386126	1013	1056	1447	0.002	45	20	24	1	4
unique_598	554	594	2159	ENSP00000386126	1017	1056	1447	0.007	41	19	21	1	4
unique_654	59	232	324	ENSP00000312082	543	731	1060	0.003	192	54	117	21	54
unique_657	704	964	983	ENSP00000430686	670	944	977	1.02e-17	290	70	176	44	27
unique_657	699	965	983	ENSP00000342838	1000	1279	1371	1.16e-11	285	70	192	23	27
unique_657	710	971	983	ENSP00000442656	207	542	547	4.69e-11	348	79	171	98	27
unique_657	704	965	983	ENSP00000263798	512	787	891	1.19e-09	281	60	197	24	27
unique_657	703	961	983	ENSP00000295754	240	535	568	3.44e-08	309	71	175	63	26
unique_664	7	122	547	ENSP00000503139	29	148	574	2.05e-08	120	31	85	4	21
unique_665	159	297	366	ENSP00000430686	778	906	977	3.18e-08	142	46	80	16	38
unique_665	39	311	366	ENSP00000342838	1015	1255	1371	1.52e-07	283	65	166	52	75
unique_665	181	274	366	ENSP00000295754	354	457	568	1.41e-06	107	31	60	16	26
unique_665	182	272	366	ENSP00000442656	353	452	547	1.84e-06	107	34	50	23	25
unique_665	180	281	366	ENSP00000263798	638	733	891	1.06e-04	109	28	61	20	28
unique_665	179	281	366	ENSP00000498670	778	863	1023	0.002	104	26	59	19	28
unique_709	1340	1488	1501	ENSP00000328968	1300	1475	2017	7.69e-07	176	42	107	27	11
unique_709	1331	1401	1501	ENSP00000328968	206	277	2017	0.003	73	23	47	3	11
unique_709	1345	1447	1501	ENSP00000328968	810	903	2017	0.003	106	27	64	15	11
unique_709	1425	1498	1501	ENSP00000459962	628	699	840	7.82e-04	74	19	53	2	5
unique_716	59	135	266	ENSP00000423517	729	819	821	9.86e-07	91	32	45	14	38
unique_716	76	158	266	ENSP00000423517	712	788	821	2.55e-04	83	22	55	6	38
unique_716	59	135	266	ENSP00000478469	729	819	821	9.86e-07	91	32	45	14	38
unique_716	76	158	266	ENSP00000478469	712	788	821	2.55e-04	83	22	55	6	38
unique_716	59	135	266	ENSP00000484862	729	819	821	9.86e-07	91	32	45	14	38
unique_716	76	158	266	ENSP00000484862	712	788	821	2.55e-04	83	22	55	6	38
unique_764	13	112	237	ENSP00000342580	571	657	805	0.002	102	28	57	17	42
unique_830	1002	1048	1070	ENSP00000261601	409	456	495	3.96e-05	48	19	28	1	8
unique_830	449	486	1070	ENSP00000261601	106	143	495	1.27e-04	38	18	20	0	8
unique_830	1002	1048	1070	ENSP00000464447	374	421	460	4.28e-05	48	19	28	1	8
unique_830	449	486	1070	ENSP00000464447	71	108	460	1.27e-04	38	18	20	0	8
unique_832	209	302	376	ENSP00000263798	638	726	891	0.003	95	21	67	7	25
unique_868	341	434	1157	ENSP00000403447	1700	1791	2004	1.80e-06	94	35	57	2	29
unique_868	267	598	1157	ENSP00000403447	1501	1824	2004	0.004	362	96	198	68	29
unique_868	341	434	1157	ENSP00000364163	1700	1791	2004	1.80e-06	94	35	57	2	29
unique_868	267	598	1157	ENSP00000364163	1501	1824	2004	0.004	362	96	198	68	29
unique_880	374	560	612	ENSP00000263094	824	1022	2147	4.20e-08	211	59	116	36	55
unique_880	113	262	612	ENSP00000263094	834	975	2147	1.40e-04	161	40	91	30	55
unique_880	385	509	612	ENSP00000263094	1821	1961	2147	0.001	142	40	84	18	55
unique_880	353	549	612	ENSP00000478255	393	610	1281	4.24e-08	229	58	128	43	61
unique_880	111	289	612	ENSP00000478255	418	592	1281	9.07e-07	189	48	117	24	61
unique_880	111	289	612	ENSP00000478255	1061	1237	1281	6.56e-06	198	49	109	40	61
unique_880	360	548	612	ENSP00000478255	1042	1247	1281	1.24e-04	219	53	123	43	61
unique_880	359	532	612	ENSP00000494609	418	593	1326	4.37e-08	182	52	116	14	61
unique_880	111	310	612	ENSP00000494609	436	618	1326	1.21e-04	210	54	119	37	61
unique_880	359	532	612	ENSP00000487081	418	593	860	4.45e-08	182	52	116	14	61
unique_880	111	310	612	ENSP00000487081	436	618	860	2.27e-04	210	54	119	37	61
unique_880	113	284	612	ENSP00000339744	122	285	678	1.57e-06	180	46	110	24	51
unique_880	378	517	612	ENSP00000339744	116	271	678	2.56e-05	166	36	94	36	51
unique_880	113	284	612	ENSP00000381475	113	276	669	1.61e-06	180	46	110	24	51
unique_880	378	517	612	ENSP00000381475	107	262	669	2.42e-05	166	36	94	36	51
unique_880	113	284	612	ENSP00000381467	111	274	667	1.90e-06	180	46	110	24	51
unique_880	378	517	612	ENSP00000381467	105	260	667	2.59e-05	166	36	94	36	51
unique_880	385	507	612	ENSP00000497274	665	794	1546	8.03e-06	140	38	75	27	20
unique_886	969	1096	1387	ENSP00000430686	681	823	977	4.98e-09	146	44	81	21	9
unique_886	1209	1290	1387	ENSP00000342838	1158	1242	1371	4.45e-04	86	25	56	5	6
unique_896	326	427	511	ENSP00000403447	1183	1285	2004	4.85e-10	111	40	54	17	47
unique_896	216	346	511	ENSP00000403447	1180	1284	2004	8.18e-06	141	42	53	46	47
unique_896	186	240	511	ENSP00000403447	1226	1285	2004	2.08e-04	62	24	29	9	47
unique_896	326	427	511	ENSP00000364163	1183	1285	2004	4.85e-10	111	40	54	17	47
unique_896	216	346	511	ENSP00000364163	1180	1284	2004	8.18e-06	141	42	53	46	47
unique_896	186	240	511	ENSP00000364163	1226	1285	2004	2.08e-04	62	24	29	9	47
unique_928	96	589	621	ENSP00000327801	33	472	509	7.60e-45	498	122	314	62	80
unique_928	504	594	621	ENSP00000327801	44	136	509	1.68e-14	94	35	55	4	80
unique_928	501	585	621	ENSP00000457262	41	124	196	2.45e-12	88	33	48	7	32
unique_928	108	222	621	ENSP00000457262	45	159	196	2.29e-05	118	34	78	6	32
unique_932	1316	1445	3014	ENSP00000423517	708	813	821	2.23e-04	130	35	71	24	4
unique_932	1316	1445	3014	ENSP00000478469	708	813	821	2.23e-04	130	35	71	24	4
unique_932	1316	1445	3014	ENSP00000484862	708	813	821	2.23e-04	130	35	71	24	4
unique_937	3081	3197	3401	ENSP00000360170	92	198	461	0.003	121	36	67	18	3
unique_1002	414	592	877	ENSP00000344972	196	382	899	0.006	206	57	103	46	20
unique_1053	201	304	310	ENSP00000403447	1716	1819	2004	2.45e-09	104	38	66	0	46
unique_1053	167	304	310	ENSP00000403447	1646	1786	2004	3.10e-07	144	45	90	9	46
unique_1053	215	310	310	ENSP00000403447	1583	1692	2004	0.001	110	32	64	14	46
unique_1053	201	304	310	ENSP00000364163	1716	1819	2004	2.45e-09	104	38	66	0	46
unique_1053	167	304	310	ENSP00000364163	1646	1786	2004	3.10e-07	144	45	90	9	46
unique_1053	215	310	310	ENSP00000364163	1583	1692	2004	0.001	110	32	64	14	46
unique_1053	221	301	310	ENSP00000459962	204	306	840	3.20e-07	103	35	46	22	26
unique_1068	766	936	1063	ENSP00000484952	137	301	795	1.11e-05	188	43	105	40	16
unique_1068	766	1014	1063	ENSP00000478081	189	436	624	2.66e-05	273	66	158	49	23
unique_1114	119	196	272	ENSP00000344972	232	336	899	5.22e-04	105	30	48	27	29
unique_1114	122	204	272	ENSP00000453302	692	775	825	0.005	92	29	46	17	31
unique_1124	423	510	1765	ENSP00000342838	1190	1268	1371	0.005	90	26	51	13	5
unique_1189	235	452	517	ENSP00000339744	109	312	678	6.08e-13	222	67	133	22	42
unique_1189	235	452	517	ENSP00000381475	100	303	669	6.99e-13	222	67	133	22	42
unique_1189	235	452	517	ENSP00000381467	98	301	667	7.81e-13	222	67	133	22	42
unique_1189	236	501	517	ENSP00000478255	408	663	1281	1.06e-11	279	76	167	36	51
unique_1189	237	446	517	ENSP00000478255	1052	1251	1281	6.35e-10	219	59	132	28	51
unique_1189	241	460	517	ENSP00000263094	1813	2018	2147	7.35e-08	221	55	150	16	49
unique_1189	207	451	517	ENSP00000263094	792	1021	2147	1.72e-07	248	62	165	21	49
unique_1189	231	498	517	ENSP00000497274	647	882	1546	2.84e-07	273	67	164	42	55
unique_1189	213	451	517	ENSP00000497274	1293	1517	1546	5.48e-04	241	52	171	18	55
unique_1189	238	451	517	ENSP00000494609	428	616	1326	0.001	219	53	131	35	41
unique_1189	238	400	517	ENSP00000487081	428	568	860	0.001	167	42	95	30	32
unique_1191	2918	2983	3025	ENSP00000464447	383	433	460	0.005	66	20	31	15	2
unique_1191	2918	2983	3025	ENSP00000261601	418	468	495	0.007	66	20	31	15	5
unique_1191	2584	2660	3025	ENSP00000261601	96	185	495	0.007	94	34	39	21	5
unique_1217	586	677	745	ENSP00000342838	1128	1218	1371	0.006	100	29	54	17	12
unique_1217	566	686	745	ENSP00000295754	330	467	568	0.007	144	32	83	29	16
unique_1217	566	679	745	ENSP00000442656	328	457	547	0.008	137	38	69	30	15
unique_1235	833	1513	1928	ENSP00000328968	1230	1923	2017	6.75e-21	753	158	464	131	58
unique_1235	250	618	1928	ENSP00000328968	1401	1714	2017	1.58e-09	379	76	228	75	58
unique_1235	402	615	1928	ENSP00000328968	703	898	2017	6.01e-06	223	47	140	36	58
unique_1235	772	1021	1928	ENSP00000328968	1501	1725	2017	2.14e-04	252	54	169	29	58
unique_1235	379	578	1928	ENSP00000328968	1152	1356	2017	0.004	221	38	146	37	58
unique_1247	474	551	798	ENSP00000254301	30	101	251	0.001	83	38	29	16	11
unique_1247	503	558	798	ENSP00000254301	42	98	251	0.007	58	29	26	3	11
unique_1359	61	102	439	ENSP00000216241	636	675	763	8.81e-04	42	19	21	2	10
unique_1385	1187	1263	1605	ENSP00000327599	89	162	294	0.008	77	25	49	3	5
unique_1433	309	497	534	ENSP00000342838	1094	1275	1371	2.20e-09	199	49	123	27	35
unique_1433	338	501	534	ENSP00000430686	794	945	977	1.32e-04	173	45	98	30	31
unique_1433	207	426	534	ENSP00000263798	521	725	891	0.001	229	50	146	33	41
unique_1433	330	426	534	ENSP00000442656	351	454	547	0.003	109	32	60	17	18
unique_1440	400	514	598	ENSP00000497274	309	436	1546	6.98e-04	131	35	77	19	19
unique_1492	29	61	70	ENSP00000357147	102	134	299	0.008	33	13	20	0	47
unique_1500	56	128	381	ENSP00000514011	431	505	552	0.001	79	27	42	10	19
unique_1500	56	128	381	ENSP00000401020	431	505	552	0.001	79	27	42	10	19
unique_1588	208	252	359	ENSP00000499694	185	227	541	0.001	45	19	24	2	13
unique_1617	155	323	716	ENSP00000403447	446	598	2004	4.22e-11	171	50	101	20	65
unique_1617	155	603	716	ENSP00000403447	243	631	2004	2.72e-09	460	110	268	82	65
unique_1617	199	331	716	ENSP00000403447	905	1021	2004	2.30e-07	134	40	76	18	65
unique_1617	148	591	716	ENSP00000403447	28	468	2004	3.21e-07	490	123	272	95	65
unique_1617	140	323	716	ENSP00000403447	310	484	2004	2.47e-05	192	54	113	25	65
unique_1617	172	234	716	ENSP00000403447	1031	1091	2004	0.005	67	24	33	10	65
unique_1617	155	323	716	ENSP00000364163	446	598	2004	4.22e-11	171	50	101	20	65
unique_1617	155	603	716	ENSP00000364163	243	631	2004	2.72e-09	460	110	268	82	65
unique_1617	199	331	716	ENSP00000364163	905	1021	2004	2.30e-07	134	40	76	18	65
unique_1617	148	591	716	ENSP00000364163	28	468	2004	3.21e-07	490	123	272	95	65
unique_1617	140	323	716	ENSP00000364163	310	484	2004	2.47e-05	192	54	113	25	65
unique_1617	172	234	716	ENSP00000364163	1031	1091	2004	0.005	67	24	33	10	65
unique_1617	108	320	716	ENSP00000367064	272	476	3624	7.39e-09	220	68	130	22	30
unique_1617	121	323	716	ENSP00000367064	247	441	3624	1.90e-05	215	61	122	32	30
unique_1617	150	272	716	ENSP00000460548	30	149	641	5.02e-04	128	37	78	13	17
unique_1624	132	312	461	ENSP00000403447	1634	1810	2004	2.48e-12	182	60	116	6	53
unique_1624	68	221	461	ENSP00000403447	1638	1787	2004	1.52e-09	154	46	104	4	53
unique_1624	132	312	461	ENSP00000364163	1634	1810	2004	2.48e-12	182	60	116	6	53
unique_1624	68	221	461	ENSP00000364163	1638	1787	2004	1.52e-09	154	46	104	4	53
unique_1624	202	278	461	ENSP00000459962	203	294	840	0.003	92	25	52	15	17
unique_1631	303	473	565	ENSP00000403447	939	1095	2004	2.23e-04	172	43	113	16	32
unique_1631	379	483	565	ENSP00000403447	394	487	2004	3.71e-04	110	38	51	21	32
unique_1631	303	473	565	ENSP00000364163	939	1095	2004	2.23e-04	172	43	113	16	32
unique_1631	379	483	565	ENSP00000364163	394	487	2004	3.71e-04	110	38	51	21	32
unique_1631	315	466	565	ENSP00000308117	205	349	758	2.52e-04	158	41	98	19	27
unique_1631	303	411	565	ENSP00000460548	35	141	641	0.007	126	38	52	36	19
unique_1631	303	418	565	ENSP00000367064	360	483	3624	0.010	134	41	65	28	21
unique_1662	64	313	762	ENSP00000263798	518	785	891	3.55e-20	273	71	174	28	33
unique_1662	65	310	762	ENSP00000430686	677	940	977	8.77e-14	268	63	179	26	32
unique_1662	70	318	762	ENSP00000342838	1017	1288	1371	2.36e-12	279	67	175	37	33
unique_1662	65	276	762	ENSP00000498670	672	877	1023	5.30e-10	217	47	154	16	28
unique_1662	58	255	762	ENSP00000295754	238	457	568	5.76e-07	226	52	140	34	26
unique_1662	133	243	762	ENSP00000442656	315	426	547	2.11e-05	119	34	70	15	15
unique_1681	521	622	774	ENSP00000461168	165	269	836	4.80e-04	113	30	64	19	13
unique_1689	512	591	800	ENSP00000498670	723	804	1023	0.004	82	20	60	2	10
unique_1710	118	401	793	ENSP00000381467	50	330	667	3.24e-48	292	106	167	19	36
unique_1710	118	714	793	ENSP00000381475	52	601	669	3.71e-48	620	163	364	93	75
unique_1710	118	401	793	ENSP00000339744	61	341	678	4.50e-48	292	106	167	19	36
unique_1710	164	380	793	ENSP00000478255	1052	1269	1281	1.89e-10	229	62	144	23	29
unique_1710	149	365	793	ENSP00000478255	396	611	1281	2.39e-08	233	63	137	33	29
unique_1710	172	381	793	ENSP00000263094	1817	2018	2147	7.42e-10	212	57	143	12	27
unique_1710	168	371	793	ENSP00000263094	827	1022	2147	2.78e-09	211	63	126	22	27
unique_1710	156	374	793	ENSP00000487081	405	619	860	1.83e-09	240	60	134	46	28
unique_1710	156	374	793	ENSP00000494609	405	619	1326	2.36e-09	240	60	134	46	28
unique_1710	178	365	793	ENSP00000494609	1071	1251	1326	5.87e-05	202	52	115	35	28
unique_1710	168	408	793	ENSP00000497274	657	881	1546	6.66e-09	247	58	161	28	31
unique_1710	164	394	793	ENSP00000497274	1316	1534	1546	2.90e-06	250	65	135	50	31
unique_1727	158	251	674	ENSP00000460548	50	137	641	9.25e-15	95	40	47	8	33
unique_1727	239	377	674	ENSP00000460548	40	161	641	1.04e-10	139	52	70	17	33
unique_1727	138	392	674	ENSP00000403447	399	616	2004	1.30e-13	263	84	126	53	44
unique_1727	133	251	674	ENSP00000403447	515	615	2004	7.64e-06	119	40	61	18	44
unique_1727	104	364	674	ENSP00000403447	113	359	2004	1.94e-05	300	78	130	92	44
unique_1727	194	402	674	ENSP00000403447	906	1089	2004	3.43e-05	221	66	106	49	44
unique_1727	138	392	674	ENSP00000364163	399	616	2004	1.30e-13	263	84	126	53	44
unique_1727	133	251	674	ENSP00000364163	515	615	2004	7.64e-06	119	40	61	18	44
unique_1727	104	364	674	ENSP00000364163	113	359	2004	1.94e-05	300	78	130	92	44
unique_1727	194	402	674	ENSP00000364163	906	1089	2004	3.43e-05	221	66	106	49	44
unique_1727	161	310	674	ENSP00000308117	217	351	758	1.43e-13	154	55	76	23	30
unique_1727	281	364	674	ENSP00000308117	242	316	758	2.09e-06	87	34	38	15	30
unique_1727	267	358	674	ENSP00000308117	267	350	758	5.83e-06	95	35	46	14	30
unique_1727	139	343	674	ENSP00000367064	273	458	3624	7.70e-10	213	64	114	35	31
unique_1727	138	315	674	ENSP00000367064	139	309	3624	2.01e-09	191	60	98	33	31
unique_1727	158	220	674	ENSP00000385639	123	177	274	0.001	63	21	34	8	20
unique_1727	267	336	674	ENSP00000385639	137	200	274	0.002	70	24	40	6	20
unique_1727	215	252	674	ENSP00000386126	501	537	1447	0.002	38	17	20	1	9
unique_1727	221	273	674	ENSP00000386126	264	311	1447	0.006	54	22	25	7	9
unique_1727	215	252	674	ENSP00000383276	429	465	1247	0.002	38	17	20	1	9
unique_1727	221	273	674	ENSP00000383276	192	239	1247	0.007	54	22	25	7	9
unique_1727	215	252	674	ENSP00000386147	501	537	1319	0.002	38	17	20	1	9
unique_1727	221	273	674	ENSP00000386147	264	311	1319	0.006	54	22	25	7	9
unique_1727	158	221	674	ENSP00000414996	130	185	294	0.003	64	20	36	8	9
unique_1728	33	113	193	ENSP00000263094	1122	1211	2147	0.003	91	29	51	11	42
unique_1731	3189	3332	3593	ENSP00000494609	1031	1174	1326	1.94e-27	144	61	83	0	24
unique_1731	2698	2966	3593	ENSP00000494609	764	1022	1326	8.95e-20	269	70	189	10	24
unique_1731	1931	2010	3593	ENSP00000494609	474	553	1326	7.12e-19	80	40	40	0	24
unique_1731	3450	3581	3593	ENSP00000494609	1141	1272	1326	9.24e-14	141	46	77	18	24
unique_1731	3214	3323	3593	ENSP00000494609	426	523	1326	7.56e-09	111	39	58	14	24
unique_1731	1762	1807	3593	ENSP00000494609	428	473	1326	2.02e-06	46	25	21	0	24
unique_1731	1170	1367	3593	ENSP00000494609	193	390	1326	0.001	200	47	149	4	24
unique_1731	3446	3565	3593	ENSP00000494609	496	615	1326	0.006	121	28	91	2	24
unique_1731	2718	2966	3593	ENSP00000497274	1047	1281	1546	3.98e-24	250	69	165	16	29
unique_1731	3189	3335	3593	ENSP00000497274	1290	1438	1546	5.62e-24	149	63	84	2	29
unique_1731	1934	2007	3593	ENSP00000497274	703	776	1546	3.45e-15	74	36	38	0	29
unique_1731	3483	3586	3593	ENSP00000497274	1436	1537	1546	1.02e-11	105	37	64	4	29
unique_1731	1170	1367	3593	ENSP00000497274	419	617	1546	1.80e-09	200	47	150	3	29
unique_1731	1664	1807	3593	ENSP00000497274	550	699	1546	1.17e-08	154	44	96	14	29
unique_1731	3223	3371	3593	ENSP00000497274	661	794	1546	1.72e-04	156	44	83	29	29
unique_1731	3482	3571	3593	ENSP00000497274	759	849	1546	0.001	92	30	59	3	29
unique_1731	2064	2139	3593	ENSP00000497274	749	821	1546	0.003	80	25	44	11	29
unique_1731	1931	2010	3593	ENSP00000487081	474	553	860	6.61e-19	80	40	40	0	18
unique_1731	3214	3323	3593	ENSP00000487081	426	523	860	1.34e-10	111	39	58	14	18
unique_1731	1762	1807	3593	ENSP00000487081	428	473	860	1.50e-07	46	25	21	0	18
unique_1731	1170	1367	3593	ENSP00000487081	193	390	860	4.19e-07	200	47	149	4	18
unique_1731	2698	2793	3593	ENSP00000487081	764	854	860	1.18e-05	96	24	67	5	18
unique_1731	3446	3565	3593	ENSP00000487081	496	615	860	0.009	121	28	91	2	18
unique_1731	3197	3332	3593	ENSP00000478255	1033	1173	1281	1.04e-11	142	41	94	7	10
unique_1731	3197	3326	3593	ENSP00000478255	390	522	1281	1.31e-08	133	38	92	3	10
unique_1731	3446	3578	3593	ENSP00000478255	491	623	1281	5.38e-08	135	39	92	4	10
unique_1731	3483	3586	3593	ENSP00000478255	1175	1277	1281	3.07e-07	105	36	66	3	10
unique_1731	1932	2006	3593	ENSP00000478255	470	545	1281	2.75e-05	76	27	48	1	10
unique_1731	1931	2006	3593	ENSP00000478255	1112	1190	1281	6.11e-05	79	25	51	3	10
unique_1731	1759	1794	3593	ENSP00000381475	100	135	669	0.004	36	17	19	0	1
unique_1731	1759	1794	3593	ENSP00000339744	109	144	678	0.004	36	17	19	0	1
unique_1731	1759	1794	3593	ENSP00000381467	98	133	667	0.004	36	17	19	0	1
unique_1731	3214	3285	3593	ENSP00000263094	822	893	2147	0.007	73	27	44	2	2
unique_1755	74	161	172	ENSP00000331736	17	93	611	5.01e-06	88	23	54	11	51
unique_1756	488	587	1716	ENSP00000312158	236	334	528	0.006	104	30	65	9	6
unique_1765	724	792	3914	ENSP00000423517	731	808	821	7.71e-05	78	27	42	9	2
unique_1765	721	785	3914	ENSP00000423517	746	819	821	2.88e-04	74	25	40	9	2
unique_1765	732	792	3914	ENSP00000423517	723	790	821	5.43e-04	68	24	37	7	2
unique_1765	724	792	3914	ENSP00000478469	731	808	821	7.71e-05	78	27	42	9	2
unique_1765	721	785	3914	ENSP00000478469	746	819	821	2.88e-04	74	25	40	9	2
unique_1765	732	792	3914	ENSP00000478469	723	790	821	5.43e-04	68	24	37	7	2
unique_1765	724	792	3914	ENSP00000484862	731	808	821	7.71e-05	78	27	42	9	2
unique_1765	721	785	3914	ENSP00000484862	746	819	821	2.88e-04	74	25	40	9	2
unique_1765	732	792	3914	ENSP00000484862	723	790	821	5.43e-04	68	24	37	7	2
unique_1776	221	351	797	ENSP00000351554	213	335	725	0.010	137	40	77	20	16
unique_1807	201	360	3282	ENSP00000344972	185	332	899	3.71e-06	164	47	97	20	5
unique_1848	31	245	342	ENSP00000430686	674	906	977	2.35e-22	234	68	146	20	63
unique_1848	32	272	342	ENSP00000263798	517	776	891	5.28e-17	261	65	175	21	70
unique_1848	39	223	342	ENSP00000342838	1017	1217	1371	2.65e-14	203	52	131	20	54
unique_1848	39	242	342	ENSP00000498670	677	875	1023	3.18e-11	208	52	143	13	60
unique_1848	154	223	342	ENSP00000442656	372	454	547	1.43e-05	83	29	41	13	20
unique_1848	39	223	342	ENSP00000295754	250	457	568	1.58e-05	214	54	125	35	54
unique_1850	1165	1392	1884	ENSP00000494609	390	604	1326	5.83e-13	235	76	132	27	12
unique_1850	1201	1383	1884	ENSP00000494609	1051	1236	1326	1.34e-07	200	56	113	31	12
unique_1850	1165	1392	1884	ENSP00000487081	390	604	860	1.11e-12	235	76	132	27	12
unique_1850	1207	1408	1884	ENSP00000478255	1052	1259	1281	3.76e-11	221	57	132	32	12
unique_1850	1188	1386	1884	ENSP00000478255	387	593	1281	5.55e-10	217	60	129	28	12
unique_1850	1211	1356	1884	ENSP00000497274	657	791	1546	2.63e-07	147	42	92	13	10
unique_1850	1202	1382	1884	ENSP00000497274	1311	1495	1546	1.26e-05	199	56	111	32	10
unique_1850	1211	1382	1884	ENSP00000263094	1813	1985	2147	3.05e-07	195	57	93	45	9
unique_1850	1192	1356	1884	ENSP00000339744	88	258	678	1.84e-05	183	48	105	30	9
unique_1850	1192	1356	1884	ENSP00000381475	79	249	669	2.08e-05	183	48	105	30	9
unique_1850	1192	1356	1884	ENSP00000381467	77	247	667	2.64e-05	183	48	105	30	9
unique_1866	1428	1501	1618	ENSP00000332723	47	116	278	0.002	74	23	47	4	5
unique_1866	1417	1454	1618	ENSP00000502615	24	65	249	0.008	42	18	20	4	2
unique_1925	1458	1586	2888	ENSP00000344972	212	334	899	0.001	138	38	76	24	4
unique_1926	1388	1652	1671	ENSP00000430686	702	944	977	3.32e-19	286	85	137	64	16
unique_1926	1375	1650	1671	ENSP00000342838	1027	1279	1371	4.58e-16	287	74	168	45	17
unique_1926	1388	1652	1671	ENSP00000263798	545	789	891	2.35e-15	279	66	165	48	16
unique_1926	1390	1591	1671	ENSP00000295754	274	460	568	1.26e-11	225	63	101	61	12
unique_1926	1390	1590	1671	ENSP00000498670	700	857	1023	7.14e-11	203	53	103	47	12
unique_1926	1436	1591	1671	ENSP00000442656	321	457	547	5.58e-10	170	48	75	47	9
unique_1938	2698	2753	5381	ENSP00000423517	742	802	821	0.001	61	22	34	5	1
unique_1938	2698	2764	5381	ENSP00000423517	733	805	821	0.002	73	25	42	6	1
unique_1938	2698	2753	5381	ENSP00000478469	742	802	821	0.001	61	22	34	5	1
unique_1938	2698	2764	5381	ENSP00000478469	733	805	821	0.002	73	25	42	6	1
unique_1938	2698	2753	5381	ENSP00000484862	742	802	821	0.001	61	22	34	5	1
unique_1938	2698	2764	5381	ENSP00000484862	733	805	821	0.002	73	25	42	6	1
unique_1941	2014	2117	3132	ENSP00000498670	268	359	1023	1.11e-05	106	31	59	16	10
unique_1941	1911	2001	3132	ENSP00000498670	288	370	1023	7.02e-05	91	27	56	8	10
unique_1941	1692	1763	3132	ENSP00000498670	301	367	1023	6.45e-04	72	24	43	5	10
unique_1941	1860	1934	3132	ENSP00000498670	295	360	1023	0.003	75	22	44	9	10
unique_1941	576	643	3132	ENSP00000392045	214	292	563	0.002	79	21	47	11	2
unique_1941	580	632	3132	ENSP00000392045	130	192	563	0.006	63	19	34	10	2
unique_1941	576	643	3132	ENSP00000220809	214	292	563	0.002	79	21	47	11	2
unique_1941	580	632	3132	ENSP00000220809	130	192	563	0.006	63	19	34	10	2
unique_1944	1028	1209	1371	ENSP00000498670	705	881	1023	4.46e-06	192	45	122	25	13
unique_1944	1099	1187	1371	ENSP00000342838	1130	1217	1371	7.14e-06	89	24	64	1	6
unique_1944	1040	1188	1371	ENSP00000430686	724	884	977	4.16e-05	175	45	90	40	11
unique_1944	1066	1190	1371	ENSP00000442656	318	457	547	6.22e-05	147	39	79	29	9
unique_1944	1038	1207	1371	ENSP00000263798	566	746	891	1.08e-04	194	46	111	37	12
unique_1953	5	577	606	ENSP00000261601	6	491	495	2.03e-71	583	182	294	107	95
unique_1953	5	577	606	ENSP00000464447	6	456	460	1.45e-60	583	173	268	142	95
unique_1961	211	1037	1037	ENSP00000264205	95	767	768	2.40e-86	837	228	435	174	80
unique_1961	589	1037	1037	ENSP00000502021	344	750	751	5.22e-57	458	142	256	60	56
unique_1961	215	346	1037	ENSP00000502021	59	157	751	1.23e-08	132	37	62	33	56
unique_1961	589	1037	1037	ENSP00000417079	344	750	751	5.22e-57	458	142	256	60	56
unique_1961	215	346	1037	ENSP00000417079	59	157	751	1.23e-08	132	37	62	33	56
unique_1966	207	312	1718	ENSP00000312082	599	716	1060	0.005	120	40	64	16	6
unique_1974	193	296	454	ENSP00000403447	1668	1771	2004	0.001	106	39	63	4	24
unique_1974	188	244	454	ENSP00000403447	1763	1819	2004	0.006	57	21	36	0	24
unique_1974	193	296	454	ENSP00000364163	1668	1771	2004	0.001	106	39	63	4	24
unique_1974	188	244	454	ENSP00000364163	1763	1819	2004	0.006	57	21	36	0	24
unique_1976	88	421	421	ENSP00000271651	15	329	330	4.56e-79	342	144	163	35	79
unique_1985	394	615	793	ENSP00000430686	682	883	977	9.37e-07	232	53	139	40	28
unique_1985	388	669	793	ENSP00000263798	518	778	891	2.08e-06	293	70	180	43	36
unique_1985	516	627	793	ENSP00000295754	357	472	568	1.86e-04	126	35	67	24	14
unique_1985	494	651	793	ENSP00000342838	1111	1254	1371	5.26e-04	162	39	101	22	20
unique_1994	97	157	238	ENSP00000406367	665	722	1339	5.45e-04	61	22	36	3	26
unique_2044	311	398	7897	ENSP00000423517	702	805	821	1.25e-04	104	31	57	16	1
unique_2044	311	398	7897	ENSP00000478469	702	805	821	1.25e-04	104	31	57	16	1
unique_2044	311	398	7897	ENSP00000484862	702	805	821	1.25e-04	104	31	57	16	1
unique_2044	261	478	7897	ENSP00000344972	196	383	899	0.001	226	55	125	46	3
unique_2087	68	210	301	ENSP00000460548	35	175	641	4.36e-13	147	50	87	10	66
unique_2087	14	170	301	ENSP00000460548	19	170	641	9.62e-11	165	54	90	21	66
unique_2087	12	127	301	ENSP00000460548	64	170	641	6.99e-09	119	42	62	15	66
unique_2087	5	134	301	ENSP00000403447	498	620	2004	2.78e-12	133	42	78	13	58
unique_2087	13	179	301	ENSP00000403447	432	584	2004	7.79e-09	169	53	98	18	58
unique_2087	17	134	301	ENSP00000403447	352	468	2004	9.90e-09	126	42	67	17	58
unique_2087	32	134	301	ENSP00000403447	906	999	2004	6.64e-07	104	33	60	11	58
unique_2087	9	134	301	ENSP00000403447	268	386	2004	4.14e-06	131	37	77	17	58
unique_2087	13	179	301	ENSP00000403447	194	350	2004	1.50e-05	172	48	104	20	58
unique_2087	5	134	301	ENSP00000364163	498	620	2004	2.78e-12	133	42	78	13	58
unique_2087	13	179	301	ENSP00000364163	432	584	2004	7.79e-09	169	53	98	18	58
unique_2087	17	134	301	ENSP00000364163	352	468	2004	9.90e-09	126	42	67	17	58
unique_2087	32	134	301	ENSP00000364163	906	999	2004	6.64e-07	104	33	60	11	58
unique_2087	9	134	301	ENSP00000364163	268	386	2004	4.14e-06	131	37	77	17	58
unique_2087	13	179	301	ENSP00000364163	194	350	2004	1.50e-05	172	48	104	20	58
unique_2087	9	178	301	ENSP00000367064	301	464	3624	3.54e-11	171	51	112	8	59
unique_2087	13	186	301	ENSP00000367064	263	430	3624	2.18e-10	183	62	97	24	59
unique_2087	16	184	301	ENSP00000367064	209	390	3624	7.81e-09	188	57	106	25	59
unique_2087	68	139	301	ENSP00000385639	111	173	274	1.35e-07	72	27	36	9	24
unique_2087	107	147	301	ENSP00000331736	143	180	611	0.006	41	16	22	3	14
unique_2087	80	129	301	ENSP00000386147	484	536	1319	0.006	53	19	31	3	17
unique_2087	80	129	301	ENSP00000383276	412	464	1247	0.007	53	19	31	3	17
unique_2087	80	129	301	ENSP00000386126	484	536	1447	0.008	53	19	31	3	17
unique_2091	528	735	2202	ENSP00000447255	74	295	444	2.22e-12	226	57	147	22	9
unique_2155	1508	1695	1975	ENSP00000295754	246	430	568	8.62e-04	198	60	115	23	10
unique_2161	312	418	1972	ENSP00000254301	5	110	251	6.42e-05	109	30	74	5	6
unique_2161	358	426	1972	ENSP00000254301	37	97	251	0.003	69	23	38	8	6
unique_2169	209	372	441	ENSP00000327801	272	433	509	8.70e-14	169	44	113	12	37
unique_2169	300	368	441	ENSP00000327801	17	86	509	3.59e-06	71	26	42	3	37
unique_2169	328	410	441	ENSP00000457262	45	126	196	2.31e-06	84	27	54	3	19
unique_2230	1231	1283	3269	ENSP00000263798	634	683	891	0.002	53	19	31	3	2
unique_2230	1231	1282	3269	ENSP00000342838	1126	1174	1371	0.006	52	17	32	3	2
unique_2232	2136	2253	3156	ENSP00000344972	219	341	899	7.72e-04	128	37	76	15	4
unique_2244	172	248	8641	ENSP00000423517	738	816	821	0.001	80	31	45	4	1
unique_2244	172	248	8641	ENSP00000478469	738	816	821	0.001	80	31	45	4	1
unique_2244	172	248	8641	ENSP00000484862	738	816	821	0.001	80	31	45	4	1
unique_2311	310	454	1291	ENSP00000342838	1071	1211	1371	3.64e-05	146	36	104	6	11
unique_2311	311	410	1291	ENSP00000430686	735	836	977	1.65e-04	107	30	65	12	8
unique_2311	371	410	1291	ENSP00000263798	636	675	891	4.97e-04	40	13	27	0	3
unique_2311	386	415	1291	ENSP00000295754	375	404	568	0.004	30	13	17	0	2
unique_2313	348	473	598	ENSP00000263798	633	745	891	3.21e-04	131	31	77	23	21
unique_2320	778	851	1355	ENSP00000328968	1412	1496	2017	0.001	85	20	54	11	5
unique_2341	502	651	1744	ENSP00000430686	671	837	977	5.27e-06	170	47	100	23	9
unique_2341	505	710	1744	ENSP00000263798	516	753	891	9.74e-06	239	52	153	34	12
unique_2374	181	394	3194	ENSP00000430686	670	902	977	8.06e-11	245	67	135	43	7
unique_2374	194	393	3194	ENSP00000342838	1017	1235	1371	1.53e-08	223	56	140	27	6
unique_2374	189	393	3194	ENSP00000498670	672	873	1023	3.01e-08	212	52	143	17	6
unique_2374	190	390	3194	ENSP00000295754	246	480	568	4.52e-06	244	60	132	52	6
unique_2374	259	372	3194	ENSP00000442656	321	444	547	0.004	132	37	69	26	4
unique_2380	1	82	270	ENSP00000423517	719	804	821	1.23e-04	86	26	56	4	30
unique_2380	1	82	270	ENSP00000478469	719	804	821	1.23e-04	86	26	56	4	30
unique_2380	1	82	270	ENSP00000484862	719	804	821	1.23e-04	86	26	56	4	30
unique_2405	1	259	478	ENSP00000263798	516	778	891	2.29e-13	273	62	187	24	54
unique_2405	1	265	478	ENSP00000342838	1009	1276	1371	2.13e-11	280	65	188	27	55
unique_2405	58	264	478	ENSP00000430686	724	941	977	2.60e-09	225	51	149	25	43
unique_2405	82	208	478	ENSP00000442656	318	455	547	0.005	143	35	87	21	27
unique_2407	2	195	296	ENSP00000430686	677	885	977	5.16e-13	215	58	130	27	66
unique_2407	1	212	296	ENSP00000342838	1009	1236	1371	2.38e-11	230	55	155	20	72
unique_2407	9	207	296	ENSP00000263798	524	740	891	3.00e-11	218	55	143	20	67
unique_2407	3	255	296	ENSP00000498670	670	919	1023	7.80e-10	266	62	175	29	85
unique_2407	120	237	296	ENSP00000442656	372	504	547	4.43e-05	143	38	70	35	40
unique_2407	120	195	296	ENSP00000295754	375	459	568	2.21e-04	85	23	53	9	26
unique_2410	1	254	282	ENSP00000342838	1009	1275	1371	1.51e-17	269	59	193	17	90
unique_2410	1	282	282	ENSP00000263798	516	807	891	3.38e-15	301	66	207	28	100
unique_2410	7	254	282	ENSP00000430686	680	941	977	1.01e-12	264	56	190	18	88
unique_2410	9	198	282	ENSP00000295754	250	459	568	6.32e-08	215	49	136	30	67
unique_2410	52	199	282	ENSP00000498670	723	858	1023	3.09e-06	148	28	108	12	52
unique_2410	124	197	282	ENSP00000442656	372	455	547	4.59e-06	84	26	48	10	26
unique_2440	354	473	1076	ENSP00000308117	235	343	758	6.06e-15	123	45	61	17	46
unique_2440	304	426	1076	ENSP00000308117	232	346	758	6.38e-12	126	41	71	14	46
unique_2440	290	390	1076	ENSP00000308117	256	351	758	7.64e-11	103	44	50	9	46
unique_2440	850	963	1076	ENSP00000308117	242	352	758	6.71e-10	117	41	67	9	46
unique_2440	749	802	1076	ENSP00000308117	305	350	758	1.38e-04	54	23	23	8	46
unique_2440	933	1057	1076	ENSP00000308117	242	345	758	6.52e-04	126	36	67	23	46
unique_2440	782	875	1076	ENSP00000308117	289	347	758	0.002	95	25	33	37	46
unique_2440	756	996	1076	ENSP00000403447	432	654	2004	5.89e-13	249	77	138	34	50
unique_2440	265	488	1076	ENSP00000403447	484	686	2004	4.36e-12	233	73	121	39	50
unique_2440	756	950	1076	ENSP00000403447	314	503	2004	1.50e-06	208	60	117	31	50
unique_2440	309	502	1076	ENSP00000403447	314	497	2004	3.31e-06	200	55	123	22	50
unique_2440	289	438	1076	ENSP00000403447	340	480	2004	2.36e-05	159	48	84	27	50
unique_2440	855	1054	1076	ENSP00000403447	135	348	2004	1.11e-04	238	59	117	62	50
unique_2440	330	472	1076	ENSP00000403447	951	1080	2004	2.39e-04	149	44	80	25	50
unique_2440	859	949	1076	ENSP00000403447	988	1076	2004	4.77e-04	96	32	52	12	50
unique_2440	290	421	1076	ENSP00000403447	715	836	2004	0.001	138	41	75	22	50
unique_2440	854	950	1076	ENSP00000403447	907	996	2004	0.002	101	31	55	15	50
unique_2440	333	422	1076	ENSP00000403447	143	227	2004	0.003	96	33	46	17	50
unique_2440	271	472	1076	ENSP00000403447	593	798	2004	0.004	230	55	123	52	50
unique_2440	756	996	1076	ENSP00000364163	432	654	2004	5.89e-13	249	77	138	34	50
unique_2440	265	488	1076	ENSP00000364163	484	686	2004	4.36e-12	233	73	121	39	50
unique_2440	756	950	1076	ENSP00000364163	314	503	2004	1.50e-06	208	60	117	31	50
unique_2440	309	502	1076	ENSP00000364163	314	497	2004	3.31e-06	200	55	123	22	50
unique_2440	289	438	1076	ENSP00000364163	340	480	2004	2.36e-05	159	48	84	27	50
unique_2440	855	1054	1076	ENSP00000364163	135	348	2004	1.11e-04	238	59	117	62	50
unique_2440	330	472	1076	ENSP00000364163	951	1080	2004	2.39e-04	149	44	80	25	50
unique_2440	859	949	1076	ENSP00000364163	988	1076	2004	4.77e-04	96	32	52	12	50
unique_2440	290	421	1076	ENSP00000364163	715	836	2004	0.001	138	41	75	22	50
unique_2440	854	950	1076	ENSP00000364163	907	996	2004	0.002	101	31	55	15	50
unique_2440	333	422	1076	ENSP00000364163	143	227	2004	0.003	96	33	46	17	50
unique_2440	271	472	1076	ENSP00000364163	593	798	2004	0.004	230	55	123	52	50
unique_2440	863	962	1076	ENSP00000460548	50	149	641	1.76e-11	107	45	48	14	47
unique_2440	265	380	1076	ENSP00000460548	35	141	641	1.04e-10	124	45	54	25	47
unique_2440	787	911	1076	ENSP00000460548	50	142	641	2.70e-10	127	40	51	36	47
unique_2440	333	422	1076	ENSP00000460548	50	142	641	4.67e-10	96	37	50	9	47
unique_2440	374	472	1076	ENSP00000460548	50	142	641	6.39e-09	102	39	51	12	47
unique_2440	754	808	1076	ENSP00000460548	63	112	641	3.40e-05	55	25	25	5	47
unique_2440	903	1048	1076	ENSP00000460548	49	136	641	4.85e-04	146	39	49	58	47
unique_2440	311	482	1076	ENSP00000367064	265	435	3624	1.65e-10	184	58	101	25	41
unique_2440	841	954	1076	ENSP00000367064	175	297	3624	0.001	126	38	73	15	41
unique_2440	756	1023	1076	ENSP00000367064	170	403	3624	0.001	277	70	155	52	41
unique_2440	350	472	1076	ENSP00000367064	170	341	3624	0.002	179	49	67	63	41
unique_2440	333	391	1076	ENSP00000414996	130	185	294	2.20e-08	60	26	29	5	15
unique_2440	904	961	1076	ENSP00000414996	130	183	294	5.53e-05	58	22	32	4	15
unique_2440	374	433	1076	ENSP00000414996	130	185	294	2.57e-04	61	22	33	6	15
unique_2440	314	390	1076	ENSP00000385639	101	177	274	3.35e-07	82	31	41	10	13
unique_2440	374	426	1076	ENSP00000385639	123	172	274	8.07e-04	54	19	30	5	13
unique_2440	778	803	1076	ENSP00000385639	152	177	274	0.008	26	15	11	0	13
unique_2440	876	907	1076	ENSP00000386126	504	537	1447	6.46e-05	34	18	14	2	3
unique_2440	876	907	1076	ENSP00000386147	504	537	1319	7.01e-05	34	18	14	2	3
unique_2440	876	907	1076	ENSP00000383276	432	465	1247	7.51e-05	34	18	14	2	3
unique_2477	226	266	377	ENSP00000442656	92	132	547	0.010	41	13	28	0	11
unique_2490	273	367	2965	ENSP00000423517	728	814	821	1.64e-04	95	27	60	8	3
unique_2490	273	367	2965	ENSP00000478469	728	814	821	1.64e-04	95	27	60	8	3
unique_2490	273	367	2965	ENSP00000484862	728	814	821	1.64e-04	95	27	60	8	3
unique_2514	764	886	2519	ENSP00000423517	725	820	821	1.85e-04	126	38	55	33	5
unique_2514	764	886	2519	ENSP00000478469	725	820	821	1.85e-04	126	38	55	33	5
unique_2514	764	886	2519	ENSP00000484862	725	820	821	1.85e-04	126	38	55	33	5
unique_2541	1	243	1405	ENSP00000263798	516	776	891	4.60e-21	263	67	174	22	17
unique_2541	1	245	1405	ENSP00000342838	1009	1270	1371	8.84e-16	269	72	166	31	17
unique_2541	8	243	1405	ENSP00000430686	681	934	977	1.50e-13	264	71	155	38	17
unique_2541	5	194	1405	ENSP00000295754	246	457	568	5.04e-07	217	54	131	32	14
unique_2541	72	194	1405	ENSP00000442656	315	454	547	1.53e-06	143	38	82	23	9
unique_2569	301	412	544	ENSP00000436744	317	430	886	3.69e-04	116	33	77	6	21
unique_2569	301	412	544	ENSP00000433276	317	430	915	3.91e-04	116	33	77	6	21
unique_2569	301	412	544	ENSP00000437327	270	383	862	4.04e-04	116	33	77	6	21
unique_2569	301	412	544	ENSP00000432075	270	383	833	4.05e-04	116	33	77	6	21
unique_2569	301	412	544	ENSP00000500962	371	484	934	4.24e-04	116	33	77	6	21
unique_2569	301	412	544	ENSP00000436543	371	484	934	4.24e-04	116	33	77	6	21
unique_2569	301	412	544	ENSP00000434672	48	161	617	4.91e-04	116	33	77	6	21
unique_2585	468	872	1113	ENSP00000478255	147	491	1281	1.41e-30	409	113	228	68	48
unique_2585	977	1100	1113	ENSP00000478255	502	623	1281	1.12e-28	125	62	59	4	48
unique_2585	974	1103	1113	ENSP00000478255	1144	1271	1281	4.30e-27	130	61	67	2	48
unique_2585	790	872	1113	ENSP00000478255	1052	1134	1281	5.58e-20	83	43	40	0	48
unique_2585	468	655	1113	ENSP00000478255	788	994	1281	8.85e-06	210	52	133	25	48
unique_2585	977	1113	1113	ENSP00000497274	1408	1540	1546	1.38e-15	140	48	82	10	19
unique_2585	790	869	1113	ENSP00000497274	1316	1395	1546	2.00e-08	80	26	54	0	19
unique_2585	988	1093	1113	ENSP00000497274	743	849	1546	5.44e-07	110	33	70	7	19
unique_2585	1007	1103	1113	ENSP00000494609	1177	1272	1326	1.02e-09	97	30	66	1	25
unique_2585	907	1094	1113	ENSP00000494609	445	622	1326	1.55e-08	198	53	115	30	25
unique_2585	804	869	1113	ENSP00000494609	1071	1135	1326	8.52e-06	66	23	42	1	25
unique_2585	791	872	1113	ENSP00000494609	428	496	1326	4.13e-04	82	24	45	13	25
unique_2585	907	1094	1113	ENSP00000487081	445	622	860	1.27e-08	198	53	115	30	24
unique_2585	791	872	1113	ENSP00000487081	428	496	860	4.04e-04	82	24	45	13	24
unique_2585	999	1088	1113	ENSP00000339744	220	311	678	2.94e-08	92	33	57	2	14
unique_2585	783	843	1113	ENSP00000339744	104	167	678	1.13e-05	64	24	37	3	14
unique_2585	999	1088	1113	ENSP00000381475	211	302	669	3.08e-08	92	33	57	2	14
unique_2585	783	843	1113	ENSP00000381475	95	158	669	1.08e-05	64	24	37	3	14
unique_2585	999	1088	1113	ENSP00000381467	209	300	667	3.81e-08	92	33	57	2	14
unique_2585	783	843	1113	ENSP00000381467	93	156	667	1.08e-05	64	24	37	3	14
unique_2585	1008	1066	1113	ENSP00000263094	1927	1985	2147	0.001	59	17	42	0	13
unique_2585	800	856	1113	ENSP00000263094	833	888	2147	0.002	57	17	39	1	13
unique_2585	1006	1088	1113	ENSP00000263094	939	1015	2147	0.005	83	23	54	6	13
unique_2587	211	347	415	ENSP00000328968	547	690	2017	0.004	147	40	94	13	33
unique_2591	1160	1215	1475	ENSP00000342112	893	944	1350	2.26e-04	58	27	23	8	4
unique_2602	110	193	1497	ENSP00000430686	680	766	977	1.26e-04	87	29	55	3	6
unique_2629	85	138	282	ENSP00000421006	124	182	617	5.17e-04	60	24	29	7	19
unique_2644	969	1139	1381	ENSP00000403447	1653	1820	2004	1.07e-06	171	54	114	3	26
unique_2644	1032	1220	1381	ENSP00000403447	1586	1778	2004	3.28e-05	200	54	128	18	26
unique_2644	867	1107	1381	ENSP00000403447	1619	1823	2004	8.22e-05	243	67	136	40	26
unique_2644	969	1139	1381	ENSP00000364163	1653	1820	2004	1.07e-06	171	54	114	3	26
unique_2644	1032	1220	1381	ENSP00000364163	1586	1778	2004	3.28e-05	200	54	128	18	26
unique_2644	867	1107	1381	ENSP00000364163	1619	1823	2004	8.22e-05	243	67	136	40	26
unique_2657	370	802	1559	ENSP00000457473	56	508	618	3.65e-82	460	156	270	34	28
unique_2657	370	805	1559	ENSP00000496348	44	493	600	5.73e-80	460	150	276	34	28
unique_2657	370	805	1559	ENSP00000496390	44	493	600	5.73e-80	460	150	276	34	28
unique_2657	370	805	1559	ENSP00000287766	44	493	600	5.73e-80	460	150	276	34	28
unique_2688	1071	1202	2662	ENSP00000360170	88	221	461	2.37e-04	134	30	102	2	5
unique_2695	1043	1216	1433	ENSP00000403447	1631	1790	2004	3.95e-12	174	65	95	14	20
unique_2695	1110	1328	1433	ENSP00000403447	1619	1819	2004	1.12e-07	223	68	129	26	20
unique_2695	1043	1216	1433	ENSP00000364163	1631	1790	2004	3.95e-12	174	65	95	14	20
unique_2695	1110	1328	1433	ENSP00000364163	1619	1819	2004	1.12e-07	223	68	129	26	20
unique_2718	205	332	1742	ENSP00000430686	689	839	977	3.50e-08	151	36	92	23	7
unique_2718	224	334	1742	ENSP00000342838	1052	1172	1371	2.13e-04	121	31	80	10	6
unique_2718	217	334	1742	ENSP00000263798	551	680	891	2.51e-04	131	28	89	14	7
unique_2718	232	318	1742	ENSP00000498670	718	805	1023	0.001	88	23	64	1	8
unique_2718	1585	1631	1742	ENSP00000498670	828	875	1023	0.004	48	15	32	1	8
unique_2726	70	335	2020	ENSP00000342838	1017	1284	1371	8.08e-17	294	77	163	54	13
unique_2726	69	325	2020	ENSP00000263798	523	787	891	1.20e-15	283	73	166	44	13
unique_2726	66	254	2020	ENSP00000430686	678	885	977	1.79e-13	213	60	124	29	9
unique_2726	69	321	2020	ENSP00000498670	676	913	1023	3.45e-09	270	62	159	49	13
unique_2726	66	279	2020	ENSP00000295754	246	479	568	4.14e-09	248	63	137	48	11
unique_2726	61	252	2020	ENSP00000442656	204	454	547	1.53e-08	256	64	123	69	10
unique_2767	519	567	1880	ENSP00000254301	32	78	251	0.004	49	21	26	2	3
unique_2771	390	460	558	ENSP00000442656	372	454	547	0.002	83	23	48	12	13
unique_2772	335	405	503	ENSP00000442656	372	454	547	6.77e-04	86	25	43	18	14
unique_2809	7	276	323	ENSP00000263798	517	790	891	1.93e-06	299	64	181	54	84
unique_2809	92	153	323	ENSP00000430686	778	839	977	2.45e-04	65	22	37	6	19
unique_2809	7	216	323	ENSP00000342838	1010	1229	1371	6.28e-04	233	49	148	36	65
unique_2810	678	977	2568	ENSP00000351554	317	608	725	7.04e-07	308	73	211	24	17
unique_2810	577	1020	2568	ENSP00000351554	91	507	725	7.62e-06	457	92	312	53	17
unique_2828	749	932	934	ENSP00000430686	795	949	977	6.82e-17	187	55	97	35	25
unique_2828	581	628	934	ENSP00000430686	720	768	977	7.30e-04	49	19	29	1	25
unique_2828	749	934	934	ENSP00000263798	634	793	891	1.72e-14	187	51	108	28	20
unique_2828	749	928	934	ENSP00000342838	1126	1279	1371	3.89e-14	180	52	102	26	19
unique_2828	742	860	934	ENSP00000295754	342	459	568	1.98e-09	134	44	59	31	13
unique_2828	749	927	934	ENSP00000442656	347	535	547	4.11e-07	205	55	108	42	30
unique_2828	508	612	934	ENSP00000442656	189	276	547	0.008	106	30	57	19	30
unique_2828	754	931	934	ENSP00000498670	780	920	1023	3.94e-05	179	42	98	39	30
unique_2828	525	628	934	ENSP00000498670	665	763	1023	0.004	107	29	67	11	30
unique_2848	296	469	1542	ENSP00000430686	720	889	977	6.19e-09	196	54	94	48	11
unique_2848	310	472	1542	ENSP00000498670	723	863	1023	2.94e-06	169	47	88	34	11
unique_2848	378	458	1542	ENSP00000295754	375	457	568	1.55e-04	88	32	44	12	5
unique_2848	378	463	1542	ENSP00000442656	372	452	547	0.001	95	31	41	23	6
unique_2870	1095	1223	1598	ENSP00000403447	1637	1739	2004	1.18e-05	131	39	62	30	8
unique_2870	1095	1223	1598	ENSP00000364163	1637	1739	2004	1.18e-05	131	39	62	30	8
unique_2870	1491	1596	1598	ENSP00000254301	17	123	251	0.003	109	33	71	5	7
unique_2870	1056	1226	1598	ENSP00000459962	131	293	840	0.005	178	52	104	22	11
unique_2870	1459	1569	1598	ENSP00000344972	220	333	899	0.005	114	27	84	3	7
unique_2876	667	1085	1230	ENSP00000494107	65	498	569	3.80e-89	450	195	208	47	34
unique_2876	667	1085	1230	ENSP00000449008	65	498	569	3.80e-89	450	195	208	47	34
unique_2889	1	517	525	ENSP00000478255	162	626	1281	2.54e-43	534	148	300	86	98
unique_2889	275	517	525	ENSP00000478255	1031	1271	1281	7.18e-41	247	85	152	10	98
unique_2889	157	507	525	ENSP00000497274	1180	1523	1546	3.04e-29	369	101	225	43	69
unique_2889	300	516	525	ENSP00000497274	657	859	1546	3.32e-19	220	64	136	20	69
unique_2889	276	517	525	ENSP00000494609	1038	1273	1326	9.82e-20	247	67	164	16	46
unique_2889	295	507	525	ENSP00000494609	426	622	1326	6.33e-19	214	63	133	18	46
unique_2889	295	508	525	ENSP00000487081	426	623	860	5.57e-19	215	63	134	18	41
unique_2889	296	500	525	ENSP00000381467	100	299	667	1.13e-08	212	56	137	19	39
unique_2889	296	500	525	ENSP00000381475	102	301	669	1.25e-08	212	56	137	19	39
unique_2889	296	500	525	ENSP00000339744	111	310	678	1.51e-08	212	56	137	19	39
unique_2889	287	346	525	ENSP00000263094	815	873	2147	1.87e-06	60	22	37	1	42
unique_2889	275	494	525	ENSP00000263094	1788	2001	2147	1.99e-05	226	51	157	18	42
unique_2923	2343	2472	2492	ENSP00000423517	700	815	821	2.02e-04	131	39	76	16	5
unique_2923	2343	2472	2492	ENSP00000478469	700	815	821	2.02e-04	131	39	76	16	5
unique_2923	2343	2472	2492	ENSP00000484862	700	815	821	2.02e-04	131	39	76	16	5
unique_2942	160	404	975	ENSP00000339744	99	339	678	2.39e-48	252	104	130	18	42
unique_2942	763	925	975	ENSP00000339744	455	618	678	3.93e-16	164	47	116	1	42
unique_2942	160	404	975	ENSP00000381467	88	328	667	2.62e-48	252	104	130	18	42
unique_2942	763	925	975	ENSP00000381467	444	607	667	7.37e-16	164	47	116	1	42
unique_2942	160	404	975	ENSP00000381475	90	330	669	3.10e-48	252	104	130	18	42
unique_2942	763	925	975	ENSP00000381475	446	609	669	4.77e-16	164	47	116	1	42
unique_2942	167	371	975	ENSP00000263094	824	1016	2147	5.52e-15	212	63	123	26	22
unique_2942	176	385	975	ENSP00000263094	1819	2017	2147	5.52e-14	212	67	130	15	22
unique_2942	149	375	975	ENSP00000487081	413	615	860	1.38e-12	231	62	137	32	23
unique_2942	149	375	975	ENSP00000494609	413	615	1326	1.69e-12	231	62	137	32	23
unique_2942	161	323	975	ENSP00000494609	1054	1208	1326	0.004	176	44	98	34	23
unique_2942	166	369	975	ENSP00000478255	409	610	1281	3.14e-09	218	57	131	30	28
unique_2942	121	390	975	ENSP00000478255	1004	1267	1281	5.28e-08	295	81	158	56	28
unique_2942	150	388	975	ENSP00000497274	641	853	1546	7.81e-06	246	60	146	40	25
unique_2978	750	981	1007	ENSP00000430686	681	941	977	2.47e-07	274	65	154	55	23
unique_2978	726	895	1007	ENSP00000295754	220	401	568	2.54e-04	193	44	115	34	17
unique_2978	851	976	1007	ENSP00000342838	1127	1270	1371	0.007	153	35	82	36	13
unique_3005	7	63	1872	ENSP00000254301	56	113	251	4.46e-04	59	24	32	3	3
unique_3005	129	269	1872	ENSP00000216241	160	312	763	4.95e-04	174	47	73	54	8
unique_3005	164	275	1872	ENSP00000248668	91	228	772	0.003	138	43	69	26	6
unique_3046	87	164	240	ENSP00000344972	232	336	899	3.53e-04	105	30	48	27	33
unique_3046	90	172	240	ENSP00000453302	692	775	825	0.006	92	29	46	17	35
unique_3051	247	518	553	ENSP00000342838	1009	1268	1371	8.32e-05	286	72	174	40	49
unique_3051	249	449	553	ENSP00000442656	205	425	547	1.34e-04	232	53	137	42	36
unique_3051	399	518	553	ENSP00000263798	646	776	891	0.004	132	32	87	13	22
unique_3080	1482	1566	2779	ENSP00000344972	236	322	899	0.001	90	26	56	8	3
unique_3099	2649	2689	4919	ENSP00000498670	302	342	1023	0.002	41	20	21	0	1
unique_3099	4595	4697	4919	ENSP00000351554	291	397	725	0.004	112	29	69	14	2
unique_3100	668	923	993	ENSP00000263798	503	776	891	4.57e-15	278	68	184	26	26
unique_3100	678	872	993	ENSP00000430686	671	884	977	1.74e-13	214	51	144	19	20
unique_3100	669	886	993	ENSP00000498670	657	871	1023	3.87e-12	221	56	156	9	22
unique_3100	677	871	993	ENSP00000342838	1005	1217	1371	4.53e-09	215	51	142	22	20
unique_3100	533	633	993	ENSP00000262186	713	815	1160	4.69e-06	103	27	74	2	20
unique_3100	298	393	993	ENSP00000262186	733	828	1160	3.62e-05	96	26	70	0	20
unique_3100	756	850	993	ENSP00000442656	319	427	547	1.22e-05	110	31	63	16	10
unique_3100	769	850	993	ENSP00000295754	344	430	568	4.06e-04	98	29	42	27	8
unique_3129	77	293	566	ENSP00000263798	516	746	891	4.54e-14	235	60	153	22	38
unique_3129	71	280	566	ENSP00000498670	662	863	1023	9.54e-13	219	60	133	26	37
unique_3129	84	298	566	ENSP00000430686	681	914	977	3.82e-12	242	68	139	35	38
unique_3129	64	253	566	ENSP00000295754	228	430	568	7.53e-10	210	49	134	27	34
unique_3129	76	293	566	ENSP00000342838	1008	1238	1371	6.29e-07	235	49	165	21	39
unique_3129	51	271	566	ENSP00000442656	178	452	547	5.04e-04	288	67	141	80	39
unique_3154	718	897	1157	ENSP00000430686	750	941	977	9.55e-08	199	52	121	26	16
unique_3154	720	898	1157	ENSP00000342838	1089	1276	1371	1.96e-07	197	48	122	27	15
unique_3154	764	839	1157	ENSP00000295754	375	459	568	6.98e-04	88	25	48	15	7
unique_3154	811	858	1157	ENSP00000498670	828	877	1023	0.001	50	17	31	2	4
unique_3160	81	327	536	ENSP00000430686	682	941	977	3.05e-15	267	73	167	27	46
unique_3160	81	288	536	ENSP00000498670	677	877	1023	3.11e-14	214	58	137	19	39
unique_3160	54	328	536	ENSP00000342838	992	1276	1371	3.89e-13	298	69	193	36	51
unique_3160	79	297	536	ENSP00000263798	522	756	891	1.16e-12	240	60	154	26	41
unique_3160	81	324	536	ENSP00000295754	250	532	568	3.47e-11	293	72	162	59	46
unique_3160	149	265	536	ENSP00000442656	320	452	547	6.35e-07	138	39	73	26	22
unique_3209	2280	2388	2576	ENSP00000423517	724	820	821	2.48e-05	109	30	67	12	8
unique_3209	2310	2400	2576	ENSP00000423517	729	820	821	4.53e-05	95	33	55	7	8
unique_3209	1089	1165	2576	ENSP00000423517	724	806	821	1.62e-04	85	29	46	10	8
unique_3209	1090	1161	2576	ENSP00000423517	747	820	821	8.09e-04	76	26	44	6	8
unique_3209	2306	2419	2576	ENSP00000423517	698	820	821	0.003	125	35	77	13	8
unique_3209	2280	2388	2576	ENSP00000478469	724	820	821	2.48e-05	109	30	67	12	8
unique_3209	2310	2400	2576	ENSP00000478469	729	820	821	4.53e-05	95	33	55	7	8
unique_3209	1089	1165	2576	ENSP00000478469	724	806	821	1.62e-04	85	29	46	10	8
unique_3209	1090	1161	2576	ENSP00000478469	747	820	821	8.09e-04	76	26	44	6	8
unique_3209	2306	2419	2576	ENSP00000478469	698	820	821	0.003	125	35	77	13	8
unique_3209	2280	2388	2576	ENSP00000484862	724	820	821	2.48e-05	109	30	67	12	8
unique_3209	2310	2400	2576	ENSP00000484862	729	820	821	4.53e-05	95	33	55	7	8
unique_3209	1089	1165	2576	ENSP00000484862	724	806	821	1.62e-04	85	29	46	10	8
unique_3209	1090	1161	2576	ENSP00000484862	747	820	821	8.09e-04	76	26	44	6	8
unique_3209	2306	2419	2576	ENSP00000484862	698	820	821	0.003	125	35	77	13	8
unique_3209	1126	1180	2576	ENSP00000344972	256	326	899	0.002	71	25	30	16	2
unique_3214	519	536	1250	ENSP00000261601	106	123	495	0.005	18	12	6	0	1
unique_3214	519	536	1250	ENSP00000464447	71	88	460	0.005	18	12	6	0	1
unique_3229	178	549	574	ENSP00000271651	30	326	330	4.51e-17	387	93	189	105	65
unique_3250	5076	5228	7564	ENSP00000344972	220	376	899	0.008	157	36	117	4	2
unique_3256	31	243	575	ENSP00000263798	513	737	891	4.92e-07	240	52	146	42	37
unique_3256	121	181	575	ENSP00000430686	782	839	977	0.004	61	18	40	3	11
unique_3259	2633	2885	3568	ENSP00000342838	1028	1282	1371	7.86e-10	280	71	157	52	7
unique_3259	2660	2894	3568	ENSP00000263798	563	790	891	9.72e-09	251	63	149	39	7
unique_3259	2726	2881	3568	ENSP00000430686	786	944	977	5.93e-08	169	48	98	23	4
unique_3259	2728	2824	3568	ENSP00000442656	340	450	547	1.15e-05	111	36	61	14	3
unique_3259	2741	2806	3568	ENSP00000295754	355	428	568	0.010	74	28	38	8	2
unique_3287	1529	1731	2132	ENSP00000263798	515	733	891	2.30e-13	222	52	148	22	10
unique_3287	1533	1725	2132	ENSP00000498670	672	856	1023	2.20e-08	200	43	135	22	9
unique_3287	1579	1722	2132	ENSP00000430686	724	881	977	1.03e-07	163	45	94	24	7
unique_3287	1538	1722	2132	ENSP00000295754	250	455	568	3.19e-07	216	59	116	41	9
unique_3287	1537	1722	2132	ENSP00000342838	1016	1215	1371	4.96e-05	206	46	134	26	9
unique_3287	1600	1726	2132	ENSP00000442656	315	456	547	1.04e-04	150	43	76	31	6
unique_3288	119	229	339	ENSP00000460548	44	152	641	7.61e-17	114	50	56	8	75
unique_3288	8	134	339	ENSP00000460548	23	144	641	1.07e-09	129	45	75	9	75
unique_3288	141	262	339	ENSP00000460548	22	136	641	3.86e-04	127	37	73	17	75
unique_3288	5	222	339	ENSP00000367064	137	386	3624	4.22e-13	272	76	120	76	64
unique_3288	26	221	339	ENSP00000367064	280	465	3624	8.56e-12	202	68	112	22	64
unique_3288	2	221	339	ENSP00000403447	308	508	2004	2.48e-11	232	68	121	43	78
unique_3288	26	220	339	ENSP00000403447	490	685	2004	4.75e-11	220	64	107	49	78
unique_3288	22	220	339	ENSP00000403447	778	1000	2004	2.04e-09	236	64	122	50	78
unique_3288	21	220	339	ENSP00000403447	166	387	2004	2.63e-07	239	68	115	56	78
unique_3288	22	238	339	ENSP00000403447	524	755	2004	5.68e-07	254	73	122	59	78
unique_3288	21	220	339	ENSP00000403447	561	761	2004	5.92e-06	222	57	122	43	78
unique_3288	33	174	339	ENSP00000403447	101	225	2004	6.02e-06	147	42	78	27	78
unique_3288	4	221	339	ENSP00000403447	728	925	2004	6.23e-06	231	62	123	46	78
unique_3288	27	265	339	ENSP00000403447	135	345	2004	2.16e-05	247	64	139	44	78
unique_3288	15	241	339	ENSP00000403447	30	252	2004	1.75e-04	238	62	150	26	78
unique_3288	2	221	339	ENSP00000364163	308	508	2004	2.48e-11	232	68	121	43	78
unique_3288	26	220	339	ENSP00000364163	490	685	2004	4.75e-11	220	64	107	49	78
unique_3288	22	220	339	ENSP00000364163	778	1000	2004	2.04e-09	236	64	122	50	78
unique_3288	21	220	339	ENSP00000364163	166	387	2004	2.63e-07	239	68	115	56	78
unique_3288	22	238	339	ENSP00000364163	524	755	2004	5.68e-07	254	73	122	59	78
unique_3288	21	220	339	ENSP00000364163	561	761	2004	5.92e-06	222	57	122	43	78
unique_3288	33	174	339	ENSP00000364163	101	225	2004	6.02e-06	147	42	78	27	78
unique_3288	4	221	339	ENSP00000364163	728	925	2004	6.23e-06	231	62	123	46	78
unique_3288	27	265	339	ENSP00000364163	135	345	2004	2.16e-05	247	64	139	44	78
unique_3288	15	241	339	ENSP00000364163	30	252	2004	1.75e-04	238	62	150	26	78
unique_3288	102	229	339	ENSP00000308117	235	352	758	0.002	132	39	75	18	38
unique_3288	125	186	339	ENSP00000385639	123	179	274	0.003	64	24	31	9	18
unique_3288	143	174	339	ENSP00000383276	824	856	1247	0.007	33	14	18	1	9
unique_3288	143	171	339	ENSP00000383276	191	221	1247	0.008	31	14	15	2	9
unique_3288	143	174	339	ENSP00000386147	896	928	1319	0.007	33	14	18	1	9
unique_3288	143	171	339	ENSP00000386147	263	293	1319	0.009	31	14	15	2	9
unique_3288	143	174	339	ENSP00000386126	1024	1056	1447	0.008	33	14	18	1	9
unique_3288	143	171	339	ENSP00000386126	263	293	1447	0.009	31	14	15	2	9
unique_3322	316	426	6072	ENSP00000423517	723	818	821	1.19e-07	111	36	60	15	2
unique_3322	341	447	6072	ENSP00000423517	725	816	821	1.37e-04	110	37	52	21	2
unique_3322	316	426	6072	ENSP00000478469	723	818	821	1.19e-07	111	36	60	15	2
unique_3322	341	447	6072	ENSP00000478469	725	816	821	1.37e-04	110	37	52	21	2
unique_3322	316	426	6072	ENSP00000484862	723	818	821	1.19e-07	111	36	60	15	2
unique_3322	341	447	6072	ENSP00000484862	725	816	821	1.37e-04	110	37	52	21	2
unique_3322	332	447	6072	ENSP00000344972	191	333	899	2.76e-06	143	41	75	27	2
unique_3322	326	437	6072	ENSP00000344972	221	346	899	3.77e-06	127	39	72	16	2
unique_3363	2	249	385	ENSP00000342838	1053	1275	1371	7.18e-14	253	61	157	35	64
unique_3363	11	251	385	ENSP00000430686	724	943	977	1.83e-12	249	63	149	37	63
unique_3363	90	244	385	ENSP00000263798	624	778	891	1.96e-11	160	39	111	10	40
unique_3363	81	188	385	ENSP00000442656	327	454	547	9.67e-09	131	40	65	26	28
unique_3363	108	188	385	ENSP00000295754	357	457	568	5.49e-08	102	33	47	22	21
unique_3372	16	54	265	ENSP00000344972	87	125	899	0.006	39	16	23	0	15
unique_3390	10	70	228	ENSP00000402906	28	95	290	0.002	68	25	36	7	27
unique_3402	524	726	782	ENSP00000381475	68	267	669	3.63e-12	214	64	125	25	46
unique_3402	214	372	782	ENSP00000381475	109	250	669	1.12e-04	168	44	89	35	46
unique_3402	524	709	782	ENSP00000381467	66	248	667	4.13e-12	197	63	109	25	44
unique_3402	214	372	782	ENSP00000381467	107	248	667	1.18e-04	168	44	89	35	44
unique_3402	524	709	782	ENSP00000339744	77	259	678	4.43e-12	197	63	109	25	44
unique_3402	214	372	782	ENSP00000339744	118	259	678	1.21e-04	168	44	89	35	44
unique_3402	572	732	782	ENSP00000478255	409	587	1281	8.82e-12	179	57	104	18	51
unique_3402	206	408	782	ENSP00000478255	408	587	1281	1.33e-06	219	53	111	55	51
unique_3402	678	732	782	ENSP00000478255	1176	1232	1281	2.57e-06	57	24	31	2	51
unique_3402	213	443	782	ENSP00000478255	1058	1275	1281	7.18e-06	257	61	131	65	51
unique_3402	576	733	782	ENSP00000263094	1813	1984	2147	1.60e-07	177	49	104	24	48
unique_3402	304	425	782	ENSP00000263094	1890	2000	2147	2.85e-05	124	36	73	15	48
unique_3402	573	736	782	ENSP00000263094	824	998	2147	3.37e-05	176	42	121	13	48
unique_3402	213	372	782	ENSP00000263094	829	971	2147	0.002	164	43	96	25	48
unique_3402	532	737	782	ENSP00000497274	621	825	1546	1.49e-06	225	56	130	39	53
unique_3402	210	416	782	ENSP00000497274	656	828	1546	5.60e-04	210	52	118	40	53
unique_3402	573	717	782	ENSP00000494609	428	574	1326	1.97e-06	159	44	89	26	38
unique_3402	339	413	782	ENSP00000494609	533	597	1326	2.64e-05	75	26	39	10	38
unique_3402	167	240	782	ENSP00000494609	1025	1090	1326	5.66e-04	77	27	36	14	38
unique_3402	573	709	782	ENSP00000487081	428	566	860	2.80e-06	151	43	82	26	27
unique_3402	339	413	782	ENSP00000487081	533	597	860	2.82e-05	75	26	39	10	27
unique_3431	170	311	492	ENSP00000430686	750	903	977	4.02e-11	159	39	98	22	29
unique_3431	172	312	492	ENSP00000263798	601	746	891	5.47e-11	152	43	92	17	29
unique_3431	172	292	492	ENSP00000342838	1089	1217	1371	4.19e-09	137	37	76	24	25
unique_3431	169	298	492	ENSP00000442656	318	460	547	1.52e-07	149	41	83	25	26
unique_3431	172	298	492	ENSP00000295754	323	463	568	1.96e-07	150	42	76	32	26
unique_3432	112	259	347	ENSP00000460548	35	167	641	6.97e-15	151	52	78	21	65
unique_3432	38	161	347	ENSP00000460548	50	179	641	6.68e-10	140	52	62	26	65
unique_3432	36	126	347	ENSP00000460548	90	169	641	0.001	93	33	45	15	65
unique_3432	55	222	347	ENSP00000367064	303	464	3624	1.78e-12	173	58	99	16	55
unique_3432	36	225	347	ENSP00000367064	154	345	3624	0.002	204	57	121	26	55
unique_3432	34	178	347	ENSP00000403447	495	620	2004	6.31e-10	148	42	81	25	57
unique_3432	36	223	347	ENSP00000403447	339	508	2004	4.56e-09	194	53	111	30	57
unique_3432	38	222	347	ENSP00000403447	180	387	2004	2.53e-07	230	66	97	67	57
unique_3432	76	178	347	ENSP00000403447	781	875	2004	3.85e-07	103	32	63	8	57
unique_3432	38	232	347	ENSP00000403447	51	241	2004	1.03e-06	205	51	130	24	57
unique_3432	76	223	347	ENSP00000403447	906	1041	2004	2.59e-06	151	40	93	18	57
unique_3432	120	178	347	ENSP00000403447	745	798	2004	5.93e-04	59	22	32	5	57
unique_3432	34	178	347	ENSP00000364163	495	620	2004	6.31e-10	148	42	81	25	57
unique_3432	36	223	347	ENSP00000364163	339	508	2004	4.56e-09	194	53	111	30	57
unique_3432	38	222	347	ENSP00000364163	180	387	2004	2.53e-07	230	66	97	67	57
unique_3432	76	178	347	ENSP00000364163	781	875	2004	3.85e-07	103	32	63	8	57
unique_3432	38	232	347	ENSP00000364163	51	241	2004	1.03e-06	205	51	130	24	57
unique_3432	76	223	347	ENSP00000364163	906	1041	2004	2.59e-06	151	40	93	18	57
unique_3432	120	178	347	ENSP00000364163	745	798	2004	5.93e-04	59	22	32	5	57
unique_3432	128	188	347	ENSP00000385639	123	179	274	1.89e-05	62	23	33	6	18
unique_3432	192	287	347	ENSP00000386147	513	605	1319	2.11e-05	97	29	63	5	36
unique_3432	147	176	347	ENSP00000386147	897	928	1319	0.005	32	15	15	2	36
unique_3432	192	287	347	ENSP00000383276	441	533	1247	2.12e-05	97	29	63	5	36
unique_3432	147	176	347	ENSP00000383276	825	856	1247	0.005	32	15	15	2	36
unique_3432	192	287	347	ENSP00000386126	513	605	1447	2.60e-05	97	29	63	5	36
unique_3432	147	176	347	ENSP00000386126	1025	1056	1447	0.006	32	15	15	2	36
unique_3432	128	183	347	ENSP00000414996	130	180	294	2.22e-04	56	20	31	5	16
unique_3432	19	94	347	ENSP00000308117	275	343	758	0.003	76	24	45	7	22
unique_3433	77	291	400	ENSP00000430686	673	905	977	7.68e-11	236	55	157	24	54
unique_3433	84	279	400	ENSP00000295754	249	465	568	7.47e-09	225	55	133	37	49
unique_3433	82	336	400	ENSP00000342838	1014	1276	1371	8.37e-09	278	59	181	38	64
unique_3433	69	283	400	ENSP00000442656	198	466	547	1.63e-07	280	69	135	76	54
unique_3435	1900	1992	2014	ENSP00000342838	1190	1278	1371	5.55e-07	95	32	55	8	5
unique_3435	1900	1998	2014	ENSP00000430686	856	950	977	0.001	100	29	65	6	5
unique_3435	1918	1985	2014	ENSP00000263798	713	779	891	0.001	69	23	43	3	3
unique_3435	1900	1990	2014	ENSP00000498670	828	914	1023	0.006	92	25	61	6	5
unique_3437	24	240	404	ENSP00000263798	516	741	891	1.97e-15	237	62	144	31	54
unique_3437	23	234	404	ENSP00000342838	1008	1227	1371	7.11e-11	236	60	136	40	52
unique_3437	15	232	404	ENSP00000498670	662	863	1023	1.91e-10	222	52	146	24	54
unique_3437	31	234	404	ENSP00000430686	681	893	977	1.71e-09	226	52	139	35	50
unique_3437	28	205	404	ENSP00000295754	246	430	568	7.09e-08	197	48	118	31	44
unique_3437	106	223	404	ENSP00000442656	319	452	547	2.80e-04	138	32	82	24	29
unique_3448	5	44	71	ENSP00000351059	327	368	388	0.009	42	15	25	2	56
unique_3466	10	117	1367	ENSP00000312082	567	691	1060	5.03e-06	128	38	67	23	8
unique_3487	51	249	581	ENSP00000430686	677	890	977	5.82e-18	218	62	133	23	34
unique_3487	31	244	581	ENSP00000295754	227	459	568	3.55e-13	243	62	142	39	37
unique_3487	54	249	581	ENSP00000263798	522	732	891	2.96e-11	215	51	141	23	34
unique_3487	54	244	581	ENSP00000342838	1015	1219	1371	2.10e-10	208	52	136	20	33
unique_3487	51	244	581	ENSP00000498670	672	857	1023	2.71e-10	197	49	134	14	33
unique_3487	37	240	581	ENSP00000442656	197	452	547	3.64e-10	271	65	124	82	35
unique_3496	63	266	293	ENSP00000403447	1634	1840	2004	1.03e-09	220	72	119	29	71
unique_3496	153	208	293	ENSP00000403447	1633	1688	2004	0.001	56	21	35	0	71
unique_3496	60	152	293	ENSP00000403447	1731	1824	2004	0.002	95	33	59	3	71
unique_3496	63	266	293	ENSP00000364163	1634	1840	2004	1.03e-09	220	72	119	29	71
unique_3496	153	208	293	ENSP00000364163	1633	1688	2004	0.001	56	21	35	0	71
unique_3496	60	152	293	ENSP00000364163	1731	1824	2004	0.002	95	33	59	3	71
unique_3595	566	811	1516	ENSP00000327801	237	470	509	7.21e-26	250	72	158	20	62
unique_3595	1378	1499	1516	ENSP00000327801	353	470	509	1.44e-18	124	44	72	8	62
unique_3595	840	991	1516	ENSP00000327801	28	175	509	1.24e-17	153	54	93	6	62
unique_3595	961	1083	1516	ENSP00000327801	353	471	509	4.50e-16	125	43	74	8	62
unique_3595	1100	1222	1516	ENSP00000327801	353	471	509	4.50e-16	125	43	74	8	62
unique_3595	1239	1361	1516	ENSP00000327801	353	471	509	4.50e-16	125	43	74	8	62
unique_3595	978	1130	1516	ENSP00000327801	27	175	509	2.30e-14	154	47	101	6	62
unique_3595	1117	1269	1516	ENSP00000327801	27	175	509	2.30e-14	154	47	101	6	62
unique_3595	1256	1408	1516	ENSP00000327801	27	175	509	2.30e-14	154	47	101	6	62
unique_3595	1395	1495	1516	ENSP00000327801	27	125	509	6.55e-13	102	34	64	4	62
unique_3595	722	856	1516	ENSP00000327801	42	164	509	1.50e-11	136	42	80	14	62
unique_3595	840	944	1516	ENSP00000327801	371	471	509	6.50e-11	107	36	63	8	62
unique_3595	1407	1498	1516	ENSP00000457262	39	125	196	5.59e-13	92	36	51	5	36
unique_3595	990	1083	1516	ENSP00000457262	39	127	196	1.69e-11	94	34	55	5	36
unique_3595	1129	1222	1516	ENSP00000457262	39	127	196	1.69e-11	94	34	55	5	36
unique_3595	1268	1361	1516	ENSP00000457262	39	127	196	1.69e-11	94	34	55	5	36
unique_3595	851	944	1516	ENSP00000457262	38	127	196	2.29e-10	95	31	58	6	36
unique_3595	725	803	1516	ENSP00000457262	45	118	196	3.05e-09	81	30	42	9	36
unique_3596	218	512	609	ENSP00000478081	161	443	624	5.38e-12	322	79	177	66	48
unique_3596	219	512	609	ENSP00000484952	115	391	795	1.20e-11	324	85	162	77	48
unique_3614	68	326	542	ENSP00000342838	1015	1276	1371	3.11e-08	280	66	175	39	48
unique_3614	69	273	542	ENSP00000498670	676	863	1023	1.13e-06	211	52	130	29	38
unique_3614	123	289	542	ENSP00000430686	734	907	977	3.04e-05	188	52	101	35	31
unique_3623	861	1130	1241	ENSP00000478081	191	453	624	9.76e-12	304	71	158	75	22
unique_3623	835	1130	1241	ENSP00000484952	97	401	795	1.64e-09	340	78	183	79	24
unique_3661	15	283	493	ENSP00000430686	673	936	977	5.58e-06	293	69	171	53	55
unique_3661	130	283	493	ENSP00000263798	634	778	891	1.18e-05	155	35	109	11	31
unique_3661	99	220	493	ENSP00000442656	317	452	547	8.07e-05	139	37	82	20	25
unique_3661	102	213	493	ENSP00000295754	322	442	568	1.18e-04	124	37	72	15	23
unique_3661	138	283	493	ENSP00000342838	1134	1270	1371	4.47e-04	151	33	99	19	30
unique_3662	468	594	1213	ENSP00000346990	380	492	496	1.63e-04	128	37	75	16	10
unique_3673	1612	1659	3601	ENSP00000464447	383	429	460	0.002	48	17	30	1	1
unique_3673	1612	1659	3601	ENSP00000261601	418	464	495	0.003	48	17	30	1	1
unique_3704	440	601	630	ENSP00000342838	1118	1268	1371	7.22e-05	172	41	100	31	26
unique_3704	465	611	630	ENSP00000295754	375	538	568	3.01e-04	166	41	104	21	23
unique_3704	464	537	630	ENSP00000442656	371	452	547	5.39e-04	82	24	50	8	12
unique_3704	447	543	630	ENSP00000430686	794	894	977	0.002	110	27	61	22	15
unique_3704	457	573	630	ENSP00000263798	643	755	891	0.002	119	28	83	8	19
unique_3726	383	454	2495	ENSP00000423517	739	818	821	0.001	80	23	49	8	3
unique_3726	383	454	2495	ENSP00000478469	739	818	821	0.001	80	23	49	8	3
unique_3726	383	454	2495	ENSP00000484862	739	818	821	0.001	80	23	49	8	3
unique_3748	8	84	533	ENSP00000328968	1236	1317	2017	4.21e-04	82	28	49	5	14
unique_3759	367	525	540	ENSP00000500732	143	296	313	4.40e-31	159	62	92	5	29
unique_3777	122	378	603	ENSP00000430686	669	942	977	6.14e-15	281	82	168	31	43
unique_3777	97	372	603	ENSP00000342838	974	1270	1371	4.06e-11	308	77	188	43	46
unique_3777	126	337	603	ENSP00000498670	670	876	1023	5.65e-11	219	49	151	19	35
unique_3777	132	370	603	ENSP00000263798	522	776	891	1.65e-10	267	68	159	40	40
unique_3777	197	315	603	ENSP00000442656	318	452	547	1.09e-05	141	41	72	28	20
unique_3777	244	315	603	ENSP00000295754	375	455	568	1.40e-05	84	24	45	15	12
unique_3829	1038	1289	1476	ENSP00000430686	678	941	977	4.88e-17	271	74	171	26	17
unique_3829	1027	1284	1476	ENSP00000263798	503	778	891	8.31e-14	285	64	185	36	17
unique_3829	1040	1290	1476	ENSP00000342838	1015	1276	1371	3.46e-13	269	64	180	25	17
unique_3829	1027	1289	1476	ENSP00000498670	661	913	1023	8.48e-07	271	61	184	26	18
unique_3829	1042	1234	1476	ENSP00000295754	250	461	568	2.72e-06	230	56	119	55	13
unique_3829	1104	1246	1476	ENSP00000442656	316	468	547	2.66e-05	163	45	88	30	10
unique_3846	153	347	662	ENSP00000503139	47	226	574	6.68e-05	201	44	130	27	29
unique_3878	50	133	205	ENSP00000263798	638	727	891	4.06e-06	91	27	56	8	41
unique_3878	50	133	205	ENSP00000342838	1130	1219	1371	9.71e-05	91	27	56	8	41
unique_3878	62	131	205	ENSP00000442656	371	454	547	2.33e-04	84	27	43	14	34
unique_3878	50	169	205	ENSP00000430686	799	942	977	0.002	146	33	85	28	59
unique_3878	63	147	205	ENSP00000295754	375	469	568	0.004	99	28	53	18	41
unique_3936	488	573	697	ENSP00000327599	148	234	294	0.002	90	28	55	7	12
unique_3943	186	443	512	ENSP00000478081	188	451	624	9.28e-11	292	76	154	62	50
unique_3943	199	432	512	ENSP00000484952	149	382	795	9.16e-09	267	68	133	66	46
unique_4004	374	533	555	ENSP00000503139	401	552	574	2.69e-06	165	47	100	18	49
unique_4004	19	132	555	ENSP00000503139	33	149	574	4.14e-05	118	31	82	5	49
unique_4007	19	563	567	ENSP00000503139	33	552	574	9.90e-11	575	136	354	85	96
unique_4018	110	211	216	ENSP00000423517	725	819	821	4.53e-04	105	30	62	13	48
unique_4018	108	196	216	ENSP00000423517	741	819	821	0.001	89	26	53	10	48
unique_4018	110	211	216	ENSP00000478469	725	819	821	4.53e-04	105	30	62	13	48
unique_4018	108	196	216	ENSP00000478469	741	819	821	0.001	89	26	53	10	48
unique_4018	110	211	216	ENSP00000484862	725	819	821	4.53e-04	105	30	62	13	48
unique_4018	108	196	216	ENSP00000484862	741	819	821	0.001	89	26	53	10	48
unique_4070	147	569	683	ENSP00000403447	569	1041	2004	1.91e-10	512	129	255	128	64
unique_4070	135	292	683	ENSP00000403447	939	1083	2004	8.77e-09	162	51	90	21	64
unique_4070	146	523	683	ENSP00000403447	136	509	2004	1.12e-08	415	101	236	78	64
unique_4070	145	519	683	ENSP00000403447	745	1079	2004	1.17e-08	381	91	238	52	64
unique_4070	149	520	683	ENSP00000403447	337	722	2004	2.09e-04	425	91	242	92	64
unique_4070	147	569	683	ENSP00000364163	569	1041	2004	1.91e-10	512	129	255	128	64
unique_4070	135	292	683	ENSP00000364163	939	1083	2004	8.77e-09	162	51	90	21	64
unique_4070	146	523	683	ENSP00000364163	136	509	2004	1.12e-08	415	101	236	78	64
unique_4070	145	519	683	ENSP00000364163	745	1079	2004	1.17e-08	381	91	238	52	64
unique_4070	149	520	683	ENSP00000364163	337	722	2004	2.09e-04	425	91	242	92	64
unique_4070	130	263	683	ENSP00000460548	30	157	641	2.34e-07	139	44	79	16	37
unique_4070	461	580	683	ENSP00000460548	44	164	641	0.008	129	34	78	17	37
unique_4084	342	562	639	ENSP00000351554	195	405	725	0.003	225	50	157	18	35
unique_4094	75	207	318	ENSP00000447255	76	200	444	2.50e-04	137	36	85	16	42
unique_4096	964	1097	1686	ENSP00000360170	66	205	461	0.002	141	33	100	8	15
unique_4096	1060	1213	1686	ENSP00000360170	78	240	461	0.003	165	38	114	13	15
unique_4097	123	234	8427	ENSP00000254301	6	111	251	3.76e-06	117	41	60	16	1
unique_4143	66	126	193	ENSP00000351605	551	614	707	0.007	64	20	41	3	32
unique_4147	80	323	455	ENSP00000217456	112	327	417	2.11e-27	246	79	135	32	54
unique_4151	1358	1735	2268	ENSP00000498132	51	399	641	7.98e-21	393	94	240	59	17
unique_4203	72	231	296	ENSP00000286574	177	338	380	7.48e-17	163	56	103	4	79
unique_4203	46	201	296	ENSP00000286574	182	339	380	3.35e-12	159	51	104	4	79
unique_4203	165	277	296	ENSP00000286574	175	274	380	1.48e-04	114	36	63	15	79
unique_4203	156	278	296	ENSP00000286574	198	307	380	2.70e-04	128	36	69	23	79
unique_4203	41	286	296	ENSP00000403447	117	440	2004	8.06e-08	328	84	158	86	86
unique_4203	39	292	296	ENSP00000403447	591	857	2004	6.45e-07	284	80	157	47	86
unique_4203	61	276	296	ENSP00000403447	868	1125	2004	2.96e-06	266	73	135	58	86
unique_4203	61	293	296	ENSP00000403447	103	369	2004	4.94e-06	278	75	147	56	86
unique_4203	39	278	296	ENSP00000403447	278	550	2004	1.57e-05	281	76	156	49	86
unique_4203	53	281	296	ENSP00000403447	669	933	2004	1.66e-04	267	72	155	40	86
unique_4203	42	234	296	ENSP00000403447	772	1007	2004	0.004	236	64	129	43	86
unique_4203	40	277	296	ENSP00000403447	440	689	2004	0.006	271	70	147	54	86
unique_4203	41	286	296	ENSP00000364163	117	440	2004	8.06e-08	328	84	158	86	86
unique_4203	39	292	296	ENSP00000364163	591	857	2004	6.45e-07	284	80	157	47	86
unique_4203	61	276	296	ENSP00000364163	868	1125	2004	2.96e-06	266	73	135	58	86
unique_4203	61	293	296	ENSP00000364163	103	369	2004	4.94e-06	278	75	147	56	86
unique_4203	39	278	296	ENSP00000364163	278	550	2004	1.57e-05	281	76	156	49	86
unique_4203	53	281	296	ENSP00000364163	669	933	2004	1.66e-04	267	72	155	40	86
unique_4203	42	234	296	ENSP00000364163	772	1007	2004	0.004	236	64	129	43	86
unique_4203	40	277	296	ENSP00000364163	440	689	2004	0.006	271	70	147	54	86
unique_4203	61	173	296	ENSP00000386367	479	618	789	1.25e-05	144	49	60	35	38
unique_4203	50	118	296	ENSP00000404546	568	646	799	1.84e-04	79	32	37	10	23
unique_4203	50	118	296	ENSP00000504508	568	646	826	1.91e-04	79	32	37	10	23
unique_4203	143	199	296	ENSP00000430686	123	194	977	2.09e-04	72	22	35	15	32
unique_4203	254	291	296	ENSP00000430686	123	163	977	0.001	41	15	23	3	32
unique_4203	125	199	296	ENSP00000296575	594	666	701	0.003	75	26	47	2	48
unique_4203	40	106	296	ENSP00000296575	602	669	701	0.003	69	26	40	3	48
unique_4203	42	114	296	ENSP00000367064	400	480	3624	0.004	84	32	38	14	25
unique_4203	187	277	296	ENSP00000400217	489	574	1806	0.005	100	34	43	23	31
unique_4203	187	277	296	ENSP00000200181	489	574	1823	0.005	100	34	43	23	31
unique_4265	331	571	602	ENSP00000271651	129	317	330	1.35e-19	243	75	112	56	40
unique_4287	350	447	540	ENSP00000342838	1118	1215	1371	1.53e-04	108	27	61	20	18
unique_4287	374	447	540	ENSP00000442656	371	452	547	6.14e-04	82	23	51	8	14
unique_4287	375	521	540	ENSP00000295754	375	538	568	7.64e-04	166	40	105	21	27
unique_4287	357	453	540	ENSP00000430686	794	894	977	0.001	110	26	62	22	18
unique_4287	367	483	540	ENSP00000263798	643	755	891	0.002	119	28	83	8	22
unique_4330	340	400	600	ENSP00000295754	341	401	568	3.76e-04	70	22	30	18	10
unique_4366	781	942	974	ENSP00000342838	1122	1274	1371	2.27e-05	168	40	107	21	17
unique_4366	797	942	974	ENSP00000263798	646	782	891	0.009	147	34	102	11	15
unique_4373	60	164	225	ENSP00000248668	112	227	772	3.95e-04	116	36	69	11	47
unique_4373	81	138	225	ENSP00000312082	141	198	1060	0.006	61	25	30	6	26
unique_4374	150	321	334	ENSP00000403447	880	1039	2004	1.67e-06	181	49	102	30	51
unique_4374	179	295	334	ENSP00000403447	749	853	2004	3.25e-05	118	39	65	14	51
unique_4374	181	255	334	ENSP00000403447	497	564	2004	0.003	76	26	41	9	51
unique_4374	150	321	334	ENSP00000364163	880	1039	2004	1.67e-06	181	49	102	30	51
unique_4374	179	295	334	ENSP00000364163	749	853	2004	3.25e-05	118	39	65	14	51
unique_4374	181	255	334	ENSP00000364163	497	564	2004	0.003	76	26	41	9	51
unique_4374	178	273	334	ENSP00000308117	251	341	758	0.003	100	33	54	13	29
unique_4428	482	619	706	ENSP00000498670	742	863	1023	0.001	141	36	83	22	20
unique_4428	432	678	706	ENSP00000342838	1044	1276	1371	0.009	280	65	135	80	35
unique_4437	2514	2723	3001	ENSP00000460548	29	246	641	1.18e-13	233	69	126	38	7
unique_4437	2475	2661	3001	ENSP00000367064	270	452	3624	3.33e-10	198	59	113	26	7
unique_4437	2456	2645	3001	ENSP00000367064	118	347	3624	4.12e-09	238	63	119	56	7
unique_4437	2489	2640	3001	ENSP00000403447	571	723	2004	2.27e-09	163	48	94	21	7
unique_4437	2489	2640	3001	ENSP00000403447	414	583	2004	7.81e-08	186	54	82	50	7
unique_4437	2467	2640	3001	ENSP00000403447	932	1081	2004	2.53e-06	181	53	90	38	7
unique_4437	2454	2650	3001	ENSP00000403447	267	484	2004	3.68e-06	233	60	122	51	7
unique_4437	2492	2640	3001	ENSP00000403447	179	349	2004	9.34e-05	177	51	92	34	7
unique_4437	2489	2640	3001	ENSP00000364163	571	723	2004	2.27e-09	163	48	94	21	7
unique_4437	2489	2640	3001	ENSP00000364163	414	583	2004	7.81e-08	186	54	82	50	7
unique_4437	2467	2640	3001	ENSP00000364163	932	1081	2004	2.53e-06	181	53	90	38	7
unique_4437	2454	2650	3001	ENSP00000364163	267	484	2004	3.68e-06	233	60	122	51	7
unique_4437	2492	2640	3001	ENSP00000364163	179	349	2004	9.34e-05	177	51	92	34	7
unique_4437	2556	2646	3001	ENSP00000385639	98	177	274	9.54e-06	94	31	46	17	5
unique_4437	2492	2552	3001	ENSP00000385639	122	179	274	3.61e-05	62	24	33	5	5
unique_4437	2499	2537	3001	ENSP00000386126	255	293	1447	4.10e-04	39	16	23	0	1
unique_4437	2503	2538	3001	ENSP00000386126	502	537	1447	5.51e-04	36	16	20	0	1
unique_4437	2499	2537	3001	ENSP00000386147	255	293	1319	4.34e-04	39	16	23	0	1
unique_4437	2503	2538	3001	ENSP00000386147	502	537	1319	6.61e-04	36	16	20	0	1
unique_4437	2499	2537	3001	ENSP00000383276	183	221	1247	4.65e-04	39	16	23	0	1
unique_4437	2503	2538	3001	ENSP00000383276	430	465	1247	6.79e-04	36	16	20	0	1
unique_4437	2581	2645	3001	ENSP00000308117	283	350	758	0.002	73	26	34	13	2
unique_4456	135	266	562	ENSP00000403447	1660	1791	2004	3.25e-05	132	45	87	0	37
unique_4456	169	342	562	ENSP00000403447	1580	1761	2004	0.004	191	60	105	26	37
unique_4456	135	266	562	ENSP00000364163	1660	1791	2004	3.25e-05	132	45	87	0	37
unique_4456	169	342	562	ENSP00000364163	1580	1761	2004	0.004	191	60	105	26	37
unique_4468	18	554	574	ENSP00000503139	21	555	574	0.0	537	296	239	2	94
unique_4478	211	446	563	ENSP00000263798	516	728	891	1.77e-06	250	51	148	51	42
unique_4478	212	535	563	ENSP00000430686	675	960	977	9.19e-06	343	72	195	76	58
unique_4478	278	384	563	ENSP00000442656	315	425	547	0.002	115	33	70	12	19
unique_4514	470	674	2227	ENSP00000430686	682	903	977	4.17e-09	229	58	140	31	9
unique_4514	466	674	2227	ENSP00000498670	673	875	1023	4.12e-06	222	48	142	32	9
unique_4570	925	1028	2564	ENSP00000423517	738	820	821	6.87e-05	106	33	48	25	4
unique_4570	964	1028	2564	ENSP00000423517	737	802	821	8.35e-05	69	29	33	7	4
unique_4570	975	1030	2564	ENSP00000423517	729	786	821	2.51e-04	60	26	28	6	4
unique_4570	925	1028	2564	ENSP00000478469	738	820	821	6.87e-05	106	33	48	25	4
unique_4570	964	1028	2564	ENSP00000478469	737	802	821	8.35e-05	69	29	33	7	4
unique_4570	975	1030	2564	ENSP00000478469	729	786	821	2.51e-04	60	26	28	6	4
unique_4570	925	1028	2564	ENSP00000484862	738	820	821	6.87e-05	106	33	48	25	4
unique_4570	964	1028	2564	ENSP00000484862	737	802	821	8.35e-05	69	29	33	7	4
unique_4570	975	1030	2564	ENSP00000484862	729	786	821	2.51e-04	60	26	28	6	4
unique_4570	942	1025	2564	ENSP00000254301	32	117	251	0.007	86	23	61	2	3
unique_4587	175	233	420	ENSP00000344972	268	325	899	0.004	59	23	35	1	14
unique_4597	109	316	359	ENSP00000430686	679	911	977	2.34e-15	245	65	131	49	58
unique_4597	77	300	359	ENSP00000295754	219	458	568	6.51e-15	249	67	148	34	62
unique_4597	106	306	359	ENSP00000263798	518	733	891	3.48e-13	218	55	144	19	56
unique_4597	112	300	359	ENSP00000342838	1017	1218	1371	6.90e-13	209	53	129	27	53
unique_4597	89	306	359	ENSP00000498670	653	863	1023	8.14e-10	226	50	153	23	61
unique_4597	181	297	359	ENSP00000442656	321	452	547	4.32e-08	133	39	77	17	33
unique_4604	6001	6110	11945	ENSP00000344972	215	323	899	0.001	125	38	56	31	1
unique_4643	80	656	666	ENSP00000503139	13	555	574	1.97e-119	578	204	338	36	87
unique_4649	992	1233	1446	ENSP00000381475	101	276	669	3.20e-06	245	61	112	72	21
unique_4649	637	702	1446	ENSP00000381475	201	264	669	0.003	66	22	42	2	21
unique_4649	992	1222	1446	ENSP00000339744	110	271	678	4.18e-06	231	58	104	69	21
unique_4649	637	702	1446	ENSP00000339744	210	273	678	0.003	66	22	42	2	21
unique_4649	992	1222	1446	ENSP00000381467	99	260	667	4.68e-06	231	58	104	69	21
unique_4649	637	702	1446	ENSP00000381467	199	262	667	0.003	66	22	42	2	21
unique_4649	987	1218	1446	ENSP00000478255	403	570	1281	4.94e-05	233	63	104	66	18
unique_4649	657	688	1446	ENSP00000478255	1176	1207	1281	0.004	32	16	16	0	18
unique_4649	993	1029	1446	ENSP00000478255	1052	1087	1281	0.008	37	16	20	1	18
unique_4649	984	1028	1446	ENSP00000263094	814	858	2147	0.001	45	18	27	0	3
unique_4649	359	468	1446	ENSP00000497274	652	770	1546	0.002	125	34	70	21	21
unique_4649	994	1026	1446	ENSP00000497274	654	686	1546	0.004	33	15	18	0	21
unique_4649	1177	1341	1446	ENSP00000497274	761	944	1546	0.006	186	47	116	23	21
unique_4649	985	1026	1446	ENSP00000494609	421	460	1326	0.003	42	18	22	2	9
unique_4649	636	716	1446	ENSP00000494609	517	597	1326	0.008	84	26	52	6	9
unique_4649	985	1026	1446	ENSP00000487081	421	460	860	0.003	42	18	22	2	9
unique_4649	636	716	1446	ENSP00000487081	517	597	860	0.008	84	26	52	6	9
unique_4722	453	698	949	ENSP00000430686	671	934	977	3.50e-15	273	67	170	36	26
unique_4722	453	698	949	ENSP00000263798	512	776	891	4.58e-15	267	66	178	23	26
unique_4722	451	698	949	ENSP00000498670	664	906	1023	3.80e-12	252	59	180	13	26
unique_4722	527	649	949	ENSP00000442656	315	454	547	3.66e-07	141	40	82	19	13
unique_4722	434	698	949	ENSP00000342838	987	1268	1371	7.51e-07	288	65	194	29	28
unique_4722	447	649	949	ENSP00000295754	235	457	568	1.29e-06	234	55	137	42	21
unique_4723	232	487	490	ENSP00000320043	21	226	231	9.68e-39	256	85	121	50	52
unique_4786	58	206	211	ENSP00000423517	699	819	821	7.01e-04	152	36	82	34	71
unique_4786	58	206	211	ENSP00000478469	699	819	821	7.01e-04	152	36	82	34	71
unique_4786	58	206	211	ENSP00000484862	699	819	821	7.01e-04	152	36	82	34	71
unique_4809	284	388	493	ENSP00000263798	635	740	891	1.09e-04	108	25	78	5	21
unique_4809	229	374	493	ENSP00000430686	724	884	977	1.60e-04	168	39	100	29	30
unique_4811	194	439	511	ENSP00000430686	671	934	977	3.57e-19	275	70	165	40	48
unique_4811	199	450	511	ENSP00000263798	518	789	891	1.58e-15	273	59	192	22	49
unique_4811	190	399	511	ENSP00000498670	662	865	1023	1.27e-11	212	55	147	10	41
unique_4811	205	395	511	ENSP00000342838	1017	1224	1371	1.21e-10	208	50	141	17	37
unique_4811	205	390	511	ENSP00000295754	250	457	568	8.73e-07	216	54	124	38	36
unique_4811	274	369	511	ENSP00000442656	318	427	547	8.12e-05	111	31	64	16	19
unique_4834	163	207	260	ENSP00000366115	87	135	248	0.007	49	14	31	4	17
unique_4834	163	207	260	ENSP00000414489	87	135	248	0.007	49	14	31	4	17
unique_4834	163	207	260	ENSP00000389221	87	135	248	0.007	49	14	31	4	17
unique_4834	163	207	260	ENSP00000373017	87	135	248	0.007	49	14	31	4	17
unique_4960	550	631	1909	ENSP00000263798	603	680	891	2.44e-05	86	26	48	12	4
unique_4960	480	629	1909	ENSP00000342838	1036	1170	1371	6.12e-05	157	44	84	29	8
unique_4960	539	629	1909	ENSP00000430686	746	839	977	2.11e-04	94	26	65	3	5
unique_4960	576	631	1909	ENSP00000295754	343	404	568	0.002	62	21	35	6	3
unique_4960	602	628	1909	ENSP00000442656	372	398	547	0.005	27	14	13	0	1
unique_4973	12	109	238	ENSP00000423517	711	808	821	0.006	105	33	58	14	41
unique_4973	12	109	238	ENSP00000478469	711	808	821	0.006	105	33	58	14	41
unique_4973	12	109	238	ENSP00000484862	711	808	821	0.006	105	33	58	14	41
unique_4991	273	408	552	ENSP00000442656	372	533	547	4.19e-07	167	41	90	36	25
unique_4991	273	358	552	ENSP00000295754	375	465	568	5.39e-05	94	27	56	11	16
unique_4991	172	393	552	ENSP00000263798	536	762	891	4.59e-04	241	56	152	33	40
unique_5025	295	715	1029	ENSP00000457473	94	496	618	9.72e-13	437	98	289	50	41
unique_5025	295	751	1029	ENSP00000496348	82	515	600	8.35e-10	468	88	335	45	44
unique_5025	295	751	1029	ENSP00000496390	82	515	600	8.35e-10	468	88	335	45	44
unique_5025	295	751	1029	ENSP00000287766	82	515	600	8.35e-10	468	88	335	45	44
unique_5042	137	219	359	ENSP00000327801	366	447	509	6.18e-05	83	21	61	1	32
unique_5042	140	252	359	ENSP00000327801	26	135	509	4.86e-04	115	31	77	7	32
unique_5042	159	285	359	ENSP00000457262	44	171	196	3.59e-04	138	32	85	21	35
unique_5057	168	221	229	ENSP00000236192	51	104	142	1.93e-09	54	24	30	0	24
unique_5058	219	462	681	ENSP00000430686	682	941	977	9.05e-13	267	73	164	30	36
unique_5058	219	462	681	ENSP00000342838	1017	1275	1371	5.24e-11	265	68	170	27	36
unique_5058	219	422	681	ENSP00000498670	677	876	1023	1.34e-10	212	53	139	20	30
unique_5058	216	457	681	ENSP00000263798	521	778	891	6.67e-10	265	67	168	30	36
unique_5058	217	400	681	ENSP00000295754	248	455	568	4.57e-05	216	53	123	40	27
unique_5070	199	254	1316	ENSP00000264832	66	123	533	0.005	60	24	30	6	4
unique_5079	156	248	652	ENSP00000503139	47	143	574	2.06e-08	97	30	63	4	14
unique_5086	262	462	608	ENSP00000403447	951	1135	2004	3.64e-06	203	54	129	20	39
unique_5086	228	424	608	ENSP00000403447	842	1051	2004	0.001	238	56	113	69	39
unique_5086	262	462	608	ENSP00000364163	951	1135	2004	3.64e-06	203	54	129	20	39
unique_5086	228	424	608	ENSP00000364163	842	1051	2004	0.001	238	56	113	69	39
unique_5086	239	360	608	ENSP00000460548	27	142	641	0.006	125	38	75	12	20
unique_5089	30	115	296	ENSP00000437940	300	382	557	4.72e-04	86	26	57	3	29
unique_5105	425	522	957	ENSP00000367230	386	467	473	8.91e-04	98	26	56	16	10
unique_5112	195	488	570	ENSP00000261601	106	461	495	1.78e-04	383	87	180	116	52
unique_5112	195	488	570	ENSP00000464447	71	426	460	2.13e-04	383	87	180	116	52
unique_5125	755	986	1014	ENSP00000478081	245	484	624	2.56e-05	271	66	135	70	23
unique_5125	755	966	1014	ENSP00000484952	193	402	795	0.004	232	54	136	42	21
unique_5143	1	68	2856	ENSP00000344972	261	324	899	5.08e-04	68	25	39	4	2
unique_5151	276	363	1151	ENSP00000344972	252	334	899	0.004	88	27	56	5	8
unique_5168	248	428	893	ENSP00000171887	47	197	1736	2.92e-09	185	43	104	38	20
unique_5172	1126	1408	2811	ENSP00000263798	486	776	891	1.10e-10	316	69	189	58	10
unique_5172	1158	1408	2811	ENSP00000430686	668	934	977	4.10e-10	284	70	164	50	9
unique_5172	1171	1375	2811	ENSP00000498670	676	872	1023	3.64e-09	209	50	143	16	7
unique_5172	1172	1408	2811	ENSP00000342838	1017	1268	1371	8.76e-09	259	59	171	29	8
unique_5172	1222	1409	2811	ENSP00000295754	299	529	568	0.005	235	53	131	51	7
unique_5172	1239	1359	2811	ENSP00000442656	318	454	547	0.008	141	36	81	24	4
unique_5199	86	203	310	ENSP00000223051	689	797	802	0.002	123	33	71	19	38
unique_5210	7	197	350	ENSP00000430686	680	884	977	4.92e-12	210	60	126	24	55
unique_5210	8	297	350	ENSP00000295754	249	546	568	2.24e-11	319	86	183	50	83
unique_5210	6	196	350	ENSP00000342838	1014	1217	1371	3.59e-06	217	56	122	39	55
unique_5210	7	196	350	ENSP00000442656	211	454	547	3.90e-04	252	56	126	70	54
unique_5227	997	1256	1364	ENSP00000478081	197	453	624	2.19e-10	280	70	167	43	19
unique_5227	982	1264	1364	ENSP00000484952	122	409	795	4.23e-10	311	78	182	51	21
unique_5265	105	162	214	ENSP00000327801	384	443	509	0.001	60	15	43	2	27
unique_5265	107	162	214	ENSP00000327801	42	102	509	0.009	61	18	38	5	27
unique_5266	1634	1701	2130	ENSP00000342838	1127	1196	1371	4.83e-05	72	21	45	6	3
unique_5266	1449	1714	2130	ENSP00000442656	174	440	547	1.04e-04	296	70	167	59	12
unique_5266	1641	1677	2130	ENSP00000430686	803	839	977	1.77e-04	37	15	22	0	2
unique_5266	1651	1701	2130	ENSP00000295754	376	430	568	3.86e-04	55	24	27	4	2
unique_5266	1616	1677	2130	ENSP00000263798	617	678	891	0.003	62	18	44	0	3
unique_5285	53	423	811	ENSP00000339744	47	372	678	8.49e-47	372	119	206	47	77
unique_5285	498	748	811	ENSP00000339744	375	613	678	3.57e-11	258	63	169	26	77
unique_5285	53	423	811	ENSP00000381475	38	363	669	9.56e-47	372	119	206	47	77
unique_5285	498	748	811	ENSP00000381475	366	604	669	3.57e-11	258	63	169	26	77
unique_5285	53	423	811	ENSP00000381467	36	361	667	1.01e-46	372	119	206	47	77
unique_5285	498	748	811	ENSP00000381467	364	602	667	5.20e-11	258	63	169	26	77
unique_5285	101	364	811	ENSP00000263094	1766	2017	2147	2.62e-18	271	76	169	26	33
unique_5285	145	354	811	ENSP00000263094	823	1020	2147	1.88e-14	214	65	129	20	33
unique_5285	138	349	811	ENSP00000478255	402	611	1281	3.73e-16	220	65	137	18	26
unique_5285	138	333	811	ENSP00000478255	1045	1236	1281	1.69e-15	201	62	125	14	26
unique_5285	145	378	811	ENSP00000494609	427	639	1326	2.19e-07	237	50	160	27	29
unique_5285	145	378	811	ENSP00000487081	427	639	860	3.73e-07	242	50	155	37	29
unique_5285	156	361	811	ENSP00000497274	664	850	1546	1.11e-05	209	45	139	25	27
unique_5285	144	357	811	ENSP00000497274	1315	1519	1546	4.62e-04	221	46	152	23	27
unique_5305	140	307	547	ENSP00000263798	513	696	891	2.35e-13	189	51	112	26	31
unique_5305	113	372	547	ENSP00000342838	971	1223	1371	1.96e-10	291	74	148	69	48
unique_5305	77	369	547	ENSP00000430686	626	886	977	2.39e-07	313	71	170	72	54
unique_5305	141	368	547	ENSP00000498670	668	857	1023	3.44e-05	235	51	132	52	42
unique_5305	247	366	547	ENSP00000295754	347	457	568	4.48e-05	134	36	61	37	22
unique_5312	8	273	289	ENSP00000484113	4	270	273	2.19e-95	268	137	128	3	92
unique_5364	1	52	112	ENSP00000504728	26	81	449	0.005	56	15	37	4	46
unique_5364	1	52	112	ENSP00000429036	26	81	449	0.005	56	15	37	4	46
unique_5374	2888	2979	3396	ENSP00000351605	580	670	707	0.005	98	35	50	13	3
unique_5379	541	645	2074	ENSP00000423517	712	820	821	1.90e-05	110	40	64	6	6
unique_5379	513	629	2074	ENSP00000423517	703	819	821	0.004	122	42	70	10	6
unique_5379	541	645	2074	ENSP00000478469	712	820	821	1.90e-05	110	40	64	6	6
unique_5379	513	629	2074	ENSP00000478469	703	819	821	0.004	122	42	70	10	6
unique_5379	541	645	2074	ENSP00000484862	712	820	821	1.90e-05	110	40	64	6	6
unique_5379	513	629	2074	ENSP00000484862	703	819	821	0.004	122	42	70	10	6
unique_5379	866	994	2074	ENSP00000344972	219	340	899	0.002	137	44	70	23	6
unique_5395	75	264	368	ENSP00000312082	548	764	1060	1.03e-12	222	67	118	37	65
unique_5395	93	249	368	ENSP00000312082	301	455	1060	2.50e-04	173	45	94	34	65
unique_5395	76	313	368	ENSP00000312082	144	448	1060	0.003	325	81	137	107	65
unique_5395	22	313	368	ENSP00000327336	31	312	369	1.70e-09	309	81	184	44	79
unique_5395	78	313	368	ENSP00000216241	65	312	763	2.67e-08	252	75	157	20	73
unique_5395	102	316	368	ENSP00000216241	430	680	763	2.84e-07	251	64	151	36	73
unique_5395	56	286	368	ENSP00000216241	58	310	763	3.26e-07	253	67	164	22	73
unique_5395	166	315	368	ENSP00000216241	428	607	763	7.38e-04	181	47	102	32	73
unique_5395	178	323	368	ENSP00000216241	82	228	763	0.001	147	44	102	1	73
unique_5395	121	317	368	ENSP00000248668	70	258	772	2.73e-08	210	61	115	34	54
unique_5395	144	327	368	ENSP00000406367	87	260	1339	8.63e-05	193	51	114	28	50
unique_5398	3713	3796	4195	ENSP00000423517	729	811	821	8.60e-04	85	26	56	3	2
unique_5398	3713	3796	4195	ENSP00000478469	729	811	821	8.60e-04	85	26	56	3	2
unique_5398	3713	3796	4195	ENSP00000484862	729	811	821	8.60e-04	85	26	56	3	2
unique_5401	42	253	392	ENSP00000263798	514	735	891	6.20e-11	232	63	139	30	54
unique_5401	33	265	392	ENSP00000430686	656	905	977	1.40e-10	263	69	151	43	59
unique_5401	48	245	392	ENSP00000498670	673	856	1023	7.71e-08	208	52	122	34	51
unique_5401	50	244	392	ENSP00000342838	1015	1217	1371	2.00e-07	218	59	121	38	50
unique_5401	44	244	392	ENSP00000295754	242	457	568	3.22e-04	238	56	123	59	51
unique_5410	217	296	616	ENSP00000491290	137	221	509	0.009	85	22	58	5	13
unique_5410	217	296	616	ENSP00000379815	137	221	509	0.009	85	22	58	5	13
unique_5412	740	939	4624	ENSP00000344972	227	434	899	0.002	212	52	144	16	4
unique_5413	480	543	639	ENSP00000442656	371	448	547	0.002	79	25	38	16	10
unique_5417	179	332	665	ENSP00000430686	673	838	977	1.03e-08	169	49	102	18	23
unique_5417	189	468	665	ENSP00000342838	1018	1268	1371	1.28e-07	292	67	172	53	42
unique_5417	177	314	665	ENSP00000498670	665	803	1023	6.93e-04	145	40	92	13	21
unique_5460	526	796	797	ENSP00000478255	410	645	1281	7.24e-23	271	75	161	35	61
unique_5460	510	780	797	ENSP00000478255	1037	1274	1281	7.43e-23	272	79	158	35	61
unique_5460	163	359	797	ENSP00000478255	146	341	1281	4.14e-08	205	52	136	17	61
unique_5460	541	778	797	ENSP00000497274	1332	1533	1546	6.87e-18	239	74	127	38	37
unique_5460	505	797	797	ENSP00000497274	634	880	1546	5.32e-15	294	72	174	48	37
unique_5460	505	778	797	ENSP00000487081	404	632	860	2.53e-14	278	65	160	53	34
unique_5460	505	778	797	ENSP00000494609	404	632	1326	3.30e-14	278	65	160	53	35
unique_5460	505	784	797	ENSP00000494609	1037	1277	1326	4.77e-10	280	66	175	39	35
unique_5460	525	769	797	ENSP00000263094	823	1040	2147	7.36e-09	250	67	146	37	31
unique_5460	519	718	797	ENSP00000263094	1788	1984	2147	4.96e-07	215	53	129	33	31
unique_5460	521	767	797	ENSP00000381475	98	307	669	9.66e-07	250	61	146	43	31
unique_5460	521	767	797	ENSP00000381467	96	305	667	1.07e-06	250	61	146	43	31
unique_5460	521	767	797	ENSP00000339744	107	316	678	1.28e-06	250	61	146	43	31
unique_5466	703	794	810	ENSP00000423517	719	820	821	4.33e-04	102	37	55	10	12
unique_5466	719	798	810	ENSP00000423517	729	806	821	0.002	86	34	38	14	12
unique_5466	703	794	810	ENSP00000478469	719	820	821	4.33e-04	102	37	55	10	12
unique_5466	719	798	810	ENSP00000478469	729	806	821	0.002	86	34	38	14	12
unique_5466	703	794	810	ENSP00000484862	719	820	821	4.33e-04	102	37	55	10	12
unique_5466	719	798	810	ENSP00000484862	729	806	821	0.002	86	34	38	14	12
unique_5482	220	716	1036	ENSP00000457473	59	513	618	3.84e-58	508	157	287	64	48
unique_5482	220	707	1036	ENSP00000496348	47	479	600	8.99e-56	496	148	277	71	47
unique_5482	220	707	1036	ENSP00000496390	47	479	600	8.99e-56	496	148	277	71	47
unique_5482	220	707	1036	ENSP00000287766	47	479	600	8.99e-56	496	148	277	71	47
unique_5509	107	317	708	ENSP00000358665	28	248	525	1.38e-06	226	58	148	20	56
unique_5509	460	646	708	ENSP00000358665	317	463	525	9.83e-06	187	45	102	40	56
unique_5518	1451	1572	4500	ENSP00000263798	601	726	891	3.33e-11	126	36	86	4	3
unique_5518	1443	1582	4500	ENSP00000342838	1081	1229	1371	4.20e-10	149	40	100	9	3
unique_5518	1444	1571	4500	ENSP00000295754	316	457	568	4.18e-09	147	44	79	24	3
unique_5518	1399	1574	4500	ENSP00000430686	709	886	977	1.12e-07	189	47	118	24	4
unique_5519	132	189	220	ENSP00000236192	59	116	142	3.49e-11	58	21	37	0	26
unique_5521	239	451	710	ENSP00000263798	518	749	891	8.42e-10	235	55	155	25	30
unique_5521	238	447	710	ENSP00000498670	670	875	1023	1.89e-09	218	51	147	20	30
unique_5521	200	451	710	ENSP00000430686	631	907	977	1.14e-08	281	74	174	33	35
unique_5521	245	426	710	ENSP00000295754	250	455	568	9.16e-08	210	51	127	32	26
unique_5521	240	481	710	ENSP00000342838	1012	1268	1371	1.73e-07	264	63	172	29	34
unique_5521	307	409	710	ENSP00000442656	317	428	547	1.27e-05	122	38	55	29	15
unique_5538	2141	2215	2461	ENSP00000430686	734	824	977	3.04e-05	92	29	45	18	3
unique_5538	2096	2219	2461	ENSP00000295754	260	391	568	4.73e-04	139	37	80	22	5
unique_5538	2320	2399	2461	ENSP00000263798	698	778	891	0.001	81	21	59	1	3
unique_5538	2105	2218	2461	ENSP00000342838	1037	1158	1371	0.001	124	31	81	12	5
unique_5538	2156	2215	2461	ENSP00000442656	318	384	547	0.010	68	25	34	9	2
unique_5551	1790	1951	3956	ENSP00000295754	376	531	568	5.35e-04	181	49	88	44	4
unique_5551	1791	1844	3956	ENSP00000442656	374	433	547	0.001	60	21	33	6	1
unique_5551	1769	1842	3956	ENSP00000342838	1128	1200	1371	0.004	81	25	41	15	2
unique_5559	91	272	774	ENSP00000263798	479	678	891	7.75e-06	201	44	137	20	24
unique_5559	127	272	774	ENSP00000342838	1012	1170	1371	2.62e-05	163	37	105	21	19
unique_5559	131	289	774	ENSP00000430686	681	855	977	1.79e-04	177	39	118	20	21
unique_5559	199	271	774	ENSP00000442656	319	398	547	0.002	80	23	50	7	9
unique_5569	94	364	1598	ENSP00000263798	517	782	891	1.29e-09	285	66	186	33	17
unique_5569	81	365	1598	ENSP00000342838	995	1276	1371	1.60e-08	309	75	183	51	18
unique_5569	101	364	1598	ENSP00000430686	682	941	977	1.62e-07	274	70	180	24	17
unique_5569	68	307	1598	ENSP00000295754	227	457	568	1.94e-06	264	71	136	57	15
unique_5589	215	335	903	ENSP00000344972	203	332	899	7.16e-04	136	46	69	21	13
unique_5589	243	331	903	ENSP00000423517	725	820	821	0.001	99	41	45	13	13
unique_5589	215	315	903	ENSP00000423517	717	820	821	0.001	115	43	47	25	13
unique_5589	243	331	903	ENSP00000478469	725	820	821	0.001	99	41	45	13	13
unique_5589	215	315	903	ENSP00000478469	717	820	821	0.001	115	43	47	25	13
unique_5589	243	331	903	ENSP00000484862	725	820	821	0.001	99	41	45	13	13
unique_5589	215	315	903	ENSP00000484862	717	820	821	0.001	115	43	47	25	13
unique_5589	245	325	903	ENSP00000254301	35	106	251	0.006	81	24	48	9	9
unique_5624	147	226	311	ENSP00000457262	44	126	196	6.77e-19	83	34	46	3	26
unique_5624	148	229	311	ENSP00000327801	389	473	509	2.26e-17	87	36	44	7	28
unique_5624	142	208	311	ENSP00000327801	39	108	509	8.60e-14	70	30	37	3	28
unique_5675	2243	2486	2486	ENSP00000430686	718	966	977	1.63e-20	257	81	155	21	10
unique_5675	2311	2466	2486	ENSP00000342838	1123	1280	1371	1.47e-15	165	51	98	16	6
unique_5675	2257	2473	2486	ENSP00000263798	577	797	891	4.03e-15	231	67	140	24	9
unique_5675	2248	2405	2486	ENSP00000498670	721	857	1023	1.65e-09	160	49	86	25	6
unique_5675	2319	2402	2486	ENSP00000295754	354	456	568	2.85e-07	103	37	47	19	3
unique_5675	2312	2402	2486	ENSP00000442656	345	453	547	3.93e-05	110	32	58	20	4
unique_5701	432	669	713	ENSP00000271651	124	320	330	3.47e-12	245	65	125	55	33
unique_5709	206	453	1162	ENSP00000381475	100	341	669	1.56e-48	250	98	142	10	41
unique_5709	929	1159	1162	ENSP00000381475	439	665	669	1.22e-16	233	61	164	8	41
unique_5709	206	453	1162	ENSP00000339744	109	350	678	1.60e-48	250	98	142	10	41
unique_5709	929	1159	1162	ENSP00000339744	448	674	678	1.14e-16	233	61	164	8	41
unique_5709	206	453	1162	ENSP00000381467	98	339	667	2.01e-48	250	98	142	10	41
unique_5709	929	1159	1162	ENSP00000381467	437	663	667	2.03e-16	233	61	164	8	41
unique_5709	211	414	1162	ENSP00000494609	430	615	1326	7.01e-16	213	66	111	36	22
unique_5709	160	416	1162	ENSP00000494609	991	1258	1326	0.009	292	63	170	59	22
unique_5709	211	418	1162	ENSP00000487081	430	619	860	8.43e-16	217	66	115	36	18
unique_5709	207	420	1162	ENSP00000478255	408	616	1281	8.60e-14	224	71	128	25	19
unique_5709	208	430	1162	ENSP00000478255	1052	1275	1281	2.75e-10	233	60	154	19	19
unique_5709	205	416	1162	ENSP00000263094	820	1022	2147	1.13e-12	215	61	139	15	19
unique_5709	218	425	1162	ENSP00000263094	1819	2018	2147	1.76e-09	213	55	140	18	19
unique_5709	219	421	1162	ENSP00000497274	664	850	1546	1.08e-09	214	56	120	38	18
unique_5709	208	419	1162	ENSP00000497274	1316	1521	1546	4.77e-06	227	56	135	36	18
unique_5710	15	246	332	ENSP00000430686	682	924	977	2.93e-11	261	66	148	47	70
unique_5710	92	212	332	ENSP00000263798	611	726	891	1.33e-05	126	33	78	15	36
unique_5710	135	211	332	ENSP00000295754	375	457	568	7.83e-04	86	26	48	12	23
unique_5710	99	211	332	ENSP00000442656	328	454	547	8.85e-04	131	35	74	22	34
unique_5721	249	341	1115	ENSP00000374372	1913	2016	2329	0.003	106	29	62	15	8
unique_5726	1260	1365	1970	ENSP00000346990	306	398	496	1.01e-06	108	33	58	17	11
unique_5726	1350	1437	1970	ENSP00000346990	309	398	496	3.39e-06	90	28	60	2	11
unique_5726	1349	1446	1970	ENSP00000346990	305	389	496	9.07e-06	100	33	50	17	11
unique_5726	1331	1425	1970	ENSP00000346990	305	398	496	1.54e-05	97	30	62	5	11
unique_5726	1292	1383	1970	ENSP00000346990	311	398	496	1.61e-05	92	27	61	4	11
unique_5726	1285	1371	1970	ENSP00000346990	310	398	496	4.64e-05	89	27	60	2	11
unique_5726	1307	1407	1970	ENSP00000346990	305	398	496	2.63e-04	101	28	66	7	11
unique_5726	1399	1469	1970	ENSP00000346990	307	374	496	0.001	71	24	44	3	11
unique_5726	1304	1395	1970	ENSP00000346990	311	398	496	0.004	92	25	63	4	11
unique_5728	825	1182	2278	ENSP00000484952	113	444	795	2.07e-12	399	101	190	108	16
unique_5728	876	1170	2278	ENSP00000478081	197	488	624	9.18e-11	329	80	178	71	13
unique_5740	479	647	1304	ENSP00000430686	678	850	977	1.81e-08	184	37	121	26	13
unique_5740	476	636	1304	ENSP00000263798	517	678	891	3.69e-08	171	42	110	19	12
unique_5740	471	636	1304	ENSP00000342838	1005	1170	1371	3.85e-07	177	40	115	22	20
unique_5740	1028	1116	1304	ENSP00000342838	1190	1270	1371	0.004	91	27	52	12	20
unique_5740	479	635	1304	ENSP00000295754	246	401	568	6.96e-04	168	38	107	23	12
unique_5746	2091	2210	2788	ENSP00000344972	223	344	899	0.007	124	27	91	6	4
unique_5777	5	104	105	ENSP00000327801	28	132	509	2.90e-12	105	30	70	5	96
unique_5777	15	105	105	ENSP00000327801	382	470	509	1.93e-11	92	31	57	4	96
unique_5777	16	87	105	ENSP00000457262	39	112	196	7.28e-09	74	23	49	2	69
unique_5779	308	462	945	ENSP00000305557	95	249	676	8.24e-04	167	50	93	24	16
unique_5782	8	97	154	ENSP00000423517	729	820	821	1.85e-04	97	27	58	12	58
unique_5782	8	97	154	ENSP00000478469	729	820	821	1.85e-04	97	27	58	12	58
unique_5782	8	97	154	ENSP00000484862	729	820	821	1.85e-04	97	27	58	12	58
unique_5801	8	256	294	ENSP00000430686	681	941	977	2.45e-15	266	62	182	22	85
unique_5801	6	258	294	ENSP00000342838	1014	1277	1371	2.72e-14	270	69	178	23	86
unique_5801	7	201	294	ENSP00000263798	522	727	891	1.31e-09	209	45	147	17	66
unique_5801	1	256	294	ENSP00000498670	668	913	1023	9.56e-09	259	53	190	16	87
unique_5801	8	271	294	ENSP00000295754	249	550	568	1.29e-06	313	62	191	60	90
unique_5801	127	240	294	ENSP00000442656	372	490	547	9.94e-05	129	34	70	25	39
unique_5814	64	455	704	ENSP00000491215	288	675	826	4.05e-60	400	135	245	20	56
unique_5821	216	325	680	ENSP00000418735	1478	1593	1936	0.004	120	34	72	14	16
unique_5872	506	773	915	ENSP00000295754	292	542	568	3.33e-07	296	66	157	73	29
unique_5872	549	661	915	ENSP00000342838	1112	1217	1371	3.41e-06	115	31	73	11	12
unique_5872	564	682	915	ENSP00000430686	796	905	977	0.002	120	30	79	11	13
unique_5872	579	661	915	ENSP00000442656	371	454	547	0.004	92	27	48	17	9
unique_5880	166	303	321	ENSP00000403447	915	1037	2004	1.02e-06	139	44	78	17	50
unique_5880	149	277	321	ENSP00000403447	205	321	2004	8.81e-04	131	39	76	16	50
unique_5880	159	281	321	ENSP00000403447	745	855	2004	0.006	124	34	76	14	50
unique_5880	142	257	321	ENSP00000403447	1011	1120	2004	0.007	120	37	69	14	50
unique_5880	166	303	321	ENSP00000364163	915	1037	2004	1.02e-06	139	44	78	17	50
unique_5880	149	277	321	ENSP00000364163	205	321	2004	8.81e-04	131	39	76	16	50
unique_5880	159	281	321	ENSP00000364163	745	855	2004	0.006	124	34	76	14	50
unique_5880	142	257	321	ENSP00000364163	1011	1120	2004	0.007	120	37	69	14	50
unique_5880	165	305	321	ENSP00000367064	154	297	3624	0.002	151	42	92	17	44
unique_5908	11	262	332	ENSP00000263798	515	776	891	9.17e-17	271	70	173	28	76
unique_5908	14	235	332	ENSP00000430686	676	906	977	9.70e-17	242	65	146	31	67
unique_5908	20	213	332	ENSP00000342838	1017	1217	1371	8.22e-13	212	56	127	29	58
unique_5908	20	222	332	ENSP00000498670	677	865	1023	7.46e-08	217	52	123	42	61
unique_5908	143	213	332	ENSP00000442656	371	454	547	4.86e-07	84	30	41	13	21
unique_5908	144	213	332	ENSP00000295754	375	457	568	9.56e-06	83	25	45	13	21
unique_5927	378	510	572	ENSP00000442656	338	475	547	7.62e-06	141	36	94	11	23
unique_5927	402	487	572	ENSP00000295754	354	455	568	0.003	103	22	63	18	15
unique_5927	405	554	572	ENSP00000263798	642	777	891	0.005	157	30	99	28	26
unique_5930	4910	4982	5223	ENSP00000344972	272	333	899	0.004	74	26	35	13	1
unique_6015	342	395	688	ENSP00000263798	627	680	891	1.78e-04	54	16	38	0	8
unique_6015	350	396	688	ENSP00000430686	796	842	977	0.002	47	16	31	0	7
unique_6015	366	396	688	ENSP00000295754	375	405	568	0.002	31	15	16	0	5
unique_6015	275	395	688	ENSP00000342838	1041	1172	1371	0.003	132	32	89	11	18
unique_6044	115	236	239	ENSP00000305557	39	152	676	0.002	135	39	62	34	51
unique_6047	193	325	387	ENSP00000442656	338	475	547	2.98e-05	140	37	94	9	34
unique_6047	220	369	387	ENSP00000263798	642	777	891	0.001	157	31	98	28	39
unique_6047	217	302	387	ENSP00000295754	354	455	568	0.008	103	22	63	18	22
unique_6056	105	170	782	ENSP00000442656	314	383	547	2.34e-04	72	25	39	8	8
unique_6056	23	173	782	ENSP00000430686	670	826	977	0.001	170	42	96	32	19
unique_6056	84	172	782	ENSP00000295754	301	394	568	0.001	102	30	51	21	11
unique_6059	383	554	585	ENSP00000310149	284	456	491	3.29e-09	185	44	116	25	29
unique_6068	45	190	282	ENSP00000344972	212	331	899	0.008	149	36	81	32	52
unique_6109	588	648	774	ENSP00000442656	356	414	547	2.97e-04	61	20	39	2	8
unique_6146	470	583	2550	ENSP00000423517	697	810	821	3.55e-04	121	29	78	14	4
unique_6146	470	583	2550	ENSP00000478469	697	810	821	3.55e-04	121	29	78	14	4
unique_6146	470	583	2550	ENSP00000484862	697	810	821	3.55e-04	121	29	78	14	4
unique_6146	504	579	2550	ENSP00000344972	229	298	899	0.001	76	30	40	6	3
unique_6148	764	1403	1882	ENSP00000497274	724	1275	1546	1.52e-27	653	146	393	114	71
unique_6148	597	748	1882	ENSP00000497274	653	779	1546	8.39e-21	152	56	71	25	71
unique_6148	1557	1664	1882	ENSP00000497274	1320	1426	1546	3.12e-15	108	35	72	1	71
unique_6148	91	487	1882	ENSP00000497274	307	652	1546	2.48e-07	406	87	250	69	71
unique_6148	1812	1858	1882	ENSP00000497274	1475	1521	1546	0.001	48	21	25	2	71
unique_6148	613	744	1882	ENSP00000497274	1332	1451	1546	0.004	138	40	74	24	71
unique_6148	918	1438	1882	ENSP00000494609	612	1037	1326	6.80e-22	532	135	280	117	67
unique_6148	597	745	1882	ENSP00000494609	427	550	1326	1.92e-17	149	52	72	25	67
unique_6148	1556	1664	1882	ENSP00000494609	1060	1166	1326	1.22e-15	109	44	63	2	67
unique_6148	24	500	1882	ENSP00000494609	10	450	1326	3.42e-11	501	95	322	84	67
unique_6148	613	744	1882	ENSP00000494609	1073	1191	1326	1.26e-07	135	41	75	19	67
unique_6148	597	745	1882	ENSP00000487081	427	550	860	1.71e-17	149	52	72	25	48
unique_6148	24	500	1882	ENSP00000487081	10	450	860	7.70e-11	501	95	322	84	48
unique_6148	918	1195	1882	ENSP00000487081	612	833	860	7.27e-10	286	73	141	72	48
unique_6148	500	744	1882	ENSP00000478255	939	1190	1281	1.66e-10	266	67	164	35	19
unique_6148	520	744	1882	ENSP00000478255	361	545	1281	1.18e-09	232	62	116	54	19
unique_6148	1557	1670	1882	ENSP00000478255	413	524	1281	1.69e-09	114	34	78	2	19
unique_6148	1552	1661	1882	ENSP00000478255	1051	1162	1281	1.33e-08	112	35	75	2	19
unique_6148	1533	1633	1882	ENSP00000339744	103	189	678	0.006	104	27	57	20	5
unique_6148	1515	1634	1882	ENSP00000263094	1761	1889	2147	0.006	130	31	88	11	6
unique_6148	1533	1633	1882	ENSP00000381467	92	178	667	0.006	104	27	57	20	5
unique_6148	1533	1633	1882	ENSP00000381475	94	180	669	0.007	104	27	57	20	5
unique_6151	281	517	708	ENSP00000263798	524	776	891	3.36e-16	260	68	162	30	33
unique_6151	280	524	708	ENSP00000430686	681	941	977	1.06e-15	268	78	160	30	35
unique_6151	281	519	708	ENSP00000342838	1017	1270	1371	2.74e-13	260	70	163	27	34
unique_6151	275	484	708	ENSP00000498670	665	876	1023	2.36e-12	225	51	146	28	30
unique_6151	258	462	708	ENSP00000295754	226	455	568	2.35e-07	235	55	145	35	29
unique_6151	345	462	708	ENSP00000442656	319	452	547	0.003	138	36	78	24	17
unique_6189	286	419	795	ENSP00000504728	182	302	449	3.86e-07	134	33	88	13	26
unique_6189	711	780	795	ENSP00000504728	362	428	449	0.005	76	30	31	15	26
unique_6189	286	419	795	ENSP00000429036	182	302	449	3.86e-07	134	33	88	13	26
unique_6189	711	780	795	ENSP00000429036	362	428	449	0.005	76	30	31	15	26
unique_6221	679	748	1381	ENSP00000342580	609	676	805	0.005	70	24	44	2	5
unique_6246	157	331	382	ENSP00000367064	319	488	3624	1.46e-06	182	49	114	19	46
unique_6246	153	266	382	ENSP00000460548	35	141	641	2.41e-06	120	40	61	19	30
unique_6246	136	220	382	ENSP00000403447	303	386	2004	0.010	91	33	45	13	22
unique_6246	136	220	382	ENSP00000364163	303	386	2004	0.010	91	33	45	13	22
unique_6296	232	335	2613	ENSP00000423517	718	820	821	2.54e-11	112	53	42	17	5
unique_6296	255	362	2613	ENSP00000423517	710	817	821	4.41e-11	114	48	54	12	5
unique_6296	232	335	2613	ENSP00000478469	718	820	821	2.54e-11	112	53	42	17	5
unique_6296	255	362	2613	ENSP00000478469	710	817	821	4.41e-11	114	48	54	12	5
unique_6296	232	335	2613	ENSP00000484862	718	820	821	2.54e-11	112	53	42	17	5
unique_6296	255	362	2613	ENSP00000484862	710	817	821	4.41e-11	114	48	54	12	5
unique_6301	307	408	489	ENSP00000342838	1122	1217	1371	0.005	103	21	74	8	21
unique_6312	1593	1769	2885	ENSP00000342838	1122	1294	1371	0.005	185	43	122	20	6
unique_6327	23	110	240	ENSP00000421006	62	155	617	0.002	94	31	57	6	37
unique_6369	352	460	551	ENSP00000442656	335	454	547	4.68e-07	122	32	75	15	20
unique_6369	366	490	551	ENSP00000342838	1120	1241	1371	4.48e-05	137	34	76	27	23
unique_6369	382	460	551	ENSP00000295754	375	457	568	0.009	85	22	55	8	14
unique_6373	17	137	348	ENSP00000403447	906	1007	2004	0.001	127	38	58	31	35
unique_6373	17	137	348	ENSP00000364163	906	1007	2004	0.001	127	38	58	31	35
unique_6373	34	127	348	ENSP00000367064	394	462	3624	0.002	94	26	43	25	27
unique_6403	272	501	768	ENSP00000418735	1498	1710	1936	4.21e-14	235	74	134	27	53
unique_6403	275	553	768	ENSP00000418735	1188	1464	1936	6.67e-13	318	82	156	80	53
unique_6403	255	623	768	ENSP00000418735	1370	1703	1936	8.69e-13	375	95	233	47	53
unique_6403	246	622	768	ENSP00000418735	1217	1580	1936	1.42e-12	408	112	221	75	53
unique_6403	217	492	768	ENSP00000418735	940	1261	1936	2.23e-06	346	91	161	94	53
unique_6403	407	553	768	ENSP00000418735	1002	1130	1936	9.17e-06	152	44	80	28	53
unique_6403	335	493	768	ENSP00000418735	992	1131	1936	1.35e-05	165	47	87	31	53
unique_6403	433	623	768	ENSP00000418735	952	1133	1936	9.83e-05	210	56	107	47	53
unique_6403	466	590	768	ENSP00000418735	532	642	1936	0.003	128	36	72	20	53
unique_6403	75	188	768	ENSP00000263087	202	313	1180	1.84e-05	115	31	80	4	15
unique_6406	182	245	463	ENSP00000327801	40	105	509	0.003	67	22	41	4	14
unique_6413	434	980	1004	ENSP00000478255	146	610	1281	1.29e-44	554	144	314	96	55
unique_6413	724	987	1004	ENSP00000478255	1034	1262	1281	1.92e-39	264	98	131	35	55
unique_6413	725	989	1004	ENSP00000497274	1300	1525	1546	6.25e-21	266	72	153	41	27
unique_6413	717	987	1004	ENSP00000497274	631	850	1546	3.68e-15	281	68	142	71	27
unique_6413	725	986	1004	ENSP00000494609	1041	1262	1326	2.82e-20	271	77	136	58	26
unique_6413	728	988	1004	ENSP00000494609	408	623	1326	4.33e-13	267	64	146	57	26
unique_6413	728	988	1004	ENSP00000487081	408	623	860	3.05e-13	267	64	146	57	26
unique_6413	719	1003	1004	ENSP00000381475	73	317	669	1.13e-10	296	69	165	62	28
unique_6413	719	1003	1004	ENSP00000339744	82	326	678	1.16e-10	296	69	165	62	28
unique_6413	719	1003	1004	ENSP00000381467	71	315	667	1.26e-10	296	69	165	62	28
unique_6413	740	980	1004	ENSP00000263094	821	1020	2147	8.85e-07	250	63	128	59	24
unique_6416	49	121	253	ENSP00000421006	90	163	617	2.56e-05	76	31	40	5	29
unique_6416	45	121	253	ENSP00000216241	163	240	763	2.77e-05	79	30	46	3	47
unique_6416	61	163	253	ENSP00000216241	253	345	763	2.78e-04	103	32	61	10	47
unique_6416	45	125	253	ENSP00000327336	95	173	369	0.002	83	26	51	6	32
unique_6448	108	142	146	ENSP00000442656	372	406	547	0.007	35	13	22	0	24
unique_6449	261	331	429	ENSP00000442656	372	454	547	0.006	86	24	44	18	17
unique_6524	178	280	1658	ENSP00000313619	156	261	274	0.003	111	30	68	13	6
unique_6524	873	990	1658	ENSP00000382334	221	334	336	0.009	121	30	81	10	7
unique_6543	329	391	553	ENSP00000342112	1284	1344	1350	0.006	63	20	41	2	11
unique_6548	242	467	567	ENSP00000342838	1017	1217	1371	4.94e-05	235	56	136	43	40
unique_6548	380	480	567	ENSP00000263798	639	739	891	2.30e-04	102	24	76	2	18
unique_6548	366	482	567	ENSP00000430686	786	899	977	8.55e-04	118	28	85	5	21
unique_6548	391	467	567	ENSP00000442656	371	454	547	0.001	85	22	54	9	14
unique_6549	380	532	567	ENSP00000263798	639	777	891	1.02e-04	156	35	101	20	27
unique_6549	366	470	567	ENSP00000430686	786	893	977	4.86e-04	114	31	68	15	19
unique_6549	374	467	567	ENSP00000342838	1125	1217	1371	5.86e-04	96	23	68	5	17
unique_6549	363	467	567	ENSP00000442656	345	454	547	6.89e-04	115	29	71	15	19
unique_6551	177	285	290	ENSP00000406657	47	126	474	0.002	109	32	48	29	38
unique_6556	478	536	560	ENSP00000236192	52	110	142	8.16e-04	59	16	43	0	11
unique_6591	355	393	915	ENSP00000344972	87	125	899	0.008	39	17	22	0	4
unique_6597	158	219	242	ENSP00000327801	45	108	509	2.77e-09	64	24	38	2	26
unique_6597	159	216	242	ENSP00000327801	390	446	509	6.20e-04	58	18	39	1	26
unique_6597	124	223	242	ENSP00000457262	11	112	196	8.97e-05	105	26	71	8	41
unique_6664	402	472	570	ENSP00000442656	372	454	547	0.001	86	25	43	18	12
unique_6665	402	472	570	ENSP00000442656	372	454	547	5.45e-04	86	25	43	18	12
unique_6666	342	412	463	ENSP00000442656	372	454	547	0.001	86	24	44	18	15
unique_6670	411	481	579	ENSP00000442656	372	454	547	5.19e-04	86	25	43	18	12
unique_6672	411	481	579	ENSP00000442656	372	454	547	5.56e-04	86	25	43	18	12
unique_6681	228	1544	1544	ENSP00000478255	35	1278	1281	0.0	1347	503	711	133	85
unique_6681	244	835	1544	ENSP00000478255	711	1280	1281	1.25e-103	607	227	328	52	85
unique_6681	1264	1533	1544	ENSP00000497274	1298	1529	1546	4.47e-32	271	84	147	40	67
unique_6681	301	822	1544	ENSP00000497274	1045	1530	1546	3.18e-25	536	126	346	64	67
unique_6681	1029	1527	1544	ENSP00000497274	412	850	1546	1.69e-17	518	117	303	98	67
unique_6681	573	817	1544	ENSP00000497274	628	852	1546	2.60e-13	248	64	158	26	67
unique_6681	582	826	1544	ENSP00000494609	1041	1274	1326	3.74e-29	245	76	158	11	53
unique_6681	1264	1508	1544	ENSP00000494609	1039	1249	1326	1.17e-25	246	77	133	36	53
unique_6681	1064	1526	1544	ENSP00000494609	222	621	1326	5.79e-22	481	112	270	99	53
unique_6681	554	914	1544	ENSP00000494609	393	703	1326	1.96e-15	367	90	215	62	53
unique_6681	1064	1526	1544	ENSP00000487081	222	621	860	3.93e-22	481	112	270	99	53
unique_6681	560	914	1544	ENSP00000487081	399	703	860	1.06e-15	361	89	210	62	53
unique_6681	581	756	1544	ENSP00000381467	76	251	667	1.87e-11	189	53	110	26	26
unique_6681	1250	1468	1544	ENSP00000381467	54	251	667	2.16e-07	232	57	128	47	26
unique_6681	581	756	1544	ENSP00000381475	78	253	669	2.08e-11	189	53	110	26	26
unique_6681	1250	1468	1544	ENSP00000381475	56	253	669	2.34e-07	232	57	128	47	26
unique_6681	581	756	1544	ENSP00000339744	87	262	678	2.11e-11	189	53	110	26	26
unique_6681	1250	1468	1544	ENSP00000339744	65	262	678	3.14e-07	232	57	128	47	26
unique_6681	600	829	1544	ENSP00000263094	824	1042	2147	1.74e-09	240	57	152	31	30
unique_6681	594	776	1544	ENSP00000263094	1796	1980	2147	7.14e-08	194	44	130	20	30
unique_6681	1266	1494	1544	ENSP00000263094	807	998	2147	5.90e-07	230	53	138	39	30
unique_6681	1280	1494	1544	ENSP00000263094	1806	1985	2147	1.37e-04	216	48	131	37	30
unique_6688	1777	1889	2850	ENSP00000423517	699	819	821	0.002	126	33	75	18	4
unique_6688	1777	1889	2850	ENSP00000478469	699	819	821	0.002	126	33	75	18	4
unique_6688	1777	1889	2850	ENSP00000484862	699	819	821	0.002	126	33	75	18	4
unique_6696	239	1253	2156	ENSP00000403447	194	1125	2004	2.51e-14	1080	271	596	213	94
unique_6696	324	1461	2156	ENSP00000403447	24	1079	2004	5.47e-12	1221	301	672	248	94
unique_6696	1105	2086	2156	ENSP00000403447	101	972	2004	9.05e-12	1038	263	553	222	94
unique_6696	841	1898	2156	ENSP00000403447	101	1120	2004	8.69e-11	1167	279	632	256	94
unique_6696	101	725	2156	ENSP00000403447	517	1125	2004	1.59e-09	689	169	376	144	94
unique_6696	852	1985	2156	ENSP00000403447	24	1041	2004	6.78e-07	1210	295	647	268	94
unique_6696	101	1146	2156	ENSP00000403447	160	1161	2004	1.96e-06	1159	276	613	270	94
unique_6696	1640	2089	2156	ENSP00000403447	25	439	2004	1.56e-04	480	120	265	95	94
unique_6696	1368	2118	2156	ENSP00000403447	101	769	2004	0.002	812	206	402	204	94
unique_6696	239	1253	2156	ENSP00000364163	194	1125	2004	2.51e-14	1080	271	596	213	94
unique_6696	324	1461	2156	ENSP00000364163	24	1079	2004	5.47e-12	1221	301	672	248	94
unique_6696	1105	2086	2156	ENSP00000364163	101	972	2004	9.05e-12	1038	263	553	222	94
unique_6696	841	1898	2156	ENSP00000364163	101	1120	2004	8.69e-11	1167	279	632	256	94
unique_6696	101	725	2156	ENSP00000364163	517	1125	2004	1.59e-09	689	169	376	144	94
unique_6696	852	1985	2156	ENSP00000364163	24	1041	2004	6.78e-07	1210	295	647	268	94
unique_6696	101	1146	2156	ENSP00000364163	160	1161	2004	1.96e-06	1159	276	613	270	94
unique_6696	1640	2089	2156	ENSP00000364163	25	439	2004	1.56e-04	480	120	265	95	94
unique_6696	1368	2118	2156	ENSP00000364163	101	769	2004	0.002	812	206	402	204	94
unique_6696	1337	1513	2156	ENSP00000367064	126	304	3624	6.85e-04	189	57	110	22	8
unique_6705	67	249	299	ENSP00000403447	934	1091	2004	7.35e-06	185	52	104	29	63
unique_6705	126	237	299	ENSP00000403447	907	997	2004	5.47e-05	113	38	52	23	63
unique_6705	65	237	299	ENSP00000403447	693	835	2004	7.89e-05	178	58	80	40	63
unique_6705	63	241	299	ENSP00000403447	392	546	2004	5.67e-04	186	56	92	38	63
unique_6705	64	192	299	ENSP00000403447	768	874	2004	0.008	129	37	70	22	63
unique_6705	67	249	299	ENSP00000364163	934	1091	2004	7.35e-06	185	52	104	29	63
unique_6705	126	237	299	ENSP00000364163	907	997	2004	5.47e-05	113	38	52	23	63
unique_6705	65	237	299	ENSP00000364163	693	835	2004	7.89e-05	178	58	80	40	63
unique_6705	63	241	299	ENSP00000364163	392	546	2004	5.67e-04	186	56	92	38	63
unique_6705	64	192	299	ENSP00000364163	768	874	2004	0.008	129	37	70	22	63
unique_6745	371	619	752	ENSP00000271651	122	315	330	8.24e-12	253	62	128	63	33
unique_6769	351	372	1167	ENSP00000261601	105	126	495	2.30e-05	22	14	8	0	2
unique_6769	351	372	1167	ENSP00000464447	70	91	460	2.38e-05	22	14	8	0	2
unique_6790	462	753	992	ENSP00000418735	945	1239	1936	2.32e-08	316	81	190	45	34
unique_6790	458	723	992	ENSP00000418735	1388	1638	1936	4.17e-07	292	78	147	67	34
unique_6790	459	793	992	ENSP00000418735	885	1206	1936	0.001	353	77	227	49	34
unique_6790	522	650	992	ENSP00000418735	1337	1465	1936	0.002	140	45	73	22	34
unique_6795	451	531	773	ENSP00000327336	94	175	369	1.99e-07	84	33	46	5	10
unique_6795	383	555	773	ENSP00000216241	461	611	763	1.04e-04	180	59	85	36	22
unique_6795	436	575	773	ENSP00000248668	102	225	772	1.79e-04	145	42	77	26	18
unique_6798	2102	2195	2593	ENSP00000342838	1178	1274	1371	0.007	97	21	73	3	4
unique_6798	1367	1399	2593	ENSP00000442656	371	402	547	0.010	33	16	16	1	1
unique_6828	431	514	5010	ENSP00000254301	11	96	251	0.002	86	29	55	2	2
unique_6843	11	314	691	ENSP00000342838	1010	1298	1371	4.80e-11	335	80	178	77	44
unique_6843	10	215	691	ENSP00000263798	516	727	891	2.54e-09	221	50	147	24	30
unique_6843	18	232	691	ENSP00000430686	682	903	977	4.93e-08	239	60	138	41	31
unique_6843	3	215	691	ENSP00000498670	665	857	1023	5.52e-08	219	56	131	32	31
unique_6843	18	215	691	ENSP00000295754	250	459	568	3.75e-07	227	56	125	46	29
unique_6843	133	213	691	ENSP00000442656	374	454	547	0.003	87	26	49	12	12
unique_6859	936	1043	1212	ENSP00000460548	35	140	641	3.33e-17	113	49	52	12	9
unique_6859	936	1069	1212	ENSP00000367064	274	406	3624	4.12e-12	142	52	73	17	13
unique_6859	949	1098	1212	ENSP00000367064	242	382	3624	1.57e-08	159	58	74	27	13
unique_6859	967	1042	1212	ENSP00000367064	132	203	3624	1.36e-04	76	29	43	4	13
unique_6859	578	882	1212	ENSP00000484952	106	402	795	8.52e-09	335	80	187	68	25
unique_6859	615	882	1212	ENSP00000478081	190	454	624	1.31e-08	293	71	169	53	22
unique_6859	929	1105	1212	ENSP00000403447	477	678	2004	3.80e-08	223	61	95	67	17
unique_6859	928	1107	1212	ENSP00000403447	931	1088	2004	5.56e-06	182	51	105	26	17
unique_6859	928	1058	1212	ENSP00000403447	356	481	2004	1.06e-05	133	43	81	9	17
unique_6859	936	1098	1212	ENSP00000403447	901	1038	2004	1.29e-05	164	48	89	27	17
unique_6859	951	1099	1212	ENSP00000403447	460	582	2004	4.14e-05	150	43	79	28	17
unique_6859	907	1043	1212	ENSP00000403447	103	225	2004	6.15e-05	139	42	79	18	17
unique_6859	952	1040	1212	ENSP00000403447	262	343	2004	0.004	94	33	44	17	17
unique_6859	929	1105	1212	ENSP00000364163	477	678	2004	3.80e-08	223	61	95	67	17
unique_6859	928	1107	1212	ENSP00000364163	931	1088	2004	5.56e-06	182	51	105	26	17
unique_6859	928	1058	1212	ENSP00000364163	356	481	2004	1.06e-05	133	43	81	9	17
unique_6859	936	1098	1212	ENSP00000364163	901	1038	2004	1.29e-05	164	48	89	27	17
unique_6859	951	1099	1212	ENSP00000364163	460	582	2004	4.14e-05	150	43	79	28	17
unique_6859	907	1043	1212	ENSP00000364163	103	225	2004	6.15e-05	139	42	79	18	17
unique_6859	952	1040	1212	ENSP00000364163	262	343	2004	0.004	94	33	44	17	17
unique_6859	942	1040	1212	ENSP00000308117	246	337	758	7.51e-08	105	35	51	19	8
unique_6859	952	997	1212	ENSP00000385639	123	167	274	0.001	46	18	27	1	4
unique_6859	961	994	1212	ENSP00000386126	501	537	1447	0.003	37	17	17	3	3
unique_6859	961	994	1212	ENSP00000386147	501	537	1319	0.003	37	17	17	3	3
unique_6859	961	994	1212	ENSP00000383276	429	465	1247	0.003	37	17	17	3	3
unique_6865	149	451	617	ENSP00000328968	418	724	2017	0.004	331	76	203	52	49
unique_6873	19	179	2879	ENSP00000342838	1054	1221	1371	2.69e-15	171	53	105	13	6
unique_6873	8	231	2879	ENSP00000263798	549	782	891	1.61e-14	238	57	163	18	8
unique_6873	20	178	2879	ENSP00000430686	717	886	977	3.61e-12	175	53	101	21	6
unique_6873	25	175	2879	ENSP00000498670	718	855	1023	2.66e-09	154	40	95	19	5
unique_6873	91	175	2879	ENSP00000295754	354	457	568	7.49e-09	104	36	49	19	3
unique_6873	53	175	2879	ENSP00000442656	319	454	547	1.22e-06	141	44	74	23	4
unique_6891	635	764	1601	ENSP00000254301	38	149	251	2.09e-07	133	47	62	24	8
unique_7020	218	264	539	ENSP00000328968	1249	1294	2017	0.003	47	16	30	1	9
unique_7027	203	340	469	ENSP00000460548	11	142	641	7.61e-07	143	43	84	16	29
unique_7027	227	337	469	ENSP00000367064	360	460	3624	0.002	116	33	63	20	24
unique_7027	242	344	469	ENSP00000308117	250	346	758	0.003	109	32	59	18	22
unique_7032	28	533	545	ENSP00000503139	41	554	574	2.36e-08	555	120	345	90	93
unique_7050	3	141	203	ENSP00000442656	335	475	547	1.09e-06	147	38	95	14	68
unique_7050	33	118	203	ENSP00000295754	354	455	568	0.001	103	22	63	18	42
unique_7050	19	135	203	ENSP00000430686	786	899	977	0.009	119	33	79	7	58
unique_7073	10	253	2095	ENSP00000430686	678	934	977	5.11e-17	267	71	163	33	12
unique_7073	8	253	2095	ENSP00000263798	518	776	891	6.99e-16	268	62	175	31	12
unique_7073	14	253	2095	ENSP00000342838	1017	1268	1371	5.44e-14	261	66	165	30	11
unique_7073	10	257	2095	ENSP00000295754	246	499	568	8.91e-13	276	73	153	50	12
unique_7073	8	220	2095	ENSP00000498670	670	877	1023	1.12e-12	225	59	137	29	10
unique_7097	193	352	1258	ENSP00000342838	1088	1217	1371	1.59e-06	160	44	86	30	13
unique_7097	232	367	1258	ENSP00000263798	627	741	891	1.69e-06	138	40	73	25	11
unique_7143	4	61	332	ENSP00000498670	456	519	1023	0.004	67	20	35	12	17
unique_7169	18	45	100	ENSP00000423517	623	650	821	0.008	28	12	16	0	28
unique_7169	18	45	100	ENSP00000478469	623	650	821	0.008	28	12	16	0	28
unique_7169	18	45	100	ENSP00000484862	623	650	821	0.008	28	12	16	0	28
unique_7182	578	1186	4761	ENSP00000418735	989	1634	1936	2.05e-21	718	192	345	181	21
unique_7182	527	1366	4761	ENSP00000418735	876	1711	1936	4.16e-21	929	231	516	182	21
unique_7182	480	952	4761	ENSP00000418735	1191	1705	1936	1.36e-18	553	140	295	118	21
unique_7182	479	1085	4761	ENSP00000418735	1060	1715	1936	1.74e-18	711	189	363	159	21
unique_7182	648	1438	4761	ENSP00000418735	887	1733	1936	4.34e-18	914	236	488	190	21
unique_7182	1039	1442	4761	ENSP00000418735	928	1443	1936	5.96e-11	542	134	244	164	21
unique_7182	453	715	4761	ENSP00000418735	1432	1700	1936	1.03e-09	296	87	149	60	21
unique_7182	986	1042	4761	ENSP00000418735	579	642	1936	4.56e-04	64	28	29	7	21
unique_7187	92	178	666	ENSP00000327336	224	316	369	2.44e-04	93	36	51	6	13
unique_7192	31	375	378	ENSP00000451610	51	367	407	3.02e-21	358	93	211	54	91
unique_7192	48	378	378	ENSP00000402286	105	401	492	5.94e-12	333	77	218	38	88
unique_7239	94	198	881	ENSP00000358665	29	147	525	1.18e-09	121	39	64	18	12
unique_7246	83	158	3984	ENSP00000423517	751	820	821	7.31e-04	76	26	44	6	2
unique_7246	83	158	3984	ENSP00000478469	751	820	821	7.31e-04	76	26	44	6	2
unique_7246	83	158	3984	ENSP00000484862	751	820	821	7.31e-04	76	26	44	6	2
unique_7248	155	414	462	ENSP00000263094	827	1016	2147	8.31e-07	260	63	127	70	56
unique_7248	332	394	462	ENSP00000478255	527	587	1281	4.31e-04	63	23	38	2	14
unique_7248	149	201	462	ENSP00000497274	651	703	1546	0.002	53	20	33	0	11
unique_7248	155	248	462	ENSP00000381475	106	197	669	0.004	97	33	56	8	20
unique_7248	155	248	462	ENSP00000339744	115	206	678	0.004	97	33	56	8	20
unique_7248	155	248	462	ENSP00000381467	104	195	667	0.004	97	33	56	8	20
unique_7273	157	270	289	ENSP00000403447	1611	1738	2004	1.02e-04	136	44	62	30	39
unique_7273	157	270	289	ENSP00000364163	1611	1738	2004	1.02e-04	136	44	62	30	39
unique_7275	1814	2000	2161	ENSP00000430686	792	934	977	4.88e-08	196	57	77	62	15
unique_7275	1583	1685	2161	ENSP00000430686	672	772	977	3.55e-05	108	31	65	12	15
unique_7275	2115	2158	2161	ENSP00000430686	912	955	977	0.003	44	15	29	0	15
unique_7275	1802	1957	2161	ENSP00000295754	334	459	568	7.79e-08	169	49	64	56	7
unique_7275	1811	1957	2161	ENSP00000342838	1120	1219	1371	1.76e-06	147	37	63	47	10
unique_7275	2094	2152	2161	ENSP00000342838	1228	1283	1371	1.03e-04	59	20	36	3	10
unique_7275	1817	2018	2161	ENSP00000263798	634	789	891	1.51e-05	209	54	95	60	17
unique_7275	1583	1684	2161	ENSP00000263798	510	620	891	0.005	111	29	73	9	17
unique_7275	2086	2151	2161	ENSP00000263798	728	790	891	0.010	66	18	45	3	17
unique_7275	1928	1957	2161	ENSP00000498670	828	857	1023	3.96e-05	30	16	14	0	6
unique_7275	1591	1679	2161	ENSP00000498670	671	761	1023	0.005	94	29	57	8	6
unique_7275	1589	1706	2161	ENSP00000442656	205	318	547	6.35e-05	123	36	73	14	13
unique_7275	1803	1955	2161	ENSP00000442656	333	454	547	5.30e-04	165	44	66	55	13
unique_7276	20	231	241	ENSP00000430686	714	941	977	7.61e-12	236	57	147	32	88
unique_7276	8	198	241	ENSP00000263798	547	749	891	1.63e-11	206	49	139	18	79
unique_7276	5	175	241	ENSP00000442656	228	454	547	8.09e-10	233	60	105	68	71
unique_7276	8	175	241	ENSP00000295754	274	457	568	1.12e-09	193	52	107	34	70
unique_7276	8	199	241	ENSP00000342838	1042	1242	1371	1.26e-09	204	46	143	15	80
unique_7278	1044	1108	2419	ENSP00000504728	2	68	449	3.75e-04	71	24	37	10	3
unique_7278	1044	1108	2419	ENSP00000429036	2	68	449	3.75e-04	71	24	37	10	3
unique_7280	319	621	968	ENSP00000484952	108	406	795	3.71e-11	329	84	189	56	31
unique_7280	325	621	968	ENSP00000478081	161	458	624	4.81e-09	326	81	188	57	31
unique_7290	222	259	1297	ENSP00000430686	803	840	977	6.60e-06	38	21	17	0	3
unique_7290	116	260	1297	ENSP00000263798	527	680	891	1.10e-05	162	38	99	25	11
unique_7290	152	261	1297	ENSP00000295754	291	405	568	4.51e-05	119	34	72	13	8
unique_7290	222	260	1297	ENSP00000342838	1134	1172	1371	0.003	39	14	25	0	3
unique_7346	857	931	2290	ENSP00000464447	366	436	460	1.96e-05	76	26	44	6	3
unique_7346	857	931	2290	ENSP00000261601	401	471	495	2.55e-05	76	26	44	6	3
unique_7347	623	712	1657	ENSP00000457473	85	173	618	4.69e-05	91	31	57	3	5
unique_7351	615	742	2332	ENSP00000367230	8	146	473	0.009	145	37	85	23	5
unique_7358	1890	2005	2937	ENSP00000423517	701	820	821	5.32e-04	120	33	83	4	5
unique_7358	1943	2027	2937	ENSP00000423517	739	820	821	0.005	86	26	55	5	5
unique_7358	1890	2005	2937	ENSP00000478469	701	820	821	5.32e-04	120	33	83	4	5
unique_7358	1943	2027	2937	ENSP00000478469	739	820	821	0.005	86	26	55	5	5
unique_7358	1890	2005	2937	ENSP00000484862	701	820	821	5.32e-04	120	33	83	4	5
unique_7358	1943	2027	2937	ENSP00000484862	739	820	821	0.005	86	26	55	5	5
unique_7358	1904	2016	2937	ENSP00000308117	541	665	758	0.004	128	33	77	18	4
unique_7358	1887	1982	2937	ENSP00000351605	590	685	707	0.006	97	26	69	2	3
unique_7370	294	539	795	ENSP00000430686	674	934	977	7.05e-12	266	67	174	25	31
unique_7370	301	539	795	ENSP00000263798	523	776	891	1.46e-10	263	67	163	33	30
unique_7370	302	539	795	ENSP00000342838	1017	1268	1371	2.87e-08	260	67	163	30	30
unique_7370	299	488	795	ENSP00000295754	247	457	568	3.96e-08	216	56	129	31	24
unique_7370	368	488	795	ENSP00000442656	317	454	547	1.34e-06	143	41	75	27	15
unique_7370	299	490	795	ENSP00000498670	674	857	1023	1.33e-05	194	46	136	12	24
unique_7382	554	624	4579	ENSP00000312082	705	777	1060	7.48e-07	73	30	41	2	2
unique_7382	523	624	4579	ENSP00000248668	137	233	772	1.09e-04	104	31	64	9	2
unique_7382	534	625	4579	ENSP00000216241	137	230	763	0.001	94	31	61	2	2
unique_7382	549	644	4579	ENSP00000406367	126	227	1339	0.002	105	35	58	12	2
unique_7408	273	337	1166	ENSP00000374372	202	266	2329	0.002	65	21	44	0	6
unique_7451	266	308	970	ENSP00000403447	1634	1676	2004	0.003	43	20	23	0	4
unique_7451	266	308	970	ENSP00000364163	1634	1676	2004	0.003	43	20	23	0	4
unique_7469	133	319	713	ENSP00000403447	1678	1859	2004	2.26e-06	187	56	126	5	26
unique_7469	209	275	713	ENSP00000403447	1619	1686	2004	6.43e-04	68	26	41	1	26
unique_7469	133	319	713	ENSP00000364163	1678	1859	2004	2.26e-06	187	56	126	5	26
unique_7469	209	275	713	ENSP00000364163	1619	1686	2004	6.43e-04	68	26	41	1	26
unique_7483	780	872	975	ENSP00000500732	150	232	313	0.002	94	28	54	12	10
unique_7513	482	848	880	ENSP00000496348	82	419	600	0.001	377	75	253	49	42
unique_7513	482	848	880	ENSP00000496390	82	419	600	0.001	377	75	253	49	42
unique_7513	482	848	880	ENSP00000287766	82	419	600	0.001	377	75	253	49	42
unique_7551	1433	1548	1567	ENSP00000342838	1121	1217	1371	0.004	122	31	60	31	7
unique_7572	192	335	814	ENSP00000346990	385	492	496	0.001	145	40	67	38	18
unique_7576	76	290	450	ENSP00000263798	518	726	891	4.14e-12	226	64	134	28	48
unique_7576	74	290	450	ENSP00000430686	674	884	977	3.44e-11	238	62	128	48	48
unique_7576	82	322	450	ENSP00000342838	1017	1251	1371	8.82e-08	266	55	155	56	54
unique_7576	76	308	450	ENSP00000498670	671	875	1023	4.62e-07	240	57	141	42	52
unique_7576	78	289	450	ENSP00000442656	209	454	547	2.47e-05	265	69	124	72	47
unique_7576	192	267	450	ENSP00000295754	342	430	568	4.27e-05	89	28	48	13	17
unique_7584	16	90	288	ENSP00000403447	1651	1726	2004	2.92e-07	76	29	46	1	42
unique_7584	4	86	288	ENSP00000403447	1605	1688	2004	1.15e-06	84	29	54	1	42
unique_7584	14	124	288	ENSP00000403447	1682	1793	2004	2.10e-05	112	36	75	1	42
unique_7584	12	93	288	ENSP00000403447	1714	1795	2004	8.29e-04	82	27	55	0	42
unique_7584	16	90	288	ENSP00000364163	1651	1726	2004	2.92e-07	76	29	46	1	42
unique_7584	4	86	288	ENSP00000364163	1605	1688	2004	1.15e-06	84	29	54	1	42
unique_7584	14	124	288	ENSP00000364163	1682	1793	2004	2.10e-05	112	36	75	1	42
unique_7584	12	93	288	ENSP00000364163	1714	1795	2004	8.29e-04	82	27	55	0	42
unique_7595	2327	2401	2681	ENSP00000423517	738	819	821	0.001	82	26	49	7	3
unique_7595	2327	2401	2681	ENSP00000478469	738	819	821	0.001	82	26	49	7	3
unique_7595	2327	2401	2681	ENSP00000484862	738	819	821	0.001	82	26	49	7	3
unique_7617	31	396	438	ENSP00000451610	67	399	407	1.59e-18	379	97	223	59	84
unique_7617	28	396	438	ENSP00000402286	105	417	492	4.48e-12	382	91	209	82	84
unique_7668	600	729	7449	ENSP00000344972	236	364	899	0.004	130	33	96	1	2
unique_7685	133	214	989	ENSP00000254301	31	125	251	1.86e-05	95	31	51	13	8
unique_7695	293	374	658	ENSP00000327801	389	470	509	4.10e-06	82	26	56	0	15
unique_7695	292	387	658	ENSP00000327801	44	142	509	0.008	99	21	75	3	15
unique_7695	289	373	658	ENSP00000457262	41	125	196	0.001	88	22	60	6	13
unique_7700	288	391	544	ENSP00000457262	28	126	196	1.22e-22	107	44	52	11	38
unique_7700	155	258	544	ENSP00000457262	33	135	196	1.79e-13	110	36	61	13	38
unique_7700	276	390	544	ENSP00000327801	16	128	509	2.35e-19	118	47	63	8	41
unique_7700	290	390	544	ENSP00000327801	372	469	509	8.24e-18	103	43	53	7	41
unique_7700	149	257	544	ENSP00000327801	26	137	509	7.45e-14	115	39	67	9	41
unique_7700	148	240	544	ENSP00000327801	368	461	509	6.10e-11	96	33	58	5	41
unique_7710	84	161	237	ENSP00000344972	232	336	899	3.50e-04	105	30	48	27	33
unique_7722	880	1145	1162	ENSP00000478255	385	649	1281	3.27e-57	266	107	158	1	24
unique_7722	868	1126	1162	ENSP00000478255	1016	1275	1281	1.06e-53	264	107	148	9	24
unique_7722	874	1116	1162	ENSP00000497274	1285	1526	1546	3.50e-33	252	84	149	19	24
unique_7722	883	1150	1162	ENSP00000497274	633	883	1546	1.08e-23	273	76	170	27	24
unique_7722	879	1127	1162	ENSP00000494609	1033	1278	1326	4.18e-31	250	81	164	5	22
unique_7722	905	1135	1162	ENSP00000494609	427	640	1326	2.15e-17	232	60	153	19	22
unique_7722	900	1157	1162	ENSP00000263094	818	1077	2147	3.56e-18	269	74	175	20	23
unique_7722	889	1114	1162	ENSP00000263094	1795	2015	2147	7.92e-07	232	51	164	17	23
unique_7722	905	1135	1162	ENSP00000487081	427	640	860	2.01e-17	232	60	153	19	20
unique_7722	792	1112	1162	ENSP00000339744	5	316	678	1.24e-12	337	80	216	41	28
unique_7722	818	1112	1162	ENSP00000381475	26	307	669	2.94e-12	301	73	203	25	25
unique_7722	818	1084	1162	ENSP00000381467	24	275	667	3.19e-12	280	69	170	41	23
unique_7723	151	252	369	ENSP00000312082	708	794	1060	3.45e-05	105	35	49	21	28
unique_7723	172	253	369	ENSP00000421006	82	168	617	0.007	89	30	50	9	22
unique_7756	135	176	1478	ENSP00000344972	50	91	899	0.004	42	14	28	0	3
unique_7759	298	770	774	ENSP00000478255	192	642	1281	1.71e-61	495	162	267	66	61
unique_7759	499	750	774	ENSP00000478255	1033	1267	1281	7.58e-55	254	107	126	21	61
unique_7759	387	744	774	ENSP00000497274	1176	1523	1546	9.11e-38	371	107	228	36	50
unique_7759	539	770	774	ENSP00000497274	656	876	1546	4.87e-25	235	69	149	17	50
unique_7759	488	753	774	ENSP00000494609	1031	1272	1326	2.00e-37	266	88	154	24	37
unique_7759	537	771	774	ENSP00000494609	428	649	1326	6.78e-23	236	65	156	15	37
unique_7759	537	771	774	ENSP00000487081	428	649	860	2.93e-23	236	65	156	15	30
unique_7759	501	749	774	ENSP00000381467	77	311	667	1.71e-15	262	72	150	40	32
unique_7759	501	749	774	ENSP00000381475	79	313	669	1.99e-15	262	72	150	40	32
unique_7759	501	749	774	ENSP00000339744	88	322	678	2.10e-15	262	72	150	40	32
unique_7759	512	738	774	ENSP00000263094	800	1021	2147	7.65e-12	230	54	165	11	30
unique_7759	659	742	774	ENSP00000263094	1927	2012	2147	4.96e-04	86	19	65	2	30
unique_7760	5121	5487	5664	ENSP00000351554	43	408	725	6.42e-08	402	92	239	71	22
unique_7760	4861	5431	5664	ENSP00000351554	151	697	725	1.70e-07	608	125	385	98	22
unique_7760	4859	5555	5664	ENSP00000351554	71	679	725	6.48e-07	728	152	426	150	22
unique_7760	4360	4840	5664	ENSP00000351554	119	574	725	0.001	496	99	342	55	22
unique_7760	5203	5635	5664	ENSP00000351554	23	406	725	0.002	444	88	285	71	22
unique_7792	1044	1110	2672	ENSP00000498670	300	365	1023	3.35e-04	69	22	42	5	6
unique_7792	526	612	2672	ENSP00000498670	300	367	1023	0.004	89	27	39	23	6
unique_7795	95	199	288	ENSP00000403447	868	961	2004	4.70e-06	105	37	57	11	46
unique_7795	75	202	288	ENSP00000403447	661	801	2004	1.77e-04	153	42	74	37	46
unique_7795	71	201	288	ENSP00000403447	929	1082	2004	0.005	157	39	89	29	46
unique_7795	82	202	288	ENSP00000403447	167	272	2004	0.007	122	33	72	17	46
unique_7795	91	173	288	ENSP00000403447	414	486	2004	0.007	83	23	50	10	46
unique_7795	95	199	288	ENSP00000364163	868	961	2004	4.70e-06	105	37	57	11	46
unique_7795	75	202	288	ENSP00000364163	661	801	2004	1.77e-04	153	42	74	37	46
unique_7795	71	201	288	ENSP00000364163	929	1082	2004	0.005	157	39	89	29	46
unique_7795	82	202	288	ENSP00000364163	167	272	2004	0.007	122	33	72	17	46
unique_7795	91	173	288	ENSP00000364163	414	486	2004	0.007	83	23	50	10	46
unique_7795	82	198	288	ENSP00000367064	143	251	3624	1.22e-04	119	35	72	12	41
unique_7827	6	85	2606	ENSP00000423517	739	820	821	0.003	82	26	54	2	3
unique_7827	6	85	2606	ENSP00000478469	739	820	821	0.003	82	26	54	2	3
unique_7827	6	85	2606	ENSP00000484862	739	820	821	0.003	82	26	54	2	3
unique_7834	118	181	382	ENSP00000367064	2794	2856	3624	0.003	64	19	44	1	17
unique_7846	53	331	600	ENSP00000366809	72	323	443	3.82e-06	289	71	171	47	47
unique_7848	222	425	688	ENSP00000366809	144	347	443	2.18e-07	219	62	127	30	30
unique_7886	1920	2027	2705	ENSP00000423517	728	816	821	0.002	110	29	58	23	10
unique_7886	1905	1997	2705	ENSP00000423517	728	816	821	0.003	98	27	57	14	10
unique_7886	1950	2042	2705	ENSP00000423517	728	816	821	0.003	98	28	56	14	10
unique_7886	1965	2057	2705	ENSP00000423517	728	816	821	0.004	98	27	57	14	10
unique_7886	1875	1952	2705	ENSP00000423517	728	816	821	0.004	89	24	54	11	10
unique_7886	2069	2147	2705	ENSP00000423517	729	816	821	0.006	88	22	57	9	10
unique_7886	1920	2027	2705	ENSP00000478469	728	816	821	0.002	110	29	58	23	10
unique_7886	1905	1997	2705	ENSP00000478469	728	816	821	0.003	98	27	57	14	10
unique_7886	1950	2042	2705	ENSP00000478469	728	816	821	0.003	98	28	56	14	10
unique_7886	1965	2057	2705	ENSP00000478469	728	816	821	0.004	98	27	57	14	10
unique_7886	1875	1952	2705	ENSP00000478469	728	816	821	0.004	89	24	54	11	10
unique_7886	2069	2147	2705	ENSP00000478469	729	816	821	0.006	88	22	57	9	10
unique_7886	1920	2027	2705	ENSP00000484862	728	816	821	0.002	110	29	58	23	10
unique_7886	1905	1997	2705	ENSP00000484862	728	816	821	0.003	98	27	57	14	10
unique_7886	1950	2042	2705	ENSP00000484862	728	816	821	0.003	98	28	56	14	10
unique_7886	1965	2057	2705	ENSP00000484862	728	816	821	0.004	98	27	57	14	10
unique_7886	1875	1952	2705	ENSP00000484862	728	816	821	0.004	89	24	54	11	10
unique_7886	2069	2147	2705	ENSP00000484862	729	816	821	0.006	88	22	57	9	10
unique_7907	1528	1623	4533	ENSP00000423517	730	816	821	8.19e-05	104	33	46	25	2
unique_7907	1528	1623	4533	ENSP00000478469	730	816	821	8.19e-05	104	33	46	25	2
unique_7907	1528	1623	4533	ENSP00000484862	730	816	821	8.19e-05	104	33	46	25	2
unique_7960	1271	1365	2849	ENSP00000344972	223	322	899	2.45e-04	101	32	62	7	3
unique_7960	1282	1365	2849	ENSP00000423517	737	820	821	5.90e-04	90	31	47	12	3
unique_7960	1282	1365	2849	ENSP00000478469	737	820	821	5.90e-04	90	31	47	12	3
unique_7960	1282	1365	2849	ENSP00000484862	737	820	821	5.90e-04	90	31	47	12	3
unique_7972	3674	3757	4117	ENSP00000423517	737	818	821	0.007	84	23	59	2	2
unique_7972	3674	3757	4117	ENSP00000478469	737	818	821	0.007	84	23	59	2	2
unique_7972	3674	3757	4117	ENSP00000484862	737	818	821	0.007	84	23	59	2	2
unique_7982	540	987	1147	ENSP00000403447	103	550	2004	1.80e-29	485	148	263	74	42
unique_7982	520	996	1147	ENSP00000403447	278	812	2004	2.41e-28	547	169	296	82	42
unique_7982	522	982	1147	ENSP00000403447	695	1193	2004	9.04e-24	508	150	302	56	42
unique_7982	746	994	1147	ENSP00000403447	35	300	2004	9.92e-11	292	90	133	69	42
unique_7982	520	659	1147	ENSP00000403447	970	1125	2004	6.46e-10	158	53	85	20	42
unique_7982	540	987	1147	ENSP00000364163	103	550	2004	1.80e-29	485	148	263	74	42
unique_7982	520	996	1147	ENSP00000364163	278	812	2004	2.41e-28	547	169	296	82	42
unique_7982	522	982	1147	ENSP00000364163	695	1193	2004	9.04e-24	508	150	302	56	42
unique_7982	746	994	1147	ENSP00000364163	35	300	2004	9.92e-11	292	90	133	69	42
unique_7982	520	659	1147	ENSP00000364163	970	1125	2004	6.46e-10	158	53	85	20	42
unique_7982	862	987	1147	ENSP00000286574	190	307	380	8.04e-13	127	51	66	10	40
unique_7982	535	662	1147	ENSP00000286574	225	340	380	2.89e-10	128	47	69	12	40
unique_7982	862	987	1147	ENSP00000286574	222	339	380	1.21e-09	127	45	72	10	40
unique_7982	916	996	1147	ENSP00000286574	173	252	380	3.71e-09	85	34	42	9	40
unique_7982	723	883	1147	ENSP00000286574	230	339	380	6.25e-07	162	48	61	53	40
unique_7982	746	950	1147	ENSP00000286574	186	339	380	1.29e-06	209	63	87	59	40
unique_7982	648	810	1147	ENSP00000286574	198	339	380	2.61e-05	166	52	87	27	40
unique_7982	562	739	1147	ENSP00000286574	186	342	380	5.34e-05	186	56	93	37	40
unique_7982	729	987	1147	ENSP00000367064	124	431	3624	1.55e-07	315	85	167	63	39
unique_7982	540	637	1147	ENSP00000367064	376	483	3624	5.61e-06	109	36	61	12	39
unique_7982	683	948	1147	ENSP00000367064	156	467	3624	0.002	320	84	174	62	39
unique_7982	587	908	1147	ENSP00000367064	129	458	3624	0.002	372	91	189	92	39
unique_7982	540	786	1147	ENSP00000367064	245	483	3624	0.003	278	70	138	70	39
unique_7982	702	897	1147	ENSP00000367064	353	484	3624	0.006	200	52	76	72	39
unique_7982	527	654	1147	ENSP00000430686	123	228	977	4.49e-05	130	32	72	26	23
unique_7982	869	950	1147	ENSP00000430686	106	196	977	2.61e-04	100	32	41	27	23
unique_7982	924	987	1147	ENSP00000430686	122	196	977	6.20e-04	76	25	38	13	23
unique_7982	961	999	1147	ENSP00000430686	123	161	977	0.003	39	17	22	0	23
unique_7982	753	872	1147	ENSP00000400217	473	598	1806	8.36e-05	133	43	70	20	30
unique_7982	647	820	1147	ENSP00000400217	478	648	1806	2.94e-04	186	56	103	27	30
unique_7982	519	641	1147	ENSP00000400217	460	596	1806	4.02e-04	141	44	75	22	30
unique_7982	753	872	1147	ENSP00000200181	473	598	1823	9.49e-05	133	43	70	20	30
unique_7982	647	820	1147	ENSP00000200181	478	648	1823	3.17e-04	186	56	103	27	30
unique_7982	519	641	1147	ENSP00000200181	460	596	1823	4.84e-04	141	44	75	22	30
unique_7982	922	988	1147	ENSP00000296575	609	669	701	1.35e-04	67	25	36	6	7
unique_7982	903	950	1147	ENSP00000296575	620	668	701	1.66e-04	49	20	28	1	7
unique_7982	546	602	1147	ENSP00000331736	125	190	611	1.40e-04	66	23	34	9	5
unique_7982	530	697	1147	ENSP00000386367	469	616	789	0.001	177	52	87	38	15
unique_7982	918	1009	1147	ENSP00000392045	84	190	563	0.002	107	27	65	15	8
unique_7982	918	1009	1147	ENSP00000220809	84	190	563	0.002	107	27	65	15	8
unique_7985	3193	3323	3449	ENSP00000344972	226	346	899	8.87e-06	133	37	82	14	4
unique_8035	370	425	1451	ENSP00000403447	1634	1688	2004	0.003	56	25	30	1	4
unique_8035	370	425	1451	ENSP00000364163	1634	1688	2004	0.003	56	25	30	1	4
unique_8043	423	772	927	ENSP00000430686	549	895	977	0.003	392	97	208	87	38
unique_8064	1156	1264	2412	ENSP00000430686	670	773	977	1.35e-06	110	33	70	7	8
unique_8064	2269	2345	2412	ENSP00000430686	831	907	977	0.007	79	25	50	4	8
unique_8064	2267	2346	2412	ENSP00000342838	1160	1242	1371	2.18e-06	83	25	55	3	3
unique_8064	1170	1283	2412	ENSP00000263798	523	642	891	2.69e-06	122	38	74	10	5
unique_8064	2292	2341	2412	ENSP00000498670	826	875	1023	1.81e-04	50	16	34	0	7
unique_8064	1165	1275	2412	ENSP00000498670	671	778	1023	0.005	114	34	71	9	7
unique_8135	14	155	187	ENSP00000403447	1599	1740	2004	7.93e-07	147	48	89	10	88
unique_8135	41	177	187	ENSP00000403447	1694	1832	2004	7.35e-04	144	45	87	12	88
unique_8135	40	140	187	ENSP00000403447	1726	1823	2004	0.002	101	35	63	3	88
unique_8135	14	155	187	ENSP00000364163	1599	1740	2004	7.93e-07	147	48	89	10	88
unique_8135	41	177	187	ENSP00000364163	1694	1832	2004	7.35e-04	144	45	87	12	88
unique_8135	40	140	187	ENSP00000364163	1726	1823	2004	0.002	101	35	63	3	88
unique_8135	48	125	187	ENSP00000459962	202	293	840	8.42e-04	93	29	48	16	55
unique_8135	96	149	187	ENSP00000459962	173	234	840	0.004	62	23	31	8	55
unique_8140	35	52	74	ENSP00000328968	1569	1587	2017	0.010	19	12	6	1	24
unique_8263	1244	1665	2751	ENSP00000351554	199	671	725	0.003	476	103	316	57	15
unique_8297	188	257	272	ENSP00000358430	35	110	330	0.007	76	21	49	6	26
unique_8316	684	821	877	ENSP00000327801	337	472	509	6.35e-25	138	52	84	2	42
unique_8316	134	237	877	ENSP00000327801	27	131	509	9.39e-17	107	39	63	5	42
unique_8316	707	819	877	ENSP00000327801	19	129	509	9.18e-16	115	45	64	6	42
unique_8316	136	214	877	ENSP00000327801	372	446	509	3.14e-04	80	24	50	6	42
unique_8316	462	589	877	ENSP00000327801	216	329	509	5.48e-04	129	29	84	16	42
unique_8316	731	817	877	ENSP00000457262	39	124	196	1.54e-13	89	33	51	5	22
unique_8316	128	233	877	ENSP00000457262	22	124	196	4.21e-06	106	26	77	3	22
unique_8335	202	256	602	ENSP00000366809	255	308	443	5.72e-04	55	19	35	1	9
unique_8339	160	228	261	ENSP00000236192	47	115	142	1.08e-10	69	22	47	0	26
unique_8362	390	489	1036	ENSP00000328968	1187	1279	2017	0.003	100	25	68	7	10
unique_8380	830	1043	1317	ENSP00000295754	354	559	568	1.89e-08	234	59	127	48	16
unique_8380	721	1022	1317	ENSP00000342838	1019	1282	1371	9.19e-08	326	83	157	86	23
unique_8380	712	1012	1317	ENSP00000430686	674	940	977	1.49e-06	308	67	193	48	23
unique_8380	717	885	1317	ENSP00000263798	522	687	891	3.19e-04	176	43	116	17	13
unique_8380	717	873	1317	ENSP00000498670	675	816	1023	4.11e-04	159	44	96	19	12
unique_8380	790	875	1317	ENSP00000442656	319	398	547	7.84e-04	88	25	53	10	7
unique_8393	2750	2835	3432	ENSP00000344972	291	384	899	0.010	94	24	62	8	3
unique_8413	5	126	229	ENSP00000216241	550	675	763	1.95e-06	129	40	79	10	53
unique_8432	90	114	1013	ENSP00000327801	43	67	509	0.001	25	14	11	0	6
unique_8432	91	145	1013	ENSP00000327801	388	456	509	0.001	69	19	36	14	6
