# Supplementary material for: Molecular Mimicry between Toxoplasma gondii B-Cell Epitopes and Neurodevelopmental Proteins: An Immunoinformatic Approach
Source: Biomolecules. 2024 Aug 1;14(8):933. doi: 10.3390/biom14080933 (PMC11352964; doi:10.3390/biom14080933)
Supplement: Supplementary file 1 [file biomolecules-14-00933-s001.zip › Supplemental S2/random/blast-all_methods-hs_surface_random_3-filtered.txt]

unique_87	3	1261	1266	ENSP00000478255	105	1273	1281	0.0	1266	481	681	104	99
unique_87	3	1259	1266	ENSP00000497931	132	1314	1322	0.0	1269	449	722	98	99
unique_87	702	1261	1266	ENSP00000497931	134	656	1322	1.37e-74	566	194	323	49	99
unique_129	12	259	283	ENSP00000482642	979	1227	1295	6.99e-14	255	63	179	13	88
unique_277	1	666	666	ENSP00000247207	3	639	640	0.0	668	480	155	33	100
unique_355	1	267	270	ENSP00000479488	2	268	273	3.86e-104	267	137	130	0	99
unique_355	1	267	270	ENSP00000300408	2	268	273	3.86e-104	267	137	130	0	99
unique_355	8	270	270	ENSP00000441875	19	283	300	1.55e-89	267	132	129	6	97
unique_1170	82	457	465	ENSP00000435932	395	776	2003	1.91e-27	394	98	266	30	81
unique_1350	34	499	567	ENSP00000499804	22	478	510	7.30e-40	475	126	322	27	82
unique_1532	12	76	78	ENSP00000317997	815	880	1552	8.83e-04	66	16	49	1	85
unique_1532	11	76	78	ENSP00000317997	851	924	1552	0.009	74	17	49	8	85
unique_1848	25	330	342	ENSP00000225577	83	391	526	1.28e-70	311	113	191	7	89
unique_1953	5	577	606	ENSP00000464447	6	456	460	1.43e-60	583	173	268	142	95
unique_2410	1	261	282	ENSP00000225577	89	354	526	2.19e-32	272	77	178	17	93
unique_2410	9	249	282	ENSP00000482642	982	1227	1295	3.23e-15	251	61	175	15	85
unique_2889	1	517	525	ENSP00000478255	162	626	1281	2.51e-43	534	148	300	86	98
unique_2889	275	517	525	ENSP00000478255	1031	1271	1281	7.08e-41	247	85	152	10	98
unique_2889	4	519	525	ENSP00000497931	851	1316	1322	9.59e-42	520	137	325	58	99
unique_2889	1	517	525	ENSP00000497931	189	654	1322	2.74e-39	524	139	320	65	99
unique_3433	39	371	400	ENSP00000225577	52	367	526	5.06e-29	342	97	210	35	83
unique_3437	15	379	404	ENSP00000225577	79	447	526	1.26e-37	394	111	229	54	90
unique_3841	18	163	168	ENSP00000317997	752	881	1552	8.49e-08	167	42	67	58	87
unique_5210	8	297	350	ENSP00000351905	274	571	593	2.20e-11	319	86	183	50	83
unique_5312	12	289	289	ENSP00000441875	18	298	300	1.65e-103	281	146	132	3	96
unique_5312	8	273	289	ENSP00000479488	4	270	273	2.16e-95	268	137	128	3	92
unique_5312	8	273	289	ENSP00000300408	4	270	273	2.16e-95	268	137	128	3	92
unique_5488	8	114	115	ENSP00000482779	11	114	116	9.63e-13	107	32	72	3	93
unique_5801	3	249	294	ENSP00000225577	91	335	526	8.21e-29	251	65	176	10	84
unique_5801	7	251	294	ENSP00000482642	980	1227	1295	9.97e-12	254	60	179	15	83
unique_5801	8	271	294	ENSP00000351905	274	575	593	1.19e-06	313	62	191	60	90
unique_5908	12	311	332	ENSP00000225577	89	384	526	1.52e-65	304	115	177	12	90
unique_6681	228	1544	1544	ENSP00000478255	35	1278	1281	0.0	1347	503	711	133	85
unique_6681	244	835	1544	ENSP00000478255	711	1280	1281	1.23e-103	607	227	328	52	85
unique_6681	193	1537	1544	ENSP00000497931	18	1314	1322	0.0	1403	480	759	164	88
unique_6681	997	1544	1544	ENSP00000497931	162	661	1322	3.78e-78	549	200	299	50	88
unique_7192	31	375	378	ENSP00000450837	51	367	407	2.98e-21	358	93	211	54	91
unique_7192	51	378	378	ENSP00000403877	44	337	428	1.40e-09	330	74	218	38	87
unique_7276	23	235	241	ENSP00000225577	126	351	526	1.06e-32	229	76	134	19	88
unique_7573	41	641	667	ENSP00000247207	8	614	640	0.0	608	395	205	8	90
unique_7617	31	396	438	ENSP00000450837	67	399	407	1.56e-18	379	97	223	59	84
unique_7846	108	595	600	ENSP00000499804	26	508	510	1.29e-33	510	130	331	49	81
unique_8003	1	113	115	ENSP00000274764	11	124	128	6.82e-51	114	77	36	1	98
unique_8004	1	112	114	ENSP00000274764	11	124	128	4.60e-50	114	76	36	2	98
