# Supplementary material for: Molecular Mimicry between Toxoplasma gondii B-Cell Epitopes and Neurodevelopmental Proteins: An Immunoinformatic Approach
Source: Biomolecules. 2024 Aug 1;14(8):933. doi: 10.3390/biom14080933 (PMC11352964; doi:10.3390/biom14080933)
Supplement: Supplementary file 1 [file biomolecules-14-00933-s001.zip › Supplemental S2/random/blast-all_methods-hs_surface_random_3-protein_ids.txt]

ENSP00000225577
ENSP00000247207
ENSP00000274764
ENSP00000300408
ENSP00000317997
ENSP00000351905
ENSP00000403877
ENSP00000435932
ENSP00000441875
ENSP00000450837
ENSP00000464447
ENSP00000478255
ENSP00000479488
ENSP00000482642
ENSP00000482779
ENSP00000497931
ENSP00000499804
