# Supplementary material for: Molecular Mimicry between Toxoplasma gondii B-Cell Epitopes and Neurodevelopmental Proteins: An Immunoinformatic Approach
Source: Biomolecules. 2024 Aug 1;14(8):933. doi: 10.3390/biom14080933 (PMC11352964; doi:10.3390/biom14080933)
Supplement: Supplementary file 1 [file biomolecules-14-00933-s001.zip › Supplemental S2/random/blast-all_methods-hs_surface_random_3.txt]

unique_2	1470	1592	2375	ENSP00000429036	3	106	449	0.005	123	35	69	19	5
unique_6	613	658	784	ENSP00000494248	18	63	107	0.002	46	16	30	0	6
unique_35	370	908	1044	ENSP00000498246	56	571	656	4.67e-55	559	154	342	63	52
unique_35	379	592	1044	ENSP00000494609	428	615	1326	1.36e-09	220	67	115	38	20
unique_35	379	592	1044	ENSP00000487081	428	615	860	1.77e-09	220	67	115	38	20
unique_35	357	695	1044	ENSP00000263094	1773	2082	2147	2.47e-08	366	93	190	83	32
unique_35	368	541	1044	ENSP00000263094	813	973	2147	3.59e-06	179	43	113	23	32
unique_35	378	538	1044	ENSP00000478255	409	561	1281	2.65e-07	166	42	106	18	21
unique_35	378	592	1044	ENSP00000478255	1052	1255	1281	5.67e-06	222	58	139	25	21
unique_35	371	563	1044	ENSP00000497931	1090	1274	1322	1.10e-05	195	50	133	12	18
unique_35	371	563	1044	ENSP00000497931	432	614	1322	2.15e-05	197	53	126	18	18
unique_35	378	534	1044	ENSP00000003084	440	574	1481	2.29e-04	160	43	89	28	15
unique_62	147	236	279	ENSP00000225577	190	275	526	6.27e-12	90	31	55	4	32
unique_62	163	220	279	ENSP00000408734	175	234	337	2.70e-08	60	23	35	2	21
unique_62	168	221	279	ENSP00000351905	397	454	593	4.10e-05	58	23	31	4	19
unique_62	152	208	279	ENSP00000482642	1079	1139	1295	5.77e-05	61	19	38	4	20
unique_62	152	198	279	ENSP00000263923	1005	1051	1357	7.48e-05	47	14	33	0	17
unique_62	167	221	279	ENSP00000241416	314	370	514	1.86e-04	57	22	33	2	20
unique_62	156	203	279	ENSP00000358997	319	368	713	1.94e-04	50	16	32	2	17
unique_62	171	221	279	ENSP00000442885	279	333	454	6.13e-04	55	20	31	4	18
unique_75	758	1421	1941	ENSP00000494609	403	974	1326	1.03e-80	671	205	360	106	73
unique_75	290	693	1941	ENSP00000494609	12	394	1326	1.09e-49	405	112	270	23	73
unique_75	1507	1734	1941	ENSP00000494609	972	1159	1326	1.61e-39	228	85	103	40	73
unique_75	1818	1929	1941	ENSP00000494609	1166	1277	1326	1.41e-30	112	55	57	0	73
unique_75	757	983	1941	ENSP00000494609	1032	1252	1326	2.52e-12	234	62	152	20	73
unique_75	1632	1728	1941	ENSP00000494609	428	510	1326	2.16e-06	97	30	53	14	73
unique_75	1822	1908	1941	ENSP00000494609	528	615	1326	8.27e-04	88	23	64	1	73
unique_75	290	1000	1941	ENSP00000003084	5	642	1481	2.64e-65	716	191	442	83	64
unique_75	1508	1734	1941	ENSP00000003084	1123	1328	1481	1.25e-28	228	73	132	23	64
unique_75	1212	1415	1941	ENSP00000003084	916	1117	1481	3.23e-23	207	57	142	8	64
unique_75	1818	1923	1941	ENSP00000003084	1335	1439	1481	7.47e-17	106	40	65	1	64
unique_75	460	995	1941	ENSP00000003084	942	1430	1481	2.23e-09	559	113	353	93	64
unique_75	1824	1902	1941	ENSP00000003084	543	622	1481	7.10e-05	80	26	53	1	64
unique_75	1628	1728	1941	ENSP00000003084	437	523	1481	3.07e-04	101	28	59	14	64
unique_75	758	1294	1941	ENSP00000487081	403	847	860	4.14e-64	544	171	267	106	58
unique_75	290	693	1941	ENSP00000487081	12	394	860	2.48e-50	405	112	270	23	58
unique_75	1632	1728	1941	ENSP00000487081	428	510	860	1.83e-06	97	30	53	14	58
unique_75	1822	1908	1941	ENSP00000487081	528	615	860	6.22e-04	88	23	64	1	58
unique_75	1508	1734	1941	ENSP00000497203	1062	1267	1420	1.11e-28	228	73	132	23	64
unique_75	833	1000	1941	ENSP00000497203	414	581	1420	1.49e-28	169	64	103	2	64
unique_75	290	702	1941	ENSP00000497203	5	388	1420	1.35e-26	425	103	269	53	64
unique_75	1212	1415	1941	ENSP00000497203	855	1056	1420	3.39e-23	207	57	142	8	64
unique_75	1818	1923	1941	ENSP00000497203	1274	1378	1420	7.31e-17	106	40	65	1	64
unique_75	460	995	1941	ENSP00000497203	881	1369	1420	1.82e-09	560	114	351	95	64
unique_75	1824	1902	1941	ENSP00000497203	482	561	1420	7.37e-05	80	26	53	1	64
unique_75	782	1056	1941	ENSP00000478255	409	687	1281	6.59e-17	290	78	186	26	27
unique_75	1611	1737	1941	ENSP00000478255	388	516	1281	1.44e-14	130	44	82	4	27
unique_75	1821	1929	1941	ENSP00000478255	1168	1276	1281	1.76e-14	109	39	70	0	27
unique_75	782	1004	1941	ENSP00000478255	1052	1274	1281	3.05e-14	231	63	152	16	27
unique_75	1818	1927	1941	ENSP00000478255	520	629	1281	1.57e-13	110	38	72	0	27
unique_75	1611	1753	1941	ENSP00000478255	1031	1174	1281	2.43e-12	149	44	94	11	27
unique_75	1605	1737	1941	ENSP00000497931	407	544	1322	9.77e-15	140	53	78	9	29
unique_75	1570	1753	1941	ENSP00000497931	1027	1220	1322	7.66e-14	196	56	126	14	29
unique_75	1819	1922	1941	ENSP00000497931	1209	1312	1322	6.26e-13	104	37	67	0	29
unique_75	767	992	1941	ENSP00000497931	1078	1303	1322	3.87e-10	236	61	155	20	29
unique_75	1837	1924	1941	ENSP00000497931	567	653	1322	3.30e-09	88	31	56	1	29
unique_75	782	1031	1941	ENSP00000497931	437	683	1322	3.48e-06	263	69	165	29	29
unique_75	1615	1722	1941	ENSP00000263094	807	903	2147	7.48e-05	108	27	70	11	10
unique_75	1827	1921	1941	ENSP00000263094	938	1033	2147	2.10e-04	96	32	63	1	10
unique_75	795	1062	1941	ENSP00000498246	75	339	656	2.46e-04	281	58	194	29	14
unique_85	77	512	821	ENSP00000435932	389	840	2003	4.49e-33	458	127	303	28	53
unique_87	3	1261	1266	ENSP00000478255	105	1273	1281	0.0	1266	481	681	104	99
unique_87	3	1259	1266	ENSP00000497931	132	1314	1322	0.0	1269	449	722	98	99
unique_87	702	1261	1266	ENSP00000497931	134	656	1322	1.37e-74	566	194	323	49	99
unique_87	310	557	1266	ENSP00000494609	1039	1274	1326	2.26e-30	249	84	151	14	65
unique_87	733	1260	1266	ENSP00000494609	788	1274	1326	5.18e-27	552	133	330	89	65
unique_87	1013	1249	1266	ENSP00000494609	426	622	1326	3.53e-19	238	67	129	42	65
unique_87	278	572	1266	ENSP00000494609	372	640	1326	7.26e-19	302	80	182	40	65
unique_87	1013	1249	1266	ENSP00000487081	426	622	860	1.74e-19	238	66	130	42	42
unique_87	278	572	1266	ENSP00000487081	372	640	860	3.52e-19	302	80	182	40	42
unique_87	857	1262	1266	ENSP00000497203	994	1383	1420	4.11e-18	429	92	275	62	55
unique_87	329	549	1266	ENSP00000497203	1165	1374	1420	2.97e-15	221	54	156	11	55
unique_87	353	616	1266	ENSP00000497203	403	647	1420	2.67e-10	274	64	171	39	55
unique_87	1093	1251	1266	ENSP00000497203	426	576	1420	7.39e-09	162	45	103	14	55
unique_87	329	616	1266	ENSP00000003084	440	708	1481	4.58e-18	298	76	183	39	55
unique_87	857	1262	1266	ENSP00000003084	1055	1444	1481	5.20e-18	429	92	275	62	55
unique_87	329	549	1266	ENSP00000003084	1226	1435	1481	3.06e-15	221	54	156	11	55
unique_87	1013	1251	1266	ENSP00000003084	439	637	1481	2.09e-12	240	61	137	42	55
unique_87	297	560	1266	ENSP00000263094	789	1042	2147	3.80e-12	273	73	172	28	42
unique_87	997	1260	1266	ENSP00000263094	807	1039	2147	4.20e-11	268	66	163	39	42
unique_87	310	512	1266	ENSP00000263094	1790	1985	2147	9.19e-09	208	57	134	17	42
unique_87	1009	1216	1266	ENSP00000263094	1796	1985	2147	7.80e-06	218	53	127	38	42
unique_87	326	597	1266	ENSP00000498246	60	350	656	4.14e-11	301	76	186	39	35
unique_87	1029	1204	1266	ENSP00000498246	77	235	656	1.63e-07	184	48	103	33	35
unique_104	94	260	625	ENSP00000459962	202	384	840	4.95e-04	191	46	113	32	27
unique_117	57	329	424	ENSP00000225577	97	309	526	1.54e-15	277	66	143	68	64
unique_117	124	311	424	ENSP00000408734	108	261	337	1.83e-11	194	50	98	46	44
unique_117	123	222	424	ENSP00000482642	1023	1125	1295	2.01e-11	103	33	67	3	24
unique_117	168	352	424	ENSP00000263923	997	1156	1357	1.19e-09	199	51	95	53	44
unique_117	57	222	424	ENSP00000358997	218	363	713	3.97e-06	178	38	96	44	39
unique_117	98	221	424	ENSP00000442885	161	305	454	4.34e-04	146	37	86	23	29
unique_117	185	221	424	ENSP00000351905	381	426	593	0.001	46	17	20	9	9
unique_117	186	306	424	ENSP00000241416	309	397	514	0.008	125	32	53	40	29
unique_126	38	194	209	ENSP00000441875	25	188	300	1.04e-08	164	42	115	7	75
unique_126	79	195	209	ENSP00000479488	57	170	273	4.25e-05	118	27	86	5	56
unique_126	79	195	209	ENSP00000300408	57	170	273	4.25e-05	118	27	86	5	56
unique_129	9	216	283	ENSP00000225577	91	295	526	1.08e-22	214	63	136	15	73
unique_129	12	259	283	ENSP00000482642	979	1227	1295	6.99e-14	255	63	179	13	88
unique_129	15	209	283	ENSP00000408734	68	258	337	2.27e-13	200	59	127	14	69
unique_129	121	264	283	ENSP00000263923	1010	1157	1357	4.40e-09	148	34	110	4	51
unique_129	8	206	283	ENSP00000358997	211	416	713	5.02e-08	211	47	147	17	70
unique_129	131	209	283	ENSP00000241416	314	399	514	7.31e-07	86	30	49	7	28
unique_129	135	238	283	ENSP00000442885	279	408	454	2.51e-05	130	35	69	26	37
unique_129	132	189	283	ENSP00000351905	397	458	593	2.91e-05	62	23	35	4	20
unique_165	234	319	322	ENSP00000378447	204	289	296	1.75e-06	86	22	64	0	27
unique_184	292	387	762	ENSP00000247207	224	318	640	1.52e-06	98	31	62	5	13
unique_244	21	56	90	ENSP00000329312	104	139	214	3.97e-04	36	14	22	0	40
unique_248	264	586	1129	ENSP00000225577	77	355	526	6.65e-12	332	78	192	62	29
unique_248	391	498	1129	ENSP00000408734	174	259	337	1.21e-06	108	32	54	22	10
unique_248	363	493	1129	ENSP00000351905	357	480	593	0.004	147	37	71	39	12
unique_264	38	141	144	ENSP00000317997	810	920	1552	1.67e-12	112	34	69	9	74
unique_264	67	144	144	ENSP00000317997	806	879	1552	2.27e-07	78	24	50	4	74
unique_271	158	763	765	ENSP00000498246	61	653	656	5.11e-71	629	189	381	59	79
unique_271	159	360	765	ENSP00000478255	408	610	1281	5.67e-15	213	66	126	21	29
unique_271	160	378	765	ENSP00000478255	1052	1271	1281	8.97e-13	234	66	139	29	29
unique_271	170	341	765	ENSP00000263094	1819	1983	2147	2.13e-14	174	52	111	11	36
unique_271	96	371	765	ENSP00000263094	777	1025	2147	1.60e-13	284	72	169	43	36
unique_271	156	366	765	ENSP00000497931	1091	1298	1322	2.46e-14	218	56	145	17	28
unique_271	156	345	765	ENSP00000497931	433	619	1322	9.24e-09	194	56	127	11	28
unique_271	161	366	765	ENSP00000487081	428	615	860	2.95e-08	209	53	132	24	27
unique_271	161	366	765	ENSP00000494609	428	615	1326	3.37e-08	209	53	132	24	28
unique_271	155	362	765	ENSP00000494609	1054	1252	1326	4.59e-04	218	57	132	29	28
unique_271	160	338	765	ENSP00000003084	1226	1400	1481	8.56e-07	188	49	117	22	27
unique_271	160	366	765	ENSP00000003084	440	628	1481	1.66e-05	215	50	131	34	27
unique_271	160	338	765	ENSP00000497203	1165	1339	1420	8.58e-07	188	49	117	22	23
unique_277	1	666	666	ENSP00000247207	3	639	640	0.0	668	480	155	33	100
unique_284	339	725	793	ENSP00000336994	211	614	670	3.52e-88	411	160	220	31	49
unique_284	339	725	793	ENSP00000442011	197	600	656	4.99e-88	411	160	220	31	49
unique_286	3005	3162	3281	ENSP00000353408	362	515	578	6.51e-05	161	40	111	10	7
unique_286	3004	3248	3281	ENSP00000353408	300	570	578	4.30e-04	275	56	185	34	7
unique_321	147	297	338	ENSP00000225577	191	338	526	1.18e-04	161	38	100	23	45
unique_342	288	375	507	ENSP00000435932	389	481	2003	0.002	95	33	53	9	17
unique_349	501	611	693	ENSP00000442885	254	371	454	8.09e-06	118	28	83	7	16
unique_349	502	634	693	ENSP00000225577	190	316	526	8.41e-04	134	29	97	8	19
unique_349	523	603	693	ENSP00000351905	397	482	593	0.002	86	19	62	5	12
unique_355	1	267	270	ENSP00000479488	2	268	273	3.86e-104	267	137	130	0	99
unique_355	1	267	270	ENSP00000300408	2	268	273	3.86e-104	267	137	130	0	99
unique_355	8	270	270	ENSP00000441875	19	283	300	1.55e-89	267	132	129	6	97
unique_416	26	143	543	ENSP00000263094	306	421	2147	0.006	120	31	83	6	22
unique_431	63	159	188	ENSP00000327336	114	210	369	5.81e-04	98	23	73	2	52
unique_442	264	508	583	ENSP00000477768	200	448	653	4.46e-06	280	57	157	66	42
unique_449	284	345	436	ENSP00000385130	13	74	246	1.35e-04	62	20	42	0	14
unique_449	299	334	436	ENSP00000360871	71	106	327	4.69e-04	36	18	18	0	11
unique_449	300	346	436	ENSP00000360871	63	106	327	0.001	47	22	22	3	11
unique_458	12	341	513	ENSP00000225577	75	374	526	7.79e-38	335	99	196	40	64
unique_458	37	303	513	ENSP00000482642	979	1225	1295	3.81e-11	275	63	176	36	52
unique_458	96	262	513	ENSP00000408734	118	264	337	4.40e-11	170	43	101	26	33
unique_458	33	258	513	ENSP00000358997	211	421	713	6.20e-10	234	57	146	31	44
unique_458	36	254	513	ENSP00000442885	157	361	454	2.57e-08	237	54	133	50	43
unique_458	36	256	513	ENSP00000351905	271	484	593	7.68e-08	242	55	138	49	43
unique_458	129	261	513	ENSP00000263923	995	1106	1357	1.25e-07	134	35	76	23	26
unique_458	118	254	513	ENSP00000241416	279	397	514	0.009	144	30	82	32	27
unique_506	250	644	758	ENSP00000415187	62	436	808	3.83e-07	424	105	241	78	52
unique_506	199	320	758	ENSP00000379442	30	148	641	6.85e-04	127	37	77	13	16
unique_511	83	194	565	ENSP00000436127	20	139	852	0.008	121	35	76	10	20
unique_532	294	555	672	ENSP00000225577	59	286	526	4.15e-07	278	64	148	66	39
unique_545	92	182	4007	ENSP00000478469	735	820	821	5.40e-04	95	30	52	13	2
unique_545	92	182	4007	ENSP00000352177	735	820	821	5.40e-04	95	30	52	13	2
unique_549	32	123	143	ENSP00000403843	309	399	863	0.005	97	26	60	11	64
unique_549	32	123	143	ENSP00000434227	309	399	798	0.005	97	26	60	11	64
unique_549	32	123	143	ENSP00000271836	309	399	815	0.006	97	26	60	11	64
unique_567	29	257	407	ENSP00000225577	91	313	526	6.32e-08	246	57	149	40	56
unique_567	32	229	407	ENSP00000408734	65	259	337	4.45e-07	204	52	137	15	49
unique_567	33	237	407	ENSP00000482642	980	1185	1295	1.19e-05	212	45	154	13	50
unique_567	140	223	407	ENSP00000241416	314	394	514	1.92e-04	89	31	45	13	21
unique_567	34	199	407	ENSP00000358997	217	390	713	0.004	178	47	115	16	41
unique_567	13	201	407	ENSP00000442885	138	330	454	0.005	205	47	130	28	46
unique_592	96	126	272	ENSP00000261488	142	172	644	0.002	31	13	18	0	11
unique_598	471	893	2159	ENSP00000415187	35	434	808	1.17e-42	442	150	231	61	60
unique_598	817	1256	2159	ENSP00000415187	45	439	808	4.66e-37	450	147	238	65	60
unique_598	254	639	2159	ENSP00000415187	35	434	808	1.55e-32	421	139	226	56	60
unique_598	1118	1499	2159	ENSP00000415187	30	433	808	4.33e-32	429	139	218	72	60
unique_598	563	957	2159	ENSP00000415187	45	449	808	1.55e-27	435	137	228	70	60
unique_598	1045	1418	2159	ENSP00000415187	44	434	808	2.93e-27	415	126	224	65	60
unique_598	204	555	2159	ENSP00000415187	71	434	808	4.15e-23	395	114	207	74	60
unique_598	198	423	2159	ENSP00000415187	209	433	808	5.42e-13	238	64	149	25	60
unique_598	204	346	2159	ENSP00000415187	306	442	808	2.33e-10	145	44	91	10	60
unique_598	735	912	2159	ENSP00000379442	25	223	641	8.01e-23	203	77	97	29	45
unique_598	1411	1506	2159	ENSP00000379442	50	148	641	6.52e-21	99	49	47	3	45
unique_598	492	595	2159	ENSP00000379442	35	141	641	9.87e-19	107	53	51	3	45
unique_598	401	520	2159	ENSP00000379442	34	148	641	1.85e-18	122	54	59	9	45
unique_598	301	427	2159	ENSP00000379442	20	145	641	1.82e-15	133	54	66	13	45
unique_598	228	338	2159	ENSP00000379442	35	142	641	6.91e-14	114	44	61	9	45
unique_598	358	473	2159	ENSP00000379442	35	145	641	7.79e-14	120	46	61	13	45
unique_598	188	296	2159	ENSP00000379442	32	141	641	9.52e-13	115	47	57	11	45
unique_598	962	1079	2159	ENSP00000379442	27	142	641	5.43e-12	120	46	68	6	45
unique_598	1229	1481	2159	ENSP00000379442	35	338	641	2.07e-10	313	82	162	69	45
unique_598	1413	1506	2159	ENSP00000260356	575	689	1171	6.08e-12	116	47	46	23	26
unique_598	532	684	2159	ENSP00000260356	555	687	1171	6.15e-06	163	51	72	40	26
unique_598	1240	1333	2159	ENSP00000260356	568	682	1171	2.02e-05	115	36	58	21	26
unique_598	869	1025	2159	ENSP00000260356	556	724	1171	4.17e-04	178	53	95	30	26
unique_598	981	1078	2159	ENSP00000260356	568	682	1171	0.003	118	36	59	23	26
unique_598	461	523	2159	ENSP00000371633	591	668	761	7.39e-05	78	29	34	15	14
unique_598	732	775	2159	ENSP00000371633	620	667	761	5.27e-04	48	23	21	4	14
unique_598	814	858	2159	ENSP00000371633	620	667	761	0.001	48	20	25	3	14
unique_598	1209	1259	2159	ENSP00000371633	613	667	761	0.002	55	22	29	4	14
unique_598	1464	1506	2159	ENSP00000371633	620	665	761	0.003	46	19	24	3	14
unique_598	560	606	2159	ENSP00000371633	620	667	761	0.003	48	21	26	1	14
unique_598	461	523	2159	ENSP00000371636	707	784	877	9.28e-05	78	29	34	15	15
unique_598	732	775	2159	ENSP00000371636	736	783	877	6.43e-04	48	23	21	4	15
unique_598	814	858	2159	ENSP00000371636	736	783	877	0.001	48	20	25	3	15
unique_598	1209	1300	2159	ENSP00000371636	729	813	877	0.001	96	29	52	15	15
unique_598	1464	1506	2159	ENSP00000371636	736	781	877	0.003	46	19	24	3	15
unique_598	560	606	2159	ENSP00000371636	736	783	877	0.004	48	21	26	1	15
unique_598	760	817	2159	ENSP00000388000	130	185	294	0.001	60	24	30	6	5
unique_598	1258	1300	2159	ENSP00000388000	143	184	294	0.003	45	19	21	5	5
unique_598	760	817	2159	ENSP00000405502	130	185	294	0.001	60	24	30	6	5
unique_598	1258	1300	2159	ENSP00000405502	143	184	294	0.003	45	19	21	5	5
unique_598	509	553	2159	ENSP00000383279	941	984	1375	0.002	45	20	24	1	4
unique_598	554	594	2159	ENSP00000383279	945	984	1375	0.007	41	19	21	1	4
unique_634	25	104	156	ENSP00000260356	813	888	1171	0.002	80	21	55	4	51
unique_654	30	204	324	ENSP00000440049	69	273	421	0.001	219	59	102	58	54
unique_654	30	204	324	ENSP00000489143	69	273	421	0.001	219	59	102	58	54
unique_654	59	232	324	ENSP00000218032	525	713	1042	0.003	192	54	117	21	54
unique_657	716	905	983	ENSP00000408734	68	259	337	2.54e-17	195	57	130	8	19
unique_657	710	971	983	ENSP00000442885	155	449	454	3.75e-15	303	80	174	49	27
unique_657	716	855	983	ENSP00000358997	218	363	713	1.75e-13	150	43	93	14	14
unique_657	707	947	983	ENSP00000225577	102	328	526	6.98e-13	241	54	173	14	25
unique_657	716	975	983	ENSP00000482642	982	1246	1295	2.02e-12	271	57	197	17	26
unique_657	800	964	983	ENSP00000263923	997	1160	1357	1.02e-10	175	43	111	21	25
unique_657	715	792	983	ENSP00000263923	839	924	1357	0.001	86	25	53	8	25
unique_657	703	961	983	ENSP00000351905	265	560	593	3.75e-08	309	72	174	63	26
unique_657	717	972	983	ENSP00000241416	199	494	514	2.42e-07	303	71	178	54	26
unique_665	39	281	366	ENSP00000225577	95	293	526	1.07e-13	245	68	129	48	66
unique_665	151	337	366	ENSP00000263923	988	1159	1357	1.14e-08	193	51	115	27	51
unique_665	175	277	366	ENSP00000408734	164	259	337	2.80e-08	107	32	60	15	28
unique_665	181	274	366	ENSP00000351905	379	482	593	1.49e-06	107	31	60	16	26
unique_665	182	272	366	ENSP00000442885	260	359	454	2.00e-06	107	34	50	23	25
unique_665	165	272	366	ENSP00000241416	282	395	514	1.11e-05	120	33	69	18	30
unique_665	150	278	366	ENSP00000358997	291	421	713	0.001	143	33	84	26	35
unique_665	181	283	366	ENSP00000482642	1086	1184	1295	0.001	112	31	59	22	28
unique_694	365	502	546	ENSP00000264162	106	248	1928	0.003	146	38	97	11	25
unique_709	1425	1498	1501	ENSP00000459962	628	699	840	7.71e-04	74	19	53	2	5
unique_716	59	135	266	ENSP00000478469	729	819	821	9.73e-07	91	32	45	14	38
unique_716	76	158	266	ENSP00000478469	712	788	821	2.52e-04	83	22	55	6	38
unique_716	59	135	266	ENSP00000352177	729	819	821	9.73e-07	91	32	45	14	38
unique_716	76	158	266	ENSP00000352177	712	788	821	2.52e-04	83	22	55	6	38
unique_764	13	112	237	ENSP00000486109	749	835	983	0.002	102	28	57	17	42
unique_783	320	515	2001	ENSP00000225577	95	289	526	3.74e-09	200	51	140	9	10
unique_783	359	515	2001	ENSP00000408734	98	259	337	8.74e-04	165	36	118	11	8
unique_799	28	136	594	ENSP00000411767	537	638	1065	0.001	109	25	77	7	18
unique_830	1002	1048	1070	ENSP00000464447	374	421	460	4.22e-05	48	19	28	1	8
unique_830	449	486	1070	ENSP00000464447	71	108	460	1.26e-04	38	18	20	0	8
unique_872	421	479	2030	ENSP00000411767	12	74	1065	6.59e-05	65	20	37	8	3
unique_872	421	479	2030	ENSP00000474709	12	74	479	3.11e-04	65	20	37	8	3
unique_880	366	530	612	ENSP00000003084	438	603	1481	2.91e-08	178	49	104	25	60
unique_880	101	273	612	ENSP00000003084	445	591	1481	5.54e-05	174	42	104	28	60
unique_880	91	289	612	ENSP00000003084	1213	1407	1481	1.53e-04	213	53	128	32	60
unique_880	389	532	612	ENSP00000003084	1242	1402	1481	8.51e-04	165	43	97	25	60
unique_880	374	560	612	ENSP00000263094	824	1022	2147	4.14e-08	211	59	116	36	55
unique_880	113	262	612	ENSP00000263094	834	975	2147	1.39e-04	161	40	91	30	55
unique_880	385	509	612	ENSP00000263094	1821	1961	2147	0.001	142	40	84	18	55
unique_880	353	549	612	ENSP00000478255	393	610	1281	4.18e-08	229	58	128	43	61
unique_880	111	289	612	ENSP00000478255	418	592	1281	8.95e-07	189	48	117	24	61
unique_880	111	289	612	ENSP00000478255	1061	1237	1281	6.47e-06	198	49	109	40	61
unique_880	360	548	612	ENSP00000478255	1042	1247	1281	1.22e-04	219	53	123	43	61
unique_880	359	532	612	ENSP00000494609	418	593	1326	4.31e-08	182	52	116	14	61
unique_880	111	310	612	ENSP00000494609	436	618	1326	1.20e-04	210	54	119	37	61
unique_880	359	532	612	ENSP00000487081	418	593	860	4.39e-08	182	52	116	14	61
unique_880	111	310	612	ENSP00000487081	436	618	860	2.24e-04	210	54	119	37	61
unique_880	112	289	612	ENSP00000497931	1105	1280	1322	2.54e-05	195	50	109	36	61
unique_880	360	507	612	ENSP00000497931	1085	1252	1322	4.86e-05	173	40	103	30	61
unique_880	360	554	612	ENSP00000497931	427	636	1322	0.003	221	55	129	37	61
unique_880	109	289	612	ENSP00000497931	444	620	1322	0.006	199	49	110	40	61
unique_880	474	530	612	ENSP00000497203	487	542	1420	2.79e-05	59	26	28	5	56
unique_880	91	289	612	ENSP00000497203	1152	1346	1420	1.44e-04	213	53	128	32	56
unique_880	389	532	612	ENSP00000497203	1181	1341	1420	8.85e-04	165	43	97	25	56
unique_880	457	532	612	ENSP00000498246	164	244	656	0.007	81	21	55	5	12
unique_886	1212	1312	1387	ENSP00000225577	232	328	526	4.07e-14	102	39	57	6	19
unique_886	969	1133	1387	ENSP00000225577	96	276	526	1.61e-11	182	50	114	18	19
unique_886	1211	1271	1387	ENSP00000408734	200	261	337	1.74e-04	64	25	34	5	14
unique_886	970	1097	1387	ENSP00000408734	68	195	337	8.85e-04	131	36	89	6	14
unique_897	221	533	2590	ENSP00000435932	402	637	2003	3.39e-13	318	75	156	87	16
unique_897	798	911	2590	ENSP00000435932	807	918	2003	0.004	116	32	78	6	16
unique_907	651	804	807	ENSP00000435932	1747	1889	2003	0.001	162	39	96	27	19
unique_914	60	513	824	ENSP00000247207	9	381	640	3.62e-15	455	103	269	83	55
unique_932	1316	1445	3014	ENSP00000478469	708	813	821	2.20e-04	130	35	71	24	4
unique_932	1316	1445	3014	ENSP00000352177	708	813	821	2.20e-04	130	35	71	24	4
unique_932	1560	1652	3014	ENSP00000512854	354	450	660	0.008	97	25	68	4	3
unique_1025	194	222	1416	ENSP00000411767	411	440	1065	1.62e-04	30	19	10	1	2
unique_1025	194	222	1416	ENSP00000474709	411	440	479	3.31e-04	30	19	10	1	2
unique_1037	166	323	883	ENSP00000260356	438	573	1171	0.002	164	45	85	34	18
unique_1053	221	301	310	ENSP00000459962	204	306	840	3.16e-07	103	35	46	22	26
unique_1068	766	1014	1063	ENSP00000477768	189	436	653	1.32e-05	273	66	158	49	23
unique_1124	229	307	1765	ENSP00000225577	142	229	526	3.75e-09	88	31	48	9	15
unique_1124	348	524	1765	ENSP00000225577	189	353	526	2.37e-06	192	53	97	42	15
unique_1124	416	455	1765	ENSP00000408734	223	261	337	1.58e-06	40	21	18	1	2
unique_1124	423	458	1765	ENSP00000263923	1071	1107	1357	0.002	37	16	20	1	2
unique_1170	82	457	465	ENSP00000435932	395	776	2003	1.91e-27	394	98	266	30	81
unique_1186	977	1062	1179	ENSP00000225577	232	320	526	1.01e-05	89	23	63	3	7
unique_1189	235	465	517	ENSP00000498246	61	284	656	8.78e-13	240	66	149	25	45
unique_1189	236	501	517	ENSP00000478255	408	663	1281	1.04e-11	279	76	167	36	51
unique_1189	237	446	517	ENSP00000478255	1052	1251	1281	6.26e-10	219	59	132	28	51
unique_1189	211	451	517	ENSP00000497931	1068	1299	1322	2.93e-09	253	65	155	33	47
unique_1189	236	293	517	ENSP00000497931	436	491	1322	6.21e-04	58	21	35	2	47
unique_1189	205	411	517	ENSP00000497203	1133	1329	1420	3.04e-08	208	50	146	12	40
unique_1189	205	411	517	ENSP00000003084	1194	1390	1481	3.19e-08	208	50	146	12	40
unique_1189	241	460	517	ENSP00000263094	1813	2018	2147	7.26e-08	221	55	150	16	49
unique_1189	207	451	517	ENSP00000263094	792	1021	2147	1.69e-07	248	62	165	21	49
unique_1189	238	451	517	ENSP00000494609	428	616	1326	0.001	219	53	131	35	41
unique_1189	238	400	517	ENSP00000487081	428	568	860	0.001	167	42	95	30	32
unique_1191	2918	2983	3025	ENSP00000464447	383	433	460	0.005	66	20	31	15	2
unique_1200	104	675	727	ENSP00000247207	3	584	640	0.0	587	300	267	20	79
unique_1217	584	733	745	ENSP00000225577	197	369	526	6.40e-06	179	43	101	35	20
unique_1217	593	681	745	ENSP00000408734	175	261	337	0.003	102	28	46	28	12
unique_1217	551	686	745	ENSP00000351905	344	492	593	0.007	153	34	98	21	18
unique_1279	159	208	821	ENSP00000474709	409	458	479	2.18e-04	52	22	26	4	10
unique_1279	89	117	821	ENSP00000474709	411	440	479	0.006	30	14	15	1	10
unique_1279	89	132	821	ENSP00000411767	411	454	1065	0.004	45	18	25	2	10
unique_1279	159	192	821	ENSP00000411767	409	440	1065	0.005	34	16	16	2	10
unique_1350	34	499	567	ENSP00000499804	22	478	510	7.30e-40	475	126	322	27	82
unique_1369	368	467	3420	ENSP00000353408	363	462	578	4.05e-04	100	27	73	0	3
unique_1396	420	472	551	ENSP00000296585	477	535	1182	0.008	59	17	36	6	10
unique_1433	334	429	534	ENSP00000263923	999	1101	1357	1.59e-04	105	29	65	11	18
unique_1433	330	426	534	ENSP00000442885	258	361	454	0.002	109	32	60	17	18
unique_1438	42	75	76	ENSP00000497931	51	84	1322	7.88e-04	34	15	19	0	45
unique_1488	3	383	817	ENSP00000247207	8	382	640	6.77e-52	383	121	252	10	47
unique_1500	56	128	381	ENSP00000514005	431	505	552	0.001	79	27	42	10	19
unique_1532	12	76	78	ENSP00000317997	815	880	1552	8.83e-04	66	16	49	1	85
unique_1532	11	76	78	ENSP00000317997	851	924	1552	0.009	74	17	49	8	85
unique_1535	1978	2101	2167	ENSP00000353408	377	514	578	0.002	139	37	86	16	7
unique_1535	2023	2129	2167	ENSP00000353408	349	455	578	0.003	107	25	82	0	7
unique_1536	748	902	7265	ENSP00000353408	358	513	578	5.97e-05	168	42	101	25	2
unique_1553	229	402	1306	ENSP00000225577	145	291	526	7.73e-07	174	39	108	27	13
unique_1584	440	601	808	ENSP00000402228	180	351	433	1.41e-05	176	47	111	18	20
unique_1617	173	602	716	ENSP00000415187	71	443	808	5.47e-06	456	107	240	109	60
unique_1617	255	601	716	ENSP00000415187	68	401	808	3.76e-05	378	87	216	75	60
unique_1617	150	272	716	ENSP00000379442	30	149	641	4.95e-04	128	37	78	13	17
unique_1617	232	300	716	ENSP00000260356	549	617	1171	6.43e-04	72	24	42	6	19
unique_1617	167	291	716	ENSP00000260356	566	713	1171	0.003	150	48	75	27	19
unique_1624	202	278	461	ENSP00000459962	203	294	840	0.003	92	25	52	15	17
unique_1631	317	460	565	ENSP00000415187	302	435	808	2.05e-04	148	48	82	18	28
unique_1631	303	415	565	ENSP00000415187	56	162	808	0.008	127	37	56	34	28
unique_1631	303	411	565	ENSP00000379442	35	141	641	0.007	126	38	52	36	19
unique_1631	246	366	565	ENSP00000513002	488	588	781	0.009	124	38	60	26	21
unique_1662	64	316	762	ENSP00000225577	91	352	526	3.79e-35	266	85	164	17	33
unique_1662	67	266	762	ENSP00000408734	65	266	337	6.90e-19	209	62	131	16	26
unique_1662	69	312	762	ENSP00000482642	981	1237	1295	2.08e-16	259	64	178	17	32
unique_1662	143	313	762	ENSP00000263923	977	1159	1357	6.56e-10	186	45	123	18	22
unique_1662	70	258	762	ENSP00000358997	218	420	713	4.53e-08	209	55	128	26	25
unique_1662	135	255	762	ENSP00000241416	261	397	514	1.04e-07	137	35	86	16	16
unique_1662	58	255	762	ENSP00000351905	263	482	593	5.14e-07	226	52	140	34	26
unique_1662	66	243	762	ENSP00000442885	157	333	454	6.54e-07	194	51	110	33	23
unique_1681	521	622	774	ENSP00000461168	165	269	836	4.74e-04	113	30	64	19	13
unique_1689	682	796	800	ENSP00000225577	232	352	526	5.12e-09	123	35	78	10	28
unique_1689	485	591	800	ENSP00000225577	118	226	526	1.90e-08	109	27	80	2	28
unique_1689	678	744	800	ENSP00000263923	1038	1106	1357	6.13e-05	69	19	48	2	8
unique_1689	683	740	800	ENSP00000408734	202	259	337	0.001	59	18	39	2	7
unique_1709	398	666	2050	ENSP00000435932	1583	1888	2003	0.009	317	85	173	59	13
unique_1710	107	703	793	ENSP00000498246	3	572	656	4.10e-59	615	162	390	63	75
unique_1710	164	380	793	ENSP00000478255	1052	1269	1281	1.87e-10	229	62	144	23	29
unique_1710	149	365	793	ENSP00000478255	396	611	1281	2.36e-08	233	63	137	33	29
unique_1710	172	381	793	ENSP00000263094	1817	2018	2147	7.32e-10	212	57	143	12	27
unique_1710	168	371	793	ENSP00000263094	827	1022	2147	2.75e-09	211	63	126	22	27
unique_1710	156	374	793	ENSP00000487081	405	619	860	1.81e-09	240	60	134	46	28
unique_1710	156	374	793	ENSP00000494609	405	619	1326	2.33e-09	240	60	134	46	28
unique_1710	178	365	793	ENSP00000494609	1071	1251	1326	5.80e-05	202	52	115	35	28
unique_1710	127	377	793	ENSP00000497931	1065	1305	1322	7.39e-08	265	62	165	38	32
unique_1710	164	375	793	ENSP00000497931	437	643	1322	0.002	220	51	148	21	32
unique_1710	93	350	793	ENSP00000497203	1097	1344	1420	1.72e-07	276	63	167	46	36
unique_1710	287	376	793	ENSP00000497203	487	573	1420	0.007	94	21	62	11	36
unique_1710	93	350	793	ENSP00000003084	1158	1405	1481	2.01e-07	276	64	166	46	36
unique_1710	164	376	793	ENSP00000003084	440	634	1481	1.91e-06	219	48	141	30	36
unique_1715	898	1077	2121	ENSP00000353408	359	536	578	7.13e-05	188	47	123	18	9
unique_1715	915	1080	2121	ENSP00000353408	352	513	578	6.24e-04	167	39	122	6	9
unique_1722	506	644	2483	ENSP00000435932	410	540	2003	6.81e-04	139	34	97	8	11
unique_1722	1389	1517	2483	ENSP00000435932	1095	1219	2003	0.002	129	36	89	4	11
unique_1727	161	314	674	ENSP00000415187	33	172	808	1.31e-18	154	59	81	14	34
unique_1727	158	364	674	ENSP00000415187	71	327	808	3.12e-16	272	80	112	80	34
unique_1727	158	310	674	ENSP00000415187	306	443	808	3.58e-16	153	52	86	15	34
unique_1727	178	344	674	ENSP00000415187	283	430	808	2.85e-13	167	50	98	19	34
unique_1727	154	358	674	ENSP00000415187	194	407	808	1.06e-11	233	67	119	47	34
unique_1727	284	382	674	ENSP00000415187	61	158	808	7.19e-07	107	37	53	17	34
unique_1727	158	251	674	ENSP00000379442	50	137	641	9.12e-15	95	40	47	8	33
unique_1727	239	377	674	ENSP00000379442	40	161	641	1.03e-10	139	52	70	17	33
unique_1727	241	311	674	ENSP00000371636	715	783	877	1.98e-05	73	26	41	6	29
unique_1727	275	370	674	ENSP00000371636	693	793	877	2.50e-05	106	34	57	15	29
unique_1727	175	221	674	ENSP00000371636	737	783	877	0.006	47	15	32	0	29
unique_1727	219	259	674	ENSP00000371636	737	776	877	0.007	41	14	26	1	29
unique_1727	275	370	674	ENSP00000371633	577	677	761	2.34e-05	106	34	57	15	29
unique_1727	241	311	674	ENSP00000371633	599	667	761	2.36e-05	73	26	41	6	29
unique_1727	175	221	674	ENSP00000371633	621	667	761	0.007	47	15	32	0	29
unique_1727	219	259	674	ENSP00000371633	621	660	761	0.010	41	14	26	1	29
unique_1727	290	342	674	ENSP00000260356	568	618	1171	2.85e-04	54	24	26	4	17
unique_1727	195	254	674	ENSP00000260356	562	613	1171	0.002	62	24	26	12	17
unique_1727	215	252	674	ENSP00000383279	429	465	1375	0.002	38	17	20	1	9
unique_1727	221	273	674	ENSP00000383279	192	239	1375	0.007	54	22	25	7	9
unique_1727	158	221	674	ENSP00000388000	130	185	294	0.003	64	20	36	8	9
unique_1727	158	221	674	ENSP00000405502	130	185	294	0.003	64	20	36	8	9
unique_1728	33	113	193	ENSP00000263094	1122	1211	2147	0.003	91	29	51	11	42
unique_1731	3189	3332	3593	ENSP00000494609	1031	1174	1326	1.92e-27	144	61	83	0	24
unique_1731	2698	2966	3593	ENSP00000494609	764	1022	1326	8.84e-20	269	70	189	10	24
unique_1731	1931	2010	3593	ENSP00000494609	474	553	1326	7.02e-19	80	40	40	0	24
unique_1731	3450	3581	3593	ENSP00000494609	1141	1272	1326	9.12e-14	141	46	77	18	24
unique_1731	3214	3323	3593	ENSP00000494609	426	523	1326	7.46e-09	111	39	58	14	24
unique_1731	1762	1807	3593	ENSP00000494609	428	473	1326	1.99e-06	46	25	21	0	24
unique_1731	1170	1367	3593	ENSP00000494609	193	390	1326	0.001	200	47	149	4	24
unique_1731	3446	3565	3593	ENSP00000494609	496	615	1326	0.006	121	28	91	2	24
unique_1731	3193	3332	3593	ENSP00000003084	1204	1343	1481	1.37e-21	140	48	92	0	17
unique_1731	1931	2010	3593	ENSP00000003084	487	566	1481	8.72e-17	80	37	43	0	17
unique_1731	2697	2966	3593	ENSP00000003084	912	1172	1481	8.80e-17	278	70	183	25	17
unique_1731	3477	3578	3593	ENSP00000003084	1339	1437	1481	2.50e-06	102	31	68	3	17
unique_1731	1761	1796	3593	ENSP00000003084	440	475	1481	9.44e-05	36	18	18	0	17
unique_1731	3193	3332	3593	ENSP00000497203	1143	1282	1420	1.71e-21	140	48	92	0	16
unique_1731	1931	2010	3593	ENSP00000497203	426	505	1420	8.68e-17	80	37	43	0	16
unique_1731	2697	2966	3593	ENSP00000497203	851	1111	1420	1.77e-16	278	70	183	25	16
unique_1731	3477	3578	3593	ENSP00000497203	1278	1376	1420	2.84e-06	102	31	68	3	16
unique_1731	1931	2010	3593	ENSP00000487081	474	553	860	6.52e-19	80	40	40	0	18
unique_1731	3214	3323	3593	ENSP00000487081	426	523	860	1.32e-10	111	39	58	14	18
unique_1731	1762	1807	3593	ENSP00000487081	428	473	860	1.48e-07	46	25	21	0	18
unique_1731	1170	1367	3593	ENSP00000487081	193	390	860	4.14e-07	200	47	149	4	18
unique_1731	2698	2793	3593	ENSP00000487081	764	854	860	1.16e-05	96	24	67	5	18
unique_1731	3446	3565	3593	ENSP00000487081	496	615	860	0.009	121	28	91	2	18
unique_1731	3163	3332	3593	ENSP00000497931	1033	1216	1322	2.27e-14	185	59	110	16	17
unique_1731	3197	3326	3593	ENSP00000497931	418	550	1322	1.39e-11	134	45	84	5	17
unique_1731	1931	2006	3593	ENSP00000497931	1155	1233	1322	0.001	79	24	52	3	17
unique_1731	2702	2946	3593	ENSP00000497931	144	372	1322	0.001	251	51	172	28	17
unique_1731	3483	3586	3593	ENSP00000497931	1218	1318	1322	0.002	104	29	72	3	17
unique_1731	1761	1789	3593	ENSP00000497931	437	465	1322	0.006	29	14	15	0	17
unique_1731	3197	3332	3593	ENSP00000478255	1033	1173	1281	1.02e-11	142	41	94	7	10
unique_1731	3197	3326	3593	ENSP00000478255	390	522	1281	1.29e-08	133	38	92	3	10
unique_1731	3446	3578	3593	ENSP00000478255	491	623	1281	5.31e-08	135	39	92	4	10
unique_1731	3483	3586	3593	ENSP00000478255	1175	1277	1281	3.03e-07	105	36	66	3	10
unique_1731	1932	2006	3593	ENSP00000478255	470	545	1281	2.71e-05	76	27	48	1	10
unique_1731	1931	2006	3593	ENSP00000478255	1112	1190	1281	6.03e-05	79	25	51	3	10
unique_1731	3214	3285	3593	ENSP00000263094	822	893	2147	0.007	73	27	44	2	2
unique_1743	807	891	1430	ENSP00000225577	185	268	526	4.35e-05	88	31	50	7	6
unique_1743	1027	1079	1430	ENSP00000408734	208	259	337	6.87e-04	53	17	35	1	4
unique_1755	89	151	172	ENSP00000283243	691	751	1464	1.11e-05	63	20	41	2	37
unique_1755	89	131	172	ENSP00000283243	1134	1176	1464	0.008	43	15	28	0	37
unique_1755	87	133	172	ENSP00000379743	59	106	169	0.001	48	14	33	1	27
unique_1755	87	133	172	ENSP00000266456	92	139	202	0.003	48	14	33	1	27
unique_1755	32	152	172	ENSP00000229332	90	179	238	0.006	121	32	58	31	70
unique_1765	724	792	3914	ENSP00000478469	731	808	821	7.61e-05	78	27	42	9	2
unique_1765	721	785	3914	ENSP00000478469	746	819	821	2.84e-04	74	25	40	9	2
unique_1765	732	792	3914	ENSP00000478469	723	790	821	5.36e-04	68	24	37	7	2
unique_1765	724	792	3914	ENSP00000352177	731	808	821	7.61e-05	78	27	42	9	2
unique_1765	721	785	3914	ENSP00000352177	746	819	821	2.84e-04	74	25	40	9	2
unique_1765	732	792	3914	ENSP00000352177	723	790	821	5.36e-04	68	24	37	7	2
unique_1776	221	351	797	ENSP00000185942	198	320	710	0.009	137	40	77	20	16
unique_1787	505	646	2451	ENSP00000435932	470	602	2003	1.51e-19	143	49	83	11	11
unique_1787	1253	1391	2451	ENSP00000435932	1011	1182	2003	0.003	174	41	96	37	11
unique_1790	748	805	1847	ENSP00000353408	355	416	578	0.009	62	18	40	4	3
unique_1848	25	330	342	ENSP00000225577	83	391	526	1.28e-70	311	113	191	7	89
unique_1848	39	246	342	ENSP00000482642	982	1198	1295	4.53e-15	221	56	148	17	61
unique_1848	36	228	342	ENSP00000408734	65	261	337	3.24e-14	203	55	132	16	56
unique_1848	138	230	342	ENSP00000263923	1008	1106	1357	2.44e-09	100	32	60	8	27
unique_1848	32	226	342	ENSP00000358997	211	420	713	6.78e-09	214	51	140	23	57
unique_1848	26	223	342	ENSP00000442885	148	361	454	3.15e-06	227	58	127	42	58
unique_1848	39	223	342	ENSP00000351905	275	482	593	1.67e-05	214	54	125	35	54
unique_1848	150	223	342	ENSP00000241416	314	397	514	6.97e-04	84	24	50	10	22
unique_1850	1165	1392	1884	ENSP00000494609	390	604	1326	5.75e-13	235	76	132	27	12
unique_1850	1201	1383	1884	ENSP00000494609	1051	1236	1326	1.32e-07	200	56	113	31	12
unique_1850	1165	1392	1884	ENSP00000487081	390	604	860	1.10e-12	235	76	132	27	12
unique_1850	1207	1408	1884	ENSP00000478255	1052	1259	1281	3.71e-11	221	57	132	32	12
unique_1850	1188	1386	1884	ENSP00000478255	387	593	1281	5.47e-10	217	60	129	28	12
unique_1850	1201	1457	1884	ENSP00000003084	1220	1461	1481	3.94e-08	281	76	142	63	14
unique_1850	1207	1392	1884	ENSP00000003084	440	617	1481	1.47e-07	190	41	133	16	14
unique_1850	1192	1386	1884	ENSP00000497931	1078	1281	1322	3.96e-08	219	60	120	39	11
unique_1850	1207	1392	1884	ENSP00000497931	437	627	1322	0.003	202	45	130	27	11
unique_1850	1201	1457	1884	ENSP00000497203	1159	1400	1420	5.17e-08	281	76	142	63	14
unique_1850	1211	1382	1884	ENSP00000263094	1813	1985	2147	3.01e-07	195	57	93	45	9
unique_1866	1417	1454	1618	ENSP00000363079	24	65	249	0.008	42	18	20	4	2
unique_1916	61	841	2057	ENSP00000435932	403	1209	2003	6.32e-30	894	207	487	200	38
unique_1926	1388	1664	1671	ENSP00000482642	1003	1250	1295	3.96e-20	281	77	167	37	17
unique_1926	1403	1589	1671	ENSP00000408734	102	257	337	3.44e-18	190	61	92	37	11
unique_1926	1457	1656	1671	ENSP00000263923	1000	1167	1357	2.61e-15	201	50	117	34	12
unique_1926	1390	1597	1671	ENSP00000241416	216	406	514	5.36e-14	229	66	104	59	12
unique_1926	1376	1590	1671	ENSP00000358997	222	419	713	9.60e-14	224	62	127	35	13
unique_1926	1390	1591	1671	ENSP00000442885	179	364	454	1.01e-12	226	66	96	64	12
unique_1926	1390	1591	1671	ENSP00000351905	299	485	593	1.01e-11	225	63	101	61	12
unique_1926	1409	1599	1671	ENSP00000225577	142	297	526	1.80e-10	194	53	100	41	11
unique_1938	2698	2753	5381	ENSP00000478469	742	802	821	0.001	61	22	34	5	1
unique_1938	2698	2764	5381	ENSP00000478469	733	805	821	0.002	73	25	42	6	1
unique_1938	2698	2753	5381	ENSP00000352177	742	802	821	0.001	61	22	34	5	1
unique_1938	2698	2764	5381	ENSP00000352177	733	805	821	0.002	73	25	42	6	1
unique_1941	1742	1923	3132	ENSP00000415187	511	678	808	3.22e-06	193	54	103	36	11
unique_1941	1964	2128	3132	ENSP00000415187	498	649	808	0.003	178	48	91	39	11
unique_1941	576	643	3132	ENSP00000504311	214	292	563	0.002	79	21	47	11	2
unique_1941	580	632	3132	ENSP00000504311	130	192	563	0.006	63	19	34	10	2
unique_1941	576	643	3132	ENSP00000220809	214	292	563	0.002	79	21	47	11	2
unique_1941	580	632	3132	ENSP00000220809	130	192	563	0.006	63	19	34	10	2
unique_1941	2937	3066	3132	ENSP00000353408	382	514	578	0.003	136	35	92	9	4
unique_1944	987	1208	1371	ENSP00000225577	87	307	526	2.45e-21	227	64	152	11	16
unique_1944	995	1199	1371	ENSP00000408734	66	268	337	4.63e-12	216	60	132	24	15
unique_1944	996	1139	1371	ENSP00000358997	217	363	713	1.13e-11	149	42	100	7	11
unique_1944	1083	1188	1371	ENSP00000263923	994	1099	1357	1.17e-07	108	31	73	4	8
unique_1944	997	1139	1371	ENSP00000482642	982	1125	1295	3.32e-06	152	42	93	17	10
unique_1944	997	1190	1371	ENSP00000442885	161	364	454	6.83e-05	223	59	116	48	14
unique_1944	1000	1187	1371	ENSP00000241416	201	397	514	1.59e-04	216	55	114	47	14
unique_1953	5	577	606	ENSP00000464447	6	456	460	1.43e-60	583	173	268	142	95
unique_1961	211	1037	1037	ENSP00000264205	95	767	768	2.37e-86	837	228	435	174	80
unique_1961	589	1037	1037	ENSP00000505211	344	750	751	5.15e-57	458	142	256	60	56
unique_1961	215	346	1037	ENSP00000505211	59	157	751	1.21e-08	132	37	62	33	56
unique_1961	589	1037	1037	ENSP00000420389	344	750	751	5.15e-57	458	142	256	60	56
unique_1961	215	346	1037	ENSP00000420389	59	157	751	1.21e-08	132	37	62	33	56
unique_1961	589	1037	1037	ENSP00000419653	344	750	751	5.15e-57	458	142	256	60	56
unique_1961	215	346	1037	ENSP00000419653	59	157	751	1.21e-08	132	37	62	33	56
unique_1966	1131	1665	1718	ENSP00000435932	1365	1852	2003	0.004	551	126	346	79	31
unique_1966	207	312	1718	ENSP00000218032	581	698	1042	0.006	120	40	64	16	6
unique_1976	200	412	421	ENSP00000345672	80	321	340	1.43e-12	250	61	144	45	51
unique_1985	394	635	793	ENSP00000225577	97	306	526	3.14e-18	246	68	138	40	31
unique_1985	388	562	793	ENSP00000358997	212	364	713	5.25e-09	184	54	90	40	22
unique_1985	394	670	793	ENSP00000482642	982	1253	1295	1.69e-08	304	68	177	59	35
unique_1985	344	612	793	ENSP00000408734	23	253	337	4.02e-08	280	72	148	60	34
unique_1985	516	615	793	ENSP00000241416	309	397	514	7.91e-07	100	30	59	11	13
unique_1985	516	627	793	ENSP00000351905	382	497	593	1.80e-04	126	35	67	24	14
unique_1985	500	633	793	ENSP00000263923	999	1119	1357	3.66e-04	137	30	88	19	17
unique_2032	150	191	708	ENSP00000378447	106	145	296	0.005	42	17	23	2	6
unique_2044	311	398	7897	ENSP00000478469	702	805	821	1.24e-04	104	31	57	16	1
unique_2044	311	398	7897	ENSP00000352177	702	805	821	1.24e-04	104	31	57	16	1
unique_2087	13	140	301	ENSP00000415187	45	165	808	3.50e-14	129	49	71	9	69
unique_2087	48	220	301	ENSP00000415187	36	199	808	7.66e-11	175	54	108	13	69
unique_2087	13	133	301	ENSP00000415187	323	433	808	9.85e-10	123	45	64	14	69
unique_2087	84	172	301	ENSP00000415187	306	389	808	5.42e-06	90	31	52	7	69
unique_2087	68	210	301	ENSP00000379442	35	175	641	4.30e-13	147	50	87	10	66
unique_2087	14	170	301	ENSP00000379442	19	170	641	9.49e-11	165	54	90	21	66
unique_2087	12	127	301	ENSP00000379442	64	170	641	6.90e-09	119	42	62	15	66
unique_2087	80	129	301	ENSP00000383279	412	464	1375	0.009	53	19	31	3	17
unique_2091	528	735	2202	ENSP00000339157	74	295	444	2.19e-12	226	57	147	22	9
unique_2155	1506	1696	1975	ENSP00000225577	91	266	526	4.29e-13	196	60	111	25	10
unique_2155	1508	1695	1975	ENSP00000351905	271	455	593	0.001	198	60	115	23	10
unique_2155	1502	1695	1975	ENSP00000442885	151	334	454	0.007	209	57	112	40	10
unique_2204	2997	3195	3615	ENSP00000353408	349	575	578	3.47e-04	230	52	144	34	6
unique_2230	1373	1442	3269	ENSP00000225577	255	336	526	0.001	82	25	45	12	3
unique_2230	1240	1276	3269	ENSP00000225577	206	239	526	0.005	37	17	17	3	3
unique_2230	1228	1276	3269	ENSP00000358997	310	361	713	0.004	55	22	24	9	1
unique_2231	364	401	445	ENSP00000261488	141	177	644	0.005	38	16	21	1	9
unique_2236	3114	3268	3801	ENSP00000353408	370	522	578	0.003	158	39	111	8	4
unique_2244	172	248	8641	ENSP00000478469	738	816	821	0.001	80	31	45	4	1
unique_2244	172	248	8641	ENSP00000352177	738	816	821	0.001	80	31	45	4	1
unique_2274	7	46	102	ENSP00000411767	411	450	1065	2.21e-04	41	17	22	2	39
unique_2274	7	46	102	ENSP00000474709	411	450	479	4.42e-04	41	17	22	2	39
unique_2275	108	158	918	ENSP00000411767	405	460	1065	0.004	57	23	27	7	6
unique_2308	81	109	364	ENSP00000411767	412	440	1065	3.49e-04	29	15	14	0	8
unique_2308	81	109	364	ENSP00000474709	412	440	479	6.14e-04	29	15	14	0	8
unique_2311	811	891	1291	ENSP00000225577	273	355	526	3.35e-12	83	32	49	2	15
unique_2311	300	410	1291	ENSP00000225577	142	238	526	5.52e-12	111	34	63	14	15
unique_2311	386	415	1291	ENSP00000351905	400	429	593	0.004	30	13	17	0	2
unique_2311	370	439	1291	ENSP00000263923	1008	1067	1357	0.007	70	17	43	10	5
unique_2313	342	464	598	ENSP00000225577	191	293	526	4.03e-11	124	41	61	22	21
unique_2313	210	460	598	ENSP00000358997	211	420	713	5.55e-05	255	63	143	49	42
unique_2313	350	454	598	ENSP00000241416	302	394	514	3.49e-04	111	30	57	24	18
unique_2313	361	460	598	ENSP00000408734	178	259	337	0.004	100	29	53	18	17
unique_2325	436	609	642	ENSP00000402228	165	360	433	1.26e-05	203	48	119	36	27
unique_2341	500	652	1744	ENSP00000225577	84	240	526	1.39e-29	158	66	86	6	15
unique_2341	1216	1326	1744	ENSP00000225577	255	360	526	6.40e-06	117	33	67	17	15
unique_2341	504	654	1744	ENSP00000358997	209	364	713	1.29e-04	158	39	110	9	9
unique_2341	513	651	1744	ENSP00000408734	68	208	337	2.96e-04	144	38	98	8	11
unique_2341	1215	1264	1744	ENSP00000408734	225	272	337	0.002	50	23	25	2	11
unique_2374	188	473	3194	ENSP00000225577	91	394	526	2.25e-35	312	99	179	34	9
unique_2374	194	379	3194	ENSP00000358997	218	420	713	5.49e-13	206	59	124	23	6
unique_2374	194	380	3194	ENSP00000408734	68	260	337	5.44e-12	199	59	122	18	6
unique_2374	194	384	3194	ENSP00000482642	982	1183	1295	1.89e-08	206	54	133	19	6
unique_2374	295	397	3194	ENSP00000263923	1016	1120	1357	3.28e-07	108	31	69	8	3
unique_2374	190	357	3194	ENSP00000442885	157	336	454	3.89e-07	194	56	98	40	5
unique_2374	190	390	3194	ENSP00000351905	271	505	593	5.29e-06	244	60	132	52	6
unique_2374	299	385	3194	ENSP00000241416	314	406	514	6.62e-04	96	26	58	12	3
unique_2380	1	82	270	ENSP00000478469	719	804	821	1.21e-04	86	26	56	4	30
unique_2380	1	82	270	ENSP00000352177	719	804	821	1.21e-04	86	26	56	4	30
unique_2405	1	257	478	ENSP00000225577	89	335	526	1.28e-26	259	67	178	14	54
unique_2405	57	207	478	ENSP00000408734	108	256	337	9.06e-12	161	46	93	22	32
unique_2405	114	274	478	ENSP00000263923	1005	1165	1357	6.63e-11	167	44	111	12	34
unique_2405	41	259	478	ENSP00000482642	1004	1227	1295	2.73e-09	236	58	149	29	46
unique_2405	53	162	478	ENSP00000358997	254	363	713	5.52e-07	118	36	66	16	23
unique_2405	129	208	478	ENSP00000241416	314	398	514	5.81e-04	87	24	54	9	17
unique_2405	82	208	478	ENSP00000442885	225	362	454	0.005	143	35	87	21	27
unique_2407	1	215	296	ENSP00000225577	89	308	526	2.33e-25	222	68	145	9	73
unique_2407	8	198	296	ENSP00000408734	67	261	337	4.31e-19	205	64	117	24	65
unique_2407	9	195	296	ENSP00000482642	982	1176	1295	2.35e-12	200	54	128	18	63
unique_2407	8	197	296	ENSP00000358997	217	421	713	1.59e-10	206	53	136	17	64
unique_2407	104	214	296	ENSP00000263923	1008	1120	1357	1.13e-09	115	32	77	6	38
unique_2407	45	230	296	ENSP00000241416	267	428	514	1.07e-08	192	46	110	36	63
unique_2407	7	237	296	ENSP00000442885	159	411	454	1.08e-06	269	63	152	54	78
unique_2407	120	195	296	ENSP00000351905	400	484	593	2.11e-04	85	23	53	9	26
unique_2410	1	261	282	ENSP00000225577	89	354	526	2.19e-32	272	77	178	17	93
unique_2410	9	249	282	ENSP00000482642	982	1227	1295	3.23e-15	251	61	175	15	85
unique_2410	9	195	282	ENSP00000358997	218	416	713	6.25e-14	199	52	135	12	66
unique_2410	9	198	282	ENSP00000408734	68	258	337	9.04e-14	193	49	139	5	67
unique_2410	111	255	282	ENSP00000263923	1011	1158	1357	9.94e-09	150	32	111	7	51
unique_2410	49	198	282	ENSP00000241416	234	399	514	2.21e-08	166	43	107	16	53
unique_2410	7	197	282	ENSP00000442885	159	362	454	3.82e-08	215	49	131	35	68
unique_2410	9	198	282	ENSP00000351905	275	484	593	6.62e-08	215	49	136	30	67
unique_2411	130	469	1820	ENSP00000435932	407	673	2003	1.39e-23	348	97	162	89	35
unique_2411	656	943	1820	ENSP00000435932	806	1137	2003	1.26e-10	340	83	197	60	35
unique_2428	411	555	1982	ENSP00000353408	349	479	578	8.51e-04	145	36	95	14	7
unique_2440	310	473	1076	ENSP00000415187	283	435	808	4.58e-33	164	73	80	11	48
unique_2440	289	483	1076	ENSP00000415187	70	255	808	1.87e-24	201	65	115	21	48
unique_2440	756	1004	1076	ENSP00000415187	45	250	808	8.61e-23	255	85	115	55	48
unique_2440	753	1047	1076	ENSP00000415187	83	347	808	1.90e-21	325	95	140	90	48
unique_2440	778	967	1076	ENSP00000415187	297	450	808	2.10e-20	194	69	81	44	48
unique_2440	265	474	1076	ENSP00000415187	84	356	808	2.82e-13	285	69	129	87	48
unique_2440	754	1047	1076	ENSP00000415187	126	427	808	2.87e-13	334	80	182	72	48
unique_2440	289	390	1076	ENSP00000415187	305	443	808	3.38e-13	143	44	54	45	48
unique_2440	863	962	1076	ENSP00000379442	50	149	641	1.74e-11	107	45	48	14	47
unique_2440	265	380	1076	ENSP00000379442	35	141	641	1.03e-10	124	45	54	25	47
unique_2440	787	911	1076	ENSP00000379442	50	142	641	2.66e-10	127	40	51	36	47
unique_2440	333	422	1076	ENSP00000379442	50	142	641	4.61e-10	96	37	50	9	47
unique_2440	374	472	1076	ENSP00000379442	50	142	641	6.30e-09	102	39	51	12	47
unique_2440	754	808	1076	ENSP00000379442	63	112	641	3.35e-05	55	25	25	5	47
unique_2440	903	1048	1076	ENSP00000379442	49	136	641	4.79e-04	146	39	49	58	47
unique_2440	333	391	1076	ENSP00000388000	130	185	294	2.17e-08	60	26	29	5	15
unique_2440	904	961	1076	ENSP00000388000	130	183	294	5.46e-05	58	22	32	4	15
unique_2440	374	433	1076	ENSP00000388000	130	185	294	2.54e-04	61	22	33	6	15
unique_2440	333	391	1076	ENSP00000405502	130	185	294	2.17e-08	60	26	29	5	15
unique_2440	904	961	1076	ENSP00000405502	130	183	294	5.46e-05	58	22	32	4	15
unique_2440	374	433	1076	ENSP00000405502	130	185	294	2.54e-04	61	22	33	6	15
unique_2440	876	907	1076	ENSP00000383279	432	465	1375	6.61e-05	34	18	14	2	3
unique_2440	291	391	1076	ENSP00000371633	594	667	761	6.71e-05	106	34	35	37	9
unique_2440	291	391	1076	ENSP00000371636	710	783	877	7.05e-05	106	34	35	37	13
unique_2440	389	433	1076	ENSP00000371636	737	783	877	0.009	48	20	24	4	13
unique_2440	880	999	1076	ENSP00000260356	548	684	1171	8.06e-04	142	40	75	27	11
unique_2441	423	515	607	ENSP00000225577	206	293	526	4.42e-05	96	25	60	11	15
unique_2448	138	199	267	ENSP00000261488	142	196	644	0.001	62	20	35	7	23
unique_2477	226	266	377	ENSP00000442885	40	80	454	0.009	41	13	28	0	11
unique_2490	273	367	2965	ENSP00000478469	728	814	821	1.62e-04	95	27	60	8	3
unique_2490	273	367	2965	ENSP00000352177	728	814	821	1.62e-04	95	27	60	8	3
unique_2514	764	886	2519	ENSP00000478469	725	820	821	1.82e-04	126	38	55	33	5
unique_2514	764	886	2519	ENSP00000352177	725	820	821	1.82e-04	126	38	55	33	5
unique_2541	1	255	1405	ENSP00000225577	89	352	526	1.89e-37	270	86	163	21	18
unique_2541	8	300	1405	ENSP00000482642	981	1275	1295	6.95e-20	306	81	201	24	21
unique_2541	6	207	1405	ENSP00000408734	65	268	337	1.19e-16	212	67	127	18	14
unique_2541	9	197	1405	ENSP00000358997	218	420	713	2.04e-09	213	57	122	34	13
unique_2541	5	194	1405	ENSP00000442885	157	361	454	2.42e-08	216	56	123	37	14
unique_2541	100	196	1405	ENSP00000263923	1003	1100	1357	2.23e-07	103	32	60	11	7
unique_2541	5	194	1405	ENSP00000351905	271	482	593	5.38e-07	217	54	131	32	14
unique_2541	26	194	1405	ENSP00000241416	213	397	514	9.77e-07	192	47	115	30	12
unique_2548	399	480	688	ENSP00000435932	1552	1642	2003	0.008	93	34	46	13	12
unique_2557	191	224	817	ENSP00000411767	411	445	1065	0.002	35	16	18	1	8
unique_2557	113	143	817	ENSP00000411767	411	440	1065	0.007	31	16	14	1	8
unique_2557	191	224	817	ENSP00000474709	411	445	479	0.005	35	16	18	1	4
unique_2561	523	562	1198	ENSP00000411767	411	450	1065	0.008	40	14	26	0	3
unique_2569	301	412	544	ENSP00000432041	371	484	919	3.57e-04	116	33	77	6	21
unique_2569	301	412	544	ENSP00000436744	317	430	886	3.64e-04	116	33	77	6	21
unique_2569	301	412	544	ENSP00000436323	317	430	880	3.97e-04	116	33	77	6	21
unique_2569	301	412	544	ENSP00000500962	371	484	934	4.18e-04	116	33	77	6	21
unique_2569	301	412	544	ENSP00000436543	371	484	934	4.18e-04	116	33	77	6	21
unique_2570	147	203	221	ENSP00000317997	824	880	1552	5.82e-04	57	18	39	0	26
unique_2573	67	523	1170	ENSP00000435932	359	840	2003	5.05e-30	498	120	321	57	39
unique_2585	468	872	1113	ENSP00000478255	147	491	1281	1.39e-30	409	113	228	68	48
unique_2585	977	1100	1113	ENSP00000478255	502	623	1281	1.11e-28	125	62	59	4	48
unique_2585	974	1103	1113	ENSP00000478255	1144	1271	1281	4.24e-27	130	61	67	2	48
unique_2585	790	872	1113	ENSP00000478255	1052	1134	1281	5.51e-20	83	43	40	0	48
unique_2585	468	655	1113	ENSP00000478255	788	994	1281	8.73e-06	210	52	133	25	48
unique_2585	972	1100	1113	ENSP00000497931	1185	1311	1322	8.11e-27	129	57	70	2	51
unique_2585	748	872	1113	ENSP00000497931	420	519	1322	1.22e-20	125	50	50	25	51
unique_2585	439	872	1113	ENSP00000497931	802	1177	1322	2.07e-20	456	108	246	102	51
unique_2585	972	1100	1113	ENSP00000497931	525	651	1322	5.84e-18	129	55	72	2	51
unique_2585	440	599	1113	ENSP00000497931	146	305	1322	2.00e-07	167	44	109	14	51
unique_2585	1007	1103	1113	ENSP00000494609	1177	1272	1326	1.01e-09	97	30	66	1	25
unique_2585	907	1094	1113	ENSP00000494609	445	622	1326	1.53e-08	198	53	115	30	25
unique_2585	804	869	1113	ENSP00000494609	1071	1135	1326	8.41e-06	66	23	42	1	25
unique_2585	791	872	1113	ENSP00000494609	428	496	1326	4.08e-04	82	24	45	13	25
unique_2585	907	1094	1113	ENSP00000487081	445	622	860	1.25e-08	198	53	115	30	24
unique_2585	791	872	1113	ENSP00000487081	428	496	860	3.98e-04	82	24	45	13	24
unique_2585	973	1081	1113	ENSP00000003084	518	622	1481	1.40e-07	110	34	70	6	20
unique_2585	790	873	1113	ENSP00000003084	440	510	1481	6.32e-07	84	26	45	13	20
unique_2585	763	869	1113	ENSP00000003084	1206	1304	1481	1.23e-04	107	28	71	8	20
unique_2585	973	1081	1113	ENSP00000497203	457	561	1420	1.53e-07	110	34	70	6	19
unique_2585	763	869	1113	ENSP00000497203	1145	1243	1420	1.20e-04	107	28	71	8	19
unique_2585	1007	1093	1113	ENSP00000498246	186	274	656	9.86e-06	89	28	59	2	8
unique_2585	1008	1066	1113	ENSP00000263094	1927	1985	2147	0.001	59	17	42	0	13
unique_2585	800	856	1113	ENSP00000263094	833	888	2147	0.002	57	17	39	1	13
unique_2585	1006	1088	1113	ENSP00000263094	939	1015	2147	0.005	83	23	54	6	13
unique_2602	497	583	1497	ENSP00000225577	247	328	526	6.63e-08	87	26	56	5	15
unique_2602	105	193	1497	ENSP00000225577	90	184	526	5.93e-06	96	26	62	8	15
unique_2602	279	329	1497	ENSP00000225577	178	228	526	3.51e-05	51	21	30	0	15
unique_2602	486	552	1497	ENSP00000408734	206	271	337	0.006	70	23	40	7	4
unique_2657	370	805	1559	ENSP00000495751	44	493	600	5.66e-80	460	150	276	34	28
unique_2657	370	805	1559	ENSP00000496697	44	493	600	5.66e-80	460	150	276	34	28
unique_2657	370	805	1559	ENSP00000494997	44	493	600	5.66e-80	460	150	276	34	28
unique_2657	370	805	1559	ENSP00000496619	44	493	600	5.66e-80	460	150	276	34	28
unique_2707	1513	1576	1603	ENSP00000003084	366	430	1481	5.99e-04	65	22	42	1	4
unique_2718	183	332	1742	ENSP00000225577	69	241	526	4.49e-35	173	69	81	23	16
unique_2718	1578	1706	1742	ENSP00000225577	252	383	526	1.38e-20	134	48	79	7	16
unique_2718	221	334	1742	ENSP00000482642	1012	1127	1295	3.65e-06	116	28	86	2	7
unique_2718	297	333	1742	ENSP00000408734	175	211	337	9.38e-05	37	17	20	0	2
unique_2718	213	332	1742	ENSP00000358997	237	363	713	1.37e-04	127	35	85	7	7
unique_2718	289	342	1742	ENSP00000263923	1008	1061	1357	0.003	54	18	36	0	3
unique_2718	212	356	1742	ENSP00000442885	179	330	454	0.007	159	38	100	21	8
unique_2726	58	327	2020	ENSP00000358997	204	521	713	1.31e-30	320	99	169	52	13
unique_2726	70	325	2020	ENSP00000408734	68	331	337	1.05e-28	270	85	165	20	13
unique_2726	69	258	2020	ENSP00000225577	96	292	526	2.28e-17	203	56	128	19	9
unique_2726	69	330	2020	ENSP00000482642	981	1241	1295	3.23e-14	277	71	175	31	13
unique_2726	69	271	2020	ENSP00000241416	197	413	514	7.38e-13	222	61	137	24	10
unique_2726	61	252	2020	ENSP00000442885	152	361	454	2.07e-11	214	60	128	26	10
unique_2726	66	279	2020	ENSP00000351905	271	504	593	6.65e-09	248	63	137	48	11
unique_2726	168	330	2020	ENSP00000263923	1002	1166	1357	1.96e-07	177	49	102	26	8
unique_2771	253	499	558	ENSP00000225577	97	327	526	3.41e-07	263	61	154	48	44
unique_2771	213	463	558	ENSP00000408734	27	259	337	6.51e-06	263	65	156	42	45
unique_2771	372	480	558	ENSP00000263923	1006	1115	1357	1.51e-05	121	32	66	23	20
unique_2771	246	460	558	ENSP00000442885	154	361	454	1.83e-04	245	60	118	67	39
unique_2772	292	444	503	ENSP00000225577	168	327	526	6.67e-07	162	37	114	11	30
unique_2772	158	408	503	ENSP00000408734	27	259	337	5.31e-06	262	63	159	40	50
unique_2772	317	425	503	ENSP00000263923	1006	1115	1357	7.98e-05	121	32	66	23	22
unique_2772	335	405	503	ENSP00000442885	279	361	454	7.03e-04	86	25	43	18	14
unique_2809	118	235	323	ENSP00000225577	209	313	526	3.23e-06	118	32	73	13	37
unique_2809	11	211	323	ENSP00000408734	65	261	337	4.20e-06	210	54	134	22	62
unique_2809	99	216	323	ENSP00000263923	1000	1110	1357	5.05e-06	124	36	69	19	37
unique_2809	12	213	323	ENSP00000482642	980	1183	1295	1.47e-04	212	50	144	18	63
unique_2810	678	977	2568	ENSP00000185942	302	593	710	6.66e-07	308	73	211	24	18
unique_2810	564	1020	2568	ENSP00000185942	63	492	710	3.99e-06	470	93	324	53	18
unique_2810	863	1026	2568	ENSP00000353408	348	511	578	1.03e-06	171	49	108	14	15
unique_2810	665	972	2568	ENSP00000353408	295	573	578	1.68e-05	318	72	197	49	15
unique_2810	648	838	2568	ENSP00000353408	349	536	578	0.002	206	52	121	33	15
unique_2810	599	1012	2568	ENSP00000435932	1432	1939	2003	0.003	525	135	262	128	16
unique_2828	742	860	934	ENSP00000408734	159	258	337	4.06e-15	119	42	58	19	22
unique_2828	537	626	934	ENSP00000408734	68	150	337	0.002	90	25	58	7	22
unique_2828	722	934	934	ENSP00000482642	1054	1242	1295	3.19e-14	213	61	128	24	23
unique_2828	751	927	934	ENSP00000263923	1009	1160	1357	1.35e-11	179	47	103	29	19
unique_2828	734	917	934	ENSP00000241416	278	469	514	4.41e-10	217	65	94	58	20
unique_2828	742	860	934	ENSP00000351905	367	484	593	1.86e-09	134	44	59	31	13
unique_2828	748	917	934	ENSP00000225577	200	335	526	3.40e-09	171	43	92	36	18
unique_2828	721	862	934	ENSP00000358997	290	421	713	4.15e-08	145	47	82	16	27
unique_2828	522	627	934	ENSP00000358997	201	301	713	5.82e-04	108	30	69	9	27
unique_2828	749	927	934	ENSP00000442885	254	442	454	2.48e-07	205	56	107	42	32
unique_2828	508	628	934	ENSP00000442885	137	244	454	6.23e-06	126	36	67	23	32
unique_2848	280	532	1542	ENSP00000225577	119	357	526	1.74e-32	262	85	145	32	16
unique_2848	302	478	1542	ENSP00000408734	104	269	337	4.49e-13	186	51	106	29	11
unique_2848	300	479	1542	ENSP00000482642	1015	1188	1295	3.17e-08	191	55	108	28	12
unique_2848	302	411	1542	ENSP00000358997	254	364	713	9.20e-07	116	33	72	11	7
unique_2848	332	500	1542	ENSP00000241416	263	430	514	3.41e-05	186	49	102	35	11
unique_2848	378	458	1542	ENSP00000351905	400	482	593	1.50e-04	88	32	44	12	5
unique_2848	298	433	1542	ENSP00000442885	186	334	454	2.92e-04	156	48	81	27	9
unique_2848	360	471	1542	ENSP00000263923	1007	1107	1357	0.001	118	34	61	23	7
unique_2870	1056	1226	1598	ENSP00000459962	131	293	840	0.005	178	52	104	22	11
unique_2889	1	517	525	ENSP00000478255	162	626	1281	2.51e-43	534	148	300	86	98
unique_2889	275	517	525	ENSP00000478255	1031	1271	1281	7.08e-41	247	85	152	10	98
unique_2889	4	519	525	ENSP00000497931	851	1316	1322	9.59e-42	520	137	325	58	99
unique_2889	1	517	525	ENSP00000497931	189	654	1322	2.74e-39	524	139	320	65	99
unique_2889	276	517	525	ENSP00000494609	1038	1273	1326	9.69e-20	247	67	164	16	46
unique_2889	295	507	525	ENSP00000494609	426	622	1326	6.25e-19	214	63	133	18	46
unique_2889	295	508	525	ENSP00000487081	426	623	860	5.50e-19	215	63	134	18	41
unique_2889	295	494	525	ENSP00000003084	439	622	1481	1.22e-15	201	53	130	18	41
unique_2889	296	510	525	ENSP00000003084	1226	1435	1481	8.35e-13	216	57	152	7	41
unique_2889	296	510	525	ENSP00000497203	1165	1374	1420	5.86e-13	216	57	152	7	41
unique_2889	320	494	525	ENSP00000497203	403	561	1420	1.08e-08	176	43	115	18	41
unique_2889	287	346	525	ENSP00000263094	815	873	2147	1.85e-06	60	22	37	1	42
unique_2889	275	494	525	ENSP00000263094	1788	2001	2147	1.97e-05	226	51	157	18	42
unique_2889	230	514	525	ENSP00000498246	4	283	656	3.33e-04	292	63	210	19	54
unique_2898	50	117	133	ENSP00000247207	289	365	640	0.005	81	26	38	17	51
unique_2923	2343	2472	2492	ENSP00000478469	700	815	821	1.99e-04	131	39	76	16	5
unique_2923	2343	2472	2492	ENSP00000352177	700	815	821	1.99e-04	131	39	76	16	5
unique_2942	164	406	975	ENSP00000498246	61	299	656	6.02e-50	244	101	137	6	53
unique_2942	648	920	975	ENSP00000498246	325	586	656	1.76e-25	274	71	190	13	53
unique_2942	167	371	975	ENSP00000263094	824	1016	2147	5.45e-15	212	63	123	26	22
unique_2942	176	385	975	ENSP00000263094	1819	2017	2147	5.45e-14	212	67	130	15	22
unique_2942	149	375	975	ENSP00000487081	413	615	860	1.36e-12	231	62	137	32	23
unique_2942	149	375	975	ENSP00000494609	413	615	1326	1.66e-12	231	62	137	32	23
unique_2942	161	323	975	ENSP00000494609	1054	1208	1326	0.004	176	44	98	34	23
unique_2942	166	369	975	ENSP00000478255	409	610	1281	3.10e-09	218	57	131	30	28
unique_2942	121	390	975	ENSP00000478255	1004	1267	1281	5.21e-08	295	81	158	56	28
unique_2942	166	375	975	ENSP00000497931	1095	1298	1322	3.55e-08	223	59	132	32	24
unique_2942	138	351	975	ENSP00000497931	402	616	1322	9.40e-08	231	63	135	33	24
unique_2942	166	375	975	ENSP00000003084	440	628	1481	1.44e-06	216	51	132	33	22
unique_2942	166	347	975	ENSP00000003084	1226	1400	1481	2.17e-04	192	48	117	27	22
unique_2942	166	347	975	ENSP00000497203	1165	1339	1420	2.18e-04	192	48	117	27	19
unique_2978	745	957	1007	ENSP00000225577	91	305	526	6.91e-17	226	63	139	24	21
unique_2978	819	960	1007	ENSP00000482642	1052	1194	1295	4.40e-06	155	46	84	25	14
unique_2978	726	895	1007	ENSP00000351905	245	426	593	2.00e-04	193	44	115	34	17
unique_2978	854	938	1007	ENSP00000263923	1011	1098	1357	4.24e-04	91	25	57	9	8
unique_2978	751	938	1007	ENSP00000442885	161	361	454	6.34e-04	220	54	115	51	19
unique_2978	867	940	1007	ENSP00000241416	318	399	514	0.005	84	26	46	12	7
unique_3050	404	542	574	ENSP00000225577	201	336	526	1.86e-04	148	39	88	21	24
unique_3051	386	519	553	ENSP00000225577	197	336	526	1.33e-04	144	37	93	14	24
unique_3051	252	472	553	ENSP00000408734	63	253	337	0.005	232	51	129	52	40
unique_3099	2152	2318	4919	ENSP00000415187	514	682	808	4.29e-09	185	58	93	34	13
unique_3099	1531	1700	4919	ENSP00000415187	515	662	808	2.96e-06	177	50	91	36	13
unique_3099	1409	1552	4919	ENSP00000415187	515	662	808	1.09e-04	162	46	84	32	13
unique_3099	1474	1634	4919	ENSP00000415187	491	665	808	1.72e-04	181	53	102	26	13
unique_3099	1580	1755	4919	ENSP00000415187	493	662	808	3.50e-04	193	56	97	40	13
unique_3099	3035	3143	4919	ENSP00000415187	575	678	808	6.16e-04	111	32	70	9	13
unique_3099	4623	4892	4919	ENSP00000353408	299	577	578	1.50e-05	297	62	190	45	5
unique_3099	4595	4697	4919	ENSP00000185942	276	382	710	0.004	112	29	69	14	2
unique_3100	677	959	993	ENSP00000225577	85	371	526	3.64e-54	290	103	177	10	28
unique_3100	687	872	993	ENSP00000482642	980	1175	1295	1.56e-13	200	58	124	18	19
unique_3100	689	877	993	ENSP00000408734	68	261	337	2.48e-13	201	60	122	19	19
unique_3100	786	906	993	ENSP00000263923	1008	1134	1357	5.57e-12	128	43	77	8	12
unique_3100	689	874	993	ENSP00000358997	218	420	713	6.74e-09	205	54	130	21	19
unique_3100	756	871	993	ENSP00000241416	263	397	514	1.06e-07	135	40	76	19	12
unique_3100	688	871	993	ENSP00000442885	160	361	454	4.67e-07	206	53	127	26	19
unique_3100	533	633	993	ENSP00000262186	713	815	1160	4.63e-06	103	27	74	2	20
unique_3100	298	393	993	ENSP00000262186	733	828	1160	3.57e-05	96	26	70	0	20
unique_3100	769	850	993	ENSP00000351905	369	455	593	3.99e-04	98	29	42	27	8
unique_3126	192	274	598	ENSP00000225577	149	228	526	0.001	83	25	55	3	14
unique_3129	83	293	566	ENSP00000225577	95	306	526	6.70e-30	216	72	135	9	37
unique_3129	73	283	566	ENSP00000408734	50	266	337	1.15e-10	223	52	153	18	37
unique_3129	64	253	566	ENSP00000351905	253	455	593	8.52e-10	210	49	134	27	34
unique_3129	51	271	566	ENSP00000442885	126	359	454	8.37e-09	251	65	139	47	39
unique_3129	83	280	566	ENSP00000482642	980	1182	1295	8.04e-08	212	59	130	23	35
unique_3129	187	282	566	ENSP00000263923	1011	1108	1357	6.95e-06	101	30	63	8	17
unique_3129	85	293	566	ENSP00000358997	218	438	713	1.75e-05	232	55	143	34	37
unique_3154	717	910	1157	ENSP00000225577	167	360	526	3.33e-26	201	64	123	14	17
unique_3154	754	854	1157	ENSP00000408734	173	273	337	1.67e-11	104	34	64	6	9
unique_3154	751	899	1157	ENSP00000263923	1011	1159	1357	4.62e-07	157	40	101	16	13
unique_3154	720	844	1157	ENSP00000482642	1054	1182	1295	4.56e-05	132	36	86	10	11
unique_3154	760	853	1157	ENSP00000241416	314	413	514	1.38e-04	103	29	62	12	8
unique_3154	764	839	1157	ENSP00000351905	400	484	593	6.41e-04	88	25	48	15	7
unique_3156	115	289	782	ENSP00000225577	171	346	526	1.98e-14	182	52	117	13	22
unique_3156	149	235	782	ENSP00000408734	175	261	337	3.25e-08	90	32	52	6	11
unique_3156	144	236	782	ENSP00000263923	1011	1106	1357	1.49e-05	103	32	54	17	12
unique_3156	153	227	782	ENSP00000241416	314	395	514	2.49e-05	84	28	45	11	10
unique_3156	93	244	782	ENSP00000482642	1029	1190	1295	4.10e-04	164	44	106	14	19
unique_3160	75	323	536	ENSP00000225577	91	338	526	2.87e-33	256	82	159	15	46
unique_3160	79	283	536	ENSP00000408734	66	272	337	2.12e-16	212	60	140	12	38
unique_3160	79	274	536	ENSP00000482642	980	1182	1295	2.26e-12	207	58	134	15	37
unique_3160	181	329	536	ENSP00000263923	1011	1159	1357	4.99e-12	156	51	91	14	28
unique_3160	81	324	536	ENSP00000351905	275	557	593	3.28e-11	293	72	162	59	46
unique_3160	81	265	536	ENSP00000442885	161	359	454	9.34e-09	211	55	118	38	35
unique_3160	123	283	536	ENSP00000241416	234	413	514	4.29e-08	186	51	104	31	30
unique_3160	80	270	536	ENSP00000358997	217	420	713	7.40e-07	209	50	136	23	36
unique_3160	432	492	536	ENSP00000317997	820	880	1552	0.008	61	17	44	0	11
unique_3209	2280	2388	2576	ENSP00000478469	724	820	821	2.45e-05	109	30	67	12	8
unique_3209	2310	2400	2576	ENSP00000478469	729	820	821	4.47e-05	95	33	55	7	8
unique_3209	1089	1165	2576	ENSP00000478469	724	806	821	1.60e-04	85	29	46	10	8
unique_3209	1090	1161	2576	ENSP00000478469	747	820	821	7.98e-04	76	26	44	6	8
unique_3209	2306	2419	2576	ENSP00000478469	698	820	821	0.003	125	35	77	13	8
unique_3209	2280	2388	2576	ENSP00000352177	724	820	821	2.45e-05	109	30	67	12	8
unique_3209	2310	2400	2576	ENSP00000352177	729	820	821	4.47e-05	95	33	55	7	8
unique_3209	1089	1165	2576	ENSP00000352177	724	806	821	1.60e-04	85	29	46	10	8
unique_3209	1090	1161	2576	ENSP00000352177	747	820	821	7.98e-04	76	26	44	6	8
unique_3209	2306	2419	2576	ENSP00000352177	698	820	821	0.003	125	35	77	13	8
unique_3214	519	536	1250	ENSP00000464447	71	88	460	0.005	18	12	6	0	1
unique_3229	252	548	574	ENSP00000345672	76	326	340	2.58e-23	308	88	152	68	52
unique_3250	2415	2561	7564	ENSP00000353408	379	536	578	0.008	165	41	99	25	2
unique_3256	40	240	575	ENSP00000482642	980	1183	1295	3.85e-08	209	50	146	13	35
unique_3256	34	261	575	ENSP00000225577	104	312	526	5.68e-07	239	61	137	41	40
unique_3256	117	181	575	ENSP00000263923	993	1051	1357	8.72e-05	65	22	37	6	11
unique_3256	143	235	575	ENSP00000408734	175	259	337	1.20e-04	93	27	58	8	16
unique_3259	2741	2841	3568	ENSP00000408734	172	270	337	2.08e-10	104	39	57	8	3
unique_3259	2653	2829	3568	ENSP00000358997	247	418	713	6.03e-08	188	52	109	27	5
unique_3259	2658	2900	3568	ENSP00000482642	1018	1256	1295	7.85e-08	260	65	157	38	7
unique_3259	2741	2824	3568	ENSP00000241416	297	393	514	7.04e-07	97	37	47	13	2
unique_3259	2728	2881	3568	ENSP00000263923	1000	1160	1357	2.18e-06	176	44	95	37	4
unique_3259	2737	2829	3568	ENSP00000225577	199	287	526	3.37e-06	97	28	57	12	3
unique_3259	2730	2824	3568	ENSP00000442885	249	357	454	1.13e-05	109	33	62	14	3
unique_3287	1530	1778	2132	ENSP00000225577	92	336	526	5.18e-31	258	81	155	22	12
unique_3287	1538	1731	2132	ENSP00000482642	982	1182	1295	1.05e-14	207	64	124	19	9
unique_3287	1535	1727	2132	ENSP00000408734	65	259	337	1.74e-11	201	58	129	14	9
unique_3287	1537	1728	2132	ENSP00000358997	217	421	713	4.50e-11	214	56	127	31	9
unique_3287	1525	1726	2132	ENSP00000442885	148	363	454	8.67e-08	231	61	126	44	9
unique_3287	1647	1737	2132	ENSP00000263923	1023	1115	1357	2.99e-07	103	33	48	22	4
unique_3287	1538	1722	2132	ENSP00000351905	275	480	593	3.22e-07	216	59	116	41	9
unique_3287	1536	1724	2132	ENSP00000241416	196	397	514	5.01e-06	214	55	122	37	9
unique_3287	79	178	2132	ENSP00000317997	818	914	1552	1.33e-05	100	28	69	3	5
unique_3288	119	229	339	ENSP00000379442	44	152	641	7.51e-17	114	50	56	8	75
unique_3288	8	134	339	ENSP00000379442	23	144	641	1.06e-09	129	45	75	9	75
unique_3288	141	262	339	ENSP00000379442	22	136	641	3.81e-04	127	37	73	17	75
unique_3288	40	227	339	ENSP00000415187	30	213	808	1.45e-14	195	66	111	18	60
unique_3288	24	175	339	ENSP00000415187	60	204	808	4.76e-12	161	58	78	25	60
unique_3288	74	227	339	ENSP00000415187	297	442	808	1.55e-09	156	46	98	12	60
unique_3288	26	175	339	ENSP00000415187	297	433	808	2.33e-09	155	56	76	23	60
unique_3288	37	134	339	ENSP00000260356	575	685	1171	6.20e-04	115	31	63	21	29
unique_3288	143	174	339	ENSP00000383279	952	984	1375	0.007	33	14	18	1	9
unique_3288	143	171	339	ENSP00000383279	191	221	1375	0.008	31	14	15	2	9
unique_3291	42	118	147	ENSP00000436127	656	728	852	0.010	78	22	50	6	52
unique_3294	150	239	806	ENSP00000482642	1053	1127	1295	1.07e-05	90	26	49	15	11
unique_3294	50	238	806	ENSP00000225577	97	242	526	1.17e-04	189	45	101	43	23
unique_3294	173	239	806	ENSP00000263923	1000	1053	1357	4.50e-04	67	21	33	13	8
unique_3294	187	237	806	ENSP00000408734	173	210	337	0.002	51	18	20	13	6
unique_3299	386	536	577	ENSP00000225577	191	338	526	3.63e-04	158	36	105	17	26
unique_3322	316	426	6072	ENSP00000478469	723	818	821	1.18e-07	111	36	60	15	2
unique_3322	341	447	6072	ENSP00000478469	725	816	821	1.35e-04	110	37	52	21	2
unique_3322	316	426	6072	ENSP00000352177	723	818	821	1.18e-07	111	36	60	15	2
unique_3322	341	447	6072	ENSP00000352177	725	816	821	1.35e-04	110	37	52	21	2
unique_3336	122	601	618	ENSP00000442011	127	580	656	7.13e-53	502	134	298	70	78
unique_3336	122	601	618	ENSP00000336994	141	594	670	1.06e-52	502	134	298	70	78
unique_3363	93	254	385	ENSP00000225577	190	352	526	3.10e-18	168	48	109	11	42
unique_3363	92	249	385	ENSP00000263923	999	1157	1357	2.71e-14	165	45	107	13	41
unique_3363	108	188	385	ENSP00000408734	174	256	337	4.90e-12	84	34	46	4	21
unique_3363	2	244	385	ENSP00000482642	1016	1227	1295	9.74e-10	253	57	145	51	63
unique_3363	96	188	385	ENSP00000442885	250	361	454	8.82e-09	115	37	53	25	24
unique_3363	104	188	385	ENSP00000241416	305	397	514	1.90e-08	94	32	52	10	22
unique_3363	108	188	385	ENSP00000351905	382	482	593	5.06e-08	102	33	47	22	21
unique_3363	8	187	385	ENSP00000358997	251	416	713	2.75e-06	194	47	105	42	47
unique_3369	4152	4265	5298	ENSP00000415187	585	692	808	5.46e-05	115	34	73	8	14
unique_3369	2074	2257	5298	ENSP00000415187	481	662	808	7.53e-05	199	60	107	32	14
unique_3369	2156	2261	5298	ENSP00000415187	505	633	808	8.76e-05	130	42	63	25	14
unique_3369	3330	3499	5298	ENSP00000415187	518	678	808	5.71e-04	175	48	108	19	14
unique_3369	2594	2765	5298	ENSP00000415187	515	674	808	0.002	179	50	103	26	14
unique_3369	1965	2045	5298	ENSP00000415187	575	661	808	0.010	87	25	56	6	14
unique_3390	10	70	228	ENSP00000357142	127	194	377	0.001	68	25	36	7	27
unique_3402	572	732	782	ENSP00000478255	409	587	1281	8.71e-12	179	57	104	18	51
unique_3402	206	408	782	ENSP00000478255	408	587	1281	1.31e-06	219	53	111	55	51
unique_3402	678	732	782	ENSP00000478255	1176	1232	1281	2.54e-06	57	24	31	2	51
unique_3402	213	443	782	ENSP00000478255	1058	1275	1281	7.09e-06	257	61	131	65	51
unique_3402	569	736	782	ENSP00000003084	437	610	1481	2.69e-08	187	40	115	32	55
unique_3402	545	709	782	ENSP00000003084	1201	1377	1481	4.93e-06	180	46	116	18	55
unique_3402	204	372	782	ENSP00000003084	1223	1377	1481	5.65e-06	172	50	102	20	55
unique_3402	340	442	782	ENSP00000003084	547	637	1481	2.04e-04	104	28	62	14	55
unique_3402	576	733	782	ENSP00000263094	1813	1984	2147	1.57e-07	177	49	104	24	48
unique_3402	304	425	782	ENSP00000263094	1890	2000	2147	2.81e-05	124	36	73	15	48
unique_3402	573	736	782	ENSP00000263094	824	998	2147	3.33e-05	176	42	121	13	48
unique_3402	213	372	782	ENSP00000263094	829	971	2147	0.002	164	43	96	25	48
unique_3402	502	732	782	ENSP00000497931	1012	1275	1322	4.70e-07	275	67	153	55	60
unique_3402	572	740	782	ENSP00000497931	437	620	1322	2.20e-05	185	59	109	17	60
unique_3402	341	433	782	ENSP00000497931	1219	1298	1322	5.97e-04	93	28	52	13	60
unique_3402	206	375	782	ENSP00000497931	436	593	1322	0.005	171	46	111	14	60
unique_3402	573	717	782	ENSP00000494609	428	574	1326	1.94e-06	159	44	89	26	38
unique_3402	339	413	782	ENSP00000494609	533	597	1326	2.61e-05	75	26	39	10	38
unique_3402	167	240	782	ENSP00000494609	1025	1090	1326	5.58e-04	77	27	36	14	38
unique_3402	573	709	782	ENSP00000487081	428	566	860	2.76e-06	151	43	82	26	27
unique_3402	339	413	782	ENSP00000487081	533	597	860	2.78e-05	75	26	39	10	27
unique_3402	545	709	782	ENSP00000497203	1140	1316	1420	5.03e-06	180	46	116	18	55
unique_3402	204	372	782	ENSP00000497203	1162	1316	1420	7.13e-06	172	50	102	20	55
unique_3402	340	442	782	ENSP00000497203	486	576	1420	2.19e-04	104	28	62	14	55
unique_3402	596	736	782	ENSP00000497203	403	549	1420	0.002	160	33	95	32	55
unique_3402	587	720	782	ENSP00000498246	77	228	656	2.93e-05	162	48	76	38	36
unique_3402	222	372	782	ENSP00000498246	77	217	656	4.43e-04	166	43	83	40	36
unique_3414	60	163	176	ENSP00000317997	819	924	1552	1.86e-06	107	26	77	4	59
unique_3427	167	280	1063	ENSP00000225577	199	290	526	4.93e-04	116	31	59	26	11
unique_3427	157	290	1063	ENSP00000358997	309	435	713	0.004	139	37	85	17	13
unique_3431	169	349	492	ENSP00000225577	167	338	526	6.64e-21	181	54	118	9	37
unique_3431	205	298	492	ENSP00000408734	172	262	337	3.25e-10	97	37	51	9	19
unique_3431	202	304	492	ENSP00000263923	1010	1111	1357	7.70e-10	109	35	61	13	21
unique_3431	172	298	492	ENSP00000241416	265	403	514	3.60e-09	147	45	74	28	26
unique_3431	161	298	492	ENSP00000442885	216	367	454	9.50e-08	158	43	89	26	28
unique_3431	172	298	492	ENSP00000351905	348	488	593	2.04e-07	150	42	76	32	26
unique_3431	199	293	492	ENSP00000482642	1081	1175	1295	3.99e-07	101	30	59	12	19
unique_3431	172	308	492	ENSP00000358997	286	433	713	5.34e-07	152	43	90	19	28
unique_3432	112	259	347	ENSP00000379442	35	167	641	6.88e-15	151	52	78	21	65
unique_3432	38	161	347	ENSP00000379442	50	179	641	6.59e-10	140	52	62	26	65
unique_3432	36	126	347	ENSP00000379442	90	169	641	0.001	93	33	45	15	65
unique_3432	97	266	347	ENSP00000415187	41	201	808	2.77e-13	175	56	100	19	69
unique_3432	56	230	347	ENSP00000415187	44	214	808	6.03e-13	182	55	109	18	69
unique_3432	74	230	347	ENSP00000415187	294	443	808	3.25e-10	159	47	101	11	69
unique_3432	28	179	347	ENSP00000415187	297	435	808	1.35e-08	154	48	89	17	69
unique_3432	105	221	347	ENSP00000415187	286	394	808	6.97e-06	118	40	68	10	69
unique_3432	105	224	347	ENSP00000260356	551	686	1171	2.09e-08	147	49	60	38	49
unique_3432	54	172	347	ENSP00000260356	585	714	1171	3.03e-04	136	38	75	23	49
unique_3432	26	145	347	ENSP00000371636	697	839	877	1.23e-06	146	42	75	29	46
unique_3432	118	183	347	ENSP00000371636	699	778	877	1.20e-05	80	27	39	14	46
unique_3432	26	145	347	ENSP00000371633	581	723	761	1.27e-06	146	42	75	29	46
unique_3432	118	183	347	ENSP00000371633	583	662	761	1.39e-05	80	27	39	14	46
unique_3432	192	287	347	ENSP00000383279	441	533	1375	2.49e-05	97	29	63	5	36
unique_3432	147	176	347	ENSP00000383279	953	984	1375	0.006	32	15	15	2	36
unique_3432	128	183	347	ENSP00000388000	130	180	294	2.19e-04	56	20	31	5	16
unique_3432	128	183	347	ENSP00000405502	130	180	294	2.19e-04	56	20	31	5	16
unique_3433	39	371	400	ENSP00000225577	52	367	526	5.06e-29	342	97	210	35	83
unique_3433	84	283	400	ENSP00000442885	160	373	454	3.76e-13	226	64	124	38	50
unique_3433	85	274	400	ENSP00000408734	68	259	337	1.55e-12	197	51	134	12	48
unique_3433	174	337	400	ENSP00000263923	1000	1159	1357	1.68e-09	171	46	107	18	41
unique_3433	83	278	400	ENSP00000482642	980	1182	1295	2.47e-09	208	50	141	17	49
unique_3433	84	279	400	ENSP00000351905	274	490	593	7.13e-09	225	55	133	37	49
unique_3433	86	271	400	ENSP00000241416	199	397	514	1.58e-08	208	56	121	31	47
unique_3435	1918	1989	2014	ENSP00000482642	1162	1232	1295	1.18e-04	73	25	45	3	4
unique_3437	15	379	404	ENSP00000225577	79	447	526	1.26e-37	394	111	229	54	90
unique_3437	12	237	404	ENSP00000482642	958	1187	1295	1.68e-10	243	64	149	30	56
unique_3437	29	228	404	ENSP00000408734	65	259	337	2.46e-08	206	47	142	17	50
unique_3437	139	236	404	ENSP00000263923	1011	1110	1357	6.80e-08	103	30	65	8	24
unique_3437	28	225	404	ENSP00000351905	271	482	593	7.98e-08	224	50	136	38	49
unique_3437	10	223	404	ENSP00000442885	139	359	454	3.20e-06	238	59	138	41	53
unique_3437	32	181	404	ENSP00000358997	218	362	713	3.32e-05	165	43	87	35	37
unique_3437	44	223	404	ENSP00000241416	199	395	514	8.59e-05	205	46	126	33	45
unique_3449	150	221	3027	ENSP00000358997	268	346	713	0.002	79	26	46	7	2
unique_3466	10	117	1367	ENSP00000218032	549	673	1042	5.30e-06	128	38	67	23	8
unique_3487	54	314	581	ENSP00000225577	95	352	526	2.11e-25	273	80	166	27	45
unique_3487	52	245	581	ENSP00000408734	64	259	337	3.47e-18	212	63	115	34	33
unique_3487	54	249	581	ENSP00000482642	980	1181	1295	7.68e-17	210	58	130	22	34
unique_3487	37	240	581	ENSP00000442885	145	359	454	1.56e-14	230	65	124	41	35
unique_3487	31	244	581	ENSP00000351905	252	484	593	3.60e-13	243	62	142	39	37
unique_3487	55	244	581	ENSP00000241416	197	399	514	4.27e-12	214	63	116	35	33
unique_3487	39	246	581	ENSP00000358997	205	421	713	1.03e-09	231	56	138	37	36
unique_3487	156	249	581	ENSP00000263923	1011	1105	1357	2.69e-07	98	31	60	7	16
unique_3487	448	537	581	ENSP00000317997	801	876	1552	0.001	90	26	50	14	15
unique_3596	218	512	609	ENSP00000477768	161	443	653	4.44e-12	322	79	177	66	48
unique_3614	19	319	542	ENSP00000225577	65	336	526	1.33e-26	306	87	180	39	56
unique_3614	70	269	542	ENSP00000408734	68	259	337	1.88e-09	207	54	131	22	37
unique_3614	68	272	542	ENSP00000482642	980	1180	1295	4.80e-05	224	55	127	42	38
unique_3614	179	275	542	ENSP00000263923	1018	1108	1357	0.008	102	28	58	16	18
unique_3623	861	1130	1241	ENSP00000477768	191	453	653	7.23e-12	302	70	161	71	22
unique_3661	88	293	493	ENSP00000225577	155	352	526	1.24e-18	212	59	133	20	42
unique_3661	131	286	493	ENSP00000482642	1082	1230	1295	5.85e-08	158	39	108	11	32
unique_3661	126	290	493	ENSP00000263923	1003	1159	1357	3.83e-07	169	40	113	16	33
unique_3661	86	227	493	ENSP00000408734	119	261	337	3.83e-07	147	40	98	9	29
unique_3661	65	222	493	ENSP00000241416	244	397	514	1.68e-06	166	48	98	20	32
unique_3661	99	220	493	ENSP00000442885	224	359	454	7.63e-05	139	37	82	20	25
unique_3661	102	213	493	ENSP00000351905	347	467	593	1.05e-04	124	37	72	15	23
unique_3662	369	599	1213	ENSP00000403885	169	370	1122	4.25e-15	233	69	131	33	21
unique_3662	370	594	1213	ENSP00000403885	837	1028	1122	2.80e-08	239	61	117	61	21
unique_3662	364	594	1213	ENSP00000403885	588	818	1122	5.94e-08	256	62	144	50	21
unique_3662	364	613	1213	ENSP00000403885	271	487	1122	2.19e-07	255	62	150	43	21
unique_3662	364	601	1213	ENSP00000403885	56	265	1122	2.75e-07	241	57	150	34	21
unique_3662	364	526	1213	ENSP00000403885	483	624	1122	6.91e-07	170	45	90	35	21
unique_3662	482	607	1213	ENSP00000403885	51	163	1122	1.10e-06	129	40	70	19	21
unique_3662	364	478	1213	ENSP00000403885	934	1037	1122	3.09e-06	115	36	68	11	21
unique_3673	1612	1659	3601	ENSP00000464447	383	429	460	0.002	48	17	30	1	1
unique_3704	400	610	630	ENSP00000225577	152	343	526	6.88e-08	215	51	137	27	33
unique_3704	440	543	630	ENSP00000408734	158	260	337	3.03e-07	110	34	63	13	17
unique_3704	461	539	630	ENSP00000241416	314	397	514	1.33e-04	85	26	52	7	13
unique_3704	434	546	630	ENSP00000263923	993	1106	1357	1.94e-04	124	34	69	21	18
unique_3704	465	611	630	ENSP00000351905	400	563	593	2.93e-04	166	41	104	21	23
unique_3704	464	537	630	ENSP00000442885	278	359	454	5.93e-04	82	24	50	8	12
unique_3704	411	507	630	ENSP00000358997	277	391	713	0.001	117	32	63	22	15
unique_3705	445	552	727	ENSP00000260356	407	501	1171	0.009	113	30	60	23	15
unique_3726	383	454	2495	ENSP00000478469	739	818	821	0.001	80	23	49	8	3
unique_3726	383	454	2495	ENSP00000352177	739	818	821	0.001	80	23	49	8	3
unique_3759	367	525	540	ENSP00000500159	143	296	313	4.34e-31	159	62	92	5	29
unique_3759	367	525	540	ENSP00000500732	143	296	313	4.34e-31	159	62	92	5	29
unique_3759	367	525	540	ENSP00000350699	143	296	313	4.34e-31	159	62	92	5	29
unique_3777	134	384	603	ENSP00000225577	97	354	526	9.48e-37	265	94	150	21	42
unique_3777	133	333	603	ENSP00000408734	67	272	337	1.40e-18	209	62	136	11	33
unique_3777	132	324	603	ENSP00000482642	980	1182	1295	1.47e-08	208	54	134	20	32
unique_3777	231	339	603	ENSP00000263923	1011	1122	1357	3.43e-07	115	36	70	9	18
unique_3777	134	315	603	ENSP00000442885	161	359	454	7.93e-07	210	58	113	39	30
unique_3777	244	315	603	ENSP00000351905	400	480	593	1.37e-05	84	24	45	15	12
unique_3777	449	537	603	ENSP00000317997	798	888	1552	1.59e-05	91	27	62	2	15
unique_3777	240	317	603	ENSP00000241416	314	397	514	2.57e-05	90	28	44	18	13
unique_3777	130	320	603	ENSP00000358997	214	420	713	3.33e-05	212	53	133	26	32
unique_3785	1139	1501	2594	ENSP00000435932	1252	1627	2003	7.89e-04	392	100	247	45	14
unique_3829	1034	1302	1476	ENSP00000225577	89	360	526	4.16e-27	283	83	175	25	18
unique_3829	1041	1233	1476	ENSP00000408734	67	259	337	1.44e-18	198	57	131	10	13
unique_3829	1040	1232	1476	ENSP00000482642	980	1176	1295	2.22e-13	204	55	131	18	13
unique_3829	1144	1291	1476	ENSP00000263923	1011	1159	1357	4.63e-12	158	42	97	19	10
unique_3829	1078	1253	1476	ENSP00000241416	230	436	514	2.96e-09	216	56	111	49	12
unique_3829	1308	1474	1476	ENSP00000317997	725	881	1552	1.46e-07	170	49	105	16	11
unique_3829	1029	1340	1476	ENSP00000442885	148	445	454	2.90e-07	336	82	192	62	21
unique_3829	1042	1234	1476	ENSP00000351905	275	486	593	2.93e-06	230	56	119	55	13
unique_3839	658	898	1149	ENSP00000435932	1379	1617	2003	0.002	261	67	152	42	21
unique_3841	18	163	168	ENSP00000317997	752	881	1552	8.49e-08	167	42	67	58	87
unique_3878	15	134	205	ENSP00000225577	164	289	526	4.23e-10	133	39	74	20	59
unique_3878	52	137	205	ENSP00000408734	172	262	337	1.31e-04	93	27	57	9	42
unique_3878	50	178	205	ENSP00000263923	1011	1148	1357	1.65e-04	142	37	88	17	63
unique_3878	62	131	205	ENSP00000442885	278	361	454	2.05e-04	84	27	43	14	34
unique_3878	48	128	205	ENSP00000241416	303	394	514	8.69e-04	92	28	53	11	40
unique_3878	63	147	205	ENSP00000351905	400	494	593	0.004	99	28	53	18	41
unique_3932	151	208	296	ENSP00000317997	561	631	1552	0.005	71	23	35	13	20
unique_3943	186	430	512	ENSP00000477768	188	432	653	6.74e-11	273	72	145	56	48
unique_3951	190	626	1089	ENSP00000247207	1	401	640	6.13e-33	445	117	276	52	40
unique_3957	198	285	401	ENSP00000225577	260	352	526	4.57e-05	97	27	57	13	22
unique_4018	110	211	216	ENSP00000478469	725	819	821	4.47e-04	105	30	62	13	48
unique_4018	108	196	216	ENSP00000478469	741	819	821	0.001	89	26	53	10	48
unique_4018	110	211	216	ENSP00000352177	725	819	821	4.47e-04	105	30	62	13	48
unique_4018	108	196	216	ENSP00000352177	741	819	821	0.001	89	26	53	10	48
unique_4070	128	519	683	ENSP00000415187	49	433	808	6.85e-12	416	108	253	55	64
unique_4070	136	478	683	ENSP00000415187	93	438	808	4.98e-07	385	94	210	81	64
unique_4070	228	566	683	ENSP00000415187	62	433	808	3.41e-06	395	97	219	79	64
unique_4070	130	263	683	ENSP00000379442	30	157	641	2.31e-07	139	44	79	16	37
unique_4070	461	580	683	ENSP00000379442	44	164	641	0.008	129	34	78	17	37
unique_4084	342	562	639	ENSP00000185942	180	390	710	0.002	225	50	157	18	35
unique_4094	75	207	318	ENSP00000339157	76	200	444	2.47e-04	137	36	85	16	42
unique_4096	1060	1474	1686	ENSP00000435932	1375	1801	2003	1.64e-09	449	126	267	56	35
unique_4096	1004	1462	1686	ENSP00000435932	1375	1863	2003	2.36e-06	504	129	315	60	35
unique_4096	885	1234	1686	ENSP00000435932	1475	1776	2003	1.28e-04	359	85	208	66	35
unique_4143	66	126	193	ENSP00000351605	551	614	707	0.007	64	20	41	3	32
unique_4147	80	323	455	ENSP00000217456	112	327	417	2.08e-27	246	79	135	32	54
unique_4203	61	183	296	ENSP00000513002	486	641	781	3.34e-08	158	53	68	37	42
unique_4203	50	118	296	ENSP00000502882	568	646	799	1.81e-04	79	32	37	10	23
unique_4203	187	277	296	ENSP00000405536	489	574	1753	0.005	100	34	43	23	31
unique_4265	271	578	602	ENSP00000345672	23	326	340	1.46e-19	344	84	184	76	51
unique_4287	310	520	540	ENSP00000225577	152	343	526	9.50e-08	218	53	132	33	39
unique_4287	350	453	540	ENSP00000408734	158	260	337	3.46e-07	110	33	64	13	19
unique_4287	344	456	540	ENSP00000263923	993	1106	1357	3.30e-05	128	33	66	29	21
unique_4287	371	449	540	ENSP00000241416	314	397	514	1.41e-04	85	27	51	7	15
unique_4287	374	447	540	ENSP00000442885	278	359	454	6.43e-04	82	23	51	8	14
unique_4287	375	521	540	ENSP00000351905	400	563	593	6.59e-04	166	40	105	21	27
unique_4287	321	417	540	ENSP00000358997	277	391	713	7.96e-04	117	33	62	22	18
unique_4325	83	124	124	ENSP00000385017	56	96	1508	0.005	42	16	25	1	34
unique_4327	445	496	704	ENSP00000261488	144	193	644	0.005	52	20	30	2	7
unique_4330	340	400	600	ENSP00000351905	366	426	593	3.54e-04	70	22	30	18	10
unique_4358	72	120	140	ENSP00000353408	166	212	578	0.003	50	19	27	4	35
unique_4366	789	952	974	ENSP00000225577	201	355	526	6.33e-07	171	39	109	23	17
unique_4366	797	942	974	ENSP00000482642	1093	1231	1295	0.009	149	34	102	13	15
unique_4373	81	138	225	ENSP00000218032	123	180	1042	0.006	61	25	30	6	26
unique_4428	489	612	706	ENSP00000225577	167	287	526	4.07e-04	129	32	84	13	18
unique_4428	536	686	706	ENSP00000263923	1026	1166	1357	0.001	156	32	104	20	21
unique_4437	2514	2723	3001	ENSP00000379442	29	246	641	1.17e-13	233	69	126	38	7
unique_4437	2457	2669	3001	ENSP00000415187	35	256	808	1.14e-11	240	70	125	45	7
unique_4437	2493	2639	3001	ENSP00000415187	306	434	808	5.61e-11	150	45	81	24	7
unique_4437	2487	2645	3001	ENSP00000415187	192	362	808	3.64e-06	179	47	104	28	7
unique_4437	2506	2550	3001	ENSP00000371633	621	666	761	3.29e-07	46	22	23	1	3
unique_4437	2602	2646	3001	ENSP00000371633	621	666	761	1.42e-04	47	22	22	3	3
unique_4437	2506	2550	3001	ENSP00000371636	737	782	877	3.30e-07	46	22	23	1	3
unique_4437	2602	2646	3001	ENSP00000371636	737	782	877	1.41e-04	47	22	22	3	3
unique_4437	2499	2537	3001	ENSP00000383279	183	221	1375	4.03e-04	39	16	23	0	1
unique_4437	2503	2538	3001	ENSP00000383279	430	465	1375	5.45e-04	36	16	20	0	1
unique_4437	2453	2535	3001	ENSP00000260356	532	608	1171	6.53e-04	84	27	49	8	3
unique_4478	213	384	563	ENSP00000225577	91	263	526	2.29e-21	182	60	103	19	31
unique_4478	154	457	563	ENSP00000482642	896	1186	1295	1.94e-07	330	69	196	65	54
unique_4478	219	359	563	ENSP00000358997	218	362	713	1.72e-05	146	40	100	6	25
unique_4478	202	384	563	ENSP00000442885	144	332	454	6.22e-04	199	52	121	26	33
unique_4478	216	511	563	ENSP00000408734	65	321	337	6.28e-04	302	65	186	51	53
unique_4514	470	720	2227	ENSP00000225577	97	352	526	1.48e-28	270	85	152	33	11
unique_4514	470	672	2227	ENSP00000482642	982	1192	1295	1.53e-07	217	60	137	20	9
unique_4514	567	689	2227	ENSP00000263923	1011	1139	1357	3.19e-07	133	38	81	14	6
unique_4514	469	658	2227	ENSP00000408734	67	259	337	9.52e-07	195	44	144	7	9
unique_4514	459	649	2227	ENSP00000442885	150	349	454	7.33e-06	206	53	132	21	9
unique_4514	2101	2209	2227	ENSP00000317997	818	920	1552	8.86e-05	110	34	68	8	5
unique_4514	565	671	2227	ENSP00000241416	303	413	514	7.30e-04	113	31	74	8	5
unique_4570	925	1028	2564	ENSP00000478469	738	820	821	6.78e-05	106	33	48	25	4
unique_4570	964	1028	2564	ENSP00000478469	737	802	821	8.24e-05	69	29	33	7	4
unique_4570	975	1030	2564	ENSP00000478469	729	786	821	2.47e-04	60	26	28	6	4
unique_4570	925	1028	2564	ENSP00000352177	738	820	821	6.78e-05	106	33	48	25	4
unique_4570	964	1028	2564	ENSP00000352177	737	802	821	8.24e-05	69	29	33	7	4
unique_4570	975	1030	2564	ENSP00000352177	729	786	821	2.47e-04	60	26	28	6	4
unique_4597	111	334	359	ENSP00000225577	96	316	526	6.45e-24	229	67	149	13	62
unique_4597	112	302	359	ENSP00000408734	68	259	337	1.11e-16	198	57	128	13	53
unique_4597	77	300	359	ENSP00000351905	244	483	593	6.26e-15	249	67	148	34	62
unique_4597	111	346	359	ENSP00000482642	981	1217	1295	2.05e-14	245	63	165	17	66
unique_4597	112	273	359	ENSP00000358997	218	394	713	2.91e-13	179	46	114	19	45
unique_4597	107	297	359	ENSP00000442885	156	359	454	1.69e-11	211	56	128	27	53
unique_4597	212	341	359	ENSP00000263923	1011	1137	1357	1.07e-10	136	44	77	15	36
unique_4597	110	356	359	ENSP00000241416	196	458	514	4.51e-10	276	70	164	42	69
unique_4649	987	1218	1446	ENSP00000478255	403	570	1281	4.87e-05	233	63	104	66	18
unique_4649	657	688	1446	ENSP00000478255	1176	1207	1281	0.003	32	16	16	0	18
unique_4649	993	1029	1446	ENSP00000478255	1052	1087	1281	0.008	37	16	20	1	18
unique_4649	1176	1230	1446	ENSP00000003084	1345	1398	1481	7.31e-04	56	25	28	3	7
unique_4649	346	396	1446	ENSP00000003084	428	476	1481	0.008	51	20	29	2	7
unique_4649	1176	1230	1446	ENSP00000497203	1284	1337	1420	7.66e-04	56	25	28	3	4
unique_4649	360	392	1446	ENSP00000497931	437	469	1322	8.99e-04	33	15	18	0	6
unique_4649	993	1039	1446	ENSP00000497931	437	482	1322	0.001	47	18	28	1	6
unique_4649	984	1028	1446	ENSP00000263094	814	858	2147	0.001	45	18	27	0	3
unique_4649	557	714	1446	ENSP00000498246	101	246	656	0.003	168	41	95	32	11
unique_4649	985	1026	1446	ENSP00000494609	421	460	1326	0.003	42	18	22	2	9
unique_4649	636	716	1446	ENSP00000494609	517	597	1326	0.008	84	26	52	6	9
unique_4649	985	1026	1446	ENSP00000487081	421	460	860	0.003	42	18	22	2	9
unique_4649	636	716	1446	ENSP00000487081	517	597	860	0.008	84	26	52	6	9
unique_4722	451	778	949	ENSP00000225577	84	419	526	1.48e-108	336	164	164	8	35
unique_4722	445	698	949	ENSP00000482642	967	1225	1295	9.65e-13	270	68	175	27	27
unique_4722	464	654	949	ENSP00000408734	68	261	337	2.40e-12	196	52	137	7	20
unique_4722	408	649	949	ENSP00000442885	111	361	454	3.81e-09	266	71	156	39	26
unique_4722	464	668	949	ENSP00000358997	218	437	713	8.58e-09	222	58	145	19	22
unique_4722	555	656	949	ENSP00000263923	1003	1106	1357	3.11e-08	107	32	67	8	11
unique_4722	447	649	949	ENSP00000351905	260	482	593	1.18e-06	234	55	137	42	21
unique_4722	561	649	949	ENSP00000241416	302	397	514	1.46e-04	96	28	61	7	9
unique_4723	232	487	490	ENSP00000344477	21	210	215	4.48e-27	256	75	115	66	52
unique_4734	20	71	144	ENSP00000261488	142	186	644	0.001	52	17	28	7	36
unique_4786	58	206	211	ENSP00000478469	699	819	821	6.91e-04	152	36	82	34	71
unique_4786	58	206	211	ENSP00000352177	699	819	821	6.91e-04	152	36	82	34	71
unique_4809	283	395	493	ENSP00000225577	197	307	526	2.77e-12	114	36	74	4	23
unique_4809	212	379	493	ENSP00000482642	1004	1180	1295	4.28e-09	186	44	115	27	34
unique_4809	284	370	493	ENSP00000263923	1008	1095	1357	1.46e-07	90	26	59	5	18
unique_4809	284	376	493	ENSP00000241416	302	400	514	1.52e-04	100	28	64	8	19
unique_4811	199	498	511	ENSP00000225577	91	395	526	7.81e-74	305	123	177	5	59
unique_4811	117	413	511	ENSP00000482642	888	1198	1295	2.52e-19	315	76	217	22	58
unique_4811	205	401	511	ENSP00000408734	68	266	337	2.32e-15	209	56	131	22	39
unique_4811	305	397	511	ENSP00000263923	1008	1106	1357	6.19e-11	99	30	63	6	18
unique_4811	205	394	511	ENSP00000358997	218	421	713	1.65e-09	211	54	129	28	37
unique_4811	205	390	511	ENSP00000351905	275	482	593	9.07e-07	216	54	124	38	36
unique_4811	199	369	511	ENSP00000442885	155	334	454	1.17e-06	192	49	110	33	33
unique_4811	231	390	511	ENSP00000241416	210	397	514	1.31e-05	193	49	106	38	31
unique_4834	163	207	260	ENSP00000389022	87	135	248	0.006	49	14	31	4	17
unique_4960	587	630	1909	ENSP00000225577	199	242	526	3.34e-07	44	19	25	0	5
unique_4960	713	765	1909	ENSP00000225577	256	307	526	0.006	53	16	36	1	5
unique_4960	515	655	1909	ENSP00000408734	113	237	337	4.36e-07	153	48	65	40	7
unique_4960	539	653	1909	ENSP00000358997	280	389	713	3.96e-06	120	35	70	15	6
unique_4960	510	631	1909	ENSP00000482642	1005	1127	1295	1.87e-05	123	30	92	1	6
unique_4960	598	631	1909	ENSP00000241416	314	347	514	2.40e-04	34	17	17	0	2
unique_4960	556	633	1909	ENSP00000263923	976	1055	1357	5.39e-04	80	21	57	2	4
unique_4960	576	631	1909	ENSP00000351905	368	429	593	0.002	62	21	35	6	3
unique_4960	602	628	1909	ENSP00000442885	279	305	454	0.005	27	14	13	0	1
unique_4973	12	109	238	ENSP00000478469	711	808	821	0.006	105	33	58	14	41
unique_4973	12	109	238	ENSP00000352177	711	808	821	0.006	105	33	58	14	41
unique_4988	1019	1198	1670	ENSP00000361027	477	685	1085	0.004	214	54	121	39	11
unique_4990	103	148	235	ENSP00000367433	280	321	412	0.007	46	13	29	4	20
unique_4991	212	414	552	ENSP00000225577	151	372	526	2.53e-13	237	67	121	49	37
unique_4991	273	408	552	ENSP00000442885	279	440	454	4.74e-07	167	41	90	36	25
unique_4991	273	358	552	ENSP00000351905	400	490	593	5.08e-05	94	27	56	11	16
unique_4991	268	364	552	ENSP00000408734	178	267	337	2.55e-04	103	30	54	19	18
unique_4991	253	388	552	ENSP00000482642	1078	1235	1295	0.008	160	35	99	26	25
unique_5025	295	751	1029	ENSP00000495751	82	515	600	8.24e-10	468	88	335	45	44
unique_5025	295	751	1029	ENSP00000496697	82	515	600	8.24e-10	468	88	335	45	44
unique_5025	295	751	1029	ENSP00000494997	82	515	600	8.24e-10	468	88	335	45	44
unique_5025	295	751	1029	ENSP00000496619	82	515	600	8.24e-10	468	88	335	45	44
unique_5052	642	662	1217	ENSP00000260356	384	404	1171	0.002	21	15	6	0	5
unique_5052	641	702	1217	ENSP00000260356	496	551	1171	0.008	62	19	37	6	5
unique_5057	168	221	229	ENSP00000236192	51	104	142	1.91e-09	54	24	30	0	24
unique_5058	219	468	681	ENSP00000225577	97	353	526	8.98e-31	267	79	161	27	37
unique_5058	180	407	681	ENSP00000408734	24	261	337	7.07e-16	241	59	166	16	33
unique_5058	219	455	681	ENSP00000482642	982	1225	1295	6.22e-10	251	59	171	21	35
unique_5058	556	655	681	ENSP00000317997	820	925	1552	4.98e-08	106	26	74	6	15
unique_5058	588	656	681	ENSP00000317997	816	882	1552	0.001	69	20	47	2	15
unique_5058	316	464	681	ENSP00000263923	1011	1159	1357	9.68e-07	155	40	103	12	22
unique_5058	217	400	681	ENSP00000351905	273	480	593	3.99e-05	216	53	123	40	27
unique_5058	220	402	681	ENSP00000241416	199	397	514	3.49e-04	206	52	124	30	27
unique_5058	219	382	681	ENSP00000442885	161	334	454	5.22e-04	187	50	101	36	24
unique_5071	1241	1430	2120	ENSP00000353408	350	533	578	0.008	204	48	122	34	9
unique_5078	59	119	374	ENSP00000402228	66	122	433	2.53e-04	61	18	39	4	16
unique_5086	298	421	608	ENSP00000415187	63	171	808	1.43e-04	127	36	70	21	26
unique_5086	262	416	608	ENSP00000415187	303	443	808	4.59e-04	159	42	95	22	26
unique_5086	239	360	608	ENSP00000379442	27	142	641	0.006	125	38	75	12	20
unique_5105	425	522	957	ENSP00000367230	386	467	473	8.79e-04	98	26	56	16	10
unique_5112	195	488	570	ENSP00000464447	71	426	460	2.10e-04	383	87	180	116	52
unique_5125	755	986	1014	ENSP00000477768	245	484	653	1.58e-05	271	66	135	70	23
unique_5130	90	374	475	ENSP00000435932	391	673	2003	2.46e-31	289	82	197	10	60
unique_5147	1170	1344	1355	ENSP00000468632	19	193	221	1.69e-23	176	56	118	2	13
unique_5147	1170	1344	1355	ENSP00000477686	19	193	221	1.69e-23	176	56	118	2	13
unique_5168	248	428	893	ENSP00000171887	47	197	1736	2.89e-09	185	43	104	38	20
unique_5172	1171	1427	2811	ENSP00000225577	96	360	526	2.73e-34	268	85	169	14	9
unique_5172	1171	1436	2811	ENSP00000482642	981	1251	1295	1.07e-18	280	77	180	23	9
unique_5172	1264	1417	2811	ENSP00000263923	1000	1159	1357	2.79e-11	161	45	108	8	5
unique_5172	1156	1375	2811	ENSP00000408734	54	272	337	1.87e-09	235	63	141	31	8
unique_5172	1172	1363	2811	ENSP00000358997	218	421	713	4.87e-08	208	50	138	20	7
unique_5172	1265	1359	2811	ENSP00000241416	295	397	514	8.78e-06	103	32	63	8	3
unique_5172	1171	1338	2811	ENSP00000442885	160	334	454	2.61e-05	189	51	103	35	6
unique_5172	1222	1409	2811	ENSP00000351905	324	554	593	0.006	235	53	131	51	7
unique_5199	86	203	310	ENSP00000420525	689	797	802	0.002	123	33	71	19	38
unique_5199	86	203	310	ENSP00000223051	689	797	802	0.002	123	33	71	19	38
unique_5210	3	225	350	ENSP00000225577	91	318	526	4.93e-29	231	73	147	11	64
unique_5210	9	219	350	ENSP00000408734	68	273	337	1.67e-14	218	65	134	19	60
unique_5210	8	297	350	ENSP00000351905	274	571	593	2.20e-11	319	86	183	50	83
unique_5210	1	166	350	ENSP00000358997	211	380	713	8.96e-11	175	48	113	14	47
unique_5210	7	196	350	ENSP00000442885	159	361	454	1.31e-08	212	55	126	31	54
unique_5210	107	205	350	ENSP00000263923	1010	1108	1357	4.30e-07	107	30	61	16	28
unique_5210	8	197	350	ENSP00000482642	981	1175	1295	5.70e-07	208	51	126	31	54
unique_5210	7	196	350	ENSP00000241416	196	397	514	4.19e-06	213	53	126	34	54
unique_5227	997	1256	1364	ENSP00000477768	197	453	653	1.56e-10	280	70	167	43	19
unique_5266	1637	1701	2130	ENSP00000225577	201	265	526	4.39e-10	65	30	35	0	3
unique_5266	1612	1677	2130	ENSP00000263923	977	1051	1357	8.52e-08	75	27	39	9	8
unique_5266	1977	2077	2130	ENSP00000263923	1081	1177	1357	0.005	104	29	65	10	8
unique_5266	1641	1701	2130	ENSP00000408734	174	236	337	2.25e-07	63	25	36	2	3
unique_5266	1641	1678	2130	ENSP00000358997	325	364	713	6.04e-05	40	18	20	2	2
unique_5266	1629	1686	2130	ENSP00000482642	1075	1133	1295	2.14e-04	60	18	39	3	3
unique_5266	1651	1701	2130	ENSP00000351905	401	455	593	3.40e-04	55	24	27	4	2
unique_5266	1652	1712	2130	ENSP00000442885	281	345	454	5.21e-04	68	21	37	10	3
unique_5266	1646	1701	2130	ENSP00000241416	314	371	514	7.32e-04	58	20	36	2	3
unique_5284	108	185	210	ENSP00000225577	83	156	526	0.006	78	26	48	4	37
unique_5285	122	397	811	ENSP00000498246	43	309	656	1.75e-52	277	105	161	11	66
unique_5285	484	740	811	ENSP00000498246	306	578	656	3.09e-12	277	61	192	24	66
unique_5285	101	364	811	ENSP00000263094	1766	2017	2147	2.58e-18	271	76	169	26	33
unique_5285	145	354	811	ENSP00000263094	823	1020	2147	1.86e-14	214	65	129	20	33
unique_5285	138	349	811	ENSP00000478255	402	611	1281	3.68e-16	220	65	137	18	26
unique_5285	138	333	811	ENSP00000478255	1045	1236	1281	1.67e-15	201	62	125	14	26
unique_5285	138	357	811	ENSP00000497931	1088	1301	1322	7.74e-12	225	59	150	16	27
unique_5285	138	333	811	ENSP00000497931	430	619	1322	5.85e-08	200	53	133	14	27
unique_5285	146	326	811	ENSP00000497203	1166	1339	1420	9.29e-08	188	47	120	21	22
unique_5285	146	326	811	ENSP00000003084	1227	1400	1481	1.05e-07	188	47	120	21	26
unique_5285	146	354	811	ENSP00000003084	441	628	1481	0.003	211	48	138	25	26
unique_5285	145	378	811	ENSP00000494609	427	639	1326	2.17e-07	237	50	160	27	29
unique_5285	145	378	811	ENSP00000487081	427	639	860	3.68e-07	242	50	155	37	29
unique_5305	141	368	547	ENSP00000225577	88	288	526	4.91e-13	235	55	139	41	42
unique_5305	137	368	547	ENSP00000482642	966	1176	1295	2.41e-12	242	66	135	41	42
unique_5305	241	369	547	ENSP00000263923	999	1101	1357	1.78e-10	133	38	61	34	24
unique_5305	150	367	547	ENSP00000408734	68	257	337	1.13e-07	224	52	132	40	40
unique_5305	247	366	547	ENSP00000351905	372	482	593	3.81e-05	134	36	61	37	22
unique_5305	257	366	547	ENSP00000241416	309	397	514	4.87e-04	114	33	52	29	20
unique_5305	150	304	547	ENSP00000358997	218	374	713	0.002	161	37	114	10	28
unique_5312	12	289	289	ENSP00000441875	18	298	300	1.65e-103	281	146	132	3	96
unique_5312	8	273	289	ENSP00000479488	4	270	273	2.16e-95	268	137	128	3	92
unique_5312	8	273	289	ENSP00000300408	4	270	273	2.16e-95	268	137	128	3	92
unique_5364	1	52	112	ENSP00000429036	26	81	449	0.005	56	15	37	4	46
unique_5374	2888	2979	3396	ENSP00000351605	580	670	707	0.004	98	35	50	13	3
unique_5379	541	645	2074	ENSP00000478469	712	820	821	1.88e-05	110	40	64	6	6
unique_5379	513	629	2074	ENSP00000478469	703	819	821	0.004	122	42	70	10	6
unique_5379	541	645	2074	ENSP00000352177	712	820	821	1.88e-05	110	40	64	6	6
unique_5379	513	629	2074	ENSP00000352177	703	819	821	0.004	122	42	70	10	6
unique_5389	195	280	282	ENSP00000378447	203	289	296	6.32e-05	87	23	63	1	30
unique_5395	75	264	368	ENSP00000218032	530	746	1042	8.50e-13	222	67	118	37	65
unique_5395	93	249	368	ENSP00000218032	283	437	1042	2.29e-04	173	45	94	34	65
unique_5395	76	313	368	ENSP00000218032	126	430	1042	0.003	325	81	137	107	65
unique_5395	22	313	368	ENSP00000327336	31	312	369	1.68e-09	309	81	184	44	79
unique_5395	181	264	368	ENSP00000306864	72	158	674	1.45e-04	87	30	54	3	52
unique_5395	144	336	368	ENSP00000306864	55	270	674	0.001	223	57	129	37	52
unique_5395	187	313	368	ENSP00000440049	93	270	421	0.003	179	42	84	53	35
unique_5395	187	313	368	ENSP00000489143	93	270	421	0.003	179	42	84	53	35
unique_5398	3713	3796	4195	ENSP00000478469	729	811	821	8.49e-04	85	26	56	3	2
unique_5398	3713	3796	4195	ENSP00000352177	729	811	821	8.49e-04	85	26	56	3	2
unique_5401	46	265	392	ENSP00000225577	91	307	526	8.80e-25	234	69	134	31	56
unique_5401	40	245	392	ENSP00000482642	970	1175	1295	1.09e-13	223	63	126	34	53
unique_5401	49	249	392	ENSP00000408734	65	261	337	1.52e-11	212	57	129	26	51
unique_5401	123	253	392	ENSP00000263923	985	1108	1357	1.12e-09	135	41	79	15	33
unique_5401	50	244	392	ENSP00000241416	196	397	514	3.61e-08	218	58	121	39	50
unique_5401	52	248	392	ENSP00000358997	218	421	713	1.84e-05	217	52	132	33	50
unique_5401	44	244	392	ENSP00000351905	267	482	593	3.21e-04	238	56	123	59	51
unique_5401	51	244	392	ENSP00000442885	160	361	454	0.004	218	48	130	40	49
unique_5410	217	296	616	ENSP00000379815	137	221	509	0.009	85	22	58	5	13
unique_5413	346	610	639	ENSP00000225577	84	370	526	6.52e-09	299	71	182	46	41
unique_5413	475	550	639	ENSP00000408734	177	257	337	7.45e-05	82	25	50	7	12
unique_5413	480	543	639	ENSP00000442885	278	355	454	0.002	79	25	38	16	10
unique_5413	391	576	639	ENSP00000241416	216	405	514	0.008	211	48	117	46	29
unique_5417	189	481	665	ENSP00000225577	98	353	526	6.36e-24	309	87	153	69	44
unique_5417	185	416	665	ENSP00000408734	65	260	337	4.96e-13	234	50	144	40	35
unique_5417	189	349	665	ENSP00000482642	983	1142	1295	2.08e-08	169	51	101	17	24
unique_5417	186	414	665	ENSP00000241416	196	399	514	6.79e-06	252	57	124	71	34
unique_5417	178	471	665	ENSP00000442885	151	435	454	1.99e-05	329	75	175	79	44
unique_5417	480	628	665	ENSP00000317997	716	882	1552	0.001	167	34	115	18	22
unique_5460	522	777	797	ENSP00000497931	1092	1314	1322	1.52e-24	259	79	141	39	33
unique_5460	526	782	797	ENSP00000497931	438	659	1322	3.59e-21	262	78	139	45	33
unique_5460	526	796	797	ENSP00000478255	410	645	1281	7.14e-23	271	75	161	35	61
unique_5460	510	780	797	ENSP00000478255	1037	1274	1281	7.33e-23	272	79	158	35	61
unique_5460	163	359	797	ENSP00000478255	146	341	1281	4.08e-08	205	52	136	17	61
unique_5460	505	778	797	ENSP00000487081	404	632	860	2.50e-14	278	65	160	53	34
unique_5460	505	778	797	ENSP00000494609	404	632	1326	3.25e-14	278	65	160	53	35
unique_5460	505	784	797	ENSP00000494609	1037	1277	1326	4.71e-10	280	66	175	39	35
unique_5460	519	704	797	ENSP00000003084	1220	1390	1481	2.91e-12	187	54	116	17	31
unique_5460	523	766	797	ENSP00000003084	438	633	1481	1.65e-11	244	58	138	48	31
unique_5460	519	704	797	ENSP00000497203	1159	1329	1420	3.19e-12	187	54	116	17	31
unique_5460	602	766	797	ENSP00000497203	440	572	1420	2.84e-05	165	38	95	32	31
unique_5460	525	769	797	ENSP00000263094	823	1040	2147	7.27e-09	250	67	146	37	31
unique_5460	519	718	797	ENSP00000263094	1788	1984	2147	4.90e-07	215	53	129	33	31
unique_5460	526	705	797	ENSP00000498246	64	231	656	1.49e-06	182	50	116	16	23
unique_5466	703	794	810	ENSP00000478469	719	820	821	4.28e-04	102	37	55	10	12
unique_5466	719	798	810	ENSP00000478469	729	806	821	0.002	86	34	38	14	12
unique_5466	703	794	810	ENSP00000352177	719	820	821	4.28e-04	102	37	55	10	12
unique_5466	719	798	810	ENSP00000352177	729	806	821	0.002	86	34	38	14	12
unique_5482	220	707	1036	ENSP00000495751	47	479	600	8.87e-56	496	148	277	71	47
unique_5482	220	707	1036	ENSP00000496697	47	479	600	8.87e-56	496	148	277	71	47
unique_5482	220	707	1036	ENSP00000494997	47	479	600	8.87e-56	496	148	277	71	47
unique_5482	220	707	1036	ENSP00000496619	47	479	600	8.87e-56	496	148	277	71	47
unique_5487	314	350	1113	ENSP00000411767	403	442	1065	2.94e-04	40	19	18	3	11
unique_5487	355	441	1113	ENSP00000411767	411	492	1065	0.001	92	28	49	15	11
unique_5487	314	350	1113	ENSP00000474709	403	442	479	3.62e-04	40	19	18	3	6
unique_5487	355	387	1113	ENSP00000474709	411	444	479	0.010	34	15	18	1	6
unique_5488	8	114	115	ENSP00000482779	11	114	116	9.63e-13	107	32	72	3	93
unique_5518	1376	1582	4500	ENSP00000225577	91	297	526	9.54e-22	212	67	135	10	5
unique_5518	1446	1572	4500	ENSP00000408734	131	257	337	1.98e-11	131	47	76	8	3
unique_5518	1444	1571	4500	ENSP00000351905	341	482	593	4.90e-09	147	44	79	24	3
unique_5518	1483	1587	4500	ENSP00000263923	1008	1115	1357	1.47e-08	108	31	74	3	2
unique_5518	1426	1572	4500	ENSP00000482642	1028	1175	1295	1.23e-07	154	35	106	13	3
unique_5518	1490	1571	4500	ENSP00000241416	309	397	514	2.36e-05	89	26	56	7	2
unique_5518	1390	1576	4500	ENSP00000358997	235	422	713	0.001	201	47	127	27	4
unique_5519	132	189	220	ENSP00000236192	59	116	142	3.45e-11	58	21	37	0	26
unique_5521	239	484	710	ENSP00000225577	91	338	526	5.93e-34	255	79	160	16	35
unique_5521	245	433	710	ENSP00000408734	68	261	337	2.54e-18	197	62	124	11	27
unique_5521	275	444	710	ENSP00000241416	223	413	514	1.51e-08	195	50	116	29	24
unique_5521	245	426	710	ENSP00000351905	275	480	593	8.99e-08	210	51	127	32	26
unique_5521	240	409	710	ENSP00000442885	156	335	454	5.29e-07	196	55	99	42	24
unique_5521	243	435	710	ENSP00000482642	980	1182	1295	9.99e-07	212	51	133	28	27
unique_5521	236	431	710	ENSP00000358997	209	420	713	3.05e-06	216	60	132	24	28
unique_5521	557	674	710	ENSP00000317997	798	925	1552	4.61e-06	128	35	83	10	17
unique_5521	342	435	710	ENSP00000263923	1011	1106	1357	4.73e-05	99	29	62	8	13
unique_5538	2109	2401	2461	ENSP00000225577	119	339	526	2.90e-32	297	90	127	80	12
unique_5538	2101	2352	2461	ENSP00000408734	78	261	337	2.50e-08	256	59	121	76	10
unique_5538	2107	2351	2461	ENSP00000358997	233	421	713	2.11e-06	252	60	122	70	10
unique_5538	2139	2215	2461	ENSP00000442885	204	291	454	4.58e-04	89	31	45	13	3
unique_5538	2138	2347	2461	ENSP00000241416	240	397	514	5.03e-04	231	52	85	94	9
unique_5538	2096	2219	2461	ENSP00000351905	285	416	593	5.71e-04	139	37	80	22	5
unique_5543	1307	1459	1905	ENSP00000353408	356	506	578	0.001	155	39	110	6	8
unique_5550	77	106	1105	ENSP00000411767	411	440	1065	3.40e-05	30	17	13	0	3
unique_5550	77	106	1105	ENSP00000474709	411	440	479	4.35e-05	30	17	13	0	3
unique_5551	1673	1961	3956	ENSP00000225577	143	353	526	6.92e-12	300	71	129	100	7
unique_5551	1786	1844	3956	ENSP00000442885	276	340	454	3.31e-04	65	22	37	6	1
unique_5551	1790	1957	3956	ENSP00000263923	1025	1159	1357	3.38e-04	174	42	87	45	4
unique_5551	1790	1951	3956	ENSP00000351905	401	556	593	6.40e-04	181	49	88	44	4
unique_5551	1669	1839	3956	ENSP00000408734	105	237	337	0.002	178	41	85	52	4
unique_5559	128	276	774	ENSP00000225577	93	245	526	9.80e-24	153	54	95	4	40
unique_5559	377	537	774	ENSP00000225577	248	408	526	1.37e-12	177	50	95	32	40
unique_5559	132	296	774	ENSP00000358997	218	381	713	2.00e-08	172	48	109	15	21
unique_5559	132	278	774	ENSP00000408734	68	220	337	1.31e-06	163	42	95	26	24
unique_5559	382	418	774	ENSP00000408734	224	259	337	3.77e-04	37	19	17	1	24
unique_5559	94	272	774	ENSP00000482642	944	1125	1295	4.94e-05	185	31	145	9	23
unique_5559	122	271	774	ENSP00000442885	151	305	454	5.17e-04	161	39	105	17	19
unique_5569	88	360	1598	ENSP00000225577	84	338	526	8.47e-24	283	82	163	38	17
unique_5569	67	311	1598	ENSP00000358997	183	421	713	1.43e-08	265	61	158	46	15
unique_5569	104	309	1598	ENSP00000241416	201	399	514	2.20e-08	223	58	124	41	13
unique_5569	99	359	1598	ENSP00000482642	980	1227	1295	2.99e-08	270	67	172	31	16
unique_5569	223	359	1598	ENSP00000263923	1022	1152	1357	1.99e-06	142	35	91	16	9
unique_5569	68	307	1598	ENSP00000351905	252	482	593	2.04e-06	261	69	141	51	15
unique_5569	101	307	1598	ENSP00000442885	161	361	454	1.48e-05	225	59	124	42	13
unique_5585	55	503	1512	ENSP00000435932	379	841	2003	1.47e-33	491	130	291	70	30
unique_5589	243	331	903	ENSP00000478469	725	820	821	0.001	99	41	45	13	13
unique_5589	215	315	903	ENSP00000478469	717	820	821	0.001	115	43	47	25	13
unique_5589	243	331	903	ENSP00000352177	725	820	821	0.001	99	41	45	13	13
unique_5589	215	315	903	ENSP00000352177	717	820	821	0.001	115	43	47	25	13
unique_5675	2307	2485	2486	ENSP00000263923	1000	1178	1357	3.36e-15	186	62	110	14	9
unique_5675	2247	2296	2486	ENSP00000263923	885	934	1357	0.003	50	17	33	0	9
unique_5675	2257	2475	2486	ENSP00000482642	1034	1250	1295	1.59e-14	228	69	139	20	9
unique_5675	2245	2411	2486	ENSP00000408734	107	264	337	8.63e-13	173	61	91	21	7
unique_5675	2243	2412	2486	ENSP00000225577	139	295	526	4.36e-11	171	48	108	15	7
unique_5675	2257	2411	2486	ENSP00000358997	268	425	713	9.76e-10	166	50	97	19	6
unique_5675	2319	2402	2486	ENSP00000351905	379	481	593	3.38e-07	103	37	47	19	3
unique_5675	2276	2412	2486	ENSP00000241416	265	406	514	4.87e-07	155	48	76	31	6
unique_5675	2312	2402	2486	ENSP00000442885	252	360	454	1.52e-04	110	32	58	20	4
unique_5682	98	178	476	ENSP00000353408	462	542	578	0.007	93	30	39	24	17
unique_5701	373	676	713	ENSP00000345672	46	328	340	8.98e-75	307	134	146	27	43
unique_5709	206	446	1162	ENSP00000498246	61	300	656	1.43e-50	242	98	141	3	40
unique_5709	894	1114	1162	ENSP00000498246	386	594	656	3.02e-15	226	63	141	22	40
unique_5709	211	414	1162	ENSP00000494609	430	615	1326	6.92e-16	213	66	111	36	22
unique_5709	160	416	1162	ENSP00000494609	991	1258	1326	0.009	292	63	170	59	22
unique_5709	211	418	1162	ENSP00000487081	430	619	860	8.32e-16	217	66	115	36	18
unique_5709	207	420	1162	ENSP00000478255	408	616	1281	8.49e-14	224	71	128	25	19
unique_5709	208	430	1162	ENSP00000478255	1052	1275	1281	2.71e-10	233	60	154	19	19
unique_5709	205	416	1162	ENSP00000263094	820	1022	2147	1.12e-12	215	61	139	15	19
unique_5709	218	425	1162	ENSP00000263094	1819	2018	2147	1.74e-09	213	55	140	18	19
unique_5709	203	421	1162	ENSP00000497931	1089	1305	1322	5.27e-09	227	59	150	18	19
unique_5709	203	385	1162	ENSP00000497931	431	613	1322	1.23e-07	188	55	123	10	19
unique_5709	208	390	1162	ENSP00000497203	1165	1342	1420	1.08e-04	191	48	122	21	16
unique_5709	208	390	1162	ENSP00000003084	1226	1403	1481	1.43e-04	191	48	122	21	18
unique_5709	219	419	1162	ENSP00000003084	451	633	1481	5.68e-04	203	44	137	22	18
unique_5710	9	221	332	ENSP00000225577	91	296	526	4.23e-16	219	60	140	19	64
unique_5710	119	219	332	ENSP00000408734	167	264	337	2.50e-08	103	33	63	7	30
unique_5710	126	211	332	ENSP00000241416	309	397	514	5.54e-08	92	31	52	9	26
unique_5710	117	214	332	ENSP00000263923	1006	1101	1357	1.00e-07	104	32	58	14	30
unique_5710	13	246	332	ENSP00000482642	980	1215	1295	9.30e-07	256	57	157	42	70
unique_5710	117	211	332	ENSP00000442885	253	361	454	7.32e-04	113	33	58	22	29
unique_5710	135	211	332	ENSP00000351905	400	482	593	8.23e-04	86	26	48	12	23
unique_5726	723	872	1970	ENSP00000353408	380	531	578	0.004	154	38	110	6	13
unique_5726	1677	1780	1970	ENSP00000353408	349	447	578	0.004	107	28	68	11	13
unique_5726	1693	1777	1970	ENSP00000353408	347	416	578	0.008	87	32	36	19	13
unique_5728	876	1170	2278	ENSP00000477768	197	488	653	4.96e-11	329	80	178	71	13
unique_5740	483	638	1304	ENSP00000225577	97	243	526	8.24e-13	158	43	102	13	18
unique_5740	978	1058	1304	ENSP00000225577	210	289	526	1.37e-05	82	24	55	3	18
unique_5740	455	636	1304	ENSP00000358997	187	363	713	1.25e-11	192	53	114	25	14
unique_5740	482	638	1304	ENSP00000408734	67	212	337	4.88e-09	167	47	89	31	15
unique_5740	1024	1059	1304	ENSP00000408734	226	260	337	0.005	36	18	17	1	15
unique_5740	483	636	1304	ENSP00000482642	982	1125	1295	3.14e-08	154	31	113	10	12
unique_5740	585	636	1304	ENSP00000263923	1000	1051	1357	4.21e-06	52	18	34	0	4
unique_5740	486	635	1304	ENSP00000241416	201	344	514	2.24e-04	162	39	93	30	12
unique_5740	479	635	1304	ENSP00000351905	271	426	593	6.44e-04	168	38	107	23	12
unique_5740	478	635	1304	ENSP00000442885	156	305	454	0.005	168	38	102	28	12
unique_5779	308	462	945	ENSP00000361027	504	658	1085	1.22e-05	166	49	95	22	16
unique_5782	8	97	154	ENSP00000478469	729	820	821	1.83e-04	97	27	58	12	58
unique_5782	8	97	154	ENSP00000352177	729	820	821	1.83e-04	97	27	58	12	58
unique_5801	3	249	294	ENSP00000225577	91	335	526	8.21e-29	251	65	176	10	84
unique_5801	9	199	294	ENSP00000408734	68	256	337	3.45e-16	202	61	117	24	65
unique_5801	114	257	294	ENSP00000263923	1011	1158	1357	8.72e-13	148	39	105	4	49
unique_5801	7	251	294	ENSP00000482642	980	1227	1295	9.97e-12	254	60	179	15	83
unique_5801	118	201	294	ENSP00000241416	309	399	514	2.82e-09	91	32	52	7	29
unique_5801	9	198	294	ENSP00000358997	218	416	713	2.22e-08	202	48	139	15	65
unique_5801	8	271	294	ENSP00000351905	274	575	593	1.19e-06	313	62	191	60	90
unique_5801	8	240	294	ENSP00000442885	160	397	454	3.85e-05	264	60	147	57	79
unique_5810	155	352	594	ENSP00000441875	46	199	300	0.003	200	49	103	48	33
unique_5818	1539	1726	2219	ENSP00000353408	365	555	578	0.002	198	48	133	17	8
unique_5838	158	335	336	ENSP00000378447	119	294	296	2.39e-22	179	50	125	4	53
unique_5841	903	1255	2083	ENSP00000435932	1246	1607	2003	2.01e-04	378	102	235	41	17
unique_5853	1180	1468	1932	ENSP00000435932	1585	1852	2003	8.83e-05	308	78	171	59	15
unique_5853	1360	1578	1932	ENSP00000361027	431	646	1085	0.001	227	60	148	19	11
unique_5872	567	683	915	ENSP00000225577	201	308	526	1.78e-14	118	40	67	11	13
unique_5872	550	677	915	ENSP00000408734	156	272	337	2.64e-08	130	40	75	15	14
unique_5872	506	773	915	ENSP00000351905	317	567	593	3.68e-07	296	66	157	73	29
unique_5872	565	668	915	ENSP00000263923	1009	1106	1357	8.23e-07	107	34	61	12	11
unique_5872	556	661	915	ENSP00000241416	284	397	514	7.12e-04	122	32	66	24	12
unique_5872	570	665	915	ENSP00000358997	324	421	713	0.002	106	30	58	18	10
unique_5872	579	661	915	ENSP00000442885	278	361	454	0.004	92	27	48	17	9
unique_5880	167	308	321	ENSP00000415187	71	208	808	0.003	144	41	95	8	44
unique_5908	12	311	332	ENSP00000225577	89	384	526	1.52e-65	304	115	177	12	90
unique_5908	17	218	332	ENSP00000408734	65	261	337	6.72e-14	215	60	124	31	61
unique_5908	20	236	332	ENSP00000482642	982	1198	1295	8.23e-14	231	57	146	28	65
unique_5908	128	220	332	ENSP00000263923	1008	1106	1357	7.21e-09	99	29	64	6	63
unique_5908	11	127	332	ENSP00000263923	831	945	1357	1.74e-04	125	36	71	18	63
unique_5908	52	216	332	ENSP00000358997	237	420	713	2.54e-07	187	49	113	25	50
unique_5908	144	213	332	ENSP00000442885	279	361	454	5.23e-07	83	30	40	13	21
unique_5908	144	213	332	ENSP00000351905	400	482	593	9.64e-06	83	25	45	13	21
unique_5908	140	213	332	ENSP00000241416	314	397	514	1.68e-04	84	25	49	10	22
unique_5927	319	501	572	ENSP00000225577	123	298	526	1.20e-08	190	49	120	21	32
unique_5927	378	510	572	ENSP00000442885	245	382	454	6.18e-06	141	36	94	11	23
unique_5927	397	489	572	ENSP00000241416	291	397	514	3.33e-04	109	29	62	18	16
unique_5927	402	487	572	ENSP00000351905	379	480	593	0.003	103	22	63	18	15
unique_5927	366	492	572	ENSP00000408734	138	259	337	0.003	136	33	80	23	22
unique_5940	3588	3700	3827	ENSP00000353408	355	466	578	4.60e-04	114	29	82	3	6
unique_5940	418	551	3827	ENSP00000353408	347	474	578	0.002	134	35	93	6	6
unique_5995	2319	2511	4150	ENSP00000353408	355	527	578	0.008	193	43	130	20	5
unique_5996	55	163	169	ENSP00000317997	809	924	1552	2.61e-06	118	31	76	11	64
unique_5996	66	163	169	ENSP00000317997	771	880	1552	0.001	110	24	74	12	64
unique_6015	266	450	688	ENSP00000225577	118	265	526	6.62e-21	186	56	91	39	43
unique_6015	543	655	688	ENSP00000225577	269	374	526	6.32e-11	115	36	68	11	43
unique_6015	350	397	688	ENSP00000263923	1008	1055	1357	5.34e-05	48	18	30	0	7
unique_6015	366	396	688	ENSP00000351905	400	430	593	0.002	31	15	16	0	5
unique_6015	358	415	688	ENSP00000408734	175	232	337	0.005	58	18	40	0	8
unique_6015	358	395	688	ENSP00000482642	1090	1127	1295	0.006	38	14	24	0	6
unique_6044	115	236	239	ENSP00000361027	448	561	1085	0.002	135	39	62	34	51
unique_6047	134	316	387	ENSP00000225577	123	298	526	1.04e-08	190	47	122	21	47
unique_6047	193	325	387	ENSP00000442885	245	382	454	2.60e-05	140	37	94	9	34
unique_6047	211	278	387	ENSP00000241416	290	373	514	2.54e-04	84	24	44	16	18
unique_6047	181	255	387	ENSP00000408734	138	209	337	0.002	78	24	45	9	19
unique_6047	172	255	387	ENSP00000358997	274	362	713	0.004	91	28	54	9	22
unique_6047	217	278	387	ENSP00000351905	379	457	593	0.007	79	19	43	17	16
unique_6056	27	170	782	ENSP00000442885	153	290	454	1.06e-06	152	47	83	22	18
unique_6056	80	170	782	ENSP00000241416	237	329	514	0.001	101	32	51	18	12
unique_6056	84	172	782	ENSP00000351905	326	419	593	0.001	102	30	51	21	11
unique_6056	25	174	782	ENSP00000358997	208	351	713	0.004	157	44	93	20	19
unique_6109	580	685	774	ENSP00000225577	191	289	526	1.07e-05	108	29	68	11	14
unique_6109	588	648	774	ENSP00000442885	263	321	454	3.22e-04	61	20	39	2	8
unique_6117	368	455	530	ENSP00000225577	209	293	526	3.01e-04	91	25	57	9	17
unique_6146	470	583	2550	ENSP00000478469	697	810	821	3.51e-04	121	29	78	14	4
unique_6146	470	583	2550	ENSP00000352177	697	810	821	3.51e-04	121	29	78	14	4
unique_6148	918	1438	1882	ENSP00000494609	612	1037	1326	6.71e-22	532	135	280	117	67
unique_6148	597	745	1882	ENSP00000494609	427	550	1326	1.89e-17	149	52	72	25	67
unique_6148	1556	1664	1882	ENSP00000494609	1060	1166	1326	1.20e-15	109	44	63	2	67
unique_6148	24	500	1882	ENSP00000494609	10	450	1326	3.38e-11	501	95	322	84	67
unique_6148	613	744	1882	ENSP00000494609	1073	1191	1326	1.25e-07	135	41	75	19	67
unique_6148	1557	1670	1882	ENSP00000497203	1169	1278	1420	1.13e-19	114	50	60	4	43
unique_6148	670	745	1882	ENSP00000497203	427	502	1420	4.00e-16	76	36	40	0	43
unique_6148	1119	1404	1882	ENSP00000497203	847	1106	1420	1.57e-07	291	57	198	36	43
unique_6148	27	363	1882	ENSP00000497203	6	293	1420	2.70e-04	349	69	207	73	43
unique_6148	1557	1670	1882	ENSP00000003084	1230	1339	1481	1.20e-19	114	50	60	4	47
unique_6148	594	745	1882	ENSP00000003084	437	563	1481	1.41e-19	152	54	73	25	47
unique_6148	1119	1404	1882	ENSP00000003084	908	1167	1481	1.55e-07	291	57	198	36	47
unique_6148	27	363	1882	ENSP00000003084	6	293	1481	2.33e-04	349	69	207	73	47
unique_6148	597	745	1882	ENSP00000487081	427	550	860	1.69e-17	149	52	72	25	48
unique_6148	24	500	1882	ENSP00000487081	10	450	860	7.60e-11	501	95	322	84	48
unique_6148	918	1195	1882	ENSP00000487081	612	833	860	7.18e-10	286	73	141	72	48
unique_6148	500	744	1882	ENSP00000478255	939	1190	1281	1.64e-10	266	67	164	35	19
unique_6148	520	744	1882	ENSP00000478255	361	545	1281	1.17e-09	232	62	116	54	19
unique_6148	1557	1670	1882	ENSP00000478255	413	524	1281	1.67e-09	114	34	78	2	19
unique_6148	1552	1661	1882	ENSP00000478255	1051	1162	1281	1.31e-08	112	35	75	2	19
unique_6148	1557	1670	1882	ENSP00000497931	441	552	1322	5.06e-08	115	35	76	4	14
unique_6148	596	744	1882	ENSP00000497931	1094	1233	1322	9.83e-07	154	43	92	19	14
unique_6148	1557	1624	1882	ENSP00000497931	1099	1166	1322	4.41e-06	68	22	46	0	14
unique_6148	595	744	1882	ENSP00000497931	435	573	1322	0.007	154	51	84	19	14
unique_6148	1515	1634	1882	ENSP00000263094	1761	1889	2147	0.006	130	31	88	11	6
unique_6151	280	537	708	ENSP00000225577	96	366	526	1.22e-34	279	86	164	29	36
unique_6151	273	469	708	ENSP00000408734	46	261	337	1.74e-19	221	65	127	29	28
unique_6151	280	471	708	ENSP00000482642	981	1182	1295	2.55e-14	205	59	130	16	27
unique_6151	552	674	708	ENSP00000317997	745	880	1552	6.61e-08	139	38	82	19	17
unique_6151	282	464	708	ENSP00000241416	199	397	514	8.55e-08	208	51	123	34	26
unique_6151	258	462	708	ENSP00000351905	251	480	593	2.10e-07	235	55	145	35	29
unique_6151	378	526	708	ENSP00000263923	1011	1159	1357	6.72e-07	155	42	101	12	21
unique_6151	281	462	708	ENSP00000442885	161	359	454	5.31e-06	209	54	118	37	26
unique_6152	529	590	665	ENSP00000261488	142	196	644	0.002	62	19	36	7	9
unique_6167	15	92	1122	ENSP00000400304	93	157	376	0.005	78	23	42	13	7
unique_6189	286	419	795	ENSP00000429036	182	302	449	3.81e-07	134	33	88	13	26
unique_6189	711	780	795	ENSP00000429036	362	428	449	0.004	76	30	31	15	26
unique_6213	327	368	509	ENSP00000225577	196	237	526	0.001	42	15	27	0	8
unique_6221	679	748	1381	ENSP00000486109	787	854	983	0.007	70	24	44	2	5
unique_6246	153	266	382	ENSP00000379442	35	141	641	2.37e-06	120	40	61	19	30
unique_6246	146	229	382	ENSP00000260356	650	726	1171	0.002	85	26	50	9	22
unique_6296	232	335	2613	ENSP00000478469	718	820	821	2.51e-11	112	53	42	17	5
unique_6296	255	362	2613	ENSP00000478469	710	817	821	4.35e-11	114	48	54	12	5
unique_6296	232	335	2613	ENSP00000352177	718	820	821	2.51e-11	112	53	42	17	5
unique_6296	255	362	2613	ENSP00000352177	710	817	821	4.35e-11	114	48	54	12	5
unique_6301	311	463	489	ENSP00000225577	197	355	526	4.23e-09	174	48	90	36	31
unique_6301	266	412	489	ENSP00000408734	119	260	337	5.25e-08	154	39	96	19	30
unique_6301	286	354	489	ENSP00000358997	296	362	713	3.32e-07	71	28	37	6	14
unique_6301	315	450	489	ENSP00000263923	1011	1141	1357	1.27e-04	141	33	93	15	28
unique_6301	324	408	489	ENSP00000241416	314	397	514	0.007	91	24	54	13	17
unique_6312	1601	1753	2885	ENSP00000482642	1085	1232	1295	6.57e-04	160	36	105	19	5
unique_6312	1605	1696	2885	ENSP00000225577	205	286	526	0.005	96	29	49	18	3
unique_6369	352	460	551	ENSP00000442885	242	361	454	5.34e-07	122	32	75	15	20
unique_6369	365	469	551	ENSP00000225577	197	295	526	2.94e-06	107	26	71	10	19
unique_6369	365	475	551	ENSP00000263923	1010	1114	1357	8.53e-04	116	27	73	16	20
unique_6369	382	460	551	ENSP00000351905	400	482	593	0.009	85	22	55	8	14
unique_6371	263	429	468	ENSP00000402228	164	346	433	0.002	190	40	120	30	49
unique_6371	103	163	468	ENSP00000402228	75	131	433	0.002	65	21	32	12	49
unique_6403	336	530	768	ENSP00000260356	377	549	1171	2.41e-18	198	66	104	28	36
unique_6403	408	615	768	ENSP00000260356	385	579	1171	3.21e-15	217	66	120	31	36
unique_6403	66	190	768	ENSP00000296585	165	286	1182	1.37e-06	125	31	91	3	16
unique_6403	478	582	768	ENSP00000299164	848	944	951	8.34e-04	108	35	59	14	16
unique_6403	459	528	768	ENSP00000299164	506	571	951	0.007	70	20	46	4	16
unique_6413	434	980	1004	ENSP00000478255	146	610	1281	1.27e-44	554	144	314	96	55
unique_6413	724	987	1004	ENSP00000478255	1034	1262	1281	1.90e-39	264	98	131	35	55
unique_6413	725	987	1004	ENSP00000497931	1078	1305	1322	2.37e-39	263	94	134	35	57
unique_6413	416	986	1004	ENSP00000497931	155	644	1322	2.80e-28	576	138	347	91	57
unique_6413	725	986	1004	ENSP00000494609	1041	1262	1326	2.78e-20	271	77	136	58	26
unique_6413	728	988	1004	ENSP00000494609	408	623	1326	4.27e-13	267	64	146	57	26
unique_6413	738	974	1004	ENSP00000003084	436	622	1481	9.89e-18	238	68	118	52	56
unique_6413	415	978	1004	ENSP00000003084	928	1423	1481	8.94e-16	581	135	344	102	56
unique_6413	415	978	1004	ENSP00000497203	867	1362	1420	1.00e-15	581	135	344	102	56
unique_6413	766	974	1004	ENSP00000497203	403	561	1420	2.36e-10	210	58	100	52	56
unique_6413	728	988	1004	ENSP00000487081	408	623	860	3.01e-13	267	64	146	57	26
unique_6413	758	980	1004	ENSP00000498246	78	268	656	1.28e-08	229	61	124	44	22
unique_6413	740	980	1004	ENSP00000263094	821	1020	2147	8.73e-07	250	63	128	59	24
unique_6416	45	125	253	ENSP00000327336	95	173	369	0.002	83	26	51	6	32
unique_6426	433	547	2150	ENSP00000353408	349	453	578	0.003	116	29	75	12	5
unique_6449	253	370	429	ENSP00000225577	206	327	526	5.23e-06	124	31	85	8	28
unique_6449	84	337	429	ENSP00000408734	27	261	337	1.63e-05	266	67	156	43	59
unique_6449	246	351	429	ENSP00000263923	1009	1115	1357	7.86e-05	118	32	63	23	25
unique_6449	261	331	429	ENSP00000442885	279	361	454	0.006	86	24	44	18	17
unique_6491	209	262	380	ENSP00000384860	313	366	438	0.006	56	22	30	4	14
unique_6524	873	990	1658	ENSP00000344413	221	334	336	0.008	121	30	81	10	7
unique_6548	379	474	567	ENSP00000225577	201	293	526	1.44e-08	96	27	66	3	17
unique_6548	329	470	567	ENSP00000408734	116	259	337	3.24e-06	155	40	91	24	25
unique_6548	391	467	567	ENSP00000442885	278	361	454	0.001	85	22	54	9	14
unique_6548	379	474	567	ENSP00000263923	1011	1106	1357	0.003	102	25	65	12	17
unique_6548	388	465	567	ENSP00000241416	314	395	514	0.005	84	20	56	8	14
unique_6548	368	470	567	ENSP00000358997	310	420	713	0.007	118	30	66	22	18
unique_6549	379	474	567	ENSP00000225577	201	293	526	2.22e-07	96	26	67	3	17
unique_6549	271	470	567	ENSP00000408734	86	259	337	9.05e-06	208	50	116	42	35
unique_6549	363	446	567	ENSP00000442885	252	341	454	8.35e-04	94	24	56	14	15
unique_6549	375	465	567	ENSP00000241416	291	395	514	0.003	107	27	62	18	16
unique_6549	379	474	567	ENSP00000263923	1011	1106	1357	0.004	102	25	65	12	17
unique_6551	177	285	290	ENSP00000378571	47	126	474	0.002	109	32	48	29	38
unique_6551	177	285	290	ENSP00000350387	47	126	474	0.002	109	32	48	29	38
unique_6556	478	536	560	ENSP00000236192	52	110	142	8.05e-04	59	16	43	0	11
unique_6602	91	144	1291	ENSP00000317997	811	864	1552	2.88e-04	54	19	35	0	4
unique_6623	347	434	948	ENSP00000411767	965	1051	1065	0.006	97	33	45	19	9
unique_6664	394	511	570	ENSP00000225577	206	327	526	6.41e-06	124	31	85	8	21
unique_6664	383	492	570	ENSP00000263923	1005	1115	1357	9.07e-05	122	33	66	23	19
unique_6664	402	472	570	ENSP00000442885	279	361	454	0.001	86	25	43	18	12
unique_6665	358	511	570	ENSP00000225577	167	327	526	4.72e-07	163	37	115	11	27
unique_6665	226	475	570	ENSP00000408734	28	259	337	2.29e-05	261	63	158	40	44
unique_6665	384	492	570	ENSP00000263923	1006	1115	1357	9.38e-05	121	32	66	23	19
unique_6665	402	472	570	ENSP00000442885	279	361	454	6.32e-04	86	25	43	18	12
unique_6666	187	451	463	ENSP00000225577	52	327	526	1.72e-07	280	62	199	19	57
unique_6666	324	432	463	ENSP00000263923	1006	1115	1357	6.00e-06	121	32	66	23	24
unique_6666	337	415	463	ENSP00000408734	178	259	337	1.25e-04	86	29	46	11	17
unique_6666	342	412	463	ENSP00000442885	279	361	454	0.001	86	24	44	18	15
unique_6670	358	520	579	ENSP00000225577	158	327	526	4.09e-07	172	37	124	11	28
unique_6670	234	484	579	ENSP00000408734	27	259	337	3.82e-05	262	62	160	40	43
unique_6670	393	501	579	ENSP00000263923	1006	1115	1357	7.42e-05	121	32	66	23	19
unique_6670	267	481	579	ENSP00000442885	154	361	454	3.87e-04	248	61	114	73	37
unique_6672	358	520	579	ENSP00000225577	158	327	526	4.58e-07	172	37	124	11	28
unique_6672	234	484	579	ENSP00000408734	27	259	337	6.37e-06	262	63	159	40	43
unique_6672	393	501	579	ENSP00000263923	1006	1115	1357	7.36e-05	121	32	66	23	19
unique_6672	267	481	579	ENSP00000442885	154	361	454	5.20e-04	248	61	114	73	37
unique_6681	228	1544	1544	ENSP00000478255	35	1278	1281	0.0	1347	503	711	133	85
unique_6681	244	835	1544	ENSP00000478255	711	1280	1281	1.23e-103	607	227	328	52	85
unique_6681	193	1537	1544	ENSP00000497931	18	1314	1322	0.0	1403	480	759	164	88
unique_6681	997	1544	1544	ENSP00000497931	162	661	1322	3.78e-78	549	200	299	50	88
unique_6681	582	826	1544	ENSP00000494609	1041	1274	1326	3.69e-29	245	76	158	11	53
unique_6681	1264	1508	1544	ENSP00000494609	1039	1249	1326	1.15e-25	246	77	133	36	53
unique_6681	1064	1526	1544	ENSP00000494609	222	621	1326	5.71e-22	481	112	270	99	53
unique_6681	554	914	1544	ENSP00000494609	393	703	1326	1.93e-15	367	90	215	62	53
unique_6681	1064	1526	1544	ENSP00000487081	222	621	860	3.88e-22	481	112	270	99	53
unique_6681	560	914	1544	ENSP00000487081	399	703	860	1.04e-15	361	89	210	62	53
unique_6681	1129	1512	1544	ENSP00000497203	997	1361	1420	3.52e-20	407	96	246	65	41
unique_6681	599	825	1544	ENSP00000497203	1165	1380	1420	8.56e-18	227	61	155	11	41
unique_6681	1378	1530	1544	ENSP00000497203	442	578	1420	5.39e-10	155	47	88	20	41
unique_6681	664	794	1544	ENSP00000497203	431	558	1420	1.38e-08	132	37	90	5	41
unique_6681	1129	1512	1544	ENSP00000003084	1058	1422	1481	4.31e-20	407	96	246	65	41
unique_6681	599	825	1544	ENSP00000003084	1226	1441	1481	9.36e-18	227	61	155	11	41
unique_6681	599	794	1544	ENSP00000003084	440	619	1481	4.66e-13	197	50	129	18	41
unique_6681	1282	1530	1544	ENSP00000003084	439	639	1481	9.96e-13	251	63	136	52	41
unique_6681	600	829	1544	ENSP00000263094	824	1042	2147	1.72e-09	240	57	152	31	30
unique_6681	594	776	1544	ENSP00000263094	1796	1980	2147	7.04e-08	194	44	130	20	30
unique_6681	1266	1494	1544	ENSP00000263094	807	998	2147	5.83e-07	230	53	138	39	30
unique_6681	1280	1494	1544	ENSP00000263094	1806	1985	2147	1.35e-04	216	48	131	37	30
unique_6681	580	760	1544	ENSP00000498246	35	224	656	1.02e-07	198	54	119	25	26
unique_6681	1291	1508	1544	ENSP00000498246	71	261	656	4.14e-06	225	54	130	41	26
unique_6688	1777	1889	2850	ENSP00000478469	699	819	821	0.002	126	33	75	18	4
unique_6688	1777	1889	2850	ENSP00000352177	699	819	821	0.002	126	33	75	18	4
unique_6696	1103	1530	2156	ENSP00000415187	67	460	808	0.001	448	116	258	74	45
unique_6696	1399	2039	2156	ENSP00000415187	63	642	808	0.005	697	172	352	173	45
unique_6696	1712	2082	2156	ENSP00000415187	69	441	808	0.009	422	102	220	100	45
unique_6737	1271	1358	2490	ENSP00000385017	256	348	1508	0.005	93	26	62	5	4
unique_6745	375	630	752	ENSP00000345672	95	328	340	4.69e-16	259	67	164	28	34
unique_6769	351	372	1167	ENSP00000464447	70	91	460	2.35e-05	22	14	8	0	2
unique_6790	512	649	992	ENSP00000260356	378	515	1171	7.12e-07	141	41	94	6	34
unique_6790	458	619	992	ENSP00000260356	385	543	1171	2.83e-06	180	53	88	39	34
unique_6790	572	752	992	ENSP00000260356	383	547	1171	2.99e-05	184	49	113	22	34
unique_6790	629	788	992	ENSP00000260356	382	508	1171	8.05e-05	161	45	81	35	34
unique_6790	448	522	992	ENSP00000260356	488	570	1171	0.004	88	28	42	18	34
unique_6790	450	536	992	ENSP00000299164	840	916	951	0.003	94	34	36	24	9
unique_6795	451	531	773	ENSP00000327336	94	175	369	1.97e-07	84	33	46	5	10
unique_6795	450	547	773	ENSP00000306864	55	158	674	7.32e-05	106	42	54	10	13
unique_6795	446	525	773	ENSP00000306864	75	158	674	6.30e-04	86	32	46	8	13
unique_6798	1353	1394	2593	ENSP00000225577	199	239	526	2.16e-04	42	19	22	1	2
unique_6798	2109	2148	2593	ENSP00000241416	360	404	514	0.006	45	19	21	5	2
unique_6798	1367	1399	2593	ENSP00000442885	278	309	454	0.010	33	16	16	1	1
unique_6843	12	312	691	ENSP00000225577	91	359	526	1.13e-24	313	87	170	56	44
unique_6843	17	218	691	ENSP00000408734	67	261	337	3.96e-17	210	66	121	23	29
unique_6843	19	215	691	ENSP00000241416	199	399	514	5.76e-14	214	63	121	30	29
unique_6843	18	215	691	ENSP00000482642	982	1176	1295	2.11e-13	203	53	137	13	29
unique_6843	108	231	691	ENSP00000263923	993	1117	1357	1.64e-10	133	36	80	17	18
unique_6843	17	217	691	ENSP00000358997	217	421	713	1.92e-10	221	63	122	36	29
unique_6843	18	215	691	ENSP00000351905	275	484	593	2.63e-07	227	56	125	46	29
unique_6843	4	213	691	ENSP00000442885	147	361	454	1.27e-06	239	61	125	53	30
unique_6859	936	1043	1212	ENSP00000379442	35	140	641	3.29e-17	113	49	52	12	9
unique_6859	936	1043	1212	ENSP00000415187	56	157	808	1.17e-14	112	47	51	14	11
unique_6859	941	1073	1212	ENSP00000415187	296	414	808	4.93e-11	137	50	65	22	11
unique_6859	967	1073	1212	ENSP00000415187	45	139	808	2.53e-08	109	37	56	16	11
unique_6859	952	1043	1212	ENSP00000415187	111	203	808	9.43e-06	95	33	57	5	11
unique_6859	968	1043	1212	ENSP00000415187	283	352	808	7.17e-05	78	28	40	10	11
unique_6859	615	882	1212	ENSP00000477768	190	454	653	9.75e-09	293	71	169	53	22
unique_6859	965	1006	1212	ENSP00000371636	737	783	877	9.99e-05	47	18	24	5	3
unique_6859	965	1006	1212	ENSP00000371633	621	667	761	1.09e-04	47	18	24	5	3
unique_6859	961	994	1212	ENSP00000383279	429	465	1375	0.003	37	17	17	3	3
unique_6859	927	991	1212	ENSP00000260356	547	608	1171	0.006	66	22	39	5	5
unique_6866	402	515	1268	ENSP00000225577	118	226	526	0.007	119	29	75	15	9
unique_6873	27	237	2879	ENSP00000225577	143	352	526	2.03e-22	216	57	148	11	7
unique_6873	25	226	2879	ENSP00000482642	1023	1226	1295	8.13e-15	213	58	135	20	7
unique_6873	25	177	2879	ENSP00000358997	257	419	713	4.45e-14	164	46	106	12	5
unique_6873	77	181	2879	ENSP00000263923	998	1104	1357	2.11e-13	107	35	70	2	4
unique_6873	7	175	2879	ENSP00000408734	91	256	337	7.19e-13	177	53	105	19	6
unique_6873	50	184	2879	ENSP00000241416	260	406	514	7.62e-10	147	45	90	12	5
unique_6873	91	175	2879	ENSP00000351905	379	482	593	6.91e-09	104	36	49	19	3
unique_6873	6	175	2879	ENSP00000442885	174	361	454	1.68e-06	197	53	108	36	6
unique_6882	117	218	448	ENSP00000411767	395	493	1065	4.19e-05	104	30	67	7	31
unique_6882	42	77	448	ENSP00000411767	408	444	1065	0.007	37	15	21	1	31
unique_6882	117	194	448	ENSP00000474709	395	465	479	1.41e-04	80	24	45	11	17
unique_6922	2552	2729	3821	ENSP00000353408	366	538	578	0.002	185	44	122	19	5
unique_6941	397	426	775	ENSP00000317997	854	883	1552	0.010	30	11	19	0	4
unique_6990	25	120	122	ENSP00000274764	31	126	128	8.46e-53	96	72	24	0	79
unique_6994	233	309	399	ENSP00000400304	100	166	376	1.23e-04	77	25	42	10	19
unique_6994	233	309	399	ENSP00000261488	143	209	644	0.001	77	22	45	10	19
unique_7027	203	340	469	ENSP00000379442	11	142	641	7.51e-07	143	43	84	16	29
unique_7050	32	132	203	ENSP00000225577	201	298	526	4.07e-07	109	27	63	19	50
unique_7050	3	141	203	ENSP00000442885	242	382	454	1.13e-06	147	38	95	14	68
unique_7050	28	97	203	ENSP00000241416	291	376	514	7.23e-05	86	24	46	16	34
unique_7050	35	123	203	ENSP00000408734	173	259	337	7.35e-04	95	24	57	14	44
unique_7050	33	118	203	ENSP00000351905	379	480	593	0.001	103	22	63	18	42
unique_7050	32	127	203	ENSP00000263923	1011	1106	1357	0.004	106	28	58	20	47
unique_7062	2756	2932	2981	ENSP00000353408	348	550	578	5.33e-04	205	51	124	30	6
unique_7073	14	254	2095	ENSP00000225577	97	336	526	7.40e-35	249	79	153	17	12
unique_7073	13	215	2095	ENSP00000408734	67	272	337	1.74e-20	212	66	131	15	10
unique_7073	11	214	2095	ENSP00000482642	979	1190	1295	4.53e-16	217	59	140	18	10
unique_7073	15	199	2095	ENSP00000241416	199	397	514	6.20e-13	205	63	116	26	9
unique_7073	10	257	2095	ENSP00000351905	271	524	593	1.22e-12	276	73	153	50	12
unique_7073	13	203	2095	ENSP00000358997	217	421	713	1.01e-11	210	61	125	24	9
unique_7073	112	208	2095	ENSP00000263923	1011	1108	1357	7.72e-10	101	36	58	7	5
unique_7073	9	199	2095	ENSP00000442885	156	361	454	1.14e-09	218	64	115	39	9
unique_7080	393	549	587	ENSP00000225577	206	336	526	8.72e-09	160	42	86	32	27
unique_7080	388	480	587	ENSP00000263923	1011	1099	1357	0.002	98	28	56	14	16
unique_7080	388	485	587	ENSP00000482642	1085	1180	1295	0.009	98	23	73	2	17
unique_7097	248	459	1258	ENSP00000225577	206	360	526	1.76e-11	218	54	95	69	17
unique_7097	226	369	1258	ENSP00000408734	157	273	337	2.88e-08	147	43	71	33	11
unique_7097	232	353	1258	ENSP00000263923	1000	1099	1357	1.22e-06	124	38	60	26	10
unique_7144	27	66	348	ENSP00000411767	412	450	1065	0.001	40	15	24	1	11
unique_7144	27	66	348	ENSP00000474709	412	450	479	0.001	40	15	24	1	11
unique_7169	18	45	100	ENSP00000478469	623	650	821	0.008	28	12	16	0	28
unique_7169	18	45	100	ENSP00000352177	623	650	821	0.008	28	12	16	0	28
unique_7182	1276	1447	4761	ENSP00000260356	382	555	1171	3.34e-17	191	62	93	36	21
unique_7182	644	801	4761	ENSP00000260356	384	548	1171	3.75e-16	169	54	100	15	21
unique_7182	467	636	4761	ENSP00000260356	372	546	1171	4.15e-16	179	62	104	13	21
unique_7182	533	697	4761	ENSP00000260356	383	554	1171	1.44e-14	176	58	103	15	21
unique_7182	869	1050	4761	ENSP00000260356	385	554	1171	1.66e-12	193	58	101	34	21
unique_7182	996	1157	4761	ENSP00000260356	385	543	1171	1.88e-12	172	56	93	23	21
unique_7182	928	1094	4761	ENSP00000260356	382	541	1171	3.95e-12	169	55	103	11	21
unique_7182	742	929	4761	ENSP00000260356	366	559	1171	3.26e-08	206	54	122	30	21
unique_7182	1108	1311	4761	ENSP00000260356	383	531	1171	3.74e-07	205	55	93	57	21
unique_7182	755	990	4761	ENSP00000260356	330	549	1171	1.19e-05	247	66	143	38	21
unique_7182	1328	1439	4761	ENSP00000299164	836	939	951	5.67e-06	122	43	51	28	11
unique_7182	957	1071	4761	ENSP00000299164	810	919	951	4.44e-05	118	34	73	11	11
unique_7182	506	622	4761	ENSP00000299164	455	555	951	1.63e-04	119	31	68	20	11
unique_7182	862	915	4761	ENSP00000299164	515	570	951	3.62e-04	56	24	30	2	11
unique_7182	989	1044	4761	ENSP00000299164	515	572	951	6.53e-04	58	24	32	2	11
unique_7182	1282	1378	4761	ENSP00000299164	848	935	951	0.001	98	33	54	11	11
unique_7182	1382	1442	4761	ENSP00000299164	513	574	951	0.004	62	21	40	1	11
unique_7182	1082	1156	4761	ENSP00000299164	490	566	951	0.009	84	29	39	16	11
unique_7187	92	178	666	ENSP00000327336	224	316	369	2.40e-04	93	36	51	6	13
unique_7192	31	375	378	ENSP00000450837	51	367	407	2.98e-21	358	93	211	54	91
unique_7192	51	378	378	ENSP00000403877	44	337	428	1.40e-09	330	74	218	38	87
unique_7225	257	406	1372	ENSP00000378447	77	221	296	0.005	158	36	101	21	11
unique_7246	83	158	3984	ENSP00000478469	751	820	821	7.21e-04	76	26	44	6	2
unique_7246	83	158	3984	ENSP00000352177	751	820	821	7.21e-04	76	26	44	6	2
unique_7246	467	795	3984	ENSP00000435932	1641	1907	2003	0.008	333	83	180	70	8
unique_7248	317	461	462	ENSP00000498246	160	309	656	4.28e-07	157	43	95	19	31
unique_7248	155	414	462	ENSP00000263094	827	1016	2147	8.20e-07	260	63	127	70	56
unique_7248	332	394	462	ENSP00000478255	527	587	1281	4.25e-04	63	23	38	2	14
unique_7252	274	614	618	ENSP00000402228	75	347	433	1.08e-08	362	88	164	110	55
unique_7275	1810	1957	2161	ENSP00000408734	159	258	337	6.16e-11	148	50	50	48	11
unique_7275	1596	1679	2161	ENSP00000408734	67	150	337	2.94e-04	84	25	59	0	11
unique_7275	1810	1957	2161	ENSP00000358997	310	419	713	1.41e-10	149	45	64	40	11
unique_7275	1594	1680	2161	ENSP00000358997	215	301	713	1.50e-05	89	31	54	4	11
unique_7275	1783	1973	2161	ENSP00000263923	977	1118	1357	6.31e-10	193	59	81	53	19
unique_7275	1509	1683	2161	ENSP00000263923	750	932	1357	4.92e-05	187	47	124	16	19
unique_7275	2098	2152	2161	ENSP00000263923	1114	1165	1357	4.55e-04	55	19	33	3	19
unique_7275	1809	1968	2161	ENSP00000241416	283	410	514	1.30e-09	173	51	64	58	7
unique_7275	1802	1957	2161	ENSP00000351905	359	484	593	1.02e-07	169	49	64	56	7
unique_7275	1815	2005	2161	ENSP00000482642	1077	1225	1295	7.61e-07	195	56	89	50	11
unique_7275	2115	2156	2161	ENSP00000482642	1203	1244	1295	0.003	42	14	28	0	11
unique_7275	1589	1693	2161	ENSP00000442885	153	256	454	5.04e-06	109	35	65	9	8
unique_7275	1803	1869	2161	ENSP00000442885	240	305	454	0.003	73	26	34	13	8
unique_7275	1821	1963	2161	ENSP00000225577	201	294	526	2.43e-05	143	34	60	49	7
unique_7276	23	235	241	ENSP00000225577	126	351	526	1.06e-32	229	76	134	19	88
unique_7276	4	178	241	ENSP00000408734	82	259	337	2.21e-16	180	56	117	7	73
unique_7276	90	233	241	ENSP00000263923	1011	1159	1357	4.77e-13	155	40	98	17	60
unique_7276	5	175	241	ENSP00000442885	176	361	454	2.37e-12	195	56	106	33	71
unique_7276	28	183	241	ENSP00000482642	1023	1183	1295	2.93e-12	165	42	110	13	65
unique_7276	24	195	241	ENSP00000358997	253	437	713	8.68e-12	187	53	117	17	71
unique_7276	8	175	241	ENSP00000351905	299	482	593	1.25e-09	193	52	107	34	70
unique_7276	30	175	241	ENSP00000241416	234	397	514	2.78e-09	164	43	103	18	61
unique_7278	1044	1108	2419	ENSP00000429036	2	68	449	3.70e-04	71	24	37	10	3
unique_7280	325	621	968	ENSP00000477768	161	458	653	4.27e-09	326	81	188	57	31
unique_7290	130	258	1297	ENSP00000225577	114	241	526	6.88e-10	132	39	86	7	10
unique_7290	133	259	1297	ENSP00000408734	83	211	337	7.03e-09	133	41	82	10	10
unique_7290	207	264	1297	ENSP00000263923	1000	1057	1357	8.93e-09	58	26	32	0	4
unique_7290	129	260	1297	ENSP00000482642	997	1127	1295	3.76e-08	135	36	92	7	10
unique_7290	133	258	1297	ENSP00000358997	233	363	713	3.13e-05	134	36	87	11	10
unique_7290	152	261	1297	ENSP00000351905	316	430	593	5.09e-05	119	34	72	13	8
unique_7290	155	257	1297	ENSP00000442885	193	305	454	3.14e-04	113	35	68	10	8
unique_7290	215	257	1297	ENSP00000241416	302	344	514	0.005	43	18	25	0	3
unique_7346	857	931	2290	ENSP00000464447	366	436	460	1.94e-05	76	26	44	6	3
unique_7351	615	742	2332	ENSP00000367230	8	146	473	0.009	145	37	85	23	5
unique_7358	1890	2005	2937	ENSP00000478469	701	820	821	5.25e-04	120	33	83	4	5
unique_7358	1943	2027	2937	ENSP00000478469	739	820	821	0.005	86	26	55	5	5
unique_7358	1890	2005	2937	ENSP00000352177	701	820	821	5.25e-04	120	33	83	4	5
unique_7358	1943	2027	2937	ENSP00000352177	739	820	821	0.005	86	26	55	5	5
unique_7358	1887	1982	2937	ENSP00000351605	590	685	707	0.006	97	26	69	2	3
unique_7370	301	578	795	ENSP00000225577	96	374	526	3.91e-66	281	106	170	5	35
unique_7370	302	493	795	ENSP00000408734	68	261	337	9.17e-14	198	59	129	10	24
unique_7370	293	491	795	ENSP00000358997	209	420	713	2.84e-10	217	57	137	23	25
unique_7370	301	495	795	ENSP00000482642	981	1182	1295	1.32e-09	204	55	138	11	25
unique_7370	299	488	795	ENSP00000351905	272	482	593	3.70e-08	216	56	129	31	24
unique_7370	301	488	795	ENSP00000442885	160	361	454	5.15e-07	214	56	120	38	24
unique_7370	407	533	795	ENSP00000241416	309	434	514	3.76e-06	134	35	84	15	16
unique_7370	403	539	795	ENSP00000263923	1011	1150	1357	1.11e-04	140	30	107	3	17
unique_7382	554	624	4579	ENSP00000218032	687	759	1042	7.35e-07	73	30	41	2	2
unique_7385	1536	1813	2316	ENSP00000361027	447	685	1085	3.66e-04	287	75	155	57	12
unique_7483	780	872	975	ENSP00000500159	150	232	313	0.002	94	28	54	12	10
unique_7483	780	872	975	ENSP00000500732	150	232	313	0.002	94	28	54	12	10
unique_7483	780	872	975	ENSP00000350699	150	232	313	0.002	94	28	54	12	10
unique_7513	482	848	880	ENSP00000495751	82	419	600	0.001	377	75	253	49	42
unique_7513	482	848	880	ENSP00000496697	82	419	600	0.001	377	75	253	49	42
unique_7513	482	848	880	ENSP00000494997	82	419	600	0.001	377	75	253	49	42
unique_7513	482	848	880	ENSP00000496619	82	419	600	0.001	377	75	253	49	42
unique_7551	1324	1551	1567	ENSP00000225577	91	289	526	4.75e-11	240	58	129	53	15
unique_7551	1425	1550	1567	ENSP00000263923	993	1100	1357	0.002	132	37	65	30	8
unique_7551	1328	1562	1567	ENSP00000408734	66	268	337	0.003	242	63	133	46	15
unique_7572	149	246	814	ENSP00000403885	220	308	1122	1.35e-06	99	31	57	11	25
unique_7572	199	246	814	ENSP00000403885	717	761	1122	0.002	49	18	26	5	25
unique_7572	216	335	814	ENSP00000403885	940	1028	1122	0.008	122	32	55	35	25
unique_7572	144	345	814	ENSP00000403885	321	482	1122	0.009	203	42	119	42	25
unique_7573	41	641	667	ENSP00000247207	8	614	640	0.0	608	395	205	8	90
unique_7574	990	1171	2642	ENSP00000353408	307	483	578	7.11e-04	182	41	136	5	7
unique_7576	76	381	450	ENSP00000225577	91	352	526	4.51e-20	316	75	177	64	68
unique_7576	43	308	450	ENSP00000408734	25	272	337	2.17e-15	280	79	155	46	59
unique_7576	80	289	450	ENSP00000241416	196	397	514	1.44e-10	228	64	120	44	47
unique_7576	203	303	450	ENSP00000263923	1011	1114	1357	5.41e-09	105	33	67	5	22
unique_7576	71	243	450	ENSP00000358997	207	363	713	9.38e-09	185	54	91	40	38
unique_7576	81	290	450	ENSP00000482642	981	1175	1295	4.64e-08	217	49	139	29	47
unique_7576	78	289	450	ENSP00000442885	157	361	454	1.41e-06	239	65	113	61	47
unique_7576	192	267	450	ENSP00000351905	367	455	593	3.92e-05	89	28	48	13	17
unique_7595	2327	2401	2681	ENSP00000478469	738	819	821	0.001	82	26	49	7	3
unique_7595	2327	2401	2681	ENSP00000352177	738	819	821	0.001	82	26	49	7	3
unique_7613	49	784	1952	ENSP00000435932	375	1134	2003	9.56e-42	835	198	463	174	38
unique_7617	31	396	438	ENSP00000450837	67	399	407	1.56e-18	379	97	223	59	84
unique_7617	98	396	438	ENSP00000403877	94	353	428	4.07e-10	310	78	171	61	68
unique_7677	20	81	167	ENSP00000317997	822	882	1552	1.57e-05	62	22	39	1	37
unique_7685	824	913	989	ENSP00000247207	512	603	640	0.003	92	27	63	2	9
unique_7705	1555	1675	1778	ENSP00000225577	181	293	526	1.00e-09	122	35	77	10	7
unique_7722	880	1145	1162	ENSP00000478255	385	649	1281	3.22e-57	266	107	158	1	24
unique_7722	868	1126	1162	ENSP00000478255	1016	1275	1281	1.05e-53	264	107	148	9	24
unique_7722	861	1121	1162	ENSP00000497931	1041	1313	1322	6.25e-51	274	108	152	14	25
unique_7722	887	1154	1162	ENSP00000497931	420	680	1322	9.04e-45	268	108	153	7	25
unique_7722	879	1127	1162	ENSP00000494609	1033	1278	1326	4.13e-31	250	81	164	5	22
unique_7722	905	1135	1162	ENSP00000494609	427	640	1326	2.13e-17	232	60	153	19	22
unique_7722	906	1120	1162	ENSP00000003084	1227	1439	1481	4.86e-21	217	61	150	6	19
unique_7722	906	1115	1162	ENSP00000003084	441	637	1481	8.77e-17	211	57	139	15	19
unique_7722	906	1120	1162	ENSP00000497203	1166	1378	1420	4.86e-21	217	61	150	6	19
unique_7722	929	1115	1162	ENSP00000497203	403	576	1420	5.29e-12	188	50	123	15	19
unique_7722	900	1157	1162	ENSP00000263094	818	1077	2147	3.52e-18	269	74	175	20	23
unique_7722	889	1114	1162	ENSP00000263094	1795	2015	2147	7.81e-07	232	51	164	17	23
unique_7722	905	1135	1162	ENSP00000487081	427	640	860	1.99e-17	232	60	153	19	20
unique_7722	920	1106	1162	ENSP00000498246	77	268	656	9.70e-11	197	58	124	15	16
unique_7723	151	252	369	ENSP00000218032	690	776	1042	3.31e-05	105	35	49	21	28
unique_7759	298	770	774	ENSP00000478255	192	642	1281	1.69e-61	495	162	267	66	61
unique_7759	499	750	774	ENSP00000478255	1033	1267	1281	7.48e-55	254	107	126	21	61
unique_7759	474	751	774	ENSP00000497931	1050	1312	1322	4.69e-55	281	111	149	21	70
unique_7759	226	764	774	ENSP00000497931	160	666	1322	4.79e-51	551	161	334	56	70
unique_7759	488	753	774	ENSP00000494609	1031	1272	1326	1.97e-37	266	88	154	24	37
unique_7759	537	771	774	ENSP00000494609	428	649	1326	6.69e-23	236	65	156	15	37
unique_7759	518	751	774	ENSP00000497203	1147	1377	1420	3.97e-25	234	63	168	3	30
unique_7759	560	742	774	ENSP00000497203	403	572	1420	9.48e-14	185	50	118	17	30
unique_7759	518	751	774	ENSP00000003084	1208	1438	1481	4.56e-25	234	63	168	3	30
unique_7759	536	742	774	ENSP00000003084	440	633	1481	7.83e-21	209	59	133	17	30
unique_7759	537	771	774	ENSP00000487081	428	649	860	2.89e-23	236	65	156	15	30
unique_7759	484	743	774	ENSP00000498246	21	274	656	8.87e-15	269	74	171	24	34
unique_7759	512	738	774	ENSP00000263094	800	1021	2147	7.55e-12	230	54	165	11	30
unique_7759	659	742	774	ENSP00000263094	1927	2012	2147	4.89e-04	86	19	65	2	30
unique_7760	4860	5555	5664	ENSP00000185942	40	664	710	2.62e-08	723	152	446	125	21
unique_7760	4789	5431	5664	ENSP00000185942	57	682	710	8.31e-08	681	137	451	93	21
unique_7760	4360	4840	5664	ENSP00000185942	104	559	710	0.001	496	99	342	55	21
unique_7760	2391	2553	5664	ENSP00000415187	506	661	808	1.08e-06	173	47	99	27	15
unique_7760	3523	3634	5664	ENSP00000415187	585	691	808	8.38e-06	112	31	76	5	15
unique_7760	2864	3008	5664	ENSP00000415187	515	649	808	1.50e-05	150	48	82	20	15
unique_7760	1881	2065	5664	ENSP00000415187	515	678	808	6.55e-04	197	48	104	45	15
unique_7760	3523	3630	5664	ENSP00000415187	528	671	808	0.003	148	40	64	44	15
unique_7760	1753	1898	5664	ENSP00000415187	515	691	808	0.005	185	50	88	47	15
unique_7760	2224	2326	5664	ENSP00000415187	571	676	808	0.007	111	33	65	13	15
unique_7760	5361	5543	5664	ENSP00000353408	349	528	578	0.002	188	41	134	13	13
unique_7760	5121	5326	5664	ENSP00000353408	350	550	578	0.002	221	56	130	35	13
unique_7760	5395	5580	5664	ENSP00000353408	303	485	578	0.005	198	49	122	27	13
unique_7760	4483	4773	5664	ENSP00000353408	293	538	578	0.006	294	61	182	51	13
unique_7792	475	629	2672	ENSP00000415187	515	678	808	1.94e-05	169	46	104	19	6
unique_7827	6	85	2606	ENSP00000478469	739	820	821	0.003	82	26	54	2	3
unique_7827	6	85	2606	ENSP00000352177	739	820	821	0.003	82	26	54	2	3
unique_7838	2921	2993	3827	ENSP00000415187	572	662	808	1.23e-04	91	30	43	18	2
unique_7846	108	595	600	ENSP00000499804	26	508	510	1.29e-33	510	130	331	49	81
unique_7848	228	532	688	ENSP00000499804	85	373	510	7.22e-33	312	100	182	30	44
unique_7886	1920	2027	2705	ENSP00000478469	728	816	821	0.002	110	29	58	23	10
unique_7886	1905	1997	2705	ENSP00000478469	728	816	821	0.003	98	27	57	14	10
unique_7886	1950	2042	2705	ENSP00000478469	728	816	821	0.003	98	28	56	14	10
unique_7886	1965	2057	2705	ENSP00000478469	728	816	821	0.004	98	27	57	14	10
unique_7886	1875	1952	2705	ENSP00000478469	728	816	821	0.004	89	24	54	11	10
unique_7886	2069	2147	2705	ENSP00000478469	729	816	821	0.006	88	22	57	9	10
unique_7886	1920	2027	2705	ENSP00000352177	728	816	821	0.002	110	29	58	23	10
unique_7886	1905	1997	2705	ENSP00000352177	728	816	821	0.003	98	27	57	14	10
unique_7886	1950	2042	2705	ENSP00000352177	728	816	821	0.003	98	28	56	14	10
unique_7886	1965	2057	2705	ENSP00000352177	728	816	821	0.004	98	27	57	14	10
unique_7886	1875	1952	2705	ENSP00000352177	728	816	821	0.004	89	24	54	11	10
unique_7886	2069	2147	2705	ENSP00000352177	729	816	821	0.006	88	22	57	9	10
unique_7907	1528	1623	4533	ENSP00000478469	730	816	821	8.08e-05	104	33	46	25	2
unique_7907	1528	1623	4533	ENSP00000352177	730	816	821	8.08e-05	104	33	46	25	2
unique_7909	1160	1329	3060	ENSP00000353408	351	524	578	0.007	174	36	134	4	6
unique_7911	90	186	192	ENSP00000317997	820	923	1552	1.79e-04	106	29	66	11	51
unique_7916	685	786	789	ENSP00000225577	255	353	526	5.35e-07	107	30	64	13	24
unique_7916	247	333	789	ENSP00000225577	144	225	526	8.87e-04	87	22	60	5	24
unique_7960	1282	1365	2849	ENSP00000478469	737	820	821	5.82e-04	90	31	47	12	3
unique_7960	1282	1365	2849	ENSP00000352177	737	820	821	5.82e-04	90	31	47	12	3
unique_7972	3674	3757	4117	ENSP00000478469	737	818	821	0.007	84	23	59	2	2
unique_7972	3674	3757	4117	ENSP00000352177	737	818	821	0.007	84	23	59	2	2
unique_7982	753	872	1147	ENSP00000405536	473	598	1753	1.09e-04	133	43	70	20	30
unique_7982	647	820	1147	ENSP00000405536	478	648	1753	3.54e-04	186	56	103	27	30
unique_7982	519	641	1147	ENSP00000405536	460	596	1753	5.36e-04	141	44	75	22	30
unique_7982	918	1009	1147	ENSP00000504311	84	190	563	0.002	107	27	65	15	8
unique_7982	918	1009	1147	ENSP00000220809	84	190	563	0.002	107	27	65	15	8
unique_8003	1	113	115	ENSP00000274764	11	124	128	6.82e-51	114	77	36	1	98
unique_8004	1	112	114	ENSP00000274764	11	124	128	4.60e-50	114	76	36	2	98
unique_8014	124	232	237	ENSP00000317997	810	925	1552	4.02e-04	117	28	80	9	46
unique_8043	565	779	927	ENSP00000225577	85	308	526	1.71e-15	230	65	144	21	23
unique_8043	671	770	927	ENSP00000263923	1005	1108	1357	2.73e-08	107	35	62	10	11
unique_8043	673	763	927	ENSP00000482642	1081	1176	1295	3.40e-05	97	29	61	7	10
unique_8043	691	764	927	ENSP00000408734	184	259	337	0.001	78	26	46	6	8
unique_8061	329	369	1151	ENSP00000411767	411	445	1065	0.009	41	18	17	6	4
unique_8064	2268	2376	2412	ENSP00000225577	232	328	526	7.17e-08	110	31	65	14	9
unique_8064	1164	1248	2412	ENSP00000225577	90	175	526	6.26e-05	89	25	57	7	9
unique_8064	1447	1468	2412	ENSP00000225577	205	226	526	6.75e-04	22	13	9	0	9
unique_8064	2256	2344	2412	ENSP00000263923	1024	1122	1357	8.09e-05	99	29	60	10	4
unique_8064	3	62	2412	ENSP00000317997	821	880	1552	8.65e-05	60	21	39	0	2
unique_8064	2267	2323	2412	ENSP00000408734	200	258	337	0.006	60	23	33	4	2
unique_8064	2270	2338	2412	ENSP00000241416	338	420	514	0.010	87	27	38	22	3
unique_8135	48	125	187	ENSP00000459962	202	293	840	8.30e-04	93	29	48	16	55
unique_8135	96	149	187	ENSP00000459962	173	234	840	0.004	62	23	31	8	55
unique_8160	870	903	1762	ENSP00000225577	256	289	526	4.21e-04	34	11	23	0	2
unique_8195	103	283	2909	ENSP00000353408	347	536	578	0.001	190	45	136	9	6
unique_8208	4696	4880	5071	ENSP00000408734	136	257	337	4.83e-06	186	51	70	65	4
unique_8208	4749	4782	5071	ENSP00000225577	209	241	526	7.56e-05	34	18	15	1	1
unique_8208	4741	4784	5071	ENSP00000482642	1085	1127	1295	0.003	44	17	26	1	1
unique_8208	4741	4787	5071	ENSP00000263923	1011	1056	1357	0.009	47	19	27	1	1
unique_8263	1439	1652	2751	ENSP00000353408	303	520	578	1.64e-07	221	55	156	10	15
unique_8263	1412	1598	2751	ENSP00000353408	352	537	578	1.97e-06	194	54	125	15	15
unique_8263	1235	1416	2751	ENSP00000353408	311	516	578	4.56e-05	207	58	123	26	15
unique_8263	1246	1500	2751	ENSP00000353408	301	547	578	5.15e-04	259	64	179	16	15
unique_8263	1244	1665	2751	ENSP00000185942	184	656	710	0.003	476	103	316	57	15
unique_8335	98	360	602	ENSP00000499804	92	356	510	2.34e-11	275	77	176	22	44
unique_8339	160	228	261	ENSP00000236192	47	115	142	1.07e-10	69	22	47	0	26
unique_8380	717	953	1317	ENSP00000225577	95	293	526	6.25e-11	246	59	131	56	18
unique_8380	717	1008	1317	ENSP00000482642	980	1227	1295	4.16e-10	292	62	186	44	22
unique_8380	721	898	1317	ENSP00000408734	70	236	337	4.48e-09	185	54	106	25	14
unique_8380	717	1027	1317	ENSP00000241416	196	494	514	1.36e-08	340	89	181	70	24
unique_8380	830	1043	1317	ENSP00000351905	379	584	593	1.76e-08	234	59	127	48	16
unique_8380	719	956	1317	ENSP00000358997	218	427	713	1.17e-06	241	60	147	34	18
unique_8380	790	875	1317	ENSP00000442885	226	305	454	0.002	88	25	53	10	7
unique_8380	850	1051	1317	ENSP00000263923	1025	1190	1357	0.003	203	36	129	38	15
unique_8396	1630	1847	2126	ENSP00000353408	348	575	578	0.007	234	45	167	22	10
unique_8485	210	339	371	ENSP00000225577	209	336	526	2.60e-04	140	38	80	22	35
unique_8530	422	601	623	ENSP00000225577	201	355	526	0.002	188	40	107	41	29
