# Supplementary material for: Molecular Mimicry between Toxoplasma gondii B-Cell Epitopes and Neurodevelopmental Proteins: An Immunoinformatic Approach
Source: Biomolecules. 2024 Aug 1;14(8):933. doi: 10.3390/biom14080933 (PMC11352964; doi:10.3390/biom14080933)
Supplement: Supplementary file 1 [file biomolecules-14-00933-s001.zip › Supplemental S2/random/blast-all_methods-hs_surface_random_30-filtered.txt]

unique_87	3	1261	1266	ENSP00000478255	105	1273	1281	0.0	1266	481	681	104	99
unique_129	8	264	283	ENSP00000351908	674	933	1375	5.91e-22	274	76	167	31	91
unique_129	11	266	283	ENSP00000301178	538	806	895	1.28e-10	279	67	179	33	90
unique_264	38	141	144	ENSP00000475084	814	924	1549	2.29e-11	112	33	70	9	90
unique_264	16	129	144	ENSP00000475084	828	932	1549	4.45e-06	122	32	65	25	90
unique_264	67	144	144	ENSP00000475084	810	883	1549	0.001	78	20	54	4	90
unique_779	5	102	112	ENSP00000494828	130	225	564	0.007	98	25	71	2	88
unique_1953	5	577	606	ENSP00000261601	6	491	495	1.93e-71	583	182	294	107	95
unique_2410	9	254	282	ENSP00000351908	686	933	1375	1.25e-40	250	83	161	6	87
unique_2813	19	479	530	ENSP00000217420	7	477	526	2.91e-10	491	101	340	50	87
unique_2889	1	517	525	ENSP00000478255	162	626	1281	2.42e-43	534	148	300	86	98
unique_2889	275	517	525	ENSP00000478255	1031	1271	1281	6.84e-41	247	85	152	10	98
unique_3841	18	156	168	ENSP00000475084	756	918	1549	1.05e-09	164	45	93	26	83
unique_4007	19	563	567	ENSP00000396460	33	552	574	9.44e-11	575	136	354	85	96
unique_4007	19	563	567	ENSP00000412717	33	552	574	9.44e-11	575	136	354	85	96
unique_4468	18	554	574	ENSP00000396460	21	555	574	0.0	537	296	239	2	94
unique_4468	18	554	574	ENSP00000412717	21	555	574	0.0	537	296	239	2	94
unique_4643	80	656	666	ENSP00000396460	13	555	574	1.87e-119	578	204	338	36	87
unique_4643	80	656	666	ENSP00000412717	13	555	574	1.87e-119	578	204	338	36	87
unique_5801	8	275	294	ENSP00000351908	685	947	1375	5.80e-26	273	78	180	15	91
unique_5801	9	268	294	ENSP00000414914	478	751	807	3.79e-19	283	70	181	32	88
unique_5801	7	268	294	ENSP00000301178	540	819	895	3.74e-10	284	63	195	26	89
unique_5801	6	255	294	ENSP00000373574	205	485	504	2.51e-09	298	69	164	65	85
unique_6681	228	1544	1544	ENSP00000478255	35	1278	1281	0.0	1347	503	711	133	85
unique_6681	244	835	1544	ENSP00000478255	711	1280	1281	1.19e-103	607	227	328	52	85
unique_7032	28	533	545	ENSP00000396460	41	554	574	2.25e-08	555	120	345	90	93
unique_7032	28	533	545	ENSP00000412717	41	554	574	2.25e-08	555	120	345	90	93
unique_7192	31	375	378	ENSP00000451126	51	367	407	2.88e-21	358	93	211	54	91
unique_7192	31	375	378	ENSP00000333203	51	367	407	2.88e-21	358	93	211	54	91
unique_7276	28	230	241	ENSP00000301178	583	799	895	2.47e-11	220	51	149	20	84
unique_7276	4	232	241	ENSP00000373574	222	462	504	5.32e-10	251	59	160	32	95
unique_7617	31	396	438	ENSP00000451126	67	399	407	1.51e-18	379	97	223	59	84
unique_7617	31	396	438	ENSP00000333203	67	399	407	1.51e-18	379	97	223	59	84
