# Supplementary material for: Molecular Mimicry between Toxoplasma gondii B-Cell Epitopes and Neurodevelopmental Proteins: An Immunoinformatic Approach
Source: Biomolecules. 2024 Aug 1;14(8):933. doi: 10.3390/biom14080933 (PMC11352964; doi:10.3390/biom14080933)
Supplement: Supplementary file 1 [file biomolecules-14-00933-s001.zip › Supplemental S2/random/blast-all_methods-hs_surface_random_30-protein_ids.txt]

ENSP00000217420
ENSP00000261601
ENSP00000301178
ENSP00000333203
ENSP00000351908
ENSP00000373574
ENSP00000396460
ENSP00000412717
ENSP00000414914
ENSP00000451126
ENSP00000475084
ENSP00000478255
ENSP00000494828
