# Supplementary material for: Molecular Mimicry between Toxoplasma gondii B-Cell Epitopes and Neurodevelopmental Proteins: An Immunoinformatic Approach
Source: Biomolecules. 2024 Aug 1;14(8):933. doi: 10.3390/biom14080933 (PMC11352964; doi:10.3390/biom14080933)
Supplement: Supplementary file 1 [file biomolecules-14-00933-s001.zip › Supplemental S2/random/blast-all_methods-hs_surface_random_30.txt]

unique_2	1470	1592	2375	ENSP00000504303	3	106	449	0.005	123	35	69	19	5
unique_2	1470	1592	2375	ENSP00000486498	3	106	449	0.005	123	35	69	19	5
unique_2	1470	1592	2375	ENSP00000429036	3	106	449	0.005	123	35	69	19	5
unique_2	1470	1592	2375	ENSP00000355747	3	106	449	0.005	123	35	69	19	5
unique_2	1470	1592	2375	ENSP00000355746	3	106	449	0.005	123	35	69	19	5
unique_9	43	197	541	ENSP00000396460	47	197	574	2.02e-07	159	42	105	12	29
unique_9	43	197	541	ENSP00000412717	47	197	574	2.02e-07	159	42	105	12	29
unique_35	379	592	1044	ENSP00000494609	428	615	1326	1.32e-09	220	67	115	38	20
unique_35	378	538	1044	ENSP00000478255	409	561	1281	2.56e-07	166	42	106	18	21
unique_35	378	592	1044	ENSP00000478255	1052	1255	1281	5.48e-06	222	58	139	25	21
unique_35	378	534	1044	ENSP00000003084	440	574	1481	2.21e-04	160	43	89	28	15
unique_62	128	221	279	ENSP00000351908	756	850	1375	6.33e-07	95	29	65	1	34
unique_62	158	220	279	ENSP00000414914	600	664	807	1.17e-05	65	21	42	2	23
unique_62	156	203	279	ENSP00000358997	319	368	713	1.87e-04	50	16	32	2	17
unique_62	168	221	279	ENSP00000390477	328	385	477	5.41e-04	58	21	33	4	19
unique_62	168	221	279	ENSP00000397550	328	385	488	7.42e-04	58	21	33	4	19
unique_62	152	198	279	ENSP00000301178	649	695	895	0.003	47	13	34	0	17
unique_75	758	1421	1941	ENSP00000494609	403	974	1326	9.94e-81	671	205	360	106	73
unique_75	290	693	1941	ENSP00000494609	12	394	1326	1.05e-49	405	112	270	23	73
unique_75	1507	1734	1941	ENSP00000494609	972	1159	1326	1.55e-39	228	85	103	40	73
unique_75	1818	1929	1941	ENSP00000494609	1166	1277	1326	1.36e-30	112	55	57	0	73
unique_75	757	983	1941	ENSP00000494609	1032	1252	1326	2.43e-12	234	62	152	20	73
unique_75	1632	1728	1941	ENSP00000494609	428	510	1326	2.08e-06	97	30	53	14	73
unique_75	1822	1908	1941	ENSP00000494609	528	615	1326	7.99e-04	88	23	64	1	73
unique_75	290	1000	1941	ENSP00000003084	5	642	1481	2.55e-65	716	191	442	83	64
unique_75	1508	1734	1941	ENSP00000003084	1123	1328	1481	1.21e-28	228	73	132	23	64
unique_75	1212	1415	1941	ENSP00000003084	916	1117	1481	3.12e-23	207	57	142	8	64
unique_75	1818	1923	1941	ENSP00000003084	1335	1439	1481	7.21e-17	106	40	65	1	64
unique_75	460	995	1941	ENSP00000003084	942	1430	1481	2.15e-09	559	113	353	93	64
unique_75	1824	1902	1941	ENSP00000003084	543	622	1481	6.86e-05	80	26	53	1	64
unique_75	1628	1728	1941	ENSP00000003084	437	523	1481	2.97e-04	101	28	59	14	64
unique_75	782	1056	1941	ENSP00000478255	409	687	1281	6.37e-17	290	78	186	26	27
unique_75	1611	1737	1941	ENSP00000478255	388	516	1281	1.39e-14	130	44	82	4	27
unique_75	1821	1929	1941	ENSP00000478255	1168	1276	1281	1.70e-14	109	39	70	0	27
unique_75	782	1004	1941	ENSP00000478255	1052	1274	1281	2.95e-14	231	63	152	16	27
unique_75	1818	1927	1941	ENSP00000478255	520	629	1281	1.51e-13	110	38	72	0	27
unique_75	1611	1753	1941	ENSP00000478255	1031	1174	1281	2.35e-12	149	44	94	11	27
unique_87	3	1261	1266	ENSP00000478255	105	1273	1281	0.0	1266	481	681	104	99
unique_87	310	557	1266	ENSP00000494609	1039	1274	1326	2.18e-30	249	84	151	14	65
unique_87	733	1260	1266	ENSP00000494609	788	1274	1326	5.00e-27	552	133	330	89	65
unique_87	1013	1249	1266	ENSP00000494609	426	622	1326	3.41e-19	238	67	129	42	65
unique_87	278	572	1266	ENSP00000494609	372	640	1326	7.01e-19	302	80	182	40	65
unique_87	329	616	1266	ENSP00000003084	440	708	1481	4.42e-18	298	76	183	39	55
unique_87	857	1262	1266	ENSP00000003084	1055	1444	1481	5.02e-18	429	92	275	62	55
unique_87	329	549	1266	ENSP00000003084	1226	1435	1481	2.95e-15	221	54	156	11	55
unique_87	1013	1251	1266	ENSP00000003084	439	637	1481	2.02e-12	240	61	137	42	55
unique_117	57	313	424	ENSP00000351908	686	881	1375	2.68e-17	264	74	115	75	61
unique_117	49	315	424	ENSP00000301178	497	752	895	1.10e-11	294	72	157	65	63
unique_117	57	315	424	ENSP00000414914	478	697	807	1.03e-08	280	61	138	81	61
unique_117	57	222	424	ENSP00000358997	218	363	713	3.84e-06	178	38	96	44	39
unique_117	98	221	424	ENSP00000390477	213	357	477	1.25e-04	146	37	86	23	29
unique_117	98	221	424	ENSP00000397550	213	357	488	3.14e-04	146	37	86	23	29
unique_129	8	264	283	ENSP00000351908	674	933	1375	5.91e-22	274	76	167	31	91
unique_129	85	264	283	ENSP00000414914	551	745	807	2.16e-15	195	51	129	15	64
unique_129	11	266	283	ENSP00000301178	538	806	895	1.28e-10	279	67	179	33	90
unique_129	8	206	283	ENSP00000358997	211	416	713	4.84e-08	211	47	147	17	70
unique_129	132	244	283	ENSP00000390477	328	467	477	3.89e-05	140	38	75	27	40
unique_129	132	241	283	ENSP00000373574	323	458	504	6.33e-05	137	35	74	28	39
unique_129	132	208	283	ENSP00000397550	328	414	488	6.67e-05	87	30	47	10	27
unique_165	234	319	322	ENSP00000378447	204	289	296	1.69e-06	86	22	64	0	27
unique_165	234	319	322	ENSP00000317714	206	291	298	2.96e-06	86	22	64	0	27
unique_248	283	502	1129	ENSP00000351908	686	881	1375	1.97e-08	230	58	128	44	19
unique_248	274	496	1129	ENSP00000414914	469	688	807	1.74e-04	246	56	141	49	20
unique_261	53	92	94	ENSP00000460252	83	122	293	0.003	40	16	24	0	43
unique_261	53	84	94	ENSP00000254868	83	114	317	0.003	32	16	16	0	34
unique_264	38	141	144	ENSP00000475084	814	924	1549	2.29e-11	112	33	70	9	90
unique_264	16	129	144	ENSP00000475084	828	932	1549	4.45e-06	122	32	65	25	90
unique_264	67	144	144	ENSP00000475084	810	883	1549	0.001	78	20	54	4	90
unique_271	159	360	765	ENSP00000478255	408	610	1281	5.48e-15	213	66	126	21	29
unique_271	160	378	765	ENSP00000478255	1052	1271	1281	8.66e-13	234	66	139	29	29
unique_271	161	366	765	ENSP00000494609	428	615	1326	3.25e-08	209	53	132	24	28
unique_271	155	362	765	ENSP00000494609	1054	1252	1326	4.43e-04	218	57	132	29	28
unique_271	160	338	765	ENSP00000003084	1226	1400	1481	8.27e-07	188	49	117	22	27
unique_271	160	366	765	ENSP00000003084	440	628	1481	1.60e-05	215	50	131	34	27
unique_327	283	369	777	ENSP00000320709	14	96	245	3.98e-04	89	29	52	8	11
unique_338	265	349	895	ENSP00000320709	40	135	245	0.008	96	31	54	11	9
unique_349	501	611	693	ENSP00000390477	306	423	477	8.81e-06	118	28	83	7	16
unique_349	501	608	693	ENSP00000397550	306	420	488	7.49e-05	115	27	81	7	16
unique_442	264	508	583	ENSP00000479496	200	448	957	2.35e-06	280	57	157	66	42
unique_458	96	303	513	ENSP00000351908	734	926	1375	7.94e-17	217	63	121	33	41
unique_458	35	270	513	ENSP00000301178	537	759	895	1.15e-10	249	53	157	39	46
unique_458	33	258	513	ENSP00000358997	211	421	713	5.99e-10	234	57	146	31	44
unique_458	10	259	513	ENSP00000414914	439	694	807	2.07e-09	280	65	161	54	49
unique_458	36	254	513	ENSP00000390477	209	413	477	2.78e-08	240	55	129	56	43
unique_458	36	254	513	ENSP00000397550	209	413	488	4.75e-08	240	55	129	56	43
unique_458	35	254	513	ENSP00000373574	203	408	504	2.29e-05	241	46	139	56	43
unique_487	168	228	636	ENSP00000380964	45	107	172	0.004	63	21	40	2	10
unique_498	64	141	497	ENSP00000411355	27	111	1307	0.008	87	29	47	11	16
unique_506	250	644	758	ENSP00000415187	62	436	808	3.70e-07	424	105	241	78	52
unique_511	83	194	565	ENSP00000436127	20	139	852	0.007	121	35	76	10	20
unique_511	83	194	565	ENSP00000212355	20	139	852	0.007	121	35	76	10	20
unique_511	83	194	565	ENSP00000359426	20	139	851	0.007	121	35	76	10	20
unique_532	337	567	672	ENSP00000351908	685	886	1375	1.14e-07	235	56	142	37	34
unique_532	466	619	672	ENSP00000414914	600	744	807	0.009	171	38	90	43	23
unique_545	92	182	4007	ENSP00000414544	735	820	821	5.21e-04	95	30	52	13	2
unique_547	279	300	478	ENSP00000411355	848	869	1307	2.60e-04	22	15	7	0	5
unique_549	32	123	143	ENSP00000432927	319	409	825	0.006	97	26	60	11	64
unique_549	32	123	143	ENSP00000271836	309	399	815	0.006	97	26	60	11	64
unique_566	17	89	826	ENSP00000027335	473	548	833	0.005	76	23	50	3	9
unique_567	31	291	407	ENSP00000301178	538	800	895	2.77e-08	281	60	183	38	64
unique_567	31	322	407	ENSP00000414914	474	773	807	3.88e-07	320	65	207	48	72
unique_567	35	201	407	ENSP00000351908	686	847	1375	9.41e-07	175	46	108	21	41
unique_567	34	199	407	ENSP00000358997	217	390	713	0.004	178	47	115	16	41
unique_567	13	201	407	ENSP00000390477	190	382	477	0.009	205	47	130	28	46
unique_598	471	893	2159	ENSP00000415187	35	434	808	1.13e-42	442	150	231	61	60
unique_598	817	1256	2159	ENSP00000415187	45	439	808	4.50e-37	450	147	238	65	60
unique_598	254	639	2159	ENSP00000415187	35	434	808	1.50e-32	421	139	226	56	60
unique_598	1118	1499	2159	ENSP00000415187	30	433	808	4.18e-32	429	139	218	72	60
unique_598	563	957	2159	ENSP00000415187	45	449	808	1.50e-27	435	137	228	70	60
unique_598	1045	1418	2159	ENSP00000415187	44	434	808	2.83e-27	415	126	224	65	60
unique_598	204	555	2159	ENSP00000415187	71	434	808	4.00e-23	395	114	207	74	60
unique_598	198	423	2159	ENSP00000415187	209	433	808	5.23e-13	238	64	149	25	60
unique_598	204	346	2159	ENSP00000415187	306	442	808	2.25e-10	145	44	91	10	60
unique_598	1226	1321	2159	ENSP00000360763	108	194	274	5.87e-06	99	34	50	15	23
unique_598	532	626	2159	ENSP00000360763	110	194	274	1.97e-05	98	37	45	16	23
unique_598	921	1001	2159	ENSP00000360763	112	177	274	0.002	81	29	37	15	23
unique_598	1411	1465	2159	ENSP00000360763	123	176	274	0.002	58	24	27	7	23
unique_598	242	303	2159	ENSP00000360763	122	174	274	0.003	63	24	28	11	23
unique_598	290	346	2159	ENSP00000360763	123	176	274	0.004	59	24	28	7	23
unique_598	463	520	2159	ENSP00000360763	123	176	274	0.005	61	24	27	10	23
unique_598	1226	1321	2159	ENSP00000307843	108	194	274	5.87e-06	99	34	50	15	23
unique_598	532	626	2159	ENSP00000307843	110	194	274	1.97e-05	98	37	45	16	23
unique_598	921	1001	2159	ENSP00000307843	112	177	274	0.002	81	29	37	15	23
unique_598	1411	1465	2159	ENSP00000307843	123	176	274	0.002	58	24	27	7	23
unique_598	242	303	2159	ENSP00000307843	122	174	274	0.003	63	24	28	11	23
unique_598	290	346	2159	ENSP00000307843	123	176	274	0.004	59	24	28	7	23
unique_598	463	520	2159	ENSP00000307843	123	176	274	0.005	61	24	27	10	23
unique_598	461	523	2159	ENSP00000318820	764	841	934	8.20e-05	78	29	34	15	15
unique_598	732	775	2159	ENSP00000318820	793	840	934	5.68e-04	48	23	21	4	15
unique_598	814	858	2159	ENSP00000318820	793	840	934	0.001	48	20	25	3	15
unique_598	1209	1300	2159	ENSP00000318820	786	870	934	0.001	96	29	52	15	15
unique_598	1464	1506	2159	ENSP00000318820	793	838	934	0.003	46	19	24	3	15
unique_598	560	606	2159	ENSP00000318820	793	840	934	0.004	48	21	26	1	15
unique_598	760	817	2159	ENSP00000411023	130	185	294	0.001	60	24	30	6	5
unique_598	1258	1300	2159	ENSP00000411023	143	184	294	0.003	45	19	21	5	5
unique_598	760	817	2159	ENSP00000398893	130	185	294	0.001	60	24	30	6	5
unique_598	1258	1300	2159	ENSP00000398893	143	184	294	0.003	45	19	21	5	5
unique_598	760	817	2159	ENSP00000407236	130	185	294	0.001	60	24	30	6	5
unique_598	1258	1300	2159	ENSP00000407236	143	184	294	0.003	45	19	21	5	5
unique_598	760	817	2159	ENSP00000405502	130	185	294	0.001	60	24	30	6	5
unique_598	1258	1300	2159	ENSP00000405502	143	184	294	0.003	45	19	21	5	5
unique_598	760	817	2159	ENSP00000416366	130	185	294	0.001	60	24	30	6	5
unique_598	1258	1300	2159	ENSP00000416366	143	184	294	0.003	45	19	21	5	5
unique_654	42	154	324	ENSP00000262304	45	137	4304	3.83e-04	116	34	56	26	35
unique_654	30	204	324	ENSP00000489447	69	273	421	0.001	219	59	102	58	54
unique_657	764	957	983	ENSP00000351908	734	929	1375	2.60e-21	198	62	130	6	20
unique_657	715	975	983	ENSP00000414914	477	760	807	3.13e-17	293	72	180	41	27
unique_657	710	957	983	ENSP00000390477	207	476	477	1.01e-14	284	78	156	50	25
unique_657	716	855	983	ENSP00000358997	218	363	713	1.69e-13	150	43	93	14	14
unique_657	710	970	983	ENSP00000373574	202	495	504	3.05e-11	303	72	180	51	27
unique_657	710	902	983	ENSP00000397550	207	413	488	7.54e-11	219	61	120	38	20
unique_657	704	965	983	ENSP00000301178	530	804	895	3.02e-10	281	58	198	25	27
unique_664	7	122	547	ENSP00000396460	29	148	574	1.95e-08	120	31	85	4	21
unique_664	7	122	547	ENSP00000412717	29	148	574	1.95e-08	120	31	85	4	21
unique_665	179	341	366	ENSP00000351908	785	939	1375	1.28e-10	165	46	107	12	45
unique_665	181	336	366	ENSP00000414914	601	746	807	4.32e-09	162	45	95	22	43
unique_665	182	272	366	ENSP00000397550	312	411	488	1.70e-06	107	34	50	23	25
unique_665	182	272	366	ENSP00000390477	312	411	477	2.53e-06	107	34	50	23	25
unique_665	134	272	366	ENSP00000373574	272	406	504	8.60e-06	155	43	76	36	38
unique_665	177	329	366	ENSP00000301178	652	819	895	1.45e-05	181	39	101	41	42
unique_665	150	278	366	ENSP00000358997	291	421	713	8.79e-04	143	33	84	26	35
unique_676	46	116	669	ENSP00000266557	188	259	261	0.009	72	21	50	1	11
unique_716	59	135	266	ENSP00000414544	729	819	821	9.40e-07	91	32	45	14	38
unique_716	76	158	266	ENSP00000414544	712	788	821	2.43e-04	83	22	55	6	38
unique_764	13	112	237	ENSP00000369001	571	657	805	0.002	102	28	57	17	42
unique_764	13	112	237	ENSP00000486109	749	835	983	0.002	102	28	57	17	42
unique_779	5	102	112	ENSP00000494828	130	225	564	0.007	98	25	71	2	88
unique_783	425	583	2001	ENSP00000351908	786	939	1375	8.06e-06	161	41	111	9	8
unique_830	1002	1048	1070	ENSP00000261601	409	456	495	3.77e-05	48	19	28	1	8
unique_830	449	486	1070	ENSP00000261601	106	143	495	1.21e-04	38	18	20	0	8
unique_872	421	479	2030	ENSP00000474709	12	74	479	3.00e-04	65	20	37	8	3
unique_880	366	530	612	ENSP00000003084	438	603	1481	2.81e-08	178	49	104	25	60
unique_880	101	273	612	ENSP00000003084	445	591	1481	5.35e-05	174	42	104	28	60
unique_880	91	289	612	ENSP00000003084	1213	1407	1481	1.47e-04	213	53	128	32	60
unique_880	389	532	612	ENSP00000003084	1242	1402	1481	8.22e-04	165	43	97	25	60
unique_880	353	549	612	ENSP00000478255	393	610	1281	4.04e-08	229	58	128	43	61
unique_880	111	289	612	ENSP00000478255	418	592	1281	8.64e-07	189	48	117	24	61
unique_880	111	289	612	ENSP00000478255	1061	1237	1281	6.25e-06	198	49	109	40	61
unique_880	360	548	612	ENSP00000478255	1042	1247	1281	1.18e-04	219	53	123	43	61
unique_880	359	532	612	ENSP00000494609	418	593	1326	4.17e-08	182	52	116	14	61
unique_880	111	310	612	ENSP00000494609	436	618	1326	1.16e-04	210	54	119	37	61
unique_886	909	1097	1387	ENSP00000351908	629	811	1375	6.64e-08	192	49	131	12	18
unique_886	1208	1273	1387	ENSP00000351908	814	881	1375	1.05e-04	68	24	42	2	18
unique_886	955	1096	1387	ENSP00000414914	466	624	807	2.51e-06	162	43	96	23	10
unique_886	969	1096	1387	ENSP00000390477	212	342	477	0.001	142	35	82	25	9
unique_886	969	1096	1387	ENSP00000397550	212	342	488	0.002	142	35	82	25	9
unique_932	1316	1445	3014	ENSP00000414544	708	813	821	2.13e-04	130	35	71	24	4
unique_1025	194	222	1416	ENSP00000474709	411	440	479	3.20e-04	30	19	10	1	2
unique_1068	766	1014	1063	ENSP00000479496	189	436	957	2.27e-05	267	67	163	37	23
unique_1124	230	327	1765	ENSP00000351908	734	834	1375	1.14e-04	102	28	69	5	6
unique_1124	423	462	1765	ENSP00000414914	660	703	807	0.005	44	18	22	4	2
unique_1186	977	1030	1179	ENSP00000351908	818	876	1375	0.003	59	22	32	5	5
unique_1189	236	501	517	ENSP00000478255	408	663	1281	1.01e-11	279	76	167	36	51
unique_1189	237	446	517	ENSP00000478255	1052	1251	1281	6.05e-10	219	59	132	28	51
unique_1189	205	411	517	ENSP00000003084	1194	1390	1481	3.08e-08	208	50	146	12	40
unique_1189	234	285	517	ENSP00000003084	437	486	1481	0.010	52	16	34	2	40
unique_1189	238	451	517	ENSP00000494609	428	616	1326	0.001	219	53	131	35	41
unique_1191	2918	2983	3025	ENSP00000261601	418	468	495	0.006	66	20	31	15	5
unique_1191	2584	2660	3025	ENSP00000261601	96	185	495	0.007	94	34	39	21	5
unique_1217	566	679	745	ENSP00000390477	287	416	477	0.007	137	38	69	30	15
unique_1279	159	208	821	ENSP00000474709	409	458	479	2.11e-04	52	22	26	4	10
unique_1279	89	117	821	ENSP00000474709	411	440	479	0.006	30	14	15	1	10
unique_1350	34	362	567	ENSP00000500577	22	341	416	6.11e-24	338	88	223	27	58
unique_1385	1187	1263	1605	ENSP00000327599	89	162	294	0.008	77	25	49	3	5
unique_1433	314	433	534	ENSP00000351908	762	881	1375	1.31e-05	125	37	78	10	22
unique_1433	343	429	534	ENSP00000414914	600	690	807	3.15e-04	93	28	57	8	16
unique_1433	330	426	534	ENSP00000390477	310	413	477	0.003	109	32	60	17	18
unique_1433	335	426	534	ENSP00000397550	315	413	488	0.004	104	31	56	17	17
unique_1447	177	339	395	ENSP00000372654	41	219	324	3.85e-08	182	47	113	22	41
unique_1492	29	61	70	ENSP00000357138	102	134	287	0.007	33	13	20	0	47
unique_1553	291	408	1306	ENSP00000301178	642	753	895	0.005	118	26	86	6	9
unique_1577	139	195	224	ENSP00000054666	11	67	101	2.51e-04	57	17	40	0	25
unique_1584	209	601	808	ENSP00000318585	75	420	502	5.47e-07	413	89	237	87	49
unique_1617	173	602	716	ENSP00000415187	71	443	808	5.28e-06	456	107	240	109	60
unique_1617	255	601	716	ENSP00000415187	68	401	808	3.63e-05	378	87	216	75	60
unique_1631	317	460	565	ENSP00000415187	302	435	808	1.98e-04	148	48	82	18	28
unique_1631	303	415	565	ENSP00000415187	56	162	808	0.008	127	37	56	34	28
unique_1662	66	312	762	ENSP00000301178	538	801	895	6.86e-22	267	74	170	23	32
unique_1662	66	278	762	ENSP00000414914	474	711	807	4.80e-15	253	67	131	55	28
unique_1662	69	304	762	ENSP00000351908	685	926	1375	6.26e-15	247	72	159	16	31
unique_1662	66	255	762	ENSP00000373574	204	408	504	1.09e-12	213	55	127	31	25
unique_1662	70	258	762	ENSP00000358997	218	420	713	4.37e-08	209	55	128	26	25
unique_1662	66	269	762	ENSP00000397550	209	440	488	5.73e-08	249	60	127	62	27
unique_1662	66	243	762	ENSP00000390477	209	385	477	1.84e-07	194	51	110	33	23
unique_1681	521	622	774	ENSP00000492323	165	269	836	4.58e-04	113	30	64	19	13
unique_1681	521	622	774	ENSP00000461168	165	269	836	4.58e-04	113	30	64	19	13
unique_1689	681	791	800	ENSP00000351908	817	933	1375	3.01e-05	124	36	68	20	24
unique_1689	509	591	800	ENSP00000351908	725	811	1375	4.88e-05	87	23	60	4	24
unique_1689	445	591	800	ENSP00000301178	521	680	895	9.82e-05	162	39	106	17	18
unique_1689	681	752	800	ENSP00000414914	630	705	807	0.001	80	22	46	12	9
unique_1710	164	380	793	ENSP00000478255	1052	1269	1281	1.80e-10	229	62	144	23	29
unique_1710	149	365	793	ENSP00000478255	396	611	1281	2.27e-08	233	63	137	33	29
unique_1710	156	374	793	ENSP00000494609	405	619	1326	2.25e-09	240	60	134	46	28
unique_1710	178	365	793	ENSP00000494609	1071	1251	1326	5.60e-05	202	52	115	35	28
unique_1710	93	350	793	ENSP00000003084	1158	1405	1481	1.95e-07	276	64	166	46	36
unique_1710	164	376	793	ENSP00000003084	440	634	1481	1.84e-06	219	48	141	30	36
unique_1727	161	314	674	ENSP00000415187	33	172	808	1.27e-18	154	59	81	14	34
unique_1727	158	364	674	ENSP00000415187	71	327	808	3.01e-16	272	80	112	80	34
unique_1727	158	310	674	ENSP00000415187	306	443	808	3.46e-16	153	52	86	15	34
unique_1727	178	344	674	ENSP00000415187	283	430	808	2.75e-13	167	50	98	19	34
unique_1727	154	358	674	ENSP00000415187	194	407	808	1.02e-11	233	67	119	47	34
unique_1727	284	382	674	ENSP00000415187	61	158	808	6.95e-07	107	37	53	17	34
unique_1727	241	311	674	ENSP00000318820	772	840	934	2.26e-05	73	26	41	6	29
unique_1727	275	370	674	ENSP00000318820	750	850	934	2.40e-05	106	34	57	15	29
unique_1727	175	221	674	ENSP00000318820	794	840	934	0.006	47	15	32	0	29
unique_1727	219	259	674	ENSP00000318820	794	833	934	0.008	41	14	26	1	29
unique_1727	285	321	674	ENSP00000353013	262	297	491	5.25e-04	37	17	19	1	5
unique_1727	158	220	674	ENSP00000360763	123	177	274	0.001	63	21	34	8	20
unique_1727	267	336	674	ENSP00000360763	137	200	274	0.002	70	24	40	6	20
unique_1727	158	220	674	ENSP00000307843	123	177	274	0.001	63	21	34	8	20
unique_1727	267	336	674	ENSP00000307843	137	200	274	0.002	70	24	40	6	20
unique_1727	158	221	674	ENSP00000411023	130	185	294	0.002	64	20	36	8	9
unique_1727	158	221	674	ENSP00000398893	130	185	294	0.002	64	20	36	8	9
unique_1727	158	221	674	ENSP00000405502	130	185	294	0.002	64	20	36	8	9
unique_1727	158	221	674	ENSP00000416366	130	185	294	0.002	64	20	36	8	9
unique_1727	158	221	674	ENSP00000407236	130	185	294	0.002	64	20	36	8	9
unique_1731	3189	3332	3593	ENSP00000494609	1031	1174	1326	1.85e-27	144	61	83	0	24
unique_1731	2698	2966	3593	ENSP00000494609	764	1022	1326	8.53e-20	269	70	189	10	24
unique_1731	1931	2010	3593	ENSP00000494609	474	553	1326	6.78e-19	80	40	40	0	24
unique_1731	3450	3581	3593	ENSP00000494609	1141	1272	1326	8.81e-14	141	46	77	18	24
unique_1731	3214	3323	3593	ENSP00000494609	426	523	1326	7.21e-09	111	39	58	14	24
unique_1731	1762	1807	3593	ENSP00000494609	428	473	1326	1.92e-06	46	25	21	0	24
unique_1731	1170	1367	3593	ENSP00000494609	193	390	1326	0.001	200	47	149	4	24
unique_1731	3446	3565	3593	ENSP00000494609	496	615	1326	0.005	121	28	91	2	24
unique_1731	3193	3332	3593	ENSP00000003084	1204	1343	1481	1.33e-21	140	48	92	0	17
unique_1731	1931	2010	3593	ENSP00000003084	487	566	1481	8.42e-17	80	37	43	0	17
unique_1731	2697	2966	3593	ENSP00000003084	912	1172	1481	8.49e-17	278	70	183	25	17
unique_1731	3477	3578	3593	ENSP00000003084	1339	1437	1481	2.41e-06	102	31	68	3	17
unique_1731	1761	1796	3593	ENSP00000003084	440	475	1481	9.12e-05	36	18	18	0	17
unique_1731	3197	3332	3593	ENSP00000478255	1033	1173	1281	9.90e-12	142	41	94	7	10
unique_1731	3197	3326	3593	ENSP00000478255	390	522	1281	1.25e-08	133	38	92	3	10
unique_1731	3446	3578	3593	ENSP00000478255	491	623	1281	5.13e-08	135	39	92	4	10
unique_1731	3483	3586	3593	ENSP00000478255	1175	1277	1281	2.93e-07	105	36	66	3	10
unique_1731	1932	2006	3593	ENSP00000478255	470	545	1281	2.62e-05	76	27	48	1	10
unique_1731	1931	2006	3593	ENSP00000478255	1112	1190	1281	5.82e-05	79	25	51	3	10
unique_1743	809	928	1430	ENSP00000351908	769	905	1375	1.76e-05	138	37	82	19	8
unique_1755	89	151	172	ENSP00000283243	691	751	1464	1.07e-05	63	20	41	2	37
unique_1755	89	131	172	ENSP00000283243	1134	1176	1464	0.008	43	15	28	0	37
unique_1755	89	155	172	ENSP00000460252	177	230	293	6.30e-04	67	21	33	13	39
unique_1755	89	155	172	ENSP00000254868	201	254	317	7.81e-04	67	21	33	13	39
unique_1755	87	133	172	ENSP00000432876	138	185	248	0.002	48	14	33	1	27
unique_1756	488	587	1716	ENSP00000443909	175	273	467	0.006	104	30	65	9	6
unique_1765	724	792	3914	ENSP00000414544	731	808	821	7.35e-05	78	27	42	9	2
unique_1765	721	785	3914	ENSP00000414544	746	819	821	2.75e-04	74	25	40	9	2
unique_1765	732	792	3914	ENSP00000414544	723	790	821	5.17e-04	68	24	37	7	2
unique_1848	38	272	342	ENSP00000351908	685	926	1375	1.53e-28	248	79	150	19	69
unique_1848	31	230	342	ENSP00000414914	470	695	807	1.60e-21	228	69	129	30	58
unique_1848	35	245	342	ENSP00000301178	538	765	895	4.63e-14	231	57	151	23	62
unique_1848	32	226	342	ENSP00000358997	211	420	713	6.55e-09	214	51	140	23	57
unique_1848	39	223	342	ENSP00000390477	213	413	477	1.77e-06	214	57	115	42	54
unique_1848	39	223	342	ENSP00000397550	213	413	488	2.56e-06	216	59	111	46	54
unique_1848	94	310	342	ENSP00000373574	259	501	504	4.06e-05	257	57	146	54	63
unique_1850	1165	1392	1884	ENSP00000494609	390	604	1326	5.55e-13	235	76	132	27	12
unique_1850	1201	1383	1884	ENSP00000494609	1051	1236	1326	1.28e-07	200	56	113	31	12
unique_1850	1207	1408	1884	ENSP00000478255	1052	1259	1281	3.58e-11	221	57	132	32	12
unique_1850	1188	1386	1884	ENSP00000478255	387	593	1281	5.29e-10	217	60	129	28	12
unique_1850	1201	1457	1884	ENSP00000003084	1220	1461	1481	3.81e-08	281	76	142	63	14
unique_1850	1207	1392	1884	ENSP00000003084	440	617	1481	1.42e-07	190	41	133	16	14
unique_1866	1426	1474	1618	ENSP00000320709	64	118	245	0.002	55	23	26	6	3
unique_1926	1388	1665	1671	ENSP00000414914	503	764	807	3.11e-18	302	81	157	64	17
unique_1926	1376	1649	1671	ENSP00000351908	692	932	1375	1.01e-17	281	73	161	47	16
unique_1926	1388	1655	1671	ENSP00000301178	562	809	895	7.65e-17	282	72	162	48	16
unique_1926	1376	1590	1671	ENSP00000358997	222	419	713	9.27e-14	224	62	127	35	13
unique_1926	1390	1591	1671	ENSP00000390477	231	416	477	3.83e-13	226	66	96	64	12
unique_1926	1390	1621	1671	ENSP00000397550	231	459	488	6.95e-13	269	73	119	77	14
unique_1926	1390	1652	1671	ENSP00000373574	226	492	504	8.77e-12	307	79	144	84	16
unique_1938	2698	2753	5381	ENSP00000414544	742	802	821	0.001	61	22	34	5	1
unique_1938	2698	2764	5381	ENSP00000414544	733	805	821	0.002	73	25	42	6	1
unique_1941	1742	1923	3132	ENSP00000415187	511	678	808	3.11e-06	193	54	103	36	11
unique_1941	1964	2128	3132	ENSP00000415187	498	649	808	0.003	178	48	91	39	11
unique_1944	997	1199	1371	ENSP00000351908	686	886	1375	3.40e-12	210	65	129	16	15
unique_1944	996	1139	1371	ENSP00000358997	217	363	713	1.10e-11	149	42	100	7	11
unique_1944	1098	1188	1371	ENSP00000414914	599	688	807	5.77e-08	95	29	57	9	7
unique_1944	1066	1190	1371	ENSP00000390477	277	416	477	4.14e-05	147	39	79	29	9
unique_1944	997	1187	1371	ENSP00000301178	542	742	895	1.12e-04	209	48	135	26	14
unique_1944	1066	1190	1371	ENSP00000397550	277	416	488	2.08e-04	147	39	79	29	9
unique_1944	997	1190	1371	ENSP00000373574	208	411	504	0.009	219	57	122	40	14
unique_1953	5	577	606	ENSP00000261601	6	491	495	1.93e-71	583	182	294	107	95
unique_1961	589	1037	1037	ENSP00000417079	344	750	751	4.98e-57	458	142	256	60	56
unique_1961	215	346	1037	ENSP00000417079	59	157	751	1.17e-08	132	37	62	33	56
unique_1961	589	1037	1037	ENSP00000420542	344	750	751	4.98e-57	458	142	256	60	56
unique_1961	215	346	1037	ENSP00000420542	59	157	751	1.17e-08	132	37	62	33	56
unique_1985	394	622	793	ENSP00000351908	686	881	1375	3.48e-17	231	68	126	37	29
unique_1985	388	562	793	ENSP00000358997	212	364	713	5.07e-09	184	54	90	40	22
unique_1985	394	693	793	ENSP00000414914	478	765	807	2.51e-08	317	70	201	46	38
unique_1985	394	615	793	ENSP00000373574	208	408	504	3.45e-07	233	61	129	43	28
unique_1985	392	628	793	ENSP00000301178	540	756	895	4.04e-05	242	53	159	30	30
unique_2032	150	191	708	ENSP00000317714	108	147	298	0.004	42	17	23	2	6
unique_2032	150	191	708	ENSP00000378447	106	145	296	0.005	42	17	23	2	6
unique_2044	311	398	7897	ENSP00000414544	702	805	821	1.20e-04	104	31	57	16	1
unique_2087	13	140	301	ENSP00000415187	45	165	808	3.38e-14	129	49	71	9	69
unique_2087	48	220	301	ENSP00000415187	36	199	808	7.40e-11	175	54	108	13	69
unique_2087	13	133	301	ENSP00000415187	323	433	808	9.51e-10	123	45	64	14	69
unique_2087	84	172	301	ENSP00000415187	306	389	808	5.23e-06	90	31	52	7	69
unique_2087	68	139	301	ENSP00000360763	111	173	274	1.28e-07	72	27	36	9	24
unique_2087	68	139	301	ENSP00000307843	111	173	274	1.28e-07	72	27	36	9	24
unique_2087	91	133	301	ENSP00000318820	785	829	934	0.002	46	18	24	4	14
unique_2103	158	224	439	ENSP00000427898	23	103	365	0.010	81	24	43	14	15
unique_2103	158	224	439	ENSP00000344844	23	103	365	0.010	81	24	43	14	15
unique_2175	267	434	1297	ENSP00000358310	712	876	1168	0.005	175	49	109	17	13
unique_2189	40	108	168	ENSP00000332659	20	92	361	0.003	76	24	42	10	41
unique_2230	1228	1276	3269	ENSP00000358997	310	361	713	0.004	55	22	24	9	1
unique_2230	1233	1275	3269	ENSP00000351908	784	824	1375	0.005	43	15	26	2	1
unique_2244	172	248	8641	ENSP00000414544	738	816	821	0.001	80	31	45	4	1
unique_2247	85	131	1462	ENSP00000366267	425	471	573	0.010	47	15	32	0	3
unique_2274	7	46	102	ENSP00000474709	411	450	479	4.27e-04	41	17	22	2	39
unique_2308	81	109	364	ENSP00000474709	412	440	479	5.93e-04	29	15	14	0	8
unique_2311	811	873	1291	ENSP00000351908	861	926	1375	8.61e-06	66	28	35	3	8
unique_2311	370	412	1291	ENSP00000351908	783	826	1375	0.001	44	15	28	1	8
unique_2311	313	439	1291	ENSP00000414914	538	656	807	8.67e-05	132	31	83	18	10
unique_2311	372	410	1291	ENSP00000301178	654	692	895	0.002	39	13	26	0	3
unique_2313	350	464	598	ENSP00000351908	783	881	1375	5.32e-08	117	36	61	20	19
unique_2313	210	460	598	ENSP00000358997	211	420	713	5.36e-05	255	63	143	49	42
unique_2325	286	588	642	ENSP00000318585	81	409	502	9.90e-14	347	84	201	62	47
unique_2341	511	650	1744	ENSP00000351908	684	824	1375	2.63e-09	144	40	97	7	8
unique_2341	504	654	1744	ENSP00000358997	209	364	713	1.25e-04	158	39	110	9	9
unique_2341	502	764	1744	ENSP00000301178	531	828	895	2.60e-04	301	68	192	41	15
unique_2374	194	383	3194	ENSP00000351908	686	881	1375	1.18e-13	198	53	135	10	6
unique_2374	194	379	3194	ENSP00000358997	218	420	713	5.30e-13	206	59	124	23	6
unique_2374	194	393	3194	ENSP00000414914	478	705	807	4.38e-11	234	61	133	40	6
unique_2374	190	372	3194	ENSP00000390477	209	403	477	2.67e-07	207	57	114	36	6
unique_2374	190	372	3194	ENSP00000397550	209	403	488	2.03e-06	207	57	114	36	6
unique_2380	1	82	270	ENSP00000414544	719	804	821	1.17e-04	86	26	56	4	30
unique_2405	57	270	478	ENSP00000351908	724	939	1375	7.78e-19	218	62	150	6	45
unique_2405	2	264	478	ENSP00000414914	464	745	807	8.01e-14	290	73	182	35	55
unique_2405	14	208	478	ENSP00000301178	544	743	895	2.99e-12	205	46	144	15	41
unique_2405	53	162	478	ENSP00000358997	254	363	713	5.33e-07	118	36	66	16	23
unique_2405	82	208	478	ENSP00000373574	272	409	504	2.08e-04	143	37	85	21	27
unique_2405	82	223	478	ENSP00000397550	277	442	488	0.002	171	42	95	34	30
unique_2405	82	208	478	ENSP00000390477	277	414	477	0.004	143	35	87	21	27
unique_2407	9	229	296	ENSP00000351908	686	905	1375	6.11e-25	228	80	133	15	75
unique_2407	9	214	296	ENSP00000414914	478	708	807	7.59e-14	235	64	138	33	70
unique_2407	7	207	296	ENSP00000301178	540	757	895	8.83e-12	219	53	147	19	68
unique_2407	8	197	296	ENSP00000358997	217	421	713	1.54e-10	206	53	136	17	64
unique_2407	7	242	296	ENSP00000390477	211	470	477	6.10e-07	276	65	155	56	80
unique_2407	6	196	296	ENSP00000373574	205	416	504	1.78e-06	218	60	125	33	65
unique_2407	7	194	296	ENSP00000397550	211	414	488	3.56e-06	219	53	120	46	64
unique_2410	9	254	282	ENSP00000351908	686	933	1375	1.25e-40	250	83	161	6	87
unique_2410	2	199	282	ENSP00000414914	471	690	807	1.56e-16	221	55	142	24	70
unique_2410	7	203	282	ENSP00000301178	540	750	895	6.15e-15	212	48	148	16	70
unique_2410	9	195	282	ENSP00000358997	218	416	713	6.03e-14	199	52	135	12	66
unique_2410	6	204	282	ENSP00000373574	205	426	504	2.51e-11	233	56	132	45	71
unique_2410	7	197	282	ENSP00000390477	211	414	477	4.49e-08	215	49	131	35	68
unique_2410	7	197	282	ENSP00000397550	211	414	488	5.52e-08	215	49	131	35	68
unique_2440	310	473	1076	ENSP00000415187	283	435	808	4.43e-33	164	73	80	11	48
unique_2440	289	483	1076	ENSP00000415187	70	255	808	1.80e-24	201	65	115	21	48
unique_2440	756	1004	1076	ENSP00000415187	45	250	808	8.32e-23	255	85	115	55	48
unique_2440	753	1047	1076	ENSP00000415187	83	347	808	1.84e-21	325	95	140	90	48
unique_2440	778	967	1076	ENSP00000415187	297	450	808	2.03e-20	194	69	81	44	48
unique_2440	265	474	1076	ENSP00000415187	84	356	808	2.73e-13	285	69	129	87	48
unique_2440	754	1047	1076	ENSP00000415187	126	427	808	2.77e-13	334	80	182	72	48
unique_2440	289	390	1076	ENSP00000415187	305	443	808	3.26e-13	143	44	54	45	48
unique_2440	333	391	1076	ENSP00000411023	130	185	294	2.10e-08	60	26	29	5	15
unique_2440	904	961	1076	ENSP00000411023	130	183	294	5.27e-05	58	22	32	4	15
unique_2440	374	433	1076	ENSP00000411023	130	185	294	2.45e-04	61	22	33	6	15
unique_2440	333	391	1076	ENSP00000398893	130	185	294	2.10e-08	60	26	29	5	15
unique_2440	904	961	1076	ENSP00000398893	130	183	294	5.27e-05	58	22	32	4	15
unique_2440	374	433	1076	ENSP00000398893	130	185	294	2.45e-04	61	22	33	6	15
unique_2440	333	391	1076	ENSP00000405502	130	185	294	2.10e-08	60	26	29	5	15
unique_2440	904	961	1076	ENSP00000405502	130	183	294	5.27e-05	58	22	32	4	15
unique_2440	374	433	1076	ENSP00000405502	130	185	294	2.45e-04	61	22	33	6	15
unique_2440	333	391	1076	ENSP00000416366	130	185	294	2.10e-08	60	26	29	5	15
unique_2440	904	961	1076	ENSP00000416366	130	183	294	5.27e-05	58	22	32	4	15
unique_2440	374	433	1076	ENSP00000416366	130	185	294	2.45e-04	61	22	33	6	15
unique_2440	333	391	1076	ENSP00000407236	130	185	294	2.13e-08	60	26	29	5	15
unique_2440	904	961	1076	ENSP00000407236	130	183	294	5.37e-05	58	22	32	4	15
unique_2440	374	433	1076	ENSP00000407236	130	185	294	2.43e-04	61	22	33	6	15
unique_2440	314	390	1076	ENSP00000360763	101	177	274	3.20e-07	82	31	41	10	13
unique_2440	374	426	1076	ENSP00000360763	123	172	274	7.69e-04	54	19	30	5	13
unique_2440	778	803	1076	ENSP00000360763	152	177	274	0.007	26	15	11	0	13
unique_2440	314	390	1076	ENSP00000307843	101	177	274	3.20e-07	82	31	41	10	13
unique_2440	374	426	1076	ENSP00000307843	123	172	274	7.69e-04	54	19	30	5	13
unique_2440	778	803	1076	ENSP00000307843	152	177	274	0.007	26	15	11	0	13
unique_2440	291	391	1076	ENSP00000318820	767	840	934	5.97e-05	106	34	35	37	13
unique_2440	389	433	1076	ENSP00000318820	794	840	934	0.009	48	20	24	4	13
unique_2440	365	394	1076	ENSP00000353013	262	291	491	5.22e-04	30	16	14	0	3
unique_2441	416	515	607	ENSP00000351908	784	881	1375	6.55e-05	104	32	62	10	16
unique_2475	475	538	1489	ENSP00000341682	84	143	888	0.002	64	24	36	4	4
unique_2477	228	266	377	ENSP00000390477	94	132	477	0.010	39	13	26	0	10
unique_2477	228	266	377	ENSP00000397550	94	132	488	0.010	39	13	26	0	10
unique_2490	273	367	2965	ENSP00000414544	728	814	821	1.57e-04	95	27	60	8	3
unique_2514	764	886	2519	ENSP00000414544	725	820	821	1.76e-04	126	38	55	33	5
unique_2538	30	84	177	ENSP00000475084	588	644	1549	0.004	58	22	32	4	31
unique_2541	2	268	1405	ENSP00000414914	471	764	807	4.23e-20	299	78	184	37	19
unique_2541	7	243	1405	ENSP00000351908	684	926	1375	5.59e-17	250	71	159	20	17
unique_2541	5	216	1405	ENSP00000301178	538	765	895	2.05e-14	232	58	150	24	15
unique_2541	2	251	1405	ENSP00000373574	201	487	504	7.05e-14	298	76	163	59	18
unique_2541	4	203	1405	ENSP00000397550	208	435	488	9.29e-11	241	63	124	54	14
unique_2541	4	194	1405	ENSP00000390477	208	413	477	9.42e-10	219	58	120	41	14
unique_2541	9	197	1405	ENSP00000358997	218	420	713	1.97e-09	213	57	122	34	13
unique_2557	191	224	817	ENSP00000474709	411	445	479	0.005	35	16	18	1	4
unique_2559	54	114	4123	ENSP00000341682	579	645	888	5.37e-04	67	21	40	6	1
unique_2563	1074	1147	1151	ENSP00000344998	124	205	342	0.008	85	30	41	14	6
unique_2569	301	412	544	ENSP00000436744	317	430	886	3.52e-04	116	33	77	6	21
unique_2569	301	412	544	ENSP00000354785	371	484	942	3.59e-04	116	33	77	6	21
unique_2569	301	412	544	ENSP00000436543	371	484	934	4.04e-04	116	33	77	6	21
unique_2569	301	412	544	ENSP00000432623	48	161	640	4.72e-04	116	33	77	6	21
unique_2570	147	199	221	ENSP00000475084	828	880	1549	0.002	53	17	36	0	24
unique_2585	468	872	1113	ENSP00000478255	147	491	1281	1.34e-30	409	113	228	68	48
unique_2585	977	1100	1113	ENSP00000478255	502	623	1281	1.07e-28	125	62	59	4	48
unique_2585	974	1103	1113	ENSP00000478255	1144	1271	1281	4.09e-27	130	61	67	2	48
unique_2585	790	872	1113	ENSP00000478255	1052	1134	1281	5.32e-20	83	43	40	0	48
unique_2585	468	655	1113	ENSP00000478255	788	994	1281	8.43e-06	210	52	133	25	48
unique_2585	1007	1103	1113	ENSP00000494609	1177	1272	1326	9.76e-10	97	30	66	1	25
unique_2585	907	1094	1113	ENSP00000494609	445	622	1326	1.48e-08	198	53	115	30	25
unique_2585	804	869	1113	ENSP00000494609	1071	1135	1326	8.12e-06	66	23	42	1	25
unique_2585	791	872	1113	ENSP00000494609	428	496	1326	3.94e-04	82	24	45	13	25
unique_2585	973	1081	1113	ENSP00000003084	518	622	1481	1.36e-07	110	34	70	6	20
unique_2585	790	873	1113	ENSP00000003084	440	510	1481	6.10e-07	84	26	45	13	20
unique_2585	763	869	1113	ENSP00000003084	1206	1304	1481	1.19e-04	107	28	71	8	20
unique_2591	1160	1215	1475	ENSP00000342112	893	944	1350	2.16e-04	58	27	23	8	4
unique_2602	279	327	1497	ENSP00000351908	760	811	1375	0.002	52	20	29	3	9
unique_2602	111	196	1497	ENSP00000351908	685	769	1375	0.003	86	22	63	1	9
unique_2629	85	138	282	ENSP00000421006	124	182	617	4.93e-04	60	24	29	7	19
unique_2657	370	805	1559	ENSP00000496171	44	493	600	5.46e-80	460	150	276	34	28
unique_2657	370	805	1559	ENSP00000494346	44	493	600	5.46e-80	460	150	276	34	28
unique_2657	370	805	1559	ENSP00000494778	44	493	600	5.46e-80	460	150	276	34	28
unique_2657	370	805	1559	ENSP00000287766	44	493	600	5.46e-80	460	150	276	34	28
unique_2707	1513	1576	1603	ENSP00000003084	366	430	1481	5.79e-04	65	22	42	1	4
unique_2718	239	344	1742	ENSP00000351908	730	839	1375	1.68e-13	110	42	64	4	9
unique_2718	1578	1620	1742	ENSP00000351908	838	882	1375	1.54e-04	45	18	25	2	9
unique_2718	231	337	1742	ENSP00000414914	522	645	807	8.82e-06	124	28	79	17	6
unique_2718	213	332	1742	ENSP00000358997	237	363	713	1.32e-04	127	35	85	7	7
unique_2718	214	334	1742	ENSP00000301178	562	697	895	1.92e-04	136	30	91	15	7
unique_2718	212	360	1742	ENSP00000390477	231	386	477	0.002	163	39	103	21	9
unique_2718	212	360	1742	ENSP00000397550	231	386	488	0.006	163	39	103	21	9
unique_2726	58	327	2020	ENSP00000358997	204	521	713	1.26e-30	320	99	169	52	13
unique_2726	31	258	2020	ENSP00000351908	650	880	1375	3.89e-13	242	72	145	25	11
unique_2726	28	252	2020	ENSP00000373574	175	408	504	5.56e-13	245	63	151	31	11
unique_2726	70	254	2020	ENSP00000301178	542	744	895	1.35e-12	210	61	117	32	9
unique_2726	61	252	2020	ENSP00000390477	204	413	477	2.42e-12	214	60	128	26	10
unique_2726	70	332	2020	ENSP00000414914	478	756	807	5.08e-12	297	70	175	52	13
unique_2726	61	252	2020	ENSP00000397550	204	413	488	1.11e-11	214	60	128	26	10
unique_2771	375	472	558	ENSP00000351908	784	887	1375	1.92e-08	106	34	62	10	18
unique_2771	247	482	558	ENSP00000414914	472	706	807	9.87e-06	258	61	152	45	42
unique_2771	246	472	558	ENSP00000397550	206	439	488	1.27e-04	263	64	134	65	41
unique_2771	246	460	558	ENSP00000390477	206	413	477	2.62e-04	239	57	127	55	39
unique_2772	320	417	503	ENSP00000351908	784	887	1375	3.31e-08	106	34	62	10	19
unique_2772	192	427	503	ENSP00000414914	472	706	807	5.26e-06	256	61	154	41	47
unique_2772	335	417	503	ENSP00000397550	331	439	488	1.59e-04	112	32	48	32	17
unique_2772	335	405	503	ENSP00000390477	331	413	477	8.22e-04	86	25	43	18	14
unique_2809	104	269	323	ENSP00000301178	650	800	895	3.44e-07	168	41	108	19	51
unique_2809	14	212	323	ENSP00000351908	686	881	1375	6.18e-07	210	53	132	25	62
unique_2809	6	215	323	ENSP00000414914	470	698	807	3.91e-06	242	55	142	45	65
unique_2813	19	479	530	ENSP00000217420	7	477	526	2.91e-10	491	101	340	50	87
unique_2813	121	516	530	ENSP00000381634	59	477	488	9.32e-07	431	90	294	47	75
unique_2828	721	931	934	ENSP00000414914	566	752	807	2.28e-17	219	66	113	40	41
unique_2828	459	626	934	ENSP00000414914	397	567	807	3.50e-04	177	50	112	15	41
unique_2828	732	934	934	ENSP00000301178	632	810	895	3.29e-14	206	56	120	30	22
unique_2828	754	868	934	ENSP00000351908	787	884	1375	8.07e-09	118	38	57	23	12
unique_2828	741	930	934	ENSP00000373574	293	492	504	9.85e-09	216	56	118	42	39
unique_2828	456	628	934	ENSP00000373574	141	291	504	8.30e-04	178	50	96	32	39
unique_2828	721	862	934	ENSP00000358997	290	421	713	4.01e-08	145	47	82	16	27
unique_2828	522	627	934	ENSP00000358997	201	301	713	5.63e-04	108	30	69	9	27
unique_2828	508	628	934	ENSP00000390477	189	296	477	1.69e-05	126	36	67	23	28
unique_2828	749	889	934	ENSP00000390477	306	456	477	3.48e-05	167	47	78	42	28
unique_2828	508	654	934	ENSP00000397550	189	319	488	2.63e-05	152	42	84	26	30
unique_2828	749	878	934	ENSP00000397550	306	445	488	3.58e-05	157	43	70	44	30
unique_2848	298	524	1542	ENSP00000351908	716	933	1375	1.57e-20	232	70	143	19	15
unique_2848	290	471	1542	ENSP00000414914	506	696	807	3.53e-08	211	57	105	49	12
unique_2848	302	411	1542	ENSP00000358997	254	364	713	8.89e-07	116	33	72	11	7
unique_2848	298	546	1542	ENSP00000390477	238	472	477	2.15e-04	273	70	141	62	16
unique_2848	298	472	1542	ENSP00000397550	238	425	488	3.66e-04	202	56	105	41	11
unique_2848	332	433	1542	ENSP00000373574	273	381	504	0.003	118	37	56	25	7
unique_2876	667	1085	1230	ENSP00000378364	94	527	591	7.19e-90	450	195	208	47	34
unique_2876	667	1085	1230	ENSP00000449200	94	527	598	1.43e-89	450	195	208	47	34
unique_2889	1	517	525	ENSP00000478255	162	626	1281	2.42e-43	534	148	300	86	98
unique_2889	275	517	525	ENSP00000478255	1031	1271	1281	6.84e-41	247	85	152	10	98
unique_2889	276	517	525	ENSP00000494609	1038	1273	1326	9.36e-20	247	67	164	16	46
unique_2889	295	507	525	ENSP00000494609	426	622	1326	6.03e-19	214	63	133	18	46
unique_2889	295	494	525	ENSP00000003084	439	622	1481	1.17e-15	201	53	130	18	41
unique_2889	296	510	525	ENSP00000003084	1226	1435	1481	8.06e-13	216	57	152	7	41
unique_2923	2343	2472	2492	ENSP00000414544	700	815	821	1.92e-04	131	39	76	16	5
unique_2940	172	710	1145	ENSP00000341682	51	553	888	1.17e-48	543	142	357	44	47
unique_2942	149	375	975	ENSP00000494609	413	615	1326	1.61e-12	231	62	137	32	23
unique_2942	161	323	975	ENSP00000494609	1054	1208	1326	0.004	176	44	98	34	23
unique_2942	166	369	975	ENSP00000478255	409	610	1281	2.99e-09	218	57	131	30	28
unique_2942	121	390	975	ENSP00000478255	1004	1267	1281	5.03e-08	295	81	158	56	28
unique_2942	166	375	975	ENSP00000003084	440	628	1481	1.39e-06	216	51	132	33	22
unique_2942	166	347	975	ENSP00000003084	1226	1400	1481	2.09e-04	192	48	117	27	22
unique_2978	749	987	1007	ENSP00000351908	684	939	1375	6.23e-13	268	70	157	41	24
unique_2978	744	982	1007	ENSP00000414914	471	746	807	1.52e-06	295	70	150	75	24
unique_2978	741	938	1007	ENSP00000373574	198	408	504	2.94e-05	222	51	136	35	20
unique_2978	751	938	1007	ENSP00000390477	213	413	477	2.58e-04	220	54	115	51	19
unique_2978	751	938	1007	ENSP00000397550	213	413	488	0.001	220	54	115	51	19
unique_3051	251	476	553	ENSP00000414914	472	688	807	3.91e-05	245	51	147	47	41
unique_3099	2152	2318	4919	ENSP00000415187	514	682	808	4.14e-09	185	58	93	34	13
unique_3099	1531	1700	4919	ENSP00000415187	515	662	808	2.86e-06	177	50	91	36	13
unique_3099	1409	1552	4919	ENSP00000415187	515	662	808	1.05e-04	162	46	84	32	13
unique_3099	1474	1634	4919	ENSP00000415187	491	665	808	1.66e-04	181	53	102	26	13
unique_3099	1580	1755	4919	ENSP00000415187	493	662	808	3.38e-04	193	56	97	40	13
unique_3099	3035	3143	4919	ENSP00000415187	575	678	808	5.95e-04	111	32	70	9	13
unique_3100	688	890	993	ENSP00000351908	685	893	1375	3.59e-24	213	68	131	14	20
unique_3100	660	891	993	ENSP00000414914	447	709	807	2.49e-12	264	70	161	33	23
unique_3100	667	871	993	ENSP00000301178	522	742	895	1.17e-11	226	60	140	26	21
unique_3100	689	874	993	ENSP00000358997	218	420	713	6.51e-09	205	54	130	21	19
unique_3100	681	871	993	ENSP00000373574	200	408	504	3.20e-08	218	60	122	36	19
unique_3100	688	850	993	ENSP00000390477	212	386	477	2.71e-07	178	47	113	18	16
unique_3100	688	878	993	ENSP00000397550	212	433	488	4.68e-07	226	57	130	39	19
unique_3129	84	412	566	ENSP00000351908	685	1014	1375	2.43e-23	345	92	222	31	58
unique_3129	76	288	566	ENSP00000301178	533	758	895	1.74e-12	234	62	143	29	38
unique_3129	76	282	566	ENSP00000414914	469	697	807	1.22e-11	235	62	139	34	37
unique_3129	71	271	566	ENSP00000373574	194	406	504	2.99e-09	226	56	132	38	36
unique_3129	51	271	566	ENSP00000390477	178	411	477	5.38e-09	251	65	139	47	39
unique_3129	51	271	566	ENSP00000397550	178	411	488	1.20e-08	251	65	139	47	39
unique_3129	85	293	566	ENSP00000358997	218	438	713	1.69e-05	232	55	143	34	37
unique_3154	718	908	1157	ENSP00000351908	750	944	1375	1.13e-16	201	61	124	16	17
unique_3154	737	898	1157	ENSP00000414914	586	746	807	2.86e-08	171	42	110	19	14
unique_3156	98	236	782	ENSP00000351908	736	881	1375	1.04e-10	151	39	95	17	18
unique_3156	116	250	782	ENSP00000414914	579	709	807	6.73e-09	140	41	85	14	17
unique_3160	81	327	536	ENSP00000351908	686	933	1375	7.31e-24	258	83	154	21	46
unique_3160	79	297	536	ENSP00000301178	540	773	895	6.58e-14	240	64	149	27	41
unique_3160	42	289	536	ENSP00000414914	445	710	807	1.21e-13	277	70	167	40	46
unique_3160	78	265	536	ENSP00000373574	205	406	504	1.49e-10	212	56	122	34	35
unique_3160	81	274	536	ENSP00000397550	213	433	488	1.58e-09	233	60	122	51	36
unique_3160	81	265	536	ENSP00000390477	213	411	477	6.31e-09	211	55	118	38	35
unique_3160	80	270	536	ENSP00000358997	217	420	713	7.15e-07	209	50	136	23	36
unique_3182	153	225	827	ENSP00000296420	112	185	262	0.007	76	23	48	5	9
unique_3209	2280	2388	2576	ENSP00000414544	724	820	821	2.37e-05	109	30	67	12	8
unique_3209	2310	2400	2576	ENSP00000414544	729	820	821	4.31e-05	95	33	55	7	8
unique_3209	1089	1165	2576	ENSP00000414544	724	806	821	1.55e-04	85	29	46	10	8
unique_3209	1090	1161	2576	ENSP00000414544	747	820	821	7.71e-04	76	26	44	6	8
unique_3209	2306	2419	2576	ENSP00000414544	698	820	821	0.003	125	35	77	13	8
unique_3214	519	536	1250	ENSP00000261601	106	123	495	0.005	18	12	6	0	1
unique_3256	38	303	575	ENSP00000301178	538	807	895	2.43e-07	293	68	175	50	46
unique_3256	38	256	575	ENSP00000414914	474	721	807	6.73e-07	257	58	152	47	38
unique_3256	42	183	575	ENSP00000351908	686	829	1375	2.21e-05	148	38	100	10	25
unique_3259	2733	2888	3568	ENSP00000414914	594	754	807	1.27e-11	169	50	98	21	4
unique_3259	2653	2829	3568	ENSP00000358997	247	418	713	5.82e-08	188	52	109	27	5
unique_3259	2660	2823	3568	ENSP00000301178	580	737	895	1.16e-07	170	46	106	18	5
unique_3259	2728	2824	3568	ENSP00000373574	294	404	504	8.36e-06	111	33	64	14	3
unique_3259	2728	2824	3568	ENSP00000390477	299	409	477	1.23e-05	111	36	61	14	3
unique_3259	2728	2824	3568	ENSP00000397550	299	409	488	1.51e-05	111	36	61	14	3
unique_3287	1528	1790	2132	ENSP00000351908	671	939	1375	3.82e-18	284	82	166	36	12
unique_3287	1534	1732	2132	ENSP00000301178	538	751	895	4.20e-14	219	56	138	25	9
unique_3287	1537	1728	2132	ENSP00000358997	217	421	713	4.34e-11	214	56	127	31	9
unique_3287	1559	1732	2132	ENSP00000414914	506	696	807	1.87e-10	199	51	115	33	8
unique_3287	1536	1747	2132	ENSP00000373574	206	430	504	1.84e-09	236	57	144	35	10
unique_3287	1525	1726	2132	ENSP00000390477	200	415	477	1.70e-07	232	61	125	46	9
unique_3287	1525	1726	2132	ENSP00000397550	200	415	488	2.98e-07	232	61	125	46	9
unique_3287	79	178	2132	ENSP00000475084	822	918	1549	2.65e-06	100	28	69	3	5
unique_3288	40	227	339	ENSP00000415187	30	213	808	1.40e-14	195	66	111	18	60
unique_3288	24	175	339	ENSP00000415187	60	204	808	4.60e-12	161	58	78	25	60
unique_3288	74	227	339	ENSP00000415187	297	442	808	1.49e-09	156	46	98	12	60
unique_3288	26	175	339	ENSP00000415187	297	433	808	2.25e-09	155	56	76	23	60
unique_3288	125	186	339	ENSP00000360763	123	179	274	0.003	64	24	31	9	18
unique_3288	125	186	339	ENSP00000307843	123	179	274	0.003	64	24	31	9	18
unique_3291	42	118	147	ENSP00000359426	655	727	851	0.009	78	22	50	6	52
unique_3291	42	118	147	ENSP00000436127	656	728	852	0.010	78	22	50	6	52
unique_3291	42	118	147	ENSP00000212355	656	728	852	0.010	78	22	50	6	52
unique_3294	168	355	806	ENSP00000351908	770	881	1375	4.48e-07	188	42	70	76	23
unique_3294	170	239	806	ENSP00000414914	586	642	807	5.34e-05	70	24	33	13	9
unique_3322	316	426	6072	ENSP00000414544	723	818	821	1.14e-07	111	36	60	15	2
unique_3322	341	447	6072	ENSP00000414544	725	816	821	1.30e-04	110	37	52	21	2
unique_3322	279	429	6072	ENSP00000411355	81	232	1307	0.006	161	42	100	19	2
unique_3363	86	287	385	ENSP00000351908	768	970	1375	6.42e-21	206	60	139	7	52
unique_3363	9	191	385	ENSP00000414914	523	690	807	4.71e-15	189	49	113	27	48
unique_3363	78	248	385	ENSP00000301178	621	799	895	1.16e-10	186	45	119	22	44
unique_3363	96	188	385	ENSP00000390477	302	413	477	1.05e-08	115	37	53	25	24
unique_3363	96	188	385	ENSP00000397550	302	413	488	1.38e-08	115	37	53	25	24
unique_3363	81	188	385	ENSP00000373574	281	408	504	5.13e-08	129	39	68	22	28
unique_3363	8	187	385	ENSP00000358997	251	416	713	2.66e-06	194	47	105	42	47
unique_3369	4152	4265	5298	ENSP00000415187	585	692	808	5.27e-05	115	34	73	8	14
unique_3369	2074	2257	5298	ENSP00000415187	481	662	808	7.27e-05	199	60	107	32	14
unique_3369	2156	2261	5298	ENSP00000415187	505	633	808	8.46e-05	130	42	63	25	14
unique_3369	3330	3499	5298	ENSP00000415187	518	678	808	5.52e-04	175	48	108	19	14
unique_3369	2594	2765	5298	ENSP00000415187	515	674	808	0.002	179	50	103	26	14
unique_3369	1965	2045	5298	ENSP00000415187	575	661	808	0.010	87	25	56	6	14
unique_3382	3209	3422	4607	ENSP00000411355	30	234	1307	3.96e-05	217	45	157	15	5
unique_3402	572	732	782	ENSP00000478255	409	587	1281	8.41e-12	179	57	104	18	51
unique_3402	206	408	782	ENSP00000478255	408	587	1281	1.26e-06	219	53	111	55	51
unique_3402	678	732	782	ENSP00000478255	1176	1232	1281	2.45e-06	57	24	31	2	51
unique_3402	213	443	782	ENSP00000478255	1058	1275	1281	6.84e-06	257	61	131	65	51
unique_3402	569	736	782	ENSP00000003084	437	610	1481	2.60e-08	187	40	115	32	55
unique_3402	545	709	782	ENSP00000003084	1201	1377	1481	4.76e-06	180	46	116	18	55
unique_3402	204	372	782	ENSP00000003084	1223	1377	1481	5.46e-06	172	50	102	20	55
unique_3402	340	442	782	ENSP00000003084	547	637	1481	1.97e-04	104	28	62	14	55
unique_3402	573	717	782	ENSP00000494609	428	574	1326	1.88e-06	159	44	89	26	38
unique_3402	339	413	782	ENSP00000494609	533	597	1326	2.52e-05	75	26	39	10	38
unique_3402	167	240	782	ENSP00000494609	1025	1090	1326	5.39e-04	77	27	36	14	38
unique_3414	60	167	176	ENSP00000475084	823	932	1549	4.15e-08	111	28	79	4	61
unique_3427	172	279	1063	ENSP00000351908	789	877	1375	1.89e-04	109	31	57	21	10
unique_3427	157	290	1063	ENSP00000358997	309	435	713	0.004	139	37	85	17	13
unique_3431	170	384	492	ENSP00000351908	750	968	1375	4.00e-18	226	72	136	18	44
unique_3431	199	313	492	ENSP00000414914	596	709	807	8.69e-11	118	34	77	7	23
unique_3431	172	308	492	ENSP00000301178	618	759	895	1.84e-08	146	37	96	13	28
unique_3431	161	298	492	ENSP00000390477	268	419	477	1.01e-07	158	43	89	26	28
unique_3431	161	298	492	ENSP00000397550	268	419	488	2.39e-07	158	43	89	26	28
unique_3431	172	308	492	ENSP00000358997	286	433	713	5.16e-07	152	43	90	19	28
unique_3431	156	292	492	ENSP00000373574	259	408	504	2.14e-04	156	38	93	25	28
unique_3432	97	266	347	ENSP00000415187	41	201	808	2.67e-13	175	56	100	19	69
unique_3432	56	230	347	ENSP00000415187	44	214	808	5.83e-13	182	55	109	18	69
unique_3432	74	230	347	ENSP00000415187	294	443	808	3.14e-10	159	47	101	11	69
unique_3432	28	179	347	ENSP00000415187	297	435	808	1.30e-08	154	48	89	17	69
unique_3432	105	221	347	ENSP00000415187	286	394	808	6.73e-06	118	40	68	10	69
unique_3432	26	145	347	ENSP00000318820	754	896	934	1.15e-06	146	42	75	29	46
unique_3432	118	183	347	ENSP00000318820	756	835	934	1.13e-05	80	27	39	14	46
unique_3432	128	188	347	ENSP00000360763	123	179	274	1.80e-05	62	23	33	6	18
unique_3432	128	188	347	ENSP00000307843	123	179	274	1.80e-05	62	23	33	6	18
unique_3432	128	183	347	ENSP00000411023	130	180	294	2.11e-04	56	20	31	5	16
unique_3432	128	183	347	ENSP00000398893	130	180	294	2.11e-04	56	20	31	5	16
unique_3432	128	183	347	ENSP00000407236	130	180	294	2.11e-04	56	20	31	5	16
unique_3432	128	183	347	ENSP00000405502	130	180	294	2.11e-04	56	20	31	5	16
unique_3432	128	183	347	ENSP00000416366	130	180	294	2.11e-04	56	20	31	5	16
unique_3433	84	278	400	ENSP00000351908	685	881	1375	1.12e-22	204	63	125	16	49
unique_3433	69	283	400	ENSP00000390477	198	425	477	3.77e-13	239	66	138	35	54
unique_3433	69	271	400	ENSP00000397550	198	413	488	1.61e-11	227	63	129	35	51
unique_3433	197	332	400	ENSP00000373574	325	483	504	1.20e-07	163	46	86	31	34
unique_3435	1898	2003	2014	ENSP00000414914	658	759	807	4.95e-06	107	28	73	6	5
unique_3437	31	232	404	ENSP00000351908	685	881	1375	2.41e-21	212	65	122	25	50
unique_3437	23	240	404	ENSP00000301178	533	758	895	1.14e-11	235	58	151	26	54
unique_3437	23	234	404	ENSP00000414914	469	697	807	1.42e-10	241	55	145	41	52
unique_3437	10	223	404	ENSP00000390477	191	411	477	2.48e-06	238	59	138	41	53
unique_3437	10	223	404	ENSP00000397550	191	411	488	3.71e-06	238	59	138	41	53
unique_3437	32	181	404	ENSP00000358997	218	362	713	3.21e-05	165	43	87	35	37
unique_3448	5	44	71	ENSP00000439140	295	336	356	0.009	42	15	25	2	56
unique_3448	5	44	71	ENSP00000444928	295	336	356	0.009	42	15	25	2	56
unique_3449	150	221	3027	ENSP00000358997	268	346	713	0.002	79	26	46	7	2
unique_3458	59	128	1010	ENSP00000316029	1464	1533	2542	0.008	70	23	47	0	7
unique_3487	55	246	581	ENSP00000351908	685	878	1375	2.00e-19	201	61	124	16	33
unique_3487	54	255	581	ENSP00000414914	476	700	807	6.66e-15	228	60	139	29	35
unique_3487	37	240	581	ENSP00000390477	197	411	477	8.86e-15	230	65	124	41	35
unique_3487	37	240	581	ENSP00000397550	197	411	488	1.26e-14	230	65	124	41	35
unique_3487	55	240	581	ENSP00000373574	207	406	504	3.77e-13	212	57	117	38	32
unique_3487	45	240	581	ENSP00000301178	529	740	895	9.57e-11	218	53	137	28	34
unique_3487	39	246	581	ENSP00000358997	205	421	713	9.95e-10	231	56	138	37	36
unique_3521	46	106	150	ENSP00000267082	125	173	799	0.001	61	23	26	12	41
unique_3596	218	512	609	ENSP00000479496	161	443	957	7.71e-12	322	79	177	66	48
unique_3614	69	348	542	ENSP00000351908	685	956	1375	3.84e-20	288	70	194	24	52
unique_3614	123	275	542	ENSP00000414914	535	697	807	9.36e-05	173	46	97	30	28
unique_3623	861	1130	1241	ENSP00000479496	191	453	957	3.29e-12	304	71	158	75	22
unique_3624	115	213	1593	ENSP00000411355	86	181	1307	0.010	103	32	60	11	6
unique_3625	158	517	571	ENSP00000217420	111	477	526	1.88e-09	382	81	264	37	63
unique_3625	72	242	571	ENSP00000381634	1	150	488	1.65e-05	172	43	106	23	30
unique_3661	18	231	493	ENSP00000351908	678	883	1375	8.41e-13	221	58	141	22	43
unique_3661	24	283	493	ENSP00000414914	476	740	807	1.06e-05	283	63	179	41	53
unique_3661	99	220	493	ENSP00000390477	276	411	477	6.60e-05	139	37	82	20	25
unique_3661	99	220	493	ENSP00000397550	276	411	488	1.06e-04	139	37	82	20	25
unique_3661	138	220	493	ENSP00000301178	659	740	895	0.001	83	21	61	1	17
unique_3661	99	220	493	ENSP00000373574	271	406	504	0.003	140	35	83	22	25
unique_3662	996	1092	1213	ENSP00000321646	193	287	790	8.84e-07	100	31	61	8	13
unique_3662	645	710	1213	ENSP00000321646	207	275	790	2.41e-06	69	28	38	3	13
unique_3673	1612	1659	3601	ENSP00000261601	418	464	495	0.003	48	17	30	1	1
unique_3704	293	540	630	ENSP00000414914	457	688	807	9.89e-07	273	57	150	66	39
unique_3704	448	546	630	ENSP00000351908	782	881	1375	4.07e-06	104	28	67	9	16
unique_3704	464	537	630	ENSP00000390477	330	411	477	7.43e-04	82	24	50	8	12
unique_3704	464	546	630	ENSP00000397550	330	433	488	7.68e-04	104	27	56	21	13
unique_3704	411	507	630	ENSP00000358997	277	391	713	0.001	117	32	63	22	15
unique_3726	383	454	2495	ENSP00000414544	739	818	821	0.001	80	23	49	8	3
unique_3759	367	525	540	ENSP00000350699	143	296	313	4.20e-31	159	62	92	5	29
unique_3777	134	388	603	ENSP00000351908	686	944	1375	6.61e-25	263	81	170	12	42
unique_3777	132	369	603	ENSP00000301178	540	814	895	1.04e-10	283	68	162	53	39
unique_3777	132	375	603	ENSP00000414914	476	743	807	5.86e-10	276	69	167	40	40
unique_3777	134	325	603	ENSP00000397550	213	434	488	2.14e-07	233	63	118	52	32
unique_3777	134	315	603	ENSP00000390477	213	411	477	7.68e-07	210	58	113	39	30
unique_3777	134	315	603	ENSP00000373574	208	406	504	2.89e-06	206	51	124	31	30
unique_3777	130	320	603	ENSP00000358997	214	420	713	3.21e-05	212	53	133	26	32
unique_3777	449	537	603	ENSP00000475084	802	892	1549	7.80e-05	91	26	63	2	15
unique_3829	1042	1295	1476	ENSP00000351908	686	939	1375	2.50e-17	267	79	162	26	17
unique_3829	1036	1289	1476	ENSP00000414914	472	745	807	1.58e-16	279	67	182	30	17
unique_3829	1007	1266	1476	ENSP00000301178	498	791	895	3.25e-13	299	72	183	44	18
unique_3829	1029	1246	1476	ENSP00000390477	200	427	477	2.62e-09	242	63	141	38	15
unique_3829	1029	1234	1476	ENSP00000397550	200	417	488	1.08e-08	230	59	135	36	14
unique_3829	1412	1474	1476	ENSP00000475084	824	885	1549	5.94e-06	63	26	36	1	4
unique_3829	1157	1228	1476	ENSP00000373574	326	406	504	1.09e-04	84	25	44	15	5
unique_3841	18	156	168	ENSP00000475084	756	918	1549	1.05e-09	164	45	93	26	83
unique_3846	153	347	662	ENSP00000396460	47	226	574	6.37e-05	201	44	130	27	29
unique_3846	153	347	662	ENSP00000412717	47	226	574	6.37e-05	201	44	130	27	29
unique_3878	49	133	205	ENSP00000351908	785	876	1375	1.58e-08	93	32	52	9	41
unique_3878	62	192	205	ENSP00000390477	330	473	477	4.49e-06	148	44	83	21	64
unique_3878	48	133	205	ENSP00000301178	653	744	895	6.51e-05	93	25	60	8	42
unique_3878	50	133	205	ENSP00000414914	600	689	807	8.06e-05	91	24	59	8	41
unique_3878	62	131	205	ENSP00000397550	330	413	488	3.23e-04	84	27	43	14	34
unique_3936	488	573	697	ENSP00000327599	148	234	294	0.002	90	28	55	7	12
unique_3943	199	432	512	ENSP00000479496	201	434	957	2.13e-10	266	71	131	64	46
unique_4004	374	533	555	ENSP00000396460	401	552	574	2.56e-06	165	47	100	18	49
unique_4004	19	132	555	ENSP00000396460	33	149	574	3.94e-05	118	31	82	5	49
unique_4004	374	533	555	ENSP00000412717	401	552	574	2.56e-06	165	47	100	18	49
unique_4004	19	132	555	ENSP00000412717	33	149	574	3.94e-05	118	31	82	5	49
unique_4007	19	563	567	ENSP00000396460	33	552	574	9.44e-11	575	136	354	85	96
unique_4007	19	563	567	ENSP00000412717	33	552	574	9.44e-11	575	136	354	85	96
unique_4018	110	211	216	ENSP00000414544	725	819	821	4.32e-04	105	30	62	13	48
unique_4018	108	196	216	ENSP00000414544	741	819	821	0.001	89	26	53	10	48
unique_4070	128	519	683	ENSP00000415187	49	433	808	6.62e-12	416	108	253	55	64
unique_4070	136	478	683	ENSP00000415187	93	438	808	4.81e-07	385	94	210	81	64
unique_4070	228	566	683	ENSP00000415187	62	433	808	3.29e-06	395	97	219	79	64
unique_4151	1358	1735	2268	ENSP00000467244	51	399	641	7.60e-21	393	94	240	59	17
unique_4203	50	118	296	ENSP00000504641	568	646	790	1.67e-04	79	32	37	10	23
unique_4203	50	118	296	ENSP00000502882	568	646	799	1.75e-04	79	32	37	10	23
unique_4203	50	118	296	ENSP00000504444	568	646	799	1.75e-04	79	32	37	10	23
unique_4203	50	118	296	ENSP00000504508	568	646	826	1.82e-04	79	32	37	10	23
unique_4203	125	199	296	ENSP00000296575	594	666	701	0.003	75	26	47	2	48
unique_4203	40	106	296	ENSP00000296575	602	669	701	0.003	69	26	40	3	48
unique_4264	126	249	498	ENSP00000260197	1030	1173	2215	0.003	152	38	78	36	25
unique_4287	203	450	540	ENSP00000414914	457	688	807	6.52e-07	273	58	149	66	46
unique_4287	358	456	540	ENSP00000351908	782	881	1375	3.26e-06	104	29	66	9	18
unique_4287	374	470	540	ENSP00000397550	330	442	488	3.17e-04	118	29	63	26	18
unique_4287	321	417	540	ENSP00000358997	277	391	713	7.69e-04	117	33	62	22	18
unique_4287	374	447	540	ENSP00000390477	330	411	477	8.13e-04	82	23	51	8	14
unique_4325	83	124	124	ENSP00000385017	56	96	1508	0.005	42	16	25	1	34
unique_4366	787	878	974	ENSP00000351908	784	874	1375	1.10e-07	96	29	58	9	9
unique_4366	802	886	974	ENSP00000301178	668	750	895	0.006	86	20	62	4	9
unique_4437	2457	2669	3001	ENSP00000415187	35	256	808	1.10e-11	240	70	125	45	7
unique_4437	2493	2639	3001	ENSP00000415187	306	434	808	5.42e-11	150	45	81	24	7
unique_4437	2487	2645	3001	ENSP00000415187	192	362	808	3.52e-06	179	47	104	28	7
unique_4437	2506	2550	3001	ENSP00000318820	794	839	934	2.83e-07	46	22	23	1	3
unique_4437	2602	2646	3001	ENSP00000318820	794	839	934	1.30e-04	47	22	22	3	3
unique_4437	2556	2646	3001	ENSP00000360763	98	177	274	9.09e-06	94	31	46	17	5
unique_4437	2492	2552	3001	ENSP00000360763	122	179	274	3.44e-05	62	24	33	5	5
unique_4437	2556	2646	3001	ENSP00000307843	98	177	274	9.09e-06	94	31	46	17	5
unique_4437	2492	2552	3001	ENSP00000307843	122	179	274	3.44e-05	62	24	33	5	5
unique_4468	18	554	574	ENSP00000396460	21	555	574	0.0	537	296	239	2	94
unique_4468	18	554	574	ENSP00000412717	21	555	574	0.0	537	296	239	2	94
unique_4478	219	563	563	ENSP00000351908	686	973	1375	5.35e-13	355	91	187	77	61
unique_4478	213	518	563	ENSP00000414914	472	746	807	4.04e-07	329	64	188	77	54
unique_4478	219	359	563	ENSP00000358997	218	362	713	1.66e-05	146	40	100	6	25
unique_4478	215	418	563	ENSP00000301178	538	754	895	8.69e-05	219	48	154	17	36
unique_4478	202	384	563	ENSP00000390477	196	384	477	2.39e-04	199	52	121	26	33
unique_4478	202	384	563	ENSP00000397550	196	384	488	7.46e-04	199	52	121	26	33
unique_4514	470	722	2227	ENSP00000351908	686	940	1375	6.40e-18	264	74	170	20	11
unique_4514	486	670	2227	ENSP00000301178	560	758	895	6.04e-08	203	50	131	22	8
unique_4514	459	648	2227	ENSP00000390477	202	400	477	6.81e-06	205	53	131	21	9
unique_4514	459	648	2227	ENSP00000397550	202	400	488	1.75e-05	205	53	131	21	9
unique_4514	2101	2217	2227	ENSP00000475084	822	937	1549	5.58e-04	123	35	75	13	5
unique_4549	660	722	1472	ENSP00000321646	211	275	790	0.001	70	25	33	12	4
unique_4570	925	1028	2564	ENSP00000414544	738	820	821	6.55e-05	106	33	48	25	4
unique_4570	964	1028	2564	ENSP00000414544	737	802	821	7.96e-05	69	29	33	7	4
unique_4570	975	1030	2564	ENSP00000414544	729	786	821	2.39e-04	60	26	28	6	4
unique_4587	161	251	420	ENSP00000411355	70	159	1307	0.007	91	22	68	1	22
unique_4597	112	326	359	ENSP00000414914	478	713	807	2.07e-16	247	69	135	43	60
unique_4597	111	306	359	ENSP00000351908	685	881	1375	2.69e-16	205	63	125	17	55
unique_4597	112	273	359	ENSP00000358997	218	394	713	2.81e-13	179	46	114	19	45
unique_4597	107	297	359	ENSP00000390477	208	411	477	1.44e-11	211	56	128	27	53
unique_4597	107	297	359	ENSP00000397550	208	411	488	2.48e-11	211	56	128	27	53
unique_4597	110	297	359	ENSP00000373574	206	406	504	7.14e-11	204	50	135	19	52
unique_4597	112	306	359	ENSP00000301178	542	750	895	1.98e-10	218	51	135	32	54
unique_4643	80	656	666	ENSP00000396460	13	555	574	1.87e-119	578	204	338	36	87
unique_4643	80	656	666	ENSP00000412717	13	555	574	1.87e-119	578	204	338	36	87
unique_4649	987	1218	1446	ENSP00000478255	403	570	1281	4.70e-05	233	63	104	66	18
unique_4649	657	688	1446	ENSP00000478255	1176	1207	1281	0.003	32	16	16	0	18
unique_4649	993	1029	1446	ENSP00000478255	1052	1087	1281	0.008	37	16	20	1	18
unique_4649	1176	1230	1446	ENSP00000003084	1345	1398	1481	7.06e-04	56	25	28	3	7
unique_4649	346	396	1446	ENSP00000003084	428	476	1481	0.008	51	20	29	2	7
unique_4649	985	1026	1446	ENSP00000494609	421	460	1326	0.003	42	18	22	2	9
unique_4649	636	716	1446	ENSP00000494609	517	597	1326	0.008	84	26	52	6	9
unique_4669	243	369	434	ENSP00000351908	782	891	1375	0.001	133	29	75	29	29
unique_4722	463	698	949	ENSP00000351908	685	926	1375	4.76e-24	245	83	150	12	25
unique_4722	449	698	949	ENSP00000301178	527	793	895	5.80e-15	267	63	187	17	26
unique_4722	453	698	949	ENSP00000414914	467	738	807	1.47e-13	277	66	175	36	26
unique_4722	408	649	949	ENSP00000390477	163	413	477	5.82e-10	266	71	156	39	26
unique_4722	408	649	949	ENSP00000397550	163	413	488	2.31e-09	266	71	156	39	26
unique_4722	451	657	949	ENSP00000373574	195	426	504	2.53e-09	240	58	141	41	22
unique_4722	464	668	949	ENSP00000358997	218	437	713	8.29e-09	222	58	145	19	22
unique_4723	232	487	490	ENSP00000344477	21	210	215	4.33e-27	256	75	115	66	52
unique_4786	58	206	211	ENSP00000414544	699	819	821	6.68e-04	152	36	82	34	71
unique_4809	281	381	493	ENSP00000351908	780	882	1375	4.70e-10	105	34	65	6	20
unique_4809	253	370	493	ENSP00000414914	569	684	807	1.08e-08	124	37	73	14	24
unique_4809	240	410	493	ENSP00000301178	595	766	895	7.30e-07	187	43	113	31	35
unique_4811	257	445	511	ENSP00000351908	732	931	1375	6.69e-25	201	71	117	13	37
unique_4811	205	395	511	ENSP00000414914	478	694	807	3.85e-16	219	60	129	30	37
unique_4811	192	452	511	ENSP00000301178	527	805	895	6.27e-11	282	61	197	24	51
unique_4811	205	394	511	ENSP00000358997	218	421	713	1.59e-09	211	54	129	28	37
unique_4811	199	369	511	ENSP00000390477	207	386	477	5.28e-07	192	49	110	33	33
unique_4811	203	402	511	ENSP00000373574	206	430	504	1.28e-06	232	57	136	39	39
unique_4811	199	390	511	ENSP00000397550	207	413	488	1.40e-06	219	54	126	39	38
unique_4834	52	167	260	ENSP00000432876	45	161	248	5.01e-04	120	29	84	7	45
unique_4960	539	653	1909	ENSP00000358997	280	389	713	3.83e-06	120	35	70	15	6
unique_4960	574	629	1909	ENSP00000414914	585	640	807	1.01e-04	56	18	38	0	3
unique_4960	589	631	1909	ENSP00000351908	786	829	1375	1.09e-04	44	16	27	1	5
unique_4960	713	769	1909	ENSP00000351908	842	901	1375	0.002	60	20	37	3	5
unique_4960	576	631	1909	ENSP00000301178	642	697	895	0.002	56	14	42	0	3
unique_4960	553	628	1909	ENSP00000390477	260	357	477	0.004	103	28	43	32	4
unique_4960	599	628	1909	ENSP00000397550	328	357	488	0.006	30	14	16	0	2
unique_4973	12	109	238	ENSP00000414544	711	808	821	0.006	105	33	58	14	41
unique_4988	1019	1198	1670	ENSP00000361027	477	685	1085	0.004	214	54	121	39	11
unique_4991	268	394	552	ENSP00000351908	794	938	1375	5.31e-07	152	41	79	32	23
unique_4991	273	360	552	ENSP00000390477	331	423	477	5.65e-07	98	30	53	15	16
unique_4991	273	351	552	ENSP00000397550	331	414	488	6.19e-07	89	28	46	15	14
unique_4991	273	351	552	ENSP00000373574	326	409	504	1.04e-04	89	24	50	15	14
unique_5002	43	167	311	ENSP00000357150	6	134	334	0.002	130	35	89	6	40
unique_5025	295	751	1029	ENSP00000496171	82	515	600	7.96e-10	468	88	335	45	44
unique_5025	295	751	1029	ENSP00000494346	82	515	600	7.96e-10	468	88	335	45	44
unique_5025	295	751	1029	ENSP00000494778	82	515	600	7.96e-10	468	88	335	45	44
unique_5025	295	751	1029	ENSP00000287766	82	515	600	7.96e-10	468	88	335	45	44
unique_5032	732	821	997	ENSP00000321646	206	296	790	0.010	92	25	64	3	9
unique_5057	168	221	229	ENSP00000435933	51	104	142	1.84e-09	54	24	30	0	24
unique_5057	169	221	229	ENSP00000054666	14	66	101	4.60e-06	53	20	33	0	23
unique_5058	219	462	681	ENSP00000351908	686	933	1375	1.27e-22	253	76	163	14	36
unique_5058	216	424	681	ENSP00000414914	475	710	807	8.76e-13	239	67	139	33	31
unique_5058	207	460	681	ENSP00000301178	530	798	895	2.82e-12	275	65	183	27	37
unique_5058	219	400	681	ENSP00000373574	208	406	504	1.08e-06	208	53	120	35	27
unique_5058	556	655	681	ENSP00000475084	824	929	1549	4.32e-06	106	24	76	6	15
unique_5058	219	382	681	ENSP00000390477	213	386	477	4.83e-04	187	50	101	36	24
unique_5058	219	410	681	ENSP00000397550	213	434	488	6.88e-04	236	58	120	58	28
unique_5078	59	311	374	ENSP00000318585	66	320	502	7.13e-07	271	60	177	34	68
unique_5079	156	248	652	ENSP00000396460	47	143	574	1.97e-08	97	30	63	4	14
unique_5079	156	248	652	ENSP00000412717	47	143	574	1.97e-08	97	30	63	4	14
unique_5086	298	421	608	ENSP00000415187	63	171	808	1.38e-04	127	36	70	21	26
unique_5086	262	416	608	ENSP00000415187	303	443	808	4.43e-04	159	42	95	22	26
unique_5112	195	488	570	ENSP00000261601	106	461	495	1.70e-04	383	87	180	116	52
unique_5113	397	436	611	ENSP00000380964	43	78	172	0.004	40	19	17	4	7
unique_5125	755	964	1014	ENSP00000479496	245	452	957	7.66e-05	239	58	121	60	21
unique_5172	1152	1408	2811	ENSP00000351908	665	926	1375	1.04e-22	268	83	168	17	9
unique_5172	1172	1360	2811	ENSP00000414914	478	688	807	1.80e-14	215	54	131	30	7
unique_5172	1172	1363	2811	ENSP00000358997	218	421	713	4.71e-08	208	50	138	20	7
unique_5172	1172	1374	2811	ENSP00000301178	542	758	895	5.65e-08	222	50	148	24	7
unique_5172	1172	1366	2811	ENSP00000373574	208	425	504	1.34e-06	230	62	121	47	7
unique_5172	1171	1359	2811	ENSP00000390477	212	413	477	2.33e-05	217	55	119	43	7
unique_5172	1171	1359	2811	ENSP00000397550	212	413	488	9.35e-05	217	55	119	43	7
unique_5199	86	203	310	ENSP00000420525	689	797	802	0.002	123	33	71	19	38
unique_5210	8	203	350	ENSP00000351908	685	881	1375	4.11e-26	201	63	129	9	56
unique_5210	9	215	350	ENSP00000414914	478	706	807	6.31e-14	235	65	136	34	59
unique_5210	1	166	350	ENSP00000358997	211	380	713	8.66e-11	175	48	113	14	47
unique_5210	7	196	350	ENSP00000390477	211	413	477	1.59e-08	212	55	126	31	54
unique_5210	7	196	350	ENSP00000397550	211	413	488	1.79e-08	212	55	126	31	54
unique_5210	6	218	350	ENSP00000373574	205	444	504	3.42e-08	252	70	131	51	61
unique_5210	9	205	350	ENSP00000301178	542	752	895	2.91e-04	224	51	133	40	56
unique_5227	997	1256	1364	ENSP00000479496	197	453	957	2.72e-11	280	70	167	43	19
unique_5266	1637	1701	2130	ENSP00000351908	786	851	1375	1.61e-09	66	29	36	1	3
unique_5266	1635	1677	2130	ENSP00000414914	598	640	807	3.11e-07	43	15	28	0	2
unique_5266	1641	1678	2130	ENSP00000358997	325	364	713	5.83e-05	40	18	20	2	2
unique_5266	1624	1677	2130	ENSP00000301178	642	695	895	2.75e-04	54	17	37	0	3
unique_5266	1652	1714	2130	ENSP00000390477	333	399	477	3.47e-04	70	21	39	10	3
unique_5266	1652	1714	2130	ENSP00000397550	333	399	488	4.80e-04	70	21	39	10	3
unique_5266	1652	1701	2130	ENSP00000373574	328	381	504	0.010	57	20	27	10	2
unique_5285	138	349	811	ENSP00000478255	402	611	1281	3.56e-16	220	65	137	18	26
unique_5285	138	333	811	ENSP00000478255	1045	1236	1281	1.61e-15	201	62	125	14	26
unique_5285	146	326	811	ENSP00000003084	1227	1400	1481	1.02e-07	188	47	120	21	26
unique_5285	146	354	811	ENSP00000003084	441	628	1481	0.003	211	48	138	25	26
unique_5285	145	378	811	ENSP00000494609	427	639	1326	2.09e-07	237	50	160	27	29
unique_5305	142	307	547	ENSP00000301178	532	713	895	4.81e-12	182	43	123	16	30
unique_5305	138	369	547	ENSP00000414914	465	690	807	3.09e-11	257	64	137	56	42
unique_5305	147	366	547	ENSP00000351908	683	874	1375	1.09e-10	225	62	125	38	40
unique_5305	150	304	547	ENSP00000358997	218	374	713	0.002	161	37	114	10	28
unique_5318	133	282	332	ENSP00000320625	10	131	414	0.008	150	36	86	28	45
unique_5364	1	52	112	ENSP00000504303	26	81	449	0.005	56	15	37	4	46
unique_5364	1	52	112	ENSP00000486498	26	81	449	0.005	56	15	37	4	46
unique_5364	1	52	112	ENSP00000429036	26	81	449	0.005	56	15	37	4	46
unique_5364	1	52	112	ENSP00000355747	26	81	449	0.005	56	15	37	4	46
unique_5364	1	52	112	ENSP00000355746	26	81	449	0.005	56	15	37	4	46
unique_5379	541	645	2074	ENSP00000414544	712	820	821	1.81e-05	110	40	64	6	6
unique_5379	513	629	2074	ENSP00000414544	703	819	821	0.004	122	42	70	10	6
unique_5389	195	280	282	ENSP00000378447	203	289	296	6.11e-05	87	23	63	1	30
unique_5389	195	280	282	ENSP00000317714	205	291	298	1.06e-04	87	23	63	1	30
unique_5395	146	240	368	ENSP00000434849	55	156	514	0.002	102	31	64	7	45
unique_5395	196	311	368	ENSP00000434849	42	132	514	0.002	116	32	59	25	45
unique_5395	187	313	368	ENSP00000489447	93	270	421	0.003	179	42	84	53	35
unique_5398	3713	3796	4195	ENSP00000414544	729	811	821	8.20e-04	85	26	56	3	2
unique_5401	51	251	392	ENSP00000351908	685	881	1375	1.05e-27	211	71	116	24	51
unique_5401	48	265	392	ENSP00000414914	474	708	807	8.33e-12	257	72	124	61	56
unique_5401	48	244	392	ENSP00000301178	538	742	895	3.71e-11	210	49	143	18	50
unique_5401	51	244	392	ENSP00000373574	207	408	504	1.12e-06	215	55	126	34	49
unique_5401	52	248	392	ENSP00000358997	218	421	713	1.77e-05	217	52	132	33	50
unique_5401	51	244	392	ENSP00000390477	212	413	477	0.002	218	48	130	40	49
unique_5401	51	244	392	ENSP00000397550	212	413	488	0.005	218	48	130	40	49
unique_5413	376	589	639	ENSP00000414914	488	747	807	9.58e-07	267	61	146	60	33
unique_5413	392	589	639	ENSP00000301178	568	802	895	1.40e-05	238	57	138	43	31
unique_5413	483	622	639	ENSP00000373574	328	463	504	7.01e-04	158	38	80	40	22
unique_5413	476	546	639	ENSP00000351908	794	871	1375	0.001	78	24	47	7	11
unique_5413	480	543	639	ENSP00000390477	330	407	477	0.003	79	25	38	16	10
unique_5413	480	543	639	ENSP00000397550	330	407	488	0.005	82	27	33	22	10
unique_5417	174	503	665	ENSP00000351908	664	964	1375	3.87e-18	345	88	198	59	50
unique_5417	184	490	665	ENSP00000414914	474	778	807	2.37e-10	353	85	174	94	46
unique_5417	184	428	665	ENSP00000301178	538	757	895	3.91e-05	259	56	150	53	37
unique_5417	178	420	665	ENSP00000390477	203	431	477	1.20e-04	272	65	135	72	37
unique_5417	178	412	665	ENSP00000397550	203	413	488	1.65e-04	254	60	132	62	35
unique_5417	380	471	665	ENSP00000373574	369	482	504	0.002	115	37	54	24	14
unique_5460	526	796	797	ENSP00000478255	410	645	1281	6.90e-23	271	75	161	35	61
unique_5460	510	780	797	ENSP00000478255	1037	1274	1281	7.08e-23	272	79	158	35	61
unique_5460	163	359	797	ENSP00000478255	146	341	1281	3.95e-08	205	52	136	17	61
unique_5460	505	778	797	ENSP00000494609	404	632	1326	3.14e-14	278	65	160	53	35
unique_5460	505	784	797	ENSP00000494609	1037	1277	1326	4.55e-10	280	66	175	39	35
unique_5460	519	704	797	ENSP00000003084	1220	1390	1481	2.81e-12	187	54	116	17	31
unique_5460	523	766	797	ENSP00000003084	438	633	1481	1.59e-11	244	58	138	48	31
unique_5466	703	794	810	ENSP00000414544	719	820	821	4.13e-04	102	37	55	10	12
unique_5466	719	798	810	ENSP00000414544	729	806	821	0.002	86	34	38	14	12
unique_5482	220	707	1036	ENSP00000496171	47	479	600	8.56e-56	496	148	277	71	47
unique_5482	220	707	1036	ENSP00000494346	47	479	600	8.56e-56	496	148	277	71	47
unique_5482	220	707	1036	ENSP00000494778	47	479	600	8.56e-56	496	148	277	71	47
unique_5482	220	707	1036	ENSP00000287766	47	479	600	8.56e-56	496	148	277	71	47
unique_5487	314	350	1113	ENSP00000474709	403	442	479	3.50e-04	40	19	18	3	6
unique_5487	355	387	1113	ENSP00000474709	411	444	479	0.010	34	15	18	1	6
unique_5518	1423	1578	4500	ENSP00000351908	725	881	1375	6.80e-19	159	56	98	5	3
unique_5518	1451	1571	4500	ENSP00000301178	618	742	895	4.47e-12	125	35	86	4	3
unique_5518	1416	1587	4500	ENSP00000414914	516	704	807	8.09e-11	189	48	124	17	4
unique_5518	1449	1571	4500	ENSP00000373574	273	408	504	4.78e-04	142	35	82	25	3
unique_5518	1390	1576	4500	ENSP00000358997	235	422	713	0.001	201	47	127	27	4
unique_5519	132	189	220	ENSP00000435933	59	116	142	3.33e-11	58	21	37	0	26
unique_5519	132	189	220	ENSP00000054666	21	78	101	2.33e-07	58	17	41	0	26
unique_5521	244	504	710	ENSP00000351908	685	949	1375	5.94e-20	271	76	179	16	37
unique_5521	240	451	710	ENSP00000414914	473	711	807	5.25e-12	244	64	143	37	30
unique_5521	241	451	710	ENSP00000301178	538	766	895	1.37e-11	233	64	143	26	30
unique_5521	227	426	710	ENSP00000373574	192	406	504	9.65e-08	228	59	128	41	28
unique_5521	240	444	710	ENSP00000397550	208	443	488	2.25e-07	252	66	123	63	29
unique_5521	240	409	710	ENSP00000390477	208	387	477	5.64e-07	196	55	99	42	24
unique_5521	236	431	710	ENSP00000358997	209	420	713	2.95e-06	216	60	132	24	28
unique_5538	2124	2409	2461	ENSP00000351908	717	938	1375	7.77e-18	297	79	132	86	12
unique_5538	2108	2406	2461	ENSP00000414914	503	747	807	3.34e-08	317	66	161	90	12
unique_5538	2107	2351	2461	ENSP00000358997	233	421	713	2.04e-06	252	60	122	70	10
unique_5538	2139	2215	2461	ENSP00000390477	256	343	477	7.83e-05	89	31	45	13	3
unique_5538	2139	2215	2461	ENSP00000397550	256	343	488	1.94e-04	89	31	45	13	3
unique_5550	77	106	1105	ENSP00000474709	411	440	479	4.21e-05	30	17	13	0	3
unique_5551	1600	1971	3956	ENSP00000351908	639	949	1375	1.32e-09	403	95	185	123	9
unique_5551	1786	1844	3956	ENSP00000390477	328	392	477	7.36e-04	65	22	37	6	1
unique_5551	1786	1855	3956	ENSP00000397550	328	403	488	0.001	76	23	47	6	2
unique_5551	1790	1956	3956	ENSP00000414914	614	746	807	0.004	168	33	99	36	4
unique_5559	117	272	774	ENSP00000351908	671	827	1375	6.04e-12	160	46	107	7	26
unique_5559	381	422	774	ENSP00000351908	838	881	1375	0.001	44	18	24	2	26
unique_5559	132	296	774	ENSP00000358997	218	381	713	1.93e-08	172	48	109	15	21
unique_5559	127	272	774	ENSP00000414914	473	640	807	2.04e-06	170	39	105	26	23
unique_5559	388	422	774	ENSP00000414914	660	695	807	0.007	36	15	20	1	23
unique_5559	95	272	774	ENSP00000301178	518	695	895	4.53e-05	196	47	113	36	23
unique_5559	122	271	774	ENSP00000390477	203	357	477	2.19e-04	161	39	105	17	19
unique_5559	122	271	774	ENSP00000397550	203	357	488	6.70e-04	161	39	105	17	19
unique_5569	142	360	1598	ENSP00000351908	725	929	1375	4.41e-14	226	60	138	28	14
unique_5569	99	359	1598	ENSP00000301178	540	795	895	7.55e-11	284	72	161	51	16
unique_5569	101	386	1598	ENSP00000414914	478	766	807	1.63e-09	308	75	192	41	18
unique_5569	67	311	1598	ENSP00000358997	183	421	713	1.38e-08	265	61	158	46	15
unique_5569	94	307	1598	ENSP00000373574	201	408	504	2.56e-05	232	57	133	42	13
unique_5569	101	307	1598	ENSP00000390477	213	413	477	4.07e-04	225	59	124	42	13
unique_5569	101	307	1598	ENSP00000397550	213	413	488	0.001	225	59	124	42	13
unique_5584	111	153	213	ENSP00000341682	758	805	888	2.29e-04	48	18	25	5	20
unique_5589	243	331	903	ENSP00000414544	725	820	821	0.001	99	41	45	13	13
unique_5589	215	315	903	ENSP00000414544	717	820	821	0.001	115	43	47	25	13
unique_5670	716	740	1309	ENSP00000351908	787	811	1375	0.006	25	12	13	0	2
unique_5675	2247	2464	2486	ENSP00000414914	525	748	807	1.23e-18	233	73	136	24	9
unique_5675	2257	2466	2486	ENSP00000301178	594	805	895	2.15e-17	218	64	140	14	8
unique_5675	2257	2411	2486	ENSP00000358997	268	425	713	9.43e-10	166	50	97	19	6
unique_5675	2319	2406	2486	ENSP00000351908	787	877	1375	9.02e-09	94	31	54	9	4
unique_5675	2303	2409	2486	ENSP00000373574	285	414	504	3.03e-07	132	39	66	27	4
unique_5675	2312	2402	2486	ENSP00000390477	304	412	477	4.31e-05	110	32	58	20	4
unique_5675	2312	2402	2486	ENSP00000397550	304	412	488	8.07e-05	110	32	58	20	4
unique_5709	211	414	1162	ENSP00000494609	430	615	1326	6.68e-16	213	66	111	36	22
unique_5709	160	416	1162	ENSP00000494609	991	1258	1326	0.008	292	63	170	59	22
unique_5709	207	420	1162	ENSP00000478255	408	616	1281	8.20e-14	224	71	128	25	19
unique_5709	208	430	1162	ENSP00000478255	1052	1275	1281	2.62e-10	233	60	154	19	19
unique_5709	208	390	1162	ENSP00000003084	1226	1403	1481	1.38e-04	191	48	122	21	18
unique_5709	219	419	1162	ENSP00000003084	451	633	1481	5.48e-04	203	44	137	22	18
unique_5710	15	216	332	ENSP00000351908	686	879	1375	1.92e-18	208	64	124	20	61
unique_5710	117	246	332	ENSP00000414914	595	728	807	5.48e-07	139	40	85	14	39
unique_5710	4	211	332	ENSP00000373574	197	408	504	8.24e-07	235	56	129	50	63
unique_5710	99	211	332	ENSP00000397550	287	413	488	6.86e-04	131	35	74	22	34
unique_5710	99	211	332	ENSP00000390477	287	413	477	8.86e-04	131	35	74	22	34
unique_5721	249	341	1115	ENSP00000495909	1913	2016	2329	0.003	106	29	62	15	8
unique_5726	1292	1371	1970	ENSP00000320709	25	102	245	0.002	80	25	53	2	9
unique_5726	1280	1365	1970	ENSP00000320709	25	105	245	0.003	90	28	49	13	9
unique_5726	1310	1389	1970	ENSP00000320709	25	105	245	0.004	84	26	51	7	9
unique_5726	1352	1431	1970	ENSP00000320709	25	102	245	0.006	80	25	53	2	9
unique_5726	1370	1458	1970	ENSP00000320709	25	108	245	0.009	89	28	56	5	9
unique_5728	826	1170	2278	ENSP00000479496	161	488	957	1.14e-11	382	92	199	91	15
unique_5737	700	885	5010	ENSP00000411355	39	224	1307	0.001	204	46	122	36	4
unique_5740	483	656	1304	ENSP00000351908	686	847	1375	3.18e-13	177	51	108	18	23
unique_5740	1023	1147	1304	ENSP00000351908	840	959	1375	8.99e-07	131	41	73	17	23
unique_5740	455	636	1304	ENSP00000358997	187	363	713	1.21e-11	192	53	114	25	14
unique_5740	469	636	1304	ENSP00000414914	464	640	807	7.38e-08	184	40	121	23	15
unique_5740	1028	1055	1304	ENSP00000414914	660	687	807	0.009	28	13	15	0	15
unique_5740	461	636	1304	ENSP00000301178	515	695	895	5.77e-05	193	44	120	29	13
unique_5740	478	635	1304	ENSP00000390477	208	357	477	0.001	168	38	102	28	12
unique_5740	478	635	1304	ENSP00000397550	208	357	488	0.002	168	38	102	28	12
unique_5752	957	1068	1224	ENSP00000260197	155	252	2215	0.002	114	32	64	18	9
unique_5779	308	462	945	ENSP00000361027	504	658	1085	1.18e-05	166	49	95	22	16
unique_5779	308	462	945	ENSP00000305557	95	249	676	7.85e-04	167	50	93	24	16
unique_5782	8	97	154	ENSP00000414544	729	820	821	1.77e-04	97	27	58	12	58
unique_5801	8	275	294	ENSP00000351908	685	947	1375	5.80e-26	273	78	180	15	91
unique_5801	9	268	294	ENSP00000414914	478	751	807	3.79e-19	283	70	181	32	88
unique_5801	7	268	294	ENSP00000301178	540	819	895	3.74e-10	284	63	195	26	89
unique_5801	6	255	294	ENSP00000373574	205	485	504	2.51e-09	298	69	164	65	85
unique_5801	9	198	294	ENSP00000358997	218	416	713	2.15e-08	202	48	139	15	65
unique_5801	8	200	294	ENSP00000397550	212	414	488	9.57e-05	220	51	125	44	66
unique_5801	8	200	294	ENSP00000390477	212	414	477	9.58e-05	220	51	125	44	66
unique_5838	73	335	336	ENSP00000317714	40	296	298	1.75e-23	265	68	187	10	78
unique_5838	158	335	336	ENSP00000378447	119	294	296	2.31e-22	179	50	125	4	53
unique_5853	1360	1578	1932	ENSP00000361027	431	646	1085	0.001	227	60	148	19	11
unique_5872	567	673	915	ENSP00000351908	786	886	1375	5.41e-14	108	38	62	8	12
unique_5872	537	668	915	ENSP00000414914	570	695	807	2.81e-10	135	43	80	12	14
unique_5872	570	665	915	ENSP00000358997	324	421	713	0.002	106	30	58	18	10
unique_5872	579	661	915	ENSP00000390477	330	413	477	0.003	92	27	48	17	9
unique_5872	579	661	915	ENSP00000397550	330	413	488	0.004	92	27	48	17	9
unique_5880	167	308	321	ENSP00000415187	71	208	808	0.003	144	41	95	8	44
unique_5908	20	262	332	ENSP00000351908	686	926	1375	1.73e-26	258	80	146	32	73
unique_5908	14	220	332	ENSP00000414914	472	695	807	1.89e-15	232	64	135	33	62
unique_5908	11	236	332	ENSP00000301178	533	766	895	1.61e-12	244	60	156	28	68
unique_5908	52	216	332	ENSP00000358997	237	420	713	2.45e-07	187	49	113	25	50
unique_5908	143	213	332	ENSP00000397550	330	413	488	3.93e-07	84	30	41	13	21
unique_5908	98	213	332	ENSP00000390477	278	413	477	5.35e-07	136	39	77	20	35
unique_5908	91	213	332	ENSP00000373574	266	408	504	1.68e-05	143	37	86	20	37
unique_5927	397	496	572	ENSP00000351908	782	881	1375	3.42e-06	105	27	68	10	17
unique_5927	378	510	572	ENSP00000390477	297	434	477	5.66e-06	141	36	94	11	23
unique_5927	401	527	572	ENSP00000414914	600	721	807	1.54e-05	131	34	84	13	22
unique_5927	378	468	572	ENSP00000397550	297	393	488	4.29e-05	99	27	62	10	16
unique_5927	414	487	572	ENSP00000373574	326	406	504	0.003	87	27	41	19	13
unique_5930	3554	3697	5223	ENSP00000411355	29	181	1307	0.003	153	38	106	9	3
unique_5995	3600	3747	4150	ENSP00000411355	24	157	1307	1.82e-07	148	38	96	14	4
unique_5995	3585	3760	4150	ENSP00000411355	31	231	1307	0.002	206	52	119	35	4
unique_5996	55	163	169	ENSP00000475084	813	928	1549	1.49e-05	118	29	78	11	64
unique_5996	66	163	169	ENSP00000475084	775	884	1549	7.75e-04	110	24	74	12	64
unique_5996	21	57	169	ENSP00000325296	629	665	806	0.004	37	15	22	0	22
unique_6015	306	482	688	ENSP00000351908	736	878	1375	4.11e-08	182	45	93	44	38
unique_6015	533	618	688	ENSP00000351908	848	926	1375	5.53e-04	90	30	45	15	38
unique_6015	358	397	688	ENSP00000414914	605	644	807	1.17e-04	40	15	25	0	6
unique_6015	252	395	688	ENSP00000301178	547	697	895	0.002	152	31	112	9	21
unique_6044	115	236	239	ENSP00000361027	448	561	1085	0.002	135	39	62	34	51
unique_6044	115	236	239	ENSP00000305557	39	152	676	0.002	135	39	62	34	51
unique_6047	212	311	387	ENSP00000351908	782	881	1375	1.47e-07	105	28	67	10	26
unique_6047	216	342	387	ENSP00000414914	600	721	807	3.18e-06	128	34	87	7	33
unique_6047	193	306	387	ENSP00000397550	297	411	488	1.57e-05	117	32	80	5	29
unique_6047	193	325	387	ENSP00000390477	297	434	477	2.63e-05	140	37	94	9	34
unique_6047	172	255	387	ENSP00000358997	274	362	713	0.004	91	28	54	9	22
unique_6051	273	394	478	ENSP00000351908	784	897	1375	0.001	124	27	85	12	26
unique_6056	35	293	782	ENSP00000351908	686	883	1375	5.03e-09	262	70	125	67	33
unique_6056	27	170	782	ENSP00000390477	205	342	477	5.47e-07	152	47	83	22	18
unique_6056	27	170	782	ENSP00000397550	205	342	488	1.92e-06	152	47	83	22	18
unique_6056	35	172	782	ENSP00000373574	208	345	504	3.54e-05	150	43	83	24	18
unique_6056	25	174	782	ENSP00000358997	208	351	713	0.004	157	44	93	20	19
unique_6109	588	648	774	ENSP00000390477	315	373	477	2.56e-04	61	20	39	2	8
unique_6109	580	628	774	ENSP00000351908	773	823	1375	3.62e-04	51	20	29	2	6
unique_6109	580	648	774	ENSP00000397550	307	373	488	4.14e-04	69	22	45	2	9
unique_6146	470	583	2550	ENSP00000414544	697	810	821	3.39e-04	121	29	78	14	4
unique_6148	918	1438	1882	ENSP00000494609	612	1037	1326	6.49e-22	532	135	280	117	67
unique_6148	597	745	1882	ENSP00000494609	427	550	1326	1.83e-17	149	52	72	25	67
unique_6148	1556	1664	1882	ENSP00000494609	1060	1166	1326	1.16e-15	109	44	63	2	67
unique_6148	24	500	1882	ENSP00000494609	10	450	1326	3.26e-11	501	95	322	84	67
unique_6148	613	744	1882	ENSP00000494609	1073	1191	1326	1.20e-07	135	41	75	19	67
unique_6148	1557	1670	1882	ENSP00000003084	1230	1339	1481	1.16e-19	114	50	60	4	47
unique_6148	594	745	1882	ENSP00000003084	437	563	1481	1.36e-19	152	54	73	25	47
unique_6148	1119	1404	1882	ENSP00000003084	908	1167	1481	1.50e-07	291	57	198	36	47
unique_6148	27	363	1882	ENSP00000003084	6	293	1481	2.25e-04	349	69	207	73	47
unique_6148	500	744	1882	ENSP00000478255	939	1190	1281	1.58e-10	266	67	164	35	19
unique_6148	520	744	1882	ENSP00000478255	361	545	1281	1.13e-09	232	62	116	54	19
unique_6148	1557	1670	1882	ENSP00000478255	413	524	1281	1.61e-09	114	34	78	2	19
unique_6148	1552	1661	1882	ENSP00000478255	1051	1162	1281	1.27e-08	112	35	75	2	19
unique_6151	277	524	708	ENSP00000351908	682	933	1375	6.67e-26	257	83	160	14	35
unique_6151	280	517	708	ENSP00000301178	541	793	895	1.34e-14	265	69	157	39	34
unique_6151	281	525	708	ENSP00000414914	478	746	807	2.47e-13	275	70	169	36	35
unique_6151	281	471	708	ENSP00000397550	213	433	488	9.89e-07	230	58	124	48	27
unique_6151	281	462	708	ENSP00000390477	213	411	477	2.95e-06	209	54	118	37	26
unique_6151	560	674	708	ENSP00000475084	739	884	1549	5.07e-05	149	40	72	37	16
unique_6164	111	402	715	ENSP00000381634	72	384	488	3.58e-16	313	73	219	21	41
unique_6189	286	419	795	ENSP00000504303	182	302	449	3.68e-07	134	33	88	13	26
unique_6189	711	780	795	ENSP00000504303	362	428	449	0.004	76	30	31	15	26
unique_6189	286	419	795	ENSP00000486498	182	302	449	3.68e-07	134	33	88	13	26
unique_6189	711	780	795	ENSP00000486498	362	428	449	0.004	76	30	31	15	26
unique_6189	286	419	795	ENSP00000429036	182	302	449	3.68e-07	134	33	88	13	26
unique_6189	711	780	795	ENSP00000429036	362	428	449	0.004	76	30	31	15	26
unique_6189	286	419	795	ENSP00000355747	182	302	449	3.68e-07	134	33	88	13	26
unique_6189	711	780	795	ENSP00000355747	362	428	449	0.004	76	30	31	15	26
unique_6189	286	419	795	ENSP00000355746	182	302	449	3.68e-07	134	33	88	13	26
unique_6189	711	780	795	ENSP00000355746	362	428	449	0.004	76	30	31	15	26
unique_6221	679	748	1381	ENSP00000369001	609	676	805	0.005	70	24	44	2	5
unique_6221	679	748	1381	ENSP00000486109	787	854	983	0.007	70	24	44	2	5
unique_6296	232	335	2613	ENSP00000414544	718	820	821	2.42e-11	112	53	42	17	5
unique_6296	255	362	2613	ENSP00000414544	710	817	821	4.20e-11	114	48	54	12	5
unique_6301	311	415	489	ENSP00000351908	782	881	1375	3.13e-09	110	36	59	15	21
unique_6301	286	354	489	ENSP00000358997	296	362	713	3.20e-07	71	28	37	6	14
unique_6301	304	415	489	ENSP00000414914	589	695	807	1.18e-04	114	29	76	9	23
unique_6301	306	415	489	ENSP00000301178	643	750	895	0.001	115	28	75	12	22
unique_6317	84	219	346	ENSP00000006724	70	191	266	0.007	143	36	79	28	39
unique_6327	23	110	240	ENSP00000421006	62	155	617	0.002	94	31	57	6	37
unique_6369	352	460	551	ENSP00000390477	294	413	477	3.72e-07	122	32	75	15	20
unique_6369	352	460	551	ENSP00000397550	294	413	488	4.72e-07	122	32	75	15	20
unique_6369	292	488	551	ENSP00000351908	733	902	1375	8.45e-05	200	46	121	33	36
unique_6369	354	474	551	ENSP00000414914	588	702	807	9.41e-05	126	33	77	16	22
unique_6371	103	429	468	ENSP00000318585	75	415	502	4.58e-14	367	89	212	66	70
unique_6403	66	193	768	ENSP00000441691	140	264	1153	2.20e-07	135	36	82	17	17
unique_6403	67	220	768	ENSP00000358310	159	310	1168	1.08e-05	157	41	108	8	20
unique_6403	445	527	768	ENSP00000348997	319	407	1341	4.36e-05	93	33	46	14	20
unique_6403	403	554	768	ENSP00000348997	919	1065	1341	5.25e-05	167	48	84	35	20
unique_6403	481	553	768	ENSP00000348997	664	734	1341	8.89e-05	83	31	30	22	20
unique_6403	408	528	768	ENSP00000348997	657	774	1341	0.002	138	45	56	37	20
unique_6413	434	980	1004	ENSP00000478255	146	610	1281	1.23e-44	554	144	314	96	55
unique_6413	724	987	1004	ENSP00000478255	1034	1262	1281	1.83e-39	264	98	131	35	55
unique_6413	725	986	1004	ENSP00000494609	1041	1262	1326	2.69e-20	271	77	136	58	26
unique_6413	728	988	1004	ENSP00000494609	408	623	1326	4.13e-13	267	64	146	57	26
unique_6413	738	974	1004	ENSP00000003084	436	622	1481	9.55e-18	238	68	118	52	56
unique_6413	415	978	1004	ENSP00000003084	928	1423	1481	8.64e-16	581	135	344	102	56
unique_6416	49	121	253	ENSP00000421006	90	163	617	2.44e-05	76	31	40	5	29
unique_6416	62	143	253	ENSP00000434849	50	151	514	1.88e-04	103	33	48	22	32
unique_6432	944	1028	1133	ENSP00000317714	98	172	298	0.008	86	23	51	12	8
unique_6436	768	836	1570	ENSP00000321646	211	281	790	0.004	75	25	40	10	4
unique_6448	108	142	146	ENSP00000397550	331	365	488	0.008	35	13	22	0	24
unique_6448	108	142	146	ENSP00000390477	331	365	477	0.009	35	13	22	0	24
unique_6449	246	343	429	ENSP00000351908	784	887	1375	8.92e-09	106	34	62	10	23
unique_6449	118	349	429	ENSP00000414914	472	702	807	3.02e-05	250	60	153	37	54
unique_6449	261	343	429	ENSP00000397550	331	439	488	0.001	112	31	49	32	19
unique_6449	261	331	429	ENSP00000390477	331	413	477	0.007	86	24	44	18	17
unique_6471	185	230	1208	ENSP00000316328	994	1039	1131	0.009	46	17	29	0	4
unique_6524	178	280	1658	ENSP00000357012	253	358	371	0.003	111	30	68	13	6
unique_6543	329	391	553	ENSP00000342112	1284	1344	1350	0.006	63	20	41	2	11
unique_6548	377	555	567	ENSP00000351908	784	953	1375	3.11e-07	185	46	118	21	32
unique_6548	379	479	567	ENSP00000414914	600	702	807	1.81e-04	106	30	68	8	18
unique_6548	368	487	567	ENSP00000397550	309	443	488	4.89e-04	139	37	79	23	21
unique_6548	368	467	567	ENSP00000390477	309	413	477	0.001	109	29	67	13	18
unique_6548	368	470	567	ENSP00000358997	310	420	713	0.007	118	30	66	22	18
unique_6548	375	467	567	ENSP00000373574	297	408	504	0.007	115	29	61	25	16
unique_6549	377	555	567	ENSP00000351908	784	953	1375	1.81e-08	190	51	108	31	32
unique_6549	379	479	567	ENSP00000414914	600	702	807	8.30e-05	106	30	68	8	18
unique_6549	363	467	567	ENSP00000390477	304	413	477	4.68e-04	115	29	71	15	19
unique_6549	363	488	567	ENSP00000397550	304	444	488	5.06e-04	148	38	81	29	22
unique_6549	341	467	567	ENSP00000373574	283	408	504	0.001	137	33	83	21	22
unique_6551	177	285	290	ENSP00000378571	47	126	474	0.002	109	32	48	29	38
unique_6551	177	285	290	ENSP00000350387	47	126	474	0.002	109	32	48	29	38
unique_6556	478	536	560	ENSP00000435933	52	110	142	7.78e-04	59	16	43	0	11
unique_6564	1701	1857	2431	ENSP00000398879	278	436	715	0.002	159	38	119	2	6
unique_6586	150	202	745	ENSP00000341682	629	687	888	0.006	59	20	33	6	7
unique_6602	91	144	1291	ENSP00000475084	815	868	1549	0.001	54	18	36	0	4
unique_6654	1011	1063	1658	ENSP00000325296	478	529	806	0.002	53	19	33	1	3
unique_6664	387	484	570	ENSP00000351908	784	887	1375	3.42e-07	106	33	63	10	17
unique_6664	259	473	570	ENSP00000414914	472	688	807	3.49e-05	232	54	146	32	38
unique_6664	402	484	570	ENSP00000397550	331	439	488	2.93e-04	112	32	48	32	15
unique_6664	402	472	570	ENSP00000390477	331	413	477	0.001	86	25	43	18	12
unique_6665	387	484	570	ENSP00000351908	784	887	1375	4.21e-08	106	34	62	10	17
unique_6665	259	494	570	ENSP00000414914	472	706	807	4.13e-06	256	61	154	41	41
unique_6665	402	484	570	ENSP00000397550	331	439	488	1.34e-04	112	32	48	32	15
unique_6665	402	472	570	ENSP00000390477	331	413	477	6.96e-04	86	25	43	18	12
unique_6666	327	424	463	ENSP00000351908	784	887	1375	1.47e-08	106	34	62	10	21
unique_6666	324	434	463	ENSP00000414914	595	706	807	7.54e-06	120	31	72	17	24
unique_6666	342	424	463	ENSP00000397550	331	439	488	4.41e-04	112	31	49	32	18
unique_6666	342	412	463	ENSP00000390477	331	413	477	0.001	86	24	44	18	15
unique_6670	396	493	579	ENSP00000351908	784	887	1375	5.16e-08	106	34	62	10	17
unique_6670	268	503	579	ENSP00000414914	472	706	807	2.59e-06	256	61	154	41	41
unique_6670	411	493	579	ENSP00000397550	331	439	488	1.53e-04	112	32	48	32	14
unique_6670	267	481	579	ENSP00000390477	206	413	477	3.98e-04	242	58	123	61	37
unique_6672	396	493	579	ENSP00000351908	784	887	1375	5.43e-08	106	34	62	10	17
unique_6672	268	503	579	ENSP00000414914	472	706	807	3.32e-06	256	61	154	41	41
unique_6672	411	493	579	ENSP00000397550	331	439	488	1.62e-04	112	32	48	32	14
unique_6672	267	481	579	ENSP00000390477	206	413	477	5.67e-04	242	59	122	61	37
unique_6681	228	1544	1544	ENSP00000478255	35	1278	1281	0.0	1347	503	711	133	85
unique_6681	244	835	1544	ENSP00000478255	711	1280	1281	1.19e-103	607	227	328	52	85
unique_6681	582	826	1544	ENSP00000494609	1041	1274	1326	3.56e-29	245	76	158	11	53
unique_6681	1264	1508	1544	ENSP00000494609	1039	1249	1326	1.11e-25	246	77	133	36	53
unique_6681	1064	1526	1544	ENSP00000494609	222	621	1326	5.52e-22	481	112	270	99	53
unique_6681	554	914	1544	ENSP00000494609	393	703	1326	1.87e-15	367	90	215	62	53
unique_6681	1129	1512	1544	ENSP00000003084	1058	1422	1481	4.16e-20	407	96	246	65	41
unique_6681	599	825	1544	ENSP00000003084	1226	1441	1481	9.04e-18	227	61	155	11	41
unique_6681	599	794	1544	ENSP00000003084	440	619	1481	4.50e-13	197	50	129	18	41
unique_6681	1282	1530	1544	ENSP00000003084	439	639	1481	9.62e-13	251	63	136	52	41
unique_6688	1777	1889	2850	ENSP00000414544	699	819	821	0.002	126	33	75	18	4
unique_6696	1103	1530	2156	ENSP00000415187	67	460	808	0.001	448	116	258	74	45
unique_6696	1399	2039	2156	ENSP00000415187	63	642	808	0.005	697	172	352	173	45
unique_6696	1712	2082	2156	ENSP00000415187	69	441	808	0.009	422	102	220	100	45
unique_6737	1271	1358	2490	ENSP00000385017	256	348	1508	0.005	93	26	62	5	4
unique_6769	351	372	1167	ENSP00000261601	105	126	495	2.19e-05	22	14	8	0	2
unique_6798	1356	1393	2593	ENSP00000351908	787	824	1375	2.24e-05	38	17	21	0	1
unique_6798	2102	2197	2593	ENSP00000414914	648	746	807	0.006	100	25	70	5	4
unique_6798	1367	1399	2593	ENSP00000390477	330	361	477	0.009	33	16	16	1	1
unique_6843	18	220	691	ENSP00000351908	686	881	1375	7.12e-20	213	69	117	27	29
unique_6843	16	233	691	ENSP00000414914	476	707	807	1.98e-14	247	67	136	44	32
unique_6843	4	213	691	ENSP00000373574	194	408	504	1.70e-13	228	66	131	31	30
unique_6843	4	223	691	ENSP00000301178	531	753	895	4.87e-11	237	56	150	31	32
unique_6843	17	217	691	ENSP00000358997	217	421	713	1.86e-10	221	63	122	36	29
unique_6843	4	213	691	ENSP00000390477	199	413	477	1.80e-07	239	61	125	53	30
unique_6843	4	213	691	ENSP00000397550	199	413	488	3.52e-07	239	61	125	53	30
unique_6859	936	1043	1212	ENSP00000415187	56	157	808	1.13e-14	112	47	51	14	11
unique_6859	941	1073	1212	ENSP00000415187	296	414	808	4.76e-11	137	50	65	22	11
unique_6859	967	1073	1212	ENSP00000415187	45	139	808	2.44e-08	109	37	56	16	11
unique_6859	952	1043	1212	ENSP00000415187	111	203	808	9.11e-06	95	33	57	5	11
unique_6859	968	1043	1212	ENSP00000415187	283	352	808	6.93e-05	78	28	40	10	11
unique_6859	615	882	1212	ENSP00000479496	190	454	957	8.95e-10	285	70	178	37	22
unique_6859	965	1006	1212	ENSP00000318820	794	840	934	9.13e-05	47	18	24	5	3
unique_6859	952	997	1212	ENSP00000360763	123	167	274	0.001	46	18	27	1	4
unique_6859	952	997	1212	ENSP00000307843	123	167	274	0.001	46	18	27	1	4
unique_6863	593	636	1518	ENSP00000460252	90	132	293	0.008	44	20	23	1	3
unique_6873	11	237	2879	ENSP00000351908	706	938	1375	4.11e-23	236	76	148	12	8
unique_6873	25	175	2879	ENSP00000301178	583	742	895	1.07e-17	164	48	99	17	5
unique_6873	17	178	2879	ENSP00000414914	513	690	807	1.40e-14	179	52	109	18	6
unique_6873	25	177	2879	ENSP00000358997	257	419	713	4.29e-14	164	46	106	12	5
unique_6873	6	175	2879	ENSP00000373574	221	408	504	1.03e-08	198	52	108	38	6
unique_6873	6	175	2879	ENSP00000390477	226	413	477	1.62e-07	197	53	108	36	6
unique_6873	6	175	2879	ENSP00000397550	226	413	488	4.13e-07	197	53	108	36	6
unique_6882	117	194	448	ENSP00000474709	395	465	479	1.37e-04	80	24	45	11	17
unique_6994	233	309	399	ENSP00000377890	100	166	582	1.77e-04	77	25	42	10	19
unique_6994	233	309	399	ENSP00000337146	129	195	611	2.03e-04	77	25	42	10	19
unique_7032	28	533	545	ENSP00000396460	41	554	574	2.25e-08	555	120	345	90	93
unique_7032	28	533	545	ENSP00000412717	41	554	574	2.25e-08	555	120	345	90	93
unique_7050	3	141	203	ENSP00000390477	294	434	477	9.37e-07	147	38	95	14	68
unique_7050	28	127	203	ENSP00000351908	782	881	1375	1.34e-06	105	27	68	10	49
unique_7050	32	158	203	ENSP00000414914	600	721	807	2.43e-06	131	34	84	13	63
unique_7050	3	99	203	ENSP00000397550	294	393	488	4.02e-06	105	29	63	13	48
unique_7050	45	118	203	ENSP00000373574	326	406	504	0.001	86	25	44	17	36
unique_7073	14	206	2095	ENSP00000351908	686	881	1375	3.90e-23	198	62	129	7	9
unique_7073	10	208	2095	ENSP00000301178	538	752	895	2.54e-16	218	59	137	22	9
unique_7073	13	203	2095	ENSP00000358997	217	421	713	9.78e-12	210	61	125	24	9
unique_7073	34	219	2095	ENSP00000414914	505	708	807	1.04e-11	207	54	129	24	9
unique_7073	10	272	2095	ENSP00000373574	204	470	504	1.06e-11	297	76	157	64	13
unique_7073	9	199	2095	ENSP00000390477	208	413	477	6.56e-11	220	64	113	43	9
unique_7073	9	199	2095	ENSP00000397550	208	413	488	1.13e-10	218	65	114	39	9
unique_7080	384	480	587	ENSP00000414914	596	688	807	2.43e-04	102	29	59	14	17
unique_7080	386	489	587	ENSP00000351908	784	884	1375	0.009	105	25	75	5	18
unique_7097	188	359	1258	ENSP00000351908	746	881	1375	7.82e-10	176	53	79	44	14
unique_7097	192	353	1258	ENSP00000414914	551	688	807	1.90e-07	163	42	95	26	13
unique_7144	27	66	348	ENSP00000474709	412	450	479	0.001	40	15	24	1	11
unique_7169	18	45	100	ENSP00000414544	623	650	821	0.008	28	12	16	0	28
unique_7181	92	186	226	ENSP00000353013	8	92	491	8.10e-04	95	31	54	10	42
unique_7182	1066	1156	4761	ENSP00000348997	313	403	1341	1.18e-04	101	40	41	20	5
unique_7182	583	637	4761	ENSP00000348997	349	408	1341	0.001	60	25	30	5	5
unique_7182	978	1128	4761	ENSP00000348997	911	1065	1341	0.003	168	53	85	30	5
unique_7182	1001	1182	4761	ENSP00000348997	872	1059	1341	0.010	203	67	100	36	5
unique_7192	31	375	378	ENSP00000451126	51	367	407	2.88e-21	358	93	211	54	91
unique_7192	31	375	378	ENSP00000333203	51	367	407	2.88e-21	358	93	211	54	91
unique_7225	257	406	1372	ENSP00000317714	79	223	298	0.002	158	36	101	21	11
unique_7225	257	406	1372	ENSP00000378447	77	221	296	0.005	158	36	101	21	11
unique_7234	1056	1116	1473	ENSP00000320709	45	107	245	0.003	63	26	35	2	4
unique_7246	83	158	3984	ENSP00000414544	751	820	821	6.97e-04	76	26	44	6	2
unique_7248	332	394	462	ENSP00000478255	527	587	1281	4.11e-04	63	23	38	2	14
unique_7252	274	614	618	ENSP00000318585	75	416	502	1.34e-17	376	96	211	69	55
unique_7275	1810	1957	2161	ENSP00000358997	310	419	713	1.37e-10	149	45	64	40	11
unique_7275	1594	1680	2161	ENSP00000358997	215	301	713	1.45e-05	89	31	54	4	11
unique_7275	1810	1990	2161	ENSP00000414914	589	715	807	1.50e-10	183	55	70	58	16
unique_7275	2098	2153	2161	ENSP00000414914	702	754	807	1.36e-04	56	18	35	3	16
unique_7275	1584	1683	2161	ENSP00000414914	465	571	807	0.001	110	26	71	13	16
unique_7275	1589	1693	2161	ENSP00000390477	205	308	477	3.89e-07	109	35	65	9	12
unique_7275	1803	1955	2161	ENSP00000390477	292	413	477	5.64e-04	165	44	66	55	12
unique_7275	1589	1693	2161	ENSP00000397550	205	308	488	1.30e-06	109	35	65	9	12
unique_7275	1803	1955	2161	ENSP00000397550	292	413	488	3.81e-04	165	44	66	55	12
unique_7275	1565	1679	2161	ENSP00000373574	185	289	504	4.66e-06	119	34	67	18	5
unique_7275	1816	1955	2161	ENSP00000301178	650	742	895	4.58e-05	140	38	55	47	9
unique_7275	2097	2159	2161	ENSP00000301178	756	811	895	0.002	63	24	32	7	9
unique_7276	29	182	241	ENSP00000351908	724	881	1375	2.52e-23	159	59	94	6	64
unique_7276	8	197	241	ENSP00000414914	505	710	807	2.94e-16	209	57	130	22	79
unique_7276	5	175	241	ENSP00000390477	228	413	477	2.36e-12	195	56	106	33	71
unique_7276	5	175	241	ENSP00000397550	228	413	488	2.85e-12	195	56	106	33	71
unique_7276	24	195	241	ENSP00000358997	253	437	713	8.38e-12	187	53	117	17	71
unique_7276	28	230	241	ENSP00000301178	583	799	895	2.47e-11	220	51	149	20	84
unique_7276	4	232	241	ENSP00000373574	222	462	504	5.32e-10	251	59	160	32	95
unique_7278	1044	1108	2419	ENSP00000504303	2	68	449	3.58e-04	71	24	37	10	3
unique_7278	1044	1108	2419	ENSP00000486498	2	68	449	3.58e-04	71	24	37	10	3
unique_7278	1044	1108	2419	ENSP00000429036	2	68	449	3.58e-04	71	24	37	10	3
unique_7278	1044	1108	2419	ENSP00000355747	2	68	449	3.58e-04	71	24	37	10	3
unique_7278	1044	1108	2419	ENSP00000355746	2	68	449	3.58e-04	71	24	37	10	3
unique_7280	325	621	968	ENSP00000479496	161	458	957	1.87e-08	326	81	188	57	31
unique_7290	136	261	1297	ENSP00000414914	505	643	807	7.04e-09	143	45	77	21	10
unique_7290	129	264	1297	ENSP00000351908	699	834	1375	1.59e-08	145	41	86	18	10
unique_7290	135	260	1297	ENSP00000301178	563	697	895	7.29e-07	141	36	84	21	10
unique_7290	133	258	1297	ENSP00000358997	233	363	713	3.02e-05	134	36	87	11	10
unique_7290	150	257	1297	ENSP00000390477	240	357	477	4.74e-05	118	35	73	10	8
unique_7290	150	257	1297	ENSP00000397550	240	357	488	6.36e-05	118	35	73	10	8
unique_7290	150	257	1297	ENSP00000373574	235	352	504	0.002	118	31	77	10	8
unique_7346	857	931	2290	ENSP00000261601	401	471	495	2.43e-05	76	26	44	6	3
unique_7353	265	615	664	ENSP00000217420	119	477	526	1.88e-10	383	90	237	56	53
unique_7353	228	625	664	ENSP00000381634	25	448	488	8.95e-08	433	88	301	44	60
unique_7358	1890	2005	2937	ENSP00000414544	701	820	821	5.07e-04	120	33	83	4	5
unique_7358	1943	2027	2937	ENSP00000414544	739	820	821	0.005	86	26	55	5	5
unique_7370	301	550	795	ENSP00000351908	685	937	1375	1.26e-21	262	76	165	21	31
unique_7370	293	491	795	ENSP00000358997	209	420	713	2.75e-10	217	57	137	23	25
unique_7370	301	511	795	ENSP00000301178	541	766	895	7.68e-10	226	54	157	15	27
unique_7370	299	490	795	ENSP00000414914	480	689	807	1.32e-07	212	48	142	22	24
unique_7370	301	488	795	ENSP00000390477	212	413	477	4.09e-07	214	56	120	38	24
unique_7370	301	488	795	ENSP00000397550	212	413	488	2.37e-06	214	56	120	38	24
unique_7370	356	488	795	ENSP00000373574	259	408	504	5.88e-06	151	39	93	19	17
unique_7385	1536	1813	2316	ENSP00000361027	447	685	1085	3.53e-04	287	75	155	57	12
unique_7408	273	337	1166	ENSP00000495909	202	266	2329	0.002	65	21	44	0	6
unique_7483	780	872	975	ENSP00000350699	150	232	313	0.002	94	28	54	12	10
unique_7513	482	848	880	ENSP00000496171	82	419	600	0.001	377	75	253	49	42
unique_7513	482	848	880	ENSP00000494346	82	419	600	0.001	377	75	253	49	42
unique_7513	482	848	880	ENSP00000494778	82	419	600	0.001	377	75	253	49	42
unique_7513	482	848	880	ENSP00000287766	82	419	600	0.001	377	75	253	49	42
unique_7551	1330	1551	1567	ENSP00000351908	686	877	1375	1.29e-07	230	60	124	46	14
unique_7551	1330	1550	1567	ENSP00000414914	478	689	807	1.97e-06	249	54	130	65	14
unique_7572	385	450	814	ENSP00000321646	207	275	790	5.43e-05	69	27	39	3	8
unique_7576	63	294	450	ENSP00000351908	659	879	1375	2.75e-19	248	70	135	43	52
unique_7576	82	310	450	ENSP00000414914	478	709	807	7.00e-12	249	68	144	37	51
unique_7576	71	243	450	ENSP00000358997	207	363	713	9.06e-09	185	54	91	40	38
unique_7576	78	289	450	ENSP00000301178	538	742	895	6.14e-08	222	53	142	27	47
unique_7576	78	289	450	ENSP00000373574	204	408	504	2.99e-07	235	63	119	53	47
unique_7576	78	289	450	ENSP00000390477	209	413	477	6.84e-07	239	65	113	61	47
unique_7576	78	289	450	ENSP00000397550	209	413	488	1.32e-06	239	65	113	61	47
unique_7595	2327	2401	2681	ENSP00000414544	738	819	821	0.001	82	26	49	7	3
unique_7617	31	396	438	ENSP00000451126	67	399	407	1.51e-18	379	97	223	59	84
unique_7617	31	396	438	ENSP00000333203	67	399	407	1.51e-18	379	97	223	59	84
unique_7638	1175	1241	1501	ENSP00000320709	45	104	245	0.004	68	25	34	9	4
unique_7668	7218	7314	7449	ENSP00000296575	452	551	701	0.010	100	26	71	3	1
unique_7677	20	81	167	ENSP00000475084	826	886	1549	0.004	62	19	42	1	37
unique_7705	1574	1676	1778	ENSP00000351908	785	882	1375	5.79e-08	105	32	64	9	6
unique_7722	880	1145	1162	ENSP00000478255	385	649	1281	3.11e-57	266	107	158	1	24
unique_7722	868	1126	1162	ENSP00000478255	1016	1275	1281	1.01e-53	264	107	148	9	24
unique_7722	879	1127	1162	ENSP00000494609	1033	1278	1326	3.99e-31	250	81	164	5	22
unique_7722	905	1135	1162	ENSP00000494609	427	640	1326	2.05e-17	232	60	153	19	22
unique_7722	906	1120	1162	ENSP00000003084	1227	1439	1481	4.69e-21	217	61	150	6	19
unique_7722	906	1115	1162	ENSP00000003084	441	637	1481	8.47e-17	211	57	139	15	19
unique_7723	172	253	369	ENSP00000421006	82	168	617	0.006	89	30	50	9	22
unique_7759	298	770	774	ENSP00000478255	192	642	1281	1.63e-61	495	162	267	66	61
unique_7759	499	750	774	ENSP00000478255	1033	1267	1281	7.22e-55	254	107	126	21	61
unique_7759	488	753	774	ENSP00000494609	1031	1272	1326	1.90e-37	266	88	154	24	37
unique_7759	537	771	774	ENSP00000494609	428	649	1326	6.46e-23	236	65	156	15	37
unique_7759	518	751	774	ENSP00000003084	1208	1438	1481	4.40e-25	234	63	168	3	30
unique_7759	536	742	774	ENSP00000003084	440	633	1481	7.56e-21	209	59	133	17	30
unique_7760	2391	2553	5664	ENSP00000415187	506	661	808	1.04e-06	173	47	99	27	15
unique_7760	3523	3634	5664	ENSP00000415187	585	691	808	8.09e-06	112	31	76	5	15
unique_7760	2864	3008	5664	ENSP00000415187	515	649	808	1.45e-05	150	48	82	20	15
unique_7760	1881	2065	5664	ENSP00000415187	515	678	808	6.32e-04	197	48	104	45	15
unique_7760	3523	3630	5664	ENSP00000415187	528	671	808	0.002	148	40	64	44	15
unique_7760	1753	1898	5664	ENSP00000415187	515	691	808	0.005	185	50	88	47	15
unique_7760	2224	2326	5664	ENSP00000415187	571	676	808	0.007	111	33	65	13	15
unique_7760	3280	3389	5664	ENSP00000479496	660	776	957	0.004	120	33	74	13	2
unique_7785	298	490	555	ENSP00000301178	617	799	895	1.07e-06	201	47	128	26	35
unique_7792	475	629	2672	ENSP00000415187	515	678	808	1.87e-05	169	46	104	19	6
unique_7797	476	561	569	ENSP00000244709	14	98	235	0.007	87	27	57	3	15
unique_7797	476	561	569	ENSP00000465345	14	98	226	0.009	87	27	57	3	15
unique_7808	446	510	1299	ENSP00000321646	211	275	790	0.003	67	22	41	4	5
unique_7821	2	145	357	ENSP00000411355	49	196	1307	0.009	154	36	102	16	40
unique_7827	6	85	2606	ENSP00000414544	739	820	821	0.003	82	26	54	2	3
unique_7838	2921	2993	3827	ENSP00000415187	572	662	808	1.19e-04	91	30	43	18	2
unique_7838	3326	3422	3827	ENSP00000479496	720	808	957	0.003	99	30	57	12	3
unique_7846	90	399	600	ENSP00000500577	9	333	416	5.34e-21	332	88	215	29	52
unique_7848	225	500	688	ENSP00000500577	82	341	416	1.02e-24	283	84	169	30	40
unique_7886	1920	2027	2705	ENSP00000414544	728	816	821	0.002	110	29	58	23	10
unique_7886	1905	1997	2705	ENSP00000414544	728	816	821	0.003	98	27	57	14	10
unique_7886	1950	2042	2705	ENSP00000414544	728	816	821	0.003	98	28	56	14	10
unique_7886	1965	2057	2705	ENSP00000414544	728	816	821	0.004	98	27	57	14	10
unique_7886	1875	1952	2705	ENSP00000414544	728	816	821	0.004	89	24	54	11	10
unique_7886	2069	2147	2705	ENSP00000414544	729	816	821	0.006	88	22	57	9	10
unique_7907	1528	1623	4533	ENSP00000414544	730	816	821	7.80e-05	104	33	46	25	2
unique_7911	90	186	192	ENSP00000475084	824	927	1549	2.04e-04	106	29	66	11	51
unique_7916	657	787	789	ENSP00000351908	813	940	1375	1.13e-05	132	34	93	5	17
unique_7960	1282	1365	2849	ENSP00000414544	737	820	821	5.62e-04	90	31	47	12	3
unique_7967	16	106	128	ENSP00000301178	468	561	895	0.009	98	25	62	11	71
unique_7972	3674	3757	4117	ENSP00000414544	737	818	821	0.007	84	23	59	2	2
unique_7982	922	988	1147	ENSP00000296575	609	669	701	1.28e-04	67	25	36	6	7
unique_7982	903	950	1147	ENSP00000296575	620	668	701	1.59e-04	49	20	28	1	7
unique_8043	572	791	927	ENSP00000351908	685	907	1375	4.99e-15	230	73	140	17	24
unique_8043	681	776	927	ENSP00000301178	659	758	895	2.58e-06	103	32	61	10	10
unique_8043	682	782	927	ENSP00000414914	605	709	807	1.30e-05	106	31	69	6	11
unique_8064	2235	2345	2412	ENSP00000414914	592	711	807	1.92e-05	120	33	78	9	5
unique_8064	2268	2374	2412	ENSP00000351908	818	917	1375	3.76e-05	110	37	60	13	4
unique_8064	3	62	2412	ENSP00000475084	825	884	1549	5.05e-04	60	19	41	0	2
unique_8160	846	903	1762	ENSP00000351908	815	877	1375	4.07e-04	68	27	26	15	3
unique_8170	48	101	115	ENSP00000330393	941	997	1166	0.010	57	15	39	3	47
unique_8193	18	121	328	ENSP00000316328	993	1097	1131	5.37e-04	105	31	73	1	63
unique_8193	163	264	328	ENSP00000316328	994	1096	1131	0.006	103	28	74	1	63
unique_8208	4740	4814	5071	ENSP00000351908	785	864	1375	9.30e-07	80	27	48	5	1
unique_8208	4741	4786	5071	ENSP00000414914	600	644	807	0.002	46	17	28	1	1
unique_8297	188	257	272	ENSP00000494896	35	110	330	0.006	76	21	49	6	26
unique_8335	98	268	602	ENSP00000500577	92	269	416	2.67e-09	181	56	112	13	28
unique_8339	160	228	261	ENSP00000435933	47	115	142	1.03e-10	69	22	47	0	26
unique_8339	166	232	261	ENSP00000054666	15	81	101	1.43e-08	67	19	48	0	26
unique_8380	717	1012	1317	ENSP00000301178	540	799	895	6.57e-11	305	77	174	54	22
unique_8380	773	1014	1317	ENSP00000373574	253	487	504	7.59e-11	267	70	140	57	18
unique_8380	828	1034	1317	ENSP00000351908	785	943	1375	1.05e-09	209	57	100	52	16
unique_8380	719	956	1317	ENSP00000358997	218	427	713	1.13e-06	241	60	147	34	18
unique_8380	721	1012	1317	ENSP00000414914	480	744	807	4.91e-06	316	72	169	75	22
unique_8380	790	875	1317	ENSP00000397550	278	357	488	5.55e-04	88	25	53	10	7
unique_8380	717	875	1317	ENSP00000390477	211	357	477	8.23e-04	164	41	101	22	12
unique_8386	738	789	1347	ENSP00000301178	839	889	895	0.005	52	22	29	1	4
unique_8495	787	870	1224	ENSP00000460252	64	151	293	0.004	88	21	63	4	7
unique_8574	138	848	1032	ENSP00000260197	100	753	2215	3.48e-70	740	211	414	115	69
unique_8574	160	886	1032	ENSP00000438597	5	644	695	2.75e-58	758	202	407	149	70
