# Supplementary material for: Molecular Mimicry between Toxoplasma gondii B-Cell Epitopes and Neurodevelopmental Proteins: An Immunoinformatic Approach
Source: Biomolecules. 2024 Aug 1;14(8):933. doi: 10.3390/biom14080933 (PMC11352964; doi:10.3390/biom14080933)
Supplement: Supplementary file 1 [file biomolecules-14-00933-s001.zip › Supplemental S2/random/blast-all_methods-hs_surface_random_31-filtered.txt]

unique_129	13	265	283	ENSP00000342838	1015	1276	1371	1.22e-13	270	64	181	25	89
unique_129	8	266	283	ENSP00000369375	823	1091	1125	6.22e-13	283	65	180	38	92
unique_277	5	624	666	ENSP00000506097	30	606	617	0.0	623	377	197	49	93
unique_355	1	267	270	ENSP00000426433	2	268	273	3.87e-104	267	137	130	0	99
unique_1170	82	457	465	ENSP00000435932	395	776	2003	1.91e-27	394	98	266	30	81
unique_1170	82	457	465	ENSP00000434228	395	776	2040	2.62e-27	394	98	266	30	81
unique_1200	106	706	727	ENSP00000506097	28	601	617	0.0	618	308	249	61	83
unique_2410	1	254	282	ENSP00000342838	1009	1275	1371	1.49e-17	269	59	193	17	90
unique_2410	7	254	282	ENSP00000369375	828	1089	1125	9.43e-13	264	56	190	18	88
unique_2519	14	475	564	ENSP00000360637	3	384	465	6.71e-14	467	99	278	90	82
unique_2813	19	479	530	ENSP00000217420	7	477	526	3.01e-10	491	101	340	50	87
unique_4007	19	563	567	ENSP00000503894	33	552	574	9.78e-11	575	136	354	85	96
unique_4007	19	563	567	ENSP00000396460	33	552	574	9.78e-11	575	136	354	85	96
unique_4070	128	678	683	ENSP00000429969	49	578	972	5.90e-12	589	145	347	97	81
unique_4203	41	286	296	ENSP00000364163	117	440	2004	7.96e-08	328	84	158	86	86
unique_4203	39	292	296	ENSP00000364163	591	857	2004	6.37e-07	284	80	157	47	86
unique_4203	61	276	296	ENSP00000364163	868	1125	2004	2.93e-06	266	73	135	58	86
unique_4203	61	293	296	ENSP00000364163	103	369	2004	4.87e-06	278	75	147	56	86
unique_4203	39	278	296	ENSP00000364163	278	550	2004	1.55e-05	281	76	156	49	86
unique_4203	53	281	296	ENSP00000364163	669	933	2004	1.64e-04	267	72	155	40	86
unique_4203	42	234	296	ENSP00000364163	772	1007	2004	0.004	236	64	129	43	86
unique_4203	40	277	296	ENSP00000364163	440	689	2004	0.006	271	70	147	54	86
unique_4468	18	554	574	ENSP00000503894	21	555	574	0.0	537	296	239	2	94
unique_4468	18	554	574	ENSP00000396460	21	555	574	0.0	537	296	239	2	94
unique_4568	78	598	619	ENSP00000308312	102	529	606	3.89e-17	526	122	301	103	84
unique_4643	80	656	666	ENSP00000503894	13	555	574	1.94e-119	578	204	338	36	87
unique_4643	80	656	666	ENSP00000396460	13	555	574	1.94e-119	578	204	338	36	87
unique_5165	2	396	396	ENSP00000308312	2	390	606	5.72e-115	399	175	210	14	99
unique_5210	9	296	350	ENSP00000492290	240	529	533	4.32e-11	321	83	174	64	82
unique_5312	8	273	289	ENSP00000426433	4	270	273	2.17e-95	268	137	128	3	92
unique_5488	8	114	115	ENSP00000482779	11	114	116	9.64e-13	107	32	72	3	93
unique_5801	8	256	294	ENSP00000369375	829	1089	1125	2.36e-15	266	62	182	22	85
unique_5801	6	258	294	ENSP00000342838	1014	1277	1371	2.69e-14	270	69	178	23	86
unique_5801	6	257	294	ENSP00000492290	237	494	533	1.55e-08	280	70	160	50	86
unique_6696	239	1253	2156	ENSP00000364163	194	1125	2004	2.48e-14	1080	271	596	213	94
unique_6696	324	1461	2156	ENSP00000364163	24	1079	2004	5.40e-12	1221	301	672	248	94
unique_6696	1105	2086	2156	ENSP00000364163	101	972	2004	8.94e-12	1038	263	553	222	94
unique_6696	841	1898	2156	ENSP00000364163	101	1120	2004	8.58e-11	1167	279	632	256	94
unique_6696	101	725	2156	ENSP00000364163	517	1125	2004	1.57e-09	689	169	376	144	94
unique_6696	852	1985	2156	ENSP00000364163	24	1041	2004	6.70e-07	1210	295	647	268	94
unique_6696	101	1146	2156	ENSP00000364163	160	1161	2004	1.93e-06	1159	276	613	270	94
unique_6696	1640	2089	2156	ENSP00000364163	25	439	2004	1.54e-04	480	120	265	95	94
unique_6696	1368	2118	2156	ENSP00000364163	101	769	2004	0.002	812	206	402	204	94
unique_7032	28	533	545	ENSP00000503894	41	554	574	2.33e-08	555	120	345	90	93
unique_7032	28	533	545	ENSP00000396460	41	554	574	2.33e-08	555	120	345	90	93
unique_7192	31	375	378	ENSP00000450837	51	367	407	2.99e-21	358	93	211	54	91
unique_7192	48	378	378	ENSP00000321853	105	401	492	5.87e-12	333	77	218	38	88
unique_7276	20	231	241	ENSP00000369375	862	1089	1125	7.02e-12	236	57	147	32	88
unique_7573	32	650	667	ENSP00000506097	20	606	617	0.0	625	413	168	44	93
unique_7617	31	396	438	ENSP00000450837	67	399	407	1.57e-18	379	97	223	59	84
unique_7617	28	396	438	ENSP00000321853	105	417	492	4.43e-12	382	91	209	82	84
unique_7735	23	557	564	ENSP00000381736	18	549	554	0.0	535	383	149	3	95
unique_8003	1	113	115	ENSP00000274764	11	124	128	6.82e-51	114	77	36	1	98
unique_8004	1	112	114	ENSP00000274764	11	124	128	4.61e-50	114	76	36	2	98
unique_8135	14	155	187	ENSP00000401321	644	785	1049	2.99e-07	147	48	89	10	88
unique_8135	41	177	187	ENSP00000401321	739	877	1049	1.38e-04	144	45	87	12	88
unique_8135	40	140	187	ENSP00000401321	771	868	1049	5.10e-04	101	35	63	3	88
unique_8135	35	114	187	ENSP00000401321	799	877	1049	0.008	80	26	53	1	88
unique_8135	14	155	187	ENSP00000364163	1599	1740	2004	7.83e-07	147	48	89	10	88
unique_8135	41	177	187	ENSP00000364163	1694	1832	2004	7.26e-04	144	45	87	12	88
unique_8135	40	140	187	ENSP00000364163	1726	1823	2004	0.002	101	35	63	3	88
