# Supplementary material for: Molecular Mimicry between Toxoplasma gondii B-Cell Epitopes and Neurodevelopmental Proteins: An Immunoinformatic Approach
Source: Biomolecules. 2024 Aug 1;14(8):933. doi: 10.3390/biom14080933 (PMC11352964; doi:10.3390/biom14080933)
Supplement: Supplementary file 1 [file biomolecules-14-00933-s001.zip › Supplemental S2/random/blast-all_methods-hs_surface_random_31-protein_ids.txt]

ENSP00000217420
ENSP00000274764
ENSP00000308312
ENSP00000321853
ENSP00000342838
ENSP00000360637
ENSP00000364163
ENSP00000369375
ENSP00000381736
ENSP00000396460
ENSP00000401321
ENSP00000426433
ENSP00000429969
ENSP00000434228
ENSP00000435932
ENSP00000450837
ENSP00000482779
ENSP00000492290
ENSP00000503894
ENSP00000506097
