# Supplementary material for: Molecular Mimicry between Toxoplasma gondii B-Cell Epitopes and Neurodevelopmental Proteins: An Immunoinformatic Approach
Source: Biomolecules. 2024 Aug 1;14(8):933. doi: 10.3390/biom14080933 (PMC11352964; doi:10.3390/biom14080933)
Supplement: Supplementary file 1 [file biomolecules-14-00933-s001.zip › Supplemental S2/random/blast-all_methods-hs_surface_random_31.txt]

unique_2	1470	1592	2375	ENSP00000504727	3	106	449	0.005	123	35	69	19	5
unique_9	43	197	541	ENSP00000503894	47	197	574	2.09e-07	159	42	105	12	29
unique_9	43	197	541	ENSP00000396460	47	197	574	2.09e-07	159	42	105	12	29
unique_35	371	922	1044	ENSP00000291524	90	598	664	2.08e-42	568	148	345	75	53
unique_35	379	592	1044	ENSP00000494609	428	615	1326	1.37e-09	220	67	115	38	20
unique_35	357	695	1044	ENSP00000263094	1773	2082	2147	2.47e-08	366	93	190	83	32
unique_35	368	541	1044	ENSP00000263094	813	973	2147	3.60e-06	179	43	113	23	32
unique_62	156	203	279	ENSP00000358997	319	368	713	1.94e-04	50	16	32	2	17
unique_62	168	221	279	ENSP00000257963	328	385	506	5.90e-04	58	21	33	4	19
unique_62	168	221	279	ENSP00000442656	369	426	547	5.97e-04	58	21	33	4	19
unique_62	171	221	279	ENSP00000442885	279	333	454	6.14e-04	55	20	31	4	18
unique_62	168	221	279	ENSP00000492290	355	412	533	6.48e-04	58	19	35	4	19
unique_62	158	230	279	ENSP00000342838	1130	1199	1371	0.004	75	20	48	7	26
unique_75	758	1421	1941	ENSP00000494609	403	974	1326	1.03e-80	671	205	360	106	73
unique_75	290	693	1941	ENSP00000494609	12	394	1326	1.09e-49	405	112	270	23	73
unique_75	1507	1734	1941	ENSP00000494609	972	1159	1326	1.61e-39	228	85	103	40	73
unique_75	1818	1929	1941	ENSP00000494609	1166	1277	1326	1.41e-30	112	55	57	0	73
unique_75	757	983	1941	ENSP00000494609	1032	1252	1326	2.52e-12	234	62	152	20	73
unique_75	1632	1728	1941	ENSP00000494609	428	510	1326	2.16e-06	97	30	53	14	73
unique_75	1822	1908	1941	ENSP00000494609	528	615	1326	8.28e-04	88	23	64	1	73
unique_75	1626	1701	1941	ENSP00000291524	84	165	664	5.22e-05	85	29	44	12	15
unique_75	781	992	1941	ENSP00000291524	96	301	664	8.45e-04	224	53	141	30	15
unique_75	1615	1722	1941	ENSP00000263094	807	903	2147	7.49e-05	108	27	70	11	10
unique_75	1827	1921	1941	ENSP00000263094	938	1033	2147	2.11e-04	96	32	63	1	10
unique_85	77	512	821	ENSP00000435932	389	840	2003	4.50e-33	458	127	303	28	53
unique_85	77	512	821	ENSP00000434228	389	840	2040	5.02e-33	457	126	305	26	53
unique_87	310	557	1266	ENSP00000494609	1039	1274	1326	2.26e-30	249	84	151	14	65
unique_87	733	1260	1266	ENSP00000494609	788	1274	1326	5.18e-27	552	133	330	89	65
unique_87	1013	1249	1266	ENSP00000494609	426	622	1326	3.54e-19	238	67	129	42	65
unique_87	278	572	1266	ENSP00000494609	372	640	1326	7.26e-19	302	80	182	40	65
unique_87	311	486	1266	ENSP00000291524	73	248	664	3.43e-14	188	55	109	24	36
unique_87	943	1217	1266	ENSP00000291524	18	274	664	8.93e-13	290	72	170	48	36
unique_87	297	560	1266	ENSP00000263094	789	1042	2147	3.80e-12	273	73	172	28	42
unique_87	997	1260	1266	ENSP00000263094	807	1039	2147	4.21e-11	268	66	163	39	42
unique_87	310	512	1266	ENSP00000263094	1790	1985	2147	9.20e-09	208	57	134	17	42
unique_87	1009	1216	1266	ENSP00000263094	1796	1985	2147	7.80e-06	218	53	127	38	42
unique_104	93	148	625	ENSP00000401321	678	734	1049	7.10e-04	57	22	34	1	9
unique_104	93	148	625	ENSP00000364163	1633	1689	2004	0.001	57	22	34	1	9
unique_117	57	222	424	ENSP00000369375	830	987	1125	2.42e-07	188	45	91	52	39
unique_117	75	222	424	ENSP00000342838	1010	1170	1371	2.43e-07	161	40	108	13	35
unique_117	57	222	424	ENSP00000358997	218	363	713	3.98e-06	178	38	96	44	39
unique_117	182	315	424	ENSP00000288135	775	872	977	5.97e-05	135	33	64	38	32
unique_117	98	221	424	ENSP00000257963	213	357	506	2.60e-04	146	37	86	23	29
unique_117	158	221	424	ENSP00000442656	328	398	547	4.12e-04	72	23	40	9	15
unique_117	98	221	424	ENSP00000442885	161	305	454	4.34e-04	146	37	86	23	29
unique_117	195	225	424	ENSP00000492290	358	388	533	0.005	31	14	17	0	7
unique_124	97	393	504	ENSP00000381736	134	428	554	4.65e-23	303	79	210	14	59
unique_125	136	172	324	ENSP00000261892	803	840	1100	2.30e-04	38	19	18	1	11
unique_126	79	195	209	ENSP00000426433	57	170	273	4.25e-05	118	27	86	5	56
unique_129	13	265	283	ENSP00000342838	1015	1276	1371	1.22e-13	270	64	181	25	89
unique_129	8	266	283	ENSP00000369375	823	1091	1125	6.22e-13	283	65	180	38	92
unique_129	8	206	283	ENSP00000358997	211	416	713	5.02e-08	211	47	147	17	70
unique_129	122	264	283	ENSP00000288135	775	921	977	3.92e-06	147	35	108	4	51
unique_129	132	259	283	ENSP00000492290	355	513	533	5.36e-06	160	41	86	33	45
unique_129	135	238	283	ENSP00000442885	279	408	454	2.51e-05	130	35	69	26	37
unique_129	132	238	283	ENSP00000257963	328	460	506	3.41e-05	133	36	71	26	38
unique_129	132	238	283	ENSP00000442656	369	501	547	4.72e-05	133	36	71	26	38
unique_144	271	339	683	ENSP00000308312	229	300	606	0.002	72	19	50	3	10
unique_161	688	789	903	ENSP00000358407	680	778	791	0.004	102	26	73	3	11
unique_184	292	402	762	ENSP00000506097	246	357	617	0.008	113	27	83	3	15
unique_248	469	493	1129	ENSP00000342838	1190	1215	1371	0.003	26	15	10	1	2
unique_271	153	758	765	ENSP00000291524	90	655	664	9.27e-77	614	186	372	56	79
unique_271	170	341	765	ENSP00000263094	1819	1983	2147	2.13e-14	174	52	111	11	36
unique_271	96	371	765	ENSP00000263094	777	1025	2147	1.60e-13	284	72	169	43	36
unique_271	161	366	765	ENSP00000494609	428	615	1326	3.37e-08	209	53	132	24	28
unique_271	155	362	765	ENSP00000494609	1054	1252	1326	4.59e-04	218	57	132	29	28
unique_277	5	624	666	ENSP00000506097	30	606	617	0.0	623	377	197	49	93
unique_284	339	725	793	ENSP00000336994	211	614	670	3.52e-88	411	160	220	31	49
unique_294	1267	1484	2367	ENSP00000458322	11	219	571	0.010	229	60	138	31	9
unique_342	288	375	507	ENSP00000434228	389	481	2040	0.001	95	33	53	9	17
unique_342	288	375	507	ENSP00000435932	389	481	2003	0.002	95	33	53	9	17
unique_349	501	611	693	ENSP00000442885	254	371	454	8.10e-06	118	28	83	7	16
unique_349	501	611	693	ENSP00000442656	347	464	547	1.05e-05	118	28	83	7	16
unique_349	501	611	693	ENSP00000257963	306	423	506	1.08e-05	118	28	83	7	16
unique_349	441	603	693	ENSP00000492290	263	440	533	3.37e-05	181	39	121	21	24
unique_350	225	339	3185	ENSP00000344972	245	345	899	2.48e-04	116	32	68	16	4
unique_355	1	267	270	ENSP00000426433	2	268	273	3.87e-104	267	137	130	0	99
unique_416	26	143	543	ENSP00000263094	306	421	2147	0.006	120	31	83	6	22
unique_449	287	346	436	ENSP00000339168	39	98	272	1.93e-05	60	22	38	0	14
unique_458	33	258	513	ENSP00000358997	211	421	713	6.21e-10	234	57	146	31	44
unique_458	36	254	513	ENSP00000442885	157	361	454	2.58e-08	237	54	133	50	43
unique_458	36	254	513	ENSP00000257963	209	413	506	3.09e-08	240	55	129	56	43
unique_458	145	318	513	ENSP00000288135	775	936	977	5.61e-08	185	48	103	34	34
unique_458	29	265	513	ENSP00000369375	819	1043	1125	1.47e-07	254	55	153	46	46
unique_458	7	266	513	ENSP00000342838	981	1230	1371	1.41e-06	277	57	176	44	51
unique_458	114	254	513	ENSP00000442656	321	454	547	2.87e-06	155	38	82	35	27
unique_458	38	254	513	ENSP00000492290	238	440	533	1.82e-05	239	54	127	58	42
unique_506	219	640	758	ENSP00000364163	712	1089	2004	8.81e-11	437	112	251	74	61
unique_506	214	637	758	ENSP00000364163	410	755	2004	5.31e-07	437	101	232	104	61
unique_506	218	658	758	ENSP00000364163	337	731	2004	7.15e-07	468	114	254	100	61
unique_506	197	636	758	ENSP00000364163	548	966	2004	1.23e-06	472	116	271	85	61
unique_506	224	357	758	ENSP00000401321	1	125	1049	3.72e-07	139	47	73	19	32
unique_506	533	640	758	ENSP00000401321	28	134	1049	3.19e-04	116	36	63	17	32
unique_506	222	644	758	ENSP00000429969	71	436	972	7.88e-07	443	110	236	97	56
unique_506	199	320	758	ENSP00000460548	30	148	641	6.86e-04	127	37	77	13	16
unique_506	199	320	758	ENSP00000379438	63	181	674	8.38e-04	127	37	77	13	16
unique_532	473	628	672	ENSP00000342838	1137	1288	1371	1.83e-04	166	44	98	24	23
unique_545	92	182	4007	ENSP00000423517	735	820	821	5.40e-04	95	30	52	13	2
unique_549	32	123	143	ENSP00000357397	309	399	797	0.006	97	26	60	11	64
unique_549	32	123	143	ENSP00000432927	319	409	825	0.006	97	26	60	11	64
unique_567	33	296	407	ENSP00000342838	1015	1280	1371	1.67e-05	285	55	190	40	65
unique_567	119	260	407	ENSP00000369375	935	1067	1125	1.30e-04	150	40	85	25	35
unique_567	25	201	407	ENSP00000492290	230	409	533	3.38e-04	194	45	118	31	43
unique_567	131	295	407	ENSP00000288135	775	925	977	4.19e-04	167	37	112	18	41
unique_567	34	199	407	ENSP00000358997	217	390	713	0.004	178	47	115	16	41
unique_567	13	201	407	ENSP00000442885	138	330	454	0.005	205	47	130	28	46
unique_567	13	201	407	ENSP00000257963	190	382	506	0.008	205	47	130	28	46
unique_568	142	354	559	ENSP00000401321	625	831	1049	5.25e-05	216	68	136	12	43
unique_568	116	255	559	ENSP00000401321	713	836	1049	1.04e-04	140	49	75	16	43
unique_568	142	354	559	ENSP00000364163	1580	1786	2004	2.08e-04	216	68	136	12	43
unique_568	116	255	559	ENSP00000364163	1668	1791	2004	5.82e-04	140	49	75	16	43
unique_598	203	1372	2159	ENSP00000364163	102	1161	2004	1.19e-77	1216	358	656	202	60
unique_598	358	1294	2159	ENSP00000364163	35	1000	2004	5.44e-62	1058	290	555	213	60
unique_598	1182	1501	2159	ENSP00000364163	29	349	2004	1.15e-19	354	104	183	67	60
unique_598	471	893	2159	ENSP00000429969	35	434	972	7.57e-43	442	150	231	61	62
unique_598	908	1341	2159	ENSP00000429969	45	441	972	3.11e-38	453	148	230	75	62
unique_598	254	639	2159	ENSP00000429969	35	434	972	1.00e-32	421	142	223	56	62
unique_598	1118	1535	2159	ENSP00000429969	30	482	972	1.78e-32	478	151	242	85	62
unique_598	1045	1418	2159	ENSP00000429969	44	434	972	3.22e-27	420	129	216	75	62
unique_598	606	1003	2159	ENSP00000429969	45	445	972	4.09e-25	445	131	223	91	62
unique_598	204	555	2159	ENSP00000429969	71	434	972	2.79e-23	395	114	207	74	62
unique_598	198	423	2159	ENSP00000429969	209	433	972	3.36e-13	238	64	149	25	62
unique_598	447	575	2159	ENSP00000379438	67	189	674	1.34e-23	133	66	53	14	52
unique_598	744	912	2159	ENSP00000379438	67	256	674	8.19e-23	194	75	90	29	52
unique_598	1411	1506	2159	ENSP00000379438	83	181	674	7.20e-21	99	49	47	3	52
unique_598	274	383	2159	ENSP00000379438	67	178	674	2.00e-20	114	55	53	6	52
unique_598	492	624	2159	ENSP00000379438	68	195	674	1.16e-18	136	60	65	11	52
unique_598	371	520	2159	ENSP00000379438	39	181	674	1.32e-18	152	60	81	11	52
unique_598	851	991	2159	ENSP00000379438	48	174	674	5.68e-14	144	55	69	20	52
unique_598	188	296	2159	ENSP00000379438	65	174	674	1.04e-12	115	47	57	11	52
unique_598	962	1079	2159	ENSP00000379438	60	175	674	1.89e-11	120	45	69	6	52
unique_598	1229	1481	2159	ENSP00000379438	68	371	674	1.41e-10	313	82	162	69	52
unique_598	1160	1251	2159	ENSP00000379438	82	175	674	8.40e-10	97	36	53	8	52
unique_598	735	912	2159	ENSP00000460548	25	223	641	8.02e-23	203	77	97	29	45
unique_598	1411	1506	2159	ENSP00000460548	50	148	641	6.52e-21	99	49	47	3	45
unique_598	492	595	2159	ENSP00000460548	35	141	641	9.88e-19	107	53	51	3	45
unique_598	401	520	2159	ENSP00000460548	34	148	641	1.85e-18	122	54	59	9	45
unique_598	301	427	2159	ENSP00000460548	20	145	641	1.83e-15	133	54	66	13	45
unique_598	228	338	2159	ENSP00000460548	35	142	641	6.92e-14	114	44	61	9	45
unique_598	358	473	2159	ENSP00000460548	35	145	641	7.80e-14	120	46	61	13	45
unique_598	188	296	2159	ENSP00000460548	32	141	641	9.53e-13	115	47	57	11	45
unique_598	962	1079	2159	ENSP00000460548	27	142	641	5.43e-12	120	46	68	6	45
unique_598	1229	1481	2159	ENSP00000460548	35	338	641	2.07e-10	313	82	162	69	45
unique_598	509	702	2159	ENSP00000401321	1	192	1049	1.74e-08	209	67	110	32	49
unique_598	1163	1372	2159	ENSP00000401321	1	206	1049	6.21e-08	225	71	120	34	49
unique_598	987	1119	2159	ENSP00000401321	1	124	1049	3.45e-07	137	44	76	17	49
unique_598	347	550	2159	ENSP00000401321	12	206	1049	6.55e-07	223	66	110	47	49
unique_598	1413	1501	2159	ENSP00000401321	1	85	1049	6.89e-07	90	30	54	6	49
unique_598	245	465	2159	ENSP00000401321	1	206	1049	2.82e-06	234	67	126	41	49
unique_598	675	876	2159	ENSP00000401321	1	237	1049	8.32e-05	253	69	117	67	49
unique_598	1226	1321	2159	ENSP00000385639	108	194	274	6.09e-06	99	34	50	15	23
unique_598	532	626	2159	ENSP00000385639	110	194	274	2.04e-05	98	37	45	16	23
unique_598	921	1001	2159	ENSP00000385639	112	177	274	0.002	81	29	37	15	23
unique_598	1411	1465	2159	ENSP00000385639	123	176	274	0.002	58	24	27	7	23
unique_598	242	303	2159	ENSP00000385639	122	174	274	0.004	63	24	28	11	23
unique_598	290	346	2159	ENSP00000385639	123	176	274	0.004	59	24	28	7	23
unique_598	463	520	2159	ENSP00000385639	123	176	274	0.005	61	24	27	10	23
unique_598	760	817	2159	ENSP00000390866	130	185	294	0.001	60	24	30	6	5
unique_598	1258	1300	2159	ENSP00000390866	143	184	294	0.003	45	19	21	5	5
unique_598	760	817	2159	ENSP00000382556	130	185	294	0.001	60	24	30	6	5
unique_598	1258	1300	2159	ENSP00000382556	143	184	294	0.003	45	19	21	5	5
unique_598	509	553	2159	ENSP00000386147	885	928	1319	0.002	45	20	24	1	4
unique_598	554	594	2159	ENSP00000386147	889	928	1319	0.007	41	19	21	1	4
unique_598	509	553	2159	ENSP00000383279	941	984	1375	0.002	45	20	24	1	4
unique_598	554	594	2159	ENSP00000383279	945	984	1375	0.007	41	19	21	1	4
unique_634	49	119	156	ENSP00000481700	542	612	651	0.010	71	17	54	0	46
unique_657	704	964	983	ENSP00000369375	818	1092	1125	1.20e-17	290	70	176	44	27
unique_657	710	971	983	ENSP00000257963	207	501	506	3.74e-15	307	80	170	57	27
unique_657	710	971	983	ENSP00000442885	155	449	454	3.76e-15	303	80	174	49	27
unique_657	716	855	983	ENSP00000358997	218	363	713	1.75e-13	150	43	93	14	14
unique_657	699	965	983	ENSP00000342838	1000	1279	1371	1.14e-11	285	70	192	23	27
unique_657	710	971	983	ENSP00000442656	207	542	547	4.63e-11	348	79	171	98	27
unique_657	712	964	983	ENSP00000492290	236	521	533	4.78e-11	301	77	161	63	26
unique_657	811	965	983	ENSP00000288135	772	925	977	1.34e-07	159	37	113	9	27
unique_657	685	796	983	ENSP00000288135	558	682	977	7.85e-04	129	40	68	21	27
unique_664	7	122	547	ENSP00000503894	29	148	574	2.02e-08	120	31	85	4	21
unique_664	7	122	547	ENSP00000396460	29	148	574	2.02e-08	120	31	85	4	21
unique_665	159	297	366	ENSP00000369375	926	1054	1125	3.61e-08	142	46	80	16	38
unique_665	39	311	366	ENSP00000342838	1015	1255	1371	1.50e-07	283	65	166	52	75
unique_665	182	274	366	ENSP00000492290	339	440	533	1.16e-06	107	34	54	19	25
unique_665	182	272	366	ENSP00000442656	353	452	547	1.82e-06	107	34	50	23	25
unique_665	182	272	366	ENSP00000257963	312	411	506	1.83e-06	107	34	50	23	25
unique_665	182	272	366	ENSP00000442885	260	359	454	2.00e-06	107	34	50	23	25
unique_665	181	306	366	ENSP00000288135	776	895	977	2.77e-05	130	35	81	14	34
unique_665	150	278	366	ENSP00000358997	291	421	713	0.001	143	33	84	26	35
unique_697	262	354	1584	ENSP00000308312	150	244	606	0.005	101	29	58	14	6
unique_716	59	135	266	ENSP00000423517	729	819	821	9.74e-07	91	32	45	14	38
unique_716	76	158	266	ENSP00000423517	712	788	821	2.52e-04	83	22	55	6	38
unique_764	13	112	237	ENSP00000369001	571	657	805	0.002	102	28	57	17	42
unique_820	45	160	359	ENSP00000312535	90	205	636	4.80e-05	123	36	73	14	32
unique_820	78	150	359	ENSP00000260061	314	391	663	6.84e-04	78	30	43	5	20
unique_868	341	434	1157	ENSP00000401321	745	836	1049	1.16e-06	94	35	57	2	29
unique_868	267	598	1157	ENSP00000401321	546	869	1049	0.001	362	96	198	68	29
unique_868	341	434	1157	ENSP00000364163	1700	1791	2004	1.78e-06	94	35	57	2	29
unique_868	267	598	1157	ENSP00000364163	1501	1824	2004	0.004	362	96	198	68	29
unique_880	374	560	612	ENSP00000263094	824	1022	2147	4.15e-08	211	59	116	36	55
unique_880	113	262	612	ENSP00000263094	834	975	2147	1.39e-04	161	40	91	30	55
unique_880	385	509	612	ENSP00000263094	1821	1961	2147	0.001	142	40	84	18	55
unique_880	359	532	612	ENSP00000494609	418	593	1326	4.32e-08	182	52	116	14	61
unique_880	111	310	612	ENSP00000494609	436	618	1326	1.20e-04	210	54	119	37	61
unique_880	113	284	612	ENSP00000291524	108	271	664	1.65e-06	180	46	110	24	51
unique_880	378	517	612	ENSP00000291524	102	257	664	2.49e-05	166	36	94	36	51
unique_886	969	1096	1387	ENSP00000369375	829	971	1125	3.86e-09	146	44	81	21	9
unique_886	1209	1290	1387	ENSP00000342838	1158	1242	1371	4.39e-04	86	25	56	5	6
unique_886	969	1096	1387	ENSP00000257963	212	342	506	0.002	142	35	82	25	9
unique_887	1553	1645	2071	ENSP00000458322	117	202	571	0.006	95	27	57	11	4
unique_896	326	427	511	ENSP00000401321	228	330	1049	5.40e-11	111	39	55	17	47
unique_896	277	380	511	ENSP00000401321	216	330	1049	1.81e-08	122	40	57	25	47
unique_896	219	346	511	ENSP00000401321	228	329	1049	1.33e-06	138	41	51	46	47
unique_896	186	240	511	ENSP00000401321	271	330	1049	6.83e-05	62	24	29	9	47
unique_896	326	427	511	ENSP00000364163	1183	1285	2004	4.79e-10	111	40	54	17	47
unique_896	216	346	511	ENSP00000364163	1180	1284	2004	8.08e-06	141	42	53	46	47
unique_896	186	240	511	ENSP00000364163	1226	1285	2004	2.06e-04	62	24	29	9	47
unique_897	221	533	2590	ENSP00000434228	402	637	2040	3.32e-13	318	75	156	87	16
unique_897	798	911	2590	ENSP00000434228	807	918	2040	0.003	116	32	78	6	16
unique_897	221	533	2590	ENSP00000435932	402	637	2003	3.39e-13	318	75	156	87	16
unique_897	798	911	2590	ENSP00000435932	807	918	2003	0.004	116	32	78	6	16
unique_902	26	77	78	ENSP00000501423	84	134	395	0.003	52	14	37	1	67
unique_907	651	804	807	ENSP00000435932	1747	1889	2003	0.001	162	39	96	27	19
unique_907	655	804	807	ENSP00000434228	1788	1926	2040	0.002	158	38	93	27	19
unique_914	498	617	824	ENSP00000506097	465	587	617	0.001	128	33	82	13	36
unique_914	57	234	824	ENSP00000506097	29	198	617	0.003	186	43	119	24	36
unique_917	218	454	615	ENSP00000381736	182	416	554	4.98e-16	253	70	149	34	39
unique_932	1316	1445	3014	ENSP00000423517	708	813	821	2.20e-04	130	35	71	24	4
unique_932	1299	1473	3014	ENSP00000458322	69	229	571	0.002	176	36	124	16	6
unique_937	3154	3215	3401	ENSP00000358407	717	778	791	1.24e-05	62	23	39	0	2
unique_937	3175	3233	3401	ENSP00000358407	717	779	791	0.005	63	22	37	4	2
unique_937	2999	3255	3401	ENSP00000434228	1387	1633	2040	0.002	264	68	172	24	8
unique_1002	414	592	877	ENSP00000344972	196	382	899	0.006	206	57	103	46	20
unique_1053	201	307	310	ENSP00000401321	761	867	1049	1.22e-09	107	38	69	0	46
unique_1053	167	304	310	ENSP00000401321	691	831	1049	1.94e-07	144	45	90	9	46
unique_1053	215	310	310	ENSP00000401321	628	737	1049	0.001	110	32	64	14	46
unique_1053	201	304	310	ENSP00000364163	1716	1819	2004	2.42e-09	104	38	66	0	46
unique_1053	167	304	310	ENSP00000364163	1646	1786	2004	3.06e-07	144	45	90	9	46
unique_1053	215	310	310	ENSP00000364163	1583	1692	2004	0.001	110	32	64	14	46
unique_1114	119	196	272	ENSP00000344972	232	336	899	5.15e-04	105	30	48	27	29
unique_1124	423	510	1765	ENSP00000342838	1190	1268	1371	0.005	90	26	51	13	5
unique_1154	1325	1491	2126	ENSP00000434228	1475	1637	2040	3.64e-06	175	52	103	20	8
unique_1170	82	457	465	ENSP00000435932	395	776	2003	1.91e-27	394	98	266	30	81
unique_1170	82	457	465	ENSP00000434228	395	776	2040	2.62e-27	394	98	266	30	81
unique_1189	235	452	517	ENSP00000291524	95	298	664	8.62e-13	222	67	133	22	42
unique_1189	241	460	517	ENSP00000263094	1813	2018	2147	7.26e-08	221	55	150	16	49
unique_1189	207	451	517	ENSP00000263094	792	1021	2147	1.69e-07	248	62	165	21	49
unique_1189	238	451	517	ENSP00000494609	428	616	1326	0.001	219	53	131	35	41
unique_1191	18	191	3025	ENSP00000458322	34	225	571	0.003	195	45	126	24	8
unique_1191	125	248	3025	ENSP00000458322	47	166	571	0.004	124	29	91	4	8
unique_1197	346	413	514	ENSP00000308312	222	296	606	4.64e-04	75	23	45	7	13
unique_1200	106	706	727	ENSP00000506097	28	601	617	0.0	618	308	249	61	83
unique_1202	344	585	676	ENSP00000308312	200	437	606	1.25e-20	251	65	164	22	36
unique_1208	142	435	559	ENSP00000381736	128	417	554	1.73e-18	305	80	199	26	53
unique_1217	586	677	745	ENSP00000342838	1128	1218	1371	0.006	100	29	54	17	12
unique_1217	566	679	745	ENSP00000442656	328	457	547	0.008	137	38	69	30	15
unique_1217	566	679	745	ENSP00000257963	287	416	506	0.008	137	38	69	30	15
unique_1235	471	618	1928	ENSP00000265969	272	412	586	0.002	156	36	97	23	8
unique_1350	192	500	567	ENSP00000301891	232	523	551	0.002	319	72	210	37	54
unique_1433	309	497	534	ENSP00000342838	1094	1275	1371	2.18e-09	199	49	123	27	35
unique_1433	338	501	534	ENSP00000369375	942	1093	1125	9.88e-05	173	45	98	30	31
unique_1433	343	429	534	ENSP00000288135	775	865	977	3.52e-04	100	28	50	22	16
unique_1433	330	426	534	ENSP00000442885	258	361	454	0.002	109	32	60	17	18
unique_1433	330	426	534	ENSP00000257963	310	413	506	0.002	109	32	60	17	18
unique_1433	330	426	534	ENSP00000442656	351	454	547	0.003	109	32	60	17	18
unique_1447	177	339	395	ENSP00000372654	41	219	324	3.98e-08	182	47	113	22	41
unique_1488	1	645	817	ENSP00000506097	29	568	617	1.73e-48	656	167	362	127	79
unique_1500	56	128	381	ENSP00000514005	431	505	552	0.001	79	27	42	10	19
unique_1500	56	128	381	ENSP00000402685	431	505	552	0.001	79	27	42	10	19
unique_1531	159	316	349	ENSP00000261892	670	849	1100	0.010	188	42	108	38	45
unique_1562	292	582	620	ENSP00000308312	168	430	606	2.02e-21	296	79	179	38	47
unique_1583	715	902	2586	ENSP00000458322	45	225	571	2.73e-05	192	46	131	15	10
unique_1583	708	895	2586	ENSP00000458322	42	222	571	2.18e-04	193	45	131	17	10
unique_1583	710	946	2586	ENSP00000458322	22	231	571	6.05e-04	237	53	157	27	10
unique_1583	786	961	2586	ENSP00000458322	40	208	571	0.006	176	40	129	7	10
unique_1584	209	601	808	ENSP00000318585	75	420	502	5.67e-07	413	89	237	87	49
unique_1588	208	252	359	ENSP00000301678	185	227	553	0.001	45	19	24	2	13
unique_1588	208	252	359	ENSP00000499694	185	227	541	0.001	45	19	24	2	13
unique_1601	47	105	120	ENSP00000263398	199	253	362	0.002	59	17	38	4	49
unique_1617	155	323	716	ENSP00000364163	446	598	2004	4.17e-11	171	50	101	20	65
unique_1617	155	603	716	ENSP00000364163	243	631	2004	2.68e-09	460	110	268	82	65
unique_1617	199	331	716	ENSP00000364163	905	1021	2004	2.28e-07	134	40	76	18	65
unique_1617	148	591	716	ENSP00000364163	28	468	2004	3.17e-07	490	123	272	95	65
unique_1617	140	323	716	ENSP00000364163	310	484	2004	2.44e-05	192	54	113	25	65
unique_1617	172	234	716	ENSP00000364163	1031	1091	2004	0.005	67	24	33	10	65
unique_1617	175	306	716	ENSP00000401321	1	124	1049	3.64e-08	134	44	78	12	21
unique_1617	155	239	716	ENSP00000401321	22	100	1049	1.07e-05	89	31	44	14	21
unique_1617	172	234	716	ENSP00000401321	76	136	1049	0.002	67	24	33	10	21
unique_1617	173	602	716	ENSP00000429969	71	443	972	4.27e-06	454	105	244	105	60
unique_1617	255	601	716	ENSP00000429969	68	401	972	3.88e-05	380	87	214	79	60
unique_1617	150	272	716	ENSP00000460548	30	149	641	4.95e-04	128	37	78	13	17
unique_1617	150	272	716	ENSP00000379438	63	182	674	6.11e-04	128	37	78	13	17
unique_1624	132	312	461	ENSP00000364163	1634	1810	2004	2.44e-12	182	60	116	6	53
unique_1624	68	221	461	ENSP00000364163	1638	1787	2004	1.50e-09	154	46	104	4	53
unique_1624	97	311	461	ENSP00000401321	602	854	1049	1.91e-09	260	73	135	52	50
unique_1624	83	221	461	ENSP00000401321	698	832	1049	6.21e-05	139	42	93	4	50
unique_1631	317	471	565	ENSP00000429969	302	444	972	2.46e-05	159	52	87	20	30
unique_1631	303	415	565	ENSP00000429969	56	162	972	0.004	127	37	56	34	30
unique_1631	303	473	565	ENSP00000364163	939	1095	2004	2.20e-04	172	43	113	16	32
unique_1631	379	483	565	ENSP00000364163	394	487	2004	3.66e-04	110	38	51	21	32
unique_1631	303	411	565	ENSP00000460548	35	141	641	0.007	126	38	52	36	19
unique_1631	303	411	565	ENSP00000379438	68	174	674	0.007	126	38	52	36	19
unique_1631	323	473	565	ENSP00000401321	1	140	1049	0.009	152	36	103	13	27
unique_1658	1828	2136	3265	ENSP00000402673	69	398	639	0.006	345	71	223	51	9
unique_1662	65	310	762	ENSP00000369375	825	1088	1125	7.06e-14	268	63	179	26	32
unique_1662	70	318	762	ENSP00000342838	1017	1288	1371	2.34e-12	279	67	175	37	33
unique_1662	70	255	762	ENSP00000492290	240	440	533	2.49e-09	212	54	121	37	24
unique_1662	167	312	762	ENSP00000288135	772	922	977	7.57e-09	152	46	99	7	19
unique_1662	70	258	762	ENSP00000358997	218	420	713	4.53e-08	209	55	128	26	25
unique_1662	66	243	762	ENSP00000257963	209	385	506	3.94e-07	194	51	110	33	23
unique_1662	66	243	762	ENSP00000442885	157	333	454	6.55e-07	194	51	110	33	23
unique_1662	133	243	762	ENSP00000442656	315	426	547	2.08e-05	119	34	70	15	15
unique_1681	522	625	774	ENSP00000342535	154	261	817	3.78e-04	115	29	68	18	13
unique_1681	521	622	774	ENSP00000492323	165	269	836	4.74e-04	113	30	64	19	13
unique_1709	398	666	2050	ENSP00000435932	1583	1888	2003	0.009	317	85	173	59	13
unique_1710	118	401	793	ENSP00000291524	47	327	664	4.06e-48	292	106	167	19	36
unique_1710	172	381	793	ENSP00000263094	1817	2018	2147	7.32e-10	212	57	143	12	27
unique_1710	168	371	793	ENSP00000263094	827	1022	2147	2.75e-09	211	63	126	22	27
unique_1710	156	374	793	ENSP00000494609	405	619	1326	2.33e-09	240	60	134	46	28
unique_1710	178	365	793	ENSP00000494609	1071	1251	1326	5.80e-05	202	52	115	35	28
unique_1722	506	644	2483	ENSP00000435932	410	540	2003	6.82e-04	139	34	97	8	11
unique_1722	1389	1517	2483	ENSP00000435932	1095	1219	2003	0.002	129	36	89	4	11
unique_1722	506	644	2483	ENSP00000434228	410	540	2040	8.28e-04	139	34	97	8	11
unique_1722	1389	1517	2483	ENSP00000434228	1095	1219	2040	0.002	129	36	89	4	11
unique_1727	161	314	674	ENSP00000429969	33	172	972	4.97e-19	154	59	81	14	34
unique_1727	158	312	674	ENSP00000429969	306	445	972	2.12e-17	155	53	87	15	34
unique_1727	158	364	674	ENSP00000429969	71	327	972	6.17e-17	272	80	112	80	34
unique_1727	154	358	674	ENSP00000429969	194	407	972	2.23e-12	233	67	119	47	34
unique_1727	284	382	674	ENSP00000429969	61	158	972	3.65e-07	107	37	53	17	34
unique_1727	158	251	674	ENSP00000460548	50	137	641	9.13e-15	95	40	47	8	33
unique_1727	239	377	674	ENSP00000460548	40	161	641	1.03e-10	139	52	70	17	33
unique_1727	158	251	674	ENSP00000379438	83	170	674	9.74e-15	95	40	47	8	33
unique_1727	215	377	674	ENSP00000379438	61	194	674	6.16e-11	163	59	75	29	33
unique_1727	138	392	674	ENSP00000364163	399	616	2004	1.28e-13	263	84	126	53	44
unique_1727	133	251	674	ENSP00000364163	515	615	2004	7.55e-06	119	40	61	18	44
unique_1727	104	364	674	ENSP00000364163	113	359	2004	1.92e-05	300	78	130	92	44
unique_1727	194	402	674	ENSP00000364163	906	1089	2004	3.39e-05	221	66	106	49	44
unique_1727	160	251	674	ENSP00000401321	1	79	1049	4.97e-04	93	30	48	15	17
unique_1727	138	227	674	ENSP00000401321	20	97	1049	0.001	92	31	45	16	17
unique_1727	158	220	674	ENSP00000385639	123	177	274	0.001	63	21	34	8	20
unique_1727	267	336	674	ENSP00000385639	137	200	274	0.002	70	24	40	6	20
unique_1727	215	252	674	ENSP00000383279	429	465	1375	0.002	38	17	20	1	9
unique_1727	221	273	674	ENSP00000383279	192	239	1375	0.007	54	22	25	7	9
unique_1727	215	252	674	ENSP00000386147	501	537	1319	0.002	38	17	20	1	9
unique_1727	221	273	674	ENSP00000386147	264	311	1319	0.006	54	22	25	7	9
unique_1727	158	221	674	ENSP00000390866	130	185	294	0.003	64	20	36	8	9
unique_1727	158	221	674	ENSP00000382556	130	185	294	0.003	64	20	36	8	9
unique_1728	33	113	193	ENSP00000263094	1122	1211	2147	0.003	91	29	51	11	42
unique_1731	3189	3332	3593	ENSP00000494609	1031	1174	1326	1.92e-27	144	61	83	0	24
unique_1731	2698	2966	3593	ENSP00000494609	764	1022	1326	8.84e-20	269	70	189	10	24
unique_1731	1931	2010	3593	ENSP00000494609	474	553	1326	7.03e-19	80	40	40	0	24
unique_1731	3450	3581	3593	ENSP00000494609	1141	1272	1326	9.13e-14	141	46	77	18	24
unique_1731	3214	3323	3593	ENSP00000494609	426	523	1326	7.47e-09	111	39	58	14	24
unique_1731	1762	1807	3593	ENSP00000494609	428	473	1326	1.99e-06	46	25	21	0	24
unique_1731	1170	1367	3593	ENSP00000494609	193	390	1326	0.001	200	47	149	4	24
unique_1731	3446	3565	3593	ENSP00000494609	496	615	1326	0.006	121	28	91	2	24
unique_1731	1759	1794	3593	ENSP00000291524	95	130	664	0.004	36	17	19	0	1
unique_1731	3214	3285	3593	ENSP00000263094	822	893	2147	0.007	73	27	44	2	2
unique_1743	820	864	1430	ENSP00000288135	772	814	977	0.004	46	18	24	4	3
unique_1755	89	152	172	ENSP00000299665	104	157	216	3.68e-06	64	24	30	10	37
unique_1755	74	161	172	ENSP00000331736	17	93	611	4.95e-06	88	23	54	11	51
unique_1755	89	151	172	ENSP00000376524	691	751	1325	1.15e-05	63	20	41	2	37
unique_1755	89	131	172	ENSP00000376524	1134	1176	1325	0.009	43	15	28	0	37
unique_1755	87	133	172	ENSP00000432876	138	185	248	0.002	48	14	33	1	27
unique_1755	87	133	172	ENSP00000302569	138	185	248	0.002	48	14	33	1	27
unique_1755	32	152	172	ENSP00000353690	51	140	199	0.005	121	32	58	31	70
unique_1756	488	587	1716	ENSP00000443909	175	273	467	0.006	104	30	65	9	6
unique_1765	724	792	3914	ENSP00000423517	731	808	821	7.62e-05	78	27	42	9	2
unique_1765	721	785	3914	ENSP00000423517	746	819	821	2.85e-04	74	25	40	9	2
unique_1765	732	792	3914	ENSP00000423517	723	790	821	5.36e-04	68	24	37	7	2
unique_1787	505	646	2451	ENSP00000434228	470	602	2040	1.35e-19	143	49	83	11	11
unique_1787	1253	1391	2451	ENSP00000434228	1011	1182	2040	0.003	174	41	96	37	11
unique_1787	505	646	2451	ENSP00000435932	470	602	2003	1.51e-19	143	49	83	11	11
unique_1787	1253	1391	2451	ENSP00000435932	1011	1182	2003	0.003	174	41	96	37	11
unique_1807	201	360	3282	ENSP00000344972	185	332	899	3.67e-06	164	47	97	20	5
unique_1807	102	322	3282	ENSP00000458322	11	221	571	4.55e-04	226	55	151	20	7
unique_1811	23	119	592	ENSP00000261892	736	849	1100	6.56e-04	118	41	52	25	16
unique_1848	31	245	342	ENSP00000369375	822	1054	1125	2.27e-22	234	68	146	20	63
unique_1848	39	223	342	ENSP00000342838	1017	1217	1371	2.62e-14	203	52	131	20	54
unique_1848	39	223	342	ENSP00000492290	240	440	533	4.44e-10	213	55	118	40	54
unique_1848	33	161	342	ENSP00000288135	589	726	977	2.45e-09	141	43	83	15	58
unique_1848	138	230	342	ENSP00000288135	772	870	977	3.96e-08	99	30	63	6	58
unique_1848	32	226	342	ENSP00000358997	211	420	713	6.79e-09	214	51	140	23	57
unique_1848	39	223	342	ENSP00000257963	213	413	506	2.47e-06	216	59	111	46	54
unique_1848	26	223	342	ENSP00000442885	148	361	454	3.15e-06	227	58	127	42	58
unique_1848	154	223	342	ENSP00000442656	372	454	547	1.41e-05	83	29	41	13	20
unique_1850	1165	1392	1884	ENSP00000494609	390	604	1326	5.76e-13	235	76	132	27	12
unique_1850	1201	1383	1884	ENSP00000494609	1051	1236	1326	1.33e-07	200	56	113	31	12
unique_1850	1211	1382	1884	ENSP00000263094	1813	1985	2147	3.02e-07	195	57	93	45	9
unique_1850	1192	1356	1884	ENSP00000291524	74	244	664	2.43e-05	183	48	105	30	9
unique_1866	1417	1454	1618	ENSP00000502615	24	65	249	0.008	42	18	20	4	2
unique_1866	1417	1454	1618	ENSP00000502789	24	65	249	0.008	42	18	20	4	2
unique_1916	61	841	2057	ENSP00000435932	403	1209	2003	6.32e-30	894	207	487	200	38
unique_1916	61	841	2057	ENSP00000434228	403	1209	2040	7.04e-30	894	207	487	200	38
unique_1925	1458	1586	2888	ENSP00000344972	212	334	899	0.001	138	38	76	24	4
unique_1926	1388	1652	1671	ENSP00000369375	850	1092	1125	2.01e-19	286	85	137	64	16
unique_1926	1375	1650	1671	ENSP00000342838	1027	1279	1371	4.52e-16	287	74	168	45	17
unique_1926	1376	1590	1671	ENSP00000358997	222	419	713	9.61e-14	224	62	127	35	13
unique_1926	1465	1665	1671	ENSP00000288135	772	940	977	9.64e-14	204	52	114	38	17
unique_1926	1372	1454	1671	ENSP00000288135	602	686	977	8.26e-04	86	29	53	4	17
unique_1926	1390	1591	1671	ENSP00000257963	231	416	506	3.12e-13	226	66	96	64	12
unique_1926	1389	1593	1671	ENSP00000492290	257	445	533	6.28e-13	230	64	100	66	12
unique_1926	1390	1591	1671	ENSP00000442885	179	364	454	1.01e-12	226	66	96	64	12
unique_1926	1436	1591	1671	ENSP00000442656	321	457	547	5.51e-10	170	48	75	47	9
unique_1938	2698	2753	5381	ENSP00000423517	742	802	821	0.001	61	22	34	5	1
unique_1938	2698	2764	5381	ENSP00000423517	733	805	821	0.002	73	25	42	6	1
unique_1941	1809	1923	3132	ENSP00000429969	669	776	972	4.82e-06	120	37	66	17	7
unique_1941	1489	1603	3132	ENSP00000429969	670	781	972	0.007	124	34	69	21	7
unique_1941	1698	1771	3132	ENSP00000368538	54	136	278	7.88e-04	87	30	40	17	2
unique_1944	996	1139	1371	ENSP00000358997	217	363	713	1.14e-11	149	42	100	7	11
unique_1944	991	1190	1371	ENSP00000492290	234	443	533	8.09e-08	225	61	124	40	15
unique_1944	1099	1187	1371	ENSP00000342838	1130	1217	1371	7.05e-06	89	24	64	1	6
unique_1944	1098	1188	1371	ENSP00000288135	774	863	977	2.18e-05	93	27	61	5	7
unique_1944	1040	1188	1371	ENSP00000369375	872	1032	1125	2.41e-05	175	45	90	40	11
unique_1944	1066	1190	1371	ENSP00000257963	277	416	506	3.78e-05	147	39	79	29	9
unique_1944	1066	1190	1371	ENSP00000442656	318	457	547	6.14e-05	147	39	79	29	9
unique_1944	997	1190	1371	ENSP00000442885	161	364	454	6.84e-05	223	59	116	48	14
unique_1954	66	171	643	ENSP00000260061	471	573	663	3.32e-04	107	38	64	5	21
unique_1954	66	197	643	ENSP00000260061	320	456	663	3.75e-04	142	46	81	15	21
unique_1961	211	1037	1037	ENSP00000349581	86	758	759	2.23e-86	837	228	435	174	80
unique_1961	589	1037	1037	ENSP00000420389	344	750	751	5.16e-57	458	142	256	60	56
unique_1961	215	346	1037	ENSP00000420389	59	157	751	1.21e-08	132	37	62	33	56
unique_1964	88	293	2189	ENSP00000458322	21	206	571	0.001	206	42	144	20	9
unique_1966	547	649	1718	ENSP00000458322	103	210	571	3.00e-04	108	25	78	5	6
unique_1966	1131	1665	1718	ENSP00000435932	1365	1852	2003	0.004	551	126	346	79	31
unique_1974	188	296	454	ENSP00000401321	708	816	1049	3.11e-04	111	40	67	4	29
unique_1974	188	244	454	ENSP00000401321	808	864	1049	0.003	57	21	36	0	29
unique_1974	224	318	454	ENSP00000401321	631	743	1049	0.008	113	36	59	18	29
unique_1974	193	296	454	ENSP00000364163	1668	1771	2004	0.001	106	39	63	4	24
unique_1974	188	244	454	ENSP00000364163	1763	1819	2004	0.006	57	21	36	0	24
unique_1985	388	562	793	ENSP00000358997	212	364	713	5.25e-09	184	54	90	40	22
unique_1985	394	615	793	ENSP00000369375	830	1031	1125	6.66e-07	232	53	139	40	28
unique_1985	392	700	793	ENSP00000492290	238	500	533	2.38e-05	326	71	175	80	39
unique_1985	494	651	793	ENSP00000342838	1111	1254	1371	5.19e-04	162	39	101	22	20
unique_1985	511	615	793	ENSP00000288135	774	862	977	6.47e-04	105	25	64	16	13
unique_2044	311	398	7897	ENSP00000423517	702	805	821	1.24e-04	104	31	57	16	1
unique_2044	261	478	7897	ENSP00000344972	196	383	899	0.001	226	55	125	46	3
unique_2087	14	190	301	ENSP00000429969	283	447	972	6.71e-15	180	56	106	18	69
unique_2087	13	140	301	ENSP00000429969	45	165	972	2.13e-14	129	49	71	9	69
unique_2087	48	220	301	ENSP00000429969	36	199	972	4.94e-11	175	54	108	13	69
unique_2087	13	133	301	ENSP00000429969	323	433	972	5.75e-10	123	45	64	14	69
unique_2087	68	210	301	ENSP00000379438	68	208	674	4.16e-13	147	50	87	10	66
unique_2087	24	170	301	ENSP00000379438	65	203	674	2.18e-10	152	50	84	18	66
unique_2087	12	127	301	ENSP00000379438	97	203	674	6.59e-09	119	42	62	15	66
unique_2087	68	210	301	ENSP00000460548	35	175	641	4.30e-13	147	50	87	10	66
unique_2087	14	170	301	ENSP00000460548	19	170	641	9.50e-11	165	54	90	21	66
unique_2087	12	127	301	ENSP00000460548	64	170	641	6.90e-09	119	42	62	15	66
unique_2087	5	134	301	ENSP00000364163	498	620	2004	2.75e-12	133	42	78	13	58
unique_2087	13	179	301	ENSP00000364163	432	584	2004	7.69e-09	169	53	98	18	58
unique_2087	17	134	301	ENSP00000364163	352	468	2004	9.78e-09	126	42	67	17	58
unique_2087	32	134	301	ENSP00000364163	906	999	2004	6.56e-07	104	33	60	11	58
unique_2087	9	134	301	ENSP00000364163	268	386	2004	4.09e-06	131	37	77	17	58
unique_2087	13	179	301	ENSP00000364163	194	350	2004	1.48e-05	172	48	104	20	58
unique_2087	68	139	301	ENSP00000385639	111	173	274	1.33e-07	72	27	36	9	24
unique_2087	86	172	301	ENSP00000401321	1	79	1049	1.96e-04	88	26	52	10	29
unique_2087	107	147	301	ENSP00000331736	143	180	611	0.006	41	16	22	3	14
unique_2087	80	129	301	ENSP00000386147	484	536	1319	0.006	53	19	31	3	17
unique_2087	80	129	301	ENSP00000383279	412	464	1375	0.009	53	19	31	3	17
unique_2155	1502	1695	1975	ENSP00000442885	151	334	454	0.007	209	57	112	40	10
unique_2230	1228	1276	3269	ENSP00000358997	310	361	713	0.004	55	22	24	9	1
unique_2230	1231	1282	3269	ENSP00000342838	1126	1174	1371	0.006	52	17	32	3	2
unique_2232	2136	2253	3156	ENSP00000344972	219	341	899	7.62e-04	128	37	76	15	4
unique_2244	172	248	8641	ENSP00000423517	738	816	821	0.001	80	31	45	4	1
unique_2311	310	454	1291	ENSP00000342838	1071	1211	1371	3.59e-05	146	36	104	6	11
unique_2311	311	410	1291	ENSP00000369375	883	984	1125	1.51e-04	107	30	65	12	8
unique_2311	386	450	1291	ENSP00000492290	358	413	533	0.001	65	18	38	9	5
unique_2313	210	460	598	ENSP00000358997	211	420	713	5.56e-05	255	63	143	49	42
unique_2313	353	464	598	ENSP00000288135	775	870	977	0.006	114	31	63	20	19
unique_2325	286	588	642	ENSP00000318585	81	409	502	1.03e-13	347	84	201	62	47
unique_2341	502	651	1744	ENSP00000369375	819	985	1125	3.31e-06	170	47	100	23	9
unique_2341	504	654	1744	ENSP00000358997	209	364	713	1.29e-04	158	39	110	9	9
unique_2341	1220	1314	1744	ENSP00000288135	835	922	977	5.00e-04	101	28	54	19	5
unique_2341	1213	1260	1744	ENSP00000492290	400	459	533	0.002	61	25	22	14	3
unique_2344	716	761	1536	ENSP00000263398	223	268	362	0.010	46	14	32	0	3
unique_2374	194	379	3194	ENSP00000358997	218	420	713	5.49e-13	206	59	124	23	6
unique_2374	181	394	3194	ENSP00000369375	818	1050	1125	4.03e-11	245	66	136	43	7
unique_2374	194	376	3194	ENSP00000492290	240	440	533	9.48e-09	217	57	110	50	6
unique_2374	194	393	3194	ENSP00000342838	1017	1235	1371	1.51e-08	223	56	140	27	6
unique_2374	190	357	3194	ENSP00000442885	157	336	454	3.89e-07	194	56	98	40	5
unique_2374	190	376	3194	ENSP00000257963	209	413	506	4.80e-07	218	58	116	44	6
unique_2374	298	397	3194	ENSP00000288135	783	884	977	3.34e-05	105	33	64	8	3
unique_2374	259	372	3194	ENSP00000442656	321	444	547	0.004	132	37	69	26	4
unique_2380	1	82	270	ENSP00000423517	719	804	821	1.21e-04	86	26	56	4	30
unique_2405	120	264	478	ENSP00000288135	775	921	977	1.29e-13	150	47	95	8	30
unique_2405	1	265	478	ENSP00000342838	1009	1276	1371	2.11e-11	280	65	188	27	55
unique_2405	58	264	478	ENSP00000369375	872	1089	1125	2.26e-09	225	51	149	25	43
unique_2405	53	162	478	ENSP00000358997	254	363	713	5.52e-07	118	36	66	16	23
unique_2405	82	208	478	ENSP00000492290	304	441	533	7.72e-07	146	37	82	27	27
unique_2405	82	208	478	ENSP00000257963	277	414	506	0.005	143	35	87	21	27
unique_2405	82	208	478	ENSP00000442656	318	455	547	0.005	143	35	87	21	27
unique_2405	82	208	478	ENSP00000442885	225	362	454	0.005	143	35	87	21	27
unique_2407	2	195	296	ENSP00000369375	825	1033	1125	5.50e-13	215	58	130	27	66
unique_2407	1	212	296	ENSP00000342838	1009	1236	1371	2.35e-11	230	55	155	20	72
unique_2407	1	209	296	ENSP00000492290	232	455	533	1.44e-10	236	68	129	39	71
unique_2407	8	197	296	ENSP00000358997	217	421	713	1.59e-10	206	53	136	17	64
unique_2407	72	214	296	ENSP00000288135	739	884	977	1.26e-09	150	39	100	11	48
unique_2407	7	237	296	ENSP00000442885	159	411	454	1.09e-06	269	63	152	54	78
unique_2407	7	237	296	ENSP00000257963	211	463	506	1.27e-06	269	63	152	54	78
unique_2407	120	237	296	ENSP00000442656	372	504	547	4.37e-05	143	38	70	35	40
unique_2410	1	254	282	ENSP00000342838	1009	1275	1371	1.49e-17	269	59	193	17	90
unique_2410	9	195	282	ENSP00000358997	218	416	713	6.25e-14	199	52	135	12	66
unique_2410	7	254	282	ENSP00000369375	828	1089	1125	9.43e-13	264	56	190	18	88
unique_2410	9	197	282	ENSP00000492290	240	441	533	3.52e-11	212	51	128	33	67
unique_2410	7	197	282	ENSP00000442885	159	362	454	3.83e-08	215	49	131	35	68
unique_2410	7	197	282	ENSP00000257963	211	414	506	5.17e-08	215	49	131	35	68
unique_2410	111	278	282	ENSP00000288135	775	950	977	3.60e-07	179	41	124	14	60
unique_2410	124	197	282	ENSP00000442656	372	455	547	4.53e-06	84	26	48	10	26
unique_2411	130	469	1820	ENSP00000435932	407	673	2003	1.39e-23	348	97	162	89	35
unique_2411	656	943	1820	ENSP00000435932	806	1137	2003	1.26e-10	340	83	197	60	35
unique_2411	130	469	1820	ENSP00000434228	407	673	2040	1.51e-23	348	97	162	89	35
unique_2411	656	943	1820	ENSP00000434228	806	1137	2040	1.33e-10	340	83	197	60	35
unique_2440	310	473	1076	ENSP00000429969	283	435	972	1.47e-33	164	73	80	11	47
unique_2440	289	473	1076	ENSP00000429969	70	245	972	4.74e-25	191	62	108	21	47
unique_2440	756	1004	1076	ENSP00000429969	45	250	972	2.27e-23	255	85	115	55	47
unique_2440	753	1047	1076	ENSP00000429969	83	347	972	3.87e-22	325	95	140	90	47
unique_2440	778	961	1076	ENSP00000429969	297	442	972	9.26e-21	186	66	78	42	47
unique_2440	754	923	1076	ENSP00000429969	321	445	972	2.66e-16	170	52	73	45	47
unique_2440	289	392	1076	ENSP00000429969	305	445	972	2.99e-14	145	44	56	45	47
unique_2440	265	474	1076	ENSP00000429969	84	356	972	6.33e-14	285	69	129	87	47
unique_2440	754	1047	1076	ENSP00000429969	126	427	972	1.14e-13	342	84	170	88	47
unique_2440	756	996	1076	ENSP00000364163	432	654	2004	5.81e-13	249	77	138	34	50
unique_2440	265	488	1076	ENSP00000364163	484	686	2004	4.31e-12	233	73	121	39	50
unique_2440	756	950	1076	ENSP00000364163	314	503	2004	1.48e-06	208	60	117	31	50
unique_2440	309	502	1076	ENSP00000364163	314	497	2004	3.26e-06	200	55	123	22	50
unique_2440	289	438	1076	ENSP00000364163	340	480	2004	2.33e-05	159	48	84	27	50
unique_2440	855	1054	1076	ENSP00000364163	135	348	2004	1.09e-04	238	59	117	62	50
unique_2440	330	472	1076	ENSP00000364163	951	1080	2004	2.36e-04	149	44	80	25	50
unique_2440	859	949	1076	ENSP00000364163	988	1076	2004	4.71e-04	96	32	52	12	50
unique_2440	290	421	1076	ENSP00000364163	715	836	2004	0.001	138	41	75	22	50
unique_2440	854	950	1076	ENSP00000364163	907	996	2004	0.002	101	31	55	15	50
unique_2440	333	422	1076	ENSP00000364163	143	227	2004	0.003	96	33	46	17	50
unique_2440	271	472	1076	ENSP00000364163	593	798	2004	0.004	230	55	123	52	50
unique_2440	863	962	1076	ENSP00000379438	83	182	674	1.69e-11	107	45	48	14	47
unique_2440	265	380	1076	ENSP00000379438	68	174	674	1.03e-10	124	45	54	25	47
unique_2440	778	911	1076	ENSP00000379438	74	175	674	2.31e-10	136	41	59	36	47
unique_2440	333	422	1076	ENSP00000379438	83	175	674	4.27e-10	96	37	50	9	47
unique_2440	374	472	1076	ENSP00000379438	83	175	674	6.92e-09	102	39	51	12	47
unique_2440	754	808	1076	ENSP00000379438	96	145	674	3.00e-05	55	25	25	5	47
unique_2440	903	1048	1076	ENSP00000379438	82	169	674	5.71e-04	146	39	49	58	47
unique_2440	863	962	1076	ENSP00000460548	50	149	641	1.74e-11	107	45	48	14	47
unique_2440	265	380	1076	ENSP00000460548	35	141	641	1.03e-10	124	45	54	25	47
unique_2440	787	911	1076	ENSP00000460548	50	142	641	2.67e-10	127	40	51	36	47
unique_2440	333	422	1076	ENSP00000460548	50	142	641	4.61e-10	96	37	50	9	47
unique_2440	374	472	1076	ENSP00000460548	50	142	641	6.31e-09	102	39	51	12	47
unique_2440	754	808	1076	ENSP00000460548	63	112	641	3.36e-05	55	25	25	5	47
unique_2440	903	1048	1076	ENSP00000460548	49	136	641	4.79e-04	146	39	49	58	47
unique_2440	333	391	1076	ENSP00000390866	130	185	294	2.17e-08	60	26	29	5	15
unique_2440	904	961	1076	ENSP00000390866	130	183	294	5.47e-05	58	22	32	4	15
unique_2440	374	433	1076	ENSP00000390866	130	185	294	2.54e-04	61	22	33	6	15
unique_2440	333	391	1076	ENSP00000382556	130	185	294	2.21e-08	60	26	29	5	15
unique_2440	904	961	1076	ENSP00000382556	130	183	294	5.56e-05	58	22	32	4	15
unique_2440	374	433	1076	ENSP00000382556	130	185	294	2.52e-04	61	22	33	6	15
unique_2440	314	390	1076	ENSP00000385639	101	177	274	3.31e-07	82	31	41	10	13
unique_2440	374	426	1076	ENSP00000385639	123	172	274	7.97e-04	54	19	30	5	13
unique_2440	778	803	1076	ENSP00000385639	152	177	274	0.008	26	15	11	0	13
unique_2440	876	907	1076	ENSP00000383279	432	465	1375	6.62e-05	34	18	14	2	3
unique_2440	854	949	1076	ENSP00000401321	28	121	1049	6.76e-05	101	33	56	12	22
unique_2440	335	471	1076	ENSP00000401321	1	124	1049	0.001	143	41	77	25	22
unique_2440	876	907	1076	ENSP00000386147	504	537	1319	6.93e-05	34	18	14	2	3
unique_2477	226	266	377	ENSP00000442885	40	80	454	0.009	41	13	28	0	11
unique_2477	228	266	377	ENSP00000257963	94	132	506	0.010	39	13	26	0	10
unique_2477	226	266	377	ENSP00000442656	92	132	547	0.010	41	13	28	0	11
unique_2490	273	367	2965	ENSP00000423517	728	814	821	1.62e-04	95	27	60	8	3
unique_2514	764	886	2519	ENSP00000423517	725	820	821	1.82e-04	126	38	55	33	5
unique_2514	21	131	2519	ENSP00000458322	79	213	571	0.009	136	35	75	26	4
unique_2519	14	475	564	ENSP00000360637	3	384	465	6.71e-14	467	99	278	90	82
unique_2541	1	245	1405	ENSP00000342838	1009	1270	1371	8.73e-16	269	72	166	31	17
unique_2541	8	243	1405	ENSP00000369375	829	1082	1125	1.18e-13	264	71	155	38	17
unique_2541	1	194	1405	ENSP00000492290	232	440	533	2.11e-11	222	61	120	41	14
unique_2541	106	249	1405	ENSP00000288135	772	920	977	8.09e-10	153	43	97	13	10
unique_2541	4	194	1405	ENSP00000257963	208	413	506	1.87e-09	219	58	120	41	14
unique_2541	9	197	1405	ENSP00000358997	218	420	713	2.04e-09	213	57	122	34	13
unique_2541	5	194	1405	ENSP00000442885	157	361	454	2.42e-08	216	56	123	37	14
unique_2541	72	194	1405	ENSP00000442656	315	454	547	1.51e-06	143	38	82	23	9
unique_2548	399	480	688	ENSP00000435932	1552	1642	2003	0.008	93	34	46	13	12
unique_2569	301	412	544	ENSP00000403518	270	383	868	3.60e-04	116	33	77	6	21
unique_2569	301	412	544	ENSP00000433276	317	430	915	3.86e-04	116	33	77	6	21
unique_2569	301	412	544	ENSP00000500962	371	484	934	4.18e-04	116	33	77	6	21
unique_2573	67	523	1170	ENSP00000435932	359	840	2003	5.05e-30	498	120	321	57	39
unique_2573	67	523	1170	ENSP00000434228	359	840	2040	5.22e-30	498	120	321	57	39
unique_2585	1007	1103	1113	ENSP00000494609	1177	1272	1326	1.01e-09	97	30	66	1	25
unique_2585	907	1094	1113	ENSP00000494609	445	622	1326	1.53e-08	198	53	115	30	25
unique_2585	804	869	1113	ENSP00000494609	1071	1135	1326	8.42e-06	66	23	42	1	25
unique_2585	791	872	1113	ENSP00000494609	428	496	1326	4.08e-04	82	24	45	13	25
unique_2585	999	1088	1113	ENSP00000291524	206	297	664	3.00e-08	92	33	57	2	14
unique_2585	783	843	1113	ENSP00000291524	90	153	664	1.13e-05	64	24	37	3	14
unique_2585	1008	1066	1113	ENSP00000263094	1927	1985	2147	0.001	59	17	42	0	13
unique_2585	800	856	1113	ENSP00000263094	833	888	2147	0.002	57	17	39	1	13
unique_2585	1006	1088	1113	ENSP00000263094	939	1015	2147	0.005	83	23	54	6	13
unique_2602	110	193	1497	ENSP00000369375	828	914	1125	1.44e-04	87	29	55	3	6
unique_2644	969	1139	1381	ENSP00000401321	698	865	1049	1.78e-07	171	55	113	3	26
unique_2644	1032	1220	1381	ENSP00000401321	631	823	1049	5.56e-06	200	54	128	18	26
unique_2644	867	1107	1381	ENSP00000401321	664	868	1049	7.66e-06	243	68	135	40	26
unique_2644	969	1139	1381	ENSP00000364163	1653	1820	2004	1.06e-06	171	54	114	3	26
unique_2644	1032	1220	1381	ENSP00000364163	1586	1778	2004	3.24e-05	200	54	128	18	26
unique_2644	867	1107	1381	ENSP00000364163	1619	1823	2004	8.12e-05	243	67	136	40	26
unique_2657	370	802	1559	ENSP00000457473	56	508	618	3.61e-82	460	156	270	34	28
unique_2657	370	805	1559	ENSP00000496238	44	493	600	5.66e-80	460	150	276	34	28
unique_2657	370	805	1559	ENSP00000494050	44	493	600	5.66e-80	460	150	276	34	28
unique_2657	370	805	1559	ENSP00000495751	44	493	600	5.66e-80	460	150	276	34	28
unique_2657	370	805	1559	ENSP00000496697	44	493	600	5.66e-80	460	150	276	34	28
unique_2657	370	805	1559	ENSP00000496064	44	493	600	5.66e-80	460	150	276	34	28
unique_2688	1148	1699	2662	ENSP00000434228	1248	1835	2040	1.24e-04	630	167	343	120	22
unique_2688	1184	1721	2662	ENSP00000434228	1407	1930	2040	0.007	571	130	361	80	22
unique_2695	1043	1245	1433	ENSP00000401321	676	861	1049	3.33e-12	203	72	114	17	20
unique_2695	1110	1328	1433	ENSP00000401321	664	864	1049	1.19e-07	223	66	131	26	20
unique_2695	1043	1216	1433	ENSP00000364163	1631	1790	2004	3.91e-12	174	65	95	14	20
unique_2695	1110	1328	1433	ENSP00000364163	1619	1819	2004	1.11e-07	223	68	129	26	20
unique_2718	205	332	1742	ENSP00000369375	837	987	1125	2.06e-08	151	36	92	23	7
unique_2718	213	332	1742	ENSP00000358997	237	363	713	1.37e-04	127	35	85	7	7
unique_2718	224	334	1742	ENSP00000342838	1052	1172	1371	2.11e-04	121	31	80	10	6
unique_2718	212	356	1742	ENSP00000257963	231	382	506	0.003	159	38	100	21	8
unique_2718	212	356	1742	ENSP00000442885	179	330	454	0.007	159	38	100	21	8
unique_2726	58	327	2020	ENSP00000358997	204	521	713	1.31e-30	320	99	169	52	13
unique_2726	70	335	2020	ENSP00000342838	1017	1284	1371	7.98e-17	294	77	163	54	13
unique_2726	66	254	2020	ENSP00000369375	826	1033	1125	1.06e-13	213	60	124	29	9
unique_2726	70	252	2020	ENSP00000492290	240	440	533	4.61e-12	203	56	125	22	9
unique_2726	61	252	2020	ENSP00000257963	204	413	506	6.49e-12	214	60	128	26	10
unique_2726	61	252	2020	ENSP00000442885	152	361	454	2.07e-11	214	60	128	26	10
unique_2726	159	340	2020	ENSP00000288135	771	940	977	8.60e-09	184	48	120	16	9
unique_2726	61	252	2020	ENSP00000442656	204	454	547	1.51e-08	256	64	123	69	10
unique_2771	375	550	558	ENSP00000288135	773	928	977	7.62e-06	186	44	102	40	32
unique_2771	246	460	558	ENSP00000442885	154	361	454	1.83e-04	245	60	118	67	39
unique_2771	246	460	558	ENSP00000257963	206	413	506	2.23e-04	245	60	118	67	39
unique_2771	236	460	558	ENSP00000492290	225	440	533	2.70e-04	244	61	136	47	40
unique_2771	390	460	558	ENSP00000442656	372	454	547	0.002	83	23	48	12	13
unique_2772	320	495	503	ENSP00000288135	773	928	977	1.04e-05	186	44	102	40	35
unique_2772	335	405	503	ENSP00000257963	331	413	506	6.09e-04	86	25	43	18	14
unique_2772	335	405	503	ENSP00000442656	372	454	547	6.68e-04	86	25	43	18	14
unique_2772	335	405	503	ENSP00000442885	279	361	454	7.04e-04	86	25	43	18	14
unique_2772	295	405	503	ENSP00000492290	317	440	533	8.59e-04	128	33	74	21	22
unique_2804	2322	2382	2463	ENSP00000358407	719	779	791	1.32e-05	61	24	37	0	8
unique_2804	2236	2303	2463	ENSP00000358407	716	779	791	6.07e-05	68	24	40	4	8
unique_2804	2269	2329	2463	ENSP00000358407	717	779	791	1.22e-04	63	22	39	2	8
unique_2804	2348	2408	2463	ENSP00000358407	719	779	791	1.22e-04	61	21	40	0	8
unique_2804	2286	2345	2463	ENSP00000358407	719	778	791	1.50e-04	60	20	40	0	8
unique_2804	2313	2372	2463	ENSP00000358407	719	778	791	1.50e-04	60	22	38	0	8
unique_2804	2329	2391	2463	ENSP00000358407	717	779	791	4.40e-04	63	21	42	0	8
unique_2804	2339	2398	2463	ENSP00000358407	719	778	791	4.67e-04	60	20	40	0	8
unique_2804	2261	2321	2463	ENSP00000358407	719	779	791	5.21e-04	61	21	40	0	8
unique_2804	2366	2426	2463	ENSP00000358407	719	779	791	5.21e-04	61	21	40	0	8
unique_2804	2304	2363	2463	ENSP00000358407	719	778	791	7.95e-04	60	20	40	0	8
unique_2804	2374	2427	2463	ENSP00000358407	717	772	791	8.30e-04	56	22	32	2	8
unique_2804	2356	2415	2463	ENSP00000358407	719	778	791	0.001	60	19	41	0	8
unique_2804	2278	2338	2463	ENSP00000358407	719	779	791	0.002	61	20	41	0	8
unique_2804	2296	2354	2463	ENSP00000358407	719	778	791	0.002	60	23	36	1	8
unique_2804	2338	2400	2463	ENSP00000358407	717	779	791	0.002	63	20	43	0	8
unique_2804	2358	2417	2463	ENSP00000358407	717	779	791	0.002	63	21	39	3	8
unique_2804	2295	2347	2463	ENSP00000358407	727	779	791	0.002	53	19	34	0	8
unique_2804	2260	2312	2463	ENSP00000358407	727	779	791	0.003	53	18	35	0	8
unique_2804	2312	2365	2463	ENSP00000358407	719	772	791	0.004	54	16	38	0	8
unique_2809	110	273	323	ENSP00000288135	775	925	977	3.78e-06	166	44	105	17	51
unique_2809	92	153	323	ENSP00000369375	926	987	1125	2.35e-04	65	22	37	6	19
unique_2809	7	216	323	ENSP00000342838	1010	1229	1371	6.20e-04	233	49	148	36	65
unique_2810	678	977	2568	ENSP00000402673	231	522	639	2.17e-07	308	73	211	24	17
unique_2810	577	1020	2568	ENSP00000402673	5	421	639	1.85e-06	457	92	312	53	17
unique_2810	599	1012	2568	ENSP00000435932	1432	1939	2003	0.003	525	135	262	128	16
unique_2810	2368	2522	2568	ENSP00000458322	21	171	571	0.007	162	45	99	18	6
unique_2813	19	479	530	ENSP00000217420	7	477	526	3.01e-10	491	101	340	50	87
unique_2828	750	928	934	ENSP00000288135	772	925	977	2.75e-17	179	56	98	25	26
unique_2828	585	645	934	ENSP00000288135	640	701	977	2.44e-05	62	23	38	1	26
unique_2828	749	932	934	ENSP00000369375	943	1097	1125	7.13e-17	187	55	97	35	25
unique_2828	581	628	934	ENSP00000369375	868	916	1125	6.59e-04	49	19	29	1	25
unique_2828	749	928	934	ENSP00000342838	1126	1279	1371	3.84e-14	180	52	102	26	19
unique_2828	733	932	934	ENSP00000492290	317	526	533	3.71e-08	226	58	126	42	32
unique_2828	530	626	934	ENSP00000492290	233	321	533	3.25e-04	101	26	59	16	32
unique_2828	721	862	934	ENSP00000358997	290	421	713	4.15e-08	145	47	82	16	27
unique_2828	522	627	934	ENSP00000358997	201	301	713	5.83e-04	108	30	69	9	27
unique_2828	749	927	934	ENSP00000442885	254	442	454	2.48e-07	205	56	107	42	32
unique_2828	508	628	934	ENSP00000442885	137	244	454	6.24e-06	126	36	67	23	32
unique_2828	749	927	934	ENSP00000257963	306	494	506	3.34e-07	205	56	107	42	32
unique_2828	508	628	934	ENSP00000257963	189	296	506	1.28e-05	126	36	67	23	32
unique_2828	749	927	934	ENSP00000442656	347	535	547	4.06e-07	205	55	108	42	30
unique_2828	508	612	934	ENSP00000442656	189	276	547	0.008	106	30	57	19	30
unique_2848	296	508	1542	ENSP00000369375	868	1073	1125	5.01e-09	235	61	123	51	14
unique_2848	302	411	1542	ENSP00000358997	254	364	713	9.21e-07	116	33	72	11	7
unique_2848	332	465	1542	ENSP00000492290	305	440	533	7.85e-06	152	45	73	34	9
unique_2848	364	525	1542	ENSP00000288135	774	922	977	1.78e-04	172	44	95	33	11
unique_2848	298	433	1542	ENSP00000442885	186	334	454	2.92e-04	156	48	81	27	9
unique_2848	298	463	1542	ENSP00000257963	238	411	506	3.98e-04	188	53	99	36	11
unique_2848	378	463	1542	ENSP00000442656	372	452	547	0.001	95	31	41	23	6
unique_2870	1095	1223	1598	ENSP00000364163	1637	1739	2004	1.17e-05	131	39	62	30	8
unique_2870	1087	1235	1598	ENSP00000401321	674	830	1049	3.58e-05	158	42	106	10	13
unique_2870	939	992	1598	ENSP00000401321	668	721	1049	0.010	54	21	33	0	13
unique_2870	1459	1569	1598	ENSP00000344972	220	333	899	0.005	114	27	84	3	7
unique_2876	667	1085	1230	ENSP00000442810	61	494	558	4.44e-89	450	195	208	47	34
unique_2889	276	517	525	ENSP00000494609	1038	1273	1326	9.70e-20	247	67	164	16	46
unique_2889	295	507	525	ENSP00000494609	426	622	1326	6.25e-19	214	63	133	18	46
unique_2889	296	500	525	ENSP00000291524	97	296	664	1.06e-08	212	56	137	19	39
unique_2889	287	346	525	ENSP00000263094	815	873	2147	1.85e-06	60	22	37	1	42
unique_2889	275	494	525	ENSP00000263094	1788	2001	2147	1.97e-05	226	51	157	18	42
unique_2923	2343	2472	2492	ENSP00000423517	700	815	821	1.99e-04	131	39	76	16	5
unique_2942	160	404	975	ENSP00000291524	85	325	664	3.14e-48	252	104	130	18	42
unique_2942	763	925	975	ENSP00000291524	441	604	664	5.60e-16	164	47	116	1	42
unique_2942	167	371	975	ENSP00000263094	824	1016	2147	5.45e-15	212	63	123	26	22
unique_2942	176	385	975	ENSP00000263094	1819	2017	2147	5.45e-14	212	67	130	15	22
unique_2942	149	375	975	ENSP00000494609	413	615	1326	1.66e-12	231	62	137	32	23
unique_2942	161	323	975	ENSP00000494609	1054	1208	1326	0.004	176	44	98	34	23
unique_2978	750	981	1007	ENSP00000369375	829	1089	1125	1.29e-07	274	65	154	55	23
unique_2978	751	938	1007	ENSP00000257963	213	413	506	4.61e-04	220	54	115	51	19
unique_2978	751	938	1007	ENSP00000442885	161	361	454	6.34e-04	220	54	115	51	19
unique_2978	851	976	1007	ENSP00000342838	1127	1270	1371	0.007	153	35	82	36	13
unique_3005	183	282	1872	ENSP00000260061	492	586	663	0.005	101	35	59	7	5
unique_3046	87	164	240	ENSP00000344972	232	336	899	3.49e-04	105	30	48	27	33
unique_3046	90	159	240	ENSP00000453043	627	699	734	0.006	79	26	38	15	29
unique_3051	247	518	553	ENSP00000342838	1009	1268	1371	8.22e-05	286	72	174	40	49
unique_3051	249	449	553	ENSP00000442656	205	425	547	1.33e-04	232	53	137	42	36
unique_3051	388	518	553	ENSP00000288135	772	914	977	0.001	147	38	89	20	24
unique_3080	1482	1566	2779	ENSP00000344972	236	322	899	0.001	90	26	56	8	3
unique_3080	1437	1622	2779	ENSP00000458322	23	199	571	0.002	188	46	129	13	7
unique_3080	1444	1553	2779	ENSP00000458322	116	222	571	0.003	110	28	79	3	7
unique_3080	1483	1564	2779	ENSP00000458322	131	216	571	0.010	86	22	60	4	7
unique_3094	164	205	264	ENSP00000379438	296	336	674	0.009	42	17	24	1	16
unique_3099	2208	2314	4919	ENSP00000429969	669	776	972	4.58e-07	118	41	56	21	9
unique_3099	1580	1700	4919	ENSP00000429969	648	760	972	1.64e-05	135	40	59	36	9
unique_3099	3035	3143	4919	ENSP00000429969	673	776	972	2.90e-04	111	32	70	9	9
unique_3099	1467	1552	4919	ENSP00000429969	672	760	972	0.002	92	26	57	9	9
unique_3099	4595	4697	4919	ENSP00000402673	205	311	639	0.004	112	29	69	14	2
unique_3100	678	872	993	ENSP00000369375	819	1032	1125	1.66e-13	214	51	144	19	20
unique_3100	681	871	993	ENSP00000492290	232	440	533	2.83e-10	213	60	127	26	19
unique_3100	793	878	993	ENSP00000288135	779	870	977	1.23e-09	92	31	55	6	9
unique_3100	677	871	993	ENSP00000342838	1005	1217	1371	4.48e-09	215	51	142	22	20
unique_3100	689	874	993	ENSP00000358997	218	420	713	6.75e-09	205	54	130	21	19
unique_3100	688	850	993	ENSP00000257963	212	386	506	3.66e-07	178	47	113	18	16
unique_3100	688	871	993	ENSP00000442885	160	361	454	4.68e-07	206	53	127	26	19
unique_3100	533	633	993	ENSP00000328531	373	475	820	7.25e-06	103	27	74	2	20
unique_3100	298	393	993	ENSP00000328531	393	488	820	4.07e-05	96	26	70	0	20
unique_3100	756	850	993	ENSP00000442656	319	427	547	1.21e-05	110	31	63	16	10
unique_3119	68	205	636	ENSP00000308312	340	472	606	0.006	142	35	94	13	22
unique_3119	146	187	636	ENSP00000308312	219	260	606	0.007	42	14	28	0	22
unique_3129	84	298	566	ENSP00000369375	829	1062	1125	2.37e-12	242	68	139	35	38
unique_3129	51	271	566	ENSP00000257963	178	411	506	7.46e-09	251	65	139	47	39
unique_3129	51	271	566	ENSP00000442885	126	359	454	8.38e-09	251	65	139	47	39
unique_3129	71	273	566	ENSP00000492290	226	440	533	7.51e-08	228	52	138	38	36
unique_3129	76	293	566	ENSP00000342838	1008	1238	1371	6.21e-07	235	49	165	21	39
unique_3129	85	293	566	ENSP00000358997	218	438	713	1.75e-05	232	55	143	34	37
unique_3129	51	271	566	ENSP00000442656	178	452	547	4.98e-04	288	67	141	80	39
unique_3129	76	174	566	ENSP00000288135	586	686	977	0.005	103	30	67	6	17
unique_3154	718	897	1157	ENSP00000369375	898	1089	1125	8.23e-08	199	52	121	26	16
unique_3154	720	898	1157	ENSP00000342838	1089	1276	1371	1.94e-07	197	48	122	27	15
unique_3160	81	327	536	ENSP00000369375	830	1089	1125	1.73e-15	267	73	167	27	46
unique_3160	54	328	536	ENSP00000342838	992	1276	1371	3.85e-13	298	69	193	36	51
unique_3160	71	265	536	ENSP00000492290	230	438	533	2.43e-12	224	61	119	44	36
unique_3160	181	320	536	ENSP00000288135	775	914	977	7.02e-09	149	43	88	18	26
unique_3160	81	265	536	ENSP00000257963	213	411	506	7.68e-09	211	55	118	38	35
unique_3160	81	265	536	ENSP00000442885	161	359	454	9.34e-09	211	55	118	38	35
unique_3160	149	265	536	ENSP00000442656	320	452	547	6.27e-07	138	39	73	26	22
unique_3160	80	270	536	ENSP00000358997	217	420	713	7.41e-07	209	50	136	23	36
unique_3175	232	264	289	ENSP00000265162	226	258	958	7.69e-05	33	12	21	0	11
unique_3209	2280	2388	2576	ENSP00000423517	724	820	821	2.45e-05	109	30	67	12	8
unique_3209	2310	2400	2576	ENSP00000423517	729	820	821	4.47e-05	95	33	55	7	8
unique_3209	1089	1165	2576	ENSP00000423517	724	806	821	1.60e-04	85	29	46	10	8
unique_3209	1090	1161	2576	ENSP00000423517	747	820	821	7.99e-04	76	26	44	6	8
unique_3209	2306	2419	2576	ENSP00000423517	698	820	821	0.003	125	35	77	13	8
unique_3209	1126	1180	2576	ENSP00000344972	256	326	899	0.002	71	25	30	16	2
unique_3209	2278	2423	2576	ENSP00000458322	23	180	571	0.003	160	42	102	16	6
unique_3250	5076	5228	7564	ENSP00000344972	220	376	899	0.008	157	36	117	4	2
unique_3256	121	181	575	ENSP00000369375	930	987	1125	0.004	61	18	40	3	11
unique_3256	135	253	575	ENSP00000288135	772	884	977	0.004	120	29	83	8	21
unique_3259	2633	2885	3568	ENSP00000342838	1028	1282	1371	7.76e-10	280	71	157	52	7
unique_3259	2653	2829	3568	ENSP00000358997	247	418	713	6.03e-08	188	52	109	27	5
unique_3259	2741	2884	3568	ENSP00000288135	777	926	977	8.21e-08	165	48	81	36	4
unique_3259	2726	2881	3568	ENSP00000369375	934	1092	1125	8.51e-08	169	48	98	23	4
unique_3259	2728	2824	3568	ENSP00000492290	326	436	533	2.82e-06	115	34	59	22	3
unique_3259	2730	2824	3568	ENSP00000442885	249	357	454	1.13e-05	109	33	62	14	3
unique_3259	2728	2824	3568	ENSP00000442656	340	450	547	1.13e-05	111	36	61	14	3
unique_3259	2730	2824	3568	ENSP00000257963	301	409	506	1.51e-05	109	33	62	14	3
unique_3259	3161	3268	3568	ENSP00000458322	29	147	571	0.007	119	33	75	11	3
unique_3287	1537	1728	2132	ENSP00000358997	217	421	713	4.50e-11	214	56	127	31	9
unique_3287	1525	1794	2132	ENSP00000492290	227	510	533	8.91e-09	300	78	176	46	13
unique_3287	1579	1722	2132	ENSP00000369375	872	1029	1125	6.17e-08	163	45	94	24	7
unique_3287	1525	1726	2132	ENSP00000442885	148	363	454	8.68e-08	231	61	126	44	9
unique_3287	1525	1726	2132	ENSP00000257963	200	415	506	2.47e-07	231	61	126	44	9
unique_3287	1537	1722	2132	ENSP00000342838	1016	1215	1371	4.90e-05	206	46	134	26	9
unique_3287	1600	1726	2132	ENSP00000442656	315	456	547	1.03e-04	150	43	76	31	6
unique_3287	1644	1787	2132	ENSP00000288135	782	924	977	1.12e-04	152	41	94	17	7
unique_3288	119	229	339	ENSP00000460548	44	152	641	7.52e-17	114	50	56	8	75
unique_3288	8	134	339	ENSP00000460548	23	144	641	1.06e-09	129	45	75	9	75
unique_3288	141	262	339	ENSP00000460548	22	136	641	3.81e-04	127	37	73	17	75
unique_3288	119	229	339	ENSP00000379438	77	185	674	8.85e-17	114	50	56	8	63
unique_3288	16	134	339	ENSP00000379438	64	177	674	1.44e-09	121	44	68	9	63
unique_3288	40	227	339	ENSP00000429969	30	213	972	1.07e-14	195	66	111	18	67
unique_3288	24	175	339	ENSP00000429969	60	204	972	3.88e-12	161	58	78	25	67
unique_3288	74	250	339	ENSP00000429969	297	466	972	6.05e-11	180	52	115	13	67
unique_3288	26	175	339	ENSP00000429969	297	433	972	2.39e-09	155	56	76	23	67
unique_3288	2	221	339	ENSP00000364163	308	508	2004	2.45e-11	232	68	121	43	78
unique_3288	26	220	339	ENSP00000364163	490	685	2004	4.69e-11	220	64	107	49	78
unique_3288	22	220	339	ENSP00000364163	778	1000	2004	2.01e-09	236	64	122	50	78
unique_3288	21	220	339	ENSP00000364163	166	387	2004	2.60e-07	239	68	115	56	78
unique_3288	22	238	339	ENSP00000364163	524	755	2004	5.61e-07	254	73	122	59	78
unique_3288	21	220	339	ENSP00000364163	561	761	2004	5.84e-06	222	57	122	43	78
unique_3288	33	174	339	ENSP00000364163	101	225	2004	5.95e-06	147	42	78	27	78
unique_3288	4	221	339	ENSP00000364163	728	925	2004	6.16e-06	231	62	123	46	78
unique_3288	27	265	339	ENSP00000364163	135	345	2004	2.13e-05	247	64	139	44	78
unique_3288	15	241	339	ENSP00000364163	30	252	2004	1.72e-04	238	62	150	26	78
unique_3288	125	186	339	ENSP00000385639	123	179	274	0.003	64	24	31	9	18
unique_3288	143	174	339	ENSP00000383279	952	984	1375	0.007	33	14	18	1	9
unique_3288	143	171	339	ENSP00000383279	191	221	1375	0.008	31	14	15	2	9
unique_3288	143	174	339	ENSP00000386147	896	928	1319	0.007	33	14	18	1	9
unique_3288	143	171	339	ENSP00000386147	263	293	1319	0.009	31	14	15	2	9
unique_3294	181	240	806	ENSP00000288135	772	818	977	2.42e-04	60	19	28	13	7
unique_3322	316	426	6072	ENSP00000423517	723	818	821	1.18e-07	111	36	60	15	2
unique_3322	341	447	6072	ENSP00000423517	725	816	821	1.35e-04	110	37	52	21	2
unique_3322	332	447	6072	ENSP00000344972	191	333	899	2.73e-06	143	41	75	27	2
unique_3322	326	437	6072	ENSP00000344972	221	346	899	3.73e-06	127	39	72	16	2
unique_3336	122	601	618	ENSP00000336994	141	594	670	1.06e-52	502	134	298	70	78
unique_3348	368	467	534	ENSP00000308312	340	440	606	9.42e-05	103	25	73	5	19
unique_3363	2	249	385	ENSP00000342838	1053	1275	1371	7.09e-14	253	61	157	35	64
unique_3363	11	251	385	ENSP00000369375	872	1091	1125	1.57e-12	249	63	149	37	63
unique_3363	104	249	385	ENSP00000288135	775	921	977	7.81e-12	154	41	98	15	38
unique_3363	107	188	385	ENSP00000492290	340	440	533	2.92e-09	102	32	49	21	21
unique_3363	81	188	385	ENSP00000257963	286	413	506	8.47e-09	131	40	65	26	28
unique_3363	96	188	385	ENSP00000442885	250	361	454	8.83e-09	115	37	53	25	24
unique_3363	81	188	385	ENSP00000442656	327	454	547	9.55e-09	131	40	65	26	28
unique_3363	8	187	385	ENSP00000358997	251	416	713	2.75e-06	194	47	105	42	47
unique_3369	4152	4251	5298	ENSP00000429969	683	776	972	2.85e-04	101	30	63	8	7
unique_3369	1347	1441	5298	ENSP00000429969	663	759	972	0.002	100	29	63	8	7
unique_3369	2164	2257	5298	ENSP00000429969	669	760	972	0.004	98	31	57	10	7
unique_3369	1965	2045	5298	ENSP00000429969	673	759	972	0.007	87	25	56	6	7
unique_3372	16	54	265	ENSP00000344972	87	125	899	0.006	39	16	23	0	15
unique_3382	3209	3422	4607	ENSP00000458322	28	232	571	1.08e-04	217	45	157	15	5
unique_3402	524	709	782	ENSP00000291524	63	245	664	4.43e-12	197	63	109	25	44
unique_3402	214	372	782	ENSP00000291524	104	245	664	1.31e-04	168	44	89	35	44
unique_3402	576	733	782	ENSP00000263094	1813	1984	2147	1.58e-07	177	49	104	24	48
unique_3402	304	425	782	ENSP00000263094	1890	2000	2147	2.81e-05	124	36	73	15	48
unique_3402	573	736	782	ENSP00000263094	824	998	2147	3.33e-05	176	42	121	13	48
unique_3402	213	372	782	ENSP00000263094	829	971	2147	0.002	164	43	96	25	48
unique_3402	573	717	782	ENSP00000494609	428	574	1326	1.94e-06	159	44	89	26	38
unique_3402	339	413	782	ENSP00000494609	533	597	1326	2.61e-05	75	26	39	10	38
unique_3402	167	240	782	ENSP00000494609	1025	1090	1326	5.59e-04	77	27	36	14	38
unique_3427	157	290	1063	ENSP00000358997	309	435	713	0.004	139	37	85	17	13
unique_3431	170	311	492	ENSP00000369375	898	1051	1125	4.16e-11	159	39	98	22	29
unique_3431	172	292	492	ENSP00000342838	1089	1217	1371	4.13e-09	137	37	76	24	25
unique_3431	161	298	492	ENSP00000442885	216	367	454	9.51e-08	158	43	89	26	28
unique_3431	161	298	492	ENSP00000257963	268	419	506	1.13e-07	158	43	89	26	28
unique_3431	169	298	492	ENSP00000442656	318	460	547	1.50e-07	149	41	83	25	26
unique_3431	199	314	492	ENSP00000288135	771	885	977	2.47e-07	122	33	76	13	24
unique_3431	172	308	492	ENSP00000358997	286	433	713	5.34e-07	152	43	90	19	28
unique_3431	169	288	492	ENSP00000492290	304	436	533	6.38e-07	139	39	75	25	24
unique_3432	112	259	347	ENSP00000379438	68	200	674	6.34e-15	151	52	78	21	64
unique_3432	38	161	347	ENSP00000379438	83	212	674	6.67e-10	140	52	62	26	64
unique_3432	112	259	347	ENSP00000460548	35	167	641	6.89e-15	151	52	78	21	65
unique_3432	38	161	347	ENSP00000460548	50	179	641	6.60e-10	140	52	62	26	65
unique_3432	36	126	347	ENSP00000460548	90	169	641	0.001	93	33	45	15	65
unique_3432	97	266	347	ENSP00000429969	41	201	972	1.74e-13	175	56	100	19	69
unique_3432	56	230	347	ENSP00000429969	44	214	972	5.39e-13	182	55	109	18	69
unique_3432	74	243	347	ENSP00000429969	294	454	972	9.71e-11	172	51	108	13	69
unique_3432	28	179	347	ENSP00000429969	297	435	972	8.70e-09	154	48	89	17	69
unique_3432	71	221	347	ENSP00000429969	254	394	972	4.10e-06	153	49	90	14	69
unique_3432	34	178	347	ENSP00000364163	495	620	2004	6.23e-10	148	42	81	25	57
unique_3432	36	223	347	ENSP00000364163	339	508	2004	4.51e-09	194	53	111	30	57
unique_3432	38	222	347	ENSP00000364163	180	387	2004	2.50e-07	230	66	97	67	57
unique_3432	76	178	347	ENSP00000364163	781	875	2004	3.80e-07	103	32	63	8	57
unique_3432	38	232	347	ENSP00000364163	51	241	2004	1.02e-06	205	51	130	24	57
unique_3432	76	223	347	ENSP00000364163	906	1041	2004	2.56e-06	151	40	93	18	57
unique_3432	120	178	347	ENSP00000364163	745	798	2004	5.86e-04	59	22	32	5	57
unique_3432	130	259	347	ENSP00000401321	1	126	1049	1.38e-06	136	37	83	16	37
unique_3432	128	188	347	ENSP00000385639	123	179	274	1.87e-05	62	23	33	6	18
unique_3432	192	287	347	ENSP00000386147	513	605	1319	2.08e-05	97	29	63	5	36
unique_3432	147	176	347	ENSP00000386147	897	928	1319	0.005	32	15	15	2	36
unique_3432	192	287	347	ENSP00000383279	441	533	1375	2.49e-05	97	29	63	5	36
unique_3432	147	176	347	ENSP00000383279	953	984	1375	0.006	32	15	15	2	36
unique_3432	128	183	347	ENSP00000390866	130	180	294	2.19e-04	56	20	31	5	16
unique_3432	128	183	347	ENSP00000382556	130	180	294	2.19e-04	56	20	31	5	16
unique_3433	84	283	400	ENSP00000442885	160	373	454	3.76e-13	226	64	124	38	50
unique_3433	69	283	400	ENSP00000257963	198	425	506	4.70e-13	239	66	138	35	54
unique_3433	77	291	400	ENSP00000369375	821	1053	1125	7.78e-11	236	55	157	24	54
unique_3433	82	332	400	ENSP00000492290	237	515	533	2.78e-10	289	71	170	48	63
unique_3433	82	336	400	ENSP00000342838	1014	1276	1371	8.27e-09	278	59	181	38	64
unique_3433	69	283	400	ENSP00000442656	198	466	547	1.61e-07	280	69	135	76	54
unique_3435	1900	1992	2014	ENSP00000342838	1190	1278	1371	5.48e-07	95	32	55	8	5
unique_3435	1898	1998	2014	ENSP00000288135	833	930	977	2.53e-06	104	30	65	9	5
unique_3435	1900	1998	2014	ENSP00000369375	1004	1098	1125	7.06e-04	100	29	65	6	5
unique_3437	23	234	404	ENSP00000342838	1008	1227	1371	7.02e-11	236	60	136	40	52
unique_3437	31	234	404	ENSP00000369375	829	1041	1125	1.14e-09	226	52	139	35	50
unique_3437	10	223	404	ENSP00000257963	191	411	506	2.37e-06	238	59	138	41	53
unique_3437	10	223	404	ENSP00000442885	139	359	454	3.21e-06	238	59	138	41	53
unique_3437	32	181	404	ENSP00000358997	218	362	713	3.33e-05	165	43	87	35	37
unique_3437	135	234	404	ENSP00000288135	771	872	977	9.98e-05	105	26	71	8	25
unique_3437	106	223	404	ENSP00000442656	319	452	547	2.76e-04	138	32	82	24	29
unique_3437	13	281	404	ENSP00000492290	224	514	533	0.006	316	68	176	72	67
unique_3449	150	221	3027	ENSP00000358997	268	346	713	0.002	79	26	46	7	2
unique_3466	1105	1207	1367	ENSP00000260061	314	417	663	0.006	108	38	61	9	18
unique_3466	768	889	1367	ENSP00000260061	469	575	663	0.006	122	31	76	15	18
unique_3466	827	908	1367	ENSP00000260061	49	130	663	0.008	84	28	52	4	18
unique_3487	51	249	581	ENSP00000369375	825	1038	1125	5.51e-18	218	62	133	23	34
unique_3487	37	240	581	ENSP00000257963	197	411	506	1.04e-14	230	65	124	41	35
unique_3487	37	240	581	ENSP00000442885	145	359	454	1.56e-14	230	65	124	41	35
unique_3487	54	240	581	ENSP00000492290	238	438	533	1.39e-12	217	59	112	46	32
unique_3487	54	244	581	ENSP00000342838	1015	1219	1371	2.07e-10	208	52	136	20	33
unique_3487	37	240	581	ENSP00000442656	197	452	547	3.59e-10	271	65	124	82	35
unique_3487	39	246	581	ENSP00000358997	205	421	713	1.03e-09	231	56	138	37	36
unique_3487	156	255	581	ENSP00000288135	775	875	977	6.67e-08	105	34	62	9	17
unique_3496	63	266	293	ENSP00000364163	1634	1840	2004	1.01e-09	220	72	119	29	71
unique_3496	153	208	293	ENSP00000364163	1633	1688	2004	8.97e-04	56	21	35	0	71
unique_3496	60	152	293	ENSP00000364163	1731	1824	2004	0.002	95	33	59	3	71
unique_3496	63	268	293	ENSP00000401321	679	887	1049	1.61e-05	222	72	121	29	70
unique_3496	98	208	293	ENSP00000401321	634	733	1049	7.86e-04	112	35	64	13	70
unique_3521	46	106	150	ENSP00000408741	125	173	799	0.001	61	23	26	12	41
unique_3521	46	106	150	ENSP00000455374	125	173	651	0.002	61	23	26	12	41
unique_3534	650	768	1717	ENSP00000458322	13	142	571	0.004	134	36	79	19	7
unique_3546	76	400	416	ENSP00000501423	64	354	395	2.33e-58	331	115	170	46	78
unique_3582	214	298	416	ENSP00000342535	167	258	817	8.90e-04	95	28	54	13	20
unique_3591	1734	1813	2555	ENSP00000402673	231	321	639	0.002	91	28	52	11	3
unique_3614	68	326	542	ENSP00000342838	1015	1276	1371	3.07e-08	280	66	175	39	48
unique_3614	123	289	542	ENSP00000369375	882	1055	1125	3.02e-05	185	49	107	29	31
unique_3625	158	517	571	ENSP00000217420	111	477	526	1.95e-09	382	81	264	37	63
unique_3661	134	283	493	ENSP00000288135	775	916	977	8.74e-08	154	39	99	16	30
unique_3661	15	283	493	ENSP00000369375	821	1084	1125	4.72e-06	293	69	171	53	55
unique_3661	99	220	493	ENSP00000492290	303	438	533	1.93e-05	137	32	89	16	25
unique_3661	99	220	493	ENSP00000442885	224	359	454	7.63e-05	139	37	82	20	25
unique_3661	99	220	493	ENSP00000442656	317	452	547	7.97e-05	139	37	82	20	25
unique_3661	99	220	493	ENSP00000257963	276	411	506	8.32e-05	139	37	82	20	25
unique_3661	138	283	493	ENSP00000342838	1134	1270	1371	4.42e-04	151	33	99	19	30
unique_3662	481	594	1213	ENSP00000323280	160	259	669	1.42e-06	115	39	60	16	20
unique_3662	370	613	1213	ENSP00000323280	172	376	669	2.81e-04	258	57	134	67	20
unique_3704	440	601	630	ENSP00000342838	1118	1268	1371	7.13e-05	172	41	100	31	26
unique_3704	464	537	630	ENSP00000492290	357	438	533	3.15e-04	82	21	53	8	12
unique_3704	464	537	630	ENSP00000442656	371	452	547	5.32e-04	82	24	50	8	12
unique_3704	464	537	630	ENSP00000257963	330	411	506	5.81e-04	82	24	50	8	12
unique_3704	464	537	630	ENSP00000442885	278	359	454	5.93e-04	82	24	50	8	12
unique_3704	411	507	630	ENSP00000358997	277	391	713	0.001	117	32	63	22	15
unique_3704	447	543	630	ENSP00000369375	942	1042	1125	0.002	110	27	61	22	15
unique_3704	449	540	630	ENSP00000288135	772	863	977	0.005	102	28	54	20	15
unique_3726	383	454	2495	ENSP00000423517	739	818	821	0.001	80	23	49	8	3
unique_3759	367	525	540	ENSP00000500668	143	296	313	4.35e-31	159	62	92	5	29
unique_3760	568	978	1604	ENSP00000261514	210	658	867	1.58e-33	459	122	279	58	26
unique_3760	568	978	1604	ENSP00000353857	210	631	792	5.46e-24	459	106	268	85	26
unique_3777	122	378	603	ENSP00000369375	817	1090	1125	4.69e-15	281	82	168	31	43
unique_3777	97	372	603	ENSP00000342838	974	1270	1371	4.01e-11	308	77	188	43	46
unique_3777	231	377	603	ENSP00000288135	775	921	977	6.92e-07	153	40	101	12	24
unique_3777	134	315	603	ENSP00000442885	161	359	454	7.94e-07	210	58	113	39	30
unique_3777	134	315	603	ENSP00000257963	213	411	506	9.84e-07	210	58	113	39	30
unique_3777	131	315	603	ENSP00000492290	237	438	533	4.53e-06	212	55	120	37	31
unique_3777	197	315	603	ENSP00000442656	318	452	547	1.07e-05	141	41	72	28	20
unique_3777	130	320	603	ENSP00000358997	214	420	713	3.33e-05	212	53	133	26	32
unique_3785	1139	1501	2594	ENSP00000435932	1252	1627	2003	7.90e-04	392	100	247	45	14
unique_3829	1038	1289	1476	ENSP00000369375	826	1089	1125	3.62e-17	271	74	171	26	17
unique_3829	1040	1290	1476	ENSP00000342838	1015	1276	1371	3.42e-13	269	64	180	25	17
unique_3829	1144	1290	1476	ENSP00000288135	775	922	977	6.14e-12	158	50	87	21	10
unique_3829	1029	1246	1476	ENSP00000492290	227	454	533	1.68e-09	242	58	146	38	15
unique_3829	1029	1246	1476	ENSP00000257963	200	427	506	6.67e-09	242	63	141	38	15
unique_3829	1029	1340	1476	ENSP00000442885	148	445	454	2.91e-07	336	82	192	62	21
unique_3829	1104	1246	1476	ENSP00000442656	316	468	547	2.63e-05	163	45	88	30	10
unique_3839	658	898	1149	ENSP00000435932	1379	1617	2003	0.002	261	67	152	42	21
unique_3839	658	915	1149	ENSP00000434228	1379	1643	2040	0.007	282	75	166	41	22
unique_3846	153	347	662	ENSP00000503894	47	226	574	6.60e-05	201	44	130	27	29
unique_3846	153	347	662	ENSP00000396460	47	226	574	6.60e-05	201	44	130	27	29
unique_3878	50	133	205	ENSP00000342838	1130	1219	1371	9.59e-05	91	27	56	8	41
unique_3878	62	131	205	ENSP00000442885	278	361	454	2.05e-04	84	27	43	14	34
unique_3878	62	131	205	ENSP00000442656	371	454	547	2.30e-04	84	27	43	14	34
unique_3878	62	131	205	ENSP00000257963	330	413	506	2.35e-04	84	27	43	14	34
unique_3878	50	169	205	ENSP00000369375	947	1090	1125	0.002	146	33	85	28	59
unique_3878	62	126	205	ENSP00000492290	357	435	533	0.002	79	24	41	14	32
unique_3951	196	626	1089	ENSP00000506097	30	383	617	7.34e-23	431	105	249	77	40
unique_3977	857	1091	1145	ENSP00000360637	122	389	465	1.26e-06	270	67	166	37	21
unique_4004	374	533	555	ENSP00000503894	401	552	574	2.66e-06	165	47	100	18	49
unique_4004	19	132	555	ENSP00000503894	33	149	574	4.09e-05	118	31	82	5	49
unique_4004	374	533	555	ENSP00000396460	401	552	574	2.66e-06	165	47	100	18	49
unique_4004	19	132	555	ENSP00000396460	33	149	574	4.09e-05	118	31	82	5	49
unique_4007	19	563	567	ENSP00000503894	33	552	574	9.78e-11	575	136	354	85	96
unique_4007	19	563	567	ENSP00000396460	33	552	574	9.78e-11	575	136	354	85	96
unique_4018	110	211	216	ENSP00000423517	725	819	821	4.48e-04	105	30	62	13	48
unique_4018	108	196	216	ENSP00000423517	741	819	821	0.001	89	26	53	10	48
unique_4070	128	678	683	ENSP00000429969	49	578	972	5.90e-12	589	145	347	97	81
unique_4070	147	569	683	ENSP00000364163	569	1041	2004	1.89e-10	512	129	255	128	64
unique_4070	135	292	683	ENSP00000364163	939	1083	2004	8.66e-09	162	51	90	21	64
unique_4070	146	523	683	ENSP00000364163	136	509	2004	1.11e-08	415	101	236	78	64
unique_4070	145	519	683	ENSP00000364163	745	1079	2004	1.16e-08	381	91	238	52	64
unique_4070	149	520	683	ENSP00000364163	337	722	2004	2.07e-04	425	91	242	92	64
unique_4070	130	263	683	ENSP00000460548	30	157	641	2.31e-07	139	44	79	16	37
unique_4070	461	580	683	ENSP00000460548	44	164	641	0.008	129	34	78	17	37
unique_4070	130	263	683	ENSP00000379438	63	190	674	3.37e-07	139	44	79	16	44
unique_4070	417	580	683	ENSP00000379438	31	197	674	0.003	176	43	112	21	44
unique_4070	155	292	683	ENSP00000401321	1	128	1049	5.04e-07	142	45	79	18	25
unique_4070	123	288	683	ENSP00000401321	5	165	1049	0.002	177	41	109	27	25
unique_4096	1060	1474	1686	ENSP00000435932	1375	1801	2003	1.64e-09	449	126	267	56	35
unique_4096	1004	1462	1686	ENSP00000435932	1375	1863	2003	2.36e-06	504	129	315	60	35
unique_4096	885	1234	1686	ENSP00000435932	1475	1776	2003	1.28e-04	359	85	208	66	35
unique_4096	983	1462	1686	ENSP00000434228	1407	1900	2040	1.58e-05	524	132	318	74	37
unique_4096	838	1217	1686	ENSP00000434228	1578	1921	2040	8.65e-05	394	103	227	64	37
unique_4151	1358	1735	2268	ENSP00000467244	51	399	641	7.88e-21	393	94	240	59	17
unique_4171	155	259	393	ENSP00000410715	54	166	347	0.009	117	34	67	16	27
unique_4203	41	286	296	ENSP00000364163	117	440	2004	7.96e-08	328	84	158	86	86
unique_4203	39	292	296	ENSP00000364163	591	857	2004	6.37e-07	284	80	157	47	86
unique_4203	61	276	296	ENSP00000364163	868	1125	2004	2.93e-06	266	73	135	58	86
unique_4203	61	293	296	ENSP00000364163	103	369	2004	4.87e-06	278	75	147	56	86
unique_4203	39	278	296	ENSP00000364163	278	550	2004	1.55e-05	281	76	156	49	86
unique_4203	53	281	296	ENSP00000364163	669	933	2004	1.64e-04	267	72	155	40	86
unique_4203	42	234	296	ENSP00000364163	772	1007	2004	0.004	236	64	129	43	86
unique_4203	40	277	296	ENSP00000364163	440	689	2004	0.006	271	70	147	54	86
unique_4203	143	230	296	ENSP00000369375	227	340	1125	1.17e-06	114	31	57	26	76
unique_4203	91	203	296	ENSP00000369375	208	344	1125	1.84e-06	142	41	67	34	76
unique_4203	44	134	296	ENSP00000369375	262	340	1125	0.001	112	29	29	54	76
unique_4203	254	291	296	ENSP00000369375	227	267	1125	0.002	41	15	23	3	76
unique_4203	50	118	296	ENSP00000503546	568	646	799	1.81e-04	79	32	37	10	23
unique_4203	50	118	296	ENSP00000503916	568	646	799	1.81e-04	79	32	37	10	23
unique_4203	50	118	296	ENSP00000398029	568	646	799	1.81e-04	79	32	37	10	23
unique_4203	161	267	296	ENSP00000222573	505	614	770	5.89e-04	118	36	63	19	74
unique_4203	48	96	296	ENSP00000222573	559	616	770	0.002	61	22	24	15	74
unique_4203	96	214	296	ENSP00000222573	504	607	770	0.004	129	41	53	35	74
unique_4203	161	267	296	ENSP00000441561	370	479	635	6.31e-04	118	36	63	19	74
unique_4203	48	96	296	ENSP00000441561	424	481	635	0.002	61	22	24	15	74
unique_4203	96	214	296	ENSP00000441561	369	472	635	0.004	129	41	53	35	74
unique_4203	125	276	296	ENSP00000401321	1	170	1049	7.14e-04	178	50	94	34	51
unique_4203	187	277	296	ENSP00000400217	489	574	1806	0.005	100	34	43	23	31
unique_4203	187	277	296	ENSP00000463651	489	574	1753	0.005	100	34	43	23	31
unique_4287	350	447	540	ENSP00000342838	1118	1215	1371	1.51e-04	108	27	61	20	18
unique_4287	374	447	540	ENSP00000492290	357	438	533	3.26e-04	82	20	54	8	14
unique_4287	374	447	540	ENSP00000442656	371	452	547	6.07e-04	82	23	51	8	14
unique_4287	374	447	540	ENSP00000257963	330	411	506	6.18e-04	82	23	51	8	14
unique_4287	374	447	540	ENSP00000442885	278	359	454	6.44e-04	82	23	51	8	14
unique_4287	321	417	540	ENSP00000358997	277	391	713	7.97e-04	117	33	62	22	18
unique_4287	357	453	540	ENSP00000369375	942	1042	1125	0.001	110	26	62	22	18
unique_4287	359	450	540	ENSP00000288135	772	863	977	0.006	102	27	55	20	17
unique_4326	486	541	1022	ENSP00000261892	775	849	1100	0.005	76	28	27	21	5
unique_4366	781	942	974	ENSP00000342838	1122	1274	1371	2.24e-05	168	40	107	21	17
unique_4373	81	140	225	ENSP00000252804	108	170	1480	6.48e-07	63	26	34	3	27
unique_4373	83	183	225	ENSP00000260061	49	155	663	6.95e-04	108	31	69	8	45
unique_4374	150	321	334	ENSP00000364163	880	1039	2004	1.65e-06	181	49	102	30	51
unique_4374	179	295	334	ENSP00000364163	749	853	2004	3.21e-05	118	39	65	14	51
unique_4374	181	255	334	ENSP00000364163	497	564	2004	0.003	76	26	41	9	51
unique_4374	199	244	334	ENSP00000401321	15	57	1049	0.003	47	20	22	5	14
unique_4428	432	678	706	ENSP00000342838	1044	1276	1371	0.009	280	65	135	80	35
unique_4437	2493	2723	3001	ENSP00000379438	83	279	674	4.31e-14	252	71	105	76	8
unique_4437	2514	2723	3001	ENSP00000460548	29	246	641	1.17e-13	233	69	126	38	7
unique_4437	2457	2703	3001	ENSP00000429969	35	291	972	1.03e-09	278	77	149	52	8
unique_4437	2469	2639	3001	ENSP00000429969	283	434	972	1.67e-08	177	51	95	31	8
unique_4437	2489	2640	3001	ENSP00000364163	571	723	2004	2.25e-09	163	48	94	21	7
unique_4437	2489	2640	3001	ENSP00000364163	414	583	2004	7.71e-08	186	54	82	50	7
unique_4437	2467	2640	3001	ENSP00000364163	932	1081	2004	2.49e-06	181	53	90	38	7
unique_4437	2454	2650	3001	ENSP00000364163	267	484	2004	3.64e-06	233	60	122	51	7
unique_4437	2492	2640	3001	ENSP00000364163	179	349	2004	9.23e-05	177	51	92	34	7
unique_4437	2495	2640	3001	ENSP00000401321	1	126	1049	3.15e-06	152	45	75	32	5
unique_4437	2556	2646	3001	ENSP00000385639	98	177	274	9.42e-06	94	31	46	17	5
unique_4437	2492	2552	3001	ENSP00000385639	122	179	274	3.57e-05	62	24	33	5	5
unique_4437	2499	2537	3001	ENSP00000383279	183	221	1375	4.03e-04	39	16	23	0	1
unique_4437	2503	2538	3001	ENSP00000383279	430	465	1375	5.46e-04	36	16	20	0	1
unique_4437	2499	2537	3001	ENSP00000386147	255	293	1319	4.29e-04	39	16	23	0	1
unique_4437	2503	2538	3001	ENSP00000386147	502	537	1319	6.53e-04	36	16	20	0	1
unique_4456	135	266	562	ENSP00000401321	705	836	1049	2.20e-06	132	45	87	0	41
unique_4456	169	366	562	ENSP00000401321	625	831	1049	1.61e-04	213	65	127	21	41
unique_4456	135	266	562	ENSP00000364163	1660	1791	2004	3.21e-05	132	45	87	0	37
unique_4456	169	342	562	ENSP00000364163	1580	1761	2004	0.004	191	60	105	26	37
unique_4465	120	230	3905	ENSP00000458322	111	221	571	0.002	111	23	88	0	3
unique_4468	18	554	574	ENSP00000503894	21	555	574	0.0	537	296	239	2	94
unique_4468	18	554	574	ENSP00000396460	21	555	574	0.0	537	296	239	2	94
unique_4478	212	535	563	ENSP00000369375	823	1108	1125	5.57e-06	343	70	197	76	58
unique_4478	219	359	563	ENSP00000358997	218	362	713	1.72e-05	146	40	100	6	25
unique_4478	202	384	563	ENSP00000257963	196	384	506	3.72e-04	199	52	121	26	33
unique_4478	284	384	563	ENSP00000492290	303	411	533	4.82e-04	111	28	71	12	18
unique_4478	202	384	563	ENSP00000442885	144	332	454	6.23e-04	199	52	121	26	33
unique_4478	278	384	563	ENSP00000442656	315	425	547	0.002	115	33	70	12	19
unique_4514	470	674	2227	ENSP00000369375	830	1051	1125	2.47e-09	229	58	140	31	9
unique_4514	460	635	2227	ENSP00000492290	225	413	533	1.59e-07	195	50	120	25	8
unique_4514	459	649	2227	ENSP00000442885	150	349	454	7.34e-06	206	53	132	21	9
unique_4514	459	648	2227	ENSP00000257963	202	400	506	9.09e-06	205	53	131	21	9
unique_4514	566	664	2227	ENSP00000288135	774	872	977	3.94e-05	102	31	65	6	4
unique_4568	78	598	619	ENSP00000308312	102	529	606	3.89e-17	526	122	301	103	84
unique_4570	925	1028	2564	ENSP00000423517	738	820	821	6.79e-05	106	33	48	25	4
unique_4570	964	1028	2564	ENSP00000423517	737	802	821	8.25e-05	69	29	33	7	4
unique_4570	975	1030	2564	ENSP00000423517	729	786	821	2.48e-04	60	26	28	6	4
unique_4587	175	233	420	ENSP00000344972	268	325	899	0.004	59	23	35	1	14
unique_4597	109	316	359	ENSP00000369375	827	1059	1125	2.54e-15	245	65	131	49	58
unique_4597	112	273	359	ENSP00000358997	218	394	713	2.92e-13	179	46	114	19	45
unique_4597	112	300	359	ENSP00000342838	1017	1218	1371	6.81e-13	209	53	129	27	53
unique_4597	107	297	359	ENSP00000442885	156	359	454	1.69e-11	211	56	128	27	53
unique_4597	208	306	359	ENSP00000288135	771	870	977	1.74e-11	104	36	59	9	28
unique_4597	107	297	359	ENSP00000257963	208	411	506	1.98e-11	211	56	128	27	53
unique_4597	181	327	359	ENSP00000492290	307	480	533	4.44e-09	175	49	97	29	41
unique_4597	181	297	359	ENSP00000442656	321	452	547	4.27e-08	133	39	77	17	33
unique_4604	6001	6110	11945	ENSP00000344972	215	323	899	0.001	125	38	56	31	1
unique_4643	80	656	666	ENSP00000503894	13	555	574	1.94e-119	578	204	338	36	87
unique_4643	80	656	666	ENSP00000396460	13	555	574	1.94e-119	578	204	338	36	87
unique_4649	992	1222	1446	ENSP00000291524	96	257	664	4.28e-06	231	58	104	69	21
unique_4649	637	702	1446	ENSP00000291524	196	259	664	0.003	66	22	42	2	21
unique_4649	984	1028	1446	ENSP00000263094	814	858	2147	0.001	45	18	27	0	3
unique_4649	985	1026	1446	ENSP00000494609	421	460	1326	0.003	42	18	22	2	9
unique_4649	636	716	1446	ENSP00000494609	517	597	1326	0.008	84	26	52	6	9
unique_4722	453	698	949	ENSP00000369375	819	1082	1125	1.42e-15	273	67	170	36	26
unique_4722	408	649	949	ENSP00000257963	163	413	506	1.90e-09	266	71	156	39	26
unique_4722	451	649	949	ENSP00000492290	227	440	533	2.73e-09	220	53	140	27	21
unique_4722	408	649	949	ENSP00000442885	111	361	454	3.81e-09	266	71	156	39	26
unique_4722	464	668	949	ENSP00000358997	218	437	713	8.59e-09	222	58	145	19	22
unique_4722	527	649	949	ENSP00000442656	315	454	547	3.61e-07	141	40	82	19	13
unique_4722	434	698	949	ENSP00000342838	987	1268	1371	7.41e-07	288	65	194	29	28
unique_4722	561	651	949	ENSP00000288135	772	864	977	3.21e-05	94	26	64	4	10
unique_4775	1426	1548	2791	ENSP00000458322	43	177	571	8.13e-06	135	35	88	12	4
unique_4786	58	206	211	ENSP00000423517	699	819	821	6.92e-04	152	36	82	34	71
unique_4805	1176	1251	2155	ENSP00000458322	22	105	571	0.003	85	25	50	10	4
unique_4805	1189	1262	2155	ENSP00000458322	26	100	571	0.008	77	22	50	5	4
unique_4809	284	373	493	ENSP00000288135	772	862	977	9.97e-07	93	26	62	5	18
unique_4809	229	374	493	ENSP00000369375	872	1032	1125	1.70e-04	168	39	100	29	30
unique_4809	201	374	493	ENSP00000492290	246	450	533	2.68e-04	207	53	119	35	35
unique_4811	194	439	511	ENSP00000369375	819	1082	1125	2.48e-19	275	70	165	40	48
unique_4811	205	395	511	ENSP00000342838	1017	1224	1371	1.19e-10	208	50	141	17	37
unique_4811	205	394	511	ENSP00000358997	218	421	713	1.65e-09	211	54	129	28	37
unique_4811	305	439	511	ENSP00000288135	772	914	977	3.20e-09	146	40	92	14	47
unique_4811	201	328	511	ENSP00000288135	591	726	977	3.93e-05	136	36	92	8	47
unique_4811	199	369	511	ENSP00000257963	207	386	506	8.40e-07	192	49	110	33	33
unique_4811	199	369	511	ENSP00000442885	155	334	454	1.17e-06	192	49	110	33	33
unique_4811	274	390	511	ENSP00000492290	304	440	533	4.06e-06	142	40	72	30	23
unique_4811	274	369	511	ENSP00000442656	318	427	547	8.02e-05	111	31	64	16	19
unique_4834	52	167	260	ENSP00000432876	45	161	248	5.19e-04	120	29	84	7	45
unique_4834	52	167	260	ENSP00000302569	45	161	248	5.19e-04	120	29	84	7	45
unique_4834	163	207	260	ENSP00000414489	87	135	248	0.007	49	14	31	4	17
unique_4834	163	207	260	ENSP00000404537	87	135	248	0.007	49	14	31	4	17
unique_4834	163	207	260	ENSP00000373017	87	135	248	0.007	49	14	31	4	17
unique_4960	539	653	1909	ENSP00000358997	280	389	713	3.97e-06	120	35	70	15	6
unique_4960	480	629	1909	ENSP00000342838	1036	1170	1371	6.04e-05	157	44	84	29	8
unique_4960	539	642	1909	ENSP00000369375	894	1000	1125	1.51e-04	107	28	76	3	5
unique_4960	602	631	1909	ENSP00000492290	358	387	533	6.17e-04	30	16	14	0	2
unique_4960	600	629	1909	ENSP00000288135	786	815	977	0.003	30	15	15	0	2
unique_4960	602	628	1909	ENSP00000442656	372	398	547	0.005	27	14	13	0	1
unique_4960	553	628	1909	ENSP00000257963	260	357	506	0.005	103	28	43	32	4
unique_4960	602	628	1909	ENSP00000442885	279	305	454	0.005	27	14	13	0	1
unique_4973	12	109	238	ENSP00000423517	711	808	821	0.006	105	33	58	14	41
unique_4975	5	161	198	ENSP00000308312	397	553	606	2.21e-28	160	64	90	6	79
unique_4991	273	408	552	ENSP00000257963	331	492	506	4.02e-07	167	41	90	36	25
unique_4991	273	408	552	ENSP00000442656	372	533	547	4.14e-07	167	41	90	36	25
unique_4991	273	408	552	ENSP00000442885	279	440	454	4.75e-07	167	41	90	36	25
unique_4991	262	351	552	ENSP00000492290	339	441	533	5.58e-05	108	29	56	23	16
unique_5002	43	167	311	ENSP00000357150	6	134	334	0.002	130	35	89	6	40
unique_5025	295	715	1029	ENSP00000457473	94	496	618	9.60e-13	437	98	289	50	41
unique_5025	295	751	1029	ENSP00000496238	82	515	600	8.25e-10	468	88	335	45	44
unique_5025	295	751	1029	ENSP00000494050	82	515	600	8.25e-10	468	88	335	45	44
unique_5025	295	751	1029	ENSP00000495751	82	515	600	8.25e-10	468	88	335	45	44
unique_5025	295	751	1029	ENSP00000496697	82	515	600	8.25e-10	468	88	335	45	44
unique_5025	295	751	1029	ENSP00000496064	82	515	600	8.25e-10	468	88	335	45	44
unique_5044	964	1091	2594	ENSP00000458322	29	154	571	1.59e-05	128	30	96	2	5
unique_5044	954	1074	2594	ENSP00000458322	63	207	571	5.17e-04	145	32	89	24	5
unique_5053	298	482	2666	ENSP00000458322	15	204	571	1.02e-04	196	45	134	17	7
unique_5057	168	221	229	ENSP00000236192	51	104	142	1.91e-09	54	24	30	0	24
unique_5058	207	462	681	ENSP00000369375	818	1089	1125	4.49e-13	280	76	172	32	38
unique_5058	219	462	681	ENSP00000342838	1017	1275	1371	5.18e-11	265	68	170	27	36
unique_5058	312	455	681	ENSP00000288135	771	914	977	5.39e-07	151	45	92	14	21
unique_5058	219	400	681	ENSP00000492290	240	438	533	3.52e-06	212	58	111	43	27
unique_5058	219	382	681	ENSP00000257963	213	386	506	4.86e-04	187	50	101	36	24
unique_5058	219	382	681	ENSP00000442885	161	334	454	5.22e-04	187	50	101	36	24
unique_5072	46	70	143	ENSP00000498074	164	189	926	0.009	26	12	13	1	17
unique_5078	59	311	374	ENSP00000318585	66	320	502	7.39e-07	271	60	177	34	68
unique_5079	156	248	652	ENSP00000503894	47	143	574	2.04e-08	97	30	63	4	14
unique_5079	156	248	652	ENSP00000396460	47	143	574	2.04e-08	97	30	63	4	14
unique_5086	262	462	608	ENSP00000364163	951	1135	2004	3.59e-06	203	54	129	20	39
unique_5086	228	424	608	ENSP00000364163	842	1051	2004	0.001	238	56	113	69	39
unique_5086	267	437	608	ENSP00000401321	1	156	1049	1.20e-05	173	46	108	19	34
unique_5086	231	359	608	ENSP00000401321	3	124	1049	5.98e-04	131	34	86	11	34
unique_5086	298	421	608	ENSP00000429969	63	171	972	9.44e-05	127	36	70	21	20
unique_5086	239	360	608	ENSP00000460548	27	142	641	0.006	125	38	75	12	20
unique_5086	305	406	608	ENSP00000379438	82	174	674	0.008	102	30	63	9	17
unique_5130	90	374	475	ENSP00000435932	391	673	2003	2.47e-31	289	82	197	10	60
unique_5130	90	374	475	ENSP00000434228	391	673	2040	3.51e-31	289	82	197	10	60
unique_5143	1	68	2856	ENSP00000344972	261	324	899	5.02e-04	68	25	39	4	2
unique_5147	938	1225	1355	ENSP00000484312	318	617	635	1.01e-20	321	80	187	54	21
unique_5151	276	363	1151	ENSP00000344972	252	334	899	0.004	88	27	56	5	8
unique_5165	2	396	396	ENSP00000308312	2	390	606	5.72e-115	399	175	210	14	99
unique_5168	248	428	893	ENSP00000171887	47	197	1736	2.89e-09	185	43	104	38	20
unique_5172	1158	1408	2811	ENSP00000369375	816	1082	1125	1.94e-10	284	70	164	50	9
unique_5172	1275	1442	2811	ENSP00000288135	775	946	977	8.51e-10	177	44	119	14	6
unique_5172	1172	1408	2811	ENSP00000342838	1017	1268	1371	8.65e-09	259	59	171	29	8
unique_5172	1172	1363	2811	ENSP00000358997	218	421	713	4.88e-08	208	50	138	20	7
unique_5172	1172	1359	2811	ENSP00000492290	240	440	533	1.23e-05	214	57	118	39	7
unique_5172	1171	1338	2811	ENSP00000442885	160	334	454	2.61e-05	189	51	103	35	6
unique_5172	1171	1359	2811	ENSP00000257963	212	413	506	7.18e-05	217	55	119	43	7
unique_5172	1239	1359	2811	ENSP00000442656	318	454	547	0.008	141	36	81	24	4
unique_5199	86	203	310	ENSP00000420525	689	797	802	0.002	123	33	71	19	38
unique_5199	86	203	310	ENSP00000223051	689	797	802	0.002	123	33	71	19	38
unique_5210	7	197	350	ENSP00000369375	828	1032	1125	6.86e-12	210	60	126	24	55
unique_5210	9	296	350	ENSP00000492290	240	529	533	4.32e-11	321	83	174	64	82
unique_5210	1	166	350	ENSP00000358997	211	380	713	8.97e-11	175	48	113	14	47
unique_5210	7	196	350	ENSP00000442885	159	361	454	1.31e-08	212	55	126	31	54
unique_5210	7	196	350	ENSP00000257963	211	413	506	1.63e-08	212	55	126	31	54
unique_5210	107	230	350	ENSP00000288135	774	900	977	6.62e-08	130	35	86	9	35
unique_5210	6	196	350	ENSP00000342838	1014	1217	1371	3.55e-06	217	56	122	39	55
unique_5210	7	196	350	ENSP00000442656	211	454	547	3.86e-04	252	56	126	70	54
unique_5266	1634	1684	2130	ENSP00000288135	772	822	977	1.54e-06	51	19	32	0	4
unique_5266	1977	2008	2130	ENSP00000288135	845	876	977	0.010	33	15	16	2	4
unique_5266	1652	1710	2130	ENSP00000492290	360	422	533	2.14e-05	63	24	35	4	3
unique_5266	1634	1701	2130	ENSP00000342838	1127	1196	1371	4.78e-05	72	21	45	6	3
unique_5266	1641	1678	2130	ENSP00000358997	325	364	713	6.04e-05	40	18	20	2	2
unique_5266	1449	1714	2130	ENSP00000442656	174	440	547	1.03e-04	296	70	167	59	12
unique_5266	1641	1677	2130	ENSP00000369375	951	987	1125	1.70e-04	37	15	22	0	2
unique_5266	1652	1714	2130	ENSP00000257963	333	399	506	4.04e-04	70	21	39	10	3
unique_5266	1652	1712	2130	ENSP00000442885	281	345	454	5.21e-04	68	21	37	10	3
unique_5285	53	423	811	ENSP00000291524	33	358	664	6.89e-47	372	119	206	47	77
unique_5285	498	748	811	ENSP00000291524	361	599	664	3.51e-11	258	63	169	26	77
unique_5285	101	364	811	ENSP00000263094	1766	2017	2147	2.59e-18	271	76	169	26	33
unique_5285	145	354	811	ENSP00000263094	823	1020	2147	1.86e-14	214	65	129	20	33
unique_5285	145	378	811	ENSP00000494609	427	639	1326	2.17e-07	237	50	160	27	29
unique_5305	113	372	547	ENSP00000342838	971	1223	1371	1.93e-10	291	74	148	69	48
unique_5305	252	369	547	ENSP00000288135	774	865	977	3.37e-08	122	36	52	34	22
unique_5305	77	369	547	ENSP00000369375	773	1034	1125	3.45e-07	313	71	171	71	54
unique_5305	150	366	547	ENSP00000492290	240	440	533	1.21e-04	232	56	130	46	40
unique_5305	150	304	547	ENSP00000358997	218	374	713	0.002	161	37	114	10	28
unique_5312	8	273	289	ENSP00000426433	4	270	273	2.17e-95	268	137	128	3	92
unique_5364	1	52	112	ENSP00000504727	26	81	449	0.005	56	15	37	4	46
unique_5368	511	621	1634	ENSP00000441561	429	545	635	0.002	117	29	82	6	7
unique_5368	511	621	1634	ENSP00000222573	564	680	770	0.003	117	29	82	6	7
unique_5379	1447	1774	2074	ENSP00000261514	427	727	867	1.28e-22	343	88	198	57	29
unique_5379	1039	1144	2074	ENSP00000261514	208	311	867	1.16e-13	106	43	61	2	29
unique_5379	1221	1343	2074	ENSP00000261514	304	408	867	9.06e-08	123	46	59	18	29
unique_5379	311	364	2074	ENSP00000261514	120	173	867	1.92e-05	54	19	35	0	29
unique_5379	1447	1774	2074	ENSP00000353857	400	700	792	2.40e-22	343	88	198	57	26
unique_5379	1039	1144	2074	ENSP00000353857	208	311	792	1.26e-13	106	43	61	2	26
unique_5379	311	364	2074	ENSP00000353857	120	173	792	2.28e-05	54	19	35	0	26
unique_5379	2010	2066	2074	ENSP00000353857	722	777	792	5.69e-04	57	19	37	1	26
unique_5379	541	645	2074	ENSP00000423517	712	820	821	1.88e-05	110	40	64	6	6
unique_5379	513	629	2074	ENSP00000423517	703	819	821	0.004	122	42	70	10	6
unique_5379	866	994	2074	ENSP00000344972	219	340	899	0.002	137	44	70	23	6
unique_5395	75	319	368	ENSP00000260061	173	428	663	9.21e-12	258	77	166	15	67
unique_5395	123	295	368	ENSP00000260061	53	234	663	1.67e-08	186	57	112	17	67
unique_5395	76	313	368	ENSP00000260061	316	573	663	2.78e-08	259	78	159	22	67
unique_5395	230	317	368	ENSP00000260061	49	140	663	0.004	92	27	61	4	67
unique_5395	142	317	368	ENSP00000312535	49	240	636	2.96e-10	192	57	119	16	48
unique_5395	167	285	368	ENSP00000252804	66	205	1480	3.22e-07	148	40	71	37	32
unique_5395	146	240	368	ENSP00000434849	55	156	514	0.002	102	31	64	7	45
unique_5395	196	311	368	ENSP00000434849	42	132	514	0.003	116	32	59	25	45
unique_5398	3713	3796	4195	ENSP00000423517	729	811	821	8.50e-04	85	26	56	3	2
unique_5401	33	265	392	ENSP00000369375	804	1053	1125	1.53e-10	263	69	151	43	59
unique_5401	155	265	392	ENSP00000288135	772	884	977	4.33e-09	115	34	75	6	28
unique_5401	50	244	392	ENSP00000342838	1015	1217	1371	1.97e-07	218	59	121	38	50
unique_5401	52	248	392	ENSP00000358997	218	421	713	1.84e-05	217	52	132	33	50
unique_5401	51	244	392	ENSP00000442885	160	361	454	0.004	218	48	130	40	49
unique_5401	51	244	392	ENSP00000257963	212	413	506	0.004	218	48	130	40	49
unique_5412	740	939	4624	ENSP00000344972	227	434	899	0.002	212	52	144	16	4
unique_5413	480	543	639	ENSP00000442885	278	355	454	0.002	79	25	38	16	10
unique_5413	480	543	639	ENSP00000257963	330	407	506	0.002	79	25	38	16	10
unique_5413	480	543	639	ENSP00000442656	371	448	547	0.002	79	25	38	16	10
unique_5417	179	332	665	ENSP00000369375	821	986	1125	1.11e-08	169	49	102	18	23
unique_5417	189	468	665	ENSP00000342838	1018	1268	1371	1.26e-07	292	67	172	53	42
unique_5417	178	471	665	ENSP00000442885	151	435	454	1.99e-05	329	75	175	79	44
unique_5417	178	471	665	ENSP00000257963	203	487	506	2.97e-05	329	75	175	79	44
unique_5417	184	310	665	ENSP00000288135	591	726	977	0.006	139	37	87	15	19
unique_5430	634	713	895	ENSP00000339168	21	100	272	0.007	80	22	58	0	9
unique_5460	505	778	797	ENSP00000494609	404	632	1326	3.26e-14	278	65	160	53	35
unique_5460	505	784	797	ENSP00000494609	1037	1277	1326	4.71e-10	280	66	175	39	35
unique_5460	525	769	797	ENSP00000263094	823	1040	2147	7.27e-09	250	67	146	37	31
unique_5460	519	718	797	ENSP00000263094	1788	1984	2147	4.90e-07	215	53	129	33	31
unique_5460	521	767	797	ENSP00000291524	93	302	664	1.29e-06	250	61	146	43	31
unique_5466	703	794	810	ENSP00000423517	719	820	821	4.28e-04	102	37	55	10	12
unique_5466	719	798	810	ENSP00000423517	729	806	821	0.002	86	34	38	14	12
unique_5482	220	716	1036	ENSP00000457473	59	513	618	3.79e-58	508	157	287	64	48
unique_5482	220	707	1036	ENSP00000496238	47	479	600	8.88e-56	496	148	277	71	47
unique_5482	220	707	1036	ENSP00000494050	47	479	600	8.88e-56	496	148	277	71	47
unique_5482	220	707	1036	ENSP00000495751	47	479	600	8.88e-56	496	148	277	71	47
unique_5482	220	707	1036	ENSP00000496697	47	479	600	8.88e-56	496	148	277	71	47
unique_5482	220	707	1036	ENSP00000496064	47	479	600	8.88e-56	496	148	277	71	47
unique_5488	8	114	115	ENSP00000482779	11	114	116	9.64e-13	107	32	72	3	93
unique_5509	460	646	708	ENSP00000257770	317	513	575	1.01e-20	197	61	126	10	56
unique_5509	107	317	708	ENSP00000257770	28	248	575	1.55e-06	226	58	148	20	56
unique_5518	1443	1582	4500	ENSP00000342838	1081	1229	1371	4.14e-10	149	40	100	9	3
unique_5518	1399	1587	4500	ENSP00000369375	857	1048	1125	1.11e-08	203	50	128	25	4
unique_5518	1483	1593	4500	ENSP00000288135	772	885	977	7.18e-08	114	32	79	3	2
unique_5518	1441	1571	4500	ENSP00000492290	301	440	533	2.70e-04	150	40	81	29	3
unique_5518	1390	1576	4500	ENSP00000358997	235	422	713	0.001	201	47	127	27	4
unique_5519	132	189	220	ENSP00000236192	59	116	142	3.45e-11	58	21	37	0	26
unique_5521	243	426	710	ENSP00000492290	238	438	533	7.11e-12	214	61	110	43	26
unique_5521	244	451	710	ENSP00000369375	829	1055	1125	5.63e-08	231	64	140	27	29
unique_5521	240	481	710	ENSP00000342838	1012	1268	1371	1.71e-07	264	63	172	29	34
unique_5521	240	409	710	ENSP00000257963	208	387	506	4.70e-07	196	55	99	42	24
unique_5521	240	409	710	ENSP00000442885	156	335	454	5.29e-07	196	55	99	42	24
unique_5521	236	431	710	ENSP00000358997	209	420	713	3.05e-06	216	60	132	24	28
unique_5521	307	409	710	ENSP00000442656	317	428	547	1.25e-05	122	38	55	29	15
unique_5538	2107	2351	2461	ENSP00000358997	233	421	713	2.11e-06	252	60	122	70	10
unique_5538	2141	2215	2461	ENSP00000369375	882	972	1125	1.92e-05	92	29	45	18	3
unique_5538	2139	2215	2461	ENSP00000492290	283	370	533	6.66e-05	89	30	46	13	3
unique_5538	2139	2215	2461	ENSP00000442885	204	291	454	4.58e-04	89	31	45	13	3
unique_5538	2139	2215	2461	ENSP00000257963	256	343	506	5.55e-04	89	31	45	13	3
unique_5538	2105	2218	2461	ENSP00000342838	1037	1158	1371	0.001	124	31	81	12	5
unique_5538	2156	2215	2461	ENSP00000442656	318	384	547	0.009	68	25	34	9	2
unique_5544	94	182	1255	ENSP00000308312	360	447	606	0.001	89	19	69	1	7
unique_5551	1786	1844	3956	ENSP00000442885	276	340	454	3.31e-04	65	22	37	6	1
unique_5551	1786	1844	3956	ENSP00000257963	328	392	506	5.24e-04	65	22	37	6	1
unique_5551	1791	1844	3956	ENSP00000442656	374	433	547	0.001	60	21	33	6	1
unique_5551	1786	1837	3956	ENSP00000492290	355	412	533	0.002	58	21	31	6	1
unique_5551	1769	1842	3956	ENSP00000342838	1128	1200	1371	0.004	81	25	41	15	2
unique_5551	1790	1903	3956	ENSP00000288135	789	871	977	0.005	119	32	46	41	3
unique_5559	132	296	774	ENSP00000358997	218	381	713	2.00e-08	172	48	109	15	21
unique_5559	127	272	774	ENSP00000342838	1012	1170	1371	2.59e-05	163	37	105	21	19
unique_5559	131	289	774	ENSP00000369375	829	1003	1125	1.27e-04	177	39	118	20	21
unique_5559	122	271	774	ENSP00000257963	203	357	506	3.79e-04	161	39	105	17	19
unique_5559	122	271	774	ENSP00000442885	151	305	454	5.17e-04	161	39	105	17	19
unique_5559	199	271	774	ENSP00000442656	319	398	547	0.002	80	23	50	7	9
unique_5559	243	286	774	ENSP00000288135	786	829	977	0.008	44	17	27	0	6
unique_5569	67	311	1598	ENSP00000358997	183	421	713	1.43e-08	265	61	158	46	15
unique_5569	81	365	1598	ENSP00000342838	995	1276	1371	1.58e-08	309	75	183	51	18
unique_5569	94	307	1598	ENSP00000492290	233	440	533	1.15e-07	233	63	126	44	13
unique_5569	101	364	1598	ENSP00000369375	830	1089	1125	1.55e-07	274	70	180	24	17
unique_5569	101	307	1598	ENSP00000442885	161	361	454	1.48e-05	225	59	124	42	13
unique_5569	101	307	1598	ENSP00000257963	213	413	506	3.62e-05	225	59	124	42	13
unique_5569	223	314	1598	ENSP00000288135	786	870	977	0.005	96	28	53	15	6
unique_5585	55	503	1512	ENSP00000435932	379	841	2003	1.47e-33	491	130	291	70	30
unique_5585	55	503	1512	ENSP00000434228	379	841	2040	1.58e-33	506	133	273	100	30
unique_5589	215	335	903	ENSP00000344972	203	332	899	7.07e-04	136	46	69	21	13
unique_5589	243	331	903	ENSP00000423517	725	820	821	0.001	99	41	45	13	13
unique_5589	215	315	903	ENSP00000423517	717	820	821	0.001	115	43	47	25	13
unique_5675	2243	2486	2486	ENSP00000369375	866	1114	1125	6.73e-21	257	81	155	21	10
unique_5675	2319	2479	2486	ENSP00000288135	776	939	977	1.84e-17	167	54	104	9	6
unique_5675	2311	2466	2486	ENSP00000342838	1123	1280	1371	1.45e-15	165	51	98	16	6
unique_5675	2257	2411	2486	ENSP00000358997	268	425	713	9.77e-10	166	50	97	19	6
unique_5675	2312	2411	2486	ENSP00000492290	331	452	533	1.10e-05	122	37	63	22	4
unique_5675	2312	2402	2486	ENSP00000257963	304	412	506	3.59e-05	110	32	58	20	4
unique_5675	2312	2402	2486	ENSP00000442656	345	453	547	3.88e-05	110	32	58	20	4
unique_5675	2312	2402	2486	ENSP00000442885	252	360	454	1.52e-04	110	32	58	20	4
unique_5709	206	453	1162	ENSP00000291524	95	336	664	1.74e-48	250	98	142	10	41
unique_5709	929	1159	1162	ENSP00000291524	434	660	664	1.23e-16	233	61	164	8	41
unique_5709	211	414	1162	ENSP00000494609	430	615	1326	6.93e-16	213	66	111	36	22
unique_5709	160	416	1162	ENSP00000494609	991	1258	1326	0.009	292	63	170	59	22
unique_5709	205	416	1162	ENSP00000263094	820	1022	2147	1.12e-12	215	61	139	15	19
unique_5709	218	425	1162	ENSP00000263094	1819	2018	2147	1.74e-09	213	55	140	18	19
unique_5710	15	246	332	ENSP00000369375	830	1072	1125	4.08e-11	261	65	149	47	70
unique_5710	118	214	332	ENSP00000288135	771	865	977	7.56e-08	103	35	54	14	29
unique_5710	4	211	332	ENSP00000492290	229	440	533	1.22e-07	230	53	137	40	63
unique_5710	117	211	332	ENSP00000442885	253	361	454	7.32e-04	113	33	58	22	29
unique_5710	99	211	332	ENSP00000442656	328	454	547	8.74e-04	131	35	74	22	34
unique_5710	99	211	332	ENSP00000257963	287	413	506	0.001	131	35	74	22	34
unique_5726	716	793	1970	ENSP00000402673	243	319	639	0.006	80	26	49	5	4
unique_5737	716	885	5010	ENSP00000458322	69	222	571	0.004	172	36	116	20	3
unique_5740	455	636	1304	ENSP00000358997	187	363	713	1.26e-11	192	53	114	25	14
unique_5740	479	647	1304	ENSP00000369375	826	998	1125	1.32e-08	184	37	121	26	13
unique_5740	471	636	1304	ENSP00000342838	1005	1170	1371	3.80e-07	177	40	115	22	20
unique_5740	1028	1116	1304	ENSP00000342838	1190	1270	1371	0.004	91	27	52	12	20
unique_5740	595	636	1304	ENSP00000288135	774	815	977	3.04e-04	42	14	28	0	3
unique_5740	482	635	1304	ENSP00000492290	239	384	533	0.002	169	36	95	38	12
unique_5740	478	635	1304	ENSP00000257963	208	357	506	0.002	168	38	102	28	12
unique_5740	478	635	1304	ENSP00000442885	156	305	454	0.005	168	38	102	28	12
unique_5746	1697	1842	2788	ENSP00000458322	86	224	571	0.004	154	38	93	23	5
unique_5746	2091	2210	2788	ENSP00000344972	223	344	899	0.006	124	27	91	6	4
unique_5782	8	97	154	ENSP00000423517	729	820	821	1.83e-04	97	27	58	12	58
unique_5801	8	256	294	ENSP00000369375	829	1089	1125	2.36e-15	266	62	182	22	85
unique_5801	6	258	294	ENSP00000342838	1014	1277	1371	2.69e-14	270	69	178	23	86
unique_5801	114	258	294	ENSP00000288135	775	923	977	2.73e-12	154	47	93	14	49
unique_5801	6	257	294	ENSP00000492290	237	494	533	1.55e-08	280	70	160	50	86
unique_5801	9	198	294	ENSP00000358997	218	416	713	2.22e-08	202	48	139	15	65
unique_5801	8	240	294	ENSP00000442885	160	397	454	3.85e-05	264	60	147	57	79
unique_5801	8	240	294	ENSP00000257963	212	449	506	7.43e-05	264	60	147	57	79
unique_5801	127	240	294	ENSP00000442656	372	490	547	9.82e-05	129	34	70	25	39
unique_5841	903	1255	2083	ENSP00000435932	1246	1607	2003	2.01e-04	378	102	235	41	17
unique_5841	903	1238	2083	ENSP00000434228	1246	1581	2040	0.007	352	96	224	32	16
unique_5853	1180	1468	1932	ENSP00000435932	1585	1852	2003	8.84e-05	308	78	171	59	15
unique_5872	549	661	915	ENSP00000342838	1112	1217	1371	3.37e-06	115	31	73	11	12
unique_5872	564	668	915	ENSP00000288135	772	870	977	3.06e-04	113	31	60	22	11
unique_5872	570	665	915	ENSP00000358997	324	421	713	0.002	106	30	58	18	10
unique_5872	564	682	915	ENSP00000369375	944	1053	1125	0.002	120	30	79	11	13
unique_5872	579	661	915	ENSP00000442656	371	454	547	0.004	92	27	48	17	9
unique_5872	579	661	915	ENSP00000442885	278	361	454	0.004	92	27	48	17	9
unique_5872	579	661	915	ENSP00000257963	330	413	506	0.004	92	27	48	17	9
unique_5880	166	303	321	ENSP00000364163	915	1037	2004	1.01e-06	139	44	78	17	50
unique_5880	149	277	321	ENSP00000364163	205	321	2004	8.70e-04	131	39	76	16	50
unique_5880	159	281	321	ENSP00000364163	745	855	2004	0.006	124	34	76	14	50
unique_5880	142	257	321	ENSP00000364163	1011	1120	2004	0.007	120	37	69	14	50
unique_5880	169	305	321	ENSP00000401321	1	125	1049	5.43e-05	142	43	77	22	51
unique_5880	151	214	321	ENSP00000401321	18	84	1049	0.003	67	23	41	3	51
unique_5880	142	213	321	ENSP00000401321	56	124	1049	0.008	73	23	45	5	51
unique_5880	167	308	321	ENSP00000429969	71	208	972	0.004	146	42	92	12	44
unique_5908	14	235	332	ENSP00000369375	824	1054	1125	9.00e-17	242	65	146	31	67
unique_5908	20	213	332	ENSP00000342838	1017	1217	1371	8.12e-13	212	56	127	29	58
unique_5908	98	276	332	ENSP00000492290	305	503	533	6.53e-11	207	58	113	36	54
unique_5908	128	220	332	ENSP00000288135	772	870	977	4.66e-08	99	27	66	6	63
unique_5908	11	151	332	ENSP00000288135	586	726	977	7.11e-04	149	37	96	16	63
unique_5908	52	216	332	ENSP00000358997	237	420	713	2.54e-07	187	49	113	25	50
unique_5908	144	213	332	ENSP00000257963	331	413	506	4.65e-07	83	30	40	13	21
unique_5908	143	213	332	ENSP00000442656	371	454	547	4.80e-07	84	30	41	13	21
unique_5908	144	213	332	ENSP00000442885	279	361	454	5.23e-07	83	30	40	13	21
unique_5927	378	510	572	ENSP00000442885	245	382	454	6.19e-06	141	36	94	11	23
unique_5927	378	510	572	ENSP00000442656	338	475	547	7.52e-06	141	36	94	11	23
unique_5927	378	510	572	ENSP00000257963	297	434	506	7.54e-06	141	36	94	11	23
unique_5927	413	445	572	ENSP00000492290	357	389	533	2.19e-04	33	15	18	0	6
unique_5930	4910	4982	5223	ENSP00000344972	272	333	899	0.004	74	26	35	13	1
unique_5930	3554	3697	5223	ENSP00000458322	27	179	571	0.009	153	37	107	9	3
unique_5935	196	292	703	ENSP00000377833	119	216	322	0.002	105	28	62	15	14
unique_5995	3600	3747	4150	ENSP00000458322	22	155	571	3.64e-07	148	38	96	14	4
unique_5995	3585	3760	4150	ENSP00000458322	29	229	571	0.006	206	52	119	35	4
unique_6015	350	396	688	ENSP00000369375	944	990	1125	0.001	47	16	31	0	7
unique_6015	275	395	688	ENSP00000342838	1041	1172	1371	0.003	132	32	89	11	18
unique_6015	361	403	688	ENSP00000288135	783	825	977	0.005	43	15	28	0	6
unique_6047	193	325	387	ENSP00000442885	245	382	454	2.60e-05	140	37	94	9	34
unique_6047	193	325	387	ENSP00000257963	297	434	506	2.89e-05	140	37	94	9	34
unique_6047	193	325	387	ENSP00000442656	338	475	547	2.94e-05	140	37	94	9	34
unique_6047	229	260	387	ENSP00000492290	358	389	533	1.05e-04	32	15	17	0	8
unique_6047	216	311	387	ENSP00000288135	775	870	977	8.60e-04	97	27	68	2	25
unique_6047	172	255	387	ENSP00000358997	274	362	713	0.004	91	28	54	9	22
unique_6056	27	172	782	ENSP00000492290	232	377	533	4.23e-07	158	46	88	24	19
unique_6056	27	170	782	ENSP00000257963	205	342	506	1.04e-06	152	47	83	22	18
unique_6056	27	170	782	ENSP00000442885	153	290	454	1.06e-06	152	47	83	22	18
unique_6056	105	170	782	ENSP00000442656	314	383	547	2.31e-04	72	25	39	8	8
unique_6056	23	173	782	ENSP00000369375	818	974	1125	0.001	170	42	96	32	19
unique_6056	25	174	782	ENSP00000358997	208	351	713	0.004	157	44	93	20	19
unique_6068	45	190	282	ENSP00000344972	212	331	899	0.008	149	36	81	32	52
unique_6109	588	648	774	ENSP00000442656	356	414	547	2.93e-04	61	20	39	2	8
unique_6109	588	648	774	ENSP00000257963	315	373	506	3.08e-04	61	20	39	2	8
unique_6109	588	648	774	ENSP00000442885	263	321	454	3.22e-04	61	20	39	2	8
unique_6146	470	583	2550	ENSP00000423517	697	810	821	3.51e-04	121	29	78	14	4
unique_6146	504	579	2550	ENSP00000344972	229	298	899	0.001	76	30	40	6	3
unique_6148	918	1438	1882	ENSP00000494609	612	1037	1326	6.72e-22	532	135	280	117	67
unique_6148	597	745	1882	ENSP00000494609	427	550	1326	1.89e-17	149	52	72	25	67
unique_6148	1556	1664	1882	ENSP00000494609	1060	1166	1326	1.20e-15	109	44	63	2	67
unique_6148	24	500	1882	ENSP00000494609	10	450	1326	3.38e-11	501	95	322	84	67
unique_6148	613	744	1882	ENSP00000494609	1073	1191	1326	1.25e-07	135	41	75	19	67
unique_6148	1515	1634	1882	ENSP00000263094	1761	1889	2147	0.006	130	31	88	11	6
unique_6148	1533	1633	1882	ENSP00000291524	89	175	664	0.006	104	27	57	20	5
unique_6151	280	524	708	ENSP00000369375	829	1089	1125	7.90e-16	268	78	160	30	35
unique_6151	281	519	708	ENSP00000342838	1017	1270	1371	2.71e-13	260	70	163	27	34
unique_6151	378	525	708	ENSP00000288135	775	922	977	1.55e-08	154	47	95	12	21
unique_6151	281	462	708	ENSP00000492290	240	438	533	2.96e-06	209	52	120	37	26
unique_6151	281	462	708	ENSP00000257963	213	411	506	4.29e-06	209	54	118	37	26
unique_6151	281	462	708	ENSP00000442885	161	359	454	5.31e-06	209	54	118	37	26
unique_6151	345	462	708	ENSP00000442656	319	452	547	0.003	138	36	78	24	17
unique_6174	28	97	101	ENSP00000358407	717	772	791	0.003	70	22	34	14	69
unique_6189	286	419	795	ENSP00000504727	182	302	449	3.81e-07	134	33	88	13	26
unique_6189	711	780	795	ENSP00000504727	362	428	449	0.004	76	30	31	15	26
unique_6214	546	931	1021	ENSP00000360637	4	389	465	1.93e-21	394	88	290	16	38
unique_6221	679	748	1381	ENSP00000369001	609	676	805	0.005	70	24	44	2	5
unique_6246	137	266	382	ENSP00000379438	49	174	674	1.56e-06	139	45	72	22	34
unique_6246	153	266	382	ENSP00000460548	35	141	641	2.38e-06	120	40	61	19	30
unique_6246	136	220	382	ENSP00000364163	303	386	2004	0.010	91	33	45	13	22
unique_6296	232	335	2613	ENSP00000423517	718	820	821	2.51e-11	112	53	42	17	5
unique_6296	255	362	2613	ENSP00000423517	710	817	821	4.36e-11	114	48	54	12	5
unique_6301	286	354	489	ENSP00000358997	296	362	713	3.32e-07	71	28	37	6	14
unique_6301	286	367	489	ENSP00000492290	317	397	533	0.002	82	24	57	1	17
unique_6301	307	408	489	ENSP00000342838	1122	1217	1371	0.005	103	21	74	8	21
unique_6312	1593	1769	2885	ENSP00000342838	1122	1294	1371	0.005	185	43	122	20	6
unique_6369	352	460	551	ENSP00000257963	294	413	506	4.49e-07	122	32	75	15	20
unique_6369	352	460	551	ENSP00000442656	335	454	547	4.62e-07	122	32	75	15	20
unique_6369	352	460	551	ENSP00000442885	242	361	454	5.35e-07	122	32	75	15	20
unique_6369	366	490	551	ENSP00000342838	1120	1241	1371	4.42e-05	137	34	76	27	23
unique_6369	374	470	551	ENSP00000288135	780	873	977	2.09e-04	103	25	63	15	18
unique_6369	376	460	551	ENSP00000492290	349	440	533	5.62e-04	94	26	57	11	15
unique_6371	103	429	468	ENSP00000318585	75	415	502	4.75e-14	367	89	212	66	70
unique_6373	37	127	348	ENSP00000401321	15	124	1049	4.26e-05	114	36	51	27	26
unique_6373	17	137	348	ENSP00000364163	906	1007	2004	0.001	127	38	58	31	35
unique_6373	36	139	348	ENSP00000429969	404	492	972	0.008	106	31	56	19	30
unique_6403	66	193	768	ENSP00000441691	140	264	1153	2.28e-07	135	36	82	17	17
unique_6403	75	210	768	ENSP00000268296	151	282	1164	2.80e-06	138	32	98	8	18
unique_6403	445	527	768	ENSP00000486734	350	438	1372	4.41e-05	93	33	46	14	20
unique_6403	403	554	768	ENSP00000486734	950	1096	1372	5.69e-05	167	48	84	35	20
unique_6403	481	553	768	ENSP00000486734	695	765	1372	9.16e-05	83	31	30	22	20
unique_6403	408	528	768	ENSP00000486734	688	805	1372	0.002	138	45	56	37	20
unique_6403	445	527	768	ENSP00000485989	319	407	1341	4.52e-05	93	33	46	14	20
unique_6403	403	554	768	ENSP00000485989	919	1065	1341	5.44e-05	167	48	84	35	20
unique_6403	481	553	768	ENSP00000485989	664	734	1341	9.21e-05	83	31	30	22	20
unique_6403	408	528	768	ENSP00000485989	657	774	1341	0.002	138	45	56	37	20
unique_6413	725	986	1004	ENSP00000494609	1041	1262	1326	2.78e-20	271	77	136	58	26
unique_6413	728	988	1004	ENSP00000494609	408	623	1326	4.28e-13	267	64	146	57	26
unique_6413	719	1003	1004	ENSP00000291524	68	312	664	1.40e-10	296	69	165	62	28
unique_6413	740	980	1004	ENSP00000263094	821	1020	2147	8.74e-07	250	63	128	59	24
unique_6416	62	143	253	ENSP00000434849	50	151	514	1.95e-04	103	33	48	22	32
unique_6416	45	107	253	ENSP00000252804	141	203	1480	0.004	63	21	42	0	25
unique_6448	108	142	146	ENSP00000442656	372	406	547	0.007	35	13	22	0	24
unique_6449	246	421	429	ENSP00000288135	773	928	977	1.08e-05	186	44	102	40	41
unique_6449	223	331	429	ENSP00000492290	319	440	533	0.001	126	33	72	21	25
unique_6449	261	331	429	ENSP00000257963	331	413	506	0.005	86	24	44	18	17
unique_6449	261	331	429	ENSP00000442656	372	454	547	0.006	86	24	44	18	17
unique_6449	261	331	429	ENSP00000442885	279	361	454	0.006	86	24	44	18	17
unique_6453	435	835	1331	ENSP00000434228	1497	1863	2040	0.008	422	102	244	76	30
unique_6524	178	280	1658	ENSP00000357012	253	358	371	0.003	111	30	68	13	6
unique_6524	876	961	1658	ENSP00000244295	224	302	327	0.007	86	25	54	7	5
unique_6524	873	990	1658	ENSP00000386008	221	334	336	0.008	121	30	81	10	7
unique_6548	242	467	567	ENSP00000342838	1017	1217	1371	4.88e-05	235	56	136	43	40
unique_6548	391	446	567	ENSP00000492290	357	420	533	5.83e-04	64	16	40	8	10
unique_6548	366	482	567	ENSP00000369375	934	1047	1125	8.75e-04	118	28	85	5	21
unique_6548	391	467	567	ENSP00000442656	371	454	547	0.001	85	22	54	9	14
unique_6548	368	467	567	ENSP00000257963	309	413	506	0.001	109	29	67	13	18
unique_6548	391	467	567	ENSP00000442885	278	361	454	0.001	85	22	54	9	14
unique_6548	368	470	567	ENSP00000358997	310	420	713	0.007	118	30	66	22	18
unique_6549	391	445	567	ENSP00000492290	357	419	533	2.06e-04	63	17	38	8	10
unique_6549	366	482	567	ENSP00000369375	934	1047	1125	5.20e-04	120	32	79	9	21
unique_6549	374	467	567	ENSP00000342838	1125	1217	1371	5.79e-04	96	23	68	5	17
unique_6549	363	467	567	ENSP00000442656	345	454	547	6.80e-04	115	29	71	15	19
unique_6549	363	467	567	ENSP00000257963	304	413	506	6.94e-04	115	29	71	15	19
unique_6549	363	446	567	ENSP00000442885	252	341	454	8.36e-04	94	24	56	14	15
unique_6549	376	474	567	ENSP00000288135	772	870	977	0.006	102	26	70	6	17
unique_6556	478	536	560	ENSP00000236192	52	110	142	8.06e-04	59	16	43	0	11
unique_6564	1027	1363	2431	ENSP00000360637	71	403	465	4.88e-14	346	83	241	22	14
unique_6581	501	609	696	ENSP00000288135	771	874	977	6.77e-04	114	29	70	15	16
unique_6591	355	393	915	ENSP00000344972	87	125	899	0.008	39	17	22	0	4
unique_6664	371	472	570	ENSP00000492290	323	440	533	4.57e-04	119	32	69	18	18
unique_6664	402	472	570	ENSP00000257963	331	413	506	0.001	86	25	43	18	12
unique_6664	402	472	570	ENSP00000442656	372	454	547	0.001	86	25	43	18	12
unique_6664	402	472	570	ENSP00000442885	279	361	454	0.001	86	25	43	18	12
unique_6665	387	562	570	ENSP00000288135	773	928	977	1.71e-05	186	44	102	40	31
unique_6665	402	472	570	ENSP00000442656	372	454	547	5.38e-04	86	25	43	18	12
unique_6665	402	472	570	ENSP00000257963	331	413	506	5.48e-04	86	25	43	18	12
unique_6665	402	472	570	ENSP00000442885	279	361	454	6.33e-04	86	25	43	18	12
unique_6665	362	472	570	ENSP00000492290	317	440	533	0.001	128	33	74	21	19
unique_6666	327	413	463	ENSP00000288135	773	863	977	6.45e-05	94	26	58	10	19
unique_6666	302	412	463	ENSP00000492290	317	440	533	6.88e-04	128	33	74	21	24
unique_6666	342	412	463	ENSP00000257963	331	413	506	0.001	86	24	44	18	15
unique_6666	342	412	463	ENSP00000442885	279	361	454	0.001	86	24	44	18	15
unique_6666	342	412	463	ENSP00000442656	372	454	547	0.001	86	24	44	18	15
unique_6670	396	571	579	ENSP00000288135	773	928	977	2.02e-05	186	44	102	40	30
unique_6670	267	481	579	ENSP00000442885	154	361	454	3.88e-04	248	61	114	73	37
unique_6670	267	481	579	ENSP00000257963	206	413	506	4.51e-04	248	61	114	73	37
unique_6670	411	481	579	ENSP00000442656	372	454	547	5.13e-04	86	25	43	18	12
unique_6670	371	481	579	ENSP00000492290	317	440	533	0.001	128	33	74	21	19
unique_6672	396	571	579	ENSP00000288135	773	928	977	1.81e-05	186	44	102	40	30
unique_6672	267	481	579	ENSP00000442885	154	361	454	5.20e-04	248	61	114	73	37
unique_6672	411	481	579	ENSP00000257963	331	413	506	5.27e-04	86	25	43	18	12
unique_6672	411	481	579	ENSP00000442656	372	454	547	5.49e-04	86	25	43	18	12
unique_6672	371	481	579	ENSP00000492290	317	440	533	0.001	128	33	74	21	19
unique_6681	582	826	1544	ENSP00000494609	1041	1274	1326	3.69e-29	245	76	158	11	53
unique_6681	1264	1508	1544	ENSP00000494609	1039	1249	1326	1.16e-25	246	77	133	36	53
unique_6681	1064	1526	1544	ENSP00000494609	222	621	1326	5.72e-22	481	112	270	99	53
unique_6681	554	914	1544	ENSP00000494609	393	703	1326	1.93e-15	367	90	215	62	53
unique_6681	581	756	1544	ENSP00000291524	73	248	664	2.08e-11	189	53	110	26	26
unique_6681	1250	1468	1544	ENSP00000291524	51	248	664	2.44e-07	232	57	128	47	26
unique_6681	600	829	1544	ENSP00000263094	824	1042	2147	1.72e-09	240	57	152	31	30
unique_6681	594	776	1544	ENSP00000263094	1796	1980	2147	7.05e-08	194	44	130	20	30
unique_6681	1266	1494	1544	ENSP00000263094	807	998	2147	5.83e-07	230	53	138	39	30
unique_6681	1280	1494	1544	ENSP00000263094	1806	1985	2147	1.35e-04	216	48	131	37	30
unique_6688	1777	1889	2850	ENSP00000423517	699	819	821	0.002	126	33	75	18	4
unique_6696	239	1253	2156	ENSP00000364163	194	1125	2004	2.48e-14	1080	271	596	213	94
unique_6696	324	1461	2156	ENSP00000364163	24	1079	2004	5.40e-12	1221	301	672	248	94
unique_6696	1105	2086	2156	ENSP00000364163	101	972	2004	8.94e-12	1038	263	553	222	94
unique_6696	841	1898	2156	ENSP00000364163	101	1120	2004	8.58e-11	1167	279	632	256	94
unique_6696	101	725	2156	ENSP00000364163	517	1125	2004	1.57e-09	689	169	376	144	94
unique_6696	852	1985	2156	ENSP00000364163	24	1041	2004	6.70e-07	1210	295	647	268	94
unique_6696	101	1146	2156	ENSP00000364163	160	1161	2004	1.93e-06	1159	276	613	270	94
unique_6696	1640	2089	2156	ENSP00000364163	25	439	2004	1.54e-04	480	120	265	95	94
unique_6696	1368	2118	2156	ENSP00000364163	101	769	2004	0.002	812	206	402	204	94
unique_6696	1399	1782	2156	ENSP00000429969	63	451	972	4.94e-05	433	119	221	93	18
unique_6705	67	249	299	ENSP00000364163	934	1091	2004	7.26e-06	185	52	104	29	63
unique_6705	126	237	299	ENSP00000364163	907	997	2004	5.40e-05	113	38	52	23	63
unique_6705	65	237	299	ENSP00000364163	693	835	2004	7.80e-05	178	58	80	40	63
unique_6705	63	241	299	ENSP00000364163	392	546	2004	5.60e-04	186	56	92	38	63
unique_6705	64	192	299	ENSP00000364163	768	874	2004	0.008	129	37	70	22	63
unique_6705	110	249	299	ENSP00000401321	15	136	1049	1.54e-04	142	41	79	22	61
unique_6705	67	196	299	ENSP00000401321	17	128	1049	0.004	130	37	75	18	61
unique_6711	334	640	1068	ENSP00000265162	211	560	958	2.76e-26	357	98	202	57	29
unique_6756	361	467	919	ENSP00000269485	158	264	300	0.007	112	32	70	10	12
unique_6795	322	550	773	ENSP00000260061	263	551	663	1.62e-05	299	80	139	80	39
unique_6795	490	595	773	ENSP00000260061	313	420	663	0.006	111	40	63	8	39
unique_6795	452	547	773	ENSP00000260061	178	275	663	0.007	101	35	58	8	39
unique_6795	472	622	773	ENSP00000260061	52	203	663	0.008	163	55	85	23	39
unique_6795	653	718	773	ENSP00000261892	776	849	1100	7.44e-04	75	26	39	10	9
unique_6798	2102	2195	2593	ENSP00000342838	1178	1274	1371	0.007	97	21	73	3	4
unique_6798	1367	1399	2593	ENSP00000257963	330	361	506	0.009	33	16	16	1	1
unique_6798	1367	1399	2593	ENSP00000442656	371	402	547	0.010	33	16	16	1	1
unique_6798	1367	1399	2593	ENSP00000442885	278	309	454	0.010	33	16	16	1	1
unique_6843	4	247	691	ENSP00000492290	226	473	533	1.59e-11	264	72	156	36	35
unique_6843	11	314	691	ENSP00000342838	1010	1298	1371	4.74e-11	335	80	178	77	44
unique_6843	117	263	691	ENSP00000288135	774	914	977	1.86e-10	149	45	94	10	21
unique_6843	17	217	691	ENSP00000358997	217	421	713	1.93e-10	221	63	122	36	29
unique_6843	18	232	691	ENSP00000369375	830	1051	1125	5.86e-08	239	60	138	41	31
unique_6843	4	213	691	ENSP00000257963	199	413	506	5.07e-07	239	61	125	53	30
unique_6843	4	213	691	ENSP00000442885	147	361	454	1.27e-06	239	61	125	53	30
unique_6843	133	213	691	ENSP00000442656	374	454	547	0.003	87	26	49	12	12
unique_6859	936	1043	1212	ENSP00000460548	35	140	641	3.29e-17	113	49	52	12	9
unique_6859	936	1043	1212	ENSP00000379438	68	173	674	3.89e-17	113	49	52	12	9
unique_6859	936	1043	1212	ENSP00000429969	56	157	972	4.94e-15	112	47	51	14	11
unique_6859	941	1073	1212	ENSP00000429969	296	414	972	1.32e-11	137	50	65	22	11
unique_6859	967	1073	1212	ENSP00000429969	45	139	972	1.04e-08	109	37	56	16	11
unique_6859	952	1043	1212	ENSP00000429969	111	203	972	2.65e-06	95	33	57	5	11
unique_6859	968	1072	1212	ENSP00000429969	283	383	972	3.54e-05	109	33	64	12	11
unique_6859	929	1105	1212	ENSP00000364163	477	678	2004	3.76e-08	223	61	95	67	17
unique_6859	928	1107	1212	ENSP00000364163	931	1088	2004	5.49e-06	182	51	105	26	17
unique_6859	928	1058	1212	ENSP00000364163	356	481	2004	1.04e-05	133	43	81	9	17
unique_6859	936	1098	1212	ENSP00000364163	901	1038	2004	1.28e-05	164	48	89	27	17
unique_6859	951	1099	1212	ENSP00000364163	460	582	2004	4.08e-05	150	43	79	28	17
unique_6859	907	1043	1212	ENSP00000364163	103	225	2004	6.07e-05	139	42	79	18	17
unique_6859	952	1040	1212	ENSP00000364163	262	343	2004	0.004	94	33	44	17	17
unique_6859	954	1107	1212	ENSP00000401321	1	133	1049	1.60e-06	157	46	84	27	15
unique_6859	928	1066	1212	ENSP00000401321	52	200	1049	1.37e-04	154	47	87	20	15
unique_6859	952	997	1212	ENSP00000385639	123	167	274	0.001	46	18	27	1	4
unique_6859	961	994	1212	ENSP00000383279	429	465	1375	0.003	37	17	17	3	3
unique_6859	961	994	1212	ENSP00000386147	501	537	1319	0.003	37	17	17	3	3
unique_6873	19	179	2879	ENSP00000342838	1054	1221	1371	2.66e-15	171	53	105	13	6
unique_6873	90	226	2879	ENSP00000288135	775	915	977	2.56e-14	141	47	90	4	5
unique_6873	25	177	2879	ENSP00000358997	257	419	713	4.45e-14	164	46	106	12	5
unique_6873	20	178	2879	ENSP00000369375	865	1034	1125	2.96e-12	175	53	101	21	6
unique_6873	6	175	2879	ENSP00000257963	226	413	506	2.93e-07	197	54	107	36	6
unique_6873	53	175	2879	ENSP00000442656	319	454	547	1.20e-06	141	44	74	23	4
unique_6873	6	175	2879	ENSP00000442885	174	361	454	1.68e-06	197	53	108	36	6
unique_6873	53	175	2879	ENSP00000492290	305	440	533	2.25e-05	142	35	82	25	4
unique_6967	86	149	164	ENSP00000244519	303	372	585	0.003	70	22	42	6	39
unique_6990	25	120	122	ENSP00000274764	31	126	128	8.47e-53	96	72	24	0	79
unique_6994	233	309	399	ENSP00000359965	129	195	611	2.10e-04	77	25	42	10	19
unique_7027	203	340	469	ENSP00000460548	11	142	641	7.51e-07	143	43	84	16	29
unique_7027	207	340	469	ENSP00000379438	55	175	674	1.96e-06	139	45	71	23	29
unique_7032	28	533	545	ENSP00000503894	41	554	574	2.33e-08	555	120	345	90	93
unique_7032	28	533	545	ENSP00000396460	41	554	574	2.33e-08	555	120	345	90	93
unique_7050	3	141	203	ENSP00000257963	294	434	506	1.03e-06	147	38	95	14	68
unique_7050	3	141	203	ENSP00000442656	335	475	547	1.08e-06	147	38	95	14	68
unique_7050	3	141	203	ENSP00000442885	242	382	454	1.13e-06	147	38	95	14	68
unique_7050	45	76	203	ENSP00000492290	358	389	533	4.54e-05	32	15	17	0	16
unique_7050	32	127	203	ENSP00000288135	775	870	977	0.006	107	28	57	22	47
unique_7050	19	135	203	ENSP00000369375	934	1047	1125	0.008	119	33	79	7	58
unique_7073	10	253	2095	ENSP00000369375	826	1082	1125	2.64e-17	267	71	163	33	12
unique_7073	14	253	2095	ENSP00000342838	1017	1268	1371	5.37e-14	261	66	165	30	11
unique_7073	13	203	2095	ENSP00000358997	217	421	713	1.01e-11	210	61	125	24	9
unique_7073	13	199	2095	ENSP00000492290	239	440	533	5.44e-10	217	65	107	45	9
unique_7073	112	209	2095	ENSP00000288135	775	873	977	1.03e-09	103	35	59	9	5
unique_7073	9	199	2095	ENSP00000442885	156	361	454	1.14e-09	218	64	115	39	9
unique_7073	9	199	2095	ENSP00000257963	208	413	506	3.25e-09	218	62	117	39	9
unique_7079	27	165	1299	ENSP00000308312	281	436	606	4.52e-04	156	41	98	17	11
unique_7097	193	352	1258	ENSP00000342838	1088	1217	1371	1.57e-06	160	44	86	30	13
unique_7097	240	353	1258	ENSP00000288135	772	863	977	3.14e-06	115	32	59	24	9
unique_7169	18	45	100	ENSP00000423517	623	650	821	0.008	28	12	16	0	28
unique_7182	1066	1156	4761	ENSP00000485989	313	403	1341	1.22e-04	101	40	41	20	5
unique_7182	583	637	4761	ENSP00000485989	349	408	1341	0.001	60	25	30	5	5
unique_7182	978	1128	4761	ENSP00000485989	911	1065	1341	0.003	168	53	85	30	5
unique_7182	1066	1156	4761	ENSP00000486734	344	434	1372	1.24e-04	101	40	41	20	5
unique_7182	583	637	4761	ENSP00000486734	380	439	1372	0.001	60	25	30	5	5
unique_7182	978	1128	4761	ENSP00000486734	942	1096	1372	0.004	168	53	85	30	5
unique_7192	31	375	378	ENSP00000450837	51	367	407	2.99e-21	358	93	211	54	91
unique_7192	48	378	378	ENSP00000321853	105	401	492	5.87e-12	333	77	218	38	88
unique_7239	565	801	881	ENSP00000257770	307	516	575	5.01e-16	248	72	127	49	39
unique_7239	94	198	881	ENSP00000257770	29	147	575	1.34e-09	121	39	64	18	39
unique_7244	1046	1147	2609	ENSP00000458322	42	154	571	0.001	115	32	68	15	4
unique_7246	83	158	3984	ENSP00000423517	751	820	821	7.22e-04	76	26	44	6	2
unique_7246	467	795	3984	ENSP00000435932	1641	1907	2003	0.008	333	83	180	70	8
unique_7248	155	414	462	ENSP00000263094	827	1016	2147	8.20e-07	260	63	127	70	56
unique_7248	155	248	462	ENSP00000291524	101	192	664	0.004	97	33	56	8	20
unique_7252	274	614	618	ENSP00000318585	75	416	502	1.39e-17	376	96	211	69	55
unique_7273	157	270	289	ENSP00000364163	1611	1738	2004	1.01e-04	136	44	62	30	39
unique_7273	157	270	289	ENSP00000401321	656	783	1049	1.52e-04	136	44	62	30	39
unique_7275	1810	1957	2161	ENSP00000358997	310	419	713	1.42e-10	149	45	64	40	11
unique_7275	1594	1680	2161	ENSP00000358997	215	301	713	1.50e-05	89	31	54	4	11
unique_7275	1814	2000	2161	ENSP00000369375	940	1082	1125	3.03e-08	196	57	77	62	15
unique_7275	1583	1685	2161	ENSP00000369375	820	920	1125	3.01e-05	108	31	65	12	15
unique_7275	2115	2158	2161	ENSP00000369375	1060	1103	1125	0.003	44	15	29	0	15
unique_7275	1818	1984	2161	ENSP00000288135	772	892	977	4.04e-08	169	52	67	50	14
unique_7275	1584	1683	2161	ENSP00000288135	582	686	977	7.56e-05	105	33	67	5	14
unique_7275	2115	2149	2161	ENSP00000288135	892	926	977	6.51e-04	35	12	23	0	14
unique_7275	1589	1693	2161	ENSP00000257963	205	308	506	6.65e-07	109	35	65	9	12
unique_7275	1803	1955	2161	ENSP00000257963	292	413	506	5.04e-04	165	44	66	55	12
unique_7275	1811	1957	2161	ENSP00000342838	1120	1219	1371	1.74e-06	147	37	63	47	10
unique_7275	2094	2152	2161	ENSP00000342838	1228	1283	1371	1.02e-04	59	20	36	3	10
unique_7275	1589	1688	2161	ENSP00000492290	232	330	533	3.84e-06	104	28	67	9	5
unique_7275	1589	1693	2161	ENSP00000442885	153	256	454	5.04e-06	109	35	65	9	8
unique_7275	1803	1869	2161	ENSP00000442885	240	305	454	0.003	73	26	34	13	8
unique_7275	1589	1706	2161	ENSP00000442656	205	318	547	6.27e-05	123	36	73	14	13
unique_7275	1803	1955	2161	ENSP00000442656	333	454	547	5.23e-04	165	44	66	55	13
unique_7276	5	175	241	ENSP00000442885	176	361	454	2.37e-12	195	56	106	33	71
unique_7276	5	175	241	ENSP00000257963	228	413	506	2.58e-12	195	56	106	33	71
unique_7276	90	231	241	ENSP00000288135	775	921	977	4.68e-12	149	40	100	9	59
unique_7276	20	231	241	ENSP00000369375	862	1089	1125	7.02e-12	236	57	147	32	88
unique_7276	24	195	241	ENSP00000358997	253	437	713	8.68e-12	187	53	117	17	71
unique_7276	5	175	241	ENSP00000492290	255	440	533	1.31e-10	196	54	107	35	71
unique_7276	5	175	241	ENSP00000442656	228	454	547	7.99e-10	233	60	105	68	71
unique_7276	8	199	241	ENSP00000342838	1042	1242	1371	1.24e-09	204	46	143	15	80
unique_7278	1044	1108	2419	ENSP00000504727	2	68	449	3.71e-04	71	24	37	10	3
unique_7290	215	345	1297	ENSP00000288135	772	901	977	2.40e-07	133	39	89	5	10
unique_7290	127	259	1297	ENSP00000369375	832	988	1125	4.73e-06	157	48	85	24	10
unique_7290	133	258	1297	ENSP00000358997	233	363	713	3.13e-05	134	36	87	11	10
unique_7290	155	257	1297	ENSP00000257963	245	357	506	7.61e-05	113	35	68	10	8
unique_7290	155	257	1297	ENSP00000442885	193	305	454	3.14e-04	113	35	68	10	8
unique_7290	155	261	1297	ENSP00000492290	272	388	533	0.001	117	33	74	10	8
unique_7290	222	260	1297	ENSP00000342838	1134	1172	1371	0.003	39	14	25	0	3
unique_7347	623	712	1657	ENSP00000457473	85	173	618	4.63e-05	91	31	57	3	5
unique_7353	265	615	664	ENSP00000217420	119	477	526	1.95e-10	383	90	237	56	53
unique_7358	1890	2005	2937	ENSP00000423517	701	820	821	5.25e-04	120	33	83	4	5
unique_7358	1943	2027	2937	ENSP00000423517	739	820	821	0.005	86	26	55	5	5
unique_7370	295	539	795	ENSP00000369375	823	1082	1125	5.93e-12	265	67	173	25	31
unique_7370	293	491	795	ENSP00000358997	209	420	713	2.84e-10	217	57	137	23	25
unique_7370	302	539	795	ENSP00000342838	1017	1268	1371	2.84e-08	260	67	163	30	30
unique_7370	366	529	795	ENSP00000492290	301	472	533	4.62e-07	183	45	108	30	21
unique_7370	301	488	795	ENSP00000442885	160	361	454	5.15e-07	214	56	120	38	24
unique_7370	301	488	795	ENSP00000257963	212	413	506	6.24e-07	214	56	120	38	24
unique_7370	368	488	795	ENSP00000442656	317	454	547	1.32e-06	143	41	75	27	15
unique_7370	403	539	795	ENSP00000288135	775	914	977	7.47e-06	142	31	104	7	17
unique_7382	477	631	4579	ENSP00000312535	51	223	636	5.38e-04	175	49	104	22	3
unique_7451	266	308	970	ENSP00000364163	1634	1676	2004	0.003	43	20	23	0	4
unique_7451	264	308	970	ENSP00000401321	677	721	1049	0.004	45	20	25	0	5
unique_7469	133	319	713	ENSP00000401321	723	904	1049	3.35e-08	187	56	126	5	26
unique_7469	209	275	713	ENSP00000401321	664	731	1049	3.48e-04	68	26	41	1	26
unique_7469	133	319	713	ENSP00000364163	1678	1859	2004	2.24e-06	187	56	126	5	26
unique_7469	209	275	713	ENSP00000364163	1619	1686	2004	6.35e-04	68	26	41	1	26
unique_7483	780	872	975	ENSP00000500668	150	232	313	0.002	94	28	54	12	10
unique_7513	482	848	880	ENSP00000496238	82	419	600	0.001	377	75	253	49	42
unique_7513	482	848	880	ENSP00000494050	82	419	600	0.001	377	75	253	49	42
unique_7513	482	848	880	ENSP00000495751	82	419	600	0.001	377	75	253	49	42
unique_7513	482	848	880	ENSP00000496697	82	419	600	0.001	377	75	253	49	42
unique_7513	482	848	880	ENSP00000496064	82	419	600	0.001	377	75	253	49	42
unique_7551	1447	1550	1567	ENSP00000288135	780	864	977	0.002	109	34	46	29	7
unique_7551	1433	1548	1567	ENSP00000342838	1121	1217	1371	0.004	122	31	60	31	7
unique_7572	154	335	814	ENSP00000323280	126	259	669	3.41e-04	184	48	84	52	22
unique_7573	32	650	667	ENSP00000506097	20	606	617	0.0	625	413	168	44	93
unique_7574	208	405	2642	ENSP00000458322	25	226	571	0.006	207	50	143	14	7
unique_7576	74	290	450	ENSP00000369375	822	1032	1125	3.82e-11	238	62	128	48	48
unique_7576	82	372	450	ENSP00000492290	240	514	533	5.72e-09	325	83	158	84	65
unique_7576	71	243	450	ENSP00000358997	207	363	713	9.39e-09	185	54	91	40	38
unique_7576	82	322	450	ENSP00000342838	1017	1251	1371	8.71e-08	266	55	155	56	54
unique_7576	203	290	450	ENSP00000288135	775	863	977	7.21e-07	91	29	57	5	20
unique_7576	78	289	450	ENSP00000257963	209	413	506	8.92e-07	239	65	113	61	47
unique_7576	78	289	450	ENSP00000442885	157	361	454	1.41e-06	239	65	113	61	47
unique_7576	78	289	450	ENSP00000442656	209	454	547	2.44e-05	265	69	124	72	47
unique_7584	16	90	288	ENSP00000364163	1651	1726	2004	2.89e-07	76	29	46	1	42
unique_7584	4	86	288	ENSP00000364163	1605	1688	2004	1.14e-06	84	29	54	1	42
unique_7584	14	124	288	ENSP00000364163	1682	1793	2004	2.07e-05	112	36	75	1	42
unique_7584	12	93	288	ENSP00000364163	1714	1795	2004	8.19e-04	82	27	55	0	42
unique_7584	16	92	288	ENSP00000401321	696	773	1049	6.46e-07	78	29	48	1	41
unique_7584	7	86	288	ENSP00000401321	653	733	1049	9.22e-07	81	29	51	1	41
unique_7584	14	124	288	ENSP00000401321	727	838	1049	6.55e-05	112	36	75	1	41
unique_7584	18	93	288	ENSP00000401321	765	840	1049	0.002	76	26	50	0	41
unique_7595	2327	2401	2681	ENSP00000423517	738	819	821	0.001	82	26	49	7	3
unique_7613	49	784	1952	ENSP00000435932	375	1134	2003	9.57e-42	835	198	463	174	38
unique_7613	49	784	1952	ENSP00000434228	375	1134	2040	1.39e-41	835	198	463	174	38
unique_7617	31	396	438	ENSP00000450837	67	399	407	1.57e-18	379	97	223	59	84
unique_7617	28	396	438	ENSP00000321853	105	417	492	4.43e-12	382	91	209	82	84
unique_7642	401	545	1922	ENSP00000458322	39	194	571	8.28e-04	160	41	100	19	8
unique_7668	600	729	7449	ENSP00000344972	236	364	899	0.004	130	33	96	1	2
unique_7710	84	161	237	ENSP00000344972	232	336	899	3.46e-04	105	30	48	27	33
unique_7722	879	1127	1162	ENSP00000494609	1033	1278	1326	4.13e-31	250	81	164	5	22
unique_7722	905	1135	1162	ENSP00000494609	427	640	1326	2.13e-17	232	60	153	19	22
unique_7722	900	1157	1162	ENSP00000263094	818	1077	2147	3.52e-18	269	74	175	20	23
unique_7722	889	1114	1162	ENSP00000263094	1795	2015	2147	7.82e-07	232	51	164	17	23
unique_7722	806	1084	1162	ENSP00000291524	11	272	664	2.96e-12	289	69	183	37	24
unique_7723	154	281	369	ENSP00000312535	77	243	636	2.08e-05	167	55	73	39	35
unique_7723	90	259	369	ENSP00000260061	56	218	663	0.009	186	52	95	39	46
unique_7735	23	557	564	ENSP00000381736	18	549	554	0.0	535	383	149	3	95
unique_7756	135	176	1478	ENSP00000344972	50	91	899	0.004	42	14	28	0	3
unique_7759	488	753	774	ENSP00000494609	1031	1272	1326	1.97e-37	266	88	154	24	37
unique_7759	537	771	774	ENSP00000494609	428	649	1326	6.70e-23	236	65	156	15	37
unique_7759	501	749	774	ENSP00000291524	74	308	664	1.80e-15	262	72	150	40	32
unique_7759	512	738	774	ENSP00000263094	800	1021	2147	7.56e-12	230	54	165	11	30
unique_7759	659	742	774	ENSP00000263094	1927	2012	2147	4.90e-04	86	19	65	2	30
unique_7760	4861	5437	5664	ENSP00000402673	65	589	639	2.43e-08	612	130	360	122	21
unique_7760	5183	5487	5664	ENSP00000402673	8	322	639	2.70e-08	340	81	199	60	21
unique_7760	4871	5555	5664	ENSP00000402673	6	593	639	1.13e-07	707	150	416	141	21
unique_7760	4360	4840	5664	ENSP00000402673	33	488	639	2.47e-04	496	99	342	55	21
unique_7760	3523	3621	5664	ENSP00000429969	683	776	972	9.79e-05	99	28	66	5	9
unique_7760	2471	2553	5664	ENSP00000429969	668	759	972	5.46e-04	92	28	55	9	9
unique_7760	2928	3008	5664	ENSP00000429969	663	747	972	0.001	85	29	52	4	9
unique_7760	2224	2337	5664	ENSP00000429969	669	783	972	0.002	122	36	71	15	9
unique_7760	1943	2065	5664	ENSP00000429969	670	776	972	0.005	123	31	76	16	9
unique_7760	5072	5517	5664	ENSP00000434228	1513	1939	2040	5.15e-04	466	105	302	59	8
unique_7792	540	606	2672	ENSP00000368538	64	138	278	7.29e-04	78	24	40	14	3
unique_7792	475	574	2672	ENSP00000429969	670	772	972	0.003	105	33	65	7	4
unique_7795	95	199	288	ENSP00000364163	868	961	2004	4.64e-06	105	37	57	11	46
unique_7795	75	202	288	ENSP00000364163	661	801	2004	1.74e-04	153	42	74	37	46
unique_7795	71	201	288	ENSP00000364163	929	1082	2004	0.005	157	39	89	29	46
unique_7795	82	202	288	ENSP00000364163	167	272	2004	0.007	122	33	72	17	46
unique_7795	91	173	288	ENSP00000364163	414	486	2004	0.007	83	23	50	10	46
unique_7795	82	201	288	ENSP00000401321	24	127	1049	0.005	120	30	74	16	42
unique_7827	6	85	2606	ENSP00000423517	739	820	821	0.003	82	26	54	2	3
unique_7838	2921	2993	3827	ENSP00000429969	670	760	972	7.22e-05	91	30	43	18	2
unique_7846	53	331	600	ENSP00000301891	72	323	551	7.58e-06	289	71	171	47	47
unique_7848	222	425	688	ENSP00000301891	144	347	551	3.00e-07	219	62	127	30	30
unique_7886	1920	2027	2705	ENSP00000423517	728	816	821	0.002	110	29	58	23	10
unique_7886	1905	1997	2705	ENSP00000423517	728	816	821	0.003	98	27	57	14	10
unique_7886	1950	2042	2705	ENSP00000423517	728	816	821	0.003	98	28	56	14	10
unique_7886	1965	2057	2705	ENSP00000423517	728	816	821	0.004	98	27	57	14	10
unique_7886	1875	1952	2705	ENSP00000423517	728	816	821	0.004	89	24	54	11	10
unique_7886	2069	2147	2705	ENSP00000423517	729	816	821	0.006	88	22	57	9	10
unique_7907	1528	1623	4533	ENSP00000423517	730	816	821	8.09e-05	104	33	46	25	2
unique_7960	1271	1365	2849	ENSP00000344972	223	322	899	2.42e-04	101	32	62	7	3
unique_7960	1282	1365	2849	ENSP00000423517	737	820	821	5.82e-04	90	31	47	12	3
unique_7960	1258	1367	2849	ENSP00000458322	7	134	571	0.010	131	33	74	24	4
unique_7972	3674	3757	4117	ENSP00000423517	737	818	821	0.007	84	23	59	2	2
unique_7982	540	987	1147	ENSP00000364163	103	550	2004	1.78e-29	485	148	263	74	42
unique_7982	520	996	1147	ENSP00000364163	278	812	2004	2.38e-28	547	169	296	82	42
unique_7982	522	982	1147	ENSP00000364163	695	1193	2004	8.93e-24	508	150	302	56	42
unique_7982	746	994	1147	ENSP00000364163	35	300	2004	9.79e-11	292	90	133	69	42
unique_7982	520	659	1147	ENSP00000364163	970	1125	2004	6.38e-10	158	53	85	20	42
unique_7982	577	849	1147	ENSP00000401321	1	271	1049	4.57e-13	297	84	163	50	41
unique_7982	799	990	1147	ENSP00000401321	1	220	1049	4.69e-11	223	66	123	34	41
unique_7982	520	659	1147	ENSP00000401321	15	170	1049	6.53e-11	158	53	85	20	41
unique_7982	869	989	1147	ENSP00000369375	210	344	1125	1.64e-09	146	49	61	36	37
unique_7982	527	654	1147	ENSP00000369375	227	375	1125	1.56e-04	151	41	85	25	37
unique_7982	635	771	1147	ENSP00000369375	227	341	1125	2.12e-04	137	39	76	22	37
unique_7982	924	991	1147	ENSP00000369375	226	304	1125	2.27e-04	80	27	40	13	37
unique_7982	822	952	1147	ENSP00000369375	230	374	1125	0.002	150	43	83	24	37
unique_7982	961	999	1147	ENSP00000369375	227	265	1125	0.004	39	17	22	0	37
unique_7982	519	612	1147	ENSP00000222573	503	614	770	2.06e-06	116	40	50	26	8
unique_7982	519	612	1147	ENSP00000441561	368	479	635	3.48e-06	116	40	50	26	8
unique_7982	753	872	1147	ENSP00000400217	473	598	1806	8.25e-05	133	43	70	20	30
unique_7982	647	820	1147	ENSP00000400217	478	648	1806	2.90e-04	186	56	103	27	30
unique_7982	519	641	1147	ENSP00000400217	460	596	1806	3.97e-04	141	44	75	22	30
unique_7982	753	872	1147	ENSP00000463651	473	598	1753	1.09e-04	133	43	70	20	30
unique_7982	647	820	1147	ENSP00000463651	478	648	1753	3.54e-04	186	56	103	27	30
unique_7982	519	641	1147	ENSP00000463651	460	596	1753	5.36e-04	141	44	75	22	30
unique_7982	546	602	1147	ENSP00000331736	125	190	611	1.38e-04	66	23	34	9	5
unique_7985	3193	3323	3449	ENSP00000344972	226	346	899	8.76e-06	133	37	82	14	4
unique_8003	1	113	115	ENSP00000274764	11	124	128	6.82e-51	114	77	36	1	98
unique_8004	1	112	114	ENSP00000274764	11	124	128	4.61e-50	114	76	36	2	98
unique_8035	370	425	1451	ENSP00000401321	679	733	1049	0.001	56	25	30	1	4
unique_8035	370	425	1451	ENSP00000364163	1634	1688	2004	0.003	56	25	30	1	4
unique_8043	673	842	927	ENSP00000288135	771	927	977	4.53e-09	180	59	88	33	18
unique_8043	556	776	927	ENSP00000369375	814	1047	1125	0.004	254	66	135	53	24
unique_8064	1156	1264	2412	ENSP00000369375	818	921	1125	1.04e-06	110	33	70	7	8
unique_8064	2269	2345	2412	ENSP00000369375	979	1055	1125	0.006	79	25	50	4	8
unique_8064	2267	2346	2412	ENSP00000342838	1160	1242	1371	2.15e-06	83	25	55	3	3
unique_8096	40	89	920	ENSP00000429969	726	776	972	0.008	52	20	29	3	5
unique_8109	55	135	335	ENSP00000265969	3	79	586	1.75e-07	84	26	48	10	24
unique_8135	14	155	187	ENSP00000401321	644	785	1049	2.99e-07	147	48	89	10	88
unique_8135	41	177	187	ENSP00000401321	739	877	1049	1.38e-04	144	45	87	12	88
unique_8135	40	140	187	ENSP00000401321	771	868	1049	5.10e-04	101	35	63	3	88
unique_8135	35	114	187	ENSP00000401321	799	877	1049	0.008	80	26	53	1	88
unique_8135	14	155	187	ENSP00000364163	1599	1740	2004	7.83e-07	147	48	89	10	88
unique_8135	41	177	187	ENSP00000364163	1694	1832	2004	7.26e-04	144	45	87	12	88
unique_8135	40	140	187	ENSP00000364163	1726	1823	2004	0.002	101	35	63	3	88
unique_8195	1820	1998	2909	ENSP00000458322	40	226	571	0.001	193	51	122	20	8
unique_8195	1814	2046	2909	ENSP00000458322	5	211	571	0.008	236	52	152	32	8
unique_8263	1244	1665	2751	ENSP00000402673	113	585	639	8.55e-04	476	103	316	57	15
unique_8298	182	564	969	ENSP00000265162	197	583	958	3.70e-31	395	105	270	20	40
unique_8302	2750	3113	6671	ENSP00000434228	1455	1885	2040	2.57e-04	455	115	225	115	5
unique_8335	202	367	602	ENSP00000301891	255	415	551	5.31e-04	167	43	117	7	28
unique_8339	160	228	261	ENSP00000236192	47	115	142	1.07e-10	69	22	47	0	26
unique_8380	721	1029	1317	ENSP00000492290	242	532	533	4.54e-08	333	76	191	66	23
unique_8380	721	1022	1317	ENSP00000342838	1019	1282	1371	9.08e-08	326	83	157	86	23
unique_8380	719	956	1317	ENSP00000358997	218	427	713	1.17e-06	241	60	147	34	18
unique_8380	713	1012	1317	ENSP00000369375	823	1088	1125	1.44e-06	307	67	192	48	23
unique_8380	790	875	1317	ENSP00000442656	319	398	547	7.74e-04	88	25	53	10	7
unique_8380	790	875	1317	ENSP00000257963	278	357	506	0.001	88	25	53	10	7
unique_8380	850	1015	1317	ENSP00000288135	789	923	977	0.001	168	39	94	35	13
unique_8380	790	875	1317	ENSP00000442885	226	305	454	0.002	88	25	53	10	7
unique_8393	2058	2590	3432	ENSP00000402673	10	534	639	2.22e-06	549	116	393	40	16
unique_8393	2066	2493	3432	ENSP00000402673	198	615	639	9.47e-06	439	92	315	32	16
unique_8393	2054	2453	3432	ENSP00000402673	211	590	639	2.10e-04	408	79	293	36	16
unique_8393	2750	2835	3432	ENSP00000344972	291	384	899	0.009	94	24	62	8	3
unique_8407	268	655	662	ENSP00000308312	102	479	606	9.83e-34	398	103	265	30	59
unique_8429	637	1023	1417	ENSP00000265162	197	584	958	6.16e-26	406	100	269	37	27
unique_8532	208	335	337	ENSP00000260061	400	563	663	0.005	170	45	77	48	38
