# Supplementary material for: Molecular Mimicry between Toxoplasma gondii B-Cell Epitopes and Neurodevelopmental Proteins: An Immunoinformatic Approach
Source: Biomolecules. 2024 Aug 1;14(8):933. doi: 10.3390/biom14080933 (PMC11352964; doi:10.3390/biom14080933)
Supplement: Supplementary file 1 [file biomolecules-14-00933-s001.zip › Supplemental S2/random/blast-all_methods-hs_surface_random_32-filtered.txt]

unique_87	3	1261	1266	ENSP00000478255	105	1273	1281	0.0	1266	481	681	104	99
unique_129	13	265	283	ENSP00000342838	1015	1276	1371	1.19e-13	270	64	181	25	89
unique_129	11	266	283	ENSP00000301178	538	806	895	1.29e-10	279	67	179	33	90
unique_129	23	259	283	ENSP00000257290	721	942	1090	6.96e-10	245	56	158	31	84
unique_277	1	666	666	ENSP00000247207	3	639	640	0.0	668	480	155	33	100
unique_277	5	624	666	ENSP00000506097	30	606	617	0.0	623	377	197	49	93
unique_355	1	267	270	ENSP00000425035	2	268	273	3.75e-104	267	137	130	0	99
unique_355	1	267	270	ENSP00000479488	2	268	273	3.75e-104	267	137	130	0	99
unique_355	1	267	270	ENSP00000393320	2	268	273	3.75e-104	267	137	130	0	99
unique_355	1	267	270	ENSP00000300408	2	268	273	3.75e-104	267	137	130	0	99
unique_355	8	270	270	ENSP00000441875	19	283	300	1.51e-89	267	132	129	6	97
unique_459	12	343	469	ENSP00000262455	17	366	407	7.05e-30	354	92	236	26	94
unique_459	356	462	469	ENSP00000262455	37	146	407	1.09e-08	111	23	83	5	94
unique_732	8	169	192	ENSP00000265986	54	230	1020	4.52e-49	177	81	81	15	84
unique_1170	82	457	465	ENSP00000435932	395	776	2003	1.86e-27	394	98	266	30	81
unique_1170	82	457	465	ENSP00000437073	395	776	2055	2.97e-27	394	98	266	30	81
unique_1200	106	706	727	ENSP00000506097	28	601	617	0.0	618	308	249	61	83
unique_1532	12	76	78	ENSP00000317997	815	880	1552	8.58e-04	66	16	49	1	85
unique_1532	11	76	78	ENSP00000317997	851	924	1552	0.009	74	17	49	8	85
unique_1953	5	577	606	ENSP00000383125	6	480	484	2.96e-70	585	181	282	122	95
unique_1953	5	577	606	ENSP00000464447	6	456	460	1.39e-60	583	173	268	142	95
unique_2410	1	254	282	ENSP00000342838	1009	1275	1371	1.45e-17	269	59	193	17	90
unique_2410	105	255	282	ENSP00000257290	795	948	1090	2.64e-10	155	37	113	5	88
unique_2410	8	106	282	ENSP00000257290	603	708	1090	0.001	107	28	70	9	88
unique_2519	14	475	564	ENSP00000265986	558	939	1020	2.41e-14	467	99	278	90	82
unique_2889	1	517	525	ENSP00000478255	162	626	1281	2.44e-43	534	148	300	86	98
unique_2889	275	517	525	ENSP00000478255	1031	1271	1281	6.88e-41	247	85	152	10	98
unique_2998	32	473	474	ENSP00000234590	1	431	435	0.0	444	292	137	15	93
unique_3841	18	163	168	ENSP00000317997	752	881	1552	8.25e-08	167	42	67	58	87
unique_4007	19	563	567	ENSP00000412227	33	552	574	9.50e-11	575	136	354	85	96
unique_4203	50	289	296	ENSP00000365351	104	362	495	3.25e-07	279	83	137	59	84
unique_4203	50	269	296	ENSP00000365351	194	438	495	3.05e-05	265	73	127	65	84
unique_4203	40	234	296	ENSP00000365351	229	489	495	0.010	264	75	117	72	84
unique_4468	18	554	574	ENSP00000412227	21	555	574	0.0	537	296	239	2	94
unique_4643	80	656	666	ENSP00000412227	13	555	574	1.88e-119	578	204	338	36	87
unique_5210	9	296	350	ENSP00000490273	240	529	533	4.19e-11	321	83	174	64	82
unique_5312	12	289	289	ENSP00000441875	18	298	300	1.60e-103	281	146	132	3	96
unique_5312	8	273	289	ENSP00000425035	4	270	273	2.10e-95	268	137	128	3	92
unique_5312	8	273	289	ENSP00000479488	4	270	273	2.10e-95	268	137	128	3	92
unique_5312	8	273	289	ENSP00000393320	4	270	273	2.10e-95	268	137	128	3	92
unique_5312	8	273	289	ENSP00000300408	4	270	273	2.10e-95	268	137	128	3	92
unique_5488	8	114	115	ENSP00000482779	11	114	116	9.36e-13	107	32	72	3	93
unique_5801	9	268	294	ENSP00000414914	478	751	807	3.81e-19	283	70	181	32	88
unique_5801	6	258	294	ENSP00000342838	1014	1277	1371	2.61e-14	270	69	178	23	86
unique_5801	7	268	294	ENSP00000301178	540	819	895	3.76e-10	284	63	195	26	89
unique_5801	6	257	294	ENSP00000490273	237	494	533	1.51e-08	280	70	160	50	86
unique_6214	19	931	1021	ENSP00000265986	46	944	1020	8.93e-99	925	251	636	38	89
unique_6681	228	1544	1544	ENSP00000478255	35	1278	1281	0.0	1347	503	711	133	85
unique_6681	244	835	1544	ENSP00000478255	711	1280	1281	1.20e-103	607	227	328	52	85
unique_7032	28	533	545	ENSP00000412227	41	554	574	2.26e-08	555	120	345	90	93
unique_7192	31	375	378	ENSP00000450837	51	367	407	2.90e-21	358	93	211	54	91
unique_7276	28	230	241	ENSP00000301178	583	799	895	2.48e-11	220	51	149	20	84
unique_7573	41	641	667	ENSP00000247207	8	614	640	0.0	608	395	205	8	90
unique_7573	32	650	667	ENSP00000506097	20	606	617	0.0	625	413	168	44	93
unique_7617	31	396	438	ENSP00000450837	67	399	407	1.52e-18	379	97	223	59	84
unique_8318	3	442	443	ENSP00000234590	3	431	435	0.0	442	273	154	15	99
