# Supplementary material for: Molecular Mimicry between Toxoplasma gondii B-Cell Epitopes and Neurodevelopmental Proteins: An Immunoinformatic Approach
Source: Biomolecules. 2024 Aug 1;14(8):933. doi: 10.3390/biom14080933 (PMC11352964; doi:10.3390/biom14080933)
Supplement: Supplementary file 1 [file biomolecules-14-00933-s001.zip › Supplemental S2/random/blast-all_methods-hs_surface_random_32-protein_ids.txt]

ENSP00000234590
ENSP00000247207
ENSP00000257290
ENSP00000262455
ENSP00000265986
ENSP00000300408
ENSP00000301178
ENSP00000317997
ENSP00000342838
ENSP00000365351
ENSP00000383125
ENSP00000393320
ENSP00000412227
ENSP00000414914
ENSP00000425035
ENSP00000435932
ENSP00000437073
ENSP00000441875
ENSP00000450837
ENSP00000464447
ENSP00000478255
ENSP00000479488
ENSP00000482779
ENSP00000490273
ENSP00000506097
