# Supplementary material for: Molecular Mimicry between Toxoplasma gondii B-Cell Epitopes and Neurodevelopmental Proteins: An Immunoinformatic Approach
Source: Biomolecules. 2024 Aug 1;14(8):933. doi: 10.3390/biom14080933 (PMC11352964; doi:10.3390/biom14080933)
Supplement: Supplementary file 1 [file biomolecules-14-00933-s001.zip › Supplemental S2/random/blast-all_methods-hs_surface_random_32.txt]

unique_2	1470	1592	2375	ENSP00000504727	3	106	449	0.005	123	35	69	19	5
unique_2	1470	1592	2375	ENSP00000504728	3	106	449	0.005	123	35	69	19	5
unique_2	1470	1592	2375	ENSP00000429036	3	106	449	0.005	123	35	69	19	5
unique_6	613	658	784	ENSP00000335203	18	63	107	0.002	46	16	30	0	6
unique_9	43	197	541	ENSP00000412227	47	197	574	2.03e-07	159	42	105	12	29
unique_35	276	922	1044	ENSP00000354995	6	613	679	3.51e-43	675	175	405	95	62
unique_35	378	538	1044	ENSP00000478255	409	561	1281	2.57e-07	166	42	106	18	21
unique_35	378	592	1044	ENSP00000478255	1052	1255	1281	5.51e-06	222	58	139	25	21
unique_35	352	611	1044	ENSP00000497274	1291	1529	1546	4.02e-05	270	61	168	41	25
unique_35	388	543	1044	ENSP00000497274	663	793	1546	1.75e-04	158	44	85	29	25
unique_62	158	220	279	ENSP00000414914	600	664	807	1.18e-05	65	21	42	2	23
unique_62	152	220	279	ENSP00000257290	795	865	1090	4.91e-04	71	21	48	2	25
unique_62	168	221	279	ENSP00000490273	355	412	533	6.29e-04	58	19	35	4	19
unique_62	152	198	279	ENSP00000301178	649	695	895	0.003	47	13	34	0	17
unique_62	158	230	279	ENSP00000342838	1130	1199	1371	0.004	75	20	48	7	26
unique_75	766	1421	1941	ENSP00000497274	636	1233	1546	5.23e-107	664	229	361	74	72
unique_75	294	689	1941	ENSP00000497274	198	617	1546	7.04e-58	433	142	241	50	72
unique_75	1509	1734	1941	ENSP00000497274	1233	1419	1546	4.14e-47	226	95	92	39	72
unique_75	1815	1913	1941	ENSP00000497274	1423	1521	1546	1.04e-26	99	54	45	0	72
unique_75	780	996	1941	ENSP00000497274	1314	1525	1546	1.24e-14	225	65	139	21	72
unique_75	1821	1924	1941	ENSP00000497274	753	859	1546	4.59e-05	107	29	75	3	72
unique_75	782	1056	1941	ENSP00000478255	409	687	1281	6.41e-17	290	78	186	26	27
unique_75	1611	1737	1941	ENSP00000478255	388	516	1281	1.40e-14	130	44	82	4	27
unique_75	1821	1929	1941	ENSP00000478255	1168	1276	1281	1.71e-14	109	39	70	0	27
unique_75	782	1004	1941	ENSP00000478255	1052	1274	1281	2.96e-14	231	63	152	16	27
unique_75	1818	1927	1941	ENSP00000478255	520	629	1281	1.52e-13	110	38	72	0	27
unique_75	1611	1753	1941	ENSP00000478255	1031	1174	1281	2.37e-12	149	44	94	11	27
unique_75	1626	1701	1941	ENSP00000354995	87	168	679	3.95e-05	85	29	44	12	15
unique_75	781	992	1941	ENSP00000354995	99	304	679	0.001	224	53	141	30	15
unique_85	77	512	821	ENSP00000435932	389	840	2003	4.37e-33	458	127	303	28	53
unique_85	77	512	821	ENSP00000437073	389	840	2055	5.71e-33	457	126	305	26	53
unique_87	3	1261	1266	ENSP00000478255	105	1273	1281	0.0	1266	481	681	104	99
unique_87	997	1255	1266	ENSP00000497274	1300	1529	1546	8.28e-31	260	81	148	31	56
unique_87	310	553	1266	ENSP00000497274	1298	1530	1546	8.61e-28	245	78	154	13	56
unique_87	296	573	1266	ENSP00000497274	620	884	1546	5.17e-19	291	77	175	39	56
unique_87	841	1265	1266	ENSP00000497274	490	866	1546	8.29e-15	434	101	267	66	56
unique_87	311	486	1266	ENSP00000354995	76	251	679	3.01e-14	188	55	109	24	36
unique_87	943	1217	1266	ENSP00000354995	21	277	679	7.75e-13	290	72	170	48	36
unique_104	94	260	625	ENSP00000459962	202	384	840	4.81e-04	191	46	113	32	27
unique_117	49	315	424	ENSP00000301178	497	752	895	1.11e-11	294	72	157	65	63
unique_117	57	315	424	ENSP00000414914	478	697	807	1.04e-08	280	61	138	81	61
unique_117	156	315	424	ENSP00000257290	773	898	1090	1.73e-07	164	43	79	42	38
unique_117	75	222	424	ENSP00000342838	1010	1170	1371	2.36e-07	161	40	108	13	35
unique_117	195	225	424	ENSP00000490273	358	388	533	0.005	31	14	17	0	7
unique_125	136	172	324	ENSP00000261892	803	840	1100	2.23e-04	38	19	18	1	11
unique_126	38	194	209	ENSP00000441875	25	188	300	1.01e-08	164	42	115	7	75
unique_126	79	195	209	ENSP00000425035	57	170	273	4.13e-05	118	27	86	5	56
unique_126	79	195	209	ENSP00000479488	57	170	273	4.13e-05	118	27	86	5	56
unique_126	79	195	209	ENSP00000393320	57	170	273	4.13e-05	118	27	86	5	56
unique_126	79	195	209	ENSP00000300408	57	170	273	4.13e-05	118	27	86	5	56
unique_126	79	163	209	ENSP00000512581	57	141	156	0.002	85	17	68	0	41
unique_129	85	264	283	ENSP00000414914	551	745	807	2.17e-15	195	51	129	15	64
unique_129	13	265	283	ENSP00000342838	1015	1276	1371	1.19e-13	270	64	181	25	89
unique_129	11	266	283	ENSP00000301178	538	806	895	1.29e-10	279	67	179	33	90
unique_129	23	259	283	ENSP00000257290	721	942	1090	6.96e-10	245	56	158	31	84
unique_129	132	259	283	ENSP00000490273	355	513	533	5.21e-06	160	41	86	33	45
unique_184	292	387	762	ENSP00000247207	224	318	640	1.48e-06	98	31	62	5	13
unique_184	292	402	762	ENSP00000506097	246	357	617	0.008	113	27	83	3	15
unique_221	284	673	852	ENSP00000262455	31	381	407	1.08e-06	403	87	251	65	46
unique_248	274	496	1129	ENSP00000414914	469	688	807	1.75e-04	246	56	141	49	20
unique_248	469	493	1129	ENSP00000342838	1190	1215	1371	0.003	26	15	10	1	2
unique_264	38	141	144	ENSP00000317997	810	920	1552	1.62e-12	112	34	69	9	74
unique_264	67	144	144	ENSP00000317997	806	879	1552	2.21e-07	78	24	50	4	74
unique_271	153	758	765	ENSP00000354995	93	670	679	3.27e-80	632	199	353	80	79
unique_271	159	360	765	ENSP00000478255	408	610	1281	5.51e-15	213	66	126	21	29
unique_271	160	378	765	ENSP00000478255	1052	1271	1281	8.72e-13	234	66	139	29	29
unique_271	164	385	765	ENSP00000497274	657	862	1546	9.47e-06	231	50	147	34	30
unique_271	157	375	765	ENSP00000497274	1313	1530	1546	1.29e-05	237	53	147	37	30
unique_277	1	666	666	ENSP00000247207	3	639	640	0.0	668	480	155	33	100
unique_277	5	624	666	ENSP00000506097	30	606	617	0.0	623	377	197	49	93
unique_284	339	725	793	ENSP00000443192	109	512	568	1.45e-88	411	160	220	31	49
unique_284	339	725	793	ENSP00000336994	211	614	670	3.42e-88	411	160	220	31	49
unique_342	288	375	507	ENSP00000437073	389	481	2055	0.001	95	33	53	9	17
unique_342	288	375	507	ENSP00000435932	389	481	2003	0.002	95	33	53	9	17
unique_349	441	603	693	ENSP00000490273	263	440	533	3.27e-05	181	39	121	21	24
unique_350	225	339	3185	ENSP00000350152	245	345	988	2.54e-04	116	32	68	16	4
unique_350	225	339	3185	ENSP00000369202	275	375	967	3.23e-04	116	32	68	16	4
unique_350	225	339	3185	ENSP00000353421	253	353	996	3.27e-04	116	32	68	16	4
unique_355	1	267	270	ENSP00000425035	2	268	273	3.75e-104	267	137	130	0	99
unique_355	1	267	270	ENSP00000479488	2	268	273	3.75e-104	267	137	130	0	99
unique_355	1	267	270	ENSP00000393320	2	268	273	3.75e-104	267	137	130	0	99
unique_355	1	267	270	ENSP00000300408	2	268	273	3.75e-104	267	137	130	0	99
unique_355	8	270	270	ENSP00000441875	19	283	300	1.51e-89	267	132	129	6	97
unique_355	1	140	270	ENSP00000512581	2	141	156	5.35e-48	140	70	70	0	52
unique_431	63	159	188	ENSP00000327336	114	210	369	5.65e-04	98	23	73	2	52
unique_442	264	422	583	ENSP00000484952	148	301	795	1.01e-05	178	44	91	43	27
unique_458	35	270	513	ENSP00000301178	537	759	895	1.15e-10	249	53	157	39	46
unique_458	10	259	513	ENSP00000414914	439	694	807	2.08e-09	280	65	161	54	49
unique_458	132	261	513	ENSP00000257290	789	896	1090	1.21e-07	131	33	74	24	25
unique_458	7	266	513	ENSP00000342838	981	1230	1371	1.37e-06	277	57	176	44	51
unique_458	38	254	513	ENSP00000490273	238	440	533	1.77e-05	239	54	127	58	42
unique_459	12	343	469	ENSP00000262455	17	366	407	7.05e-30	354	92	236	26	94
unique_459	356	462	469	ENSP00000262455	37	146	407	1.09e-08	111	23	83	5	94
unique_506	222	640	758	ENSP00000274938	55	430	994	4.07e-09	432	114	249	69	55
unique_506	305	361	758	ENSP00000274938	53	106	994	1.44e-06	57	23	31	3	55
unique_511	83	194	565	ENSP00000432638	20	139	851	0.008	121	35	76	10	20
unique_532	473	628	672	ENSP00000342838	1137	1288	1371	1.78e-04	166	44	98	24	23
unique_532	466	619	672	ENSP00000414914	600	744	807	0.009	171	38	90	43	23
unique_536	70	160	614	ENSP00000374871	8	106	117	8.15e-04	99	30	61	8	15
unique_549	32	123	143	ENSP00000357397	309	399	797	0.006	97	26	60	11	64
unique_549	32	123	143	ENSP00000271836	309	399	815	0.006	97	26	60	11	64
unique_567	31	291	407	ENSP00000301178	538	800	895	2.79e-08	281	60	183	38	64
unique_567	31	322	407	ENSP00000414914	474	773	807	3.91e-07	320	65	207	48	72
unique_567	33	296	407	ENSP00000342838	1015	1280	1371	1.62e-05	285	55	190	40	65
unique_567	25	201	407	ENSP00000490273	230	409	533	3.29e-04	194	45	118	31	43
unique_567	120	297	407	ENSP00000257290	790	953	1090	3.30e-04	180	41	121	18	61
unique_567	31	101	407	ENSP00000257290	595	674	1090	0.008	80	23	48	9	61
unique_592	96	126	272	ENSP00000509229	142	172	644	0.002	31	13	18	0	11
unique_598	481	837	2159	ENSP00000274938	29	419	994	1.98e-38	411	138	199	74	64
unique_598	264	637	2159	ENSP00000274938	29	386	994	3.10e-33	392	128	212	52	64
unique_598	813	1183	2159	ENSP00000274938	25	406	994	5.99e-33	421	134	198	89	64
unique_598	1119	1573	2159	ENSP00000274938	15	465	994	9.88e-31	483	144	279	60	64
unique_598	955	1381	2159	ENSP00000274938	29	440	994	1.00e-29	459	144	236	79	64
unique_598	602	1029	2159	ENSP00000274938	25	413	994	6.00e-26	449	136	232	81	64
unique_598	204	583	2159	ENSP00000274938	55	419	994	7.29e-25	393	122	230	41	64
unique_598	198	378	2159	ENSP00000274938	193	386	994	2.26e-16	207	68	100	39	64
unique_598	1226	1321	2159	ENSP00000307843	108	194	274	5.91e-06	99	34	50	15	23
unique_598	532	626	2159	ENSP00000307843	110	194	274	1.98e-05	98	37	45	16	23
unique_598	921	1001	2159	ENSP00000307843	112	177	274	0.002	81	29	37	15	23
unique_598	1411	1465	2159	ENSP00000307843	123	176	274	0.002	58	24	27	7	23
unique_598	242	303	2159	ENSP00000307843	122	174	274	0.003	63	24	28	11	23
unique_598	290	346	2159	ENSP00000307843	123	176	274	0.004	59	24	28	7	23
unique_598	463	520	2159	ENSP00000307843	123	176	274	0.005	61	24	27	10	23
unique_598	461	523	2159	ENSP00000371633	591	668	761	7.18e-05	78	29	34	15	14
unique_598	732	775	2159	ENSP00000371633	620	667	761	5.12e-04	48	23	21	4	14
unique_598	814	858	2159	ENSP00000371633	620	667	761	0.001	48	20	25	3	14
unique_598	1209	1259	2159	ENSP00000371633	613	667	761	0.002	55	22	29	4	14
unique_598	1464	1506	2159	ENSP00000371633	620	665	761	0.003	46	19	24	3	14
unique_598	560	606	2159	ENSP00000371633	620	667	761	0.003	48	21	26	1	14
unique_598	461	523	2159	ENSP00000329869	764	841	934	8.25e-05	78	29	34	15	15
unique_598	732	775	2159	ENSP00000329869	793	840	934	5.71e-04	48	23	21	4	15
unique_598	814	858	2159	ENSP00000329869	793	840	934	0.001	48	20	25	3	15
unique_598	1209	1300	2159	ENSP00000329869	786	870	934	0.001	96	29	52	15	15
unique_598	1464	1506	2159	ENSP00000329869	793	838	934	0.003	46	19	24	3	15
unique_598	560	606	2159	ENSP00000329869	793	840	934	0.004	48	21	26	1	15
unique_598	760	817	2159	ENSP00000388000	130	185	294	0.001	60	24	30	6	5
unique_598	1258	1300	2159	ENSP00000388000	143	184	294	0.003	45	19	21	5	5
unique_598	509	553	2159	ENSP00000386147	885	928	1319	0.002	45	20	24	1	4
unique_598	554	594	2159	ENSP00000386147	889	928	1319	0.007	41	19	21	1	4
unique_598	509	553	2159	ENSP00000383276	813	856	1247	0.002	45	20	24	1	4
unique_598	554	594	2159	ENSP00000383276	817	856	1247	0.007	41	19	21	1	4
unique_626	305	375	1602	ENSP00000355285	45	119	190	0.005	75	20	51	4	4
unique_634	49	119	156	ENSP00000481700	542	612	651	0.009	71	17	54	0	46
unique_654	30	204	324	ENSP00000489143	69	273	421	0.001	219	59	102	58	54
unique_657	715	975	983	ENSP00000414914	477	760	807	3.15e-17	293	72	180	41	27
unique_657	699	965	983	ENSP00000342838	1000	1279	1371	1.11e-11	285	70	192	23	27
unique_657	712	964	983	ENSP00000490273	236	521	533	4.64e-11	301	77	161	63	26
unique_657	704	965	983	ENSP00000301178	530	804	895	3.04e-10	281	58	198	25	27
unique_657	809	965	983	ENSP00000257290	796	951	1090	4.79e-08	165	40	108	17	28
unique_657	685	800	983	ENSP00000257290	560	690	1090	8.79e-04	131	34	82	15	28
unique_664	7	122	547	ENSP00000412227	29	148	574	1.96e-08	120	31	85	4	21
unique_665	181	336	366	ENSP00000414914	601	746	807	4.34e-09	162	45	95	22	43
unique_665	39	311	366	ENSP00000342838	1015	1255	1371	1.46e-07	283	65	166	52	75
unique_665	182	274	366	ENSP00000490273	339	440	533	1.13e-06	107	34	54	19	25
unique_665	181	308	366	ENSP00000257290	802	923	1090	1.75e-06	130	36	84	10	35
unique_665	177	329	366	ENSP00000301178	652	819	895	1.46e-05	181	39	101	41	42
unique_709	1425	1498	1501	ENSP00000459962	628	699	840	7.50e-04	74	19	53	2	5
unique_732	8	169	192	ENSP00000265986	54	230	1020	4.52e-49	177	81	81	15	84
unique_758	117	167	1352	ENSP00000265986	105	154	1020	0.002	52	18	31	3	4
unique_764	13	112	237	ENSP00000369001	571	657	805	0.002	102	28	57	17	42
unique_830	1002	1048	1070	ENSP00000383125	398	445	484	3.70e-05	48	19	28	1	8
unique_830	449	486	1070	ENSP00000383125	95	132	484	1.29e-04	38	18	20	0	8
unique_830	1002	1048	1070	ENSP00000464447	374	421	460	4.10e-05	48	19	28	1	8
unique_830	449	486	1070	ENSP00000464447	71	108	460	1.22e-04	38	18	20	0	8
unique_880	353	549	612	ENSP00000478255	393	610	1281	4.06e-08	229	58	128	43	61
unique_880	111	289	612	ENSP00000478255	418	592	1281	8.70e-07	189	48	117	24	61
unique_880	111	289	612	ENSP00000478255	1061	1237	1281	6.29e-06	198	49	109	40	61
unique_880	360	548	612	ENSP00000478255	1042	1247	1281	1.19e-04	219	53	123	43	61
unique_880	113	284	612	ENSP00000354995	111	274	679	1.79e-06	180	46	110	24	51
unique_880	378	517	612	ENSP00000354995	105	260	679	2.23e-05	166	36	94	36	51
unique_880	385	507	612	ENSP00000497274	665	794	1546	7.70e-06	140	38	75	27	20
unique_886	955	1096	1387	ENSP00000414914	466	624	807	2.53e-06	162	43	96	23	10
unique_886	1209	1290	1387	ENSP00000342838	1158	1242	1371	4.27e-04	86	25	56	5	6
unique_897	221	533	2590	ENSP00000435932	402	637	2003	3.29e-13	318	75	156	87	16
unique_897	798	911	2590	ENSP00000435932	807	918	2003	0.004	116	32	78	6	16
unique_897	221	533	2590	ENSP00000437073	402	637	2055	3.72e-13	318	75	156	87	14
unique_897	798	854	2590	ENSP00000437073	807	862	2055	0.004	57	19	37	1	14
unique_907	651	804	807	ENSP00000435932	1747	1889	2003	0.001	162	39	96	27	19
unique_907	655	804	807	ENSP00000437073	1788	1926	2055	0.002	158	38	93	27	19
unique_908	419	489	1084	ENSP00000265986	85	151	1020	4.64e-06	71	26	41	4	7
unique_914	60	513	824	ENSP00000247207	9	381	640	3.52e-15	455	103	269	83	55
unique_914	498	617	824	ENSP00000506097	465	587	617	0.001	128	33	82	13	36
unique_914	57	234	824	ENSP00000506097	29	198	617	0.003	186	43	119	24	36
unique_917	506	585	615	ENSP00000369055	221	298	399	0.007	80	20	58	2	13
unique_928	99	246	621	ENSP00000262455	41	191	407	3.97e-09	154	41	104	9	46
unique_928	485	620	621	ENSP00000262455	31	169	407	1.58e-05	144	30	101	13	46
unique_937	2999	3255	3401	ENSP00000437073	1387	1633	2055	0.003	264	68	172	24	8
unique_1002	414	592	877	ENSP00000350152	196	382	988	0.007	206	57	103	46	20
unique_1002	414	592	877	ENSP00000353421	204	390	996	0.008	206	57	103	46	20
unique_1053	221	301	310	ENSP00000459962	204	306	840	3.07e-07	103	35	46	22	26
unique_1068	766	936	1063	ENSP00000484952	137	301	795	1.06e-05	188	43	105	40	16
unique_1114	119	196	272	ENSP00000350152	232	336	988	6.09e-04	105	30	48	27	29
unique_1114	119	196	272	ENSP00000353421	240	344	996	7.15e-04	105	30	48	27	29
unique_1114	119	196	272	ENSP00000369202	262	366	967	8.64e-04	105	30	48	27	29
unique_1124	423	510	1765	ENSP00000342838	1190	1268	1371	0.005	90	26	51	13	5
unique_1124	423	462	1765	ENSP00000414914	660	703	807	0.005	44	18	22	4	2
unique_1154	1325	1491	2126	ENSP00000437073	1475	1637	2055	3.98e-06	175	52	103	20	8
unique_1170	82	457	465	ENSP00000435932	395	776	2003	1.86e-27	394	98	266	30	81
unique_1170	82	457	465	ENSP00000437073	395	776	2055	2.97e-27	394	98	266	30	81
unique_1189	235	452	517	ENSP00000354995	98	301	679	8.19e-13	222	67	133	22	42
unique_1189	236	501	517	ENSP00000478255	408	663	1281	1.01e-11	279	76	167	36	51
unique_1189	237	446	517	ENSP00000478255	1052	1251	1281	6.09e-10	219	59	132	28	51
unique_1189	231	498	517	ENSP00000497274	647	882	1546	2.72e-07	273	67	164	42	55
unique_1189	213	451	517	ENSP00000497274	1293	1517	1546	5.26e-04	241	52	171	18	55
unique_1191	2918	2983	3025	ENSP00000464447	383	433	460	0.004	66	20	31	15	2
unique_1191	2918	2983	3025	ENSP00000383125	407	457	484	0.007	66	20	31	15	5
unique_1191	2584	2660	3025	ENSP00000383125	85	174	484	0.008	94	34	39	21	5
unique_1200	104	675	727	ENSP00000247207	3	584	640	0.0	587	300	267	20	79
unique_1200	106	706	727	ENSP00000506097	28	601	617	0.0	618	308	249	61	83
unique_1217	586	677	745	ENSP00000342838	1128	1218	1371	0.006	100	29	54	17	12
unique_1350	192	500	567	ENSP00000301891	232	523	551	0.002	319	72	210	37	54
unique_1396	420	472	551	ENSP00000296585	477	535	1182	0.008	59	17	36	6	10
unique_1433	309	497	534	ENSP00000342838	1094	1275	1371	2.11e-09	199	49	123	27	35
unique_1433	343	429	534	ENSP00000414914	600	690	807	3.17e-04	93	28	57	8	16
unique_1440	400	514	598	ENSP00000497274	309	436	1546	6.69e-04	131	35	77	19	19
unique_1488	3	383	817	ENSP00000247207	8	382	640	6.58e-52	383	121	252	10	47
unique_1488	1	645	817	ENSP00000506097	29	568	617	1.68e-48	656	167	362	127	79
unique_1492	29	61	70	ENSP00000357147	102	134	299	0.008	33	13	20	0	47
unique_1498	143	289	313	ENSP00000350152	196	324	988	0.001	148	41	87	20	47
unique_1498	143	289	313	ENSP00000353421	204	332	996	0.002	148	41	87	20	47
unique_1498	143	289	313	ENSP00000369202	226	354	967	0.002	148	41	87	20	47
unique_1500	56	128	381	ENSP00000514012	431	505	552	0.001	79	27	42	10	19
unique_1531	159	316	349	ENSP00000261892	670	849	1100	0.009	188	42	108	38	45
unique_1532	12	76	78	ENSP00000317997	815	880	1552	8.58e-04	66	16	49	1	85
unique_1532	11	76	78	ENSP00000317997	851	924	1552	0.009	74	17	49	8	85
unique_1553	291	408	1306	ENSP00000301178	642	753	895	0.005	118	26	86	6	9
unique_1577	139	195	224	ENSP00000054666	11	67	101	2.53e-04	57	17	40	0	25
unique_1588	208	252	359	ENSP00000499687	185	227	541	0.001	45	19	24	2	13
unique_1617	227	601	716	ENSP00000274938	33	355	994	6.86e-11	383	95	220	68	64
unique_1617	200	611	716	ENSP00000274938	45	464	994	9.49e-11	460	106	266	88	64
unique_1617	156	445	716	ENSP00000274938	163	428	994	8.09e-06	298	77	181	40	64
unique_1624	202	278	461	ENSP00000459962	203	294	840	0.003	92	25	52	15	17
unique_1631	294	511	565	ENSP00000274938	136	354	994	2.48e-06	239	63	135	41	39
unique_1631	303	415	565	ENSP00000274938	40	146	994	0.009	125	37	58	30	39
unique_1662	66	312	762	ENSP00000301178	538	801	895	6.90e-22	267	74	170	23	32
unique_1662	66	278	762	ENSP00000414914	474	711	807	4.83e-15	253	67	131	55	28
unique_1662	70	318	762	ENSP00000342838	1017	1288	1371	2.27e-12	279	67	175	37	33
unique_1662	167	313	762	ENSP00000257290	798	952	1090	1.27e-10	156	50	96	10	19
unique_1662	70	255	762	ENSP00000490273	240	440	533	2.42e-09	212	54	121	37	24
unique_1689	445	591	800	ENSP00000301178	521	680	895	9.88e-05	162	39	106	17	18
unique_1689	681	752	800	ENSP00000414914	630	705	807	0.001	80	22	46	12	9
unique_1709	398	666	2050	ENSP00000435932	1583	1888	2003	0.009	317	85	173	59	13
unique_1710	118	714	793	ENSP00000354995	50	611	679	1.64e-48	624	166	369	89	75
unique_1710	164	380	793	ENSP00000478255	1052	1269	1281	1.82e-10	229	62	144	23	29
unique_1710	149	365	793	ENSP00000478255	396	611	1281	2.29e-08	233	63	137	33	29
unique_1710	168	408	793	ENSP00000497274	657	881	1546	6.39e-09	247	58	161	28	31
unique_1710	164	394	793	ENSP00000497274	1316	1534	1546	2.78e-06	250	65	135	50	31
unique_1722	506	644	2483	ENSP00000435932	410	540	2003	6.62e-04	139	34	97	8	11
unique_1722	1389	1517	2483	ENSP00000435932	1095	1219	2003	0.002	129	36	89	4	11
unique_1722	506	644	2483	ENSP00000437073	410	540	2055	8.90e-04	139	34	97	8	11
unique_1722	1389	1517	2483	ENSP00000437073	1095	1219	2055	0.002	129	36	89	4	11
unique_1727	177	314	674	ENSP00000274938	29	156	994	6.36e-18	138	50	78	10	35
unique_1727	158	364	674	ENSP00000274938	55	281	994	2.33e-17	247	71	116	60	35
unique_1727	181	392	674	ENSP00000274938	201	384	994	3.43e-13	216	64	116	36	35
unique_1727	158	276	674	ENSP00000274938	260	408	994	1.78e-05	154	41	73	40	35
unique_1727	311	367	674	ENSP00000274938	29	77	994	0.001	57	24	25	8	35
unique_1727	275	370	674	ENSP00000371633	577	677	761	2.27e-05	106	34	57	15	29
unique_1727	241	311	674	ENSP00000371633	599	667	761	2.29e-05	73	26	41	6	29
unique_1727	175	221	674	ENSP00000371633	621	667	761	0.007	47	15	32	0	29
unique_1727	219	259	674	ENSP00000371633	621	660	761	0.009	41	14	26	1	29
unique_1727	241	311	674	ENSP00000329869	772	840	934	2.28e-05	73	26	41	6	29
unique_1727	275	370	674	ENSP00000329869	750	850	934	2.42e-05	106	34	57	15	29
unique_1727	175	221	674	ENSP00000329869	794	840	934	0.006	47	15	32	0	29
unique_1727	219	259	674	ENSP00000329869	794	833	934	0.008	41	14	26	1	29
unique_1727	158	220	674	ENSP00000307843	123	177	274	0.001	63	21	34	8	20
unique_1727	267	336	674	ENSP00000307843	137	200	274	0.002	70	24	40	6	20
unique_1727	215	252	674	ENSP00000383276	429	465	1247	0.002	38	17	20	1	9
unique_1727	221	273	674	ENSP00000383276	192	239	1247	0.007	54	22	25	7	9
unique_1727	215	252	674	ENSP00000386147	501	537	1319	0.002	38	17	20	1	9
unique_1727	221	273	674	ENSP00000386147	264	311	1319	0.006	54	22	25	7	9
unique_1727	158	221	674	ENSP00000388000	130	185	294	0.002	64	20	36	8	9
unique_1731	2718	2966	3593	ENSP00000497274	1047	1281	1546	3.81e-24	250	69	165	16	29
unique_1731	3189	3335	3593	ENSP00000497274	1290	1438	1546	5.39e-24	149	63	84	2	29
unique_1731	1934	2007	3593	ENSP00000497274	703	776	1546	3.31e-15	74	36	38	0	29
unique_1731	3483	3586	3593	ENSP00000497274	1436	1537	1546	9.74e-12	105	37	64	4	29
unique_1731	1170	1367	3593	ENSP00000497274	419	617	1546	1.73e-09	200	47	150	3	29
unique_1731	1664	1807	3593	ENSP00000497274	550	699	1546	1.12e-08	154	44	96	14	29
unique_1731	3223	3371	3593	ENSP00000497274	661	794	1546	1.65e-04	156	44	83	29	29
unique_1731	3482	3571	3593	ENSP00000497274	759	849	1546	8.84e-04	92	30	59	3	29
unique_1731	2064	2139	3593	ENSP00000497274	749	821	1546	0.002	80	25	44	11	29
unique_1731	3197	3332	3593	ENSP00000478255	1033	1173	1281	9.96e-12	142	41	94	7	10
unique_1731	3197	3326	3593	ENSP00000478255	390	522	1281	1.26e-08	133	38	92	3	10
unique_1731	3446	3578	3593	ENSP00000478255	491	623	1281	5.16e-08	135	39	92	4	10
unique_1731	3483	3586	3593	ENSP00000478255	1175	1277	1281	2.95e-07	105	36	66	3	10
unique_1731	1932	2006	3593	ENSP00000478255	470	545	1281	2.64e-05	76	27	48	1	10
unique_1731	1931	2006	3593	ENSP00000478255	1112	1190	1281	5.86e-05	79	25	51	3	10
unique_1731	1759	1794	3593	ENSP00000354995	98	133	679	0.004	36	17	19	0	1
unique_1755	89	155	172	ENSP00000272367	489	544	590	2.07e-05	67	24	32	11	39
unique_1755	89	155	172	ENSP00000390581	489	544	568	2.09e-05	67	24	32	11	39
unique_1776	221	351	797	ENSP00000377492	214	336	726	0.009	137	40	77	20	16
unique_1787	505	646	2451	ENSP00000437073	470	602	2055	1.39e-19	143	49	83	11	11
unique_1787	1253	1391	2451	ENSP00000437073	1011	1182	2055	0.003	174	41	96	37	11
unique_1787	505	646	2451	ENSP00000435932	470	602	2003	1.47e-19	143	49	83	11	11
unique_1787	1253	1391	2451	ENSP00000435932	1011	1182	2003	0.003	174	41	96	37	11
unique_1807	201	360	3282	ENSP00000350152	185	332	988	5.41e-06	164	47	97	20	5
unique_1811	23	119	592	ENSP00000261892	736	849	1100	6.37e-04	118	41	52	25	16
unique_1848	31	230	342	ENSP00000414914	470	695	807	1.61e-21	228	69	129	30	58
unique_1848	39	223	342	ENSP00000342838	1017	1217	1371	2.54e-14	203	52	131	20	54
unique_1848	35	245	342	ENSP00000301178	538	765	895	4.66e-14	231	57	151	23	62
unique_1848	39	223	342	ENSP00000490273	240	440	533	4.31e-10	213	55	118	40	54
unique_1848	138	250	342	ENSP00000257290	798	918	1090	1.18e-08	123	39	72	12	61
unique_1848	35	128	342	ENSP00000257290	595	690	1090	1.85e-07	98	32	60	6	61
unique_1850	1207	1408	1884	ENSP00000478255	1052	1259	1281	3.61e-11	221	57	132	32	12
unique_1850	1188	1386	1884	ENSP00000478255	387	593	1281	5.32e-10	217	60	129	28	12
unique_1850	1211	1356	1884	ENSP00000497274	657	791	1546	2.52e-07	147	42	92	13	10
unique_1850	1202	1382	1884	ENSP00000497274	1311	1495	1546	1.20e-05	199	56	111	32	10
unique_1850	1192	1356	1884	ENSP00000354995	77	247	679	2.30e-05	183	48	105	30	9
unique_1916	61	841	2057	ENSP00000435932	403	1209	2003	6.14e-30	894	207	487	200	38
unique_1916	61	841	2057	ENSP00000437073	403	1209	2055	6.86e-30	894	207	487	200	38
unique_1926	1388	1665	1671	ENSP00000414914	503	764	807	3.13e-18	302	81	157	64	17
unique_1926	1388	1655	1671	ENSP00000301178	562	809	895	7.70e-17	282	72	162	48	16
unique_1926	1375	1650	1671	ENSP00000342838	1027	1279	1371	4.39e-16	287	74	168	45	17
unique_1926	1457	1652	1671	ENSP00000257290	790	953	1090	5.60e-15	199	53	108	38	17
unique_1926	1372	1454	1671	ENSP00000257290	606	690	1090	7.39e-06	86	30	52	4	17
unique_1926	1389	1593	1671	ENSP00000490273	257	445	533	6.10e-13	230	64	100	66	12
unique_1941	1744	1923	3132	ENSP00000274938	623	799	994	2.58e-08	191	52	114	25	12
unique_1941	1907	2107	3132	ENSP00000274938	621	799	994	2.13e-04	207	52	121	34	12
unique_1944	1098	1188	1371	ENSP00000414914	599	688	807	5.81e-08	95	29	57	9	7
unique_1944	991	1190	1371	ENSP00000490273	234	443	533	7.86e-08	225	61	124	40	15
unique_1944	1074	1188	1371	ENSP00000257290	774	889	1090	1.52e-07	121	32	78	11	8
unique_1944	1099	1187	1371	ENSP00000342838	1130	1217	1371	6.85e-06	89	24	64	1	6
unique_1944	214	265	1371	ENSP00000369055	81	131	399	1.04e-04	52	23	28	1	4
unique_1944	997	1187	1371	ENSP00000301178	542	742	895	1.13e-04	209	48	135	26	14
unique_1953	5	577	606	ENSP00000383125	6	480	484	2.96e-70	585	181	282	122	95
unique_1953	5	577	606	ENSP00000464447	6	456	460	1.39e-60	583	173	268	142	95
unique_1961	589	1037	1037	ENSP00000502021	344	750	751	5.01e-57	458	142	256	60	56
unique_1961	215	346	1037	ENSP00000502021	59	157	751	1.18e-08	132	37	62	33	56
unique_1966	1343	1421	1718	ENSP00000272367	355	429	590	0.001	79	25	50	4	5
unique_1966	1343	1421	1718	ENSP00000390581	355	429	568	0.002	79	25	50	4	5
unique_1966	1131	1665	1718	ENSP00000435932	1365	1852	2003	0.003	551	126	346	79	31
unique_1985	394	693	793	ENSP00000414914	478	765	807	2.53e-08	317	70	201	46	38
unique_1985	392	700	793	ENSP00000490273	238	500	533	2.31e-05	326	71	175	80	39
unique_1985	392	628	793	ENSP00000301178	540	756	895	4.07e-05	242	53	159	30	30
unique_1985	494	651	793	ENSP00000342838	1111	1254	1371	5.04e-04	162	39	101	22	20
unique_1985	511	615	793	ENSP00000257290	800	888	1090	0.006	105	25	64	16	13
unique_2044	261	478	7897	ENSP00000350152	196	383	988	0.001	226	55	125	46	3
unique_2044	261	478	7897	ENSP00000369202	226	413	967	0.002	226	55	125	46	3
unique_2044	261	478	7897	ENSP00000353421	204	391	996	0.002	226	55	125	46	3
unique_2087	13	140	301	ENSP00000274938	29	149	994	3.29e-15	129	47	73	9	54
unique_2087	14	172	301	ENSP00000274938	237	383	994	2.16e-14	162	54	90	18	54
unique_2087	13	132	301	ENSP00000274938	277	386	994	6.13e-13	122	49	59	14	54
unique_2087	52	176	301	ENSP00000274938	24	142	994	3.67e-12	127	43	74	10	54
unique_2087	32	172	301	ENSP00000274938	211	343	994	2.43e-08	142	46	86	10	54
unique_2087	68	139	301	ENSP00000307843	111	173	274	1.29e-07	72	27	36	9	24
unique_2087	91	133	301	ENSP00000329869	785	829	934	0.002	46	18	24	4	14
unique_2087	80	129	301	ENSP00000386147	484	536	1319	0.006	53	19	31	3	17
unique_2087	80	129	301	ENSP00000383276	412	464	1247	0.006	53	19	31	3	17
unique_2140	1198	1285	2079	ENSP00000355285	31	117	190	0.002	88	24	63	1	4
unique_2175	267	434	1297	ENSP00000358310	712	876	1168	0.005	175	49	109	17	13
unique_2230	1231	1282	3269	ENSP00000342838	1126	1174	1371	0.006	52	17	32	3	2
unique_2231	364	401	445	ENSP00000509229	141	177	644	0.004	38	16	21	1	9
unique_2232	2136	2253	3156	ENSP00000350152	219	341	988	8.19e-04	128	37	76	15	4
unique_2232	2136	2253	3156	ENSP00000369202	249	371	967	8.58e-04	128	37	76	15	4
unique_2232	2136	2253	3156	ENSP00000353421	227	349	996	8.70e-04	128	37	76	15	4
unique_2305	519	615	973	ENSP00000369055	235	328	399	0.001	102	33	56	13	10
unique_2311	310	454	1291	ENSP00000342838	1071	1211	1371	3.49e-05	146	36	104	6	11
unique_2311	313	439	1291	ENSP00000414914	538	656	807	8.72e-05	132	31	83	18	10
unique_2311	386	450	1291	ENSP00000490273	358	413	533	0.001	65	18	38	9	5
unique_2311	372	410	1291	ENSP00000301178	654	692	895	0.002	39	13	26	0	3
unique_2341	502	764	1744	ENSP00000301178	531	828	895	2.62e-04	301	68	192	41	15
unique_2341	1220	1314	1744	ENSP00000257290	861	948	1090	0.001	96	26	61	9	5
unique_2341	1213	1260	1744	ENSP00000490273	400	459	533	0.002	61	25	22	14	3
unique_2374	194	393	3194	ENSP00000414914	478	705	807	4.41e-11	234	61	133	40	6
unique_2374	194	376	3194	ENSP00000490273	240	440	533	9.21e-09	217	57	110	50	6
unique_2374	194	393	3194	ENSP00000342838	1017	1235	1371	1.47e-08	223	56	140	27	6
unique_2374	295	429	3194	ENSP00000257290	806	940	1090	7.86e-08	143	45	82	16	4
unique_2389	259	402	1707	ENSP00000369055	29	182	399	0.001	161	47	90	24	8
unique_2405	2	264	478	ENSP00000414914	464	745	807	8.06e-14	290	73	182	35	55
unique_2405	14	208	478	ENSP00000301178	544	743	895	3.01e-12	205	46	144	15	41
unique_2405	1	265	478	ENSP00000342838	1009	1276	1371	2.05e-11	280	65	188	27	55
unique_2405	114	259	478	ENSP00000257290	795	942	1090	3.35e-11	152	43	99	10	31
unique_2405	82	208	478	ENSP00000490273	304	441	533	7.50e-07	146	37	82	27	27
unique_2407	9	214	296	ENSP00000414914	478	708	807	7.64e-14	235	64	138	33	70
unique_2407	7	207	296	ENSP00000301178	540	757	895	8.89e-12	219	53	147	19	68
unique_2407	1	212	296	ENSP00000342838	1009	1236	1371	2.28e-11	230	55	155	20	72
unique_2407	1	209	296	ENSP00000490273	232	455	533	1.39e-10	236	68	129	39	71
unique_2407	81	202	296	ENSP00000257290	774	898	1090	2.28e-09	128	40	79	9	41
unique_2410	1	254	282	ENSP00000342838	1009	1275	1371	1.45e-17	269	59	193	17	90
unique_2410	2	199	282	ENSP00000414914	471	690	807	1.57e-16	221	55	142	24	70
unique_2410	7	203	282	ENSP00000301178	540	750	895	6.19e-15	212	48	148	16	70
unique_2410	9	197	282	ENSP00000490273	240	441	533	3.42e-11	212	51	128	33	67
unique_2410	105	255	282	ENSP00000257290	795	948	1090	2.64e-10	155	37	113	5	88
unique_2410	8	106	282	ENSP00000257290	603	708	1090	0.001	107	28	70	9	88
unique_2411	130	469	1820	ENSP00000435932	407	673	2003	1.35e-23	348	97	162	89	35
unique_2411	656	943	1820	ENSP00000435932	806	1137	2003	1.23e-10	340	83	197	60	35
unique_2411	130	469	1820	ENSP00000437073	407	673	2055	1.39e-23	348	97	162	89	35
unique_2411	656	943	1820	ENSP00000437073	806	1137	2055	1.33e-10	340	83	197	60	35
unique_2440	260	470	1076	ENSP00000274938	190	386	994	1.80e-32	214	83	111	20	53
unique_2440	289	437	1076	ENSP00000274938	259	403	994	5.33e-25	151	59	84	8	53
unique_2440	753	1051	1076	ENSP00000274938	67	345	994	1.33e-24	341	95	142	104	53
unique_2440	309	526	1076	ENSP00000274938	29	243	994	6.30e-24	224	72	137	15	53
unique_2440	778	1003	1076	ENSP00000274938	251	439	994	1.30e-22	229	74	112	43	53
unique_2440	756	997	1076	ENSP00000274938	29	227	994	3.79e-22	248	83	110	55	53
unique_2440	289	422	1076	ENSP00000274938	54	189	994	8.38e-22	140	51	79	10	53
unique_2440	754	1048	1076	ENSP00000274938	110	382	994	2.27e-19	307	88	173	46	53
unique_2440	346	471	1076	ENSP00000274938	25	142	994	3.39e-17	129	47	68	14	53
unique_2440	851	1004	1076	ENSP00000274938	43	195	994	4.63e-16	159	53	95	11	53
unique_2440	384	475	1076	ENSP00000274938	22	105	994	1.14e-06	94	29	53	12	53
unique_2440	922	1047	1076	ENSP00000274938	29	136	994	3.12e-06	129	37	68	24	53
unique_2440	333	391	1076	ENSP00000388000	130	185	294	2.11e-08	60	26	29	5	15
unique_2440	904	961	1076	ENSP00000388000	130	183	294	5.31e-05	58	22	32	4	15
unique_2440	374	433	1076	ENSP00000388000	130	185	294	2.47e-04	61	22	33	6	15
unique_2440	314	390	1076	ENSP00000307843	101	177	274	3.22e-07	82	31	41	10	13
unique_2440	374	426	1076	ENSP00000307843	123	172	274	7.74e-04	54	19	30	5	13
unique_2440	778	803	1076	ENSP00000307843	152	177	274	0.007	26	15	11	0	13
unique_2440	291	391	1076	ENSP00000329869	767	840	934	6.01e-05	106	34	35	37	13
unique_2440	389	433	1076	ENSP00000329869	794	840	934	0.009	48	20	24	4	13
unique_2440	291	391	1076	ENSP00000371633	594	667	761	6.53e-05	106	34	35	37	9
unique_2440	876	907	1076	ENSP00000386147	504	537	1319	6.73e-05	34	18	14	2	3
unique_2440	876	907	1076	ENSP00000383276	432	465	1247	7.21e-05	34	18	14	2	3
unique_2448	138	199	267	ENSP00000509229	142	196	644	0.001	62	20	35	7	23
unique_2475	475	538	1489	ENSP00000341682	84	143	888	0.002	64	24	36	4	4
unique_2519	14	475	564	ENSP00000265986	558	939	1020	2.41e-14	467	99	278	90	82
unique_2541	2	268	1405	ENSP00000414914	471	764	807	4.26e-20	299	78	184	37	19
unique_2541	1	245	1405	ENSP00000342838	1009	1270	1371	8.48e-16	269	72	166	31	17
unique_2541	5	216	1405	ENSP00000301178	538	765	895	2.07e-14	232	58	150	24	15
unique_2541	1	194	1405	ENSP00000490273	232	440	533	2.04e-11	222	61	120	41	14
unique_2541	101	243	1405	ENSP00000257290	793	940	1090	5.72e-09	151	44	96	11	10
unique_2548	399	480	688	ENSP00000435932	1552	1642	2003	0.007	93	34	46	13	12
unique_2559	54	114	4123	ENSP00000341682	579	645	888	5.40e-04	67	21	40	6	1
unique_2569	301	412	544	ENSP00000433334	317	430	909	3.47e-04	116	33	77	6	21
unique_2569	301	412	544	ENSP00000436744	317	430	886	3.54e-04	116	33	77	6	21
unique_2569	301	412	544	ENSP00000435494	317	430	888	3.73e-04	116	33	77	6	21
unique_2570	147	203	221	ENSP00000317997	824	880	1552	5.66e-04	57	18	39	0	26
unique_2573	67	523	1170	ENSP00000435932	359	840	2003	4.91e-30	498	120	321	57	39
unique_2573	67	523	1170	ENSP00000437073	359	840	2055	5.21e-30	498	120	321	57	39
unique_2585	468	872	1113	ENSP00000478255	147	491	1281	1.35e-30	409	113	228	68	48
unique_2585	977	1100	1113	ENSP00000478255	502	623	1281	1.08e-28	125	62	59	4	48
unique_2585	974	1103	1113	ENSP00000478255	1144	1271	1281	4.12e-27	130	61	67	2	48
unique_2585	790	872	1113	ENSP00000478255	1052	1134	1281	5.36e-20	83	43	40	0	48
unique_2585	468	655	1113	ENSP00000478255	788	994	1281	8.48e-06	210	52	133	25	48
unique_2585	977	1113	1113	ENSP00000497274	1408	1540	1546	1.33e-15	140	48	82	10	19
unique_2585	790	869	1113	ENSP00000497274	1316	1395	1546	1.92e-08	80	26	54	0	19
unique_2585	988	1093	1113	ENSP00000497274	743	849	1546	5.22e-07	110	33	70	7	19
unique_2585	999	1088	1113	ENSP00000354995	209	300	679	3.65e-08	92	33	57	2	14
unique_2585	783	843	1113	ENSP00000354995	93	156	679	1.12e-05	64	24	37	3	14
unique_2591	1160	1215	1475	ENSP00000342112	893	944	1350	2.17e-04	58	27	23	8	4
unique_2602	108	327	1497	ENSP00000257290	595	826	1090	3.50e-06	244	59	149	36	15
unique_2657	370	805	1559	ENSP00000494050	44	493	600	5.50e-80	460	150	276	34	28
unique_2657	370	805	1559	ENSP00000496171	44	493	600	5.50e-80	460	150	276	34	28
unique_2657	370	805	1559	ENSP00000494134	44	493	600	5.50e-80	460	150	276	34	28
unique_2657	370	805	1559	ENSP00000494346	44	493	600	5.50e-80	460	150	276	34	28
unique_2666	999	1198	1412	ENSP00000252321	320	503	614	1.13e-07	209	47	128	34	14
unique_2688	1148	1699	2662	ENSP00000437073	1248	1835	2055	1.71e-04	630	167	343	120	25
unique_2688	1184	1806	2662	ENSP00000437073	1407	2022	2055	0.003	666	151	422	93	25
unique_2695	1347	1384	1433	ENSP00000356018	1468	1499	2040	3.46e-05	38	18	14	6	4
unique_2695	1343	1399	1433	ENSP00000356018	1011	1061	2040	2.30e-04	57	18	33	6	4
unique_2695	1343	1399	1433	ENSP00000356018	561	611	2040	3.06e-04	57	18	33	6	4
unique_2695	1343	1384	1433	ENSP00000356018	111	146	2040	0.003	42	15	21	6	4
unique_2700	175	478	950	ENSP00000390581	180	513	568	0.007	346	81	211	54	32
unique_2718	231	337	1742	ENSP00000414914	522	645	807	8.87e-06	124	28	79	17	6
unique_2718	214	334	1742	ENSP00000301178	562	697	895	1.93e-04	136	30	91	15	7
unique_2718	224	334	1742	ENSP00000342838	1052	1172	1371	2.04e-04	121	31	80	10	6
unique_2726	70	335	2020	ENSP00000342838	1017	1284	1371	7.75e-17	294	77	163	54	13
unique_2726	70	254	2020	ENSP00000301178	542	744	895	1.36e-12	210	61	117	32	9
unique_2726	70	252	2020	ENSP00000490273	240	440	533	4.48e-12	203	56	125	22	9
unique_2726	70	332	2020	ENSP00000414914	478	756	807	5.11e-12	297	70	175	52	13
unique_2726	152	324	2020	ENSP00000257290	790	953	1090	1.92e-07	180	46	111	23	9
unique_2771	247	482	558	ENSP00000414914	472	706	807	9.93e-06	258	61	152	45	42
unique_2771	372	461	558	ENSP00000257290	796	889	1090	1.54e-04	96	27	61	8	16
unique_2771	236	460	558	ENSP00000490273	225	440	533	2.62e-04	244	61	136	47	40
unique_2772	192	427	503	ENSP00000414914	472	706	807	5.30e-06	256	61	154	41	47
unique_2772	248	422	503	ENSP00000257290	711	904	1090	8.15e-05	205	52	112	41	35
unique_2772	295	405	503	ENSP00000490273	317	440	533	8.35e-04	128	33	74	21	22
unique_2809	83	276	323	ENSP00000257290	773	954	1090	1.78e-07	199	50	127	22	60
unique_2809	104	269	323	ENSP00000301178	650	800	895	3.46e-07	168	41	108	19	51
unique_2809	6	215	323	ENSP00000414914	470	698	807	3.93e-06	242	55	142	45	65
unique_2809	7	216	323	ENSP00000342838	1010	1229	1371	6.02e-04	233	49	148	36	65
unique_2810	678	977	2568	ENSP00000377492	318	609	726	6.75e-07	308	73	211	24	18
unique_2810	549	1020	2568	ENSP00000377492	64	508	726	5.62e-06	485	95	337	53	18
unique_2810	599	1012	2568	ENSP00000435932	1432	1939	2003	0.003	525	135	262	128	16
unique_2810	754	981	2568	ENSP00000437073	1737	1952	2055	0.007	242	63	139	40	9
unique_2828	568	933	934	ENSP00000257290	631	956	1090	2.61e-21	381	102	209	70	39
unique_2828	721	931	934	ENSP00000414914	566	752	807	2.29e-17	219	66	113	40	41
unique_2828	459	626	934	ENSP00000414914	397	567	807	3.52e-04	177	50	112	15	41
unique_2828	732	934	934	ENSP00000301178	632	810	895	3.31e-14	206	56	120	30	22
unique_2828	749	928	934	ENSP00000342838	1126	1279	1371	3.73e-14	180	52	102	26	19
unique_2828	733	932	934	ENSP00000490273	317	526	533	3.61e-08	226	58	126	42	32
unique_2828	530	626	934	ENSP00000490273	233	321	533	3.15e-04	101	26	59	16	32
unique_2848	290	471	1542	ENSP00000414914	506	696	807	3.55e-08	211	57	105	49	12
unique_2848	332	465	1542	ENSP00000490273	305	440	533	7.62e-06	152	45	73	34	9
unique_2848	364	471	1542	ENSP00000257290	800	897	1090	1.04e-04	114	34	58	22	7
unique_2870	1056	1226	1598	ENSP00000459962	131	293	840	0.005	178	52	104	22	11
unique_2870	1459	1569	1598	ENSP00000350152	220	333	988	0.006	114	27	84	3	7
unique_2870	1459	1569	1598	ENSP00000369202	250	363	967	0.009	114	27	84	3	7
unique_2870	1459	1569	1598	ENSP00000353421	228	341	996	0.009	114	27	84	3	7
unique_2876	667	1085	1230	ENSP00000449200	94	527	598	1.44e-89	450	195	208	47	34
unique_2889	1	517	525	ENSP00000478255	162	626	1281	2.44e-43	534	148	300	86	98
unique_2889	275	517	525	ENSP00000478255	1031	1271	1281	6.88e-41	247	85	152	10	98
unique_2889	157	507	525	ENSP00000497274	1180	1523	1546	2.91e-29	369	101	225	43	69
unique_2889	300	516	525	ENSP00000497274	657	859	1546	3.18e-19	220	64	136	20	69
unique_2889	296	500	525	ENSP00000354995	100	299	679	1.13e-08	212	56	137	19	39
unique_2896	77	152	852	ENSP00000355285	40	119	190	8.72e-05	80	20	56	4	9
unique_2898	50	117	133	ENSP00000247207	289	365	640	0.005	81	26	38	17	51
unique_2940	172	710	1145	ENSP00000341682	51	553	888	1.18e-48	543	142	357	44	47
unique_2942	160	404	975	ENSP00000354995	88	328	679	3.20e-48	252	104	130	18	42
unique_2942	763	925	975	ENSP00000354995	456	619	679	6.26e-16	164	47	116	1	42
unique_2942	166	369	975	ENSP00000478255	409	610	1281	3.01e-09	218	57	131	30	28
unique_2942	121	390	975	ENSP00000478255	1004	1267	1281	5.06e-08	295	81	158	56	28
unique_2942	150	388	975	ENSP00000497274	641	853	1546	7.49e-06	246	60	146	40	25
unique_2978	744	982	1007	ENSP00000414914	471	746	807	1.53e-06	295	70	150	75	24
unique_2978	826	938	1007	ENSP00000257290	773	888	1090	3.41e-04	118	30	81	7	11
unique_2978	851	976	1007	ENSP00000342838	1127	1270	1371	0.007	153	35	82	36	13
unique_2978	744	938	1007	ENSP00000490273	233	440	533	0.010	220	54	129	37	19
unique_2998	32	473	474	ENSP00000234590	1	431	435	0.0	444	292	137	15	93
unique_3046	87	164	240	ENSP00000350152	232	336	988	4.80e-04	105	30	48	27	33
unique_3046	87	164	240	ENSP00000353421	240	344	996	5.59e-04	105	30	48	27	33
unique_3046	87	164	240	ENSP00000369202	262	366	967	5.62e-04	105	30	48	27	33
unique_3051	251	476	553	ENSP00000414914	472	688	807	3.93e-05	245	51	147	47	41
unique_3051	247	518	553	ENSP00000342838	1009	1268	1371	7.98e-05	286	72	174	40	49
unique_3099	2152	2339	4919	ENSP00000274938	638	828	994	1.74e-06	206	62	111	33	25
unique_3099	1594	1702	4919	ENSP00000274938	639	729	994	4.82e-06	109	38	53	18	25
unique_3099	1531	1700	4919	ENSP00000274938	639	783	994	3.32e-05	176	49	90	37	25
unique_3099	2938	3143	4919	ENSP00000274938	611	799	994	8.98e-05	217	63	115	39	25
unique_3099	2187	2281	4919	ENSP00000274938	621	714	994	2.80e-04	98	36	55	7	25
unique_3099	1061	1264	4919	ENSP00000274938	634	830	994	3.76e-04	223	63	115	45	25
unique_3099	2564	2685	4919	ENSP00000274938	632	729	994	0.004	124	36	60	28	25
unique_3099	1828	2013	4919	ENSP00000274938	633	783	994	0.007	189	52	96	41	25
unique_3099	1393	1556	4919	ENSP00000274938	639	770	994	0.010	167	47	82	38	25
unique_3099	3975	4568	4919	ENSP00000437073	1415	1982	2055	7.78e-04	618	136	408	74	12
unique_3099	4402	4697	4919	ENSP00000377492	67	398	726	0.001	338	69	221	48	6
unique_3100	660	891	993	ENSP00000414914	447	709	807	2.50e-12	264	70	161	33	23
unique_3100	667	871	993	ENSP00000301178	522	742	895	1.17e-11	226	60	140	26	21
unique_3100	793	878	993	ENSP00000257290	805	896	1090	5.94e-11	92	33	53	6	9
unique_3100	681	871	993	ENSP00000490273	232	440	533	2.75e-10	213	60	127	26	19
unique_3100	677	871	993	ENSP00000342838	1005	1217	1371	4.35e-09	215	51	142	22	20
unique_3100	533	633	993	ENSP00000328531	373	475	820	7.04e-06	103	27	74	2	20
unique_3100	298	393	993	ENSP00000328531	393	488	820	3.95e-05	96	26	70	0	20
unique_3129	76	288	566	ENSP00000301178	533	758	895	1.75e-12	234	62	143	29	38
unique_3129	76	282	566	ENSP00000414914	469	697	807	1.22e-11	235	62	139	34	37
unique_3129	71	273	566	ENSP00000490273	226	440	533	7.29e-08	228	52	138	38	36
unique_3129	76	293	566	ENSP00000342838	1008	1238	1371	6.03e-07	235	49	165	21	39
unique_3129	180	282	566	ENSP00000257290	794	898	1090	8.07e-05	108	28	72	8	37
unique_3129	76	179	566	ENSP00000257290	590	696	1090	2.21e-04	113	31	67	15	37
unique_3154	737	898	1157	ENSP00000414914	586	746	807	2.87e-08	171	42	110	19	14
unique_3154	720	898	1157	ENSP00000342838	1089	1276	1371	1.88e-07	197	48	122	27	15
unique_3154	744	892	1157	ENSP00000257290	794	942	1090	1.95e-06	154	38	106	10	13
unique_3156	116	250	782	ENSP00000414914	579	709	807	6.78e-09	140	41	85	14	17
unique_3156	124	236	782	ENSP00000257290	781	896	1090	3.12e-07	123	38	68	17	14
unique_3160	79	297	536	ENSP00000301178	540	773	895	6.62e-14	240	64	149	27	41
unique_3160	42	289	536	ENSP00000414914	445	710	807	1.22e-13	277	70	167	40	46
unique_3160	54	328	536	ENSP00000342838	992	1276	1371	3.73e-13	298	69	193	36	51
unique_3160	71	265	536	ENSP00000490273	230	438	533	2.36e-12	224	61	119	44	36
unique_3160	181	322	536	ENSP00000257290	801	942	1090	1.14e-09	148	44	92	12	26
unique_3160	432	492	536	ENSP00000317997	820	880	1552	0.007	61	17	44	0	11
unique_3209	1126	1180	2576	ENSP00000350152	256	326	988	0.002	71	25	30	16	2
unique_3209	1126	1180	2576	ENSP00000369202	286	356	967	0.002	71	25	30	16	2
unique_3209	1126	1180	2576	ENSP00000353421	264	334	996	0.003	71	25	30	16	2
unique_3214	519	536	1250	ENSP00000383125	95	112	484	0.004	18	12	6	0	1
unique_3214	519	536	1250	ENSP00000464447	71	88	460	0.005	18	12	6	0	1
unique_3250	5076	5228	7564	ENSP00000350152	220	376	988	0.009	157	36	117	4	2
unique_3250	5076	5228	7564	ENSP00000369202	250	406	967	0.009	157	36	117	4	2
unique_3250	5076	5228	7564	ENSP00000353421	228	384	996	0.009	157	36	117	4	2
unique_3256	38	303	575	ENSP00000301178	538	807	895	2.44e-07	293	68	175	50	46
unique_3256	38	256	575	ENSP00000414914	474	721	807	6.77e-07	257	58	152	47	38
unique_3256	132	188	575	ENSP00000257290	795	848	1090	0.002	57	17	37	3	10
unique_3259	2733	2888	3568	ENSP00000414914	594	754	807	1.28e-11	169	50	98	21	4
unique_3259	2633	2885	3568	ENSP00000342838	1028	1282	1371	7.54e-10	280	71	157	52	7
unique_3259	2660	2823	3568	ENSP00000301178	580	737	895	1.17e-07	170	46	106	18	5
unique_3259	2711	2893	3568	ENSP00000257290	775	965	1090	9.53e-07	203	50	121	32	5
unique_3259	2728	2824	3568	ENSP00000490273	326	436	533	2.74e-06	115	34	59	22	3
unique_3287	1534	1732	2132	ENSP00000301178	538	751	895	4.23e-14	219	56	138	25	9
unique_3287	1559	1732	2132	ENSP00000414914	506	696	807	1.89e-10	199	51	115	33	8
unique_3287	1525	1794	2132	ENSP00000490273	227	510	533	8.65e-09	300	78	176	46	13
unique_3287	79	178	2132	ENSP00000317997	818	914	1552	1.29e-05	100	28	69	3	5
unique_3287	1635	1777	2132	ENSP00000257290	792	940	1090	2.59e-05	159	38	95	26	7
unique_3287	1537	1722	2132	ENSP00000342838	1016	1215	1371	4.76e-05	206	46	134	26	9
unique_3288	97	231	339	ENSP00000274938	28	155	994	1.16e-16	137	51	75	11	61
unique_3288	54	228	339	ENSP00000274938	29	198	994	3.43e-13	181	59	105	17	61
unique_3288	55	217	339	ENSP00000274938	237	386	994	7.57e-11	165	57	91	17	61
unique_3288	26	219	339	ENSP00000274938	86	308	994	8.35e-11	237	63	117	57	61
unique_3288	26	85	339	ENSP00000274938	332	383	994	0.005	60	21	31	8	61
unique_3288	125	186	339	ENSP00000307843	123	179	274	0.003	64	24	31	9	18
unique_3288	143	174	339	ENSP00000383276	824	856	1247	0.007	33	14	18	1	9
unique_3288	143	171	339	ENSP00000383276	191	221	1247	0.008	31	14	15	2	9
unique_3288	143	174	339	ENSP00000386147	896	928	1319	0.007	33	14	18	1	9
unique_3288	143	171	339	ENSP00000386147	263	293	1319	0.008	31	14	15	2	9
unique_3291	42	118	147	ENSP00000432638	655	727	851	0.009	78	22	50	6	52
unique_3294	155	250	806	ENSP00000257290	769	854	1090	3.11e-05	99	29	54	16	12
unique_3294	170	239	806	ENSP00000414914	586	642	807	5.38e-05	70	24	33	13	9
unique_3322	332	447	6072	ENSP00000350152	191	333	988	3.58e-06	143	41	75	27	2
unique_3322	326	437	6072	ENSP00000350152	221	346	988	4.65e-06	127	39	72	16	2
unique_3322	332	447	6072	ENSP00000369202	221	363	967	3.59e-06	143	41	75	27	2
unique_3322	326	437	6072	ENSP00000369202	251	376	967	4.63e-06	127	39	72	16	2
unique_3322	332	447	6072	ENSP00000353421	199	341	996	4.36e-06	143	41	75	27	2
unique_3322	326	437	6072	ENSP00000353421	229	354	996	5.51e-06	127	39	72	16	2
unique_3336	122	601	618	ENSP00000443192	39	492	568	1.18e-53	509	137	288	84	78
unique_3336	122	601	618	ENSP00000336994	141	594	670	1.03e-52	502	134	298	70	78
unique_3363	9	191	385	ENSP00000414914	523	690	807	4.74e-15	189	49	113	27	48
unique_3363	2	249	385	ENSP00000342838	1053	1275	1371	6.88e-14	253	61	157	35	64
unique_3363	78	248	385	ENSP00000301178	621	799	895	1.17e-10	186	45	119	22	44
unique_3363	99	191	385	ENSP00000257290	795	891	1090	2.07e-10	100	32	58	10	24
unique_3363	107	188	385	ENSP00000490273	340	440	533	2.84e-09	102	32	49	21	21
unique_3369	1265	1441	5298	ENSP00000274938	639	782	994	2.16e-05	182	49	90	43	30
unique_3369	2165	2259	5298	ENSP00000274938	639	729	994	5.24e-05	99	36	51	12	30
unique_3369	1658	1822	5298	ENSP00000274938	572	772	994	5.95e-05	210	59	97	54	30
unique_3369	4006	4140	5298	ENSP00000274938	630	790	994	7.86e-05	162	47	87	28	30
unique_3369	2540	2701	5298	ENSP00000274938	639	784	994	8.26e-05	169	45	94	30	30
unique_3369	4094	4262	5298	ENSP00000274938	633	793	994	1.09e-04	185	51	94	40	30
unique_3369	3526	3706	5298	ENSP00000274938	615	782	994	1.20e-04	195	55	99	41	30
unique_3369	2594	2767	5298	ENSP00000274938	639	798	994	2.71e-04	178	50	106	22	30
unique_3369	4098	4260	5298	ENSP00000274938	623	752	994	3.32e-04	164	50	79	35	30
unique_3369	3597	3729	5298	ENSP00000274938	639	754	994	6.35e-04	144	41	64	39	30
unique_3369	2007	2200	5298	ENSP00000274938	634	784	994	0.003	194	53	98	43	30
unique_3369	1453	1550	5298	ENSP00000274938	616	729	994	0.005	121	35	56	30	30
unique_3369	1803	1993	5298	ENSP00000274938	623	800	994	0.006	203	52	114	37	30
unique_3369	2666	2795	5298	ENSP00000274938	639	772	994	0.008	139	40	85	14	30
unique_3369	1343	1503	5298	ENSP00000274938	627	772	994	0.009	168	52	87	29	30
unique_3372	16	54	265	ENSP00000350152	87	125	988	0.005	39	16	23	0	15
unique_3372	16	54	265	ENSP00000353421	95	133	996	0.006	39	16	23	0	15
unique_3372	16	54	265	ENSP00000369202	117	155	967	0.006	39	16	23	0	15
unique_3385	279	400	2539	ENSP00000252321	394	513	614	1.03e-04	133	37	72	24	5
unique_3390	10	70	228	ENSP00000402906	28	95	290	0.002	68	25	36	7	27
unique_3402	524	709	782	ENSP00000354995	66	248	679	3.70e-12	197	63	109	25	44
unique_3402	214	372	782	ENSP00000354995	107	248	679	1.23e-04	168	44	89	35	44
unique_3402	572	732	782	ENSP00000478255	409	587	1281	8.46e-12	179	57	104	18	51
unique_3402	206	408	782	ENSP00000478255	408	587	1281	1.27e-06	219	53	111	55	51
unique_3402	678	732	782	ENSP00000478255	1176	1232	1281	2.47e-06	57	24	31	2	51
unique_3402	213	443	782	ENSP00000478255	1058	1275	1281	6.89e-06	257	61	131	65	51
unique_3402	532	737	782	ENSP00000497274	621	825	1546	1.43e-06	225	56	130	39	53
unique_3402	210	416	782	ENSP00000497274	656	828	1546	5.37e-04	210	52	118	40	53
unique_3414	60	163	176	ENSP00000317997	819	924	1552	1.81e-06	107	26	77	4	59
unique_3431	199	313	492	ENSP00000414914	596	709	807	8.74e-11	118	34	77	7	23
unique_3431	199	346	492	ENSP00000257290	797	940	1090	4.05e-10	155	42	95	18	30
unique_3431	172	292	492	ENSP00000342838	1089	1217	1371	4.01e-09	137	37	76	24	25
unique_3431	172	308	492	ENSP00000301178	618	759	895	1.85e-08	146	37	96	13	28
unique_3431	169	288	492	ENSP00000490273	304	436	533	6.20e-07	139	39	75	25	24
unique_3432	56	259	347	ENSP00000274938	28	233	994	1.66e-11	217	59	134	24	65
unique_3432	35	217	347	ENSP00000274938	92	304	994	5.00e-09	226	66	104	56	65
unique_3432	105	216	347	ENSP00000274938	240	343	994	2.26e-05	113	38	65	10	65
unique_3432	26	145	347	ENSP00000329869	754	896	934	1.15e-06	146	42	75	29	46
unique_3432	118	183	347	ENSP00000329869	756	835	934	1.13e-05	80	27	39	14	46
unique_3432	26	145	347	ENSP00000371633	581	723	761	1.24e-06	146	42	75	29	46
unique_3432	118	183	347	ENSP00000371633	583	662	761	1.36e-05	80	27	39	14	46
unique_3432	128	188	347	ENSP00000307843	123	179	274	1.81e-05	62	23	33	6	18
unique_3432	192	287	347	ENSP00000386147	513	605	1319	2.02e-05	97	29	63	5	36
unique_3432	147	176	347	ENSP00000386147	897	928	1319	0.005	32	15	15	2	36
unique_3432	192	287	347	ENSP00000383276	441	533	1247	2.03e-05	97	29	63	5	36
unique_3432	147	176	347	ENSP00000383276	825	856	1247	0.005	32	15	15	2	36
unique_3432	128	183	347	ENSP00000388000	130	180	294	2.13e-04	56	20	31	5	16
unique_3433	82	332	400	ENSP00000490273	237	515	533	2.70e-10	289	71	170	48	63
unique_3433	82	336	400	ENSP00000342838	1014	1276	1371	8.03e-09	278	59	181	38	64
unique_3433	179	287	400	ENSP00000257290	795	906	1090	4.80e-06	116	33	72	11	27
unique_3435	1900	1992	2014	ENSP00000342838	1190	1278	1371	5.32e-07	95	32	55	8	5
unique_3435	1898	2003	2014	ENSP00000414914	658	759	807	4.98e-06	107	28	73	6	5
unique_3437	23	240	404	ENSP00000301178	533	758	895	1.15e-11	235	58	151	26	54
unique_3437	23	234	404	ENSP00000342838	1008	1227	1371	6.82e-11	236	60	136	40	52
unique_3437	23	234	404	ENSP00000414914	469	697	807	1.43e-10	241	55	145	41	52
unique_3437	128	276	404	ENSP00000257290	790	963	1090	6.50e-07	179	44	100	35	61
unique_3437	28	126	404	ENSP00000257290	595	690	1090	1.51e-04	101	32	62	7	61
unique_3437	13	281	404	ENSP00000490273	224	514	533	0.006	316	68	176	72	67
unique_3458	59	128	1010	ENSP00000316029	1464	1533	2542	0.009	70	23	47	0	7
unique_3487	54	255	581	ENSP00000414914	476	700	807	6.70e-15	228	60	139	29	35
unique_3487	54	240	581	ENSP00000490273	238	438	533	1.35e-12	217	59	112	46	32
unique_3487	45	240	581	ENSP00000301178	529	740	895	9.63e-11	218	53	137	28	34
unique_3487	54	244	581	ENSP00000342838	1015	1219	1371	2.01e-10	208	52	136	20	33
unique_3487	148	249	581	ENSP00000257290	793	895	1090	7.73e-07	106	31	68	7	32
unique_3487	54	137	581	ENSP00000257290	597	684	1090	0.003	91	25	56	10	32
unique_3487	448	537	581	ENSP00000317997	801	876	1552	0.001	90	26	50	14	15
unique_3521	46	106	150	ENSP00000267082	125	173	799	0.001	61	23	26	12	41
unique_3521	46	106	150	ENSP00000455374	125	173	651	0.002	61	23	26	12	41
unique_3595	725	819	1516	ENSP00000262455	50	144	407	1.79e-08	95	24	71	0	41
unique_3595	836	951	1516	ENSP00000262455	29	144	407	5.43e-08	116	25	91	0	41
unique_3595	1404	1499	1516	ENSP00000262455	41	136	407	2.49e-07	96	22	74	0	41
unique_3595	987	1090	1516	ENSP00000262455	41	144	407	7.70e-06	104	21	83	0	41
unique_3595	1126	1229	1516	ENSP00000262455	41	144	407	7.70e-06	104	21	83	0	41
unique_3595	1265	1368	1516	ENSP00000262455	41	144	407	7.70e-06	104	21	83	0	41
unique_3596	219	512	609	ENSP00000484952	115	391	795	1.15e-11	324	85	162	77	48
unique_3614	68	326	542	ENSP00000342838	1015	1276	1371	2.98e-08	280	66	175	39	48
unique_3614	123	275	542	ENSP00000414914	535	697	807	9.42e-05	173	46	97	30	28
unique_3623	835	1130	1241	ENSP00000484952	97	401	795	1.57e-09	340	78	183	79	24
unique_3628	219	322	752	ENSP00000355285	15	112	190	8.95e-04	106	27	69	10	14
unique_3661	24	283	493	ENSP00000414914	476	740	807	1.07e-05	283	63	179	41	53
unique_3661	99	220	493	ENSP00000490273	303	438	533	1.87e-05	137	32	89	16	25
unique_3661	134	283	493	ENSP00000257290	801	942	1090	4.62e-05	154	32	106	16	30
unique_3661	138	283	493	ENSP00000342838	1134	1270	1371	4.29e-04	151	33	99	19	30
unique_3661	138	220	493	ENSP00000301178	659	740	895	0.001	83	21	61	1	17
unique_3662	369	599	1213	ENSP00000403885	169	370	1122	4.13e-15	233	69	131	33	21
unique_3662	370	594	1213	ENSP00000403885	837	1028	1122	2.72e-08	239	61	117	61	21
unique_3662	364	594	1213	ENSP00000403885	588	818	1122	5.77e-08	256	62	144	50	21
unique_3662	364	613	1213	ENSP00000403885	271	487	1122	2.13e-07	255	62	150	43	21
unique_3662	364	601	1213	ENSP00000403885	56	265	1122	2.67e-07	241	57	150	34	21
unique_3662	364	526	1213	ENSP00000403885	483	624	1122	6.72e-07	170	45	90	35	21
unique_3662	482	607	1213	ENSP00000403885	51	163	1122	1.07e-06	129	40	70	19	21
unique_3662	364	478	1213	ENSP00000403885	934	1037	1122	3.01e-06	115	36	68	11	21
unique_3673	1612	1659	3601	ENSP00000464447	383	429	460	0.002	48	17	30	1	1
unique_3673	1612	1659	3601	ENSP00000383125	407	453	484	0.003	48	17	30	1	1
unique_3704	293	540	630	ENSP00000414914	457	688	807	9.95e-07	273	57	150	66	39
unique_3704	440	601	630	ENSP00000342838	1118	1268	1371	6.92e-05	172	41	100	31	26
unique_3704	441	540	630	ENSP00000257290	790	889	1090	2.84e-04	110	30	60	20	16
unique_3704	464	537	630	ENSP00000490273	357	438	533	3.06e-04	82	21	53	8	12
unique_3759	367	525	540	ENSP00000500025	143	296	313	4.22e-31	159	62	92	5	29
unique_3759	367	525	540	ENSP00000499850	143	296	313	4.22e-31	159	62	92	5	29
unique_3777	97	372	603	ENSP00000342838	974	1270	1371	3.89e-11	308	77	188	43	46
unique_3777	132	369	603	ENSP00000301178	540	814	895	1.05e-10	283	68	162	53	39
unique_3777	132	375	603	ENSP00000414914	476	743	807	5.89e-10	276	69	167	40	40
unique_3777	231	370	603	ENSP00000257290	801	940	1090	2.81e-06	146	40	94	12	23
unique_3777	131	315	603	ENSP00000490273	237	438	533	4.39e-06	212	55	120	37	31
unique_3777	449	537	603	ENSP00000317997	798	888	1552	1.54e-05	91	27	62	2	15
unique_3785	1139	1501	2594	ENSP00000435932	1252	1627	2003	7.67e-04	392	100	247	45	14
unique_3785	437	538	2594	ENSP00000497968	60	154	156	0.001	104	24	69	11	4
unique_3785	1949	2137	2594	ENSP00000272367	161	371	590	0.002	211	50	139	22	7
unique_3785	1949	2137	2594	ENSP00000390581	161	371	568	0.006	211	50	139	22	7
unique_3829	1036	1289	1476	ENSP00000414914	472	745	807	1.59e-16	279	67	182	30	17
unique_3829	1007	1266	1476	ENSP00000301178	498	791	895	3.27e-13	299	72	183	44	18
unique_3829	1040	1290	1476	ENSP00000342838	1015	1276	1371	3.32e-13	269	64	180	25	17
unique_3829	1144	1284	1476	ENSP00000257290	801	942	1090	6.61e-10	151	41	91	19	16
unique_3829	1034	1123	1476	ENSP00000257290	591	686	1090	0.007	98	27	61	10	16
unique_3829	1029	1246	1476	ENSP00000490273	227	454	533	1.63e-09	242	58	146	38	15
unique_3829	1308	1474	1476	ENSP00000317997	725	881	1552	1.41e-07	170	49	105	16	11
unique_3839	658	898	1149	ENSP00000435932	1379	1617	2003	0.002	261	67	152	42	21
unique_3839	658	915	1149	ENSP00000437073	1379	1643	2055	0.008	282	75	166	41	22
unique_3841	18	163	168	ENSP00000317997	752	881	1552	8.25e-08	167	42	67	58	87
unique_3846	153	347	662	ENSP00000412227	47	226	574	6.41e-05	201	44	130	27	29
unique_3878	48	133	205	ENSP00000301178	653	744	895	6.55e-05	93	25	60	8	42
unique_3878	50	133	205	ENSP00000414914	600	689	807	8.11e-05	91	24	59	8	41
unique_3878	50	133	205	ENSP00000342838	1130	1219	1371	9.31e-05	91	27	56	8	41
unique_3878	62	126	205	ENSP00000490273	357	435	533	0.002	79	24	41	14	32
unique_3878	50	133	205	ENSP00000257290	801	890	1090	0.009	91	21	62	8	41
unique_3932	151	208	296	ENSP00000317997	561	631	1552	0.005	71	23	35	13	20
unique_3943	199	432	512	ENSP00000484952	149	382	795	8.79e-09	267	68	133	66	46
unique_3951	190	626	1089	ENSP00000247207	1	401	640	5.95e-33	445	117	276	52	40
unique_3951	196	626	1089	ENSP00000506097	30	383	617	7.13e-23	431	105	249	77	40
unique_3977	59	709	1145	ENSP00000265986	52	657	1020	8.99e-95	653	217	387	49	77
unique_3977	863	1091	1145	ENSP00000265986	681	944	1020	5.15e-07	264	65	164	35	77
unique_4004	374	533	555	ENSP00000412227	401	552	574	2.58e-06	165	47	100	18	49
unique_4004	19	132	555	ENSP00000412227	33	149	574	3.97e-05	118	31	82	5	49
unique_4007	19	563	567	ENSP00000412227	33	552	574	9.50e-11	575	136	354	85	96
unique_4070	128	570	683	ENSP00000274938	33	439	994	4.73e-19	462	127	261	74	65
unique_4084	342	562	639	ENSP00000377492	196	406	726	0.003	225	50	157	18	35
unique_4096	1060	1474	1686	ENSP00000435932	1375	1801	2003	1.59e-09	449	126	267	56	35
unique_4096	1004	1462	1686	ENSP00000435932	1375	1863	2003	2.29e-06	504	129	315	60	35
unique_4096	885	1234	1686	ENSP00000435932	1475	1776	2003	1.25e-04	359	85	208	66	35
unique_4096	885	1275	1686	ENSP00000437073	1475	1895	2055	1.12e-05	434	105	273	56	37
unique_4096	983	1462	1686	ENSP00000437073	1407	1900	2055	1.52e-05	524	132	318	74	37
unique_4096	976	1451	1686	ENSP00000437073	1375	1931	2055	3.43e-04	567	134	332	101	37
unique_4096	838	1254	1686	ENSP00000437073	1578	1966	2055	3.73e-04	442	113	251	78	37
unique_4096	969	1220	1686	ENSP00000272367	173	400	590	0.002	260	58	162	40	15
unique_4096	969	1220	1686	ENSP00000390581	173	400	568	0.010	260	58	162	40	15
unique_4122	884	981	1193	ENSP00000355285	16	112	190	5.92e-04	100	27	68	5	8
unique_4143	66	126	193	ENSP00000351605	551	614	707	0.007	64	20	41	3	32
unique_4203	50	289	296	ENSP00000365351	104	362	495	3.25e-07	279	83	137	59	84
unique_4203	50	269	296	ENSP00000365351	194	438	495	3.05e-05	265	73	127	65	84
unique_4203	40	234	296	ENSP00000365351	229	489	495	0.010	264	75	117	72	84
unique_4203	50	118	296	ENSP00000503546	568	646	799	1.76e-04	79	32	37	10	23
unique_4203	50	118	296	ENSP00000504444	568	646	799	1.76e-04	79	32	37	10	23
unique_4203	161	267	296	ENSP00000441561	370	479	635	6.13e-04	118	36	63	19	74
unique_4203	48	96	296	ENSP00000441561	424	481	635	0.002	61	22	24	15	74
unique_4203	96	214	296	ENSP00000441561	369	472	635	0.004	129	41	53	35	74
unique_4203	187	277	296	ENSP00000463651	489	574	1753	0.005	100	34	43	23	31
unique_4287	203	450	540	ENSP00000414914	457	688	807	6.56e-07	273	58	149	66	46
unique_4287	351	450	540	ENSP00000257290	790	889	1090	1.40e-04	110	31	59	20	19
unique_4287	350	447	540	ENSP00000342838	1118	1215	1371	1.47e-04	108	27	61	20	18
unique_4287	374	447	540	ENSP00000490273	357	438	533	3.17e-04	82	20	54	8	14
unique_4326	486	541	1022	ENSP00000261892	775	849	1100	0.005	76	28	27	21	5
unique_4327	445	496	704	ENSP00000509229	144	193	644	0.005	52	20	30	2	7
unique_4366	781	942	974	ENSP00000342838	1122	1274	1371	2.18e-05	168	40	107	21	17
unique_4366	802	886	974	ENSP00000301178	668	750	895	0.006	86	20	62	4	9
unique_4428	600	671	706	ENSP00000257290	877	941	1090	0.002	72	18	47	7	10
unique_4428	432	678	706	ENSP00000342838	1044	1276	1371	0.009	280	65	135	80	35
unique_4437	2507	2649	3001	ENSP00000274938	28	155	994	4.62e-16	147	50	74	23	5
unique_4437	2493	2647	3001	ENSP00000274938	260	399	994	3.05e-10	161	48	86	27	5
unique_4437	2489	2549	3001	ENSP00000274938	297	355	994	1.21e-08	63	27	30	6	5
unique_4437	2486	2639	3001	ENSP00000274938	175	308	994	2.08e-07	156	44	88	24	5
unique_4437	2506	2550	3001	ENSP00000329869	794	839	934	2.85e-07	46	22	23	1	3
unique_4437	2602	2646	3001	ENSP00000329869	794	839	934	1.31e-04	47	22	22	3	3
unique_4437	2506	2550	3001	ENSP00000371633	621	666	761	3.19e-07	46	22	23	1	3
unique_4437	2602	2646	3001	ENSP00000371633	621	666	761	1.38e-04	47	22	22	3	3
unique_4437	2556	2646	3001	ENSP00000307843	98	177	274	9.15e-06	94	31	46	17	5
unique_4437	2492	2552	3001	ENSP00000307843	122	179	274	3.46e-05	62	24	33	5	5
unique_4437	2499	2537	3001	ENSP00000386147	255	293	1319	4.16e-04	39	16	23	0	1
unique_4437	2503	2538	3001	ENSP00000386147	502	537	1319	6.34e-04	36	16	20	0	1
unique_4437	2499	2537	3001	ENSP00000383276	183	221	1247	4.46e-04	39	16	23	0	1
unique_4437	2503	2538	3001	ENSP00000383276	430	465	1247	6.51e-04	36	16	20	0	1
unique_4451	324	391	2172	ENSP00000265986	51	115	1020	4.45e-05	68	24	41	3	3
unique_4468	18	554	574	ENSP00000412227	21	555	574	0.0	537	296	239	2	94
unique_4478	213	518	563	ENSP00000414914	472	746	807	4.06e-07	329	64	188	77	54
unique_4478	215	418	563	ENSP00000301178	538	754	895	8.74e-05	219	48	154	17	36
unique_4478	284	384	563	ENSP00000490273	303	411	533	4.68e-04	111	28	71	12	18
unique_4478	215	309	563	ENSP00000257290	595	693	1090	0.008	99	28	67	4	17
unique_4514	486	670	2227	ENSP00000301178	560	758	895	6.08e-08	203	50	131	22	8
unique_4514	460	635	2227	ENSP00000490273	225	413	533	1.54e-07	195	50	120	25	8
unique_4514	564	664	2227	ENSP00000257290	798	898	1090	1.35e-06	105	30	67	8	5
unique_4514	2101	2209	2227	ENSP00000317997	818	920	1552	8.61e-05	110	34	68	8	5
unique_4587	175	233	420	ENSP00000350152	268	325	988	0.005	59	23	35	1	14
unique_4587	175	233	420	ENSP00000353421	276	333	996	0.006	59	23	35	1	14
unique_4587	175	233	420	ENSP00000369202	298	355	967	0.006	59	23	35	1	14
unique_4593	292	407	413	ENSP00000265986	293	393	1020	0.009	116	27	74	15	28
unique_4596	47	135	1148	ENSP00000355285	25	113	190	2.86e-04	89	20	69	0	8
unique_4597	112	326	359	ENSP00000414914	478	713	807	2.08e-16	247	69	135	43	60
unique_4597	112	300	359	ENSP00000342838	1017	1218	1371	6.62e-13	209	53	129	27	53
unique_4597	208	306	359	ENSP00000257290	797	896	1090	5.72e-11	104	35	60	9	28
unique_4597	112	306	359	ENSP00000301178	542	750	895	2.00e-10	218	51	135	32	54
unique_4597	181	327	359	ENSP00000490273	307	480	533	4.31e-09	175	49	97	29	41
unique_4643	80	656	666	ENSP00000412227	13	555	574	1.88e-119	578	204	338	36	87
unique_4649	992	1222	1446	ENSP00000354995	99	260	679	4.59e-06	231	58	104	69	21
unique_4649	637	702	1446	ENSP00000354995	199	262	679	0.003	66	22	42	2	21
unique_4649	987	1218	1446	ENSP00000478255	403	570	1281	4.73e-05	233	63	104	66	18
unique_4649	657	688	1446	ENSP00000478255	1176	1207	1281	0.003	32	16	16	0	18
unique_4649	993	1029	1446	ENSP00000478255	1052	1087	1281	0.008	37	16	20	1	18
unique_4649	359	468	1446	ENSP00000497274	652	770	1546	0.002	125	34	70	21	21
unique_4649	994	1026	1446	ENSP00000497274	654	686	1546	0.004	33	15	18	0	21
unique_4649	1177	1341	1446	ENSP00000497274	761	944	1546	0.006	186	47	116	23	21
unique_4722	449	698	949	ENSP00000301178	527	793	895	5.84e-15	267	63	187	17	26
unique_4722	453	698	949	ENSP00000414914	467	738	807	1.48e-13	277	66	175	36	26
unique_4722	451	649	949	ENSP00000490273	227	440	533	2.65e-09	220	53	140	27	21
unique_4722	561	651	949	ENSP00000257290	798	890	1090	8.88e-08	93	29	62	2	21
unique_4722	445	549	949	ENSP00000257290	578	688	1090	0.006	119	34	63	22	21
unique_4722	434	698	949	ENSP00000342838	987	1268	1371	7.20e-07	288	65	194	29	28
unique_4723	232	487	490	ENSP00000320043	21	226	231	9.29e-39	256	85	121	50	52
unique_4734	20	71	144	ENSP00000509229	142	186	644	0.001	52	17	28	7	36
unique_4809	253	370	493	ENSP00000414914	569	684	807	1.08e-08	124	37	73	14	24
unique_4809	240	410	493	ENSP00000301178	595	766	895	7.34e-07	187	43	113	31	35
unique_4809	276	370	493	ENSP00000257290	790	885	1090	2.41e-05	99	27	65	7	19
unique_4809	201	374	493	ENSP00000490273	246	450	533	2.60e-04	207	53	119	35	35
unique_4811	205	395	511	ENSP00000414914	478	694	807	3.87e-16	219	60	129	30	37
unique_4811	192	452	511	ENSP00000301178	527	805	895	6.31e-11	282	61	197	24	51
unique_4811	205	395	511	ENSP00000342838	1017	1224	1371	1.16e-10	208	50	141	17	37
unique_4811	305	412	511	ENSP00000257290	798	912	1090	1.72e-08	118	35	70	13	40
unique_4811	197	293	511	ENSP00000257290	591	688	1090	4.27e-04	98	24	73	1	40
unique_4811	274	390	511	ENSP00000490273	304	440	533	3.94e-06	142	40	72	30	23
unique_4960	480	629	1909	ENSP00000342838	1036	1170	1371	5.87e-05	157	44	84	29	8
unique_4960	574	629	1909	ENSP00000414914	585	640	807	1.02e-04	56	18	38	0	3
unique_4960	578	629	1909	ENSP00000257290	790	841	1090	2.44e-04	52	19	33	0	3
unique_4960	602	631	1909	ENSP00000490273	358	387	533	5.99e-04	30	16	14	0	2
unique_4960	576	631	1909	ENSP00000301178	642	697	895	0.002	56	14	42	0	3
unique_4991	262	351	552	ENSP00000490273	339	441	533	5.42e-05	108	29	56	23	16
unique_4992	73	290	508	ENSP00000265986	69	293	1020	2.86e-10	228	57	158	13	43
unique_5025	295	751	1029	ENSP00000494050	82	515	600	8.01e-10	468	88	335	45	44
unique_5025	295	751	1029	ENSP00000496171	82	515	600	8.01e-10	468	88	335	45	44
unique_5025	295	751	1029	ENSP00000494134	82	515	600	8.01e-10	468	88	335	45	44
unique_5025	295	751	1029	ENSP00000494346	82	515	600	8.01e-10	468	88	335	45	44
unique_5057	169	221	229	ENSP00000054666	14	66	101	4.63e-06	53	20	33	0	23
unique_5058	216	424	681	ENSP00000414914	475	710	807	8.81e-13	239	67	139	33	31
unique_5058	207	460	681	ENSP00000301178	530	798	895	2.84e-12	275	65	183	27	37
unique_5058	219	462	681	ENSP00000342838	1017	1275	1371	5.03e-11	265	68	170	27	36
unique_5058	556	655	681	ENSP00000317997	820	925	1552	4.84e-08	106	26	74	6	15
unique_5058	588	656	681	ENSP00000317997	816	882	1552	8.80e-04	69	20	47	2	15
unique_5058	312	457	681	ENSP00000257290	797	942	1090	2.36e-07	152	42	98	12	21
unique_5058	219	400	681	ENSP00000490273	240	438	533	3.41e-06	212	58	111	43	27
unique_5072	32	80	143	ENSP00000260408	459	505	749	0.004	49	18	29	2	34
unique_5079	156	248	652	ENSP00000412227	47	143	574	1.98e-08	97	30	63	4	14
unique_5086	262	405	608	ENSP00000274938	257	386	994	2.25e-04	148	42	84	22	26
unique_5086	261	420	608	ENSP00000274938	178	321	994	2.89e-04	162	44	98	20	26
unique_5112	195	488	570	ENSP00000383125	95	450	484	1.53e-04	383	87	180	116	52
unique_5112	195	488	570	ENSP00000464447	71	426	460	2.04e-04	383	87	180	116	52
unique_5125	755	966	1014	ENSP00000484952	193	402	795	0.004	232	54	136	42	21
unique_5130	90	374	475	ENSP00000435932	391	673	2003	2.40e-31	289	82	197	10	60
unique_5130	90	374	475	ENSP00000437073	391	673	2055	3.38e-31	289	82	197	10	60
unique_5151	276	363	1151	ENSP00000350152	252	334	988	0.005	88	27	56	5	8
unique_5151	276	363	1151	ENSP00000353421	260	342	996	0.007	88	27	56	5	8
unique_5151	276	363	1151	ENSP00000369202	282	364	967	0.009	88	27	56	5	8
unique_5168	248	428	893	ENSP00000308321	78	228	417	3.61e-08	185	43	104	38	20
unique_5172	1172	1360	2811	ENSP00000414914	478	688	807	1.81e-14	215	54	131	30	7
unique_5172	1264	1416	2811	ENSP00000257290	790	948	1090	1.05e-09	159	42	111	6	5
unique_5172	1172	1408	2811	ENSP00000342838	1017	1268	1371	8.40e-09	259	59	171	29	8
unique_5172	1172	1374	2811	ENSP00000301178	542	758	895	5.68e-08	222	50	148	24	7
unique_5172	1172	1359	2811	ENSP00000490273	240	440	533	1.19e-05	214	57	118	39	7
unique_5210	9	215	350	ENSP00000414914	478	706	807	6.35e-14	235	65	136	34	59
unique_5210	9	296	350	ENSP00000490273	240	529	533	4.19e-11	321	83	174	64	82
unique_5210	107	205	350	ENSP00000257290	800	898	1090	6.12e-08	103	30	65	8	28
unique_5210	6	196	350	ENSP00000342838	1014	1217	1371	3.45e-06	217	56	122	39	55
unique_5210	9	205	350	ENSP00000301178	542	752	895	2.93e-04	224	51	133	40	56
unique_5227	982	1264	1364	ENSP00000484952	122	409	795	4.05e-10	311	78	182	51	21
unique_5266	1635	1677	2130	ENSP00000414914	598	640	807	3.13e-07	43	15	28	0	2
unique_5266	1629	1684	2130	ENSP00000257290	791	848	1090	1.88e-06	58	21	35	2	3
unique_5266	1652	1710	2130	ENSP00000490273	360	422	533	2.08e-05	63	24	35	4	3
unique_5266	1634	1701	2130	ENSP00000342838	1127	1196	1371	4.64e-05	72	21	45	6	3
unique_5266	1624	1677	2130	ENSP00000301178	642	695	895	2.77e-04	54	17	37	0	3
unique_5285	53	423	811	ENSP00000354995	36	361	679	9.64e-47	372	119	206	47	77
unique_5285	498	748	811	ENSP00000354995	364	614	679	1.69e-10	259	64	179	16	77
unique_5285	138	349	811	ENSP00000478255	402	611	1281	3.58e-16	220	65	137	18	26
unique_5285	138	333	811	ENSP00000478255	1045	1236	1281	1.62e-15	201	62	125	14	26
unique_5285	156	361	811	ENSP00000497274	664	850	1546	1.06e-05	209	45	139	25	27
unique_5285	144	357	811	ENSP00000497274	1315	1519	1546	4.43e-04	221	46	152	23	27
unique_5305	142	307	547	ENSP00000301178	532	713	895	4.84e-12	182	43	123	16	30
unique_5305	138	369	547	ENSP00000414914	465	690	807	3.11e-11	257	64	137	56	42
unique_5305	113	372	547	ENSP00000342838	971	1223	1371	1.88e-10	291	74	148	69	48
unique_5305	242	369	547	ENSP00000257290	790	891	1090	2.41e-10	132	39	59	34	23
unique_5305	150	366	547	ENSP00000490273	240	440	533	1.17e-04	232	56	130	46	40
unique_5312	12	289	289	ENSP00000441875	18	298	300	1.60e-103	281	146	132	3	96
unique_5312	8	273	289	ENSP00000425035	4	270	273	2.10e-95	268	137	128	3	92
unique_5312	8	273	289	ENSP00000479488	4	270	273	2.10e-95	268	137	128	3	92
unique_5312	8	273	289	ENSP00000393320	4	270	273	2.10e-95	268	137	128	3	92
unique_5312	8	273	289	ENSP00000300408	4	270	273	2.10e-95	268	137	128	3	92
unique_5312	13	146	289	ENSP00000512581	9	141	156	3.92e-49	134	73	60	1	46
unique_5364	1	52	112	ENSP00000504727	26	81	449	0.005	56	15	37	4	46
unique_5364	1	52	112	ENSP00000504728	26	81	449	0.005	56	15	37	4	46
unique_5364	1	52	112	ENSP00000429036	26	81	449	0.005	56	15	37	4	46
unique_5368	511	621	1634	ENSP00000441561	429	545	635	0.002	117	29	82	6	7
unique_5374	2888	2979	3396	ENSP00000351605	580	670	707	0.004	98	35	50	13	3
unique_5379	866	994	2074	ENSP00000350152	219	340	988	0.003	137	44	70	23	6
unique_5379	866	994	2074	ENSP00000353421	227	348	996	0.006	137	44	70	23	6
unique_5379	866	994	2074	ENSP00000369202	249	370	967	0.006	137	44	70	23	6
unique_5395	22	313	368	ENSP00000327336	31	312	369	1.63e-09	309	81	184	44	79
unique_5395	146	240	368	ENSP00000434849	55	156	514	0.002	102	31	64	7	45
unique_5395	196	311	368	ENSP00000434849	42	132	514	0.002	116	32	59	25	45
unique_5395	187	313	368	ENSP00000489143	93	270	421	0.003	179	42	84	53	35
unique_5401	48	265	392	ENSP00000414914	474	708	807	8.39e-12	257	72	124	61	56
unique_5401	48	244	392	ENSP00000301178	538	742	895	3.74e-11	210	49	143	18	50
unique_5401	137	245	392	ENSP00000257290	778	889	1090	1.72e-10	114	35	72	7	28
unique_5401	50	244	392	ENSP00000342838	1015	1217	1371	1.91e-07	218	59	121	38	50
unique_5412	740	958	4624	ENSP00000350152	227	453	988	0.001	231	54	161	16	5
unique_5412	740	958	4624	ENSP00000369202	257	483	967	0.001	231	54	161	16	5
unique_5412	740	958	4624	ENSP00000353421	235	461	996	0.001	231	54	161	16	5
unique_5413	376	589	639	ENSP00000414914	488	747	807	9.64e-07	267	61	146	60	33
unique_5413	392	589	639	ENSP00000301178	568	802	895	1.41e-05	238	57	138	43	31
unique_5417	184	490	665	ENSP00000414914	474	778	807	2.39e-10	353	85	174	94	46
unique_5417	189	468	665	ENSP00000342838	1018	1268	1371	1.22e-07	292	67	172	53	42
unique_5417	184	428	665	ENSP00000301178	538	757	895	3.93e-05	259	56	150	53	37
unique_5417	480	628	665	ENSP00000317997	716	882	1552	0.001	167	34	115	18	22
unique_5460	526	796	797	ENSP00000478255	410	645	1281	6.94e-23	271	75	161	35	61
unique_5460	510	780	797	ENSP00000478255	1037	1274	1281	7.12e-23	272	79	158	35	61
unique_5460	163	359	797	ENSP00000478255	146	341	1281	3.97e-08	205	52	136	17	61
unique_5460	541	778	797	ENSP00000497274	1332	1533	1546	6.59e-18	239	74	127	38	37
unique_5460	505	797	797	ENSP00000497274	634	880	1546	5.10e-15	294	72	174	48	37
unique_5460	521	767	797	ENSP00000354995	96	305	679	1.01e-06	250	61	146	43	31
unique_5482	220	707	1036	ENSP00000494050	47	479	600	8.62e-56	496	148	277	71	47
unique_5482	220	707	1036	ENSP00000496171	47	479	600	8.62e-56	496	148	277	71	47
unique_5482	220	707	1036	ENSP00000494134	47	479	600	8.62e-56	496	148	277	71	47
unique_5482	220	707	1036	ENSP00000494346	47	479	600	8.62e-56	496	148	277	71	47
unique_5488	8	114	115	ENSP00000482779	11	114	116	9.36e-13	107	32	72	3	93
unique_5512	88	167	2971	ENSP00000380426	96	177	253	0.004	82	20	60	2	3
unique_5518	1451	1571	4500	ENSP00000301178	618	742	895	4.50e-12	125	35	86	4	3
unique_5518	1416	1587	4500	ENSP00000414914	516	704	807	8.14e-11	189	48	124	17	4
unique_5518	1443	1582	4500	ENSP00000342838	1081	1229	1371	4.02e-10	149	40	100	9	3
unique_5518	1483	1588	4500	ENSP00000257290	798	906	1090	8.36e-09	111	31	73	7	2
unique_5518	1441	1571	4500	ENSP00000490273	301	440	533	2.62e-04	150	40	81	29	3
unique_5519	132	189	220	ENSP00000054666	21	78	101	2.34e-07	58	17	41	0	26
unique_5521	240	451	710	ENSP00000414914	473	711	807	5.28e-12	244	64	143	37	30
unique_5521	243	426	710	ENSP00000490273	238	438	533	6.90e-12	214	61	110	43	26
unique_5521	241	451	710	ENSP00000301178	538	766	895	1.38e-11	233	64	143	26	30
unique_5521	240	481	710	ENSP00000342838	1012	1268	1371	1.66e-07	264	63	172	29	34
unique_5521	557	674	710	ENSP00000317997	798	925	1552	4.48e-06	128	35	83	10	17
unique_5521	342	451	710	ENSP00000257290	801	913	1090	4.74e-05	116	28	79	9	15
unique_5538	2108	2406	2461	ENSP00000414914	503	747	807	3.36e-08	317	66	161	90	12
unique_5538	2139	2215	2461	ENSP00000490273	283	370	533	6.47e-05	89	30	46	13	3
unique_5538	2105	2218	2461	ENSP00000342838	1037	1158	1371	0.001	124	31	81	12	5
unique_5551	1786	1837	3956	ENSP00000490273	355	412	533	0.002	58	21	31	6	1
unique_5551	1790	1956	3956	ENSP00000414914	614	746	807	0.004	168	33	99	36	4
unique_5551	1769	1842	3956	ENSP00000342838	1128	1200	1371	0.004	81	25	41	15	2
unique_5559	127	272	774	ENSP00000414914	473	640	807	2.05e-06	170	39	105	26	23
unique_5559	388	422	774	ENSP00000414914	660	695	807	0.007	36	15	20	1	23
unique_5559	127	272	774	ENSP00000342838	1012	1170	1371	2.51e-05	163	37	105	21	19
unique_5559	95	272	774	ENSP00000301178	518	695	895	4.56e-05	196	47	113	36	23
unique_5559	243	286	774	ENSP00000257290	812	855	1090	0.003	44	15	29	0	6
unique_5569	99	359	1598	ENSP00000301178	540	795	895	7.60e-11	284	72	161	51	16
unique_5569	101	386	1598	ENSP00000414914	478	766	807	1.64e-09	308	75	192	41	18
unique_5569	81	365	1598	ENSP00000342838	995	1276	1371	1.53e-08	309	75	183	51	18
unique_5569	94	307	1598	ENSP00000490273	233	440	533	1.12e-07	233	63	126	44	13
unique_5569	223	359	1598	ENSP00000257290	812	942	1090	1.17e-06	143	37	88	18	12
unique_5569	132	185	1598	ENSP00000257290	634	686	1090	0.002	55	21	31	3	12
unique_5584	111	153	213	ENSP00000341682	758	805	888	2.31e-04	48	18	25	5	20
unique_5585	55	503	1512	ENSP00000435932	379	841	2003	1.43e-33	491	130	291	70	30
unique_5585	55	503	1512	ENSP00000437073	379	841	2055	1.87e-33	506	133	273	100	30
unique_5589	215	335	903	ENSP00000350152	203	332	988	0.001	136	46	69	21	13
unique_5589	215	335	903	ENSP00000353421	211	340	996	0.001	136	46	69	21	13
unique_5589	215	335	903	ENSP00000369202	233	362	967	0.002	136	46	69	21	13
unique_5624	122	264	311	ENSP00000262455	26	175	407	1.29e-10	153	43	97	13	46
unique_5675	2247	2464	2486	ENSP00000414914	525	748	807	1.24e-18	233	73	136	24	9
unique_5675	2257	2466	2486	ENSP00000301178	594	805	895	2.16e-17	218	64	140	14	8
unique_5675	2311	2466	2486	ENSP00000342838	1123	1280	1371	1.41e-15	165	51	98	16	6
unique_5675	2305	2467	2486	ENSP00000257290	788	953	1090	1.73e-14	166	49	114	3	7
unique_5675	2312	2411	2486	ENSP00000490273	331	452	533	1.07e-05	122	37	63	22	4
unique_5709	206	453	1162	ENSP00000354995	98	339	679	2.04e-48	250	98	142	10	41
unique_5709	929	1159	1162	ENSP00000354995	449	675	679	1.68e-16	233	61	164	8	41
unique_5709	207	420	1162	ENSP00000478255	408	616	1281	8.25e-14	224	71	128	25	19
unique_5709	208	430	1162	ENSP00000478255	1052	1275	1281	2.63e-10	233	60	154	19	19
unique_5709	219	421	1162	ENSP00000497274	664	850	1546	1.03e-09	214	56	120	38	18
unique_5709	208	419	1162	ENSP00000497274	1316	1521	1546	4.58e-06	227	56	135	36	18
unique_5710	102	245	332	ENSP00000257290	781	929	1090	4.54e-09	154	43	96	15	43
unique_5710	4	211	332	ENSP00000490273	229	440	533	1.18e-07	230	53	137	40	63
unique_5710	117	246	332	ENSP00000414914	595	728	807	5.51e-07	139	40	85	14	39
unique_5728	825	1182	2278	ENSP00000484952	113	444	795	1.98e-12	399	101	190	108	16
unique_5740	469	636	1304	ENSP00000414914	464	640	807	7.43e-08	184	40	121	23	15
unique_5740	1028	1055	1304	ENSP00000414914	660	687	807	0.009	28	13	15	0	15
unique_5740	471	636	1304	ENSP00000342838	1005	1170	1371	3.69e-07	177	40	115	22	20
unique_5740	1028	1116	1304	ENSP00000342838	1190	1270	1371	0.004	91	27	52	12	20
unique_5740	571	636	1304	ENSP00000257290	775	841	1090	3.08e-05	67	19	47	1	5
unique_5740	461	636	1304	ENSP00000301178	515	695	895	5.80e-05	193	44	120	29	13
unique_5740	482	635	1304	ENSP00000490273	239	384	533	0.002	169	36	95	38	12
unique_5761	24	74	128	ENSP00000421731	248	294	334	0.006	51	18	29	4	40
unique_5777	14	83	105	ENSP00000262455	42	116	407	1.62e-11	75	26	44	5	67
unique_5779	318	713	945	ENSP00000437073	1578	1966	2055	0.003	437	114	234	89	42
unique_5801	9	268	294	ENSP00000414914	478	751	807	3.81e-19	283	70	181	32	88
unique_5801	6	258	294	ENSP00000342838	1014	1277	1371	2.61e-14	270	69	178	23	86
unique_5801	7	268	294	ENSP00000301178	540	819	895	3.76e-10	284	63	195	26	89
unique_5801	114	251	294	ENSP00000257290	801	942	1090	6.84e-10	142	37	101	4	47
unique_5801	6	257	294	ENSP00000490273	237	494	533	1.51e-08	280	70	160	50	86
unique_5810	155	352	594	ENSP00000441875	46	199	300	0.003	200	49	103	48	33
unique_5841	903	1255	2083	ENSP00000435932	1246	1607	2003	1.95e-04	378	102	235	41	17
unique_5841	931	1238	2083	ENSP00000437073	1270	1581	2055	0.008	324	87	209	28	15
unique_5853	1180	1468	1932	ENSP00000435932	1585	1852	2003	8.58e-05	308	78	171	59	15
unique_5872	537	668	915	ENSP00000414914	570	695	807	2.83e-10	135	43	80	12	14
unique_5872	549	661	915	ENSP00000342838	1112	1217	1371	3.27e-06	115	31	73	11	12
unique_5872	555	668	915	ENSP00000257290	789	896	1090	1.92e-05	117	33	72	12	12
unique_5908	14	220	332	ENSP00000414914	472	695	807	1.90e-15	232	64	135	33	62
unique_5908	20	213	332	ENSP00000342838	1017	1217	1371	7.88e-13	212	56	127	29	58
unique_5908	11	236	332	ENSP00000301178	533	766	895	1.62e-12	244	60	156	28	68
unique_5908	98	276	332	ENSP00000490273	305	503	533	6.34e-11	207	58	113	36	54
unique_5908	128	262	332	ENSP00000257290	798	940	1090	5.33e-09	145	36	97	12	73
unique_5908	11	118	332	ENSP00000257290	590	690	1090	0.001	110	32	67	11	73
unique_5927	401	527	572	ENSP00000414914	600	721	807	1.55e-05	131	34	84	13	22
unique_5927	413	445	572	ENSP00000490273	357	389	533	2.13e-04	33	15	18	0	6
unique_5927	389	496	572	ENSP00000257290	789	896	1090	0.001	120	35	61	24	19
unique_5930	4910	4982	5223	ENSP00000350152	272	333	988	0.005	74	26	35	13	1
unique_5996	55	163	169	ENSP00000317997	809	924	1552	2.54e-06	118	31	76	11	64
unique_5996	66	163	169	ENSP00000317997	771	880	1552	0.001	110	24	74	12	64
unique_6015	358	397	688	ENSP00000414914	605	644	807	1.18e-04	40	15	25	0	6
unique_6015	358	395	688	ENSP00000257290	806	843	1090	5.15e-04	38	16	22	0	6
unique_6015	252	395	688	ENSP00000301178	547	697	895	0.002	152	31	112	9	21
unique_6015	275	395	688	ENSP00000342838	1041	1172	1371	0.003	132	32	89	11	18
unique_6022	262	374	479	ENSP00000257290	636	730	1090	0.005	116	32	60	24	24
unique_6047	216	342	387	ENSP00000414914	600	721	807	3.20e-06	128	34	87	7	33
unique_6047	229	260	387	ENSP00000490273	358	389	533	1.02e-04	32	15	17	0	8
unique_6047	204	311	387	ENSP00000257290	789	896	1090	0.002	110	33	73	4	28
unique_6056	27	172	782	ENSP00000490273	232	377	533	4.10e-07	158	46	88	24	19
unique_6064	101	177	1569	ENSP00000265986	68	150	1020	2.09e-05	84	25	51	8	5
unique_6068	45	190	282	ENSP00000350152	212	331	988	0.009	149	36	81	32	52
unique_6068	45	190	282	ENSP00000369202	242	361	967	0.010	149	36	81	32	52
unique_6117	355	467	530	ENSP00000257290	796	909	1090	0.009	123	35	69	19	21
unique_6146	504	579	2550	ENSP00000350152	229	298	988	0.001	76	30	40	6	3
unique_6146	504	579	2550	ENSP00000353421	237	306	996	0.002	76	30	40	6	3
unique_6146	504	579	2550	ENSP00000369202	259	328	967	0.002	76	30	40	6	3
unique_6148	764	1403	1882	ENSP00000497274	724	1275	1546	1.46e-27	653	146	393	114	71
unique_6148	597	748	1882	ENSP00000497274	653	779	1546	8.04e-21	152	56	71	25	71
unique_6148	1557	1664	1882	ENSP00000497274	1320	1426	1546	2.99e-15	108	35	72	1	71
unique_6148	91	487	1882	ENSP00000497274	307	652	1546	2.38e-07	406	87	250	69	71
unique_6148	1812	1858	1882	ENSP00000497274	1475	1521	1546	0.001	48	21	25	2	71
unique_6148	613	744	1882	ENSP00000497274	1332	1451	1546	0.004	138	40	74	24	71
unique_6148	500	744	1882	ENSP00000478255	939	1190	1281	1.59e-10	266	67	164	35	19
unique_6148	520	744	1882	ENSP00000478255	361	545	1281	1.14e-09	232	62	116	54	19
unique_6148	1557	1670	1882	ENSP00000478255	413	524	1281	1.62e-09	114	34	78	2	19
unique_6148	1552	1661	1882	ENSP00000478255	1051	1162	1281	1.28e-08	112	35	75	2	19
unique_6148	1533	1633	1882	ENSP00000354995	92	178	679	0.006	104	27	57	20	5
unique_6151	280	517	708	ENSP00000301178	541	793	895	1.35e-14	265	69	157	39	34
unique_6151	281	525	708	ENSP00000414914	478	746	807	2.48e-13	275	70	169	36	35
unique_6151	281	519	708	ENSP00000342838	1017	1270	1371	2.63e-13	260	70	163	27	34
unique_6151	552	674	708	ENSP00000317997	745	880	1552	6.43e-08	139	38	82	19	17
unique_6151	281	462	708	ENSP00000490273	240	438	533	2.87e-06	209	52	120	37	26
unique_6151	280	361	708	ENSP00000257290	598	686	1090	0.009	89	21	61	7	12
unique_6152	529	590	665	ENSP00000509229	142	196	644	0.002	62	19	36	7	9
unique_6189	286	419	795	ENSP00000504727	182	302	449	3.70e-07	134	33	88	13	26
unique_6189	711	780	795	ENSP00000504727	362	428	449	0.004	76	30	31	15	26
unique_6189	286	419	795	ENSP00000504728	182	302	449	3.70e-07	134	33	88	13	26
unique_6189	711	780	795	ENSP00000504728	362	428	449	0.004	76	30	31	15	26
unique_6189	286	419	795	ENSP00000429036	182	302	449	3.70e-07	134	33	88	13	26
unique_6189	711	780	795	ENSP00000429036	362	428	449	0.004	76	30	31	15	26
unique_6214	19	931	1021	ENSP00000265986	46	944	1020	8.93e-99	925	251	636	38	89
unique_6221	679	748	1381	ENSP00000369001	609	676	805	0.005	70	24	44	2	5
unique_6301	304	415	489	ENSP00000414914	589	695	807	1.18e-04	114	29	76	9	23
unique_6301	306	415	489	ENSP00000301178	643	750	895	0.001	115	28	75	12	22
unique_6301	286	367	489	ENSP00000490273	317	397	533	0.002	82	24	57	1	17
unique_6301	307	408	489	ENSP00000342838	1122	1217	1371	0.005	103	21	74	8	21
unique_6312	1593	1769	2885	ENSP00000342838	1122	1294	1371	0.005	185	43	122	20	6
unique_6369	366	490	551	ENSP00000342838	1120	1241	1371	4.30e-05	137	34	76	27	23
unique_6369	354	474	551	ENSP00000414914	588	702	807	9.47e-05	126	33	77	16	22
unique_6369	376	460	551	ENSP00000490273	349	440	533	5.46e-04	94	26	57	11	15
unique_6403	66	193	768	ENSP00000496959	140	264	1154	2.25e-07	135	36	82	17	17
unique_6403	66	190	768	ENSP00000296585	165	286	1182	1.33e-06	125	31	91	3	16
unique_6403	67	220	768	ENSP00000358310	159	310	1168	1.09e-05	157	41	108	8	20
unique_6413	434	980	1004	ENSP00000478255	146	610	1281	1.24e-44	554	144	314	96	55
unique_6413	724	987	1004	ENSP00000478255	1034	1262	1281	1.84e-39	264	98	131	35	55
unique_6413	725	989	1004	ENSP00000497274	1300	1525	1546	6.00e-21	266	72	153	41	27
unique_6413	717	987	1004	ENSP00000497274	631	850	1546	3.53e-15	281	68	142	71	27
unique_6413	719	1003	1004	ENSP00000354995	71	315	679	1.31e-10	296	69	165	62	28
unique_6416	62	143	253	ENSP00000434849	50	151	514	1.90e-04	103	33	48	22	32
unique_6416	45	125	253	ENSP00000327336	95	173	369	0.002	83	26	51	6	32
unique_6449	118	349	429	ENSP00000414914	472	702	807	3.04e-05	250	60	153	37	54
unique_6449	243	348	429	ENSP00000257290	796	904	1090	4.81e-04	115	34	66	15	25
unique_6449	223	331	429	ENSP00000490273	319	440	533	0.001	126	33	72	21	25
unique_6491	209	262	380	ENSP00000384860	313	366	438	0.006	56	22	30	4	14
unique_6524	178	280	1658	ENSP00000357012	253	358	371	0.003	111	30	68	13	6
unique_6524	873	990	1658	ENSP00000344413	221	334	336	0.008	121	30	81	10	7
unique_6543	329	391	553	ENSP00000342112	1284	1344	1350	0.006	63	20	41	2	11
unique_6548	242	467	567	ENSP00000342838	1017	1217	1371	4.74e-05	235	56	136	43	40
unique_6548	379	479	567	ENSP00000414914	600	702	807	1.82e-04	106	30	68	8	18
unique_6548	391	446	567	ENSP00000490273	357	420	533	5.66e-04	64	16	40	8	10
unique_6549	379	479	567	ENSP00000414914	600	702	807	8.36e-05	106	30	68	8	18
unique_6549	391	445	567	ENSP00000490273	357	419	533	2.00e-04	63	17	38	8	10
unique_6549	367	474	567	ENSP00000257290	789	896	1090	3.37e-04	111	31	74	6	19
unique_6549	374	467	567	ENSP00000342838	1125	1217	1371	5.62e-04	96	23	68	5	17
unique_6551	177	285	290	ENSP00000378571	47	126	474	0.002	109	32	48	29	38
unique_6564	202	489	2431	ENSP00000265986	53	329	1020	1.59e-21	298	85	182	31	26
unique_6564	1010	1363	2431	ENSP00000265986	611	958	1020	5.06e-12	363	89	250	24	26
unique_6564	1701	1857	2431	ENSP00000398879	278	436	715	0.002	159	38	119	2	6
unique_6586	150	202	745	ENSP00000341682	629	687	888	0.006	59	20	33	6	7
unique_6591	355	393	915	ENSP00000369202	117	155	967	0.007	39	17	22	0	4
unique_6591	355	393	915	ENSP00000350152	87	125	988	0.007	39	17	22	0	4
unique_6591	355	393	915	ENSP00000353421	95	133	996	0.007	39	17	22	0	4
unique_6597	143	219	242	ENSP00000262455	35	116	407	6.39e-07	82	26	51	5	32
unique_6602	91	144	1291	ENSP00000317997	811	864	1552	2.80e-04	54	19	35	0	4
unique_6603	432	537	2977	ENSP00000355285	23	136	190	0.008	114	28	78	8	4
unique_6664	259	473	570	ENSP00000414914	472	688	807	3.51e-05	232	54	146	32	38
unique_6664	383	473	570	ENSP00000257290	795	889	1090	2.69e-04	97	28	61	8	16
unique_6664	371	472	570	ENSP00000490273	323	440	533	4.44e-04	119	32	69	18	18
unique_6665	259	494	570	ENSP00000414914	472	706	807	4.16e-06	256	61	154	41	41
unique_6665	384	473	570	ENSP00000257290	796	889	1090	1.63e-04	96	28	60	8	16
unique_6665	362	472	570	ENSP00000490273	317	440	533	0.001	128	33	74	21	19
unique_6666	324	434	463	ENSP00000414914	595	706	807	7.59e-06	120	31	72	17	24
unique_6666	324	413	463	ENSP00000257290	796	889	1090	5.41e-05	96	27	61	8	19
unique_6666	302	412	463	ENSP00000490273	317	440	533	6.68e-04	128	33	74	21	24
unique_6670	268	503	579	ENSP00000414914	472	706	807	2.61e-06	256	61	154	41	41
unique_6670	393	482	579	ENSP00000257290	796	889	1090	1.14e-04	96	28	60	8	16
unique_6670	371	481	579	ENSP00000490273	317	440	533	0.001	128	33	74	21	19
unique_6672	268	503	579	ENSP00000414914	472	706	807	3.34e-06	256	61	154	41	41
unique_6672	324	482	579	ENSP00000257290	711	889	1090	9.45e-05	186	45	107	34	27
unique_6672	371	481	579	ENSP00000490273	317	440	533	0.001	128	33	74	21	19
unique_6681	228	1544	1544	ENSP00000478255	35	1278	1281	0.0	1347	503	711	133	85
unique_6681	244	835	1544	ENSP00000478255	711	1280	1281	1.20e-103	607	227	328	52	85
unique_6681	1264	1533	1544	ENSP00000497274	1298	1529	1546	4.29e-32	271	84	147	40	67
unique_6681	301	822	1544	ENSP00000497274	1045	1530	1546	3.05e-25	536	126	346	64	67
unique_6681	1029	1527	1544	ENSP00000497274	412	850	1546	1.62e-17	518	117	303	98	67
unique_6681	573	817	1544	ENSP00000497274	628	852	1546	2.49e-13	248	64	158	26	67
unique_6681	581	756	1544	ENSP00000354995	76	251	679	1.78e-11	189	53	110	26	26
unique_6681	1250	1468	1544	ENSP00000354995	54	251	679	2.24e-07	232	57	128	47	26
unique_6696	1399	1784	2156	ENSP00000274938	47	408	994	1.50e-05	413	108	227	78	27
unique_6696	1496	1851	2156	ENSP00000274938	52	386	994	0.004	381	97	213	71	27
unique_6696	1960	2082	2156	ENSP00000274938	78	196	994	0.006	127	36	79	12	27
unique_6705	126	237	299	ENSP00000274938	46	141	994	8.64e-04	112	33	63	16	37
unique_6756	361	467	919	ENSP00000269485	158	264	300	0.007	112	32	70	10	12
unique_6769	351	372	1167	ENSP00000383125	94	115	484	2.22e-05	22	14	8	0	2
unique_6769	351	372	1167	ENSP00000464447	70	91	460	2.28e-05	22	14	8	0	2
unique_6795	451	531	773	ENSP00000327336	94	175	369	1.91e-07	84	33	46	5	10
unique_6795	653	718	773	ENSP00000261892	776	849	1100	7.22e-04	75	26	39	10	9
unique_6798	2102	2197	2593	ENSP00000414914	648	746	807	0.006	100	25	70	5	4
unique_6798	2102	2195	2593	ENSP00000342838	1178	1274	1371	0.007	97	21	73	3	4
unique_6843	16	233	691	ENSP00000414914	476	707	807	1.99e-14	247	67	136	44	32
unique_6843	117	222	691	ENSP00000257290	800	898	1090	1.50e-12	108	40	57	11	15
unique_6843	4	247	691	ENSP00000490273	226	473	533	1.55e-11	264	72	156	36	35
unique_6843	11	314	691	ENSP00000342838	1010	1298	1371	4.60e-11	335	80	178	77	44
unique_6843	4	223	691	ENSP00000301178	531	753	895	4.90e-11	237	56	150	31	32
unique_6859	936	1043	1212	ENSP00000274938	40	141	994	3.81e-13	111	43	56	12	14
unique_6859	932	1043	1212	ENSP00000274938	247	346	994	1.96e-12	116	46	50	20	14
unique_6859	966	1098	1212	ENSP00000274938	28	142	994	1.72e-06	136	41	71	24	14
unique_6859	952	1043	1212	ENSP00000274938	95	187	994	2.45e-06	95	33	57	5	14
unique_6859	968	1043	1212	ENSP00000274938	237	306	994	2.52e-05	78	30	38	10	14
unique_6859	952	996	1212	ENSP00000274938	341	386	994	0.004	46	20	25	1	14
unique_6859	578	882	1212	ENSP00000484952	106	402	795	8.17e-09	335	80	187	68	25
unique_6859	965	1006	1212	ENSP00000329869	794	840	934	9.19e-05	47	18	24	5	3
unique_6859	965	1006	1212	ENSP00000371633	621	667	761	1.06e-04	47	18	24	5	3
unique_6859	952	997	1212	ENSP00000307843	123	167	274	0.001	46	18	27	1	4
unique_6859	961	994	1212	ENSP00000386147	501	537	1319	0.003	37	17	17	3	3
unique_6859	961	994	1212	ENSP00000383276	429	465	1247	0.003	37	17	17	3	3
unique_6873	25	175	2879	ENSP00000301178	583	742	895	1.08e-17	164	48	99	17	5
unique_6873	19	179	2879	ENSP00000342838	1054	1221	1371	2.58e-15	171	53	105	13	6
unique_6873	17	178	2879	ENSP00000414914	513	690	807	1.41e-14	179	52	109	18	6
unique_6873	90	227	2879	ENSP00000257290	801	942	1090	1.23e-12	142	44	94	4	5
unique_6873	53	175	2879	ENSP00000490273	305	440	533	2.18e-05	142	35	82	25	4
unique_6941	397	426	775	ENSP00000317997	854	883	1552	0.009	30	11	19	0	4
unique_6994	233	309	399	ENSP00000377890	100	166	582	1.78e-04	77	25	42	10	19
unique_6994	233	309	399	ENSP00000359973	100	166	582	1.78e-04	77	25	42	10	19
unique_6994	233	309	399	ENSP00000509229	143	209	644	0.001	77	22	45	10	19
unique_7027	199	344	469	ENSP00000274938	5	147	994	5.58e-05	153	41	95	17	31
unique_7032	28	533	545	ENSP00000412227	41	554	574	2.26e-08	555	120	345	90	93
unique_7050	32	158	203	ENSP00000414914	600	721	807	2.44e-06	131	34	84	13	63
unique_7050	45	76	203	ENSP00000490273	358	389	533	4.41e-05	32	15	17	0	16
unique_7050	20	127	203	ENSP00000257290	789	896	1090	0.001	120	35	61	24	53
unique_7073	10	208	2095	ENSP00000301178	538	752	895	2.56e-16	218	59	137	22	9
unique_7073	14	253	2095	ENSP00000342838	1017	1268	1371	5.22e-14	261	66	165	30	11
unique_7073	34	219	2095	ENSP00000414914	505	708	807	1.05e-11	207	54	129	24	9
unique_7073	13	199	2095	ENSP00000490273	239	440	533	5.29e-10	217	65	107	45	9
unique_7073	112	334	2095	ENSP00000257290	801	1012	1090	7.74e-10	232	61	142	29	11
unique_7080	384	480	587	ENSP00000414914	596	688	807	2.44e-04	102	29	59	14	17
unique_7097	192	353	1258	ENSP00000414914	551	688	807	1.91e-07	163	42	95	26	13
unique_7097	193	352	1258	ENSP00000342838	1088	1217	1371	1.53e-06	160	44	86	30	13
unique_7097	231	357	1258	ENSP00000257290	789	895	1090	5.01e-06	131	33	70	28	10
unique_7187	92	178	666	ENSP00000327336	224	316	369	2.34e-04	93	36	51	6	13
unique_7192	31	375	378	ENSP00000450837	51	367	407	2.90e-21	358	93	211	54	91
unique_7246	467	795	3984	ENSP00000435932	1641	1907	2003	0.008	333	83	180	70	8
unique_7246	467	795	3984	ENSP00000437073	1678	1944	2055	0.010	333	83	180	70	8
unique_7248	332	394	462	ENSP00000478255	527	587	1281	4.13e-04	63	23	38	2	14
unique_7248	149	201	462	ENSP00000497274	651	703	1546	0.002	53	20	33	0	11
unique_7248	155	248	462	ENSP00000354995	104	195	679	0.004	97	33	56	8	20
unique_7253	2260	2327	2425	ENSP00000355285	45	112	190	3.32e-04	68	18	50	0	3
unique_7275	1573	1957	2161	ENSP00000257290	576	890	1090	1.42e-13	404	104	192	108	18
unique_7275	1810	1990	2161	ENSP00000414914	589	715	807	1.51e-10	183	55	70	58	16
unique_7275	2098	2153	2161	ENSP00000414914	702	754	807	1.36e-04	56	18	35	3	16
unique_7275	1584	1683	2161	ENSP00000414914	465	571	807	0.001	110	26	71	13	16
unique_7275	1811	1957	2161	ENSP00000342838	1120	1219	1371	1.69e-06	147	37	63	47	10
unique_7275	2094	2152	2161	ENSP00000342838	1228	1283	1371	9.88e-05	59	20	36	3	10
unique_7275	1589	1688	2161	ENSP00000490273	232	330	533	3.73e-06	104	28	67	9	5
unique_7275	1816	1955	2161	ENSP00000301178	650	742	895	4.61e-05	140	38	55	47	9
unique_7275	2097	2159	2161	ENSP00000301178	756	811	895	0.002	63	24	32	7	9
unique_7276	8	197	241	ENSP00000414914	505	710	807	2.96e-16	209	57	130	22	79
unique_7276	28	230	241	ENSP00000301178	583	799	895	2.48e-11	220	51	149	20	84
unique_7276	5	175	241	ENSP00000490273	255	440	533	1.27e-10	196	54	107	35	71
unique_7276	90	197	241	ENSP00000257290	801	912	1090	1.60e-10	113	34	73	6	45
unique_7276	8	199	241	ENSP00000342838	1042	1242	1371	1.20e-09	204	46	143	15	80
unique_7278	1044	1108	2419	ENSP00000504727	2	68	449	3.60e-04	71	24	37	10	3
unique_7278	1044	1108	2419	ENSP00000504728	2	68	449	3.60e-04	71	24	37	10	3
unique_7278	1044	1108	2419	ENSP00000429036	2	68	449	3.60e-04	71	24	37	10	3
unique_7280	319	621	968	ENSP00000484952	108	406	795	3.56e-11	329	84	189	56	31
unique_7290	136	261	1297	ENSP00000414914	505	643	807	7.08e-09	143	45	77	21	10
unique_7290	215	260	1297	ENSP00000257290	798	843	1090	2.97e-07	46	21	25	0	4
unique_7290	135	260	1297	ENSP00000301178	563	697	895	7.33e-07	141	36	84	21	10
unique_7290	155	261	1297	ENSP00000490273	272	388	533	0.001	117	33	74	10	8
unique_7290	222	260	1297	ENSP00000342838	1134	1172	1371	0.003	39	14	25	0	3
unique_7346	857	931	2290	ENSP00000464447	366	436	460	1.88e-05	76	26	44	6	3
unique_7346	857	931	2290	ENSP00000383125	390	460	484	2.97e-05	76	26	44	6	3
unique_7358	1887	1982	2937	ENSP00000351605	590	685	707	0.005	97	26	69	2	3
unique_7370	301	511	795	ENSP00000301178	541	766	895	7.73e-10	226	54	157	15	27
unique_7370	302	539	795	ENSP00000342838	1017	1268	1371	2.76e-08	260	67	163	30	30
unique_7370	299	490	795	ENSP00000414914	480	689	807	1.33e-07	212	48	142	22	24
unique_7370	366	529	795	ENSP00000490273	301	472	533	4.49e-07	183	45	108	30	21
unique_7370	395	510	795	ENSP00000257290	794	912	1090	3.78e-06	122	33	80	9	15
unique_7374	249	329	570	ENSP00000390581	179	253	568	0.003	81	27	48	6	14
unique_7374	249	329	570	ENSP00000272367	179	253	590	0.003	81	27	48	6	14
unique_7483	780	872	975	ENSP00000500025	150	232	313	0.002	94	28	54	12	10
unique_7483	780	872	975	ENSP00000499850	150	232	313	0.002	94	28	54	12	10
unique_7513	482	848	880	ENSP00000494050	82	419	600	0.001	377	75	253	49	42
unique_7513	482	848	880	ENSP00000496171	82	419	600	0.001	377	75	253	49	42
unique_7513	482	848	880	ENSP00000494134	82	419	600	0.001	377	75	253	49	42
unique_7513	482	848	880	ENSP00000494346	82	419	600	0.001	377	75	253	49	42
unique_7551	1330	1550	1567	ENSP00000414914	478	689	807	1.98e-06	249	54	130	65	14
unique_7551	1403	1550	1567	ENSP00000257290	768	890	1090	9.98e-06	155	42	74	39	9
unique_7551	1433	1548	1567	ENSP00000342838	1121	1217	1371	0.004	122	31	60	31	7
unique_7551	505	540	1567	ENSP00000375048	30	65	117	0.006	36	14	22	0	2
unique_7572	149	246	814	ENSP00000403885	220	308	1122	1.31e-06	99	31	57	11	25
unique_7572	199	246	814	ENSP00000403885	717	761	1122	0.002	49	18	26	5	25
unique_7572	216	335	814	ENSP00000403885	940	1028	1122	0.008	122	32	55	35	25
unique_7572	144	345	814	ENSP00000403885	321	482	1122	0.009	203	42	119	42	25
unique_7573	41	641	667	ENSP00000247207	8	614	640	0.0	608	395	205	8	90
unique_7573	32	650	667	ENSP00000506097	20	606	617	0.0	625	413	168	44	93
unique_7576	82	310	450	ENSP00000414914	478	709	807	7.05e-12	249	68	144	37	51
unique_7576	82	372	450	ENSP00000490273	240	514	533	5.56e-09	325	83	158	84	65
unique_7576	78	289	450	ENSP00000301178	538	742	895	6.17e-08	222	53	142	27	47
unique_7576	82	322	450	ENSP00000342838	1017	1251	1371	8.46e-08	266	55	155	56	54
unique_7576	183	290	450	ENSP00000257290	781	889	1090	3.84e-07	110	26	81	3	24
unique_7613	49	784	1952	ENSP00000435932	375	1134	2003	9.29e-42	835	198	463	174	38
unique_7613	49	784	1952	ENSP00000437073	375	1134	2055	1.82e-41	835	198	463	174	38
unique_7617	31	396	438	ENSP00000450837	67	399	407	1.52e-18	379	97	223	59	84
unique_7668	600	729	7449	ENSP00000350152	236	364	988	0.004	130	33	96	1	2
unique_7668	600	729	7449	ENSP00000369202	266	394	967	0.005	130	33	96	1	2
unique_7668	600	729	7449	ENSP00000353421	244	372	996	0.005	130	33	96	1	2
unique_7677	20	81	167	ENSP00000317997	822	882	1552	1.53e-05	62	22	39	1	37
unique_7685	824	913	989	ENSP00000247207	512	603	640	0.003	92	27	63	2	9
unique_7695	272	376	658	ENSP00000262455	30	138	407	1.85e-04	111	27	76	8	16
unique_7700	284	390	544	ENSP00000262455	28	135	407	1.62e-11	113	35	67	11	36
unique_7700	159	248	544	ENSP00000262455	40	135	407	1.80e-05	99	26	61	12	36
unique_7710	84	161	237	ENSP00000350152	232	336	988	3.99e-04	105	30	48	27	33
unique_7710	84	161	237	ENSP00000369202	262	366	967	4.63e-04	105	30	48	27	33
unique_7710	84	161	237	ENSP00000353421	240	344	996	4.69e-04	105	30	48	27	33
unique_7715	106	224	602	ENSP00000262455	31	153	407	1.39e-04	125	31	86	8	20
unique_7722	880	1145	1162	ENSP00000478255	385	649	1281	3.13e-57	266	107	158	1	24
unique_7722	868	1126	1162	ENSP00000478255	1016	1275	1281	1.02e-53	264	107	148	9	24
unique_7722	874	1116	1162	ENSP00000497274	1285	1526	1546	3.36e-33	252	84	149	19	24
unique_7722	883	1150	1162	ENSP00000497274	633	883	1546	1.04e-23	273	76	170	27	24
unique_7722	818	1084	1162	ENSP00000354995	24	275	679	2.70e-12	280	69	170	41	23
unique_7756	135	176	1478	ENSP00000350152	50	91	988	0.004	42	14	28	0	3
unique_7759	298	770	774	ENSP00000478255	192	642	1281	1.64e-61	495	162	267	66	61
unique_7759	499	750	774	ENSP00000478255	1033	1267	1281	7.27e-55	254	107	126	21	61
unique_7759	387	744	774	ENSP00000497274	1176	1523	1546	8.74e-38	371	107	228	36	50
unique_7759	539	770	774	ENSP00000497274	656	876	1546	4.67e-25	235	69	149	17	50
unique_7759	501	749	774	ENSP00000354995	77	311	679	2.01e-15	262	72	150	40	32
unique_7760	5163	5487	5664	ENSP00000377492	67	409	726	3.27e-08	368	87	213	68	21
unique_7760	4861	5431	5664	ENSP00000377492	152	698	726	1.65e-07	608	125	385	98	21
unique_7760	4847	5555	5664	ENSP00000377492	44	680	726	5.12e-07	735	154	457	124	21
unique_7760	4360	4840	5664	ENSP00000377492	120	575	726	0.001	496	99	342	55	21
unique_7760	2377	2543	5664	ENSP00000274938	620	772	994	1.55e-07	177	51	92	34	25
unique_7760	2225	2433	5664	ENSP00000274938	639	800	994	1.63e-05	211	60	100	51	25
unique_7760	1943	2102	5664	ENSP00000274938	639	783	994	4.87e-05	166	44	95	27	25
unique_7760	1130	1255	5664	ENSP00000274938	638	772	994	6.88e-05	142	48	71	23	25
unique_7760	2857	3038	5664	ENSP00000274938	624	797	994	8.42e-05	196	54	106	36	25
unique_7760	1865	2065	5664	ENSP00000274938	639	799	994	1.37e-04	201	52	109	40	25
unique_7760	3494	3627	5664	ENSP00000274938	632	732	994	2.62e-04	134	42	59	33	25
unique_7760	2669	2811	5664	ENSP00000274938	637	783	994	4.62e-04	157	45	88	24	25
unique_7760	1801	1983	5664	ENSP00000274938	619	786	994	0.002	192	58	101	33	25
unique_7760	3287	3476	5664	ENSP00000274938	601	772	994	0.004	201	59	102	40	25
unique_7760	5072	5517	5664	ENSP00000437073	1513	1939	2055	6.32e-04	466	106	301	59	8
unique_7785	298	490	555	ENSP00000301178	617	799	895	1.08e-06	201	47	128	26	35
unique_7792	475	629	2672	ENSP00000274938	639	799	994	2.22e-06	164	49	103	12	15
unique_7792	671	834	2672	ENSP00000274938	610	773	994	1.86e-04	180	44	104	32	15
unique_7792	1010	1101	2672	ENSP00000274938	655	754	994	0.001	100	32	60	8	15
unique_7838	1514	1677	3827	ENSP00000274938	616	770	994	2.16e-05	177	56	86	35	24
unique_7838	3326	3459	3827	ENSP00000274938	639	772	994	1.27e-04	140	43	85	12	24
unique_7838	1816	1920	3827	ENSP00000274938	625	729	994	1.43e-04	111	40	59	12	24
unique_7838	2861	2993	3827	ENSP00000274938	650	783	994	4.07e-04	139	47	81	11	24
unique_7838	2917	3074	3827	ENSP00000274938	635	783	994	0.001	174	49	84	41	24
unique_7838	3347	3542	3827	ENSP00000274938	613	782	994	0.001	196	57	113	26	24
unique_7838	3272	3415	3827	ENSP00000274938	653	799	994	0.002	151	48	92	11	24
unique_7838	1787	1914	3827	ENSP00000274938	650	799	994	0.002	152	41	85	26	24
unique_7838	3496	3588	3827	ENSP00000274938	634	713	994	0.005	95	29	49	17	24
unique_7838	2697	2773	3827	ENSP00000274938	654	729	994	0.008	81	28	44	9	24
unique_7846	53	331	600	ENSP00000301891	72	323	551	7.36e-06	289	71	171	47	47
unique_7848	222	425	688	ENSP00000301891	144	347	551	2.92e-07	219	62	127	30	30
unique_7911	90	186	192	ENSP00000317997	820	923	1552	1.74e-04	106	29	66	11	51
unique_7960	1261	1357	2849	ENSP00000355285	18	113	190	0.006	97	24	72	1	3
unique_7967	16	106	128	ENSP00000301178	468	561	895	0.009	98	25	62	11	71
unique_7982	679	954	1147	ENSP00000365351	70	404	495	2.05e-07	350	97	164	89	37
unique_7982	562	681	1147	ENSP00000365351	288	420	495	3.79e-04	142	48	63	31	37
unique_7982	527	808	1147	ENSP00000365351	63	398	495	0.001	353	105	160	88	37
unique_7982	519	612	1147	ENSP00000441561	368	479	635	3.38e-06	116	40	50	26	8
unique_7982	753	872	1147	ENSP00000463651	473	598	1753	1.06e-04	133	43	70	20	30
unique_7982	647	820	1147	ENSP00000463651	478	648	1753	3.44e-04	186	56	103	27	30
unique_7982	519	641	1147	ENSP00000463651	460	596	1753	5.20e-04	141	44	75	22	30
unique_7985	3193	3323	3449	ENSP00000350152	226	346	988	1.03e-05	133	37	82	14	4
unique_7985	3193	3323	3449	ENSP00000353421	234	354	996	1.04e-05	133	37	82	14	4
unique_7985	3193	3323	3449	ENSP00000369202	256	376	967	1.04e-05	133	37	82	14	4
unique_8014	124	232	237	ENSP00000317997	810	925	1552	3.91e-04	117	28	80	9	46
unique_8043	681	776	927	ENSP00000301178	659	758	895	2.60e-06	103	32	61	10	10
unique_8043	665	770	927	ENSP00000257290	789	898	1090	5.42e-06	111	31	74	6	11
unique_8043	682	782	927	ENSP00000414914	605	709	807	1.31e-05	106	31	69	6	11
unique_8064	2267	2346	2412	ENSP00000342838	1160	1242	1371	2.09e-06	83	25	55	3	3
unique_8064	2235	2345	2412	ENSP00000414914	592	711	807	1.93e-05	120	33	78	9	5
unique_8064	3	62	2412	ENSP00000317997	821	880	1552	8.40e-05	60	21	39	0	2
unique_8064	2194	2331	2412	ENSP00000257290	755	898	1090	0.006	147	37	98	12	6
unique_8135	48	125	187	ENSP00000459962	202	293	840	8.07e-04	93	29	48	16	55
unique_8135	96	149	187	ENSP00000459962	173	234	840	0.004	62	23	31	8	55
unique_8161	276	332	647	ENSP00000345785	536	590	592	0.006	57	18	37	2	9
unique_8208	4741	4786	5071	ENSP00000414914	600	644	807	0.002	46	17	28	1	1
unique_8263	1244	1665	2751	ENSP00000377492	200	672	726	0.003	476	103	316	57	15
unique_8302	2750	3113	6671	ENSP00000437073	1455	1885	2055	2.95e-04	455	115	225	115	5
unique_8316	135	237	877	ENSP00000262455	33	138	407	9.49e-13	106	34	69	3	12
unique_8318	3	442	443	ENSP00000234590	3	431	435	0.0	442	273	154	15	99
unique_8335	202	367	602	ENSP00000301891	255	415	551	5.15e-04	167	43	117	7	28
unique_8339	166	232	261	ENSP00000054666	15	81	101	1.44e-08	67	19	48	0	26
unique_8380	717	1012	1317	ENSP00000301178	540	799	895	6.61e-11	305	77	174	54	22
unique_8380	721	1029	1317	ENSP00000490273	242	532	533	4.41e-08	333	76	191	66	23
unique_8380	721	1022	1317	ENSP00000342838	1019	1282	1371	8.81e-08	326	83	157	86	23
unique_8380	721	1012	1317	ENSP00000414914	480	744	807	4.94e-06	316	72	169	75	22
unique_8380	850	1015	1317	ENSP00000257290	815	949	1090	2.79e-04	167	40	94	33	13
unique_8386	738	789	1347	ENSP00000301178	839	889	895	0.005	52	22	29	1	4
unique_8393	2750	2835	3432	ENSP00000369202	321	414	967	0.009	94	24	62	8	3
unique_8393	2750	2835	3432	ENSP00000350152	291	384	988	0.009	94	24	62	8	3
unique_8393	2750	2835	3432	ENSP00000353421	299	392	996	0.009	94	24	62	8	3
