# Supplementary material for: Molecular Mimicry between Toxoplasma gondii B-Cell Epitopes and Neurodevelopmental Proteins: An Immunoinformatic Approach
Source: Biomolecules. 2024 Aug 1;14(8):933. doi: 10.3390/biom14080933 (PMC11352964; doi:10.3390/biom14080933)
Supplement: Supplementary file 1 [file biomolecules-14-00933-s001.zip › Supplemental S2/random/blast-all_methods-hs_surface_random_33-filtered.txt]

unique_87	3	1261	1266	ENSP00000265724	105	1273	1281	0.0	1266	481	681	104	99
unique_129	12	259	283	ENSP00000482642	979	1227	1295	6.36e-14	255	63	179	13	88
unique_129	13	265	283	ENSP00000342838	1015	1276	1371	1.11e-13	270	64	181	25	89
unique_129	13	265	283	ENSP00000303830	1027	1288	1383	1.22e-13	270	64	181	25	89
unique_129	8	266	283	ENSP00000369375	823	1091	1125	5.66e-13	283	65	180	38	92
unique_264	24	144	144	ENSP00000295006	545	665	701	0.004	129	28	85	16	84
unique_277	1	666	666	ENSP00000247207	3	639	640	0.0	668	480	155	33	100
unique_277	5	624	666	ENSP00000506097	30	606	617	0.0	623	377	197	49	93
unique_355	1	267	270	ENSP00000422182	2	268	273	3.52e-104	267	137	130	0	99
unique_355	1	267	270	ENSP00000300408	2	268	273	3.52e-104	267	137	130	0	99
unique_459	23	457	469	ENSP00000327801	22	475	509	2.99e-84	461	168	260	33	93
unique_459	12	343	469	ENSP00000262455	17	366	407	6.60e-30	354	92	236	26	94
unique_459	356	462	469	ENSP00000262455	37	146	407	1.02e-08	111	23	83	5	94
unique_1200	106	706	727	ENSP00000506097	28	601	617	0.0	618	308	249	61	83
unique_1532	12	76	78	ENSP00000454065	461	526	1198	8.00e-04	66	16	49	1	85
unique_1532	11	76	78	ENSP00000454065	497	570	1198	0.008	74	17	49	8	85
unique_2410	1	254	282	ENSP00000303830	1021	1287	1383	1.29e-17	269	59	193	17	90
unique_2410	1	254	282	ENSP00000342838	1009	1275	1371	1.36e-17	269	59	193	17	90
unique_2410	9	249	282	ENSP00000482642	982	1227	1295	2.94e-15	251	61	175	15	85
unique_2410	7	254	282	ENSP00000369375	828	1089	1125	8.58e-13	264	56	190	18	88
unique_2889	1	517	525	ENSP00000265724	162	626	1281	2.28e-43	534	148	300	86	98
unique_2889	275	517	525	ENSP00000265724	1031	1271	1281	6.45e-41	247	85	152	10	98
unique_3841	18	163	168	ENSP00000454065	398	527	1198	7.58e-08	167	42	67	58	87
unique_4007	19	563	567	ENSP00000396460	33	552	574	8.90e-11	575	136	354	85	96
unique_4203	41	286	296	ENSP00000403447	117	440	2004	7.24e-08	328	84	158	86	86
unique_4203	39	292	296	ENSP00000403447	591	857	2004	5.80e-07	284	80	157	47	86
unique_4203	61	276	296	ENSP00000403447	868	1125	2004	2.66e-06	266	73	135	58	86
unique_4203	61	293	296	ENSP00000403447	103	369	2004	4.44e-06	278	75	147	56	86
unique_4203	39	278	296	ENSP00000403447	278	550	2004	1.41e-05	281	76	156	49	86
unique_4203	53	281	296	ENSP00000403447	669	933	2004	1.49e-04	267	72	155	40	86
unique_4203	42	234	296	ENSP00000403447	772	1007	2004	0.004	236	64	129	43	86
unique_4203	40	277	296	ENSP00000403447	440	689	2004	0.005	271	70	147	54	86
unique_4468	18	554	574	ENSP00000396460	21	555	574	0.0	537	296	239	2	94
unique_4643	80	656	666	ENSP00000396460	13	555	574	1.77e-119	578	204	338	36	87
unique_5210	9	296	350	ENSP00000492290	240	529	533	3.93e-11	321	83	174	64	82
unique_5312	8	273	289	ENSP00000422182	4	270	273	1.97e-95	268	137	128	3	92
unique_5312	8	273	289	ENSP00000300408	4	270	273	1.97e-95	268	137	128	3	92
unique_5777	5	104	105	ENSP00000327801	28	132	509	2.60e-12	105	30	70	5	96
unique_5777	15	105	105	ENSP00000327801	382	470	509	1.74e-11	92	31	57	4	96
unique_5801	8	256	294	ENSP00000369375	829	1089	1125	2.15e-15	266	62	182	22	85
unique_5801	6	258	294	ENSP00000342838	1014	1277	1371	2.45e-14	270	69	178	23	86
unique_5801	6	258	294	ENSP00000303830	1026	1289	1383	2.52e-14	270	69	178	23	86
unique_5801	7	251	294	ENSP00000482642	980	1227	1295	9.08e-12	254	60	179	15	83
unique_5801	6	255	294	ENSP00000373574	205	485	504	2.37e-09	298	69	164	65	85
unique_5801	6	257	294	ENSP00000492290	237	494	533	1.41e-08	280	70	160	50	86
unique_6681	228	1544	1544	ENSP00000265724	35	1278	1281	0.0	1347	503	711	133	85
unique_6681	244	835	1544	ENSP00000265724	711	1280	1281	1.12e-103	607	227	328	52	85
unique_6696	239	1253	2156	ENSP00000403447	194	1125	2004	2.26e-14	1080	271	596	213	94
unique_6696	324	1461	2156	ENSP00000403447	24	1079	2004	4.91e-12	1221	301	672	248	94
unique_6696	1105	2086	2156	ENSP00000403447	101	972	2004	8.13e-12	1038	263	553	222	94
unique_6696	841	1898	2156	ENSP00000403447	101	1120	2004	7.81e-11	1167	279	632	256	94
unique_6696	101	725	2156	ENSP00000403447	517	1125	2004	1.43e-09	689	169	376	144	94
unique_6696	852	1985	2156	ENSP00000403447	24	1041	2004	6.09e-07	1210	295	647	268	94
unique_6696	101	1146	2156	ENSP00000403447	160	1161	2004	1.76e-06	1159	276	613	270	94
unique_6696	1640	2089	2156	ENSP00000403447	25	439	2004	1.40e-04	480	120	265	95	94
unique_6696	1368	2118	2156	ENSP00000403447	101	769	2004	0.002	812	206	402	204	94
unique_7032	28	533	545	ENSP00000396460	41	554	574	2.12e-08	555	120	345	90	93
unique_7192	31	375	378	ENSP00000333203	51	367	407	2.72e-21	358	93	211	54	91
unique_7276	20	231	241	ENSP00000369375	862	1089	1125	6.38e-12	236	57	147	32	88
unique_7276	4	232	241	ENSP00000373574	222	462	504	5.02e-10	251	59	160	32	95
unique_7573	41	641	667	ENSP00000247207	8	614	640	0.0	608	395	205	8	90
unique_7573	32	650	667	ENSP00000506097	20	606	617	0.0	625	413	168	44	93
unique_7617	31	396	438	ENSP00000333203	67	399	407	1.42e-18	379	97	223	59	84
unique_7735	23	557	564	ENSP00000381736	18	549	554	0.0	535	383	149	3	95
unique_8135	14	155	187	ENSP00000403447	1599	1740	2004	7.13e-07	147	48	89	10	88
unique_8135	41	177	187	ENSP00000403447	1694	1832	2004	6.60e-04	144	45	87	12	88
unique_8135	40	140	187	ENSP00000403447	1726	1823	2004	0.002	101	35	63	3	88
