# Supplementary material for: Molecular Mimicry between Toxoplasma gondii B-Cell Epitopes and Neurodevelopmental Proteins: An Immunoinformatic Approach
Source: Biomolecules. 2024 Aug 1;14(8):933. doi: 10.3390/biom14080933 (PMC11352964; doi:10.3390/biom14080933)
Supplement: Supplementary file 1 [file biomolecules-14-00933-s001.zip › Supplemental S2/random/blast-all_methods-hs_surface_random_33-protein_ids.txt]

ENSP00000247207
ENSP00000262455
ENSP00000265724
ENSP00000295006
ENSP00000300408
ENSP00000303830
ENSP00000327801
ENSP00000333203
ENSP00000342838
ENSP00000369375
ENSP00000373574
ENSP00000381736
ENSP00000396460
ENSP00000403447
ENSP00000422182
ENSP00000454065
ENSP00000482642
ENSP00000492290
ENSP00000506097
