# Supplementary material for: Molecular Mimicry between Toxoplasma gondii B-Cell Epitopes and Neurodevelopmental Proteins: An Immunoinformatic Approach
Source: Biomolecules. 2024 Aug 1;14(8):933. doi: 10.3390/biom14080933 (PMC11352964; doi:10.3390/biom14080933)
Supplement: Supplementary file 1 [file biomolecules-14-00933-s001.zip › Supplemental S2/random/blast-all_methods-hs_surface_random_33.txt]

unique_2	1470	1592	2375	ENSP00000503116	3	106	449	0.005	123	35	69	19	5
unique_2	1470	1592	2375	ENSP00000355747	3	106	449	0.005	123	35	69	19	5
unique_2	1470	1592	2375	ENSP00000355746	3	106	449	0.005	123	35	69	19	5
unique_9	43	197	541	ENSP00000396460	47	197	574	1.90e-07	159	42	105	12	29
unique_35	370	903	1044	ENSP00000426917	56	561	612	3.92e-55	549	154	337	58	51
unique_35	357	695	1044	ENSP00000263094	1773	2082	2147	2.25e-08	366	93	190	83	32
unique_35	368	541	1044	ENSP00000263094	813	973	2147	3.27e-06	179	43	113	23	32
unique_35	378	538	1044	ENSP00000265724	409	561	1281	2.41e-07	166	42	106	18	21
unique_35	378	592	1044	ENSP00000265724	1052	1255	1281	5.17e-06	222	58	139	25	21
unique_62	152	208	279	ENSP00000482642	1079	1139	1295	5.26e-05	61	19	38	4	20
unique_62	168	221	279	ENSP00000492290	355	412	533	5.90e-04	58	19	35	4	19
unique_62	158	230	279	ENSP00000303830	1142	1211	1383	0.004	75	20	48	7	26
unique_62	158	230	279	ENSP00000342838	1130	1199	1371	0.004	75	20	48	7	26
unique_75	782	1056	1941	ENSP00000265724	409	687	1281	6.00e-17	290	78	186	26	27
unique_75	1611	1737	1941	ENSP00000265724	388	516	1281	1.31e-14	130	44	82	4	27
unique_75	1821	1929	1941	ENSP00000265724	1168	1276	1281	1.60e-14	109	39	70	0	27
unique_75	782	1004	1941	ENSP00000265724	1052	1274	1281	2.78e-14	231	63	152	16	27
unique_75	1818	1927	1941	ENSP00000265724	520	629	1281	1.43e-13	110	38	72	0	27
unique_75	1611	1753	1941	ENSP00000265724	1031	1174	1281	2.22e-12	149	44	94	11	27
unique_75	1615	1722	1941	ENSP00000263094	807	903	2147	6.81e-05	108	27	70	11	10
unique_75	1827	1921	1941	ENSP00000263094	938	1033	2147	1.92e-04	96	32	63	1	10
unique_75	795	1062	1941	ENSP00000426917	75	339	612	2.14e-04	281	58	194	29	14
unique_87	3	1261	1266	ENSP00000265724	105	1273	1281	0.0	1266	481	681	104	99
unique_87	297	560	1266	ENSP00000263094	789	1042	2147	3.46e-12	273	73	172	28	42
unique_87	997	1260	1266	ENSP00000263094	807	1039	2147	3.83e-11	268	66	163	39	42
unique_87	310	512	1266	ENSP00000263094	1790	1985	2147	8.37e-09	208	57	134	17	42
unique_87	1009	1216	1266	ENSP00000263094	1796	1985	2147	7.10e-06	218	53	127	38	42
unique_87	326	597	1266	ENSP00000426917	60	350	612	6.63e-11	301	76	186	39	35
unique_87	1029	1204	1266	ENSP00000426917	77	235	612	1.53e-07	184	48	103	33	35
unique_104	94	260	625	ENSP00000459962	202	384	840	4.51e-04	191	46	113	32	27
unique_104	93	148	625	ENSP00000403447	1633	1689	2004	8.44e-04	57	22	34	1	9
unique_117	123	222	424	ENSP00000482642	1023	1125	1295	1.83e-11	103	33	67	3	24
unique_117	75	222	424	ENSP00000303830	1022	1182	1383	2.18e-07	161	40	108	13	35
unique_117	57	222	424	ENSP00000369375	830	987	1125	2.20e-07	188	45	91	52	39
unique_117	75	222	424	ENSP00000342838	1010	1170	1371	2.21e-07	161	40	108	13	35
unique_117	195	225	424	ENSP00000492290	358	388	533	0.004	31	14	17	0	7
unique_124	97	393	504	ENSP00000381736	134	428	554	4.23e-23	303	79	210	14	59
unique_125	136	172	324	ENSP00000261892	803	840	1100	2.09e-04	38	19	18	1	11
unique_126	79	195	209	ENSP00000422182	57	170	273	3.87e-05	118	27	86	5	56
unique_126	79	195	209	ENSP00000300408	57	170	273	3.87e-05	118	27	86	5	56
unique_129	12	259	283	ENSP00000482642	979	1227	1295	6.36e-14	255	63	179	13	88
unique_129	13	265	283	ENSP00000342838	1015	1276	1371	1.11e-13	270	64	181	25	89
unique_129	13	265	283	ENSP00000303830	1027	1288	1383	1.22e-13	270	64	181	25	89
unique_129	8	266	283	ENSP00000369375	823	1091	1125	5.66e-13	283	65	180	38	92
unique_129	132	259	283	ENSP00000492290	355	513	533	4.88e-06	160	41	86	33	45
unique_129	132	241	283	ENSP00000373574	323	458	504	5.97e-05	137	35	74	28	39
unique_165	234	319	322	ENSP00000317714	206	291	298	2.79e-06	86	22	64	0	27
unique_184	292	387	762	ENSP00000247207	224	318	640	1.38e-06	98	31	62	5	13
unique_184	292	402	762	ENSP00000506097	246	357	617	0.007	113	27	83	3	15
unique_221	278	740	852	ENSP00000327801	21	443	509	2.82e-43	468	121	297	50	54
unique_221	291	391	852	ENSP00000327801	376	473	509	0.001	104	30	65	9	54
unique_221	284	673	852	ENSP00000262455	31	381	407	1.01e-06	403	87	251	65	46
unique_244	21	56	90	ENSP00000329312	104	139	214	3.61e-04	36	14	22	0	40
unique_248	469	493	1129	ENSP00000342838	1190	1215	1371	0.003	26	15	10	1	2
unique_248	469	493	1129	ENSP00000303830	1202	1227	1383	0.003	26	15	10	1	2
unique_264	38	141	144	ENSP00000454065	456	566	1198	1.49e-12	112	34	69	9	74
unique_264	67	144	144	ENSP00000454065	452	525	1198	2.04e-07	78	24	50	4	74
unique_264	24	144	144	ENSP00000295006	545	665	701	0.004	129	28	85	16	84
unique_271	158	709	765	ENSP00000426917	61	578	612	5.31e-63	568	171	331	66	72
unique_271	159	360	765	ENSP00000265724	408	610	1281	5.16e-15	213	66	126	21	29
unique_271	160	378	765	ENSP00000265724	1052	1271	1281	8.17e-13	234	66	139	29	29
unique_271	170	341	765	ENSP00000263094	1819	1983	2147	1.94e-14	174	52	111	11	36
unique_271	96	371	765	ENSP00000263094	777	1025	2147	1.45e-13	284	72	169	43	36
unique_277	1	666	666	ENSP00000247207	3	639	640	0.0	668	480	155	33	100
unique_277	5	624	666	ENSP00000506097	30	606	617	0.0	623	377	197	49	93
unique_349	441	603	693	ENSP00000492290	263	440	533	3.06e-05	181	39	121	21	24
unique_350	225	339	3185	ENSP00000344972	245	345	899	2.26e-04	116	32	68	16	4
unique_350	225	339	3185	ENSP00000353421	253	353	996	3.07e-04	116	32	68	16	4
unique_355	1	267	270	ENSP00000422182	2	268	273	3.52e-104	267	137	130	0	99
unique_355	1	267	270	ENSP00000300408	2	268	273	3.52e-104	267	137	130	0	99
unique_416	26	143	543	ENSP00000263094	306	421	2147	0.006	120	31	83	6	22
unique_442	264	422	583	ENSP00000483552	148	301	795	9.43e-06	178	44	91	43	27
unique_458	37	303	513	ENSP00000482642	979	1225	1295	3.47e-11	275	63	176	36	52
unique_458	29	265	513	ENSP00000369375	819	1043	1125	1.34e-07	254	55	153	46	46
unique_458	7	266	513	ENSP00000303830	993	1242	1383	1.16e-06	277	57	176	44	51
unique_458	7	266	513	ENSP00000342838	981	1230	1371	1.28e-06	277	57	176	44	51
unique_458	38	254	513	ENSP00000492290	238	440	533	1.66e-05	239	54	127	58	42
unique_458	35	254	513	ENSP00000373574	203	408	504	2.16e-05	241	46	139	56	43
unique_459	23	457	469	ENSP00000327801	22	475	509	2.99e-84	461	168	260	33	93
unique_459	12	343	469	ENSP00000262455	17	366	407	6.60e-30	354	92	236	26	94
unique_459	356	462	469	ENSP00000262455	37	146	407	1.02e-08	111	23	83	5	94
unique_487	168	233	636	ENSP00000380963	45	112	161	6.57e-04	68	23	43	2	10
unique_498	64	141	497	ENSP00000411355	27	111	1307	0.008	87	29	47	11	16
unique_506	219	640	758	ENSP00000403447	712	1089	2004	8.01e-11	437	112	251	74	61
unique_506	214	637	758	ENSP00000403447	410	755	2004	4.83e-07	437	101	232	104	61
unique_506	218	658	758	ENSP00000403447	337	731	2004	6.50e-07	468	114	254	100	61
unique_506	197	636	758	ENSP00000403447	548	966	2004	1.12e-06	472	116	271	85	61
unique_532	473	628	672	ENSP00000303830	1149	1300	1383	1.33e-04	166	44	98	24	23
unique_532	473	628	672	ENSP00000342838	1137	1288	1371	1.66e-04	166	44	98	24	23
unique_547	279	300	478	ENSP00000411355	848	869	1307	2.45e-04	22	15	7	0	5
unique_547	216	346	478	ENSP00000400010	1159	1307	1338	5.10e-04	153	37	90	26	27
unique_549	32	123	143	ENSP00000432927	319	409	825	0.005	97	26	60	11	64
unique_567	33	237	407	ENSP00000482642	980	1185	1295	1.09e-05	212	45	154	13	50
unique_567	33	296	407	ENSP00000303830	1027	1292	1383	1.29e-05	285	55	190	40	65
unique_567	33	296	407	ENSP00000342838	1015	1280	1371	1.52e-05	285	55	190	40	65
unique_567	119	260	407	ENSP00000369375	935	1067	1125	1.18e-04	150	40	85	25	35
unique_567	25	201	407	ENSP00000492290	230	409	533	3.08e-04	194	45	118	31	43
unique_568	142	354	559	ENSP00000403447	1580	1786	2004	1.89e-04	216	68	136	12	43
unique_568	116	255	559	ENSP00000403447	1668	1791	2004	5.29e-04	140	49	75	16	43
unique_592	96	126	272	ENSP00000509229	142	172	644	0.002	31	13	18	0	11
unique_598	203	1372	2159	ENSP00000403447	102	1161	2004	1.08e-77	1216	358	656	202	60
unique_598	358	1294	2159	ENSP00000403447	35	1000	2004	4.95e-62	1058	290	555	213	60
unique_598	1182	1501	2159	ENSP00000403447	29	349	2004	1.05e-19	354	104	183	67	60
unique_598	1226	1321	2159	ENSP00000360764	108	194	274	5.54e-06	99	34	50	15	23
unique_598	532	626	2159	ENSP00000360764	110	194	274	1.85e-05	98	37	45	16	23
unique_598	921	1001	2159	ENSP00000360764	112	177	274	0.002	81	29	37	15	23
unique_598	1411	1465	2159	ENSP00000360764	123	176	274	0.002	58	24	27	7	23
unique_598	242	303	2159	ENSP00000360764	122	174	274	0.003	63	24	28	11	23
unique_598	290	346	2159	ENSP00000360764	123	176	274	0.003	59	24	28	7	23
unique_598	463	520	2159	ENSP00000360764	123	176	274	0.005	61	24	27	10	23
unique_598	760	817	2159	ENSP00000398893	130	185	294	0.001	60	24	30	6	5
unique_598	1258	1300	2159	ENSP00000398893	143	184	294	0.002	45	19	21	5	5
unique_598	509	553	2159	ENSP00000383276	813	856	1247	0.002	45	20	24	1	4
unique_598	554	594	2159	ENSP00000383276	817	856	1247	0.007	41	19	21	1	4
unique_598	509	553	2159	ENSP00000386126	1013	1056	1447	0.002	45	20	24	1	4
unique_598	554	594	2159	ENSP00000386126	1017	1056	1447	0.006	41	19	21	1	4
unique_626	305	375	1602	ENSP00000381204	64	138	209	0.005	75	20	51	4	4
unique_634	49	119	156	ENSP00000479753	543	613	652	0.010	71	17	54	0	46
unique_654	30	204	324	ENSP00000489143	69	273	421	0.001	219	59	102	58	54
unique_654	59	232	324	ENSP00000312082	543	731	1060	0.003	192	54	117	21	54
unique_657	704	964	983	ENSP00000369375	818	1092	1125	1.09e-17	290	70	176	44	27
unique_657	716	975	983	ENSP00000482642	982	1246	1295	1.84e-12	271	57	197	17	26
unique_657	699	965	983	ENSP00000303830	1012	1291	1383	8.43e-12	285	70	192	23	27
unique_657	699	965	983	ENSP00000342838	1000	1279	1371	1.04e-11	285	70	192	23	27
unique_657	710	970	983	ENSP00000373574	202	495	504	2.88e-11	303	72	180	51	27
unique_657	712	964	983	ENSP00000492290	236	521	533	4.35e-11	301	77	161	63	26
unique_664	7	122	547	ENSP00000396460	29	148	574	1.84e-08	120	31	85	4	21
unique_665	159	297	366	ENSP00000369375	926	1054	1125	3.29e-08	142	46	80	16	38
unique_665	39	311	366	ENSP00000303830	1027	1267	1383	1.30e-07	283	65	166	52	75
unique_665	39	311	366	ENSP00000342838	1015	1255	1371	1.37e-07	283	65	166	52	75
unique_665	182	274	366	ENSP00000492290	339	440	533	1.06e-06	107	34	54	19	25
unique_665	134	272	366	ENSP00000373574	272	406	504	8.11e-06	155	43	76	36	38
unique_665	181	283	366	ENSP00000482642	1086	1184	1295	0.001	112	31	59	22	28
unique_709	1425	1498	1501	ENSP00000459962	628	699	840	7.02e-04	74	19	53	2	5
unique_764	13	112	237	ENSP00000369001	571	657	805	0.002	102	28	57	17	42
unique_799	28	136	594	ENSP00000362774	537	638	1192	0.001	109	25	77	7	18
unique_820	78	150	359	ENSP00000384126	314	391	663	6.22e-04	78	30	43	5	20
unique_868	341	434	1157	ENSP00000403447	1700	1791	2004	1.62e-06	94	35	57	2	29
unique_868	267	598	1157	ENSP00000403447	1501	1824	2004	0.004	362	96	198	68	29
unique_872	421	479	2030	ENSP00000362774	12	74	1192	4.87e-05	65	20	37	8	3
unique_880	374	560	612	ENSP00000263094	824	1022	2147	3.77e-08	211	59	116	36	55
unique_880	113	262	612	ENSP00000263094	834	975	2147	1.26e-04	161	40	91	30	55
unique_880	385	509	612	ENSP00000263094	1821	1961	2147	0.001	142	40	84	18	55
unique_880	353	549	612	ENSP00000265724	393	610	1281	3.81e-08	229	58	128	43	61
unique_880	111	289	612	ENSP00000265724	418	592	1281	8.15e-07	189	48	117	24	61
unique_880	111	289	612	ENSP00000265724	1061	1237	1281	5.89e-06	198	49	109	40	61
unique_880	360	548	612	ENSP00000265724	1042	1247	1281	1.11e-04	219	53	123	43	61
unique_880	389	532	612	ENSP00000426917	78	244	612	0.006	169	41	101	27	24
unique_886	969	1096	1387	ENSP00000369375	829	971	1125	3.51e-09	146	44	81	21	9
unique_886	1209	1290	1387	ENSP00000303830	1170	1254	1383	3.97e-04	86	25	56	5	6
unique_886	1209	1290	1387	ENSP00000342838	1158	1242	1371	4.00e-04	86	25	56	5	6
unique_896	326	427	511	ENSP00000403447	1183	1285	2004	4.36e-10	111	40	54	17	47
unique_896	216	346	511	ENSP00000403447	1180	1284	2004	7.36e-06	141	42	53	46	47
unique_896	186	240	511	ENSP00000403447	1226	1285	2004	1.87e-04	62	24	29	9	47
unique_902	26	77	78	ENSP00000381237	84	134	427	0.002	52	14	37	1	67
unique_902	26	77	78	ENSP00000501423	84	134	395	0.003	52	14	37	1	67
unique_914	60	513	824	ENSP00000247207	9	381	640	3.29e-15	455	103	269	83	55
unique_914	498	617	824	ENSP00000506097	465	587	617	0.001	128	33	82	13	36
unique_914	57	234	824	ENSP00000506097	29	198	617	0.003	186	43	119	24	36
unique_917	218	454	615	ENSP00000381736	182	416	554	4.53e-16	253	70	149	34	39
unique_928	96	589	621	ENSP00000327801	33	472	509	6.83e-45	498	122	314	62	80
unique_928	504	594	621	ENSP00000327801	44	136	509	1.51e-14	94	35	55	4	80
unique_928	99	246	621	ENSP00000262455	41	191	407	3.72e-09	154	41	104	9	46
unique_928	485	620	621	ENSP00000262455	31	169	407	1.48e-05	144	30	101	13	46
unique_1002	414	592	877	ENSP00000344972	196	382	899	0.005	206	57	103	46	20
unique_1002	414	592	877	ENSP00000353421	204	390	996	0.008	206	57	103	46	20
unique_1025	194	222	1416	ENSP00000362774	411	440	1192	1.26e-04	30	19	10	1	2
unique_1053	201	304	310	ENSP00000403447	1716	1819	2004	2.21e-09	104	38	66	0	46
unique_1053	167	304	310	ENSP00000403447	1646	1786	2004	2.79e-07	144	45	90	9	46
unique_1053	215	310	310	ENSP00000403447	1583	1692	2004	0.001	110	32	64	14	46
unique_1053	221	301	310	ENSP00000459962	204	306	840	2.88e-07	103	35	46	22	26
unique_1068	766	936	1063	ENSP00000483552	137	301	795	9.97e-06	188	43	105	40	16
unique_1079	1034	1085	1157	ENSP00000205948	21	72	346	0.010	52	15	37	0	4
unique_1114	119	196	272	ENSP00000344972	232	336	899	4.69e-04	105	30	48	27	29
unique_1114	119	196	272	ENSP00000353421	240	344	996	6.70e-04	105	30	48	27	29
unique_1124	423	510	1765	ENSP00000303830	1202	1280	1383	0.004	90	26	51	13	5
unique_1124	423	510	1765	ENSP00000342838	1190	1268	1371	0.005	90	26	51	13	5
unique_1189	235	465	517	ENSP00000426917	61	284	612	3.09e-13	240	66	149	25	45
unique_1189	236	501	517	ENSP00000265724	408	663	1281	9.49e-12	279	76	167	36	51
unique_1189	237	446	517	ENSP00000265724	1052	1251	1281	5.71e-10	219	59	132	28	51
unique_1189	241	460	517	ENSP00000263094	1813	2018	2147	6.61e-08	221	55	150	16	49
unique_1189	207	451	517	ENSP00000263094	792	1021	2147	1.54e-07	248	62	165	21	49
unique_1200	104	675	727	ENSP00000247207	3	584	640	0.0	587	300	267	20	79
unique_1200	106	706	727	ENSP00000506097	28	601	617	0.0	618	308	249	61	83
unique_1208	142	435	559	ENSP00000381736	128	417	554	1.58e-18	305	80	199	26	53
unique_1217	586	677	745	ENSP00000303830	1140	1230	1383	0.005	100	29	54	17	12
unique_1217	586	677	745	ENSP00000342838	1128	1218	1371	0.006	100	29	54	17	12
unique_1279	159	192	821	ENSP00000362774	409	440	1192	0.003	34	16	16	2	10
unique_1279	89	132	821	ENSP00000362774	411	454	1192	0.003	45	18	25	2	10
unique_1339	365	453	537	ENSP00000342838	1127	1217	1371	0.010	94	22	64	8	17
unique_1350	34	362	567	ENSP00000461086	22	341	416	5.76e-24	338	88	223	27	58
unique_1433	309	497	534	ENSP00000303830	1106	1287	1383	1.79e-09	199	49	123	27	35
unique_1433	309	497	534	ENSP00000342838	1094	1275	1371	1.98e-09	199	49	123	27	35
unique_1433	338	501	534	ENSP00000369375	942	1093	1125	8.99e-05	173	45	98	30	31
unique_1447	177	339	395	ENSP00000462597	19	197	302	7.48e-08	182	47	113	22	41
unique_1488	3	383	817	ENSP00000247207	8	382	640	6.16e-52	383	121	252	10	47
unique_1488	1	645	817	ENSP00000506097	29	568	617	1.57e-48	656	167	362	127	79
unique_1498	143	289	313	ENSP00000353421	204	332	996	0.001	148	41	87	20	47
unique_1500	56	128	381	ENSP00000401020	431	505	552	0.001	79	27	42	10	19
unique_1531	159	316	349	ENSP00000261892	670	849	1100	0.009	188	42	108	38	45
unique_1532	12	76	78	ENSP00000454065	461	526	1198	8.00e-04	66	16	49	1	85
unique_1532	11	76	78	ENSP00000454065	497	570	1198	0.008	74	17	49	8	85
unique_1584	209	601	808	ENSP00000318585	75	420	502	5.16e-07	413	89	237	87	49
unique_1584	440	601	808	ENSP00000403685	205	376	458	1.18e-05	176	47	111	18	20
unique_1588	208	252	359	ENSP00000382814	185	227	553	0.001	45	19	24	2	13
unique_1588	208	252	359	ENSP00000301678	185	227	553	0.001	45	19	24	2	13
unique_1617	155	323	716	ENSP00000403447	446	598	2004	3.79e-11	171	50	101	20	65
unique_1617	155	603	716	ENSP00000403447	243	631	2004	2.44e-09	460	110	268	82	65
unique_1617	199	331	716	ENSP00000403447	905	1021	2004	2.07e-07	134	40	76	18	65
unique_1617	148	591	716	ENSP00000403447	28	468	2004	2.88e-07	490	123	272	95	65
unique_1617	140	323	716	ENSP00000403447	310	484	2004	2.22e-05	192	54	113	25	65
unique_1617	172	234	716	ENSP00000403447	1031	1091	2004	0.005	67	24	33	10	65
unique_1624	132	312	461	ENSP00000403447	1634	1810	2004	2.22e-12	182	60	116	6	53
unique_1624	68	221	461	ENSP00000403447	1638	1787	2004	1.37e-09	154	46	104	4	53
unique_1624	202	278	461	ENSP00000459962	203	294	840	0.003	92	25	52	15	17
unique_1631	303	473	565	ENSP00000403447	939	1095	2004	2.00e-04	172	43	113	16	32
unique_1631	379	483	565	ENSP00000403447	394	487	2004	3.33e-04	110	38	51	21	32
unique_1662	69	312	762	ENSP00000482642	981	1237	1295	1.89e-16	259	64	178	17	32
unique_1662	65	310	762	ENSP00000369375	825	1088	1125	6.42e-14	268	63	179	26	32
unique_1662	66	255	762	ENSP00000373574	204	408	504	1.03e-12	213	55	127	31	25
unique_1662	70	318	762	ENSP00000303830	1029	1300	1383	1.84e-12	279	67	175	37	33
unique_1662	70	318	762	ENSP00000342838	1017	1288	1371	2.12e-12	279	67	175	37	33
unique_1662	70	255	762	ENSP00000492290	240	440	533	2.27e-09	212	54	121	37	24
unique_1667	513	574	1250	ENSP00000501423	1	57	395	0.010	64	20	35	9	5
unique_1681	521	622	774	ENSP00000492198	165	269	836	4.31e-04	113	30	64	19	13
unique_1689	482	591	800	ENSP00000482642	998	1110	1295	0.010	115	24	84	7	14
unique_1710	107	663	793	ENSP00000426917	3	529	612	2.39e-55	569	150	365	54	70
unique_1710	164	380	793	ENSP00000265724	1052	1269	1281	1.70e-10	229	62	144	23	29
unique_1710	149	365	793	ENSP00000265724	396	611	1281	2.15e-08	233	63	137	33	29
unique_1710	172	381	793	ENSP00000263094	1817	2018	2147	6.66e-10	212	57	143	12	27
unique_1710	168	371	793	ENSP00000263094	827	1022	2147	2.50e-09	211	63	126	22	27
unique_1727	138	392	674	ENSP00000403447	399	616	2004	1.16e-13	263	84	126	53	44
unique_1727	133	251	674	ENSP00000403447	515	615	2004	6.87e-06	119	40	61	18	44
unique_1727	104	364	674	ENSP00000403447	113	359	2004	1.75e-05	300	78	130	92	44
unique_1727	194	402	674	ENSP00000403447	906	1089	2004	3.09e-05	221	66	106	49	44
unique_1727	285	321	674	ENSP00000353013	262	297	491	4.95e-04	37	17	19	1	5
unique_1727	158	220	674	ENSP00000360764	123	177	274	8.79e-04	63	21	34	8	20
unique_1727	267	336	674	ENSP00000360764	137	200	274	0.002	70	24	40	6	20
unique_1727	215	252	674	ENSP00000386126	501	537	1447	0.002	38	17	20	1	9
unique_1727	221	273	674	ENSP00000386126	264	311	1447	0.005	54	22	25	7	9
unique_1727	215	252	674	ENSP00000383276	429	465	1247	0.002	38	17	20	1	9
unique_1727	221	273	674	ENSP00000383276	192	239	1247	0.006	54	22	25	7	9
unique_1727	158	221	674	ENSP00000398893	130	185	294	0.002	64	20	36	8	9
unique_1728	33	113	193	ENSP00000263094	1122	1211	2147	0.003	91	29	51	11	42
unique_1731	3197	3332	3593	ENSP00000265724	1033	1173	1281	9.33e-12	142	41	94	7	10
unique_1731	3197	3326	3593	ENSP00000265724	390	522	1281	1.18e-08	133	38	92	3	10
unique_1731	3446	3578	3593	ENSP00000265724	491	623	1281	4.84e-08	135	39	92	4	10
unique_1731	3483	3586	3593	ENSP00000265724	1175	1277	1281	2.76e-07	105	36	66	3	10
unique_1731	1932	2006	3593	ENSP00000265724	470	545	1281	2.47e-05	76	27	48	1	10
unique_1731	1931	2006	3593	ENSP00000265724	1112	1190	1281	5.49e-05	79	25	51	3	10
unique_1731	3214	3285	3593	ENSP00000263094	822	893	2147	0.007	73	27	44	2	2
unique_1741	1880	1932	2302	ENSP00000286614	291	340	608	0.005	53	20	30	3	2
unique_1745	1672	1764	1882	ENSP00000353731	624	716	767	5.09e-13	95	38	53	4	16
unique_1745	530	646	1882	ENSP00000353731	99	233	767	3.28e-06	135	33	84	18	16
unique_1745	1429	1514	1882	ENSP00000353731	537	619	767	0.004	87	30	52	5	16
unique_1755	89	151	172	ENSP00000283243	691	751	1464	1.01e-05	63	20	41	2	37
unique_1755	89	131	172	ENSP00000283243	1134	1176	1464	0.008	43	15	28	0	37
unique_1755	89	155	172	ENSP00000347140	197	250	312	2.76e-05	67	23	31	13	39
unique_1755	87	133	172	ENSP00000432876	138	185	248	0.002	48	14	33	1	27
unique_1755	39	151	172	ENSP00000446003	90	168	217	0.009	114	27	51	36	66
unique_1755	39	151	172	ENSP00000240618	90	168	217	0.009	114	27	51	36	66
unique_1756	488	587	1716	ENSP00000443909	175	273	467	0.005	104	30	65	9	6
unique_1807	201	360	3282	ENSP00000344972	185	332	899	3.34e-06	164	47	97	20	5
unique_1811	23	119	592	ENSP00000261892	736	849	1100	5.97e-04	118	41	52	25	16
unique_1848	31	245	342	ENSP00000369375	822	1054	1125	2.07e-22	234	68	146	20	63
unique_1848	39	246	342	ENSP00000482642	982	1198	1295	4.13e-15	221	56	148	17	61
unique_1848	39	223	342	ENSP00000303830	1029	1229	1383	2.20e-14	203	52	131	20	54
unique_1848	39	223	342	ENSP00000342838	1017	1217	1371	2.38e-14	203	52	131	20	54
unique_1848	39	223	342	ENSP00000492290	240	440	533	4.04e-10	213	55	118	40	54
unique_1848	94	310	342	ENSP00000373574	259	501	504	3.83e-05	257	57	146	54	63
unique_1850	1207	1408	1884	ENSP00000265724	1052	1259	1281	3.38e-11	221	57	132	32	12
unique_1850	1188	1386	1884	ENSP00000265724	387	593	1281	4.99e-10	217	60	129	28	12
unique_1850	1211	1382	1884	ENSP00000263094	1813	1985	2147	2.74e-07	195	57	93	45	9
unique_1866	1417	1454	1618	ENSP00000502789	24	65	249	0.007	42	18	20	4	2
unique_1866	1417	1454	1618	ENSP00000363079	24	65	249	0.007	42	18	20	4	2
unique_1925	1458	1586	2888	ENSP00000344972	212	334	899	0.001	138	38	76	24	4
unique_1926	1388	1664	1671	ENSP00000482642	1003	1250	1295	3.61e-20	281	77	167	37	17
unique_1926	1388	1652	1671	ENSP00000369375	850	1092	1125	1.83e-19	286	85	137	64	16
unique_1926	1375	1650	1671	ENSP00000303830	1039	1291	1383	2.94e-16	287	74	168	45	17
unique_1926	1375	1650	1671	ENSP00000342838	1027	1279	1371	4.11e-16	287	74	168	45	17
unique_1926	1389	1593	1671	ENSP00000492290	257	445	533	5.72e-13	230	64	100	66	12
unique_1926	1390	1652	1671	ENSP00000373574	226	492	504	8.27e-12	307	79	144	84	16
unique_1938	508	587	5381	ENSP00000344972	253	334	899	0.005	84	25	53	6	1
unique_1938	508	587	5381	ENSP00000353421	261	342	996	0.006	84	25	53	6	1
unique_1944	991	1190	1371	ENSP00000492290	234	443	533	7.36e-08	225	61	124	40	15
unique_1944	997	1139	1371	ENSP00000482642	982	1125	1295	3.03e-06	152	42	93	17	10
unique_1944	1099	1187	1371	ENSP00000303830	1142	1229	1383	5.66e-06	89	24	64	1	6
unique_1944	1099	1187	1371	ENSP00000342838	1130	1217	1371	6.42e-06	89	24	64	1	6
unique_1944	1040	1188	1371	ENSP00000369375	872	1032	1125	2.19e-05	175	45	90	40	11
unique_1944	997	1190	1371	ENSP00000373574	208	411	504	0.008	219	57	122	40	14
unique_1954	66	171	643	ENSP00000384126	471	573	663	3.03e-04	107	38	64	5	21
unique_1954	66	197	643	ENSP00000384126	320	456	663	3.41e-04	142	46	81	15	21
unique_1961	211	1037	1037	ENSP00000405088	82	754	755	1.59e-86	837	228	435	174	80
unique_1961	589	1037	1037	ENSP00000420389	344	750	751	4.69e-57	458	142	256	60	56
unique_1961	215	346	1037	ENSP00000420389	59	157	751	1.10e-08	132	37	62	33	56
unique_1961	589	1037	1037	ENSP00000417079	344	750	751	4.69e-57	458	142	256	60	56
unique_1961	215	346	1037	ENSP00000417079	59	157	751	1.10e-08	132	37	62	33	56
unique_1966	207	312	1718	ENSP00000312082	599	716	1060	0.005	120	40	64	16	6
unique_1974	193	296	454	ENSP00000403447	1668	1771	2004	0.001	106	39	63	4	24
unique_1974	188	244	454	ENSP00000403447	1763	1819	2004	0.005	57	21	36	0	24
unique_1985	394	670	793	ENSP00000482642	982	1253	1295	1.54e-08	304	68	177	59	35
unique_1985	394	615	793	ENSP00000373574	208	408	504	3.26e-07	233	61	129	43	28
unique_1985	394	615	793	ENSP00000369375	830	1031	1125	6.06e-07	232	53	139	40	28
unique_1985	392	700	793	ENSP00000492290	238	500	533	2.16e-05	326	71	175	80	39
unique_1985	494	651	793	ENSP00000303830	1123	1266	1383	4.42e-04	162	39	101	22	20
unique_1985	494	651	793	ENSP00000342838	1111	1254	1371	4.73e-04	162	39	101	22	20
unique_2032	150	191	708	ENSP00000317714	108	147	298	0.004	42	17	23	2	6
unique_2044	261	478	7897	ENSP00000344972	196	383	899	0.001	226	55	125	46	3
unique_2044	261	478	7897	ENSP00000353421	204	391	996	0.001	226	55	125	46	3
unique_2087	5	134	301	ENSP00000403447	498	620	2004	2.50e-12	133	42	78	13	58
unique_2087	13	179	301	ENSP00000403447	432	584	2004	7.00e-09	169	53	98	18	58
unique_2087	17	134	301	ENSP00000403447	352	468	2004	8.90e-09	126	42	67	17	58
unique_2087	32	134	301	ENSP00000403447	906	999	2004	5.97e-07	104	33	60	11	58
unique_2087	9	134	301	ENSP00000403447	268	386	2004	3.72e-06	131	37	77	17	58
unique_2087	13	179	301	ENSP00000403447	194	350	2004	1.35e-05	172	48	104	20	58
unique_2087	68	139	301	ENSP00000360764	111	173	274	1.21e-07	72	27	36	9	24
unique_2087	80	129	301	ENSP00000383276	412	464	1247	0.006	53	19	31	3	17
unique_2087	80	129	301	ENSP00000386126	484	536	1447	0.008	53	19	31	3	17
unique_2091	528	735	2202	ENSP00000448517	74	295	444	1.99e-12	226	57	147	22	9
unique_2091	528	735	2202	ENSP00000339157	74	295	444	1.99e-12	226	57	147	22	9
unique_2140	1201	1285	2079	ENSP00000381204	53	136	209	0.008	85	23	61	1	4
unique_2169	209	372	441	ENSP00000327801	272	433	509	7.82e-14	169	44	113	12	37
unique_2169	300	368	441	ENSP00000327801	17	86	509	3.23e-06	71	26	42	3	37
unique_2230	1231	1282	3269	ENSP00000303830	1138	1186	1383	0.005	52	17	32	3	2
unique_2230	1231	1282	3269	ENSP00000342838	1126	1174	1371	0.006	52	17	32	3	2
unique_2231	364	401	445	ENSP00000509229	141	177	644	0.004	38	16	21	1	9
unique_2232	2136	2253	3156	ENSP00000344972	219	341	899	6.93e-04	128	37	76	15	4
unique_2232	2136	2253	3156	ENSP00000353421	227	349	996	8.15e-04	128	37	76	15	4
unique_2274	7	46	102	ENSP00000362774	411	450	1192	2.03e-04	41	17	22	2	39
unique_2275	108	158	918	ENSP00000362774	405	460	1192	0.003	57	23	27	7	6
unique_2308	81	109	364	ENSP00000362774	412	440	1192	3.06e-04	29	15	14	0	8
unique_2311	310	454	1291	ENSP00000303830	1083	1223	1383	2.61e-05	146	36	104	6	11
unique_2311	310	454	1291	ENSP00000342838	1071	1211	1371	3.27e-05	146	36	104	6	11
unique_2311	311	410	1291	ENSP00000369375	883	984	1125	1.37e-04	107	30	65	12	8
unique_2311	386	450	1291	ENSP00000492290	358	413	533	0.001	65	18	38	9	5
unique_2325	286	588	642	ENSP00000318585	81	409	502	9.33e-14	347	84	201	62	47
unique_2325	286	609	642	ENSP00000403685	81	385	458	8.70e-07	355	81	193	81	50
unique_2341	502	651	1744	ENSP00000369375	819	985	1125	3.01e-06	170	47	100	23	9
unique_2341	1213	1260	1744	ENSP00000492290	400	459	533	0.002	61	25	22	14	3
unique_2374	181	394	3194	ENSP00000369375	818	1050	1125	3.67e-11	245	66	136	43	7
unique_2374	194	376	3194	ENSP00000492290	240	440	533	8.63e-09	217	57	110	50	6
unique_2374	194	393	3194	ENSP00000303830	1029	1247	1383	9.28e-09	223	56	140	27	6
unique_2374	194	393	3194	ENSP00000342838	1017	1235	1371	1.38e-08	223	56	140	27	6
unique_2374	194	384	3194	ENSP00000482642	982	1183	1295	1.72e-08	206	54	133	19	6
unique_2405	1	265	478	ENSP00000303830	1021	1288	1383	1.76e-11	280	65	188	27	55
unique_2405	1	265	478	ENSP00000342838	1009	1276	1371	1.92e-11	280	65	188	27	55
unique_2405	58	264	478	ENSP00000369375	872	1089	1125	2.05e-09	225	51	149	25	43
unique_2405	41	259	478	ENSP00000482642	1004	1227	1295	2.49e-09	236	58	149	29	46
unique_2405	82	208	478	ENSP00000492290	304	441	533	7.03e-07	146	37	82	27	27
unique_2405	82	208	478	ENSP00000373574	272	409	504	1.96e-04	143	37	85	21	27
unique_2407	2	195	296	ENSP00000369375	825	1033	1125	5.00e-13	215	58	130	27	66
unique_2407	9	195	296	ENSP00000482642	982	1176	1295	2.14e-12	200	54	128	18	63
unique_2407	1	212	296	ENSP00000342838	1009	1236	1371	2.14e-11	230	55	155	20	72
unique_2407	1	212	296	ENSP00000303830	1021	1248	1383	2.41e-11	230	55	155	20	72
unique_2407	1	209	296	ENSP00000492290	232	455	533	1.31e-10	236	68	129	39	71
unique_2407	6	196	296	ENSP00000373574	205	416	504	1.68e-06	218	60	125	33	65
unique_2410	1	254	282	ENSP00000303830	1021	1287	1383	1.29e-17	269	59	193	17	90
unique_2410	1	254	282	ENSP00000342838	1009	1275	1371	1.36e-17	269	59	193	17	90
unique_2410	9	249	282	ENSP00000482642	982	1227	1295	2.94e-15	251	61	175	15	85
unique_2410	7	254	282	ENSP00000369375	828	1089	1125	8.58e-13	264	56	190	18	88
unique_2410	6	204	282	ENSP00000373574	205	426	504	2.37e-11	233	56	132	45	71
unique_2410	9	197	282	ENSP00000492290	240	441	533	3.20e-11	212	51	128	33	67
unique_2440	756	996	1076	ENSP00000403447	432	654	2004	5.29e-13	249	77	138	34	50
unique_2440	265	488	1076	ENSP00000403447	484	686	2004	3.92e-12	233	73	121	39	50
unique_2440	756	950	1076	ENSP00000403447	314	503	2004	1.34e-06	208	60	117	31	50
unique_2440	309	502	1076	ENSP00000403447	314	497	2004	2.97e-06	200	55	123	22	50
unique_2440	289	438	1076	ENSP00000403447	340	480	2004	2.12e-05	159	48	84	27	50
unique_2440	855	1054	1076	ENSP00000403447	135	348	2004	9.95e-05	238	59	117	62	50
unique_2440	330	472	1076	ENSP00000403447	951	1080	2004	2.14e-04	149	44	80	25	50
unique_2440	859	949	1076	ENSP00000403447	988	1076	2004	4.28e-04	96	32	52	12	50
unique_2440	290	421	1076	ENSP00000403447	715	836	2004	8.85e-04	138	41	75	22	50
unique_2440	854	950	1076	ENSP00000403447	907	996	2004	0.002	101	31	55	15	50
unique_2440	333	422	1076	ENSP00000403447	143	227	2004	0.003	96	33	46	17	50
unique_2440	271	472	1076	ENSP00000403447	593	798	2004	0.003	230	55	123	52	50
unique_2440	333	391	1076	ENSP00000398893	130	185	294	1.98e-08	60	26	29	5	15
unique_2440	904	961	1076	ENSP00000398893	130	183	294	4.97e-05	58	22	32	4	15
unique_2440	374	433	1076	ENSP00000398893	130	185	294	2.31e-04	61	22	33	6	15
unique_2440	314	390	1076	ENSP00000360764	101	177	274	3.01e-07	82	31	41	10	13
unique_2440	374	426	1076	ENSP00000360764	123	172	274	7.25e-04	54	19	30	5	13
unique_2440	778	803	1076	ENSP00000360764	152	177	274	0.007	26	15	11	0	13
unique_2440	876	907	1076	ENSP00000386126	504	537	1447	5.81e-05	34	18	14	2	3
unique_2440	876	907	1076	ENSP00000383276	432	465	1247	6.75e-05	34	18	14	2	3
unique_2440	365	394	1076	ENSP00000353013	262	291	491	4.92e-04	30	16	14	0	3
unique_2448	138	199	267	ENSP00000509229	142	196	644	0.001	62	20	35	7	23
unique_2500	390	468	2187	ENSP00000381204	38	127	209	0.008	90	24	55	11	4
unique_2541	8	300	1405	ENSP00000482642	981	1275	1295	6.33e-20	306	81	201	24	21
unique_2541	1	245	1405	ENSP00000303830	1021	1282	1383	4.96e-16	269	72	166	31	17
unique_2541	1	245	1405	ENSP00000342838	1009	1270	1371	7.94e-16	269	72	166	31	17
unique_2541	2	251	1405	ENSP00000373574	201	487	504	6.65e-14	298	76	163	59	18
unique_2541	8	243	1405	ENSP00000369375	829	1082	1125	1.08e-13	264	71	155	38	17
unique_2541	1	194	1405	ENSP00000492290	232	440	533	1.92e-11	222	61	120	41	14
unique_2557	191	224	817	ENSP00000362774	411	445	1192	0.002	35	16	18	1	8
unique_2557	113	143	817	ENSP00000362774	411	440	1192	0.006	31	16	14	1	8
unique_2561	523	562	1198	ENSP00000362774	411	450	1192	0.005	40	14	26	0	3
unique_2569	301	412	544	ENSP00000354823	371	484	963	3.45e-04	116	33	77	6	21
unique_2569	301	412	544	ENSP00000434949	270	383	841	3.49e-04	116	33	77	6	21
unique_2569	301	412	544	ENSP00000436323	317	430	880	3.61e-04	116	33	77	6	21
unique_2569	301	412	544	ENSP00000434672	48	161	617	4.41e-04	116	33	77	6	21
unique_2570	147	203	221	ENSP00000454065	470	526	1198	4.15e-04	57	18	39	0	26
unique_2585	468	872	1113	ENSP00000265724	147	491	1281	1.26e-30	409	113	228	68	48
unique_2585	977	1100	1113	ENSP00000265724	502	623	1281	1.01e-28	125	62	59	4	48
unique_2585	974	1103	1113	ENSP00000265724	1144	1271	1281	3.86e-27	130	61	67	2	48
unique_2585	790	872	1113	ENSP00000265724	1052	1134	1281	5.02e-20	83	43	40	0	48
unique_2585	468	655	1113	ENSP00000265724	788	994	1281	7.95e-06	210	52	133	25	48
unique_2585	1007	1093	1113	ENSP00000426917	186	274	612	8.62e-06	89	28	59	2	8
unique_2585	1008	1066	1113	ENSP00000263094	1927	1985	2147	0.001	59	17	42	0	13
unique_2585	800	856	1113	ENSP00000263094	833	888	2147	0.001	57	17	39	1	13
unique_2585	1006	1088	1113	ENSP00000263094	939	1015	2147	0.004	83	23	54	6	13
unique_2602	110	193	1497	ENSP00000369375	828	914	1125	1.31e-04	87	29	55	3	6
unique_2644	969	1139	1381	ENSP00000403447	1653	1820	2004	9.65e-07	171	54	114	3	26
unique_2644	1032	1220	1381	ENSP00000403447	1586	1778	2004	2.95e-05	200	54	128	18	26
unique_2644	867	1107	1381	ENSP00000403447	1619	1823	2004	7.39e-05	243	67	136	40	26
unique_2657	370	805	1559	ENSP00000495751	44	493	600	5.15e-80	460	150	276	34	28
unique_2657	370	805	1559	ENSP00000494134	44	493	600	5.15e-80	460	150	276	34	28
unique_2657	370	805	1559	ENSP00000495900	44	493	600	5.15e-80	460	150	276	34	28
unique_2657	370	805	1559	ENSP00000494346	44	493	600	5.15e-80	460	150	276	34	28
unique_2657	370	805	1559	ENSP00000494778	44	493	600	5.15e-80	460	150	276	34	28
unique_2657	370	821	1559	ENSP00000270349	60	545	621	7.64e-80	494	163	281	50	29
unique_2695	1043	1216	1433	ENSP00000403447	1631	1790	2004	3.55e-12	174	65	95	14	20
unique_2695	1110	1328	1433	ENSP00000403447	1619	1819	2004	1.01e-07	223	68	129	26	20
unique_2709	83	193	1709	ENSP00000265598	113	221	417	0.007	112	27	81	4	6
unique_2718	205	332	1742	ENSP00000369375	837	987	1125	1.88e-08	151	36	92	23	7
unique_2718	221	334	1742	ENSP00000482642	1012	1127	1295	3.32e-06	116	28	86	2	7
unique_2718	224	334	1742	ENSP00000303830	1064	1184	1383	1.58e-04	121	31	80	10	6
unique_2718	224	334	1742	ENSP00000342838	1052	1172	1371	1.92e-04	121	31	80	10	6
unique_2726	70	335	2020	ENSP00000303830	1029	1296	1383	4.82e-17	294	77	163	54	13
unique_2726	70	335	2020	ENSP00000342838	1017	1284	1371	7.26e-17	294	77	163	54	13
unique_2726	69	330	2020	ENSP00000482642	981	1241	1295	2.95e-14	277	71	175	31	13
unique_2726	66	254	2020	ENSP00000369375	826	1033	1125	9.64e-14	213	60	124	29	9
unique_2726	28	252	2020	ENSP00000373574	175	408	504	5.24e-13	245	63	151	31	11
unique_2726	70	252	2020	ENSP00000492290	240	440	533	4.20e-12	203	56	125	22	9
unique_2771	236	460	558	ENSP00000492290	225	440	533	2.46e-04	244	61	136	47	40
unique_2772	295	405	503	ENSP00000492290	317	440	533	7.82e-04	128	33	74	21	22
unique_2809	12	213	323	ENSP00000482642	980	1183	1295	1.34e-04	212	50	144	18	63
unique_2809	92	153	323	ENSP00000369375	926	987	1125	2.14e-04	65	22	37	6	19
unique_2809	7	216	323	ENSP00000303830	1022	1241	1383	5.36e-04	233	49	148	36	65
unique_2809	7	216	323	ENSP00000342838	1010	1229	1371	5.64e-04	233	49	148	36	65
unique_2828	749	932	934	ENSP00000369375	943	1097	1125	6.48e-17	187	55	97	35	25
unique_2828	581	628	934	ENSP00000369375	868	916	1125	6.00e-04	49	19	29	1	25
unique_2828	722	934	934	ENSP00000482642	1054	1242	1295	2.90e-14	213	61	128	24	23
unique_2828	749	928	934	ENSP00000303830	1138	1291	1383	2.98e-14	180	52	102	26	19
unique_2828	749	928	934	ENSP00000342838	1126	1279	1371	3.49e-14	180	52	102	26	19
unique_2828	741	930	934	ENSP00000373574	293	492	504	9.29e-09	216	56	118	42	39
unique_2828	456	628	934	ENSP00000373574	141	291	504	7.83e-04	178	50	96	32	39
unique_2828	733	932	934	ENSP00000492290	317	526	533	3.38e-08	226	58	126	42	32
unique_2828	530	626	934	ENSP00000492290	233	321	533	2.95e-04	101	26	59	16	32
unique_2836	1889	1957	3829	ENSP00000369962	312	382	408	0.002	71	27	42	2	2
unique_2848	296	508	1542	ENSP00000369375	868	1073	1125	4.56e-09	235	61	123	51	14
unique_2848	300	479	1542	ENSP00000482642	1015	1188	1295	2.89e-08	191	55	108	28	12
unique_2848	332	465	1542	ENSP00000492290	305	440	533	7.14e-06	152	45	73	34	9
unique_2848	332	433	1542	ENSP00000373574	273	381	504	0.003	118	37	56	25	7
unique_2870	1095	1223	1598	ENSP00000403447	1637	1739	2004	1.06e-05	131	39	62	30	8
unique_2870	1056	1226	1598	ENSP00000459962	131	293	840	0.004	178	52	104	22	11
unique_2870	1459	1569	1598	ENSP00000344972	220	333	899	0.005	114	27	84	3	7
unique_2870	1459	1569	1598	ENSP00000353421	228	341	996	0.009	114	27	84	3	7
unique_2876	667	1085	1230	ENSP00000444542	65	498	562	2.31e-89	450	195	208	47	34
unique_2876	667	1085	1230	ENSP00000449008	65	498	569	3.42e-89	450	195	208	47	34
unique_2876	667	1085	1230	ENSP00000442810	61	494	558	4.04e-89	450	195	208	47	34
unique_2889	1	517	525	ENSP00000265724	162	626	1281	2.28e-43	534	148	300	86	98
unique_2889	275	517	525	ENSP00000265724	1031	1271	1281	6.45e-41	247	85	152	10	98
unique_2889	287	346	525	ENSP00000263094	815	873	2147	1.68e-06	60	22	37	1	42
unique_2889	275	494	525	ENSP00000263094	1788	2001	2147	1.79e-05	226	51	157	18	42
unique_2889	230	514	525	ENSP00000426917	4	283	612	3.69e-04	292	63	210	19	54
unique_2896	71	152	852	ENSP00000381204	46	138	209	4.76e-05	93	22	60	11	10
unique_2898	50	117	133	ENSP00000247207	289	365	640	0.005	81	26	38	17	51
unique_2942	164	406	975	ENSP00000426917	61	299	612	1.53e-50	244	101	137	6	49
unique_2942	648	885	975	ENSP00000426917	325	550	612	4.24e-19	239	62	163	14	49
unique_2942	167	371	975	ENSP00000263094	824	1016	2147	4.96e-15	212	63	123	26	22
unique_2942	176	385	975	ENSP00000263094	1819	2017	2147	4.96e-14	212	67	130	15	22
unique_2942	166	369	975	ENSP00000265724	409	610	1281	2.82e-09	218	57	131	30	28
unique_2942	121	390	975	ENSP00000265724	1004	1267	1281	4.74e-08	295	81	158	56	28
unique_2958	574	813	822	ENSP00000353731	512	742	767	1.41e-04	249	58	164	27	29
unique_2978	750	981	1007	ENSP00000369375	829	1089	1125	1.17e-07	274	65	154	55	23
unique_2978	819	960	1007	ENSP00000482642	1052	1194	1295	4.01e-06	155	46	84	25	14
unique_2978	741	938	1007	ENSP00000373574	198	408	504	2.77e-05	222	51	136	35	20
unique_2978	851	976	1007	ENSP00000303830	1139	1282	1383	0.005	153	35	82	36	13
unique_2978	851	976	1007	ENSP00000342838	1127	1270	1371	0.007	153	35	82	36	13
unique_2978	744	938	1007	ENSP00000492290	233	440	533	0.009	220	54	129	37	19
unique_3005	183	282	1872	ENSP00000384126	492	586	663	0.004	101	35	59	7	5
unique_3005	7	64	1872	ENSP00000349324	173	236	260	0.010	64	19	39	6	3
unique_3046	87	164	240	ENSP00000344972	232	336	899	3.17e-04	105	30	48	27	33
unique_3046	87	164	240	ENSP00000353421	240	344	996	5.24e-04	105	30	48	27	33
unique_3046	90	159	240	ENSP00000453043	627	699	734	0.005	79	26	38	15	29
unique_3051	247	518	553	ENSP00000303830	1021	1280	1383	6.59e-05	286	72	174	40	49
unique_3051	247	518	553	ENSP00000342838	1009	1268	1371	7.48e-05	286	72	174	40	49
unique_3080	1482	1566	2779	ENSP00000344972	236	322	899	0.001	90	26	56	8	3
unique_3080	1475	1569	2779	ENSP00000381204	40	135	209	0.003	96	25	70	1	3
unique_3100	687	872	993	ENSP00000482642	980	1175	1295	1.42e-13	200	58	124	18	19
unique_3100	678	872	993	ENSP00000369375	819	1032	1125	1.51e-13	214	51	144	19	20
unique_3100	681	871	993	ENSP00000492290	232	440	533	2.58e-10	213	60	127	26	19
unique_3100	677	871	993	ENSP00000303830	1017	1229	1383	3.81e-09	215	51	142	22	20
unique_3100	677	871	993	ENSP00000342838	1005	1217	1371	4.07e-09	215	51	142	22	20
unique_3100	681	871	993	ENSP00000373574	200	408	504	3.02e-08	218	60	122	36	19
unique_3100	533	633	993	ENSP00000262186	713	815	1160	4.22e-06	103	27	74	2	20
unique_3100	298	393	993	ENSP00000262186	733	828	1160	3.25e-05	96	26	70	0	20
unique_3129	84	298	566	ENSP00000369375	829	1062	1125	2.16e-12	242	68	139	35	38
unique_3129	71	271	566	ENSP00000373574	194	406	504	2.82e-09	226	56	132	38	36
unique_3129	71	273	566	ENSP00000492290	226	440	533	6.83e-08	228	52	138	38	36
unique_3129	83	280	566	ENSP00000482642	980	1182	1295	7.33e-08	212	59	130	23	35
unique_3129	76	293	566	ENSP00000303830	1020	1250	1383	4.45e-07	235	49	165	21	39
unique_3129	76	293	566	ENSP00000342838	1008	1238	1371	5.65e-07	235	49	165	21	39
unique_3154	718	897	1157	ENSP00000369375	898	1089	1125	7.49e-08	199	52	121	26	16
unique_3154	720	898	1157	ENSP00000303830	1101	1288	1383	1.48e-07	197	48	122	27	15
unique_3154	720	898	1157	ENSP00000342838	1089	1276	1371	1.76e-07	197	48	122	27	15
unique_3154	720	844	1157	ENSP00000482642	1054	1182	1295	4.15e-05	132	36	86	10	11
unique_3154	708	835	1157	ENSP00000492290	292	438	533	0.010	158	41	76	41	11
unique_3156	93	244	782	ENSP00000482642	1029	1190	1295	3.74e-04	164	44	106	14	19
unique_3160	81	327	536	ENSP00000369375	830	1089	1125	1.57e-15	267	73	167	27	46
unique_3160	54	328	536	ENSP00000303830	1004	1288	1383	3.22e-13	298	69	193	36	51
unique_3160	54	328	536	ENSP00000342838	992	1276	1371	3.50e-13	298	69	193	36	51
unique_3160	79	274	536	ENSP00000482642	980	1182	1295	2.05e-12	207	58	134	15	37
unique_3160	71	265	536	ENSP00000492290	230	438	533	2.22e-12	224	61	119	44	36
unique_3160	78	265	536	ENSP00000373574	205	406	504	1.41e-10	212	56	122	34	35
unique_3160	432	491	536	ENSP00000454065	466	525	1198	0.009	60	17	43	0	11
unique_3209	1126	1180	2576	ENSP00000344972	256	326	899	0.002	71	25	30	16	2
unique_3209	1126	1180	2576	ENSP00000353421	264	334	996	0.002	71	25	30	16	2
unique_3250	5076	5228	7564	ENSP00000344972	220	376	899	0.007	157	36	117	4	2
unique_3250	5076	5228	7564	ENSP00000353421	228	384	996	0.009	157	36	117	4	2
unique_3256	40	240	575	ENSP00000482642	980	1183	1295	3.50e-08	209	50	146	13	35
unique_3256	121	181	575	ENSP00000369375	930	987	1125	0.003	61	18	40	3	11
unique_3259	2633	2885	3568	ENSP00000303830	1040	1294	1383	5.10e-10	280	71	157	52	7
unique_3259	2633	2885	3568	ENSP00000342838	1028	1282	1371	7.06e-10	280	71	157	52	7
unique_3259	2658	2900	3568	ENSP00000482642	1018	1256	1295	7.14e-08	260	65	157	38	7
unique_3259	2726	2881	3568	ENSP00000369375	934	1092	1125	7.74e-08	169	48	98	23	4
unique_3259	2728	2824	3568	ENSP00000492290	326	436	533	2.56e-06	115	34	59	22	3
unique_3259	2728	2824	3568	ENSP00000373574	294	404	504	7.88e-06	111	33	64	14	3
unique_3287	1538	1731	2132	ENSP00000482642	982	1182	1295	9.55e-15	207	64	124	19	9
unique_3287	1536	1747	2132	ENSP00000373574	206	430	504	1.73e-09	236	57	144	35	10
unique_3287	1525	1794	2132	ENSP00000492290	227	510	533	8.10e-09	300	78	176	46	13
unique_3287	1579	1722	2132	ENSP00000369375	872	1029	1125	5.62e-08	163	45	94	24	7
unique_3287	79	178	2132	ENSP00000454065	464	560	1198	2.35e-05	100	28	69	3	5
unique_3287	1537	1722	2132	ENSP00000303830	1028	1227	1383	3.08e-05	206	46	134	26	9
unique_3287	1537	1722	2132	ENSP00000342838	1016	1215	1371	4.46e-05	206	46	134	26	9
unique_3288	2	221	339	ENSP00000403447	308	508	2004	2.23e-11	232	68	121	43	78
unique_3288	26	220	339	ENSP00000403447	490	685	2004	4.27e-11	220	64	107	49	78
unique_3288	22	220	339	ENSP00000403447	778	1000	2004	1.83e-09	236	64	122	50	78
unique_3288	21	220	339	ENSP00000403447	166	387	2004	2.37e-07	239	68	115	56	78
unique_3288	22	238	339	ENSP00000403447	524	755	2004	5.10e-07	254	73	122	59	78
unique_3288	21	220	339	ENSP00000403447	561	761	2004	5.32e-06	222	57	122	43	78
unique_3288	33	174	339	ENSP00000403447	101	225	2004	5.41e-06	147	42	78	27	78
unique_3288	4	221	339	ENSP00000403447	728	925	2004	5.60e-06	231	62	123	46	78
unique_3288	27	265	339	ENSP00000403447	135	345	2004	1.94e-05	247	64	139	44	78
unique_3288	15	241	339	ENSP00000403447	30	252	2004	1.57e-04	238	62	150	26	78
unique_3288	125	186	339	ENSP00000360764	123	179	274	0.003	64	24	31	9	18
unique_3288	143	174	339	ENSP00000383276	824	856	1247	0.006	33	14	18	1	9
unique_3288	143	171	339	ENSP00000383276	191	221	1247	0.007	31	14	15	2	9
unique_3288	143	174	339	ENSP00000386126	1024	1056	1447	0.007	33	14	18	1	9
unique_3288	143	171	339	ENSP00000386126	263	293	1447	0.008	31	14	15	2	9
unique_3294	150	239	806	ENSP00000482642	1053	1127	1295	9.75e-06	90	26	49	15	11
unique_3322	332	447	6072	ENSP00000344972	191	333	899	2.48e-06	143	41	75	27	2
unique_3322	326	437	6072	ENSP00000344972	221	346	899	3.39e-06	127	39	72	16	2
unique_3322	332	447	6072	ENSP00000353421	199	341	996	4.08e-06	143	41	75	27	2
unique_3322	326	437	6072	ENSP00000353421	229	354	996	5.17e-06	127	39	72	16	2
unique_3322	279	429	6072	ENSP00000411355	81	232	1307	0.006	161	42	100	19	2
unique_3363	2	249	385	ENSP00000303830	1065	1287	1383	5.66e-14	253	61	157	35	64
unique_3363	2	249	385	ENSP00000342838	1053	1275	1371	6.45e-14	253	61	157	35	64
unique_3363	11	251	385	ENSP00000369375	872	1091	1125	1.43e-12	249	63	149	37	63
unique_3363	2	244	385	ENSP00000482642	1016	1227	1295	8.87e-10	253	57	145	51	63
unique_3363	107	188	385	ENSP00000492290	340	440	533	2.66e-09	102	32	49	21	21
unique_3363	81	188	385	ENSP00000373574	281	408	504	4.84e-08	129	39	68	22	28
unique_3372	16	54	265	ENSP00000344972	87	125	899	0.005	39	16	23	0	15
unique_3372	16	54	265	ENSP00000353421	95	133	996	0.005	39	16	23	0	15
unique_3382	3209	3422	4607	ENSP00000411355	30	234	1307	3.73e-05	217	45	157	15	5
unique_3385	362	407	2539	ENSP00000394033	148	189	427	3.55e-04	46	19	23	4	2
unique_3390	10	70	228	ENSP00000357149	127	194	389	0.001	68	25	36	7	27
unique_3390	10	70	228	ENSP00000402906	28	95	290	0.002	68	25	36	7	27
unique_3402	572	732	782	ENSP00000265724	409	587	1281	7.93e-12	179	57	104	18	51
unique_3402	206	408	782	ENSP00000265724	408	587	1281	1.19e-06	219	53	111	55	51
unique_3402	678	732	782	ENSP00000265724	1176	1232	1281	2.31e-06	57	24	31	2	51
unique_3402	213	443	782	ENSP00000265724	1058	1275	1281	6.45e-06	257	61	131	65	51
unique_3402	576	733	782	ENSP00000263094	1813	1984	2147	1.43e-07	177	49	104	24	48
unique_3402	304	425	782	ENSP00000263094	1890	2000	2147	2.56e-05	124	36	73	15	48
unique_3402	573	736	782	ENSP00000263094	824	998	2147	3.03e-05	176	42	121	13	48
unique_3402	213	372	782	ENSP00000263094	829	971	2147	0.002	164	43	96	25	48
unique_3402	587	720	782	ENSP00000426917	77	228	612	1.43e-05	152	43	91	18	36
unique_3402	222	372	782	ENSP00000426917	77	217	612	3.37e-04	166	43	83	40	36
unique_3414	60	163	176	ENSP00000454065	465	570	1198	1.67e-06	107	26	77	4	59
unique_3431	170	311	492	ENSP00000369375	898	1051	1125	3.78e-11	159	39	98	22	29
unique_3431	172	292	492	ENSP00000303830	1101	1229	1383	3.49e-09	137	37	76	24	25
unique_3431	172	292	492	ENSP00000342838	1089	1217	1371	3.76e-09	137	37	76	24	25
unique_3431	199	293	492	ENSP00000482642	1081	1175	1295	3.63e-07	101	30	59	12	19
unique_3431	169	288	492	ENSP00000492290	304	436	533	5.81e-07	139	39	75	25	24
unique_3431	156	292	492	ENSP00000373574	259	408	504	2.02e-04	156	38	93	25	28
unique_3432	34	178	347	ENSP00000403447	495	620	2004	5.67e-10	148	42	81	25	57
unique_3432	36	223	347	ENSP00000403447	339	508	2004	4.10e-09	194	53	111	30	57
unique_3432	38	222	347	ENSP00000403447	180	387	2004	2.28e-07	230	66	97	67	57
unique_3432	76	178	347	ENSP00000403447	781	875	2004	3.46e-07	103	32	63	8	57
unique_3432	38	232	347	ENSP00000403447	51	241	2004	9.26e-07	205	51	130	24	57
unique_3432	76	223	347	ENSP00000403447	906	1041	2004	2.33e-06	151	40	93	18	57
unique_3432	120	178	347	ENSP00000403447	745	798	2004	5.33e-04	59	22	32	5	57
unique_3432	128	188	347	ENSP00000360764	123	179	274	1.70e-05	62	23	33	6	18
unique_3432	192	287	347	ENSP00000383276	441	533	1247	1.90e-05	97	29	63	5	36
unique_3432	147	176	347	ENSP00000383276	825	856	1247	0.004	32	15	15	2	36
unique_3432	192	287	347	ENSP00000386126	513	605	1447	2.34e-05	97	29	63	5	36
unique_3432	147	176	347	ENSP00000386126	1025	1056	1447	0.005	32	15	15	2	36
unique_3432	128	183	347	ENSP00000398893	130	180	294	1.99e-04	56	20	31	5	16
unique_3433	77	291	400	ENSP00000369375	821	1053	1125	7.08e-11	236	55	157	24	54
unique_3433	82	332	400	ENSP00000492290	237	515	533	2.53e-10	289	71	170	48	63
unique_3433	83	278	400	ENSP00000482642	980	1182	1295	2.25e-09	208	50	141	17	49
unique_3433	82	336	400	ENSP00000303830	1026	1288	1383	7.34e-09	278	59	181	38	64
unique_3433	82	336	400	ENSP00000342838	1014	1276	1371	7.52e-09	278	59	181	38	64
unique_3433	197	332	400	ENSP00000373574	325	483	504	1.13e-07	163	46	86	31	34
unique_3435	1900	1992	2014	ENSP00000303830	1202	1290	1383	4.26e-07	95	32	55	8	5
unique_3435	1900	1992	2014	ENSP00000342838	1190	1278	1371	4.99e-07	95	32	55	8	5
unique_3435	1918	1989	2014	ENSP00000482642	1162	1232	1295	1.08e-04	73	25	45	3	4
unique_3435	1900	1998	2014	ENSP00000369375	1004	1098	1125	6.43e-04	100	29	65	6	5
unique_3437	23	234	404	ENSP00000303830	1020	1239	1383	5.97e-11	236	60	136	40	52
unique_3437	23	234	404	ENSP00000342838	1008	1227	1371	6.39e-11	236	60	136	40	52
unique_3437	12	237	404	ENSP00000482642	958	1187	1295	1.53e-10	243	64	149	30	56
unique_3437	31	234	404	ENSP00000369375	829	1041	1125	1.04e-09	226	52	139	35	50
unique_3437	13	281	404	ENSP00000492290	224	514	533	0.005	316	68	176	72	67
unique_3448	5	44	71	ENSP00000351059	327	368	388	0.009	42	15	25	2	56
unique_3466	10	117	1367	ENSP00000312082	567	691	1060	4.52e-06	128	38	67	23	8
unique_3466	1105	1207	1367	ENSP00000384126	314	417	663	0.005	108	38	61	9	18
unique_3466	768	889	1367	ENSP00000384126	469	575	663	0.006	122	31	76	15	18
unique_3466	827	908	1367	ENSP00000384126	49	130	663	0.008	84	28	52	4	18
unique_3487	51	249	581	ENSP00000369375	825	1038	1125	5.01e-18	218	62	133	23	34
unique_3487	54	249	581	ENSP00000482642	980	1181	1295	6.99e-17	210	58	130	22	34
unique_3487	55	240	581	ENSP00000373574	207	406	504	3.55e-13	212	57	117	38	32
unique_3487	54	240	581	ENSP00000492290	238	438	533	1.26e-12	217	59	112	46	32
unique_3487	54	244	581	ENSP00000303830	1027	1231	1383	1.60e-10	208	52	136	20	33
unique_3487	54	244	581	ENSP00000342838	1015	1219	1371	1.88e-10	208	52	136	20	33
unique_3487	448	575	581	ENSP00000454065	447	570	1198	0.001	138	35	79	24	22
unique_3496	63	266	293	ENSP00000403447	1634	1840	2004	9.23e-10	220	72	119	29	71
unique_3496	153	208	293	ENSP00000403447	1633	1688	2004	8.16e-04	56	21	35	0	71
unique_3496	60	152	293	ENSP00000403447	1731	1824	2004	0.002	95	33	59	3	71
unique_3546	76	400	416	ENSP00000501423	64	354	395	2.12e-58	331	115	170	46	78
unique_3546	76	400	416	ENSP00000381237	64	354	427	3.25e-58	331	115	170	46	78
unique_3595	566	811	1516	ENSP00000327801	237	470	509	6.48e-26	250	72	158	20	62
unique_3595	1378	1499	1516	ENSP00000327801	353	470	509	1.29e-18	124	44	72	8	62
unique_3595	840	991	1516	ENSP00000327801	28	175	509	1.11e-17	153	54	93	6	62
unique_3595	961	1083	1516	ENSP00000327801	353	471	509	4.05e-16	125	43	74	8	62
unique_3595	1100	1222	1516	ENSP00000327801	353	471	509	4.05e-16	125	43	74	8	62
unique_3595	1239	1361	1516	ENSP00000327801	353	471	509	4.05e-16	125	43	74	8	62
unique_3595	978	1130	1516	ENSP00000327801	27	175	509	2.07e-14	154	47	101	6	62
unique_3595	1117	1269	1516	ENSP00000327801	27	175	509	2.07e-14	154	47	101	6	62
unique_3595	1256	1408	1516	ENSP00000327801	27	175	509	2.07e-14	154	47	101	6	62
unique_3595	1395	1495	1516	ENSP00000327801	27	125	509	5.89e-13	102	34	64	4	62
unique_3595	722	856	1516	ENSP00000327801	42	164	509	1.35e-11	136	42	80	14	62
unique_3595	840	944	1516	ENSP00000327801	371	471	509	5.85e-11	107	36	63	8	62
unique_3595	725	819	1516	ENSP00000262455	50	144	407	1.68e-08	95	24	71	0	41
unique_3595	836	951	1516	ENSP00000262455	29	144	407	5.08e-08	116	25	91	0	41
unique_3595	1404	1499	1516	ENSP00000262455	41	136	407	2.33e-07	96	22	74	0	41
unique_3595	987	1090	1516	ENSP00000262455	41	144	407	7.21e-06	104	21	83	0	41
unique_3595	1126	1229	1516	ENSP00000262455	41	144	407	7.21e-06	104	21	83	0	41
unique_3595	1265	1368	1516	ENSP00000262455	41	144	407	7.21e-06	104	21	83	0	41
unique_3596	219	512	609	ENSP00000483552	115	391	795	1.08e-11	324	85	162	77	48
unique_3614	68	326	542	ENSP00000303830	1027	1288	1383	2.59e-08	280	66	175	39	48
unique_3614	68	326	542	ENSP00000342838	1015	1276	1371	2.79e-08	280	66	175	39	48
unique_3614	123	289	542	ENSP00000369375	882	1055	1125	2.75e-05	185	49	107	29	31
unique_3614	68	272	542	ENSP00000482642	980	1180	1295	4.37e-05	224	55	127	42	38
unique_3623	835	1130	1241	ENSP00000483552	97	401	795	1.48e-09	340	78	183	79	24
unique_3624	115	213	1593	ENSP00000411355	86	181	1307	0.009	103	32	60	11	6
unique_3628	259	322	752	ENSP00000381204	67	131	209	0.005	66	19	44	3	9
unique_3661	131	286	493	ENSP00000482642	1082	1230	1295	5.32e-08	158	39	108	11	32
unique_3661	15	283	493	ENSP00000369375	821	1084	1125	4.29e-06	293	69	171	53	55
unique_3661	99	220	493	ENSP00000492290	303	438	533	1.76e-05	137	32	89	16	25
unique_3661	138	283	493	ENSP00000303830	1146	1282	1383	3.60e-04	151	33	99	19	30
unique_3661	138	283	493	ENSP00000342838	1134	1270	1371	4.02e-04	151	33	99	19	30
unique_3661	99	220	493	ENSP00000373574	271	406	504	0.003	140	35	83	22	25
unique_3662	369	599	1213	ENSP00000352071	169	370	1157	3.19e-15	233	69	131	33	21
unique_3662	370	594	1213	ENSP00000352071	837	1028	1157	2.32e-08	239	61	117	61	21
unique_3662	364	594	1213	ENSP00000352071	588	818	1157	5.26e-08	256	62	144	50	21
unique_3662	364	612	1213	ENSP00000352071	271	486	1157	1.68e-07	254	62	149	43	21
unique_3662	364	601	1213	ENSP00000352071	56	265	1157	2.02e-07	241	57	150	34	21
unique_3662	364	526	1213	ENSP00000352071	483	624	1157	5.53e-07	170	45	90	35	21
unique_3662	482	607	1213	ENSP00000352071	51	163	1157	8.44e-07	129	40	70	19	21
unique_3662	364	478	1213	ENSP00000352071	934	1037	1157	2.76e-06	115	36	68	11	21
unique_3704	440	601	630	ENSP00000342838	1118	1268	1371	6.49e-05	172	41	100	31	26
unique_3704	440	601	630	ENSP00000303830	1130	1280	1383	6.66e-05	172	41	100	31	26
unique_3704	464	537	630	ENSP00000492290	357	438	533	2.87e-04	82	21	53	8	12
unique_3704	447	543	630	ENSP00000369375	942	1042	1125	0.001	110	27	61	22	15
unique_3759	367	525	540	ENSP00000500620	143	296	313	3.96e-31	159	62	92	5	29
unique_3760	568	978	1604	ENSP00000424603	210	658	819	2.13e-33	459	122	279	58	26
unique_3777	122	378	603	ENSP00000369375	817	1090	1125	4.27e-15	281	82	168	31	43
unique_3777	97	372	603	ENSP00000303830	986	1282	1383	2.57e-11	308	77	188	43	46
unique_3777	97	372	603	ENSP00000342838	974	1270	1371	3.65e-11	308	77	188	43	46
unique_3777	132	324	603	ENSP00000482642	980	1182	1295	1.34e-08	208	54	134	20	32
unique_3777	134	315	603	ENSP00000373574	208	406	504	2.72e-06	206	51	124	31	30
unique_3777	131	315	603	ENSP00000492290	237	438	533	4.12e-06	212	55	120	37	31
unique_3777	430	533	603	ENSP00000295006	603	699	701	4.42e-06	104	28	69	7	17
unique_3777	449	537	603	ENSP00000454065	444	534	1198	1.59e-05	91	27	62	2	15
unique_3829	1038	1289	1476	ENSP00000369375	826	1089	1125	3.29e-17	271	74	171	26	17
unique_3829	1040	1232	1476	ENSP00000482642	980	1176	1295	2.02e-13	204	55	131	18	13
unique_3829	1040	1290	1476	ENSP00000303830	1027	1288	1383	2.84e-13	269	64	180	25	17
unique_3829	1040	1290	1476	ENSP00000342838	1015	1276	1371	3.11e-13	269	64	180	25	17
unique_3829	1029	1246	1476	ENSP00000492290	227	454	533	1.53e-09	242	58	146	38	15
unique_3829	1414	1474	1476	ENSP00000454065	468	527	1198	2.67e-07	61	27	33	1	4
unique_3829	1157	1228	1476	ENSP00000373574	326	406	504	1.03e-04	84	25	44	15	5
unique_3841	18	163	168	ENSP00000454065	398	527	1198	7.58e-08	167	42	67	58	87
unique_3846	153	347	662	ENSP00000396460	47	226	574	6.01e-05	201	44	130	27	29
unique_3878	50	133	205	ENSP00000303830	1142	1231	1383	8.42e-05	91	27	56	8	41
unique_3878	50	133	205	ENSP00000342838	1130	1219	1371	8.72e-05	91	27	56	8	41
unique_3878	50	169	205	ENSP00000369375	947	1090	1125	0.002	146	33	85	28	59
unique_3878	62	126	205	ENSP00000492290	357	435	533	0.002	79	24	41	14	32
unique_3932	151	208	296	ENSP00000454065	207	277	1198	0.006	71	23	35	13	20
unique_3943	199	432	512	ENSP00000483552	149	382	795	8.23e-09	267	68	133	66	46
unique_3951	190	626	1089	ENSP00000247207	1	401	640	5.58e-33	445	117	276	52	40
unique_3951	196	626	1089	ENSP00000506097	30	383	617	6.68e-23	431	105	249	77	40
unique_4004	374	533	555	ENSP00000396460	401	552	574	2.42e-06	165	47	100	18	49
unique_4004	19	132	555	ENSP00000396460	33	149	574	3.72e-05	118	31	82	5	49
unique_4007	19	563	567	ENSP00000396460	33	552	574	8.90e-11	575	136	354	85	96
unique_4070	147	569	683	ENSP00000403447	569	1041	2004	1.72e-10	512	129	255	128	64
unique_4070	135	292	683	ENSP00000403447	939	1083	2004	7.88e-09	162	51	90	21	64
unique_4070	146	523	683	ENSP00000403447	136	509	2004	1.01e-08	415	101	236	78	64
unique_4070	145	519	683	ENSP00000403447	745	1079	2004	1.05e-08	381	91	238	52	64
unique_4070	149	520	683	ENSP00000403447	337	722	2004	1.88e-04	425	91	242	92	64
unique_4094	75	207	318	ENSP00000448517	76	200	444	2.25e-04	137	36	85	16	42
unique_4094	75	207	318	ENSP00000339157	76	200	444	2.25e-04	137	36	85	16	42
unique_4151	1358	1685	2268	ENSP00000295006	75	341	701	1.46e-18	336	85	174	77	14
unique_4171	155	259	393	ENSP00000410715	54	166	347	0.008	117	34	67	16	27
unique_4203	41	286	296	ENSP00000403447	117	440	2004	7.24e-08	328	84	158	86	86
unique_4203	39	292	296	ENSP00000403447	591	857	2004	5.80e-07	284	80	157	47	86
unique_4203	61	276	296	ENSP00000403447	868	1125	2004	2.66e-06	266	73	135	58	86
unique_4203	61	293	296	ENSP00000403447	103	369	2004	4.44e-06	278	75	147	56	86
unique_4203	39	278	296	ENSP00000403447	278	550	2004	1.41e-05	281	76	156	49	86
unique_4203	53	281	296	ENSP00000403447	669	933	2004	1.49e-04	267	72	155	40	86
unique_4203	42	234	296	ENSP00000403447	772	1007	2004	0.004	236	64	129	43	86
unique_4203	40	277	296	ENSP00000403447	440	689	2004	0.005	271	70	147	54	86
unique_4203	143	230	296	ENSP00000369375	227	340	1125	1.07e-06	114	31	57	26	76
unique_4203	91	203	296	ENSP00000369375	208	344	1125	1.67e-06	142	41	67	34	76
unique_4203	44	134	296	ENSP00000369375	262	340	1125	0.001	112	29	29	54	76
unique_4203	254	291	296	ENSP00000369375	227	267	1125	0.002	41	15	23	3	76
unique_4203	161	267	296	ENSP00000222573	505	614	770	5.36e-04	118	36	63	19	74
unique_4203	48	96	296	ENSP00000222573	559	616	770	0.002	61	22	24	15	74
unique_4203	96	214	296	ENSP00000222573	504	607	770	0.004	129	41	53	35	74
unique_4203	125	199	296	ENSP00000296575	594	666	701	0.003	75	26	47	2	48
unique_4203	40	106	296	ENSP00000296575	602	669	701	0.003	69	26	40	3	48
unique_4244	379	419	653	ENSP00000286614	294	328	608	5.09e-04	41	20	15	6	6
unique_4287	350	447	540	ENSP00000342838	1118	1215	1371	1.37e-04	108	27	61	20	18
unique_4287	350	447	540	ENSP00000303830	1130	1227	1383	1.39e-04	108	27	61	20	18
unique_4287	374	447	540	ENSP00000492290	357	438	533	2.97e-04	82	20	54	8	14
unique_4287	357	453	540	ENSP00000369375	942	1042	1125	0.001	110	26	62	22	18
unique_4303	72	122	257	ENSP00000295006	584	623	701	0.007	51	18	22	11	20
unique_4326	486	541	1022	ENSP00000261892	775	849	1100	0.004	76	28	27	21	5
unique_4327	445	496	704	ENSP00000509229	144	193	644	0.004	52	20	30	2	7
unique_4366	781	942	974	ENSP00000303830	1134	1286	1383	1.80e-05	168	40	107	21	17
unique_4366	781	942	974	ENSP00000342838	1122	1274	1371	2.04e-05	168	40	107	21	17
unique_4366	797	942	974	ENSP00000482642	1093	1231	1295	0.008	149	34	102	13	15
unique_4373	83	183	225	ENSP00000384126	49	155	663	6.32e-04	108	31	69	8	45
unique_4373	81	138	225	ENSP00000312082	141	198	1060	0.005	61	25	30	6	26
unique_4374	150	321	334	ENSP00000403447	880	1039	2004	1.50e-06	181	49	102	30	51
unique_4374	179	295	334	ENSP00000403447	749	853	2004	2.92e-05	118	39	65	14	51
unique_4374	181	255	334	ENSP00000403447	497	564	2004	0.002	76	26	41	9	51
unique_4428	432	678	706	ENSP00000303830	1056	1288	1383	0.007	280	65	135	80	35
unique_4428	432	678	706	ENSP00000342838	1044	1276	1371	0.009	280	65	135	80	35
unique_4437	2489	2640	3001	ENSP00000403447	571	723	2004	2.04e-09	163	48	94	21	7
unique_4437	2489	2640	3001	ENSP00000403447	414	583	2004	7.02e-08	186	54	82	50	7
unique_4437	2467	2640	3001	ENSP00000403447	932	1081	2004	2.27e-06	181	53	90	38	7
unique_4437	2454	2650	3001	ENSP00000403447	267	484	2004	3.31e-06	233	60	122	51	7
unique_4437	2492	2640	3001	ENSP00000403447	179	349	2004	8.39e-05	177	51	92	34	7
unique_4437	2556	2646	3001	ENSP00000360764	98	177	274	8.58e-06	94	31	46	17	5
unique_4437	2492	2552	3001	ENSP00000360764	122	179	274	3.25e-05	62	24	33	5	5
unique_4437	2499	2537	3001	ENSP00000386126	255	293	1447	3.69e-04	39	16	23	0	1
unique_4437	2503	2538	3001	ENSP00000386126	502	537	1447	4.95e-04	36	16	20	0	1
unique_4437	2499	2537	3001	ENSP00000383276	183	221	1247	4.18e-04	39	16	23	0	1
unique_4437	2503	2538	3001	ENSP00000383276	430	465	1247	6.10e-04	36	16	20	0	1
unique_4456	135	266	562	ENSP00000403447	1660	1791	2004	2.92e-05	132	45	87	0	37
unique_4456	169	342	562	ENSP00000403447	1580	1761	2004	0.004	191	60	105	26	37
unique_4468	18	554	574	ENSP00000396460	21	555	574	0.0	537	296	239	2	94
unique_4478	154	457	563	ENSP00000482642	896	1186	1295	1.77e-07	330	69	196	65	54
unique_4478	212	535	563	ENSP00000369375	823	1108	1125	5.06e-06	343	70	197	76	58
unique_4478	284	384	563	ENSP00000492290	303	411	533	4.39e-04	111	28	71	12	18
unique_4514	470	674	2227	ENSP00000369375	830	1051	1125	2.25e-09	229	58	140	31	9
unique_4514	470	672	2227	ENSP00000482642	982	1192	1295	1.40e-07	217	60	137	20	9
unique_4514	460	635	2227	ENSP00000492290	225	413	533	1.44e-07	195	50	120	25	8
unique_4514	2101	2209	2227	ENSP00000454065	464	566	1198	1.48e-04	110	34	68	8	5
unique_4587	175	233	420	ENSP00000344972	268	325	899	0.003	59	23	35	1	14
unique_4587	175	233	420	ENSP00000353421	276	333	996	0.006	59	23	35	1	14
unique_4587	161	251	420	ENSP00000411355	70	159	1307	0.006	91	22	68	1	22
unique_4596	43	135	1148	ENSP00000381204	40	132	209	5.49e-05	93	22	71	0	8
unique_4597	109	316	359	ENSP00000369375	827	1059	1125	2.31e-15	245	65	131	49	58
unique_4597	111	346	359	ENSP00000482642	981	1217	1295	1.87e-14	245	63	165	17	66
unique_4597	112	300	359	ENSP00000303830	1029	1230	1383	5.68e-13	209	53	129	27	53
unique_4597	112	300	359	ENSP00000342838	1017	1218	1371	6.20e-13	209	53	129	27	53
unique_4597	110	297	359	ENSP00000373574	206	406	504	6.73e-11	204	50	135	19	52
unique_4597	181	327	359	ENSP00000492290	307	480	533	4.04e-09	175	49	97	29	41
unique_4604	6001	6110	11945	ENSP00000344972	215	323	899	0.001	125	38	56	31	1
unique_4643	80	656	666	ENSP00000396460	13	555	574	1.77e-119	578	204	338	36	87
unique_4649	987	1218	1446	ENSP00000265724	403	570	1281	4.44e-05	233	63	104	66	18
unique_4649	657	688	1446	ENSP00000265724	1176	1207	1281	0.003	32	16	16	0	18
unique_4649	993	1029	1446	ENSP00000265724	1052	1087	1281	0.008	37	16	20	1	18
unique_4649	984	1028	1446	ENSP00000263094	814	858	2147	8.99e-04	45	18	27	0	3
unique_4649	557	714	1446	ENSP00000426917	101	246	612	0.002	168	41	95	32	11
unique_4722	453	698	949	ENSP00000369375	819	1082	1125	1.30e-15	273	67	170	36	26
unique_4722	445	698	949	ENSP00000482642	967	1225	1295	8.79e-13	270	68	175	27	27
unique_4722	451	657	949	ENSP00000373574	195	426	504	2.39e-09	240	58	141	41	22
unique_4722	451	649	949	ENSP00000492290	227	440	533	2.48e-09	220	53	140	27	21
unique_4722	434	698	949	ENSP00000303830	999	1280	1383	4.35e-07	288	65	194	29	28
unique_4722	434	698	949	ENSP00000342838	987	1268	1371	6.75e-07	288	65	194	29	28
unique_4734	20	71	144	ENSP00000509229	142	186	644	8.65e-04	52	17	28	7	36
unique_4809	212	379	493	ENSP00000482642	1004	1180	1295	3.90e-09	186	44	115	27	34
unique_4809	229	374	493	ENSP00000369375	872	1032	1125	1.54e-04	168	39	100	29	30
unique_4809	201	374	493	ENSP00000492290	246	450	533	2.43e-04	207	53	119	35	35
unique_4811	194	439	511	ENSP00000369375	819	1082	1125	2.26e-19	275	70	165	40	48
unique_4811	117	413	511	ENSP00000482642	888	1198	1295	2.29e-19	315	76	217	22	58
unique_4811	205	395	511	ENSP00000303830	1029	1236	1383	9.23e-11	208	50	141	17	37
unique_4811	205	395	511	ENSP00000342838	1017	1224	1371	1.09e-10	208	50	141	17	37
unique_4811	203	402	511	ENSP00000373574	206	430	504	1.21e-06	232	57	136	39	39
unique_4811	274	390	511	ENSP00000492290	304	440	533	3.69e-06	142	40	72	30	23
unique_4834	52	167	260	ENSP00000432876	45	161	248	4.73e-04	120	29	84	7	45
unique_4834	163	207	260	ENSP00000373126	87	135	248	0.006	49	14	31	4	17
unique_4954	18	190	221	ENSP00000475168	20	193	197	1.50e-60	178	87	82	9	78
unique_4960	510	631	1909	ENSP00000482642	1005	1127	1295	1.70e-05	123	30	92	1	6
unique_4960	480	629	1909	ENSP00000303830	1048	1182	1383	4.65e-05	157	44	84	29	8
unique_4960	480	629	1909	ENSP00000342838	1036	1170	1371	5.50e-05	157	44	84	29	8
unique_4960	539	642	1909	ENSP00000369375	894	1000	1125	1.37e-04	107	28	76	3	5
unique_4960	602	631	1909	ENSP00000492290	358	387	533	5.61e-04	30	16	14	0	2
unique_4991	262	351	552	ENSP00000492290	339	441	533	5.08e-05	108	29	56	23	16
unique_4991	273	351	552	ENSP00000373574	326	409	504	9.76e-05	89	24	50	15	14
unique_4991	253	388	552	ENSP00000482642	1078	1235	1295	0.007	160	35	99	26	25
unique_5002	43	167	311	ENSP00000357150	6	134	334	0.002	130	35	89	6	40
unique_5025	295	715	1029	ENSP00000270349	98	499	621	6.67e-11	425	88	310	27	41
unique_5025	295	751	1029	ENSP00000495751	82	515	600	7.51e-10	468	88	335	45	44
unique_5025	295	751	1029	ENSP00000494134	82	515	600	7.51e-10	468	88	335	45	44
unique_5025	295	751	1029	ENSP00000495900	82	515	600	7.51e-10	468	88	335	45	44
unique_5025	295	751	1029	ENSP00000494346	82	515	600	7.51e-10	468	88	335	45	44
unique_5025	295	751	1029	ENSP00000494778	82	515	600	7.51e-10	468	88	335	45	44
unique_5042	137	219	359	ENSP00000327801	366	447	509	5.55e-05	83	21	61	1	32
unique_5042	140	252	359	ENSP00000327801	26	135	509	4.37e-04	115	31	77	7	32
unique_5057	168	221	229	ENSP00000435933	51	104	142	1.74e-09	54	24	30	0	24
unique_5058	207	462	681	ENSP00000369375	818	1089	1125	4.08e-13	280	76	172	32	38
unique_5058	219	462	681	ENSP00000303830	1029	1287	1383	4.05e-11	265	68	170	27	36
unique_5058	219	462	681	ENSP00000342838	1017	1275	1371	4.71e-11	265	68	170	27	36
unique_5058	219	455	681	ENSP00000482642	982	1225	1295	5.66e-10	251	59	171	21	35
unique_5058	556	655	681	ENSP00000454065	466	571	1198	6.11e-08	106	26	74	6	16
unique_5058	588	666	681	ENSP00000454065	462	538	1198	0.001	79	22	55	2	16
unique_5058	219	400	681	ENSP00000373574	208	406	504	1.02e-06	208	53	120	35	27
unique_5058	219	400	681	ENSP00000492290	240	438	533	3.20e-06	212	58	111	43	27
unique_5078	59	311	374	ENSP00000318585	66	320	502	6.73e-07	271	60	177	34	68
unique_5078	59	119	374	ENSP00000403685	66	122	458	2.73e-04	61	18	39	4	16
unique_5079	156	248	652	ENSP00000396460	47	143	574	1.85e-08	97	30	63	4	14
unique_5086	262	462	608	ENSP00000403447	951	1135	2004	3.27e-06	203	54	129	20	39
unique_5086	228	424	608	ENSP00000403447	842	1051	2004	8.79e-04	238	56	113	69	39
unique_5105	425	522	957	ENSP00000367227	386	467	473	8.00e-04	98	26	56	16	10
unique_5105	425	522	957	ENSP00000367230	386	467	473	8.00e-04	98	26	56	16	10
unique_5113	397	436	611	ENSP00000380963	43	78	161	0.004	40	19	17	4	7
unique_5125	755	966	1014	ENSP00000483552	193	402	795	0.004	232	54	136	42	21
unique_5143	1	68	2856	ENSP00000344972	261	324	899	4.57e-04	68	25	39	4	2
unique_5147	1170	1344	1355	ENSP00000468632	19	193	221	1.54e-23	176	56	118	2	13
unique_5147	1170	1344	1355	ENSP00000477686	19	193	221	1.54e-23	176	56	118	2	13
unique_5147	938	1225	1355	ENSP00000484312	318	617	635	9.22e-21	321	80	187	54	21
unique_5151	276	363	1151	ENSP00000344972	252	334	899	0.004	88	27	56	5	8
unique_5151	276	363	1151	ENSP00000353421	260	342	996	0.007	88	27	56	5	8
unique_5172	1171	1436	2811	ENSP00000482642	981	1251	1295	9.73e-19	280	77	180	23	9
unique_5172	1158	1408	2811	ENSP00000369375	816	1082	1125	1.77e-10	284	70	164	50	9
unique_5172	1172	1408	2811	ENSP00000303830	1029	1280	1383	5.63e-09	259	59	171	29	8
unique_5172	1172	1408	2811	ENSP00000342838	1017	1268	1371	7.87e-09	259	59	171	29	8
unique_5172	1172	1366	2811	ENSP00000373574	208	425	504	1.26e-06	230	62	121	47	7
unique_5172	1172	1359	2811	ENSP00000492290	240	440	533	1.12e-05	214	57	118	39	7
unique_5199	86	203	310	ENSP00000420525	689	797	802	0.002	123	33	71	19	38
unique_5210	7	197	350	ENSP00000369375	828	1032	1125	6.25e-12	210	60	126	24	55
unique_5210	9	296	350	ENSP00000492290	240	529	533	3.93e-11	321	83	174	64	82
unique_5210	6	218	350	ENSP00000373574	205	444	504	3.22e-08	252	70	131	51	61
unique_5210	8	197	350	ENSP00000482642	981	1175	1295	5.19e-07	208	51	126	31	54
unique_5210	6	196	350	ENSP00000303830	1026	1229	1383	3.18e-06	217	56	122	39	55
unique_5210	6	196	350	ENSP00000342838	1014	1217	1371	3.23e-06	217	56	122	39	55
unique_5227	982	1264	1364	ENSP00000483552	122	409	795	3.80e-10	311	78	182	51	21
unique_5265	105	162	214	ENSP00000327801	384	443	509	0.001	60	15	43	2	27
unique_5265	107	162	214	ENSP00000327801	42	102	509	0.008	61	18	38	5	27
unique_5266	1652	1710	2130	ENSP00000492290	360	422	533	1.95e-05	63	24	35	4	3
unique_5266	1634	1701	2130	ENSP00000303830	1139	1208	1383	4.03e-05	72	21	45	6	3
unique_5266	1634	1701	2130	ENSP00000342838	1127	1196	1371	4.34e-05	72	21	45	6	3
unique_5266	1641	1677	2130	ENSP00000369375	951	987	1125	1.55e-04	37	15	22	0	2
unique_5266	1629	1686	2130	ENSP00000482642	1075	1133	1295	1.95e-04	60	18	39	3	3
unique_5266	1652	1701	2130	ENSP00000373574	328	381	504	0.009	57	20	27	10	2
unique_5285	122	401	811	ENSP00000426917	43	313	612	6.27e-53	281	105	165	11	64
unique_5285	484	718	811	ENSP00000426917	306	549	612	7.15e-08	254	54	171	29	64
unique_5285	101	364	811	ENSP00000263094	1766	2017	2147	2.35e-18	271	76	169	26	33
unique_5285	145	354	811	ENSP00000263094	823	1020	2147	1.69e-14	214	65	129	20	33
unique_5285	138	349	811	ENSP00000265724	402	611	1281	3.36e-16	220	65	137	18	26
unique_5285	138	333	811	ENSP00000265724	1045	1236	1281	1.52e-15	201	62	125	14	26
unique_5305	137	368	547	ENSP00000482642	966	1176	1295	2.19e-12	242	66	135	41	42
unique_5305	113	372	547	ENSP00000303830	983	1235	1383	1.72e-10	291	74	148	69	48
unique_5305	113	372	547	ENSP00000342838	971	1223	1371	1.76e-10	291	74	148	69	48
unique_5305	77	369	547	ENSP00000369375	773	1034	1125	3.14e-07	313	71	171	71	54
unique_5305	150	366	547	ENSP00000492290	240	440	533	1.10e-04	232	56	130	46	40
unique_5312	8	273	289	ENSP00000422182	4	270	273	1.97e-95	268	137	128	3	92
unique_5312	8	273	289	ENSP00000300408	4	270	273	1.97e-95	268	137	128	3	92
unique_5318	133	282	332	ENSP00000340949	3	124	398	0.007	150	36	86	28	45
unique_5364	1	52	112	ENSP00000503116	26	81	449	0.005	56	15	37	4	46
unique_5364	1	52	112	ENSP00000355747	26	81	449	0.005	56	15	37	4	46
unique_5364	1	52	112	ENSP00000355746	26	81	449	0.005	56	15	37	4	46
unique_5368	511	621	1634	ENSP00000222573	564	680	770	0.003	117	29	82	6	7
unique_5379	1447	1774	2074	ENSP00000424603	427	727	819	3.27e-22	343	88	198	57	32
unique_5379	1039	1144	2074	ENSP00000424603	208	311	819	1.28e-13	106	43	61	2	32
unique_5379	1221	1343	2074	ENSP00000424603	304	408	819	1.19e-07	123	46	59	18	32
unique_5379	311	364	2074	ENSP00000424603	120	173	819	2.15e-05	54	19	35	0	32
unique_5379	2010	2066	2074	ENSP00000424603	749	804	819	5.00e-04	57	19	37	1	32
unique_5379	490	547	2074	ENSP00000286614	292	341	608	1.77e-04	58	18	32	8	7
unique_5379	580	645	2074	ENSP00000286614	292	341	608	0.004	66	21	29	16	7
unique_5379	475	524	2074	ENSP00000286614	292	341	608	0.006	50	15	35	0	7
unique_5379	866	994	2074	ENSP00000344972	219	340	899	0.002	137	44	70	23	6
unique_5379	866	994	2074	ENSP00000353421	227	348	996	0.005	137	44	70	23	6
unique_5389	195	280	282	ENSP00000317714	205	291	298	1.00e-04	87	23	63	1	30
unique_5395	75	264	368	ENSP00000312082	548	764	1060	9.28e-13	222	67	118	37	65
unique_5395	93	249	368	ENSP00000312082	301	455	1060	2.24e-04	173	45	94	34	65
unique_5395	76	313	368	ENSP00000312082	144	448	1060	0.003	325	81	137	107	65
unique_5395	75	319	368	ENSP00000384126	173	428	663	8.38e-12	258	77	166	15	67
unique_5395	123	295	368	ENSP00000384126	53	234	663	1.52e-08	186	57	112	17	67
unique_5395	76	313	368	ENSP00000384126	316	573	663	2.53e-08	259	78	159	22	67
unique_5395	230	317	368	ENSP00000384126	49	140	663	0.004	92	27	61	4	67
unique_5395	187	313	368	ENSP00000489143	93	270	421	0.003	179	42	84	53	35
unique_5401	40	245	392	ENSP00000482642	970	1175	1295	9.96e-14	223	63	126	34	53
unique_5401	33	265	392	ENSP00000369375	804	1053	1125	1.40e-10	263	69	151	43	59
unique_5401	50	244	392	ENSP00000303830	1027	1229	1383	1.55e-07	218	59	121	38	50
unique_5401	50	244	392	ENSP00000342838	1015	1217	1371	1.79e-07	218	59	121	38	50
unique_5401	51	244	392	ENSP00000373574	207	408	504	1.06e-06	215	55	126	34	49
unique_5412	740	958	4624	ENSP00000353421	235	461	996	0.001	231	54	161	16	5
unique_5412	740	939	4624	ENSP00000344972	227	434	899	0.002	212	52	144	16	4
unique_5413	483	622	639	ENSP00000373574	328	463	504	6.61e-04	158	38	80	40	22
unique_5417	179	332	665	ENSP00000369375	821	986	1125	1.01e-08	169	49	102	18	23
unique_5417	189	349	665	ENSP00000482642	983	1142	1295	1.90e-08	169	51	101	17	24
unique_5417	189	468	665	ENSP00000303830	1030	1280	1383	1.10e-07	292	67	172	53	42
unique_5417	189	468	665	ENSP00000342838	1018	1268	1371	1.15e-07	292	67	172	53	42
unique_5417	480	628	665	ENSP00000454065	362	528	1198	0.001	167	34	115	18	22
unique_5417	380	471	665	ENSP00000373574	369	482	504	0.001	115	37	54	24	14
unique_5460	526	796	797	ENSP00000265724	410	645	1281	6.51e-23	271	75	161	35	61
unique_5460	510	780	797	ENSP00000265724	1037	1274	1281	6.68e-23	272	79	158	35	61
unique_5460	163	359	797	ENSP00000265724	146	341	1281	3.72e-08	205	52	136	17	61
unique_5460	525	769	797	ENSP00000263094	823	1040	2147	6.62e-09	250	67	146	37	31
unique_5460	519	718	797	ENSP00000263094	1788	1984	2147	4.46e-07	215	53	129	33	31
unique_5460	526	705	797	ENSP00000426917	64	231	612	7.57e-07	182	50	116	16	23
unique_5482	190	707	1036	ENSP00000270349	30	503	621	1.34e-58	530	161	301	68	50
unique_5482	220	707	1036	ENSP00000495751	47	479	600	8.08e-56	496	148	277	71	47
unique_5482	220	707	1036	ENSP00000494134	47	479	600	8.08e-56	496	148	277	71	47
unique_5482	220	707	1036	ENSP00000495900	47	479	600	8.08e-56	496	148	277	71	47
unique_5482	220	707	1036	ENSP00000494346	47	479	600	8.08e-56	496	148	277	71	47
unique_5482	220	707	1036	ENSP00000494778	47	479	600	8.08e-56	496	148	277	71	47
unique_5487	314	350	1113	ENSP00000362774	403	442	1192	2.42e-04	40	19	18	3	11
unique_5487	355	441	1113	ENSP00000362774	411	492	1192	0.001	92	28	49	15	11
unique_5518	1443	1582	4500	ENSP00000303830	1093	1241	1383	3.41e-10	149	40	100	9	3
unique_5518	1443	1582	4500	ENSP00000342838	1081	1229	1371	3.77e-10	149	40	100	9	3
unique_5518	1399	1587	4500	ENSP00000369375	857	1048	1125	1.01e-08	203	50	128	25	4
unique_5518	1426	1572	4500	ENSP00000482642	1028	1175	1295	1.12e-07	154	35	106	13	3
unique_5518	1441	1571	4500	ENSP00000492290	301	440	533	2.45e-04	150	40	81	29	3
unique_5518	1449	1571	4500	ENSP00000373574	273	408	504	4.50e-04	142	35	82	25	3
unique_5519	132	189	220	ENSP00000435933	59	116	142	3.14e-11	58	21	37	0	26
unique_5521	243	426	710	ENSP00000492290	238	438	533	6.47e-12	214	61	110	43	26
unique_5521	244	451	710	ENSP00000369375	829	1055	1125	5.13e-08	231	64	140	27	29
unique_5521	227	426	710	ENSP00000373574	192	406	504	9.10e-08	228	59	128	41	28
unique_5521	240	481	710	ENSP00000342838	1012	1268	1371	1.55e-07	264	63	172	29	34
unique_5521	240	481	710	ENSP00000303830	1024	1280	1383	1.72e-07	264	63	172	29	34
unique_5521	243	435	710	ENSP00000482642	980	1182	1295	9.10e-07	212	51	133	28	27
unique_5521	557	674	710	ENSP00000454065	444	571	1198	4.97e-06	128	35	83	10	17
unique_5521	535	679	710	ENSP00000295006	527	672	701	0.005	156	35	100	21	20
unique_5538	2141	2215	2461	ENSP00000369375	882	972	1125	1.75e-05	92	29	45	18	3
unique_5538	2139	2215	2461	ENSP00000492290	283	370	533	6.06e-05	89	30	46	13	3
unique_5538	2105	2218	2461	ENSP00000303830	1049	1170	1383	0.001	124	31	81	12	5
unique_5538	2105	2218	2461	ENSP00000342838	1037	1158	1371	0.001	124	31	81	12	5
unique_5550	77	106	1105	ENSP00000362774	411	440	1192	2.94e-05	30	17	13	0	5
unique_5550	151	179	1105	ENSP00000362774	411	440	1192	0.008	30	14	15	1	5
unique_5551	1786	1837	3956	ENSP00000492290	355	412	533	0.002	58	21	31	6	1
unique_5551	1769	1842	3956	ENSP00000342838	1128	1200	1371	0.004	81	25	41	15	2
unique_5551	1769	1842	3956	ENSP00000303830	1140	1212	1383	0.004	81	25	41	15	2
unique_5559	127	272	774	ENSP00000303830	1024	1182	1383	2.22e-05	163	37	105	21	19
unique_5559	127	272	774	ENSP00000342838	1012	1170	1371	2.36e-05	163	37	105	21	19
unique_5559	94	272	774	ENSP00000482642	944	1125	1295	4.50e-05	185	31	145	9	23
unique_5559	131	289	774	ENSP00000369375	829	1003	1125	1.15e-04	177	39	118	20	21
unique_5569	81	365	1598	ENSP00000303830	1007	1288	1383	1.05e-08	309	75	183	51	18
unique_5569	81	365	1598	ENSP00000342838	995	1276	1371	1.43e-08	309	75	183	51	18
unique_5569	99	359	1598	ENSP00000482642	980	1227	1295	2.72e-08	270	67	172	31	16
unique_5569	94	307	1598	ENSP00000492290	233	440	533	1.05e-07	233	63	126	44	13
unique_5569	101	364	1598	ENSP00000369375	830	1089	1125	1.41e-07	274	70	180	24	17
unique_5569	94	307	1598	ENSP00000373574	201	408	504	2.42e-05	232	57	133	42	13
unique_5589	215	335	903	ENSP00000344972	203	332	899	6.44e-04	136	46	69	21	13
unique_5589	215	335	903	ENSP00000353421	211	340	996	0.001	136	46	69	21	13
unique_5612	17	68	182	ENSP00000295006	602	653	701	0.001	52	15	37	0	29
unique_5624	148	229	311	ENSP00000327801	389	473	509	2.04e-17	87	36	44	7	28
unique_5624	142	208	311	ENSP00000327801	39	108	509	7.73e-14	70	30	37	3	28
unique_5624	122	264	311	ENSP00000262455	26	175	407	1.21e-10	153	43	97	13	46
unique_5675	2243	2486	2486	ENSP00000369375	866	1114	1125	6.12e-21	257	81	155	21	10
unique_5675	2311	2466	2486	ENSP00000303830	1135	1292	1383	1.09e-15	165	51	98	16	6
unique_5675	2311	2466	2486	ENSP00000342838	1123	1280	1371	1.32e-15	165	51	98	16	6
unique_5675	2257	2475	2486	ENSP00000482642	1034	1250	1295	1.44e-14	228	69	139	20	9
unique_5675	2303	2409	2486	ENSP00000373574	285	414	504	2.86e-07	132	39	66	27	4
unique_5675	2312	2411	2486	ENSP00000492290	331	452	533	1.00e-05	122	37	63	22	4
unique_5709	206	446	1162	ENSP00000426917	61	300	612	1.99e-51	242	98	141	3	33
unique_5709	894	1037	1162	ENSP00000426917	386	529	612	3.13e-09	147	42	99	6	33
unique_5709	207	420	1162	ENSP00000265724	408	616	1281	7.73e-14	224	71	128	25	19
unique_5709	208	430	1162	ENSP00000265724	1052	1275	1281	2.47e-10	233	60	154	19	19
unique_5709	205	416	1162	ENSP00000263094	820	1022	2147	1.02e-12	215	61	139	15	19
unique_5709	218	425	1162	ENSP00000263094	1819	2018	2147	1.58e-09	213	55	140	18	19
unique_5710	15	246	332	ENSP00000369375	830	1072	1125	3.71e-11	261	65	149	47	70
unique_5710	4	211	332	ENSP00000492290	229	440	533	1.11e-07	230	53	137	40	63
unique_5710	4	211	332	ENSP00000373574	197	408	504	7.77e-07	235	56	129	50	63
unique_5710	13	246	332	ENSP00000482642	980	1215	1295	8.47e-07	256	57	157	42	70
unique_5726	953	1008	1970	ENSP00000286614	293	342	608	0.003	57	22	27	8	3
unique_5728	825	1182	2278	ENSP00000483552	113	444	795	1.86e-12	399	101	190	108	16
unique_5728	2112	2158	2278	ENSP00000286614	292	338	608	0.002	47	18	29	0	2
unique_5737	700	885	5010	ENSP00000411355	39	224	1307	0.001	204	46	122	36	4
unique_5740	479	647	1304	ENSP00000369375	826	998	1125	1.20e-08	184	37	121	26	13
unique_5740	483	636	1304	ENSP00000482642	982	1125	1295	2.86e-08	154	31	113	10	12
unique_5740	471	636	1304	ENSP00000303830	1017	1182	1383	2.74e-07	177	40	115	22	20
unique_5740	1028	1116	1304	ENSP00000303830	1202	1282	1383	0.004	91	27	52	12	20
unique_5740	471	636	1304	ENSP00000342838	1005	1170	1371	3.46e-07	177	40	115	22	20
unique_5740	1028	1116	1304	ENSP00000342838	1190	1270	1371	0.004	91	27	52	12	20
unique_5740	482	635	1304	ENSP00000492290	239	384	533	0.002	169	36	95	38	12
unique_5746	2091	2210	2788	ENSP00000344972	223	344	899	0.006	124	27	91	6	4
unique_5777	5	104	105	ENSP00000327801	28	132	509	2.60e-12	105	30	70	5	96
unique_5777	15	105	105	ENSP00000327801	382	470	509	1.74e-11	92	31	57	4	96
unique_5777	14	83	105	ENSP00000262455	42	116	407	1.51e-11	75	26	44	5	67
unique_5801	8	256	294	ENSP00000369375	829	1089	1125	2.15e-15	266	62	182	22	85
unique_5801	6	258	294	ENSP00000342838	1014	1277	1371	2.45e-14	270	69	178	23	86
unique_5801	6	258	294	ENSP00000303830	1026	1289	1383	2.52e-14	270	69	178	23	86
unique_5801	7	251	294	ENSP00000482642	980	1227	1295	9.08e-12	254	60	179	15	83
unique_5801	6	255	294	ENSP00000373574	205	485	504	2.37e-09	298	69	164	65	85
unique_5801	6	257	294	ENSP00000492290	237	494	533	1.41e-08	280	70	160	50	86
unique_5838	73	335	336	ENSP00000317714	40	296	298	1.65e-23	265	68	187	10	78
unique_5872	549	661	915	ENSP00000342838	1112	1217	1371	3.06e-06	115	31	73	11	12
unique_5872	549	661	915	ENSP00000303830	1124	1229	1383	3.15e-06	115	31	73	11	12
unique_5872	564	682	915	ENSP00000369375	944	1053	1125	0.002	120	30	79	11	13
unique_5880	166	303	321	ENSP00000403447	915	1037	2004	9.18e-07	139	44	78	17	50
unique_5880	149	277	321	ENSP00000403447	205	321	2004	7.91e-04	131	39	76	16	50
unique_5880	159	281	321	ENSP00000403447	745	855	2004	0.005	124	34	76	14	50
unique_5880	142	257	321	ENSP00000403447	1011	1120	2004	0.006	120	37	69	14	50
unique_5908	14	235	332	ENSP00000369375	824	1054	1125	8.19e-17	242	65	146	31	67
unique_5908	20	236	332	ENSP00000482642	982	1198	1295	7.50e-14	231	57	146	28	65
unique_5908	20	213	332	ENSP00000342838	1017	1217	1371	7.38e-13	212	56	127	29	58
unique_5908	20	213	332	ENSP00000303830	1029	1229	1383	7.40e-13	212	56	127	29	58
unique_5908	98	276	332	ENSP00000492290	305	503	533	5.94e-11	207	58	113	36	54
unique_5908	91	213	332	ENSP00000373574	266	408	504	1.58e-05	143	37	86	20	37
unique_5927	413	445	572	ENSP00000492290	357	389	533	1.99e-04	33	15	18	0	6
unique_5927	414	487	572	ENSP00000373574	326	406	504	0.003	87	27	41	19	13
unique_5930	3554	3697	5223	ENSP00000411355	29	181	1307	0.002	153	38	106	9	4
unique_5930	3528	3713	5223	ENSP00000411355	20	214	1307	0.010	199	49	133	17	4
unique_5930	4910	4982	5223	ENSP00000344972	272	333	899	0.004	74	26	35	13	1
unique_5995	3600	3747	4150	ENSP00000411355	24	157	1307	1.72e-07	148	38	96	14	4
unique_5995	3585	3760	4150	ENSP00000411355	31	231	1307	0.002	206	52	119	35	4
unique_5996	55	163	169	ENSP00000454065	455	570	1198	1.73e-06	118	31	76	11	64
unique_5996	66	163	169	ENSP00000454065	417	526	1198	0.001	110	24	74	12	64
unique_5996	26	120	169	ENSP00000295006	603	689	701	2.99e-05	96	28	58	10	56
unique_6015	350	396	688	ENSP00000369375	944	990	1125	0.001	47	16	31	0	7
unique_6015	275	395	688	ENSP00000303830	1053	1184	1383	0.002	132	32	89	11	18
unique_6015	275	395	688	ENSP00000342838	1041	1172	1371	0.003	132	32	89	11	18
unique_6015	358	395	688	ENSP00000482642	1090	1127	1295	0.005	38	14	24	0	6
unique_6047	229	260	387	ENSP00000492290	358	389	533	9.55e-05	32	15	17	0	8
unique_6047	229	302	387	ENSP00000373574	326	406	504	0.005	86	25	44	17	19
unique_6056	27	172	782	ENSP00000492290	232	377	533	3.84e-07	158	46	88	24	19
unique_6056	35	172	782	ENSP00000373574	208	345	504	3.34e-05	150	43	83	24	18
unique_6056	23	173	782	ENSP00000369375	818	974	1125	0.001	170	42	96	32	19
unique_6068	45	190	282	ENSP00000344972	212	331	899	0.008	149	36	81	32	52
unique_6146	504	579	2550	ENSP00000344972	229	298	899	8.38e-04	76	30	40	6	3
unique_6146	532	583	2550	ENSP00000286614	293	340	608	0.001	52	19	29	4	2
unique_6146	504	579	2550	ENSP00000353421	237	306	996	0.001	76	30	40	6	3
unique_6148	500	744	1882	ENSP00000265724	939	1190	1281	1.49e-10	266	67	164	35	19
unique_6148	520	744	1882	ENSP00000265724	361	545	1281	1.06e-09	232	62	116	54	19
unique_6148	1557	1670	1882	ENSP00000265724	413	524	1281	1.52e-09	114	34	78	2	19
unique_6148	1552	1661	1882	ENSP00000265724	1051	1162	1281	1.20e-08	112	35	75	2	19
unique_6148	1515	1634	1882	ENSP00000263094	1761	1889	2147	0.005	130	31	88	11	6
unique_6151	280	524	708	ENSP00000369375	829	1089	1125	7.19e-16	268	78	160	30	35
unique_6151	280	471	708	ENSP00000482642	981	1182	1295	2.32e-14	205	59	130	16	27
unique_6151	281	519	708	ENSP00000303830	1029	1282	1383	2.39e-13	260	70	163	27	34
unique_6151	281	519	708	ENSP00000342838	1017	1270	1371	2.47e-13	260	70	163	27	34
unique_6151	552	674	708	ENSP00000454065	391	526	1198	9.30e-08	139	38	82	19	17
unique_6151	281	462	708	ENSP00000492290	240	438	533	2.69e-06	209	52	120	37	26
unique_6151	574	668	708	ENSP00000295006	603	690	701	3.46e-04	95	24	64	7	13
unique_6152	529	590	665	ENSP00000509229	142	196	644	0.002	62	19	36	7	9
unique_6189	286	419	795	ENSP00000503116	182	302	449	3.47e-07	134	33	88	13	26
unique_6189	711	780	795	ENSP00000503116	362	428	449	0.004	76	30	31	15	26
unique_6189	286	419	795	ENSP00000355747	182	302	449	3.47e-07	134	33	88	13	26
unique_6189	711	780	795	ENSP00000355747	362	428	449	0.004	76	30	31	15	26
unique_6189	286	419	795	ENSP00000355746	182	302	449	3.47e-07	134	33	88	13	26
unique_6189	711	780	795	ENSP00000355746	362	428	449	0.004	76	30	31	15	26
unique_6221	679	748	1381	ENSP00000369001	609	676	805	0.005	70	24	44	2	5
unique_6246	136	220	382	ENSP00000403447	303	386	2004	0.009	91	33	45	13	22
unique_6296	180	306	2613	ENSP00000286614	203	340	608	0.005	139	37	89	13	5
unique_6301	286	367	489	ENSP00000492290	317	397	533	0.001	82	24	57	1	17
unique_6301	307	408	489	ENSP00000303830	1134	1229	1383	0.004	103	21	74	8	21
unique_6301	307	408	489	ENSP00000342838	1122	1217	1371	0.004	103	21	74	8	21
unique_6312	1601	1753	2885	ENSP00000482642	1085	1232	1295	5.98e-04	160	36	105	19	5
unique_6312	1593	1769	2885	ENSP00000303830	1134	1306	1383	0.004	185	43	122	20	6
unique_6312	1593	1769	2885	ENSP00000342838	1122	1294	1371	0.005	185	43	122	20	6
unique_6369	366	490	551	ENSP00000303830	1132	1253	1383	3.93e-05	137	34	76	27	23
unique_6369	366	490	551	ENSP00000342838	1120	1241	1371	4.03e-05	137	34	76	27	23
unique_6369	376	460	551	ENSP00000492290	349	440	533	5.11e-04	94	26	57	11	15
unique_6371	103	429	468	ENSP00000318585	75	415	502	4.32e-14	367	89	212	66	70
unique_6371	103	429	468	ENSP00000403685	75	371	458	1.31e-07	364	77	183	104	70
unique_6373	17	137	348	ENSP00000403447	906	1007	2004	0.001	127	38	58	31	35
unique_6373	50	123	348	ENSP00000403447	704	755	2004	0.010	74	23	29	22	35
unique_6403	66	190	768	ENSP00000327290	155	274	1189	7.58e-07	127	38	80	9	16
unique_6403	445	527	768	ENSP00000347927	350	438	1372	4.02e-05	93	33	46	14	20
unique_6403	403	554	768	ENSP00000347927	950	1096	1372	5.18e-05	167	48	84	35	20
unique_6403	481	553	768	ENSP00000347927	695	765	1372	8.33e-05	83	31	30	22	20
unique_6403	408	528	768	ENSP00000347927	688	805	1372	0.001	138	45	56	37	20
unique_6406	182	245	463	ENSP00000327801	40	105	509	0.003	67	22	41	4	14
unique_6413	434	980	1004	ENSP00000265724	146	610	1281	1.16e-44	554	144	314	96	55
unique_6413	724	987	1004	ENSP00000265724	1034	1262	1281	1.73e-39	264	98	131	35	55
unique_6413	758	980	1004	ENSP00000426917	78	268	612	1.51e-08	229	61	124	44	22
unique_6413	740	980	1004	ENSP00000263094	821	1020	2147	7.95e-07	250	63	128	59	24
unique_6432	944	1028	1133	ENSP00000317714	98	172	298	0.008	86	23	51	12	8
unique_6449	223	331	429	ENSP00000492290	319	440	533	0.001	126	33	72	21	25
unique_6524	873	990	1658	ENSP00000382334	221	334	336	0.008	121	30	81	10	7
unique_6548	242	467	567	ENSP00000342838	1017	1217	1371	4.44e-05	235	56	136	43	40
unique_6548	242	467	567	ENSP00000303830	1029	1229	1383	4.49e-05	235	56	136	43	40
unique_6548	391	446	567	ENSP00000492290	357	420	533	5.31e-04	64	16	40	8	10
unique_6548	366	482	567	ENSP00000369375	934	1047	1125	7.96e-04	118	28	85	5	21
unique_6548	375	467	567	ENSP00000373574	297	408	504	0.007	115	29	61	25	16
unique_6549	391	445	567	ENSP00000492290	357	419	533	1.87e-04	63	17	38	8	10
unique_6549	366	482	567	ENSP00000369375	934	1047	1125	4.73e-04	120	32	79	9	21
unique_6549	374	467	567	ENSP00000303830	1137	1229	1383	5.14e-04	96	23	68	5	17
unique_6549	374	467	567	ENSP00000342838	1125	1217	1371	5.27e-04	96	23	68	5	17
unique_6549	341	467	567	ENSP00000373574	283	408	504	0.001	137	33	83	21	22
unique_6551	177	285	290	ENSP00000401853	47	126	474	0.002	109	32	48	29	38
unique_6556	478	536	560	ENSP00000435933	52	110	142	7.33e-04	59	16	43	0	11
unique_6591	355	393	915	ENSP00000353421	95	133	996	0.007	39	17	22	0	4
unique_6591	355	393	915	ENSP00000344972	87	125	899	0.007	39	17	22	0	4
unique_6597	158	219	242	ENSP00000327801	45	108	509	2.49e-09	64	24	38	2	26
unique_6597	159	216	242	ENSP00000327801	390	446	509	5.57e-04	58	18	39	1	26
unique_6597	143	219	242	ENSP00000262455	35	116	407	5.99e-07	82	26	51	5	32
unique_6602	91	144	1291	ENSP00000454065	457	510	1198	3.09e-04	54	19	35	0	4
unique_6623	347	411	948	ENSP00000362774	965	1035	1192	0.008	74	26	36	12	7
unique_6664	371	472	570	ENSP00000492290	323	440	533	4.16e-04	119	32	69	18	18
unique_6665	362	472	570	ENSP00000492290	317	440	533	8.88e-04	128	33	74	21	19
unique_6666	302	412	463	ENSP00000492290	317	440	533	6.26e-04	128	33	74	21	24
unique_6670	371	481	579	ENSP00000492290	317	440	533	8.98e-04	128	33	74	21	19
unique_6672	371	481	579	ENSP00000492290	317	440	533	8.68e-04	128	33	74	21	19
unique_6681	228	1544	1544	ENSP00000265724	35	1278	1281	0.0	1347	503	711	133	85
unique_6681	244	835	1544	ENSP00000265724	711	1280	1281	1.12e-103	607	227	328	52	85
unique_6681	600	829	1544	ENSP00000263094	824	1042	2147	1.57e-09	240	57	152	31	30
unique_6681	594	776	1544	ENSP00000263094	1796	1980	2147	6.41e-08	194	44	130	20	30
unique_6681	1266	1494	1544	ENSP00000263094	807	998	2147	5.31e-07	230	53	138	39	30
unique_6681	1280	1494	1544	ENSP00000263094	1806	1985	2147	1.23e-04	216	48	131	37	30
unique_6681	580	760	1544	ENSP00000426917	35	224	612	1.03e-07	198	54	119	25	26
unique_6681	1291	1508	1544	ENSP00000426917	71	261	612	5.96e-06	225	54	130	41	26
unique_6696	239	1253	2156	ENSP00000403447	194	1125	2004	2.26e-14	1080	271	596	213	94
unique_6696	324	1461	2156	ENSP00000403447	24	1079	2004	4.91e-12	1221	301	672	248	94
unique_6696	1105	2086	2156	ENSP00000403447	101	972	2004	8.13e-12	1038	263	553	222	94
unique_6696	841	1898	2156	ENSP00000403447	101	1120	2004	7.81e-11	1167	279	632	256	94
unique_6696	101	725	2156	ENSP00000403447	517	1125	2004	1.43e-09	689	169	376	144	94
unique_6696	852	1985	2156	ENSP00000403447	24	1041	2004	6.09e-07	1210	295	647	268	94
unique_6696	101	1146	2156	ENSP00000403447	160	1161	2004	1.76e-06	1159	276	613	270	94
unique_6696	1640	2089	2156	ENSP00000403447	25	439	2004	1.40e-04	480	120	265	95	94
unique_6696	1368	2118	2156	ENSP00000403447	101	769	2004	0.002	812	206	402	204	94
unique_6705	67	249	299	ENSP00000403447	934	1091	2004	6.61e-06	185	52	104	29	63
unique_6705	126	237	299	ENSP00000403447	907	997	2004	4.91e-05	113	38	52	23	63
unique_6705	65	237	299	ENSP00000403447	693	835	2004	7.09e-05	178	58	80	40	63
unique_6705	63	241	299	ENSP00000403447	392	546	2004	5.10e-04	186	56	92	38	63
unique_6705	64	192	299	ENSP00000403447	768	874	2004	0.007	129	37	70	22	63
unique_6756	361	467	919	ENSP00000269485	158	264	300	0.006	112	32	70	10	12
unique_6795	322	550	773	ENSP00000384126	263	551	663	1.47e-05	299	80	139	80	39
unique_6795	490	595	773	ENSP00000384126	313	420	663	0.006	111	40	63	8	39
unique_6795	452	547	773	ENSP00000384126	178	275	663	0.007	101	35	58	8	39
unique_6795	472	622	773	ENSP00000384126	52	203	663	0.007	163	55	85	23	39
unique_6795	653	718	773	ENSP00000261892	776	849	1100	6.77e-04	75	26	39	10	9
unique_6798	2102	2195	2593	ENSP00000303830	1190	1286	1383	0.006	97	21	73	3	4
unique_6798	2102	2195	2593	ENSP00000342838	1178	1274	1371	0.006	97	21	73	3	4
unique_6843	4	213	691	ENSP00000373574	194	408	504	1.61e-13	228	66	131	31	30
unique_6843	18	215	691	ENSP00000482642	982	1176	1295	1.92e-13	203	53	137	13	29
unique_6843	4	247	691	ENSP00000492290	226	473	533	1.45e-11	264	72	156	36	35
unique_6843	11	314	691	ENSP00000303830	1022	1310	1383	3.18e-11	335	80	178	77	44
unique_6843	11	314	691	ENSP00000342838	1010	1298	1371	4.31e-11	335	80	178	77	44
unique_6843	18	232	691	ENSP00000369375	830	1051	1125	5.33e-08	239	60	138	41	31
unique_6859	578	882	1212	ENSP00000483552	106	402	795	7.65e-09	335	80	187	68	25
unique_6859	929	1105	1212	ENSP00000403447	477	678	2004	3.42e-08	223	61	95	67	17
unique_6859	928	1107	1212	ENSP00000403447	931	1088	2004	5.00e-06	182	51	105	26	17
unique_6859	928	1058	1212	ENSP00000403447	356	481	2004	9.48e-06	133	43	81	9	17
unique_6859	936	1098	1212	ENSP00000403447	901	1038	2004	1.16e-05	164	48	89	27	17
unique_6859	951	1099	1212	ENSP00000403447	460	582	2004	3.72e-05	150	43	79	28	17
unique_6859	907	1043	1212	ENSP00000403447	103	225	2004	5.52e-05	139	42	79	18	17
unique_6859	952	1040	1212	ENSP00000403447	262	343	2004	0.004	94	33	44	17	17
unique_6859	952	997	1212	ENSP00000360764	123	167	274	0.001	46	18	27	1	4
unique_6859	961	994	1212	ENSP00000386126	501	537	1447	0.002	37	17	17	3	3
unique_6859	961	994	1212	ENSP00000383276	429	465	1247	0.003	37	17	17	3	3
unique_6873	19	179	2879	ENSP00000303830	1066	1233	1383	1.88e-15	171	53	105	13	6
unique_6873	19	179	2879	ENSP00000342838	1054	1221	1371	2.42e-15	171	53	105	13	6
unique_6873	25	226	2879	ENSP00000482642	1023	1226	1295	7.40e-15	213	58	135	20	7
unique_6873	20	178	2879	ENSP00000369375	865	1034	1125	2.70e-12	175	53	101	21	6
unique_6873	6	175	2879	ENSP00000373574	221	408	504	9.74e-09	198	52	108	38	6
unique_6873	53	175	2879	ENSP00000492290	305	440	533	2.04e-05	142	35	82	25	4
unique_6882	117	218	448	ENSP00000362774	395	493	1192	3.85e-05	104	30	67	7	31
unique_6882	42	77	448	ENSP00000362774	408	444	1192	0.006	37	15	21	1	31
unique_6941	397	426	775	ENSP00000454065	500	529	1198	0.009	30	11	19	0	4
unique_6994	233	309	399	ENSP00000337146	129	195	611	1.91e-04	77	25	42	10	19
unique_6994	233	309	399	ENSP00000509229	143	209	644	0.001	77	22	45	10	19
unique_7032	28	533	545	ENSP00000396460	41	554	574	2.12e-08	555	120	345	90	93
unique_7050	45	76	203	ENSP00000492290	358	389	533	4.13e-05	32	15	17	0	16
unique_7050	45	118	203	ENSP00000373574	326	406	504	0.001	86	25	44	17	36
unique_7050	19	135	203	ENSP00000369375	934	1047	1125	0.007	119	33	79	7	58
unique_7073	10	253	2095	ENSP00000369375	826	1082	1125	2.40e-17	267	71	163	33	12
unique_7073	11	214	2095	ENSP00000482642	979	1190	1295	4.12e-16	217	59	140	18	10
unique_7073	14	253	2095	ENSP00000303830	1029	1280	1383	3.11e-14	261	66	165	30	11
unique_7073	14	253	2095	ENSP00000342838	1017	1268	1371	4.89e-14	261	66	165	30	11
unique_7073	10	272	2095	ENSP00000373574	204	470	504	1.00e-11	297	76	157	64	13
unique_7073	13	199	2095	ENSP00000492290	239	440	533	4.95e-10	217	65	107	45	9
unique_7080	388	485	587	ENSP00000482642	1085	1180	1295	0.008	98	23	73	2	17
unique_7097	193	352	1258	ENSP00000303830	1100	1229	1383	1.13e-06	160	44	86	30	13
unique_7097	193	352	1258	ENSP00000342838	1088	1217	1371	1.43e-06	160	44	86	30	13
unique_7144	27	66	348	ENSP00000362774	412	450	1192	0.001	40	15	24	1	11
unique_7181	92	186	226	ENSP00000353013	8	92	491	7.64e-04	95	31	54	10	42
unique_7182	1066	1156	4761	ENSP00000347927	344	434	1372	1.13e-04	101	40	41	20	5
unique_7182	583	637	4761	ENSP00000347927	380	439	1372	0.001	60	25	30	5	5
unique_7182	978	1128	4761	ENSP00000347927	942	1096	1372	0.003	168	53	85	30	5
unique_7182	1001	1182	4761	ENSP00000347927	903	1090	1372	0.010	203	67	100	36	5
unique_7192	31	375	378	ENSP00000333203	51	367	407	2.72e-21	358	93	211	54	91
unique_7225	257	406	1372	ENSP00000317714	79	223	298	0.002	158	36	101	21	11
unique_7248	317	461	462	ENSP00000426917	160	309	612	3.15e-07	157	43	95	19	31
unique_7248	155	414	462	ENSP00000263094	827	1016	2147	7.46e-07	260	63	127	70	56
unique_7248	332	394	462	ENSP00000265724	527	587	1281	3.87e-04	63	23	38	2	14
unique_7252	274	614	618	ENSP00000318585	75	416	502	1.26e-17	376	96	211	69	55
unique_7252	274	614	618	ENSP00000403685	75	372	458	5.88e-13	373	91	175	107	55
unique_7253	2260	2327	2425	ENSP00000381204	64	131	209	3.44e-04	68	18	50	0	3
unique_7273	157	270	289	ENSP00000403447	1611	1738	2004	9.20e-05	136	44	62	30	39
unique_7275	1814	2000	2161	ENSP00000369375	940	1082	1125	2.76e-08	196	57	77	62	15
unique_7275	1583	1685	2161	ENSP00000369375	820	920	1125	2.74e-05	108	31	65	12	15
unique_7275	2115	2158	2161	ENSP00000369375	1060	1103	1125	0.003	44	15	29	0	15
unique_7275	1815	2005	2161	ENSP00000482642	1077	1225	1295	6.93e-07	195	56	89	50	11
unique_7275	2115	2156	2161	ENSP00000482642	1203	1244	1295	0.003	42	14	28	0	11
unique_7275	1811	1957	2161	ENSP00000303830	1132	1231	1383	1.41e-06	147	37	63	47	10
unique_7275	2094	2152	2161	ENSP00000303830	1240	1295	1383	8.96e-05	59	20	36	3	10
unique_7275	1811	1957	2161	ENSP00000342838	1120	1219	1371	1.58e-06	147	37	63	47	10
unique_7275	2094	2152	2161	ENSP00000342838	1228	1283	1371	9.26e-05	59	20	36	3	10
unique_7275	1589	1688	2161	ENSP00000492290	232	330	533	3.50e-06	104	28	67	9	5
unique_7275	1565	1679	2161	ENSP00000373574	185	289	504	4.39e-06	119	34	67	18	5
unique_7276	28	183	241	ENSP00000482642	1023	1183	1295	2.67e-12	165	42	110	13	65
unique_7276	20	231	241	ENSP00000369375	862	1089	1125	6.38e-12	236	57	147	32	88
unique_7276	5	175	241	ENSP00000492290	255	440	533	1.19e-10	196	54	107	35	71
unique_7276	4	232	241	ENSP00000373574	222	462	504	5.02e-10	251	59	160	32	95
unique_7276	8	199	241	ENSP00000303830	1054	1254	1383	1.09e-09	204	47	142	15	80
unique_7276	8	199	241	ENSP00000342838	1042	1242	1371	1.13e-09	204	46	143	15	80
unique_7278	1044	1108	2419	ENSP00000503116	2	68	449	3.37e-04	71	24	37	10	3
unique_7278	1044	1108	2419	ENSP00000355747	2	68	449	3.37e-04	71	24	37	10	3
unique_7278	1044	1108	2419	ENSP00000355746	2	68	449	3.37e-04	71	24	37	10	3
unique_7280	319	621	968	ENSP00000483552	108	406	795	3.33e-11	329	84	189	56	31
unique_7290	129	260	1297	ENSP00000482642	997	1127	1295	3.42e-08	135	36	92	7	10
unique_7290	127	259	1297	ENSP00000369375	832	988	1125	4.31e-06	157	48	85	24	10
unique_7290	155	261	1297	ENSP00000492290	272	388	533	0.001	117	33	74	10	8
unique_7290	150	257	1297	ENSP00000373574	235	352	504	0.002	118	31	77	10	8
unique_7290	222	260	1297	ENSP00000303830	1146	1184	1383	0.003	39	14	25	0	3
unique_7290	222	260	1297	ENSP00000342838	1134	1172	1371	0.003	39	14	25	0	3
unique_7347	1049	1255	1657	ENSP00000270349	302	506	621	1.57e-06	208	47	157	4	20
unique_7347	590	713	1657	ENSP00000270349	58	178	621	9.15e-05	126	36	83	7	20
unique_7351	609	643	2332	ENSP00000286614	293	328	608	5.77e-04	36	15	20	1	2
unique_7351	615	742	2332	ENSP00000367227	8	146	473	0.008	145	37	85	23	5
unique_7351	615	742	2332	ENSP00000367230	8	146	473	0.008	145	37	85	23	5
unique_7370	295	539	795	ENSP00000369375	823	1082	1125	5.40e-12	265	67	173	25	31
unique_7370	301	495	795	ENSP00000482642	981	1182	1295	1.20e-09	204	55	138	11	25
unique_7370	302	539	795	ENSP00000303830	1029	1280	1383	2.06e-08	260	67	163	30	30
unique_7370	302	539	795	ENSP00000342838	1017	1268	1371	2.58e-08	260	67	163	30	30
unique_7370	366	529	795	ENSP00000492290	301	472	533	4.21e-07	183	45	108	30	21
unique_7370	356	488	795	ENSP00000373574	259	408	504	5.55e-06	151	39	93	19	17
unique_7382	554	624	4579	ENSP00000312082	705	777	1060	6.72e-07	73	30	41	2	2
unique_7451	266	308	970	ENSP00000403447	1634	1676	2004	0.003	43	20	23	0	4
unique_7469	133	319	713	ENSP00000403447	1678	1859	2004	2.04e-06	187	56	126	5	26
unique_7469	209	275	713	ENSP00000403447	1619	1686	2004	5.77e-04	68	26	41	1	26
unique_7483	780	872	975	ENSP00000500620	150	232	313	0.002	94	28	54	12	10
unique_7513	482	872	880	ENSP00000270349	98	466	621	4.10e-04	407	87	266	54	44
unique_7513	482	848	880	ENSP00000495751	82	419	600	0.001	377	75	253	49	42
unique_7513	482	848	880	ENSP00000494134	82	419	600	0.001	377	75	253	49	42
unique_7513	482	848	880	ENSP00000495900	82	419	600	0.001	377	75	253	49	42
unique_7513	482	848	880	ENSP00000494346	82	419	600	0.001	377	75	253	49	42
unique_7513	482	848	880	ENSP00000494778	82	419	600	0.001	377	75	253	49	42
unique_7551	1433	1548	1567	ENSP00000303830	1133	1229	1383	0.003	122	31	60	31	7
unique_7551	1433	1548	1567	ENSP00000342838	1121	1217	1371	0.003	122	31	60	31	7
unique_7551	503	540	1567	ENSP00000488395	28	65	117	0.010	38	16	22	0	2
unique_7572	149	246	814	ENSP00000352071	220	308	1157	1.17e-06	99	31	57	11	25
unique_7572	199	246	814	ENSP00000352071	717	761	1157	0.002	49	18	26	5	25
unique_7572	216	335	814	ENSP00000352071	940	1028	1157	0.007	122	32	55	35	25
unique_7572	144	345	814	ENSP00000352071	321	482	1157	0.009	203	42	119	42	25
unique_7573	41	641	667	ENSP00000247207	8	614	640	0.0	608	395	205	8	90
unique_7573	32	650	667	ENSP00000506097	20	606	617	0.0	625	413	168	44	93
unique_7576	74	290	450	ENSP00000369375	822	1032	1125	3.47e-11	238	62	128	48	48
unique_7576	82	372	450	ENSP00000492290	240	514	533	5.21e-09	325	83	158	84	65
unique_7576	81	290	450	ENSP00000482642	981	1175	1295	4.22e-08	217	49	139	29	47
unique_7576	82	322	450	ENSP00000303830	1029	1263	1383	7.28e-08	266	55	155	56	54
unique_7576	82	322	450	ENSP00000342838	1017	1251	1371	7.93e-08	266	55	155	56	54
unique_7576	78	289	450	ENSP00000373574	204	408	504	2.82e-07	235	63	119	53	47
unique_7584	16	90	288	ENSP00000403447	1651	1726	2004	2.63e-07	76	29	46	1	42
unique_7584	4	86	288	ENSP00000403447	1605	1688	2004	1.04e-06	84	29	54	1	42
unique_7584	14	124	288	ENSP00000403447	1682	1793	2004	1.88e-05	112	36	75	1	42
unique_7584	12	93	288	ENSP00000403447	1714	1795	2004	7.45e-04	82	27	55	0	42
unique_7617	31	396	438	ENSP00000333203	67	399	407	1.42e-18	379	97	223	59	84
unique_7668	600	729	7449	ENSP00000344972	236	364	899	0.003	130	33	96	1	2
unique_7668	600	729	7449	ENSP00000353421	244	372	996	0.005	130	33	96	1	2
unique_7668	7218	7314	7449	ENSP00000296575	452	551	701	0.009	100	26	71	3	1
unique_7677	20	81	167	ENSP00000454065	468	528	1198	1.46e-05	62	22	39	1	37
unique_7677	18	124	167	ENSP00000295006	534	638	701	0.003	115	31	66	18	64
unique_7685	824	913	989	ENSP00000247207	512	603	640	0.003	92	27	63	2	9
unique_7695	293	374	658	ENSP00000327801	389	470	509	3.68e-06	82	26	56	0	15
unique_7695	292	387	658	ENSP00000327801	44	142	509	0.007	99	21	75	3	15
unique_7695	272	376	658	ENSP00000262455	30	138	407	1.74e-04	111	27	76	8	16
unique_7700	276	390	544	ENSP00000327801	16	128	509	2.11e-19	118	47	63	8	41
unique_7700	290	390	544	ENSP00000327801	372	469	509	7.40e-18	103	43	53	7	41
unique_7700	149	257	544	ENSP00000327801	26	137	509	6.70e-14	115	39	67	9	41
unique_7700	148	240	544	ENSP00000327801	368	461	509	5.48e-11	96	33	58	5	41
unique_7700	284	390	544	ENSP00000262455	28	135	407	1.51e-11	113	35	67	11	36
unique_7700	159	248	544	ENSP00000262455	40	135	407	1.69e-05	99	26	61	12	36
unique_7710	84	161	237	ENSP00000344972	232	336	899	3.15e-04	105	30	48	27	33
unique_7710	84	161	237	ENSP00000353421	240	344	996	4.39e-04	105	30	48	27	33
unique_7715	106	224	602	ENSP00000262455	31	153	407	1.30e-04	125	31	86	8	20
unique_7722	880	1145	1162	ENSP00000265724	385	649	1281	2.93e-57	266	107	158	1	24
unique_7722	868	1126	1162	ENSP00000265724	1016	1275	1281	9.53e-54	264	107	148	9	24
unique_7722	900	1157	1162	ENSP00000263094	818	1077	2147	3.20e-18	269	74	175	20	23
unique_7722	889	1114	1162	ENSP00000263094	1795	2015	2147	7.11e-07	232	51	164	17	23
unique_7722	920	1106	1162	ENSP00000426917	77	268	612	5.86e-11	197	58	124	15	16
unique_7723	151	252	369	ENSP00000312082	708	794	1060	3.10e-05	105	35	49	21	28
unique_7723	90	259	369	ENSP00000384126	56	218	663	0.009	186	52	95	39	46
unique_7735	23	557	564	ENSP00000381736	18	549	554	0.0	535	383	149	3	95
unique_7756	135	176	1478	ENSP00000344972	50	91	899	0.004	42	14	28	0	3
unique_7759	298	770	774	ENSP00000265724	192	642	1281	1.54e-61	495	162	267	66	61
unique_7759	499	750	774	ENSP00000265724	1033	1267	1281	6.81e-55	254	107	126	21	61
unique_7759	484	743	774	ENSP00000426917	21	274	612	1.30e-14	269	74	171	24	34
unique_7759	512	738	774	ENSP00000263094	800	1021	2147	6.88e-12	230	54	165	11	30
unique_7759	659	742	774	ENSP00000263094	1927	2012	2147	4.45e-04	86	19	65	2	30
unique_7795	95	199	288	ENSP00000403447	868	961	2004	4.22e-06	105	37	57	11	46
unique_7795	75	202	288	ENSP00000403447	661	801	2004	1.59e-04	153	42	74	37	46
unique_7795	71	201	288	ENSP00000403447	929	1082	2004	0.004	157	39	89	29	46
unique_7795	82	202	288	ENSP00000403447	167	272	2004	0.006	122	33	72	17	46
unique_7795	91	173	288	ENSP00000403447	414	486	2004	0.007	83	23	50	10	46
unique_7797	476	561	569	ENSP00000334284	14	98	151	0.002	87	27	57	3	15
unique_7821	2	145	357	ENSP00000411355	49	196	1307	0.008	154	36	102	16	40
unique_7846	90	399	600	ENSP00000461086	9	333	416	5.04e-21	332	88	215	29	52
unique_7848	225	500	688	ENSP00000461086	82	341	416	9.61e-25	283	84	169	30	40
unique_7911	90	186	192	ENSP00000454065	466	569	1198	1.35e-04	106	29	66	11	51
unique_7960	1271	1365	2849	ENSP00000344972	223	322	899	2.20e-04	101	32	62	7	3
unique_7982	540	987	1147	ENSP00000403447	103	550	2004	1.62e-29	485	148	263	74	42
unique_7982	520	996	1147	ENSP00000403447	278	812	2004	2.17e-28	547	169	296	82	42
unique_7982	522	982	1147	ENSP00000403447	695	1193	2004	8.12e-24	508	150	302	56	42
unique_7982	746	994	1147	ENSP00000403447	35	300	2004	8.91e-11	292	90	133	69	42
unique_7982	520	659	1147	ENSP00000403447	970	1125	2004	5.81e-10	158	53	85	20	42
unique_7982	869	989	1147	ENSP00000369375	210	344	1125	1.49e-09	146	49	61	36	37
unique_7982	527	654	1147	ENSP00000369375	227	375	1125	1.42e-04	151	41	85	25	37
unique_7982	635	771	1147	ENSP00000369375	227	341	1125	1.93e-04	137	39	76	22	37
unique_7982	924	991	1147	ENSP00000369375	226	304	1125	2.06e-04	80	27	40	13	37
unique_7982	822	952	1147	ENSP00000369375	230	374	1125	0.002	150	43	83	24	37
unique_7982	961	999	1147	ENSP00000369375	227	265	1125	0.003	39	17	22	0	37
unique_7982	519	612	1147	ENSP00000222573	503	614	770	1.88e-06	116	40	50	26	8
unique_7982	922	988	1147	ENSP00000296575	609	669	701	1.21e-04	67	25	36	6	7
unique_7982	903	950	1147	ENSP00000296575	620	668	701	1.50e-04	49	20	28	1	7
unique_7985	3193	3323	3449	ENSP00000344972	226	346	899	7.97e-06	133	37	82	14	4
unique_7985	3193	3323	3449	ENSP00000353421	234	354	996	9.74e-06	133	37	82	14	4
unique_8000	267	331	422	ENSP00000295006	501	576	701	0.004	76	22	43	11	15
unique_8014	124	232	237	ENSP00000454065	456	571	1198	3.19e-04	117	28	80	9	46
unique_8014	106	188	237	ENSP00000295006	615	689	701	0.003	84	23	51	10	35
unique_8035	370	425	1451	ENSP00000403447	1634	1688	2004	0.003	56	25	30	1	4
unique_8043	673	763	927	ENSP00000482642	1081	1176	1295	3.09e-05	97	29	61	7	10
unique_8043	556	776	927	ENSP00000369375	814	1047	1125	0.004	254	66	135	53	24
unique_8061	329	369	1151	ENSP00000362774	411	445	1192	0.007	41	18	17	6	4
unique_8064	1156	1264	2412	ENSP00000369375	818	921	1125	9.48e-07	110	33	70	7	8
unique_8064	2269	2345	2412	ENSP00000369375	979	1055	1125	0.005	79	25	50	4	8
unique_8064	2267	2346	2412	ENSP00000342838	1160	1242	1371	1.96e-06	83	25	55	3	3
unique_8064	2267	2346	2412	ENSP00000303830	1172	1254	1383	2.03e-06	83	25	55	3	3
unique_8064	3	62	2412	ENSP00000454065	467	526	1198	1.71e-04	60	21	39	0	2
unique_8135	14	155	187	ENSP00000403447	1599	1740	2004	7.13e-07	147	48	89	10	88
unique_8135	41	177	187	ENSP00000403447	1694	1832	2004	6.60e-04	144	45	87	12	88
unique_8135	40	140	187	ENSP00000403447	1726	1823	2004	0.002	101	35	63	3	88
unique_8135	48	125	187	ENSP00000459962	202	293	840	7.56e-04	93	29	48	16	55
unique_8135	96	149	187	ENSP00000459962	173	234	840	0.004	62	23	31	8	55
unique_8208	4741	4784	5071	ENSP00000482642	1085	1127	1295	0.003	44	17	26	1	1
unique_8297	188	257	272	ENSP00000494896	35	110	330	0.006	76	21	49	6	26
unique_8316	684	821	877	ENSP00000327801	337	472	509	5.70e-25	138	52	84	2	42
unique_8316	134	237	877	ENSP00000327801	27	131	509	8.43e-17	107	39	63	5	42
unique_8316	707	819	877	ENSP00000327801	19	129	509	8.25e-16	115	45	64	6	42
unique_8316	136	214	877	ENSP00000327801	372	446	509	2.82e-04	80	24	50	6	42
unique_8316	462	589	877	ENSP00000327801	216	329	509	4.92e-04	129	29	84	16	42
unique_8316	135	237	877	ENSP00000262455	33	138	407	8.89e-13	106	34	69	3	12
unique_8335	98	268	602	ENSP00000461086	92	269	416	2.52e-09	181	56	112	13	28
unique_8339	160	228	261	ENSP00000435933	47	115	142	9.74e-11	69	22	47	0	26
unique_8380	773	1014	1317	ENSP00000373574	253	487	504	7.15e-11	267	70	140	57	18
unique_8380	717	1008	1317	ENSP00000482642	980	1227	1295	3.79e-10	292	62	186	44	22
unique_8380	721	1029	1317	ENSP00000492290	242	532	533	4.13e-08	333	76	191	66	23
unique_8380	721	1022	1317	ENSP00000303830	1031	1294	1383	7.93e-08	326	83	157	86	23
unique_8380	721	1022	1317	ENSP00000342838	1019	1282	1371	8.26e-08	326	83	157	86	23
unique_8380	713	1012	1317	ENSP00000369375	823	1088	1125	1.31e-06	307	67	192	48	23
unique_8393	2750	2835	3432	ENSP00000344972	291	384	899	0.009	94	24	62	8	3
unique_8393	2750	2835	3432	ENSP00000353421	299	392	996	0.009	94	24	62	8	3
unique_8432	90	114	1013	ENSP00000327801	43	67	509	8.62e-04	25	14	11	0	6
unique_8432	91	145	1013	ENSP00000327801	388	456	509	0.001	69	19	36	14	6
unique_8532	208	335	337	ENSP00000384126	400	563	663	0.004	170	45	77	48	38
