# Supplementary material for: Molecular Mimicry between Toxoplasma gondii B-Cell Epitopes and Neurodevelopmental Proteins: An Immunoinformatic Approach
Source: Biomolecules. 2024 Aug 1;14(8):933. doi: 10.3390/biom14080933 (PMC11352964; doi:10.3390/biom14080933)
Supplement: Supplementary file 1 [file biomolecules-14-00933-s001.zip › Supplemental S2/random/blast-all_methods-hs_surface_random_34-filtered.txt]

unique_87	3	1261	1266	ENSP00000265724	105	1273	1281	0.0	1266	481	681	104	99
unique_87	62	1261	1266	ENSP00000444095	97	1209	1217	0.0	1210	463	640	107	99
unique_87	12	559	1266	ENSP00000444095	691	1210	1217	3.00e-100	551	196	321	34	99
unique_127	5	99	107	ENSP00000298119	580	673	720	0.008	95	21	73	1	89
unique_129	7	266	283	ENSP00000430686	674	943	977	4.98e-13	284	65	181	38	92
unique_264	24	144	144	ENSP00000295006	545	665	701	0.005	129	28	85	16	84
unique_277	5	624	666	ENSP00000506285	30	613	624	0.0	623	375	206	42	93
unique_355	8	270	270	ENSP00000441875	19	283	300	1.61e-89	267	132	129	6	97
unique_732	8	169	192	ENSP00000265986	54	230	1020	4.82e-49	177	81	81	15	84
unique_1170	82	457	465	ENSP00000437073	395	776	2055	3.17e-27	394	98	266	30	81
unique_1200	106	706	727	ENSP00000506285	28	608	624	0.0	618	300	264	54	83
unique_1532	12	76	78	ENSP00000373689	815	880	1552	0.001	66	16	49	1	85
unique_1532	11	76	78	ENSP00000373689	851	924	1552	0.010	74	17	49	8	85
unique_1953	5	577	606	ENSP00000261601	6	491	495	2.07e-71	583	182	294	107	95
unique_1953	5	577	606	ENSP00000464447	6	456	460	1.48e-60	583	173	268	142	95
unique_2410	7	254	282	ENSP00000430686	680	941	977	1.03e-12	264	56	190	18	88
unique_2410	1	249	282	ENSP00000357493	1937	2201	2342	1.80e-08	268	54	192	22	88
unique_2519	14	475	564	ENSP00000265986	558	939	1020	2.57e-14	467	99	278	90	82
unique_2813	19	479	530	ENSP00000217420	7	477	526	3.12e-10	491	101	340	50	87
unique_2889	1	517	525	ENSP00000265724	162	626	1281	2.60e-43	534	148	300	86	98
unique_2889	275	517	525	ENSP00000265724	1031	1271	1281	7.35e-41	247	85	152	10	98
unique_2889	275	517	525	ENSP00000444095	967	1207	1217	6.18e-41	247	85	152	10	97
unique_2889	10	517	525	ENSP00000444095	107	562	1217	2.66e-40	530	145	289	96	97
unique_3841	18	163	168	ENSP00000373689	752	881	1552	8.81e-08	167	42	67	58	87
unique_4007	19	563	567	ENSP00000503139	33	552	574	1.01e-10	575	136	354	85	96
unique_4468	18	554	574	ENSP00000503139	21	555	574	0.0	537	296	239	2	94
unique_4568	78	598	619	ENSP00000308312	102	529	606	4.03e-17	526	122	301	103	84
unique_4643	80	656	666	ENSP00000503139	13	555	574	2.01e-119	578	204	338	36	87
unique_5165	2	396	396	ENSP00000308312	2	390	606	5.93e-115	399	175	210	14	99
unique_5210	9	296	350	ENSP00000492290	240	529	533	4.48e-11	321	83	174	64	82
unique_5210	9	296	350	ENSP00000490273	240	529	533	4.48e-11	321	83	174	64	82
unique_5312	12	289	289	ENSP00000441875	18	298	300	1.71e-103	281	146	132	3	96
unique_5801	8	256	294	ENSP00000430686	681	941	977	2.51e-15	266	62	182	22	85
unique_5801	8	255	294	ENSP00000357493	1944	2205	2342	3.20e-14	268	66	176	26	84
unique_5801	6	257	294	ENSP00000492290	237	494	533	1.61e-08	280	70	160	50	86
unique_5801	6	257	294	ENSP00000490273	237	494	533	1.61e-08	280	70	160	50	86
unique_6214	19	931	1021	ENSP00000265986	46	944	1020	9.54e-99	925	251	636	38	89
unique_6681	228	1544	1544	ENSP00000265724	35	1278	1281	0.0	1347	503	711	133	85
unique_6681	244	835	1544	ENSP00000265724	711	1280	1281	1.28e-103	607	227	328	52	85
unique_6681	228	1544	1544	ENSP00000444095	35	1214	1217	0.0	1324	485	688	151	85
unique_6681	244	835	1544	ENSP00000444095	647	1216	1217	3.94e-104	607	226	329	52	85
unique_7032	28	533	545	ENSP00000503139	41	554	574	2.42e-08	555	120	345	90	93
unique_7192	31	375	378	ENSP00000450837	51	367	407	3.10e-21	358	93	211	54	91
unique_7276	20	231	241	ENSP00000430686	714	941	977	7.80e-12	236	57	147	32	88
unique_7276	37	232	241	ENSP00000286301	704	908	973	2.51e-09	213	47	141	25	81
unique_7573	32	650	667	ENSP00000506285	20	613	624	0.0	625	415	173	37	93
unique_7617	31	396	438	ENSP00000450837	67	399	407	1.62e-18	379	97	223	59	84
