# Supplementary material for: Molecular Mimicry between Toxoplasma gondii B-Cell Epitopes and Neurodevelopmental Proteins: An Immunoinformatic Approach
Source: Biomolecules. 2024 Aug 1;14(8):933. doi: 10.3390/biom14080933 (PMC11352964; doi:10.3390/biom14080933)
Supplement: Supplementary file 1 [file biomolecules-14-00933-s001.zip › Supplemental S2/random/blast-all_methods-hs_surface_random_34-protein_ids.txt]

ENSP00000217420
ENSP00000261601
ENSP00000265724
ENSP00000265986
ENSP00000286301
ENSP00000295006
ENSP00000298119
ENSP00000308312
ENSP00000357493
ENSP00000373689
ENSP00000430686
ENSP00000437073
ENSP00000441875
ENSP00000444095
ENSP00000450837
ENSP00000464447
ENSP00000490273
ENSP00000492290
ENSP00000503139
ENSP00000506285
