# Supplementary material for: Molecular Mimicry between Toxoplasma gondii B-Cell Epitopes and Neurodevelopmental Proteins: An Immunoinformatic Approach
Source: Biomolecules. 2024 Aug 1;14(8):933. doi: 10.3390/biom14080933 (PMC11352964; doi:10.3390/biom14080933)
Supplement: Supplementary file 1 [file biomolecules-14-00933-s001.zip › Supplemental S2/random/blast-all_methods-hs_surface_random_34.txt]

unique_9	43	197	541	ENSP00000503139	47	197	574	2.17e-07	159	42	105	12	29
unique_35	370	903	1044	ENSP00000426917	56	561	612	4.47e-55	549	154	337	58	51
unique_35	370	908	1044	ENSP00000498246	56	571	656	4.85e-55	559	154	342	63	52
unique_35	379	592	1044	ENSP00000487081	428	615	860	1.83e-09	220	67	115	38	20
unique_35	378	538	1044	ENSP00000444095	345	497	1217	2.66e-07	166	42	106	18	21
unique_35	378	592	1044	ENSP00000444095	988	1191	1217	5.94e-06	222	58	139	25	21
unique_35	378	538	1044	ENSP00000265724	409	561	1281	2.75e-07	166	42	106	18	21
unique_35	378	592	1044	ENSP00000265724	1052	1255	1281	5.89e-06	222	58	139	25	21
unique_62	152	198	279	ENSP00000263923	1005	1051	1357	7.76e-05	47	14	33	0	17
unique_62	156	203	279	ENSP00000358997	319	368	713	2.01e-04	50	16	32	2	17
unique_62	111	220	279	ENSP00000286301	720	825	973	2.39e-04	112	30	74	8	39
unique_62	168	221	279	ENSP00000492290	355	412	533	6.72e-04	58	19	35	4	19
unique_62	168	221	279	ENSP00000490273	355	412	533	6.72e-04	58	19	35	4	19
unique_62	168	221	279	ENSP00000397550	328	385	488	7.97e-04	58	21	33	4	19
unique_75	758	1294	1941	ENSP00000487081	403	847	860	4.29e-64	544	171	267	106	58
unique_75	290	693	1941	ENSP00000487081	12	394	860	2.58e-50	405	112	270	23	58
unique_75	1632	1728	1941	ENSP00000487081	428	510	860	1.90e-06	97	30	53	14	58
unique_75	1822	1908	1941	ENSP00000487081	528	615	860	6.45e-04	88	23	64	1	58
unique_75	782	1056	1941	ENSP00000444095	345	623	1217	5.29e-17	290	78	186	26	27
unique_75	1611	1737	1941	ENSP00000444095	324	452	1217	1.24e-14	130	44	82	4	27
unique_75	1821	1929	1941	ENSP00000444095	1104	1212	1217	1.75e-14	109	39	70	0	27
unique_75	782	1004	1941	ENSP00000444095	988	1210	1217	2.65e-14	231	63	152	16	27
unique_75	1818	1927	1941	ENSP00000444095	456	565	1217	1.50e-13	110	38	72	0	27
unique_75	1611	1753	1941	ENSP00000444095	967	1110	1217	2.55e-12	149	44	94	11	27
unique_75	782	1056	1941	ENSP00000265724	409	687	1281	6.84e-17	290	78	186	26	27
unique_75	1611	1737	1941	ENSP00000265724	388	516	1281	1.49e-14	130	44	82	4	27
unique_75	1821	1929	1941	ENSP00000265724	1168	1276	1281	1.83e-14	109	39	70	0	27
unique_75	782	1004	1941	ENSP00000265724	1052	1274	1281	3.16e-14	231	63	152	16	27
unique_75	1818	1927	1941	ENSP00000265724	520	629	1281	1.63e-13	110	38	72	0	27
unique_75	1611	1753	1941	ENSP00000265724	1031	1174	1281	2.53e-12	149	44	94	11	27
unique_75	795	1062	1941	ENSP00000426917	75	339	612	2.43e-04	281	58	194	29	14
unique_75	795	1062	1941	ENSP00000498246	75	339	656	2.55e-04	281	58	194	29	14
unique_85	77	512	821	ENSP00000437073	389	840	2055	6.10e-33	457	126	305	26	53
unique_87	3	1261	1266	ENSP00000265724	105	1273	1281	0.0	1266	481	681	104	99
unique_87	62	1261	1266	ENSP00000444095	97	1209	1217	0.0	1210	463	640	107	99
unique_87	12	559	1266	ENSP00000444095	691	1210	1217	3.00e-100	551	196	321	34	99
unique_87	1013	1249	1266	ENSP00000487081	426	622	860	1.80e-19	238	66	130	42	42
unique_87	278	572	1266	ENSP00000487081	372	640	860	3.66e-19	302	80	182	40	42
unique_87	326	597	1266	ENSP00000498246	60	350	656	4.30e-11	301	76	186	39	35
unique_87	1029	1204	1266	ENSP00000498246	77	235	656	1.69e-07	184	48	103	33	35
unique_87	326	597	1266	ENSP00000426917	60	350	612	7.55e-11	301	76	186	39	35
unique_87	1029	1204	1266	ENSP00000426917	77	235	612	1.74e-07	184	48	103	33	35
unique_117	168	352	424	ENSP00000263923	997	1156	1357	1.23e-09	199	51	95	53	44
unique_117	57	222	424	ENSP00000430686	682	839	977	2.51e-07	188	45	91	52	39
unique_117	57	222	424	ENSP00000358997	218	363	713	4.12e-06	178	38	96	44	39
unique_117	56	325	424	ENSP00000357493	1944	2168	2342	8.33e-06	288	57	150	81	64
unique_117	182	222	424	ENSP00000286301	761	801	973	8.15e-05	41	15	26	0	10
unique_117	98	221	424	ENSP00000397550	213	357	488	3.37e-04	146	37	86	23	29
unique_117	195	225	424	ENSP00000492290	358	388	533	0.005	31	14	17	0	7
unique_117	195	225	424	ENSP00000490273	358	388	533	0.005	31	14	17	0	7
unique_126	38	194	209	ENSP00000441875	25	188	300	1.08e-08	164	42	115	7	75
unique_127	5	99	107	ENSP00000298119	580	673	720	0.008	95	21	73	1	89
unique_129	7	266	283	ENSP00000430686	674	943	977	4.98e-13	284	65	181	38	92
unique_129	105	263	283	ENSP00000286301	744	906	973	1.84e-10	166	42	114	10	56
unique_129	121	264	283	ENSP00000263923	1010	1157	1357	4.56e-09	148	34	110	4	51
unique_129	8	206	283	ENSP00000358997	211	416	713	5.21e-08	211	47	147	17	70
unique_129	87	263	283	ENSP00000357493	2018	2205	2342	3.99e-07	188	40	137	11	63
unique_129	132	259	283	ENSP00000492290	355	513	533	5.56e-06	160	41	86	33	45
unique_129	132	259	283	ENSP00000490273	355	513	533	5.56e-06	160	41	86	33	45
unique_129	132	208	283	ENSP00000397550	328	414	488	7.16e-05	87	30	47	10	27
unique_144	271	339	683	ENSP00000308312	229	300	606	0.002	72	19	50	3	10
unique_264	38	141	144	ENSP00000373689	810	920	1552	1.73e-12	112	34	69	9	74
unique_264	67	144	144	ENSP00000373689	806	879	1552	2.36e-07	78	24	50	4	74
unique_264	24	144	144	ENSP00000295006	545	665	701	0.005	129	28	85	16	84
unique_271	158	763	765	ENSP00000498246	61	653	656	5.31e-71	629	189	381	59	79
unique_271	158	709	765	ENSP00000426917	61	578	612	6.05e-63	568	171	331	66	72
unique_271	159	360	765	ENSP00000265724	408	610	1281	5.88e-15	213	66	126	21	29
unique_271	160	378	765	ENSP00000265724	1052	1271	1281	9.31e-13	234	66	139	29	29
unique_271	159	360	765	ENSP00000444095	344	546	1217	7.48e-15	213	66	126	21	29
unique_271	160	378	765	ENSP00000444095	988	1207	1217	1.20e-12	234	66	139	29	29
unique_271	161	366	765	ENSP00000487081	428	615	860	3.06e-08	209	53	132	24	27
unique_277	5	624	666	ENSP00000506285	30	613	624	0.0	623	375	206	42	93
unique_284	339	725	793	ENSP00000443192	109	512	568	1.55e-88	411	160	220	31	49
unique_284	339	725	793	ENSP00000336994	211	614	670	3.65e-88	411	160	220	31	49
unique_284	339	725	793	ENSP00000442011	197	600	656	5.18e-88	411	160	220	31	49
unique_286	3005	3162	3281	ENSP00000353408	362	515	578	6.76e-05	161	40	111	10	7
unique_286	3004	3248	3281	ENSP00000353408	300	570	578	4.46e-04	275	56	185	34	7
unique_342	288	375	507	ENSP00000437073	389	481	2055	0.001	95	33	53	9	17
unique_349	441	603	693	ENSP00000492290	263	440	533	3.49e-05	181	39	121	21	24
unique_349	441	603	693	ENSP00000490273	263	440	533	3.49e-05	181	39	121	21	24
unique_349	501	608	693	ENSP00000397550	306	420	488	8.04e-05	115	27	81	7	16
unique_350	225	339	3185	ENSP00000350152	245	345	988	2.71e-04	116	32	68	16	4
unique_350	225	339	3185	ENSP00000369202	275	375	967	3.45e-04	116	32	68	16	4
unique_350	225	339	3185	ENSP00000350680	272	372	1015	3.57e-04	116	32	68	16	4
unique_355	8	270	270	ENSP00000441875	19	283	300	1.61e-89	267	132	129	6	97
unique_442	264	508	583	ENSP00000482760	200	448	970	2.51e-06	280	57	157	66	42
unique_442	264	508	583	ENSP00000478081	200	448	624	4.71e-06	280	57	157	66	42
unique_449	287	346	436	ENSP00000411770	53	112	286	1.74e-05	60	22	38	0	14
unique_458	29	300	513	ENSP00000357493	1934	2196	2342	1.27e-10	289	77	169	43	53
unique_458	33	258	513	ENSP00000358997	211	421	713	6.43e-10	234	57	146	31	44
unique_458	36	254	513	ENSP00000397550	209	413	488	5.10e-08	240	55	129	56	43
unique_458	129	261	513	ENSP00000263923	995	1106	1357	1.29e-07	134	35	76	23	26
unique_458	29	265	513	ENSP00000430686	671	895	977	1.30e-07	254	55	153	46	46
unique_458	38	254	513	ENSP00000492290	238	440	533	1.89e-05	239	54	127	58	42
unique_458	38	254	513	ENSP00000490273	238	440	533	1.89e-05	239	54	127	58	42
unique_458	145	303	513	ENSP00000286301	761	900	973	4.86e-05	162	39	98	25	31
unique_506	199	320	758	ENSP00000379442	30	148	641	7.11e-04	127	37	77	13	16
unique_506	533	658	758	ENSP00000367064	366	479	3624	0.004	128	36	76	16	17
unique_511	83	194	565	ENSP00000212355	20	139	852	0.008	121	35	76	10	20
unique_567	118	313	407	ENSP00000286301	748	924	973	4.37e-08	198	45	130	23	48
unique_567	119	260	407	ENSP00000430686	787	919	977	1.71e-04	150	40	85	25	35
unique_567	25	201	407	ENSP00000492290	230	409	533	3.51e-04	194	45	118	31	43
unique_567	25	201	407	ENSP00000490273	230	409	533	3.51e-04	194	45	118	31	43
unique_567	34	199	407	ENSP00000358997	217	390	713	0.004	178	47	115	16	41
unique_598	312	646	2159	ENSP00000367064	137	468	3624	1.75e-25	359	114	194	51	57
unique_598	1212	1501	2159	ENSP00000367064	125	426	3624	5.86e-23	312	101	179	32	57
unique_598	670	992	2159	ENSP00000367064	153	463	3624	1.16e-22	338	106	190	42	57
unique_598	921	1336	2159	ENSP00000367064	142	497	3624	1.13e-20	436	128	208	100	57
unique_598	908	1242	2159	ENSP00000367064	170	487	3624	5.16e-19	353	110	190	53	57
unique_598	492	768	2159	ENSP00000367064	141	464	3624	9.30e-19	338	104	159	75	57
unique_598	263	595	2159	ENSP00000367064	131	462	3624	5.33e-18	358	113	194	51	57
unique_598	263	471	2159	ENSP00000367064	262	464	3624	2.21e-15	218	73	121	24	57
unique_598	554	942	2159	ENSP00000367064	124	463	3624	2.23e-15	413	116	200	97	57
unique_598	735	912	2159	ENSP00000379442	25	223	641	8.31e-23	203	77	97	29	45
unique_598	1411	1506	2159	ENSP00000379442	50	148	641	6.76e-21	99	49	47	3	45
unique_598	492	595	2159	ENSP00000379442	35	141	641	1.02e-18	107	53	51	3	45
unique_598	401	520	2159	ENSP00000379442	34	148	641	1.92e-18	122	54	59	9	45
unique_598	301	427	2159	ENSP00000379442	20	145	641	1.89e-15	133	54	66	13	45
unique_598	228	338	2159	ENSP00000379442	35	142	641	7.17e-14	114	44	61	9	45
unique_598	358	473	2159	ENSP00000379442	35	145	641	8.09e-14	120	46	61	13	45
unique_598	188	296	2159	ENSP00000379442	32	141	641	9.88e-13	115	47	57	11	45
unique_598	962	1079	2159	ENSP00000379442	27	142	641	5.63e-12	120	46	68	6	45
unique_598	1229	1481	2159	ENSP00000379442	35	338	641	2.15e-10	313	82	162	69	45
unique_598	760	817	2159	ENSP00000378888	130	185	294	0.001	60	24	30	6	5
unique_598	1258	1300	2159	ENSP00000378888	143	184	294	0.003	45	19	21	5	5
unique_598	760	817	2159	ENSP00000405502	130	185	294	0.001	60	24	30	6	5
unique_598	1258	1300	2159	ENSP00000405502	143	184	294	0.003	45	19	21	5	5
unique_598	760	817	2159	ENSP00000394193	130	185	294	0.001	60	24	30	6	5
unique_598	1258	1300	2159	ENSP00000394193	143	184	294	0.003	45	19	21	5	5
unique_598	509	553	2159	ENSP00000383276	813	856	1247	0.002	45	20	24	1	4
unique_598	554	594	2159	ENSP00000383276	817	856	1247	0.008	41	19	21	1	4
unique_654	30	204	324	ENSP00000441219	69	273	421	0.001	219	59	102	58	54
unique_654	30	204	324	ENSP00000489140	69	273	421	0.001	219	59	102	58	54
unique_657	704	964	983	ENSP00000430686	670	944	977	1.04e-17	290	70	176	44	27
unique_657	716	855	983	ENSP00000358997	218	363	713	1.82e-13	150	43	93	14	14
unique_657	696	974	983	ENSP00000357493	1919	2219	2342	1.56e-11	310	83	187	40	28
unique_657	712	964	983	ENSP00000492290	236	521	533	4.95e-11	301	77	161	63	26
unique_657	712	964	983	ENSP00000490273	236	521	533	4.95e-11	301	77	161	63	26
unique_657	710	902	983	ENSP00000397550	207	413	488	8.10e-11	219	61	120	38	20
unique_657	800	964	983	ENSP00000263923	997	1160	1357	1.06e-10	175	43	111	21	25
unique_657	715	792	983	ENSP00000263923	839	924	1357	0.001	86	25	53	8	25
unique_657	809	965	983	ENSP00000286301	756	911	973	1.51e-07	159	38	116	5	29
unique_657	685	832	983	ENSP00000286301	551	712	973	3.83e-05	163	43	104	16	29
unique_664	7	122	547	ENSP00000503139	29	148	574	2.10e-08	120	31	85	4	21
unique_665	151	337	366	ENSP00000263923	988	1159	1357	1.19e-08	193	51	115	27	51
unique_665	159	297	366	ENSP00000430686	778	906	977	3.25e-08	142	46	80	16	38
unique_665	182	274	366	ENSP00000492290	339	440	533	1.20e-06	107	34	54	19	25
unique_665	182	274	366	ENSP00000490273	339	440	533	1.20e-06	107	34	54	19	25
unique_665	182	272	366	ENSP00000397550	312	411	488	1.83e-06	107	34	50	23	25
unique_665	181	297	366	ENSP00000286301	762	872	973	3.08e-06	121	33	74	14	32
unique_665	180	290	366	ENSP00000357493	2056	2165	2342	1.39e-04	120	31	70	19	30
unique_665	150	278	366	ENSP00000358997	291	421	713	0.001	143	33	84	26	35
unique_697	262	354	1584	ENSP00000308312	150	244	606	0.006	101	29	58	14	6
unique_732	8	169	192	ENSP00000265986	54	230	1020	4.82e-49	177	81	81	15	84
unique_758	117	167	1352	ENSP00000265986	105	154	1020	0.002	52	18	31	3	4
unique_764	13	112	237	ENSP00000369001	571	657	805	0.002	102	28	57	17	42
unique_799	28	136	594	ENSP00000411767	537	638	1065	0.001	109	25	77	7	18
unique_799	28	136	594	ENSP00000362774	537	638	1192	0.002	109	25	77	7	18
unique_820	45	160	359	ENSP00000312535	90	205	636	4.98e-05	123	36	73	14	32
unique_830	1002	1048	1070	ENSP00000261601	409	456	495	4.06e-05	48	19	28	1	8
unique_830	449	486	1070	ENSP00000261601	106	143	495	1.30e-04	38	18	20	0	8
unique_830	1002	1048	1070	ENSP00000464447	374	421	460	4.38e-05	48	19	28	1	8
unique_830	449	486	1070	ENSP00000464447	71	108	460	1.31e-04	38	18	20	0	8
unique_872	421	479	2030	ENSP00000362774	12	74	1192	5.55e-05	65	20	37	8	3
unique_872	421	479	2030	ENSP00000411767	12	74	1065	6.84e-05	65	20	37	8	3
unique_872	421	479	2030	ENSP00000474709	12	74	479	3.23e-04	65	20	37	8	3
unique_880	353	549	612	ENSP00000444095	329	546	1217	3.78e-08	229	58	128	43	61
unique_880	111	289	612	ENSP00000444095	354	528	1217	8.46e-07	189	48	117	24	61
unique_880	111	289	612	ENSP00000444095	997	1173	1217	7.32e-06	198	49	109	40	61
unique_880	360	548	612	ENSP00000444095	978	1183	1217	1.18e-04	219	53	123	43	61
unique_880	353	549	612	ENSP00000265724	393	610	1281	4.34e-08	229	58	128	43	61
unique_880	111	289	612	ENSP00000265724	418	592	1281	9.29e-07	189	48	117	24	61
unique_880	111	289	612	ENSP00000265724	1061	1237	1281	6.71e-06	198	49	109	40	61
unique_880	360	548	612	ENSP00000265724	1042	1247	1281	1.27e-04	219	53	123	43	61
unique_880	359	532	612	ENSP00000487081	418	593	860	4.55e-08	182	52	116	14	61
unique_880	111	310	612	ENSP00000487081	436	618	860	2.33e-04	210	54	119	37	61
unique_880	389	532	612	ENSP00000426917	78	244	612	0.007	169	41	101	27	24
unique_880	457	532	612	ENSP00000498246	164	244	656	0.008	81	21	55	5	12
unique_886	969	1096	1387	ENSP00000430686	681	823	977	5.10e-09	146	44	81	21	9
unique_886	969	1096	1387	ENSP00000397550	212	342	488	0.002	142	35	82	25	9
unique_897	221	533	2590	ENSP00000437073	402	637	2055	3.97e-13	318	75	156	87	14
unique_897	798	854	2590	ENSP00000437073	807	862	2055	0.004	57	19	37	1	14
unique_907	655	804	807	ENSP00000437073	1788	1926	2055	0.002	158	38	93	27	19
unique_908	419	489	1084	ENSP00000265986	85	151	1020	4.95e-06	71	26	41	4	7
unique_914	354	512	824	ENSP00000506285	250	402	624	1.12e-05	159	37	116	6	54
unique_914	463	617	824	ENSP00000506285	425	594	624	1.33e-04	175	44	106	25	54
unique_914	57	234	824	ENSP00000506285	29	198	624	0.004	186	43	119	24	54
unique_937	3081	3197	3401	ENSP00000360170	92	198	461	0.003	121	36	67	18	3
unique_937	2999	3255	3401	ENSP00000437073	1387	1633	2055	0.003	264	68	172	24	8
unique_1002	414	592	877	ENSP00000350152	196	382	988	0.008	206	57	103	46	20
unique_1002	414	592	877	ENSP00000350680	223	409	1015	0.009	206	57	103	46	20
unique_1025	194	222	1416	ENSP00000362774	411	440	1192	1.44e-04	30	19	10	1	2
unique_1025	194	222	1416	ENSP00000411767	411	440	1065	1.68e-04	30	19	10	1	2
unique_1025	194	222	1416	ENSP00000474709	411	440	479	3.43e-04	30	19	10	1	2
unique_1068	766	1014	1063	ENSP00000482760	189	436	970	2.11e-05	267	67	163	37	23
unique_1068	766	1014	1063	ENSP00000478081	189	436	624	2.72e-05	273	66	158	49	23
unique_1114	119	196	272	ENSP00000350152	232	336	988	6.51e-04	105	30	48	27	29
unique_1114	119	196	272	ENSP00000350680	259	363	1015	6.58e-04	105	30	48	27	29
unique_1114	119	196	272	ENSP00000369202	262	366	967	0.001	105	30	48	27	29
unique_1124	423	470	1765	ENSP00000286301	821	869	973	2.29e-04	49	19	29	1	3
unique_1124	423	476	1765	ENSP00000357493	2121	2169	2342	6.93e-04	55	20	28	7	3
unique_1124	423	458	1765	ENSP00000263923	1071	1107	1357	0.002	37	16	20	1	2
unique_1154	1325	1491	2126	ENSP00000437073	1475	1637	2055	4.25e-06	175	52	103	20	8
unique_1170	82	457	465	ENSP00000437073	395	776	2055	3.17e-27	394	98	266	30	81
unique_1189	235	465	517	ENSP00000426917	61	284	612	3.52e-13	240	66	149	25	45
unique_1189	235	465	517	ENSP00000498246	61	284	656	9.11e-13	240	66	149	25	45
unique_1189	236	501	517	ENSP00000444095	344	599	1217	8.32e-12	279	76	167	36	51
unique_1189	237	446	517	ENSP00000444095	988	1187	1217	4.52e-10	219	59	132	28	51
unique_1189	236	501	517	ENSP00000265724	408	663	1281	1.08e-11	279	76	167	36	51
unique_1189	237	446	517	ENSP00000265724	1052	1251	1281	6.50e-10	219	59	132	28	51
unique_1189	238	400	517	ENSP00000487081	428	568	860	0.001	167	42	95	30	32
unique_1191	2918	2983	3025	ENSP00000464447	383	433	460	0.005	66	20	31	15	2
unique_1191	2918	2983	3025	ENSP00000261601	418	468	495	0.007	66	20	31	15	5
unique_1191	2584	2660	3025	ENSP00000261601	96	185	495	0.007	94	34	39	21	5
unique_1197	346	413	514	ENSP00000308312	222	296	606	4.81e-04	75	23	45	7	13
unique_1200	106	706	727	ENSP00000506285	28	608	624	0.0	618	300	264	54	83
unique_1202	344	585	676	ENSP00000308312	200	437	606	1.30e-20	251	65	164	22	36
unique_1279	159	208	821	ENSP00000474709	409	458	479	2.26e-04	52	22	26	4	10
unique_1279	89	117	821	ENSP00000474709	411	440	479	0.007	30	14	15	1	10
unique_1279	159	192	821	ENSP00000362774	409	440	1192	0.004	34	16	16	2	10
unique_1279	89	132	821	ENSP00000362774	411	454	1192	0.004	45	18	25	2	10
unique_1279	89	132	821	ENSP00000411767	411	454	1065	0.004	45	18	25	2	10
unique_1279	159	192	821	ENSP00000411767	409	440	1065	0.005	34	16	16	2	10
unique_1369	368	467	3420	ENSP00000353408	363	462	578	4.21e-04	100	27	73	0	3
unique_1369	1552	1738	3420	ENSP00000321427	799	988	989	0.002	203	49	125	29	5
unique_1396	420	472	551	ENSP00000296585	477	535	1182	0.009	59	17	36	6	10
unique_1433	322	518	534	ENSP00000286301	737	917	973	9.20e-05	206	44	128	34	37
unique_1433	338	501	534	ENSP00000430686	794	945	977	1.35e-04	173	45	98	30	31
unique_1433	334	429	534	ENSP00000263923	999	1101	1357	1.65e-04	105	29	65	11	18
unique_1433	335	426	534	ENSP00000397550	315	413	488	0.004	104	31	56	17	17
unique_1447	177	339	395	ENSP00000462597	19	197	302	8.53e-08	182	47	113	22	41
unique_1488	1	404	817	ENSP00000506285	29	420	624	7.49e-58	407	131	258	18	56
unique_1488	592	645	817	ENSP00000506285	520	575	624	0.001	56	18	36	2	56
unique_1492	29	61	70	ENSP00000357138	102	134	287	0.008	33	13	20	0	47
unique_1498	143	289	313	ENSP00000350680	223	351	1015	8.45e-04	148	41	87	20	47
unique_1498	143	289	313	ENSP00000350152	196	324	988	0.001	148	41	87	20	47
unique_1498	143	289	313	ENSP00000369202	226	354	967	0.002	148	41	87	20	47
unique_1500	56	128	381	ENSP00000514011	431	505	552	0.001	79	27	42	10	19
unique_1500	56	128	381	ENSP00000514009	431	505	552	0.001	79	27	42	10	19
unique_1532	12	76	78	ENSP00000373689	815	880	1552	0.001	66	16	49	1	85
unique_1532	11	76	78	ENSP00000373689	851	924	1552	0.010	74	17	49	8	85
unique_1535	1978	2101	2167	ENSP00000353408	377	514	578	0.002	139	37	86	16	7
unique_1535	2023	2129	2167	ENSP00000353408	349	455	578	0.003	107	25	82	0	7
unique_1536	748	902	7265	ENSP00000353408	358	513	578	6.19e-05	168	42	101	25	2
unique_1562	292	582	620	ENSP00000308312	168	430	606	2.09e-21	296	79	179	38	47
unique_1584	440	601	808	ENSP00000403685	205	376	458	1.35e-05	176	47	111	18	20
unique_1584	440	601	808	ENSP00000424536	224	395	477	1.55e-05	176	47	111	18	20
unique_1588	208	252	359	ENSP00000382814	185	227	553	0.001	45	19	24	2	13
unique_1588	208	252	359	ENSP00000301678	185	227	553	0.001	45	19	24	2	13
unique_1617	108	320	716	ENSP00000367064	272	476	3624	7.57e-09	220	68	130	22	30
unique_1617	121	323	716	ENSP00000367064	247	441	3624	1.95e-05	215	61	122	32	30
unique_1617	150	272	716	ENSP00000379442	30	149	641	5.14e-04	128	37	78	13	17
unique_1631	303	411	565	ENSP00000379442	35	141	641	0.007	126	38	52	36	19
unique_1631	303	418	565	ENSP00000367064	360	483	3624	0.010	134	41	65	28	21
unique_1662	65	310	762	ENSP00000430686	677	940	977	8.98e-14	268	63	179	26	32
unique_1662	70	313	762	ENSP00000357493	1945	2208	2342	5.13e-11	270	60	178	32	32
unique_1662	143	313	762	ENSP00000263923	977	1159	1357	6.81e-10	186	45	123	18	22
unique_1662	70	255	762	ENSP00000492290	240	440	533	2.58e-09	212	54	121	37	24
unique_1662	70	255	762	ENSP00000490273	240	440	533	2.58e-09	212	54	121	37	24
unique_1662	70	258	762	ENSP00000358997	218	420	713	4.70e-08	209	55	128	26	25
unique_1662	66	269	762	ENSP00000397550	209	440	488	6.16e-08	249	60	127	62	27
unique_1662	167	310	762	ENSP00000286301	758	906	973	1.25e-07	150	38	105	7	32
unique_1662	65	182	762	ENSP00000286301	583	704	973	0.003	125	33	82	10	32
unique_1681	521	622	774	ENSP00000492323	165	269	836	4.92e-04	113	30	64	19	13
unique_1689	678	744	800	ENSP00000263923	1038	1106	1357	6.36e-05	69	19	48	2	8
unique_1689	477	591	800	ENSP00000357493	1966	2081	2342	2.68e-04	123	33	75	15	14
unique_1710	107	703	793	ENSP00000498246	3	572	656	4.25e-59	615	162	390	63	75
unique_1710	107	663	793	ENSP00000426917	3	529	612	2.72e-55	569	150	365	54	70
unique_1710	164	380	793	ENSP00000444095	988	1205	1217	1.92e-10	229	62	144	23	29
unique_1710	149	365	793	ENSP00000444095	332	547	1217	2.55e-08	233	63	137	33	29
unique_1710	164	380	793	ENSP00000265724	1052	1269	1281	1.94e-10	229	62	144	23	29
unique_1710	149	365	793	ENSP00000265724	396	611	1281	2.44e-08	233	63	137	33	29
unique_1710	156	374	793	ENSP00000487081	405	619	860	1.87e-09	240	60	134	46	28
unique_1715	898	1077	2121	ENSP00000353408	359	536	578	7.39e-05	188	47	123	18	9
unique_1715	915	1080	2121	ENSP00000353408	352	513	578	6.48e-04	167	39	122	6	9
unique_1722	506	644	2483	ENSP00000437073	410	540	2055	0.001	139	34	97	8	11
unique_1722	1389	1517	2483	ENSP00000437073	1095	1219	2055	0.002	129	36	89	4	11
unique_1727	158	251	674	ENSP00000379442	50	137	641	9.47e-15	95	40	47	8	33
unique_1727	239	377	674	ENSP00000379442	40	161	641	1.07e-10	139	52	70	17	33
unique_1727	139	343	674	ENSP00000367064	273	458	3624	7.89e-10	213	64	114	35	31
unique_1727	138	315	674	ENSP00000367064	139	309	3624	2.06e-09	191	60	98	33	31
unique_1727	215	252	674	ENSP00000383276	429	465	1247	0.002	38	17	20	1	9
unique_1727	221	273	674	ENSP00000383276	192	239	1247	0.007	54	22	25	7	9
unique_1727	158	221	674	ENSP00000378888	130	185	294	0.003	64	20	36	8	9
unique_1727	158	221	674	ENSP00000405502	130	185	294	0.003	64	20	36	8	9
unique_1727	158	221	674	ENSP00000394193	130	185	294	0.003	64	20	36	8	9
unique_1731	1931	2010	3593	ENSP00000487081	474	553	860	6.76e-19	80	40	40	0	18
unique_1731	3214	3323	3593	ENSP00000487081	426	523	860	1.37e-10	111	39	58	14	18
unique_1731	1762	1807	3593	ENSP00000487081	428	473	860	1.53e-07	46	25	21	0	18
unique_1731	1170	1367	3593	ENSP00000487081	193	390	860	4.29e-07	200	47	149	4	18
unique_1731	2698	2793	3593	ENSP00000487081	764	854	860	1.21e-05	96	24	67	5	18
unique_1731	3446	3565	3593	ENSP00000487081	496	615	860	0.009	121	28	91	2	18
unique_1731	3197	3332	3593	ENSP00000444095	969	1109	1217	9.97e-12	142	41	94	7	10
unique_1731	3197	3326	3593	ENSP00000444095	326	458	1217	1.20e-08	133	38	92	3	10
unique_1731	3446	3578	3593	ENSP00000444095	427	559	1217	4.61e-08	135	39	92	4	10
unique_1731	3483	3586	3593	ENSP00000444095	1111	1213	1217	2.55e-07	105	36	66	3	10
unique_1731	1932	2006	3593	ENSP00000444095	406	481	1217	2.06e-05	76	27	48	1	10
unique_1731	1931	2006	3593	ENSP00000444095	1048	1126	1217	4.66e-05	79	25	51	3	10
unique_1731	3197	3332	3593	ENSP00000265724	1033	1173	1281	1.06e-11	142	41	94	7	10
unique_1731	3197	3326	3593	ENSP00000265724	390	522	1281	1.34e-08	133	38	92	3	10
unique_1731	3446	3578	3593	ENSP00000265724	491	623	1281	5.51e-08	135	39	92	4	10
unique_1731	3483	3586	3593	ENSP00000265724	1175	1277	1281	3.15e-07	105	36	66	3	10
unique_1731	1932	2006	3593	ENSP00000265724	470	545	1281	2.81e-05	76	27	48	1	10
unique_1731	1931	2006	3593	ENSP00000265724	1112	1190	1281	6.26e-05	79	25	51	3	10
unique_1732	239	308	451	ENSP00000307887	78	145	443	3.98e-04	72	22	44	6	16
unique_1745	1672	1806	1882	ENSP00000188790	618	752	761	2.59e-16	137	43	90	4	14
unique_1745	599	646	1882	ENSP00000188790	183	231	761	1.91e-06	49	19	29	1	14
unique_1745	1429	1514	1882	ENSP00000188790	531	613	761	2.47e-05	90	27	52	11	14
unique_1755	89	155	172	ENSP00000390581	489	544	568	2.23e-05	67	24	32	11	39
unique_1755	87	133	172	ENSP00000379743	59	106	169	0.001	48	14	33	1	27
unique_1755	87	133	172	ENSP00000266456	92	139	202	0.003	48	14	33	1	27
unique_1776	221	351	797	ENSP00000185942	198	320	710	0.009	137	40	77	20	16
unique_1787	505	646	2451	ENSP00000437073	470	602	2055	1.49e-19	143	49	83	11	11
unique_1787	1253	1391	2451	ENSP00000437073	1011	1182	2055	0.003	174	41	96	37	11
unique_1790	748	805	1847	ENSP00000353408	355	416	578	0.009	62	18	40	4	3
unique_1807	201	360	3282	ENSP00000350152	185	332	988	5.78e-06	164	47	97	20	5
unique_1807	201	360	3282	ENSP00000350680	212	359	1015	5.96e-06	164	47	97	20	5
unique_1848	31	245	342	ENSP00000430686	674	906	977	2.41e-22	234	68	146	20	63
unique_1848	39	251	342	ENSP00000357493	1945	2178	2342	6.01e-19	241	72	134	35	62
unique_1848	39	223	342	ENSP00000492290	240	440	533	4.60e-10	213	55	118	40	54
unique_1848	39	223	342	ENSP00000490273	240	440	533	4.60e-10	213	55	118	40	54
unique_1848	138	230	342	ENSP00000263923	1008	1106	1357	2.54e-09	100	32	60	8	27
unique_1848	32	226	342	ENSP00000358997	211	420	713	7.04e-09	214	51	140	23	57
unique_1848	31	126	342	ENSP00000286301	580	677	973	1.83e-08	101	33	60	8	63
unique_1848	138	256	342	ENSP00000286301	758	884	973	3.79e-08	127	35	84	8	63
unique_1848	39	223	342	ENSP00000397550	213	413	488	2.75e-06	216	59	111	46	54
unique_1850	1165	1392	1884	ENSP00000487081	390	604	860	1.14e-12	235	76	132	27	12
unique_1850	1207	1408	1884	ENSP00000444095	988	1195	1217	2.93e-11	221	57	132	32	12
unique_1850	1188	1386	1884	ENSP00000444095	323	529	1217	4.28e-10	217	60	129	28	12
unique_1850	1207	1408	1884	ENSP00000265724	1052	1259	1281	3.85e-11	221	57	132	32	12
unique_1850	1188	1386	1884	ENSP00000265724	387	593	1281	5.68e-10	217	60	129	28	12
unique_1866	1384	1457	1618	ENSP00000411770	12	90	286	0.010	79	23	51	5	5
unique_1914	192	419	555	ENSP00000316228	71	272	400	0.004	235	57	138	40	41
unique_1916	61	841	2057	ENSP00000437073	403	1209	2055	7.32e-30	894	207	487	200	38
unique_1926	1388	1652	1671	ENSP00000430686	702	944	977	3.40e-19	286	85	137	64	16
unique_1926	1365	1650	1671	ENSP00000357493	1931	2210	2342	5.07e-17	319	82	165	72	17
unique_1926	1457	1656	1671	ENSP00000263923	1000	1167	1357	2.71e-15	201	50	117	34	12
unique_1926	1456	1650	1671	ENSP00000286301	749	911	973	9.64e-14	198	52	108	38	12
unique_1926	1376	1590	1671	ENSP00000358997	222	419	713	9.96e-14	224	62	127	35	13
unique_1926	1389	1593	1671	ENSP00000492290	257	445	533	6.51e-13	230	64	100	66	12
unique_1926	1389	1593	1671	ENSP00000490273	257	445	533	6.51e-13	230	64	100	66	12
unique_1926	1390	1621	1671	ENSP00000397550	231	459	488	7.47e-13	269	73	119	77	14
unique_1941	576	643	3132	ENSP00000270188	168	246	517	0.002	79	21	47	11	2
unique_1941	566	632	3132	ENSP00000270188	74	146	517	0.004	77	23	40	14	2
unique_1941	2937	3066	3132	ENSP00000353408	382	514	578	0.003	136	35	92	9	4
unique_1944	996	1139	1371	ENSP00000358997	217	363	713	1.18e-11	149	42	100	7	11
unique_1944	991	1190	1371	ENSP00000492290	234	443	533	8.39e-08	225	61	124	40	15
unique_1944	991	1190	1371	ENSP00000490273	234	443	533	8.39e-08	225	61	124	40	15
unique_1944	1083	1188	1371	ENSP00000263923	994	1099	1357	1.22e-07	108	31	73	4	8
unique_1944	1038	1206	1371	ENSP00000357493	1989	2168	2342	2.77e-06	187	45	117	25	12
unique_1944	1099	1188	1371	ENSP00000286301	761	849	973	1.52e-05	92	26	61	5	7
unique_1944	1040	1188	1371	ENSP00000430686	724	884	977	4.26e-05	175	45	90	40	11
unique_1944	1066	1190	1371	ENSP00000397550	277	416	488	2.23e-04	147	39	79	29	9
unique_1953	5	577	606	ENSP00000261601	6	491	495	2.07e-71	583	182	294	107	95
unique_1953	5	577	606	ENSP00000464447	6	456	460	1.48e-60	583	173	268	142	95
unique_1961	589	1037	1037	ENSP00000502021	344	750	751	5.35e-57	458	142	256	60	56
unique_1961	215	346	1037	ENSP00000502021	59	157	751	1.26e-08	132	37	62	33	56
unique_1966	1343	1421	1718	ENSP00000390581	355	429	568	0.002	79	25	50	4	5
unique_1985	388	562	793	ENSP00000358997	212	364	713	5.45e-09	184	54	90	40	22
unique_1985	394	681	793	ENSP00000357493	1945	2213	2342	3.03e-08	295	73	189	33	36
unique_1985	394	615	793	ENSP00000430686	682	883	977	9.60e-07	232	53	139	40	28
unique_1985	392	700	793	ENSP00000492290	238	500	533	2.47e-05	326	71	175	80	39
unique_1985	392	700	793	ENSP00000490273	238	500	533	2.47e-05	326	71	175	80	39
unique_1985	500	633	793	ENSP00000263923	999	1119	1357	3.80e-04	137	30	88	19	17
unique_1985	516	699	793	ENSP00000286301	765	926	973	0.004	187	42	117	28	23
unique_2044	261	478	7897	ENSP00000350680	223	410	1015	0.001	226	55	125	46	3
unique_2044	261	478	7897	ENSP00000350152	196	383	988	0.001	226	55	125	46	3
unique_2044	261	478	7897	ENSP00000369202	226	413	967	0.002	226	55	125	46	3
unique_2087	68	210	301	ENSP00000379442	35	175	641	4.46e-13	147	50	87	10	66
unique_2087	14	170	301	ENSP00000379442	19	170	641	9.85e-11	165	54	90	21	66
unique_2087	12	127	301	ENSP00000379442	64	170	641	7.16e-09	119	42	62	15	66
unique_2087	9	178	301	ENSP00000367064	301	464	3624	3.63e-11	171	51	112	8	59
unique_2087	13	186	301	ENSP00000367064	263	430	3624	2.23e-10	183	62	97	24	59
unique_2087	16	184	301	ENSP00000367064	209	390	3624	8.00e-09	188	57	106	25	59
unique_2087	80	129	301	ENSP00000383276	412	464	1247	0.007	53	19	31	3	17
unique_2204	2997	3195	3615	ENSP00000353408	349	575	578	3.60e-04	230	52	144	34	6
unique_2230	1228	1276	3269	ENSP00000358997	310	361	713	0.005	55	22	24	9	1
unique_2232	2136	2253	3156	ENSP00000350152	219	341	988	8.74e-04	128	37	76	15	4
unique_2232	2136	2253	3156	ENSP00000369202	249	371	967	0.001	128	37	76	15	4
unique_2232	2136	2253	3156	ENSP00000350680	246	368	1015	0.001	128	37	76	15	4
unique_2236	3114	3268	3801	ENSP00000353408	370	522	578	0.003	158	39	111	8	4
unique_2274	7	46	102	ENSP00000411767	411	450	1065	2.30e-04	41	17	22	2	39
unique_2274	7	46	102	ENSP00000362774	411	450	1192	2.31e-04	41	17	22	2	39
unique_2274	7	46	102	ENSP00000474709	411	450	479	4.58e-04	41	17	22	2	39
unique_2275	108	158	918	ENSP00000362774	405	460	1192	0.004	57	23	27	7	6
unique_2275	108	158	918	ENSP00000411767	405	460	1065	0.004	57	23	27	7	6
unique_2308	81	109	364	ENSP00000362774	412	440	1192	3.48e-04	29	15	14	0	8
unique_2308	81	109	364	ENSP00000411767	412	440	1065	3.62e-04	29	15	14	0	8
unique_2308	81	109	364	ENSP00000474709	412	440	479	6.37e-04	29	15	14	0	8
unique_2311	311	410	1291	ENSP00000430686	735	836	977	1.69e-04	107	30	65	12	8
unique_2311	386	450	1291	ENSP00000492290	358	413	533	0.001	65	18	38	9	5
unique_2311	386	450	1291	ENSP00000490273	358	413	533	0.001	65	18	38	9	5
unique_2311	370	439	1291	ENSP00000263923	1008	1067	1357	0.008	70	17	43	10	5
unique_2313	210	460	598	ENSP00000358997	211	420	713	5.76e-05	255	63	143	49	42
unique_2313	339	464	598	ENSP00000286301	747	856	973	7.00e-04	128	33	75	20	21
unique_2325	286	609	642	ENSP00000424536	81	404	477	2.03e-11	355	82	211	62	50
unique_2325	286	609	642	ENSP00000403685	81	385	458	9.91e-07	355	81	193	81	50
unique_2341	502	651	1744	ENSP00000430686	671	837	977	5.40e-06	170	47	100	23	9
unique_2341	505	782	1744	ENSP00000357493	1937	2233	2342	9.64e-06	322	71	182	69	16
unique_2341	504	654	1744	ENSP00000358997	209	364	713	1.34e-04	158	39	110	9	9
unique_2341	1213	1260	1744	ENSP00000492290	400	459	533	0.002	61	25	22	14	3
unique_2341	1213	1260	1744	ENSP00000490273	400	459	533	0.002	61	25	22	14	3
unique_2374	194	379	3194	ENSP00000358997	218	420	713	5.70e-13	206	59	124	23	6
unique_2374	181	394	3194	ENSP00000430686	670	902	977	8.25e-11	245	67	135	43	7
unique_2374	193	383	3194	ENSP00000357493	1944	2156	2342	4.03e-09	221	61	122	38	6
unique_2374	194	376	3194	ENSP00000492290	240	440	533	9.83e-09	217	57	110	50	6
unique_2374	194	376	3194	ENSP00000490273	240	440	533	9.83e-09	217	57	110	50	6
unique_2374	295	397	3194	ENSP00000263923	1016	1120	1357	3.40e-07	108	31	69	8	3
unique_2374	298	397	3194	ENSP00000286301	769	870	973	6.40e-07	105	33	64	8	3
unique_2374	190	372	3194	ENSP00000397550	209	403	488	2.18e-06	207	57	114	36	6
unique_2405	114	286	478	ENSP00000286301	755	927	973	1.80e-14	178	51	117	10	36
unique_2405	114	274	478	ENSP00000263923	1005	1165	1357	6.88e-11	167	44	111	12	34
unique_2405	56	210	478	ENSP00000357493	1989	2151	2342	1.18e-09	165	42	111	12	32
unique_2405	58	264	478	ENSP00000430686	724	941	977	2.67e-09	225	51	149	25	43
unique_2405	53	162	478	ENSP00000358997	254	363	713	5.73e-07	118	36	66	16	23
unique_2405	82	208	478	ENSP00000492290	304	441	533	8.00e-07	146	37	82	27	27
unique_2405	82	208	478	ENSP00000490273	304	441	533	8.00e-07	146	37	82	27	27
unique_2405	82	223	478	ENSP00000397550	277	442	488	0.003	171	42	95	34	30
unique_2407	2	195	296	ENSP00000430686	677	885	977	5.28e-13	215	58	130	27	66
unique_2407	1	209	296	ENSP00000492290	232	455	533	1.49e-10	236	68	129	39	71
unique_2407	1	209	296	ENSP00000490273	232	455	533	1.49e-10	236	68	129	39	71
unique_2407	8	197	296	ENSP00000358997	217	421	713	1.65e-10	206	53	136	17	64
unique_2407	104	214	296	ENSP00000263923	1008	1120	1357	1.18e-09	115	32	77	6	38
unique_2407	9	209	296	ENSP00000357493	1945	2165	2342	1.27e-08	224	58	140	26	68
unique_2407	104	214	296	ENSP00000286301	758	870	973	5.85e-07	117	31	76	10	38
unique_2407	7	194	296	ENSP00000397550	211	414	488	3.82e-06	219	53	120	46	64
unique_2410	9	195	282	ENSP00000358997	218	416	713	6.48e-14	199	52	135	12	66
unique_2410	7	254	282	ENSP00000430686	680	941	977	1.03e-12	264	56	190	18	88
unique_2410	9	197	282	ENSP00000492290	240	441	533	3.65e-11	212	51	128	33	67
unique_2410	9	197	282	ENSP00000490273	240	441	533	3.65e-11	212	51	128	33	67
unique_2410	111	255	282	ENSP00000263923	1011	1158	1357	1.03e-08	150	32	111	7	51
unique_2410	1	249	282	ENSP00000357493	1937	2201	2342	1.80e-08	268	54	192	22	88
unique_2410	7	197	282	ENSP00000397550	211	414	488	5.93e-08	215	49	131	35	68
unique_2410	98	196	282	ENSP00000286301	748	848	973	6.42e-07	101	24	75	2	67
unique_2410	7	95	282	ENSP00000286301	586	680	973	1.85e-04	95	24	65	6	67
unique_2411	130	469	1820	ENSP00000437073	407	673	2055	1.49e-23	348	97	162	89	35
unique_2411	656	943	1820	ENSP00000437073	806	1137	2055	1.42e-10	340	83	197	60	35
unique_2428	411	555	1982	ENSP00000353408	349	479	578	8.83e-04	145	36	95	14	7
unique_2440	863	962	1076	ENSP00000379442	50	149	641	1.80e-11	107	45	48	14	47
unique_2440	265	380	1076	ENSP00000379442	35	141	641	1.07e-10	124	45	54	25	47
unique_2440	787	911	1076	ENSP00000379442	50	142	641	2.76e-10	127	40	51	36	47
unique_2440	333	422	1076	ENSP00000379442	50	142	641	4.78e-10	96	37	50	9	47
unique_2440	374	472	1076	ENSP00000379442	50	142	641	6.54e-09	102	39	51	12	47
unique_2440	754	808	1076	ENSP00000379442	63	112	641	3.48e-05	55	25	25	5	47
unique_2440	903	1048	1076	ENSP00000379442	49	136	641	4.97e-04	146	39	49	58	47
unique_2440	311	482	1076	ENSP00000367064	265	435	3624	1.69e-10	184	58	101	25	41
unique_2440	841	954	1076	ENSP00000367064	175	297	3624	0.001	126	38	73	15	41
unique_2440	756	1023	1076	ENSP00000367064	170	403	3624	0.001	277	70	155	52	41
unique_2440	350	472	1076	ENSP00000367064	170	341	3624	0.002	179	49	67	63	41
unique_2440	333	391	1076	ENSP00000378888	130	185	294	2.25e-08	60	26	29	5	15
unique_2440	904	961	1076	ENSP00000378888	130	183	294	5.67e-05	58	22	32	4	15
unique_2440	374	433	1076	ENSP00000378888	130	185	294	2.64e-04	61	22	33	6	15
unique_2440	333	391	1076	ENSP00000405502	130	185	294	2.25e-08	60	26	29	5	15
unique_2440	904	961	1076	ENSP00000405502	130	183	294	5.67e-05	58	22	32	4	15
unique_2440	374	433	1076	ENSP00000405502	130	185	294	2.64e-04	61	22	33	6	15
unique_2440	333	391	1076	ENSP00000394193	130	185	294	2.25e-08	60	26	29	5	15
unique_2440	904	961	1076	ENSP00000394193	130	183	294	5.67e-05	58	22	32	4	15
unique_2440	374	433	1076	ENSP00000394193	130	185	294	2.64e-04	61	22	33	6	15
unique_2440	876	907	1076	ENSP00000383276	432	465	1247	7.69e-05	34	18	14	2	3
unique_2440	853	921	1076	ENSP00000263686	173	245	831	0.010	76	23	43	10	6
unique_2519	14	475	564	ENSP00000265986	558	939	1020	2.57e-14	467	99	278	90	82
unique_2541	8	243	1405	ENSP00000430686	681	934	977	1.54e-13	264	71	155	38	17
unique_2541	1	250	1405	ENSP00000357493	1937	2206	2342	6.26e-12	283	70	167	46	18
unique_2541	1	194	1405	ENSP00000492290	232	440	533	2.18e-11	222	61	120	41	14
unique_2541	1	194	1405	ENSP00000490273	232	440	533	2.18e-11	222	61	120	41	14
unique_2541	4	203	1405	ENSP00000397550	208	435	488	9.98e-11	241	63	124	54	14
unique_2541	9	197	1405	ENSP00000358997	218	420	713	2.12e-09	213	57	122	34	13
unique_2541	102	249	1405	ENSP00000286301	754	906	973	8.05e-08	154	37	110	7	17
unique_2541	5	92	1405	ENSP00000286301	584	675	973	0.001	95	28	57	10	17
unique_2541	100	196	1405	ENSP00000263923	1003	1100	1357	2.32e-07	103	32	60	11	7
unique_2557	191	224	817	ENSP00000362774	411	445	1192	0.002	35	16	18	1	8
unique_2557	113	143	817	ENSP00000362774	411	440	1192	0.007	31	16	14	1	8
unique_2557	191	224	817	ENSP00000411767	411	445	1065	0.003	35	16	18	1	8
unique_2557	113	143	817	ENSP00000411767	411	440	1065	0.008	31	16	14	1	8
unique_2557	191	224	817	ENSP00000474709	411	445	479	0.006	35	16	18	1	4
unique_2561	523	562	1198	ENSP00000362774	411	450	1192	0.006	40	14	26	0	3
unique_2561	523	562	1198	ENSP00000411767	411	450	1065	0.008	40	14	26	0	3
unique_2569	301	412	544	ENSP00000433334	317	430	909	3.70e-04	116	33	77	6	21
unique_2569	301	412	544	ENSP00000403518	270	383	868	3.74e-04	116	33	77	6	21
unique_2569	301	412	544	ENSP00000354785	371	484	942	3.85e-04	116	33	77	6	21
unique_2569	301	412	544	ENSP00000435494	317	430	888	3.98e-04	116	33	77	6	21
unique_2569	301	412	544	ENSP00000435789	317	430	880	4.12e-04	116	33	77	6	21
unique_2569	301	412	544	ENSP00000437156	270	383	833	4.15e-04	116	33	77	6	21
unique_2569	301	412	544	ENSP00000434017	270	383	833	4.15e-04	116	33	77	6	21
unique_2570	147	203	221	ENSP00000373689	824	880	1552	6.04e-04	57	18	39	0	26
unique_2573	67	523	1170	ENSP00000437073	359	840	2055	5.56e-30	498	120	321	57	39
unique_2585	468	872	1113	ENSP00000265724	147	491	1281	1.44e-30	409	113	228	68	48
unique_2585	977	1100	1113	ENSP00000265724	502	623	1281	1.15e-28	125	62	59	4	48
unique_2585	974	1103	1113	ENSP00000265724	1144	1271	1281	4.40e-27	130	61	67	2	48
unique_2585	790	872	1113	ENSP00000265724	1052	1134	1281	5.72e-20	83	43	40	0	48
unique_2585	468	655	1113	ENSP00000265724	788	994	1281	9.06e-06	210	52	133	25	48
unique_2585	977	1100	1113	ENSP00000444095	438	559	1217	9.27e-29	125	62	59	4	48
unique_2585	974	1103	1113	ENSP00000444095	1080	1207	1217	3.74e-27	130	61	67	2	48
unique_2585	567	872	1113	ENSP00000444095	182	427	1217	5.08e-23	307	86	159	62	48
unique_2585	790	872	1113	ENSP00000444095	988	1070	1217	5.40e-20	83	43	40	0	48
unique_2585	468	655	1113	ENSP00000444095	724	930	1217	1.07e-05	210	52	133	25	48
unique_2585	907	1094	1113	ENSP00000487081	445	622	860	1.30e-08	198	53	115	30	24
unique_2585	791	872	1113	ENSP00000487081	428	496	860	4.13e-04	82	24	45	13	24
unique_2585	1007	1093	1113	ENSP00000426917	186	274	612	9.82e-06	89	28	59	2	8
unique_2585	1007	1093	1113	ENSP00000498246	186	274	656	1.02e-05	89	28	59	2	8
unique_2602	107	329	1497	ENSP00000286301	583	788	973	3.83e-05	230	58	141	31	15
unique_2602	110	193	1497	ENSP00000430686	680	766	977	1.29e-04	87	29	55	3	6
unique_2602	130	201	1497	ENSP00000357493	1969	2040	2342	8.60e-04	72	22	50	0	5
unique_2657	370	802	1559	ENSP00000457473	56	508	618	3.74e-82	460	156	270	34	28
unique_2657	370	805	1559	ENSP00000494997	44	493	600	5.87e-80	460	150	276	34	28
unique_2657	370	805	1559	ENSP00000493591	44	493	600	5.87e-80	460	150	276	34	28
unique_2657	370	805	1559	ENSP00000496064	44	493	600	5.87e-80	460	150	276	34	28
unique_2688	1148	1699	2662	ENSP00000437073	1248	1835	2055	1.83e-04	630	167	343	120	25
unique_2688	1184	1806	2662	ENSP00000437073	1407	2022	2055	0.003	666	151	422	93	25
unique_2688	1071	1202	2662	ENSP00000360170	88	221	461	2.43e-04	134	30	102	2	5
unique_2695	1347	1384	1433	ENSP00000383744	1468	1499	2040	3.72e-05	38	18	14	6	4
unique_2695	1343	1399	1433	ENSP00000383744	1011	1061	2040	2.50e-04	57	18	33	6	4
unique_2695	1343	1399	1433	ENSP00000383744	561	611	2040	3.33e-04	57	18	33	6	4
unique_2695	1343	1384	1433	ENSP00000383744	111	146	2040	0.004	42	15	21	6	4
unique_2700	175	478	950	ENSP00000390581	180	513	568	0.008	346	81	211	54	32
unique_2718	205	332	1742	ENSP00000430686	689	839	977	3.58e-08	151	36	92	23	7
unique_2718	213	332	1742	ENSP00000358997	237	363	713	1.42e-04	127	35	85	7	7
unique_2718	212	334	1742	ENSP00000357493	1971	2103	2342	5.88e-04	143	37	76	30	7
unique_2718	289	342	1742	ENSP00000263923	1008	1061	1357	0.003	54	18	36	0	3
unique_2718	212	360	1742	ENSP00000397550	231	386	488	0.006	163	39	103	21	9
unique_2726	58	327	2020	ENSP00000358997	204	521	713	1.36e-30	320	99	169	52	13
unique_2726	68	327	2020	ENSP00000357493	1943	2212	2342	1.78e-18	295	86	149	60	13
unique_2726	66	254	2020	ENSP00000430686	678	885	977	1.83e-13	213	60	124	29	9
unique_2726	70	252	2020	ENSP00000492290	240	440	533	4.78e-12	203	56	125	22	9
unique_2726	70	252	2020	ENSP00000490273	240	440	533	4.78e-12	203	56	125	22	9
unique_2726	61	252	2020	ENSP00000397550	204	413	488	1.19e-11	214	60	128	26	10
unique_2726	152	325	2020	ENSP00000286301	750	911	973	4.87e-08	174	43	119	12	9
unique_2726	168	330	2020	ENSP00000263923	1002	1166	1357	2.04e-07	177	49	102	26	8
unique_2771	372	480	558	ENSP00000263923	1006	1115	1357	1.56e-05	121	32	66	23	20
unique_2771	246	472	558	ENSP00000397550	206	439	488	1.36e-04	263	64	134	65	41
unique_2771	236	460	558	ENSP00000492290	225	440	533	2.80e-04	244	61	136	47	40
unique_2771	236	460	558	ENSP00000490273	225	440	533	2.80e-04	244	61	136	47	40
unique_2771	372	480	558	ENSP00000286301	756	865	973	7.60e-04	118	31	70	17	20
unique_2772	317	425	503	ENSP00000263923	1006	1115	1357	8.28e-05	121	32	66	23	22
unique_2772	335	417	503	ENSP00000397550	331	439	488	1.70e-04	112	32	48	32	17
unique_2772	295	405	503	ENSP00000492290	317	440	533	8.91e-04	128	33	74	21	22
unique_2772	295	405	503	ENSP00000490273	317	440	533	8.91e-04	128	33	74	21	22
unique_2772	317	425	503	ENSP00000286301	756	865	973	0.001	118	31	70	17	22
unique_2809	87	153	323	ENSP00000286301	738	801	973	2.25e-06	67	26	38	3	21
unique_2809	99	216	323	ENSP00000263923	1000	1110	1357	5.24e-06	124	36	69	19	37
unique_2809	92	153	323	ENSP00000430686	778	839	977	2.50e-04	65	22	37	6	19
unique_2810	678	977	2568	ENSP00000185942	302	593	710	6.91e-07	308	73	211	24	18
unique_2810	564	1020	2568	ENSP00000185942	63	492	710	4.14e-06	470	93	324	53	18
unique_2810	863	1026	2568	ENSP00000353408	348	511	578	1.07e-06	171	49	108	14	15
unique_2810	665	972	2568	ENSP00000353408	295	573	578	1.74e-05	318	72	197	49	15
unique_2810	648	838	2568	ENSP00000353408	349	536	578	0.002	206	52	121	33	15
unique_2810	754	981	2568	ENSP00000437073	1737	1952	2055	0.007	242	63	139	40	9
unique_2813	19	479	530	ENSP00000217420	7	477	526	3.12e-10	491	101	340	50	87
unique_2813	121	516	530	ENSP00000449607	59	477	488	1.00e-06	431	90	294	47	75
unique_2828	585	928	934	ENSP00000286301	633	911	973	4.52e-19	347	89	187	71	37
unique_2828	752	930	934	ENSP00000357493	2055	2212	2342	5.53e-18	181	58	98	25	31
unique_2828	530	636	934	ENSP00000357493	1938	2042	2342	5.57e-07	113	30	69	14	31
unique_2828	749	932	934	ENSP00000430686	795	949	977	6.98e-17	187	55	97	35	25
unique_2828	581	628	934	ENSP00000430686	720	768	977	7.48e-04	49	19	29	1	25
unique_2828	751	927	934	ENSP00000263923	1009	1160	1357	1.40e-11	179	47	103	29	19
unique_2828	733	932	934	ENSP00000492290	317	526	533	3.85e-08	226	58	126	42	32
unique_2828	530	626	934	ENSP00000492290	233	321	533	3.37e-04	101	26	59	16	32
unique_2828	733	932	934	ENSP00000490273	317	526	533	3.85e-08	226	58	126	42	32
unique_2828	530	626	934	ENSP00000490273	233	321	533	3.37e-04	101	26	59	16	32
unique_2828	721	862	934	ENSP00000358997	290	421	713	4.31e-08	145	47	82	16	27
unique_2828	522	627	934	ENSP00000358997	201	301	713	6.04e-04	108	30	69	9	27
unique_2828	508	654	934	ENSP00000397550	189	319	488	2.82e-05	152	42	84	26	30
unique_2828	749	878	934	ENSP00000397550	306	445	488	3.84e-05	157	43	70	44	30
unique_2848	296	469	1542	ENSP00000430686	720	889	977	6.34e-09	196	54	94	48	11
unique_2848	302	411	1542	ENSP00000358997	254	364	713	9.55e-07	116	33	72	11	7
unique_2848	306	466	1542	ENSP00000357493	1990	2149	2342	1.67e-06	176	42	103	31	10
unique_2848	332	465	1542	ENSP00000492290	305	440	533	8.14e-06	152	45	73	34	9
unique_2848	332	465	1542	ENSP00000490273	305	440	533	8.14e-06	152	45	73	34	9
unique_2848	298	472	1542	ENSP00000397550	238	425	488	3.93e-04	202	56	105	41	11
unique_2848	360	471	1542	ENSP00000263923	1007	1107	1357	0.001	118	34	61	23	7
unique_2848	365	523	1542	ENSP00000286301	761	906	973	0.002	167	37	101	29	10
unique_2870	1459	1569	1598	ENSP00000350152	220	333	988	0.007	114	27	84	3	7
unique_2870	1459	1569	1598	ENSP00000350680	247	360	1015	0.007	114	27	84	3	7
unique_2870	1459	1569	1598	ENSP00000369202	250	363	967	0.010	114	27	84	3	7
unique_2876	667	1085	1230	ENSP00000449200	94	527	598	1.54e-89	450	195	208	47	34
unique_2889	1	517	525	ENSP00000265724	162	626	1281	2.60e-43	534	148	300	86	98
unique_2889	275	517	525	ENSP00000265724	1031	1271	1281	7.35e-41	247	85	152	10	98
unique_2889	275	517	525	ENSP00000444095	967	1207	1217	6.18e-41	247	85	152	10	97
unique_2889	10	517	525	ENSP00000444095	107	562	1217	2.66e-40	530	145	289	96	97
unique_2889	295	508	525	ENSP00000487081	426	623	860	5.71e-19	215	63	134	18	41
unique_2889	230	514	525	ENSP00000498246	4	283	656	3.45e-04	292	63	210	19	54
unique_2889	230	514	525	ENSP00000426917	4	283	612	4.21e-04	292	63	210	19	54
unique_2942	164	406	975	ENSP00000426917	61	299	612	1.74e-50	244	101	137	6	49
unique_2942	648	885	975	ENSP00000426917	325	550	612	4.83e-19	239	62	163	14	49
unique_2942	164	406	975	ENSP00000498246	61	299	656	6.25e-50	244	101	137	6	53
unique_2942	648	920	975	ENSP00000498246	325	586	656	1.83e-25	274	71	190	13	53
unique_2942	149	375	975	ENSP00000487081	413	615	860	1.42e-12	231	62	137	32	23
unique_2942	166	369	975	ENSP00000265724	409	610	1281	3.22e-09	218	57	131	30	28
unique_2942	121	390	975	ENSP00000265724	1004	1267	1281	5.41e-08	295	81	158	56	28
unique_2942	166	369	975	ENSP00000444095	345	546	1217	3.64e-09	218	57	131	30	28
unique_2942	121	390	975	ENSP00000444095	940	1203	1217	6.34e-08	295	81	158	56	28
unique_2978	750	981	1007	ENSP00000430686	681	941	977	2.53e-07	274	65	154	55	23
unique_2978	854	938	1007	ENSP00000263923	1011	1098	1357	4.40e-04	91	25	57	9	8
unique_2978	751	938	1007	ENSP00000397550	213	413	488	0.001	220	54	115	51	19
unique_3046	87	164	240	ENSP00000350152	232	336	988	5.13e-04	105	30	48	27	33
unique_3046	87	164	240	ENSP00000350680	259	363	1015	5.19e-04	105	30	48	27	33
unique_3046	87	164	240	ENSP00000369202	262	366	967	6.01e-04	105	30	48	27	33
unique_3046	90	159	240	ENSP00000453043	627	699	734	0.006	79	26	38	15	29
unique_3051	386	476	553	ENSP00000286301	756	849	973	2.76e-04	97	29	59	9	16
unique_3099	4623	4892	4919	ENSP00000353408	299	577	578	1.56e-05	297	62	190	45	5
unique_3099	3975	4568	4919	ENSP00000437073	1415	1982	2055	8.31e-04	618	136	408	74	12
unique_3099	4595	4697	4919	ENSP00000185942	276	382	710	0.004	112	29	69	14	2
unique_3100	681	923	993	ENSP00000357493	1937	2199	2342	6.84e-14	275	71	160	44	24
unique_3100	678	872	993	ENSP00000430686	671	884	977	1.78e-13	214	51	144	19	20
unique_3100	786	906	993	ENSP00000263923	1008	1134	1357	5.78e-12	128	43	77	8	12
unique_3100	681	871	993	ENSP00000492290	232	440	533	2.93e-10	213	60	127	26	19
unique_3100	681	871	993	ENSP00000490273	232	440	533	2.93e-10	213	60	127	26	19
unique_3100	689	874	993	ENSP00000358997	218	420	713	7.00e-09	205	54	130	21	19
unique_3100	786	878	993	ENSP00000286301	758	856	973	1.52e-08	99	30	63	6	9
unique_3100	688	878	993	ENSP00000397550	212	433	488	5.03e-07	226	57	130	39	19
unique_3100	533	633	993	ENSP00000262186	713	815	1160	4.81e-06	103	27	74	2	20
unique_3100	298	393	993	ENSP00000262186	733	828	1160	3.70e-05	96	26	70	0	20
unique_3100	516	641	993	ENSP00000321427	508	629	989	3.02e-05	126	29	93	4	19
unique_3100	193	254	993	ENSP00000321427	555	616	989	4.01e-04	62	20	42	0	19
unique_3119	68	205	636	ENSP00000308312	340	472	606	0.006	142	35	94	13	22
unique_3119	146	187	636	ENSP00000308312	219	260	606	0.007	42	14	28	0	22
unique_3129	76	284	566	ENSP00000357493	1936	2160	2342	1.39e-14	229	59	146	24	37
unique_3129	84	298	566	ENSP00000430686	681	914	977	3.92e-12	242	68	139	35	38
unique_3129	51	271	566	ENSP00000397550	178	411	488	1.29e-08	251	65	139	47	39
unique_3129	71	273	566	ENSP00000492290	226	440	533	7.79e-08	228	52	138	38	36
unique_3129	71	273	566	ENSP00000490273	226	440	533	7.79e-08	228	52	138	38	36
unique_3129	187	282	566	ENSP00000263923	1011	1108	1357	7.21e-06	101	30	63	8	17
unique_3129	85	293	566	ENSP00000358997	218	438	713	1.82e-05	232	55	143	34	37
unique_3129	76	174	566	ENSP00000286301	579	678	973	1.22e-04	101	31	67	3	17
unique_3154	718	897	1157	ENSP00000430686	750	941	977	9.78e-08	199	52	121	26	16
unique_3154	719	892	1157	ENSP00000357493	2017	2201	2342	1.86e-07	191	47	121	23	15
unique_3154	751	899	1157	ENSP00000263923	1011	1159	1357	4.79e-07	157	40	101	16	13
unique_3154	743	866	1157	ENSP00000286301	753	878	973	0.001	129	32	89	8	11
unique_3156	144	236	782	ENSP00000263923	1011	1106	1357	1.55e-05	103	32	54	17	12
unique_3156	137	251	782	ENSP00000286301	754	871	973	4.19e-05	120	32	81	7	15
unique_3160	81	320	536	ENSP00000357493	1945	2199	2342	1.24e-16	260	72	163	25	45
unique_3160	81	327	536	ENSP00000430686	682	941	977	3.12e-15	267	73	167	27	46
unique_3160	71	265	536	ENSP00000492290	230	438	533	2.52e-12	224	61	119	44	36
unique_3160	71	265	536	ENSP00000490273	230	438	533	2.52e-12	224	61	119	44	36
unique_3160	181	329	536	ENSP00000263923	1011	1159	1357	5.18e-12	156	51	91	14	28
unique_3160	81	274	536	ENSP00000397550	213	433	488	1.69e-09	233	60	122	51	36
unique_3160	181	276	536	ENSP00000286301	761	858	973	5.41e-07	104	33	57	14	18
unique_3160	80	270	536	ENSP00000358997	217	420	713	7.68e-07	209	50	136	23	36
unique_3160	432	492	536	ENSP00000373689	820	880	1552	0.008	61	17	44	0	11
unique_3209	1126	1180	2576	ENSP00000350152	256	326	988	0.002	71	25	30	16	2
unique_3209	1126	1180	2576	ENSP00000350680	283	353	1015	0.002	71	25	30	16	2
unique_3209	1126	1180	2576	ENSP00000369202	286	356	967	0.003	71	25	30	16	2
unique_3214	519	536	1250	ENSP00000261601	106	123	495	0.005	18	12	6	0	1
unique_3214	519	536	1250	ENSP00000464447	71	88	460	0.005	18	12	6	0	1
unique_3250	2415	2561	7564	ENSP00000353408	379	536	578	0.008	165	41	99	25	2
unique_3250	5076	5228	7564	ENSP00000350152	220	376	988	0.009	157	36	117	4	2
unique_3250	5076	5228	7564	ENSP00000369202	250	406	967	0.010	157	36	117	4	2
unique_3256	115	312	575	ENSP00000286301	738	924	973	1.28e-05	200	46	139	15	34
unique_3256	117	181	575	ENSP00000263923	993	1051	1357	9.05e-05	65	22	37	6	11
unique_3256	121	181	575	ENSP00000430686	782	839	977	0.004	61	18	40	3	11
unique_3259	2740	2881	3568	ENSP00000286301	762	910	973	1.27e-08	157	46	88	23	4
unique_3259	2726	2881	3568	ENSP00000430686	786	944	977	6.08e-08	169	48	98	23	4
unique_3259	2653	2829	3568	ENSP00000358997	247	418	713	6.25e-08	188	52	109	27	5
unique_3259	2728	2881	3568	ENSP00000263923	1000	1160	1357	2.26e-06	176	44	95	37	4
unique_3259	2728	2824	3568	ENSP00000492290	326	436	533	2.92e-06	115	34	59	22	3
unique_3259	2728	2824	3568	ENSP00000490273	326	436	533	2.92e-06	115	34	59	22	3
unique_3259	2661	2890	3568	ENSP00000357493	1987	2216	2342	3.00e-06	266	65	129	72	6
unique_3259	2728	2824	3568	ENSP00000397550	299	409	488	1.62e-05	111	36	61	14	3
unique_3287	1538	1732	2132	ENSP00000357493	1945	2157	2342	8.52e-14	217	60	131	26	9
unique_3287	1537	1728	2132	ENSP00000358997	217	421	713	4.67e-11	214	56	127	31	9
unique_3287	1525	1794	2132	ENSP00000492290	227	510	533	9.23e-09	300	78	176	46	13
unique_3287	1525	1794	2132	ENSP00000490273	227	510	533	9.23e-09	300	78	176	46	13
unique_3287	1579	1722	2132	ENSP00000430686	724	881	977	1.05e-07	163	45	94	24	7
unique_3287	1647	1737	2132	ENSP00000263923	1023	1115	1357	3.11e-07	103	33	48	22	4
unique_3287	1525	1726	2132	ENSP00000397550	200	415	488	3.21e-07	232	61	125	46	9
unique_3287	79	178	2132	ENSP00000373689	818	914	1552	1.38e-05	100	28	69	3	5
unique_3287	1618	1737	2132	ENSP00000286301	741	865	973	1.56e-04	128	36	81	11	6
unique_3288	119	229	339	ENSP00000379442	44	152	641	7.80e-17	114	50	56	8	75
unique_3288	8	134	339	ENSP00000379442	23	144	641	1.10e-09	129	45	75	9	75
unique_3288	141	262	339	ENSP00000379442	22	136	641	3.96e-04	127	37	73	17	75
unique_3288	5	222	339	ENSP00000367064	137	386	3624	4.33e-13	272	76	120	76	64
unique_3288	26	221	339	ENSP00000367064	280	465	3624	8.77e-12	202	68	112	22	64
unique_3288	143	174	339	ENSP00000383276	824	856	1247	0.007	33	14	18	1	9
unique_3288	143	171	339	ENSP00000383276	191	221	1247	0.009	31	14	15	2	9
unique_3294	173	239	806	ENSP00000263923	1000	1053	1357	4.67e-04	67	21	33	13	8
unique_3294	184	239	806	ENSP00000286301	761	803	973	0.005	56	18	25	13	7
unique_3322	332	447	6072	ENSP00000350152	191	333	988	3.82e-06	143	41	75	27	2
unique_3322	326	437	6072	ENSP00000350152	221	346	988	4.97e-06	127	39	72	16	2
unique_3322	332	447	6072	ENSP00000369202	221	363	967	3.84e-06	143	41	75	27	2
unique_3322	326	437	6072	ENSP00000369202	251	376	967	4.94e-06	127	39	72	16	2
unique_3322	332	447	6072	ENSP00000350680	218	360	1015	3.88e-06	143	41	75	27	2
unique_3322	326	437	6072	ENSP00000350680	248	373	1015	4.95e-06	127	39	72	16	2
unique_3336	122	601	618	ENSP00000443192	39	492	568	1.26e-53	509	137	288	84	78
unique_3336	122	601	618	ENSP00000442011	127	580	656	7.40e-53	502	134	298	70	78
unique_3336	122	601	618	ENSP00000336994	141	594	670	1.10e-52	502	134	298	70	78
unique_3348	368	467	534	ENSP00000308312	340	440	606	9.76e-05	103	25	73	5	19
unique_3363	92	249	385	ENSP00000263923	999	1157	1357	2.81e-14	165	45	107	13	41
unique_3363	11	251	385	ENSP00000430686	724	943	977	1.87e-12	249	63	149	37	63
unique_3363	104	250	385	ENSP00000286301	761	908	973	3.38e-12	151	37	107	7	38
unique_3363	3	258	385	ENSP00000357493	1983	2215	2342	3.72e-10	266	63	160	43	66
unique_3363	107	188	385	ENSP00000492290	340	440	533	3.03e-09	102	32	49	21	21
unique_3363	107	188	385	ENSP00000490273	340	440	533	3.03e-09	102	32	49	21	21
unique_3363	96	188	385	ENSP00000397550	302	413	488	1.49e-08	115	37	53	25	24
unique_3363	8	187	385	ENSP00000358997	251	416	713	2.86e-06	194	47	105	42	47
unique_3372	16	54	265	ENSP00000350152	87	125	988	0.006	39	16	23	0	15
unique_3372	16	54	265	ENSP00000350680	114	152	1015	0.006	39	16	23	0	15
unique_3372	16	54	265	ENSP00000369202	117	155	967	0.006	39	16	23	0	15
unique_3402	572	732	782	ENSP00000444095	345	523	1217	8.40e-12	179	57	104	18	51
unique_3402	206	408	782	ENSP00000444095	344	523	1217	1.20e-06	219	53	111	55	51
unique_3402	678	732	782	ENSP00000444095	1112	1168	1217	2.68e-06	57	24	31	2	51
unique_3402	213	443	782	ENSP00000444095	994	1211	1217	6.54e-06	257	61	131	65	51
unique_3402	572	732	782	ENSP00000265724	409	587	1281	9.04e-12	179	57	104	18	51
unique_3402	206	408	782	ENSP00000265724	408	587	1281	1.36e-06	219	53	111	55	51
unique_3402	678	732	782	ENSP00000265724	1176	1232	1281	2.63e-06	57	24	31	2	51
unique_3402	213	443	782	ENSP00000265724	1058	1275	1281	7.35e-06	257	61	131	65	51
unique_3402	573	709	782	ENSP00000487081	428	566	860	2.87e-06	151	43	82	26	27
unique_3402	339	413	782	ENSP00000487081	533	597	860	2.89e-05	75	26	39	10	27
unique_3402	587	720	782	ENSP00000426917	77	228	612	1.63e-05	152	43	91	18	36
unique_3402	222	372	782	ENSP00000426917	77	217	612	3.84e-04	166	43	83	40	36
unique_3402	587	720	782	ENSP00000498246	77	228	656	3.04e-05	162	48	76	38	36
unique_3402	222	372	782	ENSP00000498246	77	217	656	4.60e-04	166	43	83	40	36
unique_3414	60	163	176	ENSP00000373689	819	924	1552	1.93e-06	107	26	77	4	59
unique_3427	157	290	1063	ENSP00000358997	309	435	713	0.004	139	37	85	17	13
unique_3431	170	311	492	ENSP00000430686	750	903	977	4.11e-11	159	39	98	22	29
unique_3431	202	304	492	ENSP00000263923	1010	1111	1357	7.99e-10	109	35	61	13	21
unique_3431	172	293	492	ENSP00000357493	2018	2149	2342	1.04e-08	135	40	79	16	25
unique_3431	203	313	492	ENSP00000286301	761	870	973	5.57e-08	117	31	73	13	23
unique_3431	161	298	492	ENSP00000397550	268	419	488	2.57e-07	158	43	89	26	28
unique_3431	172	308	492	ENSP00000358997	286	433	713	5.54e-07	152	43	90	19	28
unique_3431	169	288	492	ENSP00000492290	304	436	533	6.62e-07	139	39	75	25	24
unique_3431	169	288	492	ENSP00000490273	304	436	533	6.62e-07	139	39	75	25	24
unique_3432	112	259	347	ENSP00000379442	35	167	641	7.14e-15	151	52	78	21	65
unique_3432	38	161	347	ENSP00000379442	50	179	641	6.84e-10	140	52	62	26	65
unique_3432	36	126	347	ENSP00000379442	90	169	641	0.002	93	33	45	15	65
unique_3432	55	222	347	ENSP00000367064	303	464	3624	1.82e-12	173	58	99	16	55
unique_3432	36	225	347	ENSP00000367064	154	345	3624	0.002	204	57	121	26	55
unique_3432	192	287	347	ENSP00000383276	441	533	1247	2.17e-05	97	29	63	5	36
unique_3432	147	176	347	ENSP00000383276	825	856	1247	0.005	32	15	15	2	36
unique_3432	128	183	347	ENSP00000378888	130	180	294	2.27e-04	56	20	31	5	16
unique_3432	128	183	347	ENSP00000405502	130	180	294	2.27e-04	56	20	31	5	16
unique_3432	128	183	347	ENSP00000394193	130	180	294	2.27e-04	56	20	31	5	16
unique_3433	80	329	400	ENSP00000357493	1939	2200	2342	2.52e-13	271	79	162	30	63
unique_3433	69	271	400	ENSP00000397550	198	413	488	1.73e-11	227	63	129	35	51
unique_3433	77	291	400	ENSP00000430686	673	905	977	7.86e-11	236	55	157	24	54
unique_3433	82	332	400	ENSP00000492290	237	515	533	2.89e-10	289	71	170	48	63
unique_3433	82	332	400	ENSP00000490273	237	515	533	2.89e-10	289	71	170	48	63
unique_3433	174	337	400	ENSP00000263923	1000	1159	1357	1.74e-09	171	46	107	18	41
unique_3433	179	292	400	ENSP00000286301	755	871	973	5.82e-07	121	34	76	11	29
unique_3435	1900	1988	2014	ENSP00000357493	2121	2205	2342	1.66e-04	91	28	55	8	4
unique_3435	1898	1998	2014	ENSP00000286301	819	916	973	4.73e-04	105	28	66	11	5
unique_3435	1900	1998	2014	ENSP00000430686	856	950	977	0.001	100	29	65	6	5
unique_3437	23	239	404	ENSP00000357493	1936	2159	2342	1.74e-15	237	63	141	33	54
unique_3437	31	234	404	ENSP00000430686	681	893	977	1.76e-09	226	52	139	35	50
unique_3437	139	236	404	ENSP00000263923	1011	1110	1357	7.06e-08	103	30	65	8	24
unique_3437	10	223	404	ENSP00000397550	191	411	488	3.99e-06	238	59	138	41	53
unique_3437	32	181	404	ENSP00000358997	218	362	713	3.45e-05	165	43	87	35	37
unique_3437	126	234	404	ENSP00000286301	748	858	973	3.54e-05	114	29	77	8	51
unique_3437	23	120	404	ENSP00000286301	579	673	973	0.001	99	29	65	5	51
unique_3437	13	281	404	ENSP00000492290	224	514	533	0.006	316	68	176	72	67
unique_3437	13	281	404	ENSP00000490273	224	514	533	0.006	316	68	176	72	67
unique_3449	150	221	3027	ENSP00000358997	268	346	713	0.002	79	26	46	7	2
unique_3451	268	354	384	ENSP00000321427	562	650	989	3.08e-04	90	25	61	4	23
unique_3487	51	249	581	ENSP00000430686	677	890	977	5.96e-18	218	62	133	23	34
unique_3487	37	240	581	ENSP00000397550	197	411	488	1.36e-14	230	65	124	41	35
unique_3487	17	252	581	ENSP00000357493	1904	2158	2342	7.71e-14	256	65	170	21	41
unique_3487	54	240	581	ENSP00000492290	238	438	533	1.44e-12	217	59	112	46	32
unique_3487	54	240	581	ENSP00000490273	238	438	533	1.44e-12	217	59	112	46	32
unique_3487	39	246	581	ENSP00000358997	205	421	713	1.07e-09	231	56	138	37	36
unique_3487	156	249	581	ENSP00000263923	1011	1105	1357	2.79e-07	98	31	60	7	16
unique_3487	149	244	581	ENSP00000286301	754	850	973	4.77e-05	101	29	63	9	31
unique_3487	54	137	581	ENSP00000286301	586	673	973	0.001	88	24	60	4	31
unique_3487	448	537	581	ENSP00000373689	801	876	1552	0.001	90	26	50	14	15
unique_3596	218	512	609	ENSP00000478081	161	443	624	5.51e-12	322	79	177	66	48
unique_3596	218	512	609	ENSP00000482760	161	443	970	7.70e-12	322	79	177	66	48
unique_3614	97	273	542	ENSP00000357493	1977	2156	2342	1.80e-06	189	48	120	21	33
unique_3614	123	289	542	ENSP00000430686	734	907	977	3.11e-05	188	52	101	35	31
unique_3614	179	275	542	ENSP00000263923	1018	1108	1357	0.009	102	28	58	16	18
unique_3623	861	1130	1241	ENSP00000482760	191	453	970	3.29e-12	304	71	158	75	22
unique_3623	861	1130	1241	ENSP00000478081	191	453	624	9.99e-12	304	71	158	75	22
unique_3625	158	517	571	ENSP00000217420	111	477	526	2.02e-09	382	81	264	37	63
unique_3625	72	242	571	ENSP00000449607	1	150	488	1.78e-05	172	43	106	23	30
unique_3661	126	290	493	ENSP00000263923	1003	1159	1357	3.97e-07	169	40	113	16	33
unique_3661	15	283	493	ENSP00000430686	673	936	977	5.72e-06	293	69	171	53	55
unique_3661	99	220	493	ENSP00000492290	303	438	533	2.00e-05	137	32	89	16	25
unique_3661	99	220	493	ENSP00000490273	303	438	533	2.00e-05	137	32	89	16	25
unique_3661	99	220	493	ENSP00000397550	276	411	488	1.14e-04	139	37	82	20	25
unique_3661	134	283	493	ENSP00000286301	761	902	973	1.75e-04	154	33	105	16	30
unique_3673	1612	1659	3601	ENSP00000464447	383	429	460	0.002	48	17	30	1	1
unique_3673	1612	1659	3601	ENSP00000261601	418	464	495	0.003	48	17	30	1	1
unique_3704	432	549	630	ENSP00000286301	741	854	973	5.27e-05	128	33	71	24	19
unique_3704	434	546	630	ENSP00000263923	993	1106	1357	2.02e-04	124	34	69	21	18
unique_3704	464	537	630	ENSP00000492290	357	438	533	3.27e-04	82	21	53	8	12
unique_3704	464	537	630	ENSP00000490273	357	438	533	3.27e-04	82	21	53	8	12
unique_3704	464	546	630	ENSP00000397550	330	433	488	8.25e-04	104	27	56	21	13
unique_3704	411	507	630	ENSP00000358997	277	391	713	0.001	117	32	63	22	15
unique_3704	447	543	630	ENSP00000430686	794	894	977	0.002	110	27	61	22	15
unique_3759	367	525	540	ENSP00000500159	143	296	313	4.51e-31	159	62	92	5	29
unique_3759	367	525	540	ENSP00000500668	143	296	313	4.51e-31	159	62	92	5	29
unique_3777	122	378	603	ENSP00000430686	669	942	977	6.28e-15	281	82	168	31	43
unique_3777	134	339	603	ENSP00000357493	1945	2171	2342	1.80e-12	233	62	138	33	34
unique_3777	134	325	603	ENSP00000397550	213	434	488	2.30e-07	233	63	118	52	32
unique_3777	231	339	603	ENSP00000263923	1011	1122	1357	3.56e-07	115	36	70	9	18
unique_3777	131	315	603	ENSP00000492290	237	438	533	4.69e-06	212	55	120	37	31
unique_3777	131	315	603	ENSP00000490273	237	438	533	4.69e-06	212	55	120	37	31
unique_3777	430	533	603	ENSP00000295006	603	699	701	5.03e-06	104	28	69	7	17
unique_3777	449	537	603	ENSP00000373689	798	888	1552	1.65e-05	91	27	62	2	15
unique_3777	130	320	603	ENSP00000358997	214	420	713	3.45e-05	212	53	133	26	32
unique_3777	231	326	603	ENSP00000286301	761	858	973	0.003	101	27	66	8	16
unique_3785	1949	2137	2594	ENSP00000390581	161	371	568	0.007	211	50	139	22	7
unique_3829	1042	1288	1476	ENSP00000357493	1945	2205	2342	3.12e-18	267	74	167	26	17
unique_3829	1038	1289	1476	ENSP00000430686	678	941	977	5.00e-17	271	74	171	26	17
unique_3829	1144	1291	1476	ENSP00000263923	1011	1159	1357	4.80e-12	158	42	97	19	10
unique_3829	1029	1246	1476	ENSP00000492290	227	454	533	1.74e-09	242	58	146	38	15
unique_3829	1029	1246	1476	ENSP00000490273	227	454	533	1.74e-09	242	58	146	38	15
unique_3829	1029	1234	1476	ENSP00000397550	200	417	488	1.16e-08	230	59	135	36	14
unique_3829	1144	1288	1476	ENSP00000286301	761	906	973	5.13e-08	151	39	101	11	10
unique_3829	1308	1474	1476	ENSP00000373689	725	881	1552	1.51e-07	170	49	105	16	11
unique_3839	658	915	1149	ENSP00000437073	1379	1643	2055	0.008	282	75	166	41	22
unique_3841	18	163	168	ENSP00000373689	752	881	1552	8.81e-08	167	42	67	58	87
unique_3846	153	347	662	ENSP00000503139	47	226	574	6.84e-05	201	44	130	27	29
unique_3878	50	178	205	ENSP00000263923	1011	1148	1357	1.71e-04	142	37	88	17	63
unique_3878	62	131	205	ENSP00000397550	330	413	488	3.47e-04	84	27	43	14	34
unique_3878	50	169	205	ENSP00000430686	799	942	977	0.002	146	33	85	28	59
unique_3878	62	126	205	ENSP00000492290	357	435	533	0.002	79	24	41	14	32
unique_3878	62	126	205	ENSP00000490273	357	435	533	0.002	79	24	41	14	32
unique_3932	151	208	296	ENSP00000373689	561	631	1552	0.005	71	23	35	13	20
unique_3943	186	443	512	ENSP00000478081	188	451	624	9.50e-11	292	76	154	62	50
unique_3943	179	432	512	ENSP00000482760	181	434	970	2.36e-10	286	74	148	64	50
unique_3951	196	626	1089	ENSP00000506285	30	421	624	3.41e-34	431	114	278	39	40
unique_3977	59	709	1145	ENSP00000265986	52	657	1020	9.59e-95	653	217	387	49	77
unique_3977	863	1091	1145	ENSP00000265986	681	944	1020	5.50e-07	264	65	164	35	77
unique_4004	374	533	555	ENSP00000503139	401	552	574	2.75e-06	165	47	100	18	49
unique_4004	19	132	555	ENSP00000503139	33	149	574	4.24e-05	118	31	82	5	49
unique_4007	19	563	567	ENSP00000503139	33	552	574	1.01e-10	575	136	354	85	96
unique_4070	130	263	683	ENSP00000379442	30	157	641	2.39e-07	139	44	79	16	37
unique_4070	461	580	683	ENSP00000379442	44	164	641	0.008	129	34	78	17	37
unique_4084	342	562	639	ENSP00000185942	180	390	710	0.002	225	50	157	18	35
unique_4096	885	1275	1686	ENSP00000437073	1475	1895	2055	1.19e-05	434	105	273	56	37
unique_4096	983	1462	1686	ENSP00000437073	1407	1900	2055	1.63e-05	524	132	318	74	37
unique_4096	976	1451	1686	ENSP00000437073	1375	1931	2055	3.66e-04	567	134	332	101	37
unique_4096	838	1254	1686	ENSP00000437073	1578	1966	2055	3.98e-04	442	113	251	78	37
unique_4096	964	1097	1686	ENSP00000360170	66	205	461	0.002	141	33	100	8	15
unique_4096	1060	1213	1686	ENSP00000360170	78	240	461	0.003	165	38	114	13	15
unique_4147	80	323	455	ENSP00000217456	112	327	417	2.16e-27	246	79	135	32	54
unique_4151	1358	1685	2268	ENSP00000295006	75	341	701	1.67e-18	336	85	174	77	14
unique_4167	147	285	516	ENSP00000316228	45	186	400	0.008	158	43	80	35	27
unique_4203	50	269	296	ENSP00000439903	53	297	354	5.07e-05	278	75	112	91	77
unique_4203	81	276	296	ENSP00000439903	10	257	354	0.003	259	75	110	74	77
unique_4203	50	118	296	ENSP00000504641	568	646	790	1.80e-04	79	32	37	10	23
unique_4203	143	199	296	ENSP00000430686	123	194	977	2.14e-04	72	22	35	15	32
unique_4203	254	291	296	ENSP00000430686	123	163	977	0.001	41	15	23	3	32
unique_4203	42	114	296	ENSP00000367064	400	480	3624	0.004	84	32	38	14	25
unique_4287	344	456	540	ENSP00000263923	993	1106	1357	3.42e-05	128	33	66	29	21
unique_4287	342	459	540	ENSP00000286301	741	854	973	4.11e-05	128	34	70	24	22
unique_4287	374	447	540	ENSP00000492290	357	438	533	3.38e-04	82	20	54	8	14
unique_4287	374	447	540	ENSP00000490273	357	438	533	3.38e-04	82	20	54	8	14
unique_4287	374	470	540	ENSP00000397550	330	442	488	3.40e-04	118	29	63	26	18
unique_4287	321	417	540	ENSP00000358997	277	391	713	8.26e-04	117	33	62	22	18
unique_4287	357	453	540	ENSP00000430686	794	894	977	0.001	110	26	62	22	18
unique_4303	72	122	257	ENSP00000295006	584	623	701	0.008	51	18	22	11	20
unique_4358	72	120	140	ENSP00000353408	166	212	578	0.003	50	19	27	4	35
unique_4366	784	886	974	ENSP00000286301	756	856	973	0.003	108	24	72	12	11
unique_4428	536	686	706	ENSP00000263923	1026	1166	1357	0.001	156	32	104	20	21
unique_4436	238	297	881	ENSP00000231061	78	149	304	0.006	72	25	35	12	7
unique_4437	2514	2723	3001	ENSP00000379442	29	246	641	1.21e-13	233	69	126	38	7
unique_4437	2475	2661	3001	ENSP00000367064	270	452	3624	3.41e-10	198	59	113	26	7
unique_4437	2456	2645	3001	ENSP00000367064	118	347	3624	4.22e-09	238	63	119	56	7
unique_4437	2499	2537	3001	ENSP00000383276	183	221	1247	4.76e-04	39	16	23	0	1
unique_4437	2503	2538	3001	ENSP00000383276	430	465	1247	6.95e-04	36	16	20	0	1
unique_4451	324	391	2172	ENSP00000265986	51	115	1020	4.75e-05	68	24	41	3	3
unique_4468	18	554	574	ENSP00000503139	21	555	574	0.0	537	296	239	2	94
unique_4478	212	535	563	ENSP00000430686	675	960	977	9.41e-06	343	72	195	76	58
unique_4478	219	359	563	ENSP00000358997	218	362	713	1.79e-05	146	40	100	6	25
unique_4478	284	384	563	ENSP00000492290	303	411	533	5.00e-04	111	28	71	12	18
unique_4478	284	384	563	ENSP00000490273	303	411	533	5.00e-04	111	28	71	12	18
unique_4478	202	384	563	ENSP00000397550	196	384	488	8.01e-04	199	52	121	26	33
unique_4514	470	674	2227	ENSP00000357493	1945	2168	2342	1.18e-09	229	71	129	29	9
unique_4514	470	674	2227	ENSP00000430686	682	903	977	4.27e-09	229	58	140	31	9
unique_4514	460	635	2227	ENSP00000492290	225	413	533	1.64e-07	195	50	120	25	8
unique_4514	460	635	2227	ENSP00000490273	225	413	533	1.64e-07	195	50	120	25	8
unique_4514	567	689	2227	ENSP00000263923	1011	1139	1357	3.31e-07	133	38	81	14	6
unique_4514	459	648	2227	ENSP00000397550	202	400	488	1.88e-05	205	53	131	21	9
unique_4514	564	696	2227	ENSP00000286301	755	895	973	2.01e-05	145	41	88	16	10
unique_4514	462	553	2227	ENSP00000286301	580	678	973	0.007	99	24	68	7	10
unique_4514	2101	2209	2227	ENSP00000373689	818	920	1552	9.19e-05	110	34	68	8	5
unique_4568	78	598	619	ENSP00000308312	102	529	606	4.03e-17	526	122	301	103	84
unique_4587	175	233	420	ENSP00000350152	268	325	988	0.005	59	23	35	1	14
unique_4587	175	233	420	ENSP00000350680	295	352	1015	0.006	59	23	35	1	14
unique_4587	175	233	420	ENSP00000369202	298	355	967	0.007	59	23	35	1	14
unique_4593	292	407	413	ENSP00000265986	293	393	1020	0.009	116	27	74	15	28
unique_4597	109	316	359	ENSP00000430686	679	911	977	2.40e-15	245	65	131	49	58
unique_4597	112	273	359	ENSP00000358997	218	394	713	3.02e-13	179	46	114	19	45
unique_4597	107	297	359	ENSP00000397550	208	411	488	2.67e-11	211	56	128	27	53
unique_4597	212	341	359	ENSP00000263923	1011	1137	1357	1.11e-10	136	44	77	15	36
unique_4597	208	297	359	ENSP00000286301	757	846	973	2.10e-10	98	31	51	16	50
unique_4597	112	199	359	ENSP00000286301	588	679	973	0.003	92	21	67	4	50
unique_4597	108	331	359	ENSP00000357493	1941	2177	2342	1.83e-09	253	69	139	45	62
unique_4597	181	327	359	ENSP00000492290	307	480	533	4.61e-09	175	49	97	29	41
unique_4597	181	327	359	ENSP00000490273	307	480	533	4.61e-09	175	49	97	29	41
unique_4604	6001	6110	11945	ENSP00000350680	242	350	1015	0.002	125	38	56	31	1
unique_4622	64	96	129	ENSP00000452736	491	519	534	0.003	33	17	12	4	26
unique_4643	80	656	666	ENSP00000503139	13	555	574	2.01e-119	578	204	338	36	87
unique_4649	987	1218	1446	ENSP00000444095	339	506	1217	4.38e-05	233	63	104	66	18
unique_4649	657	688	1446	ENSP00000444095	1112	1143	1217	0.004	32	16	16	0	18
unique_4649	993	1029	1446	ENSP00000444095	988	1023	1217	0.008	37	16	20	1	18
unique_4649	987	1218	1446	ENSP00000265724	403	570	1281	5.05e-05	233	63	104	66	18
unique_4649	657	688	1446	ENSP00000265724	1176	1207	1281	0.004	32	16	16	0	18
unique_4649	993	1029	1446	ENSP00000265724	1052	1087	1281	0.009	37	16	20	1	18
unique_4649	557	714	1446	ENSP00000426917	101	246	612	0.002	168	41	95	32	11
unique_4649	557	714	1446	ENSP00000498246	101	246	656	0.003	168	41	95	32	11
unique_4649	985	1026	1446	ENSP00000487081	421	460	860	0.003	42	18	22	2	9
unique_4649	636	716	1446	ENSP00000487081	517	597	860	0.008	84	26	52	6	9
unique_4722	453	698	949	ENSP00000430686	671	934	977	3.58e-15	273	67	170	36	26
unique_4722	408	649	949	ENSP00000397550	163	413	488	2.48e-09	266	71	156	39	26
unique_4722	451	649	949	ENSP00000492290	227	440	533	2.83e-09	220	53	140	27	21
unique_4722	451	649	949	ENSP00000490273	227	440	533	2.83e-09	220	53	140	27	21
unique_4722	464	668	949	ENSP00000358997	218	437	713	8.91e-09	222	58	145	19	22
unique_4722	555	656	949	ENSP00000263923	1003	1106	1357	3.23e-08	107	32	67	8	11
unique_4722	456	651	949	ENSP00000357493	1937	2150	2342	4.14e-08	219	54	137	28	21
unique_4722	561	656	949	ENSP00000286301	758	856	973	6.52e-07	100	31	64	5	10
unique_4809	284	370	493	ENSP00000263923	1008	1095	1357	1.52e-07	90	26	59	5	18
unique_4809	280	370	493	ENSP00000286301	754	845	973	2.63e-05	94	26	63	5	18
unique_4809	229	374	493	ENSP00000430686	724	884	977	1.64e-04	168	39	100	29	30
unique_4809	201	374	493	ENSP00000492290	246	450	533	2.77e-04	207	53	119	35	35
unique_4809	201	374	493	ENSP00000490273	246	450	533	2.77e-04	207	53	119	35	35
unique_4811	194	439	511	ENSP00000430686	671	934	977	3.66e-19	275	70	165	40	48
unique_4811	205	439	511	ENSP00000357493	1945	2199	2342	1.33e-17	262	68	160	34	46
unique_4811	305	397	511	ENSP00000263923	1008	1106	1357	6.42e-11	99	30	63	6	18
unique_4811	205	394	511	ENSP00000358997	218	421	713	1.71e-09	211	54	129	28	37
unique_4811	305	392	511	ENSP00000286301	758	850	973	2.80e-08	94	27	60	7	36
unique_4811	197	294	511	ENSP00000286301	580	678	973	1.08e-05	99	26	72	1	36
unique_4811	199	390	511	ENSP00000397550	207	413	488	1.51e-06	219	54	126	39	38
unique_4811	274	390	511	ENSP00000492290	304	440	533	4.21e-06	142	40	72	30	23
unique_4811	274	390	511	ENSP00000490273	304	440	533	4.21e-06	142	40	72	30	23
unique_4834	163	207	260	ENSP00000404537	87	135	248	0.007	49	14	31	4	17
unique_4960	539	653	1909	ENSP00000358997	280	389	713	4.11e-06	120	35	70	15	6
unique_4960	539	629	1909	ENSP00000430686	746	839	977	2.16e-04	94	26	65	3	5
unique_4960	556	633	1909	ENSP00000263923	976	1055	1357	5.59e-04	80	21	57	2	4
unique_4960	602	631	1909	ENSP00000492290	358	387	533	6.40e-04	30	16	14	0	2
unique_4960	602	631	1909	ENSP00000490273	358	387	533	6.40e-04	30	16	14	0	2
unique_4960	600	629	1909	ENSP00000286301	772	801	973	0.003	30	14	16	0	2
unique_4960	599	628	1909	ENSP00000397550	328	357	488	0.007	30	14	16	0	2
unique_4975	5	161	198	ENSP00000308312	397	553	606	2.29e-28	160	64	90	6	79
unique_4991	273	351	552	ENSP00000397550	331	414	488	6.65e-07	89	28	46	15	14
unique_4991	262	351	552	ENSP00000492290	339	441	533	5.79e-05	108	29	56	23	16
unique_4991	262	351	552	ENSP00000490273	339	441	533	5.79e-05	108	29	56	23	16
unique_4992	73	290	508	ENSP00000265986	69	293	1020	3.06e-10	228	57	158	13	43
unique_5002	43	167	311	ENSP00000357150	6	134	334	0.002	130	35	89	6	40
unique_5025	295	715	1029	ENSP00000457473	94	496	618	9.95e-13	437	98	289	50	41
unique_5025	295	751	1029	ENSP00000494997	82	515	600	8.55e-10	468	88	335	45	44
unique_5025	295	751	1029	ENSP00000493591	82	515	600	8.55e-10	468	88	335	45	44
unique_5025	295	751	1029	ENSP00000496064	82	515	600	8.55e-10	468	88	335	45	44
unique_5029	22	53	133	ENSP00000431445	117	150	183	0.007	34	16	16	2	24
unique_5058	166	455	681	ENSP00000357493	1909	2199	2342	1.53e-16	306	81	194	31	43
unique_5058	219	462	681	ENSP00000430686	682	941	977	9.27e-13	267	73	164	30	36
unique_5058	556	655	681	ENSP00000373689	820	925	1552	5.17e-08	106	26	74	6	15
unique_5058	588	656	681	ENSP00000373689	816	882	1552	0.001	69	20	47	2	15
unique_5058	316	464	681	ENSP00000263923	1011	1159	1357	1.00e-06	155	40	103	12	22
unique_5058	219	400	681	ENSP00000492290	240	438	533	3.65e-06	212	58	111	43	27
unique_5058	219	400	681	ENSP00000490273	240	438	533	3.65e-06	212	58	111	43	27
unique_5058	316	432	681	ENSP00000286301	761	884	973	2.11e-04	128	36	77	15	17
unique_5058	219	410	681	ENSP00000397550	213	434	488	7.39e-04	236	58	120	58	28
unique_5063	125	161	384	ENSP00000357493	1731	1767	2342	0.008	37	15	22	0	10
unique_5071	1241	1430	2120	ENSP00000353408	350	533	578	0.008	204	48	122	34	9
unique_5078	59	311	374	ENSP00000424536	66	295	477	3.27e-06	256	57	170	29	68
unique_5078	59	119	374	ENSP00000403685	66	122	458	3.11e-04	61	18	39	4	16
unique_5079	156	248	652	ENSP00000503139	47	143	574	2.11e-08	97	30	63	4	14
unique_5086	239	360	608	ENSP00000379442	27	142	641	0.006	125	38	75	12	20
unique_5105	425	522	957	ENSP00000497766	386	467	473	0.001	98	26	56	16	10
unique_5112	195	488	570	ENSP00000261601	106	461	495	1.82e-04	383	87	180	116	52
unique_5112	195	488	570	ENSP00000464447	71	426	460	2.18e-04	383	87	180	116	52
unique_5125	755	986	1014	ENSP00000478081	245	484	624	2.62e-05	271	66	135	70	23
unique_5125	755	964	1014	ENSP00000482760	245	452	970	7.71e-05	239	58	121	60	21
unique_5130	90	374	475	ENSP00000437073	391	673	2055	3.61e-31	289	82	197	10	60
unique_5147	1170	1344	1355	ENSP00000468632	19	193	221	1.75e-23	176	56	118	2	13
unique_5151	276	363	1151	ENSP00000350152	252	334	988	0.006	88	27	56	5	8
unique_5151	276	363	1151	ENSP00000350680	279	361	1015	0.006	88	27	56	5	8
unique_5151	276	363	1151	ENSP00000369202	282	364	967	0.010	88	27	56	5	8
unique_5165	2	396	396	ENSP00000308312	2	390	606	5.93e-115	399	175	210	14	99
unique_5168	248	428	893	ENSP00000171887	47	197	1736	2.99e-09	185	43	104	38	20
unique_5172	1264	1417	2811	ENSP00000263923	1000	1159	1357	2.90e-11	161	45	108	8	5
unique_5172	1158	1408	2811	ENSP00000430686	668	934	977	4.19e-10	284	70	164	50	9
unique_5172	1262	1360	2811	ENSP00000286301	748	849	973	7.07e-10	103	34	64	5	4
unique_5172	1172	1363	2811	ENSP00000358997	218	421	713	5.06e-08	208	50	138	20	7
unique_5172	1171	1414	2811	ENSP00000357493	1944	2205	2342	8.81e-08	278	68	160	50	9
unique_5172	1172	1359	2811	ENSP00000492290	240	440	533	1.27e-05	214	57	118	39	7
unique_5172	1172	1359	2811	ENSP00000490273	240	440	533	1.27e-05	214	57	118	39	7
unique_5172	1171	1359	2811	ENSP00000397550	212	413	488	1.00e-04	217	55	119	43	7
unique_5199	86	203	310	ENSP00000420525	689	797	802	0.002	123	33	71	19	38
unique_5210	7	197	350	ENSP00000430686	680	884	977	5.04e-12	210	60	126	24	55
unique_5210	9	296	350	ENSP00000492290	240	529	533	4.48e-11	321	83	174	64	82
unique_5210	9	296	350	ENSP00000490273	240	529	533	4.48e-11	321	83	174	64	82
unique_5210	1	166	350	ENSP00000358997	211	380	713	9.30e-11	175	48	113	14	47
unique_5210	8	216	350	ENSP00000357493	1944	2169	2342	3.65e-10	237	63	135	39	60
unique_5210	7	196	350	ENSP00000397550	211	413	488	1.93e-08	212	55	126	31	54
unique_5210	107	205	350	ENSP00000263923	1010	1108	1357	4.46e-07	107	30	61	16	28
unique_5210	108	215	350	ENSP00000286301	761	868	973	7.56e-05	111	28	77	6	31
unique_5227	997	1256	1364	ENSP00000482760	197	453	970	3.09e-11	280	70	167	43	19
unique_5227	997	1256	1364	ENSP00000478081	197	453	624	2.24e-10	280	70	167	43	19
unique_5266	1612	1677	2130	ENSP00000263923	977	1051	1357	8.84e-08	75	27	39	9	8
unique_5266	1977	2077	2130	ENSP00000263923	1081	1177	1357	0.005	104	29	65	10	8
unique_5266	1627	1684	2130	ENSP00000286301	749	808	973	1.29e-07	60	23	35	2	3
unique_5266	1652	1710	2130	ENSP00000492290	360	422	533	2.22e-05	63	24	35	4	3
unique_5266	1652	1710	2130	ENSP00000490273	360	422	533	2.22e-05	63	24	35	4	3
unique_5266	1641	1678	2130	ENSP00000358997	325	364	713	6.26e-05	40	18	20	2	2
unique_5266	1641	1677	2130	ENSP00000430686	803	839	977	1.81e-04	37	15	22	0	2
unique_5266	1652	1714	2130	ENSP00000397550	333	399	488	5.16e-04	70	21	39	10	3
unique_5266	1644	1701	2130	ENSP00000357493	2063	2127	2342	7.68e-04	67	23	33	11	3
unique_5285	122	401	811	ENSP00000426917	43	313	612	7.14e-53	281	105	165	11	64
unique_5285	484	718	811	ENSP00000426917	306	549	612	8.15e-08	254	54	171	29	64
unique_5285	122	397	811	ENSP00000498246	43	309	656	1.82e-52	277	105	161	11	66
unique_5285	484	740	811	ENSP00000498246	306	578	656	3.21e-12	277	61	192	24	66
unique_5285	138	349	811	ENSP00000265724	402	611	1281	3.82e-16	220	65	137	18	26
unique_5285	138	333	811	ENSP00000265724	1045	1236	1281	1.73e-15	201	62	125	14	26
unique_5285	138	349	811	ENSP00000444095	338	547	1217	3.99e-16	220	65	137	18	26
unique_5285	138	333	811	ENSP00000444095	981	1172	1217	2.05e-15	201	62	125	14	26
unique_5285	145	378	811	ENSP00000487081	427	639	860	3.82e-07	242	50	155	37	29
unique_5305	241	369	547	ENSP00000263923	999	1101	1357	1.85e-10	133	38	61	34	24
unique_5305	142	369	547	ENSP00000357493	1937	2151	2342	4.48e-10	250	64	129	57	42
unique_5305	77	369	547	ENSP00000430686	626	886	977	2.45e-07	313	71	170	72	54
unique_5305	257	369	547	ENSP00000286301	765	851	973	6.25e-06	117	31	52	34	21
unique_5305	150	366	547	ENSP00000492290	240	440	533	1.25e-04	232	56	130	46	40
unique_5305	150	366	547	ENSP00000490273	240	440	533	1.25e-04	232	56	130	46	40
unique_5305	150	304	547	ENSP00000358997	218	374	713	0.002	161	37	114	10	28
unique_5312	12	289	289	ENSP00000441875	18	298	300	1.71e-103	281	146	132	3	96
unique_5379	866	994	2074	ENSP00000350152	219	340	988	0.004	137	44	70	23	6
unique_5379	866	994	2074	ENSP00000350680	246	367	1015	0.004	137	44	70	23	6
unique_5379	866	994	2074	ENSP00000369202	249	370	967	0.006	137	44	70	23	6
unique_5395	142	317	368	ENSP00000312535	49	240	636	3.07e-10	192	57	119	16	48
unique_5395	142	317	368	ENSP00000298119	52	246	720	1.68e-09	195	54	122	19	48
unique_5395	187	313	368	ENSP00000441219	93	270	421	0.003	179	42	84	53	35
unique_5395	187	313	368	ENSP00000489140	93	270	421	0.003	179	42	84	53	35
unique_5401	33	265	392	ENSP00000430686	656	905	977	1.43e-10	263	69	151	43	59
unique_5401	123	253	392	ENSP00000263923	985	1108	1357	1.17e-09	135	41	79	15	33
unique_5401	51	260	392	ENSP00000357493	1944	2165	2342	1.68e-09	237	56	139	42	54
unique_5401	155	331	392	ENSP00000286301	758	921	973	1.02e-07	181	44	116	21	45
unique_5401	52	248	392	ENSP00000358997	218	421	713	1.91e-05	217	52	132	33	50
unique_5401	51	244	392	ENSP00000397550	212	413	488	0.006	218	48	130	40	49
unique_5410	217	296	616	ENSP00000491290	137	221	509	0.009	85	22	58	5	13
unique_5412	740	958	4624	ENSP00000350152	227	453	988	0.001	231	54	161	16	5
unique_5412	740	958	4624	ENSP00000350680	254	480	1015	0.001	231	54	161	16	5
unique_5412	740	958	4624	ENSP00000369202	257	483	967	0.001	231	54	161	16	5
unique_5413	480	543	639	ENSP00000397550	330	407	488	0.005	82	27	33	22	10
unique_5417	179	332	665	ENSP00000430686	673	838	977	1.05e-08	169	49	102	18	23
unique_5417	189	419	665	ENSP00000357493	1946	2156	2342	3.57e-08	248	66	128	54	35
unique_5417	184	278	665	ENSP00000286301	584	685	973	7.68e-05	102	28	67	7	14
unique_5417	178	412	665	ENSP00000397550	203	413	488	1.78e-04	254	60	132	62	35
unique_5417	480	628	665	ENSP00000373689	716	882	1552	0.001	167	34	115	18	22
unique_5430	634	713	895	ENSP00000411770	35	114	286	0.008	80	22	58	0	9
unique_5460	526	796	797	ENSP00000265724	410	645	1281	7.41e-23	271	75	161	35	61
unique_5460	510	780	797	ENSP00000265724	1037	1274	1281	7.61e-23	272	79	158	35	61
unique_5460	163	359	797	ENSP00000265724	146	341	1281	4.24e-08	205	52	136	17	61
unique_5460	526	796	797	ENSP00000444095	346	581	1217	8.29e-23	271	75	161	35	55
unique_5460	510	780	797	ENSP00000444095	973	1210	1217	1.03e-22	272	79	158	35	55
unique_5460	207	359	797	ENSP00000444095	131	277	1217	1.81e-05	156	44	100	12	55
unique_5460	505	778	797	ENSP00000487081	404	632	860	2.59e-14	278	65	160	53	34
unique_5460	526	705	797	ENSP00000426917	64	231	612	8.63e-07	182	50	116	16	23
unique_5460	526	705	797	ENSP00000498246	64	231	656	1.55e-06	182	50	116	16	23
unique_5482	220	716	1036	ENSP00000457473	59	513	618	3.93e-58	508	157	287	64	48
unique_5482	220	707	1036	ENSP00000494997	47	479	600	9.20e-56	496	148	277	71	47
unique_5482	220	707	1036	ENSP00000493591	47	479	600	9.20e-56	496	148	277	71	47
unique_5482	220	707	1036	ENSP00000496064	47	479	600	9.20e-56	496	148	277	71	47
unique_5487	314	350	1113	ENSP00000362774	403	442	1192	2.76e-04	40	19	18	3	11
unique_5487	355	441	1113	ENSP00000362774	411	492	1192	0.001	92	28	49	15	11
unique_5487	314	350	1113	ENSP00000411767	403	442	1065	3.05e-04	40	19	18	3	11
unique_5487	355	441	1113	ENSP00000411767	411	492	1065	0.001	92	28	49	15	11
unique_5487	314	350	1113	ENSP00000474709	403	442	479	3.76e-04	40	19	18	3	3
unique_5509	460	646	708	ENSP00000257770	317	513	575	1.05e-20	197	61	126	10	56
unique_5509	107	317	708	ENSP00000257770	28	248	575	1.60e-06	226	58	148	20	56
unique_5518	1483	1587	4500	ENSP00000263923	1008	1115	1357	1.53e-08	108	31	74	3	2
unique_5518	1399	1574	4500	ENSP00000430686	709	886	977	1.14e-07	189	47	118	24	4
unique_5518	1451	1592	4500	ENSP00000357493	2018	2170	2342	3.62e-07	153	39	103	11	3
unique_5518	1469	1590	4500	ENSP00000286301	744	868	973	7.95e-07	125	30	92	3	3
unique_5518	1441	1571	4500	ENSP00000492290	301	440	533	2.80e-04	150	40	81	29	3
unique_5518	1441	1571	4500	ENSP00000490273	301	440	533	2.80e-04	150	40	81	29	3
unique_5518	1390	1576	4500	ENSP00000358997	235	422	713	0.001	201	47	127	27	4
unique_5521	144	450	710	ENSP00000357493	1880	2171	2342	5.09e-13	328	76	195	57	43
unique_5521	243	426	710	ENSP00000492290	238	438	533	7.37e-12	214	61	110	43	26
unique_5521	243	426	710	ENSP00000490273	238	438	533	7.37e-12	214	61	110	43	26
unique_5521	200	451	710	ENSP00000430686	631	907	977	1.17e-08	281	74	174	33	35
unique_5521	240	444	710	ENSP00000397550	208	443	488	2.41e-07	252	66	123	63	29
unique_5521	236	431	710	ENSP00000358997	209	420	713	3.17e-06	216	60	132	24	28
unique_5521	557	674	710	ENSP00000373689	798	925	1552	4.78e-06	128	35	83	10	17
unique_5521	342	435	710	ENSP00000263923	1011	1106	1357	4.91e-05	99	29	62	8	13
unique_5521	237	325	710	ENSP00000286301	580	675	973	0.001	96	26	63	7	13
unique_5521	535	679	710	ENSP00000295006	527	672	701	0.005	156	35	100	21	20
unique_5538	2107	2351	2461	ENSP00000358997	233	421	713	2.19e-06	252	60	122	70	10
unique_5538	2141	2215	2461	ENSP00000430686	734	824	977	3.11e-05	92	29	45	18	3
unique_5538	2139	2215	2461	ENSP00000492290	283	370	533	6.90e-05	89	30	46	13	3
unique_5538	2139	2215	2461	ENSP00000490273	283	370	533	6.90e-05	89	30	46	13	3
unique_5538	2139	2215	2461	ENSP00000397550	256	343	488	2.09e-04	89	31	45	13	3
unique_5543	1307	1459	1905	ENSP00000353408	356	506	578	0.002	155	39	110	6	8
unique_5544	94	182	1255	ENSP00000308312	360	447	606	0.001	89	19	69	1	7
unique_5550	77	106	1105	ENSP00000362774	411	440	1192	3.35e-05	30	17	13	0	5
unique_5550	151	179	1105	ENSP00000362774	411	440	1192	0.009	30	14	15	1	5
unique_5550	77	106	1105	ENSP00000411767	411	440	1065	3.53e-05	30	17	13	0	3
unique_5550	77	106	1105	ENSP00000474709	411	440	479	4.52e-05	30	17	13	0	3
unique_5551	1790	1957	3956	ENSP00000263923	1025	1159	1357	3.51e-04	174	42	87	45	4
unique_5551	1786	1855	3956	ENSP00000397550	328	403	488	0.001	76	23	47	6	2
unique_5551	1786	1837	3956	ENSP00000492290	355	412	533	0.002	58	21	31	6	1
unique_5551	1786	1837	3956	ENSP00000490273	355	412	533	0.002	58	21	31	6	1
unique_5559	132	296	774	ENSP00000358997	218	381	713	2.07e-08	172	48	109	15	21
unique_5559	131	289	774	ENSP00000430686	681	855	977	1.84e-04	177	39	118	20	21
unique_5559	122	271	774	ENSP00000397550	203	357	488	7.20e-04	161	39	105	17	19
unique_5569	101	359	1598	ENSP00000357493	1945	2201	2342	2.23e-12	278	76	162	40	16
unique_5569	67	311	1598	ENSP00000358997	183	421	713	1.48e-08	265	61	158	46	15
unique_5569	94	307	1598	ENSP00000492290	233	440	533	1.20e-07	233	63	126	44	13
unique_5569	94	307	1598	ENSP00000490273	233	440	533	1.20e-07	233	63	126	44	13
unique_5569	223	366	1598	ENSP00000286301	772	909	973	1.32e-07	151	39	92	20	9
unique_5569	101	364	1598	ENSP00000430686	682	941	977	1.66e-07	274	70	180	24	17
unique_5569	223	359	1598	ENSP00000263923	1022	1152	1357	2.07e-06	142	35	91	16	9
unique_5569	101	307	1598	ENSP00000397550	213	413	488	0.002	225	59	124	42	13
unique_5585	55	503	1512	ENSP00000437073	379	841	2055	2.00e-33	506	133	273	100	30
unique_5589	215	335	903	ENSP00000350680	230	359	1015	0.001	136	46	69	21	13
unique_5589	215	335	903	ENSP00000350152	203	332	988	0.001	136	46	69	21	13
unique_5589	215	335	903	ENSP00000369202	233	362	967	0.002	136	46	69	21	13
unique_5612	17	68	182	ENSP00000295006	602	653	701	0.002	52	15	37	0	29
unique_5675	2243	2486	2486	ENSP00000430686	718	966	977	1.67e-20	257	81	155	21	10
unique_5675	2319	2466	2486	ENSP00000286301	762	912	973	2.51e-17	154	49	96	9	6
unique_5675	2307	2485	2486	ENSP00000263923	1000	1178	1357	3.48e-15	186	62	110	14	9
unique_5675	2247	2296	2486	ENSP00000263923	885	934	1357	0.003	50	17	33	0	9
unique_5675	2247	2481	2486	ENSP00000357493	1991	2226	2342	1.64e-14	249	70	152	27	9
unique_5675	2257	2411	2486	ENSP00000358997	268	425	713	1.01e-09	166	50	97	19	6
unique_5675	2312	2411	2486	ENSP00000492290	331	452	533	1.14e-05	122	37	63	22	4
unique_5675	2312	2411	2486	ENSP00000490273	331	452	533	1.14e-05	122	37	63	22	4
unique_5675	2312	2402	2486	ENSP00000397550	304	412	488	8.67e-05	110	32	58	20	4
unique_5682	98	178	476	ENSP00000353408	462	542	578	0.008	93	30	39	24	17
unique_5709	206	446	1162	ENSP00000426917	61	300	612	2.26e-51	242	98	141	3	33
unique_5709	894	1037	1162	ENSP00000426917	386	529	612	3.57e-09	147	42	99	6	33
unique_5709	206	446	1162	ENSP00000498246	61	300	656	1.49e-50	242	98	141	3	40
unique_5709	894	1114	1162	ENSP00000498246	386	594	656	3.13e-15	226	63	141	22	40
unique_5709	211	418	1162	ENSP00000487081	430	619	860	8.63e-16	217	66	115	36	18
unique_5709	207	420	1162	ENSP00000265724	408	616	1281	8.81e-14	224	71	128	25	19
unique_5709	208	430	1162	ENSP00000265724	1052	1275	1281	2.81e-10	233	60	154	19	19
unique_5709	207	420	1162	ENSP00000444095	344	552	1217	9.77e-14	224	71	128	25	19
unique_5709	208	430	1162	ENSP00000444095	988	1211	1217	3.18e-10	233	60	154	19	19
unique_5710	15	246	332	ENSP00000430686	682	924	977	3.00e-11	261	66	148	47	70
unique_5710	117	214	332	ENSP00000263923	1006	1101	1357	1.04e-07	104	32	58	14	30
unique_5710	4	211	332	ENSP00000492290	229	440	533	1.26e-07	230	53	137	40	63
unique_5710	4	211	332	ENSP00000490273	229	440	533	1.26e-07	230	53	137	40	63
unique_5710	15	214	332	ENSP00000357493	1945	2151	2342	3.55e-07	218	58	131	29	60
unique_5710	105	214	332	ENSP00000286301	744	851	973	3.61e-07	116	35	67	14	33
unique_5710	99	211	332	ENSP00000397550	287	413	488	7.37e-04	131	35	74	22	34
unique_5721	249	341	1115	ENSP00000374372	1913	2016	2329	0.003	106	29	62	15	8
unique_5726	723	872	1970	ENSP00000353408	380	531	578	0.004	154	38	110	6	13
unique_5726	1677	1780	1970	ENSP00000353408	349	447	578	0.004	107	28	68	11	13
unique_5726	1693	1777	1970	ENSP00000353408	347	416	578	0.008	87	32	36	19	13
unique_5728	826	1170	2278	ENSP00000482760	161	488	970	9.36e-12	382	92	199	91	15
unique_5728	876	1170	2278	ENSP00000478081	197	488	624	9.40e-11	329	80	178	71	13
unique_5740	455	636	1304	ENSP00000358997	187	363	713	1.30e-11	192	53	114	25	14
unique_5740	479	647	1304	ENSP00000430686	678	850	977	1.86e-08	184	37	121	26	13
unique_5740	583	636	1304	ENSP00000286301	748	801	973	1.57e-06	54	20	34	0	4
unique_5740	585	636	1304	ENSP00000263923	1000	1051	1357	4.37e-06	52	18	34	0	4
unique_5740	482	635	1304	ENSP00000492290	239	384	533	0.002	169	36	95	38	12
unique_5740	482	635	1304	ENSP00000490273	239	384	533	0.002	169	36	95	38	12
unique_5740	478	635	1304	ENSP00000397550	208	357	488	0.002	168	38	102	28	12
unique_5779	318	713	945	ENSP00000437073	1578	1966	2055	0.004	437	114	234	89	42
unique_5801	8	256	294	ENSP00000430686	681	941	977	2.51e-15	266	62	182	22	85
unique_5801	8	255	294	ENSP00000357493	1944	2205	2342	3.20e-14	268	66	176	26	84
unique_5801	114	257	294	ENSP00000263923	1011	1158	1357	9.05e-13	148	39	105	4	49
unique_5801	97	275	294	ENSP00000286301	744	924	973	5.00e-11	186	46	128	12	61
unique_5801	6	257	294	ENSP00000492290	237	494	533	1.61e-08	280	70	160	50	86
unique_5801	6	257	294	ENSP00000490273	237	494	533	1.61e-08	280	70	160	50	86
unique_5801	9	198	294	ENSP00000358997	218	416	713	2.31e-08	202	48	139	15	65
unique_5801	8	200	294	ENSP00000397550	212	414	488	1.03e-04	220	51	125	44	66
unique_5810	155	352	594	ENSP00000441875	46	199	300	0.003	200	49	103	48	33
unique_5818	1539	1726	2219	ENSP00000353408	365	555	578	0.002	198	48	133	17	8
unique_5821	216	325	680	ENSP00000418735	1478	1593	1936	0.004	120	34	72	14	16
unique_5841	931	1238	2083	ENSP00000437073	1270	1581	2055	0.009	324	87	209	28	15
unique_5872	570	680	915	ENSP00000357493	2059	2168	2342	3.04e-08	115	38	68	9	12
unique_5872	565	668	915	ENSP00000263923	1009	1106	1357	8.54e-07	107	34	61	12	11
unique_5872	567	661	915	ENSP00000286301	761	848	973	4.17e-05	97	30	56	11	10
unique_5872	570	665	915	ENSP00000358997	324	421	713	0.002	106	30	58	18	10
unique_5872	564	682	915	ENSP00000430686	796	905	977	0.002	120	30	79	11	13
unique_5872	579	661	915	ENSP00000397550	330	413	488	0.005	92	27	48	17	9
unique_5880	165	305	321	ENSP00000367064	154	297	3624	0.002	151	42	92	17	44
unique_5908	7	240	332	ENSP00000357493	1932	2176	2342	4.84e-17	258	70	151	37	70
unique_5908	14	235	332	ENSP00000430686	676	906	977	9.93e-17	242	65	146	31	67
unique_5908	98	276	332	ENSP00000492290	305	503	533	6.77e-11	207	58	113	36	54
unique_5908	98	276	332	ENSP00000490273	305	503	533	6.77e-11	207	58	113	36	54
unique_5908	128	220	332	ENSP00000263923	1008	1106	1357	7.48e-09	99	29	64	6	63
unique_5908	11	127	332	ENSP00000263923	831	945	1357	1.81e-04	125	36	71	18	63
unique_5908	11	220	332	ENSP00000286301	579	856	973	7.70e-08	284	62	142	80	63
unique_5908	52	216	332	ENSP00000358997	237	420	713	2.63e-07	187	49	113	25	50
unique_5908	143	213	332	ENSP00000397550	330	413	488	4.23e-07	84	30	41	13	21
unique_5927	378	468	572	ENSP00000397550	297	393	488	4.61e-05	99	27	62	10	16
unique_5927	413	445	572	ENSP00000492290	357	389	533	2.27e-04	33	15	18	0	6
unique_5927	413	445	572	ENSP00000490273	357	389	533	2.27e-04	33	15	18	0	6
unique_5927	396	440	572	ENSP00000286301	756	800	973	0.003	45	17	28	0	8
unique_5930	4910	4982	5223	ENSP00000350152	272	333	988	0.005	74	26	35	13	1
unique_5930	4910	4982	5223	ENSP00000350680	299	360	1015	0.005	74	26	35	13	1
unique_5940	3588	3700	3827	ENSP00000353408	355	466	578	4.77e-04	114	29	82	3	6
unique_5940	418	551	3827	ENSP00000353408	347	474	578	0.002	134	35	93	6	6
unique_5995	2319	2511	4150	ENSP00000353408	355	527	578	0.008	193	43	130	20	5
unique_5996	55	163	169	ENSP00000373689	809	924	1552	2.71e-06	118	31	76	11	64
unique_5996	66	163	169	ENSP00000373689	771	880	1552	0.001	110	24	74	12	64
unique_5996	26	120	169	ENSP00000295006	603	689	701	3.41e-05	96	28	58	10	56
unique_6015	350	397	688	ENSP00000263923	1008	1055	1357	5.54e-05	48	18	30	0	7
unique_6015	350	396	688	ENSP00000430686	796	842	977	0.002	47	16	31	0	7
unique_6047	193	306	387	ENSP00000397550	297	411	488	1.69e-05	117	32	80	5	29
unique_6047	229	260	387	ENSP00000492290	358	389	533	1.09e-04	32	15	17	0	8
unique_6047	229	260	387	ENSP00000490273	358	389	533	1.09e-04	32	15	17	0	8
unique_6047	211	302	387	ENSP00000286301	756	846	973	7.06e-04	92	25	66	1	24
unique_6047	172	255	387	ENSP00000358997	274	362	713	0.004	91	28	54	9	22
unique_6056	27	172	782	ENSP00000492290	232	377	533	4.38e-07	158	46	88	24	19
unique_6056	27	172	782	ENSP00000490273	232	377	533	4.38e-07	158	46	88	24	19
unique_6056	27	170	782	ENSP00000397550	205	342	488	2.06e-06	152	47	83	22	18
unique_6056	23	173	782	ENSP00000430686	670	826	977	0.001	170	42	96	32	19
unique_6056	25	174	782	ENSP00000358997	208	351	713	0.005	157	44	93	20	19
unique_6064	101	177	1569	ENSP00000265986	68	150	1020	2.24e-05	84	25	51	8	5
unique_6068	45	190	282	ENSP00000350152	212	331	988	0.010	149	36	81	32	52
unique_6109	580	648	774	ENSP00000397550	307	373	488	4.45e-04	69	22	45	2	9
unique_6146	504	579	2550	ENSP00000350152	229	298	988	0.001	76	30	40	6	3
unique_6146	504	579	2550	ENSP00000350680	256	325	1015	0.002	76	30	40	6	3
unique_6146	504	579	2550	ENSP00000369202	259	328	967	0.002	76	30	40	6	3
unique_6148	597	745	1882	ENSP00000487081	427	550	860	1.75e-17	149	52	72	25	48
unique_6148	24	500	1882	ENSP00000487081	10	450	860	7.88e-11	501	95	322	84	48
unique_6148	918	1195	1882	ENSP00000487081	612	833	860	7.45e-10	286	73	141	72	48
unique_6148	500	744	1882	ENSP00000444095	875	1126	1217	1.65e-10	266	67	164	35	19
unique_6148	520	744	1882	ENSP00000444095	297	481	1217	9.87e-10	232	62	116	54	19
unique_6148	1557	1670	1882	ENSP00000444095	349	460	1217	1.65e-09	114	34	78	2	19
unique_6148	1552	1661	1882	ENSP00000444095	987	1098	1217	1.37e-08	112	35	75	2	19
unique_6148	500	744	1882	ENSP00000265724	939	1190	1281	1.70e-10	266	67	164	35	19
unique_6148	520	744	1882	ENSP00000265724	361	545	1281	1.21e-09	232	62	116	54	19
unique_6148	1557	1670	1882	ENSP00000265724	413	524	1281	1.73e-09	114	34	78	2	19
unique_6148	1552	1661	1882	ENSP00000265724	1051	1162	1281	1.36e-08	112	35	75	2	19
unique_6151	280	524	708	ENSP00000430686	681	941	977	1.09e-15	268	78	160	30	35
unique_6151	281	486	708	ENSP00000357493	1945	2171	2342	1.42e-14	228	60	145	23	29
unique_6151	552	674	708	ENSP00000373689	745	880	1552	6.86e-08	139	38	82	19	17
unique_6151	378	526	708	ENSP00000263923	1011	1159	1357	6.98e-07	155	42	101	12	21
unique_6151	281	471	708	ENSP00000397550	213	433	488	1.06e-06	230	58	124	48	27
unique_6151	281	462	708	ENSP00000492290	240	438	533	3.06e-06	209	52	120	37	26
unique_6151	281	462	708	ENSP00000490273	240	438	533	3.06e-06	209	52	120	37	26
unique_6151	378	473	708	ENSP00000286301	761	858	973	3.60e-04	101	30	63	8	14
unique_6151	574	668	708	ENSP00000295006	603	690	701	3.94e-04	95	24	64	7	13
unique_6164	111	402	715	ENSP00000449607	72	384	488	3.84e-16	313	73	219	21	41
unique_6167	15	92	1122	ENSP00000509235	185	249	674	0.006	78	23	42	13	7
unique_6214	19	931	1021	ENSP00000265986	46	944	1020	9.54e-99	925	251	636	38	89
unique_6221	679	748	1381	ENSP00000369001	609	676	805	0.006	70	24	44	2	5
unique_6246	157	331	382	ENSP00000367064	319	488	3624	1.49e-06	182	49	114	19	46
unique_6246	153	266	382	ENSP00000379442	35	141	641	2.46e-06	120	40	61	19	30
unique_6301	286	354	489	ENSP00000358997	296	362	713	3.44e-07	71	28	37	6	14
unique_6301	315	450	489	ENSP00000263923	1011	1141	1357	1.32e-04	141	33	93	15	28
unique_6301	310	427	489	ENSP00000286301	756	871	973	3.41e-04	125	32	77	16	24
unique_6301	286	367	489	ENSP00000492290	317	397	533	0.002	82	24	57	1	17
unique_6301	286	367	489	ENSP00000490273	317	397	533	0.002	82	24	57	1	17
unique_6317	84	219	346	ENSP00000006724	70	191	266	0.008	143	36	79	28	39
unique_6369	352	460	551	ENSP00000397550	294	413	488	5.07e-07	122	32	75	15	20
unique_6369	369	470	551	ENSP00000286301	761	859	973	2.66e-04	108	24	69	15	19
unique_6369	376	460	551	ENSP00000492290	349	440	533	5.83e-04	94	26	57	11	15
unique_6369	376	460	551	ENSP00000490273	349	440	533	5.83e-04	94	26	57	11	15
unique_6369	365	475	551	ENSP00000263923	1010	1114	1357	8.85e-04	116	27	73	16	20
unique_6371	103	429	468	ENSP00000424536	75	390	477	2.72e-10	357	81	205	71	70
unique_6371	103	429	468	ENSP00000403685	75	371	458	1.49e-07	364	77	183	104	70
unique_6373	34	127	348	ENSP00000367064	394	462	3624	0.002	94	26	43	25	27
unique_6403	272	501	768	ENSP00000418735	1498	1710	1936	4.31e-14	235	74	134	27	53
unique_6403	275	553	768	ENSP00000418735	1188	1464	1936	6.83e-13	318	82	156	80	53
unique_6403	255	623	768	ENSP00000418735	1370	1703	1936	8.89e-13	375	95	233	47	53
unique_6403	246	622	768	ENSP00000418735	1217	1580	1936	1.46e-12	408	112	221	75	53
unique_6403	217	492	768	ENSP00000418735	940	1261	1936	2.28e-06	346	91	161	94	53
unique_6403	407	553	768	ENSP00000418735	1002	1130	1936	9.39e-06	152	44	80	28	53
unique_6403	335	493	768	ENSP00000418735	992	1131	1936	1.39e-05	165	47	87	31	53
unique_6403	433	623	768	ENSP00000418735	952	1133	1936	1.01e-04	210	56	107	47	53
unique_6403	466	590	768	ENSP00000418735	532	642	1936	0.003	128	36	72	20	53
unique_6403	66	193	768	ENSP00000441691	140	264	1153	2.36e-07	135	36	82	17	17
unique_6403	66	190	768	ENSP00000403392	155	274	1190	8.64e-07	127	38	80	9	16
unique_6403	66	190	768	ENSP00000296585	165	286	1182	1.42e-06	125	31	91	3	16
unique_6403	445	527	768	ENSP00000360997	350	438	1428	4.68e-05	93	33	46	14	20
unique_6403	403	554	768	ENSP00000360997	950	1096	1428	6.40e-05	167	48	84	35	20
unique_6403	481	553	768	ENSP00000360997	695	765	1428	8.99e-05	83	31	30	22	20
unique_6403	408	528	768	ENSP00000360997	688	805	1428	0.002	138	45	56	37	20
unique_6413	434	980	1004	ENSP00000265724	146	610	1281	1.32e-44	554	144	314	96	55
unique_6413	724	987	1004	ENSP00000265724	1034	1262	1281	1.97e-39	264	98	131	35	55
unique_6413	443	980	1004	ENSP00000444095	88	546	1217	1.28e-42	548	142	307	99	54
unique_6413	724	987	1004	ENSP00000444095	970	1198	1217	1.68e-39	264	98	131	35	54
unique_6413	728	988	1004	ENSP00000487081	408	623	860	3.13e-13	267	64	146	57	26
unique_6413	758	980	1004	ENSP00000498246	78	268	656	1.33e-08	229	61	124	44	22
unique_6413	758	980	1004	ENSP00000426917	78	268	612	1.72e-08	229	61	124	44	22
unique_6426	433	547	2150	ENSP00000353408	349	453	578	0.003	116	29	75	12	5
unique_6448	108	142	146	ENSP00000397550	331	365	488	0.009	35	13	22	0	24
unique_6449	246	351	429	ENSP00000263923	1009	1115	1357	8.16e-05	118	32	63	23	25
unique_6449	223	331	429	ENSP00000492290	319	440	533	0.001	126	33	72	21	25
unique_6449	223	331	429	ENSP00000490273	319	440	533	0.001	126	33	72	21	25
unique_6449	261	343	429	ENSP00000397550	331	439	488	0.001	112	31	49	32	19
unique_6449	248	351	429	ENSP00000286301	761	865	973	0.004	113	30	66	17	24
unique_6471	185	230	1208	ENSP00000316328	994	1039	1131	0.010	46	17	29	0	4
unique_6524	178	280	1658	ENSP00000357013	248	353	366	0.003	111	30	68	13	6
unique_6548	374	534	567	ENSP00000286301	756	922	973	5.44e-06	180	43	105	32	28
unique_6548	368	487	567	ENSP00000397550	309	443	488	5.25e-04	139	37	79	23	21
unique_6548	391	446	567	ENSP00000492290	357	420	533	6.05e-04	64	16	40	8	10
unique_6548	391	446	567	ENSP00000490273	357	420	533	6.05e-04	64	16	40	8	10
unique_6548	366	482	567	ENSP00000430686	786	899	977	8.75e-04	118	28	85	5	21
unique_6548	379	474	567	ENSP00000263923	1011	1106	1357	0.003	102	25	65	12	17
unique_6548	368	470	567	ENSP00000358997	310	420	713	0.007	118	30	66	22	18
unique_6549	374	534	567	ENSP00000286301	756	922	973	7.10e-06	179	44	105	30	28
unique_6549	391	445	567	ENSP00000492290	357	419	533	2.13e-04	63	17	38	8	10
unique_6549	391	445	567	ENSP00000490273	357	419	533	2.13e-04	63	17	38	8	10
unique_6549	366	470	567	ENSP00000430686	786	893	977	4.98e-04	114	31	68	15	19
unique_6549	363	488	567	ENSP00000397550	304	444	488	5.44e-04	148	38	81	29	22
unique_6549	379	474	567	ENSP00000263923	1011	1106	1357	0.004	102	25	65	12	17
unique_6564	202	489	2431	ENSP00000265986	53	329	1020	1.70e-21	298	85	182	31	26
unique_6564	1010	1363	2431	ENSP00000265986	611	958	1020	5.40e-12	363	89	250	24	26
unique_6591	355	393	915	ENSP00000369202	117	155	967	0.007	39	17	22	0	4
unique_6591	355	393	915	ENSP00000350152	87	125	988	0.008	39	17	22	0	4
unique_6591	355	393	915	ENSP00000350680	114	152	1015	0.008	39	17	22	0	4
unique_6602	91	144	1291	ENSP00000373689	811	864	1552	2.99e-04	54	19	35	0	4
unique_6623	347	434	948	ENSP00000411767	965	1051	1065	0.006	97	33	45	19	9
unique_6623	347	411	948	ENSP00000362774	965	1035	1192	0.009	74	26	36	12	7
unique_6664	383	492	570	ENSP00000263923	1005	1115	1357	9.41e-05	122	33	66	23	19
unique_6664	402	484	570	ENSP00000397550	331	439	488	3.15e-04	112	32	48	32	15
unique_6664	371	472	570	ENSP00000492290	323	440	533	4.74e-04	119	32	69	18	18
unique_6664	371	472	570	ENSP00000490273	323	440	533	4.74e-04	119	32	69	18	18
unique_6665	384	492	570	ENSP00000263923	1006	1115	1357	9.74e-05	121	32	66	23	19
unique_6665	402	484	570	ENSP00000397550	331	439	488	1.44e-04	112	32	48	32	15
unique_6665	362	472	570	ENSP00000492290	317	440	533	0.001	128	33	74	21	19
unique_6665	362	472	570	ENSP00000490273	317	440	533	0.001	128	33	74	21	19
unique_6665	384	492	570	ENSP00000286301	756	865	973	0.001	118	31	70	17	19
unique_6666	324	432	463	ENSP00000263923	1006	1115	1357	6.22e-06	121	32	66	23	24
unique_6666	329	432	463	ENSP00000286301	761	865	973	3.63e-04	113	30	66	17	22
unique_6666	342	424	463	ENSP00000397550	331	439	488	4.74e-04	112	31	49	32	18
unique_6666	302	412	463	ENSP00000492290	317	440	533	7.13e-04	128	33	74	21	24
unique_6666	302	412	463	ENSP00000490273	317	440	533	7.13e-04	128	33	74	21	24
unique_6670	393	501	579	ENSP00000263923	1006	1115	1357	7.70e-05	121	32	66	23	19
unique_6670	411	493	579	ENSP00000397550	331	439	488	1.64e-04	112	32	48	32	14
unique_6670	338	501	579	ENSP00000286301	704	865	973	5.67e-04	174	44	108	22	28
unique_6670	371	481	579	ENSP00000492290	317	440	533	0.001	128	33	74	21	19
unique_6670	371	481	579	ENSP00000490273	317	440	533	0.001	128	33	74	21	19
unique_6672	393	501	579	ENSP00000263923	1006	1115	1357	7.63e-05	121	32	66	23	19
unique_6672	411	493	579	ENSP00000397550	331	439	488	1.74e-04	112	32	48	32	14
unique_6672	371	481	579	ENSP00000492290	317	440	533	0.001	128	33	74	21	19
unique_6672	371	481	579	ENSP00000490273	317	440	533	0.001	128	33	74	21	19
unique_6672	393	501	579	ENSP00000286301	756	865	973	0.001	118	31	70	17	19
unique_6681	228	1544	1544	ENSP00000265724	35	1278	1281	0.0	1347	503	711	133	85
unique_6681	244	835	1544	ENSP00000265724	711	1280	1281	1.28e-103	607	227	328	52	85
unique_6681	228	1544	1544	ENSP00000444095	35	1214	1217	0.0	1324	485	688	151	85
unique_6681	244	835	1544	ENSP00000444095	647	1216	1217	3.94e-104	607	226	329	52	85
unique_6681	1064	1526	1544	ENSP00000487081	222	621	860	4.02e-22	481	112	270	99	53
unique_6681	560	914	1544	ENSP00000487081	399	703	860	1.08e-15	361	89	210	62	53
unique_6681	580	760	1544	ENSP00000498246	35	224	656	1.06e-07	198	54	119	25	26
unique_6681	1291	1508	1544	ENSP00000498246	71	261	656	4.29e-06	225	54	130	41	26
unique_6681	580	760	1544	ENSP00000426917	35	224	612	1.18e-07	198	54	119	25	26
unique_6681	1291	1508	1544	ENSP00000426917	71	261	612	6.80e-06	225	54	130	41	26
unique_6696	1337	1513	2156	ENSP00000367064	126	304	3624	7.01e-04	189	57	110	22	8
unique_6768	178	278	338	ENSP00000350680	235	327	1015	0.001	101	28	65	8	30
unique_6769	351	372	1167	ENSP00000261601	105	126	495	2.36e-05	22	14	8	0	2
unique_6769	351	372	1167	ENSP00000464447	70	91	460	2.44e-05	22	14	8	0	2
unique_6790	462	753	992	ENSP00000418735	945	1239	1936	2.37e-08	316	81	190	45	34
unique_6790	458	723	992	ENSP00000418735	1388	1638	1936	4.27e-07	292	78	147	67	34
unique_6790	459	793	992	ENSP00000418735	885	1206	1936	0.001	353	77	227	49	34
unique_6790	522	650	992	ENSP00000418735	1337	1465	1936	0.002	140	45	73	22	34
unique_6795	442	531	773	ENSP00000298119	94	187	720	1.53e-04	94	32	58	4	12
unique_6843	4	247	691	ENSP00000492290	226	473	533	1.65e-11	264	72	156	36	35
unique_6843	4	247	691	ENSP00000490273	226	473	533	1.65e-11	264	72	156	36	35
unique_6843	108	231	691	ENSP00000263923	993	1117	1357	1.70e-10	133	36	80	17	18
unique_6843	17	217	691	ENSP00000358997	217	421	713	2.00e-10	221	63	122	36	29
unique_6843	118	233	691	ENSP00000286301	761	869	973	6.84e-09	117	36	72	9	17
unique_6843	18	232	691	ENSP00000430686	682	903	977	5.05e-08	239	60	138	41	31
unique_6843	18	241	691	ENSP00000357493	1945	2176	2342	1.71e-07	246	61	149	36	32
unique_6843	4	213	691	ENSP00000397550	199	413	488	3.78e-07	239	61	125	53	30
unique_6859	936	1043	1212	ENSP00000379442	35	140	641	3.41e-17	113	49	52	12	9
unique_6859	936	1069	1212	ENSP00000367064	274	406	3624	4.22e-12	142	52	73	17	13
unique_6859	949	1098	1212	ENSP00000367064	242	382	3624	1.61e-08	159	58	74	27	13
unique_6859	967	1042	1212	ENSP00000367064	132	203	3624	1.39e-04	76	29	43	4	13
unique_6859	615	882	1212	ENSP00000482760	190	454	970	9.57e-10	285	70	178	37	22
unique_6859	615	882	1212	ENSP00000478081	190	454	624	1.35e-08	293	71	169	53	22
unique_6859	961	994	1212	ENSP00000383276	429	465	1247	0.003	37	17	17	3	3
unique_6873	25	177	2879	ENSP00000358997	257	419	713	4.61e-14	164	46	106	12	5
unique_6873	77	181	2879	ENSP00000263923	998	1104	1357	2.19e-13	107	35	70	2	4
unique_6873	90	178	2879	ENSP00000286301	761	851	973	1.45e-12	91	33	56	2	3
unique_6873	20	178	2879	ENSP00000430686	717	886	977	3.70e-12	175	53	101	21	6
unique_6873	25	178	2879	ENSP00000357493	1989	2151	2342	7.77e-11	166	44	107	15	5
unique_6873	6	175	2879	ENSP00000397550	226	413	488	4.43e-07	197	53	108	36	6
unique_6873	53	175	2879	ENSP00000492290	305	440	533	2.33e-05	142	35	82	25	4
unique_6873	53	175	2879	ENSP00000490273	305	440	533	2.33e-05	142	35	82	25	4
unique_6882	117	218	448	ENSP00000411767	395	493	1065	4.35e-05	104	30	67	7	31
unique_6882	42	77	448	ENSP00000411767	408	444	1065	0.007	37	15	21	1	31
unique_6882	117	218	448	ENSP00000362774	395	493	1192	4.38e-05	104	30	67	7	31
unique_6882	42	77	448	ENSP00000362774	408	444	1192	0.006	37	15	21	1	31
unique_6882	117	194	448	ENSP00000474709	395	465	479	1.47e-04	80	24	45	11	17
unique_6922	2552	2729	3821	ENSP00000353408	366	538	578	0.002	185	44	122	19	5
unique_6994	233	309	399	ENSP00000509235	192	258	674	1.51e-04	77	25	42	10	19
unique_7027	203	340	469	ENSP00000379442	11	142	641	7.79e-07	143	43	84	16	29
unique_7027	227	337	469	ENSP00000367064	360	460	3624	0.002	116	33	63	20	24
unique_7032	28	533	545	ENSP00000503139	41	554	574	2.42e-08	555	120	345	90	93
unique_7050	3	99	203	ENSP00000397550	294	393	488	4.31e-06	105	29	63	13	48
unique_7050	45	76	203	ENSP00000492290	358	389	533	4.71e-05	32	15	17	0	16
unique_7050	45	76	203	ENSP00000490273	358	389	533	4.71e-05	32	15	17	0	16
unique_7050	27	71	203	ENSP00000286301	756	800	973	6.03e-04	45	17	28	0	22
unique_7050	32	127	203	ENSP00000263923	1011	1106	1357	0.004	106	28	58	20	47
unique_7050	19	135	203	ENSP00000430686	786	899	977	0.009	119	33	79	7	58
unique_7062	2756	2932	2981	ENSP00000353408	348	550	578	5.53e-04	205	51	124	30	6
unique_7073	10	253	2095	ENSP00000430686	678	934	977	5.23e-17	267	71	163	33	12
unique_7073	14	219	2095	ENSP00000357493	1945	2169	2342	1.92e-16	225	59	147	19	10
unique_7073	13	203	2095	ENSP00000358997	217	421	713	1.05e-11	210	61	125	24	9
unique_7073	9	199	2095	ENSP00000397550	208	413	488	1.21e-10	218	65	114	39	9
unique_7073	13	199	2095	ENSP00000492290	239	440	533	5.64e-10	217	65	107	45	9
unique_7073	13	199	2095	ENSP00000490273	239	440	533	5.64e-10	217	65	107	45	9
unique_7073	112	208	2095	ENSP00000263923	1011	1108	1357	8.01e-10	101	36	58	7	5
unique_7073	94	208	2095	ENSP00000286301	742	858	973	8.39e-09	123	42	67	14	5
unique_7079	27	165	1299	ENSP00000308312	281	436	606	4.69e-04	156	41	98	17	11
unique_7080	388	480	587	ENSP00000263923	1011	1099	1357	0.002	98	28	56	14	16
unique_7097	232	353	1258	ENSP00000286301	750	849	973	3.78e-07	123	37	62	24	10
unique_7097	232	353	1258	ENSP00000263923	1000	1099	1357	1.26e-06	124	38	60	26	10
unique_7144	27	66	348	ENSP00000362774	412	450	1192	0.001	40	15	24	1	11
unique_7144	27	66	348	ENSP00000411767	412	450	1065	0.001	40	15	24	1	11
unique_7144	27	66	348	ENSP00000474709	412	450	479	0.001	40	15	24	1	11
unique_7182	578	1186	4761	ENSP00000418735	989	1634	1936	2.10e-21	718	192	345	181	21
unique_7182	527	1366	4761	ENSP00000418735	876	1711	1936	4.26e-21	929	231	516	182	21
unique_7182	480	952	4761	ENSP00000418735	1191	1705	1936	1.40e-18	553	140	295	118	21
unique_7182	479	1085	4761	ENSP00000418735	1060	1715	1936	1.78e-18	711	189	363	159	21
unique_7182	648	1438	4761	ENSP00000418735	887	1733	1936	4.45e-18	914	236	488	190	21
unique_7182	1039	1442	4761	ENSP00000418735	928	1443	1936	6.11e-11	542	134	244	164	21
unique_7182	453	715	4761	ENSP00000418735	1432	1700	1936	1.06e-09	296	87	149	60	21
unique_7182	986	1042	4761	ENSP00000418735	579	642	1936	4.67e-04	64	28	29	7	21
unique_7182	1066	1156	4761	ENSP00000360997	344	434	1428	1.08e-04	101	40	41	20	5
unique_7182	583	637	4761	ENSP00000360997	380	439	1428	0.001	60	25	30	5	5
unique_7182	978	1128	4761	ENSP00000360997	942	1096	1428	0.003	168	53	85	30	5
unique_7182	1001	1182	4761	ENSP00000360997	903	1090	1428	0.009	203	67	100	36	5
unique_7192	31	375	378	ENSP00000450837	51	367	407	3.10e-21	358	93	211	54	91
unique_7239	565	801	881	ENSP00000257770	307	516	575	5.19e-16	248	72	127	49	39
unique_7239	94	198	881	ENSP00000257770	29	147	575	1.39e-09	121	39	64	18	39
unique_7248	317	461	462	ENSP00000426917	160	309	612	3.58e-07	157	43	95	19	31
unique_7248	317	461	462	ENSP00000498246	160	309	656	4.45e-07	157	43	95	19	31
unique_7248	332	394	462	ENSP00000444095	463	523	1217	4.03e-04	63	23	38	2	14
unique_7248	332	394	462	ENSP00000265724	527	587	1281	4.41e-04	63	23	38	2	14
unique_7252	274	614	618	ENSP00000424536	75	391	477	2.06e-13	367	93	198	76	55
unique_7252	274	614	618	ENSP00000403685	75	372	458	6.70e-13	373	91	175	107	55
unique_7275	1810	1957	2161	ENSP00000358997	310	419	713	1.47e-10	149	45	64	40	11
unique_7275	1594	1680	2161	ENSP00000358997	215	301	713	1.56e-05	89	31	54	4	11
unique_7275	1783	1973	2161	ENSP00000263923	977	1118	1357	6.55e-10	193	59	81	53	19
unique_7275	1509	1683	2161	ENSP00000263923	750	932	1357	5.11e-05	187	47	124	16	19
unique_7275	2098	2152	2161	ENSP00000263923	1114	1165	1357	4.72e-04	55	19	33	3	19
unique_7275	1584	1679	2161	ENSP00000286301	575	675	973	1.23e-08	101	35	61	5	15
unique_7275	1783	1985	2161	ENSP00000286301	723	879	973	7.15e-07	206	53	101	52	15
unique_7275	2115	2149	2161	ENSP00000286301	878	912	973	4.73e-04	35	15	20	0	15
unique_7275	1821	1957	2161	ENSP00000357493	2056	2150	2342	3.96e-08	137	40	55	42	13
unique_7275	1585	1684	2161	ENSP00000357493	1933	2037	2342	2.37e-07	109	32	64	13	13
unique_7275	2115	2151	2161	ENSP00000357493	2177	2216	2342	3.88e-04	40	17	20	3	13
unique_7275	1814	2000	2161	ENSP00000430686	792	934	977	5.00e-08	196	57	77	62	15
unique_7275	1583	1685	2161	ENSP00000430686	672	772	977	3.63e-05	108	31	65	12	15
unique_7275	2115	2158	2161	ENSP00000430686	912	955	977	0.003	44	15	29	0	15
unique_7275	1589	1693	2161	ENSP00000397550	205	308	488	1.40e-06	109	35	65	9	12
unique_7275	1803	1955	2161	ENSP00000397550	292	413	488	4.09e-04	165	44	66	55	12
unique_7275	1589	1688	2161	ENSP00000492290	232	330	533	3.98e-06	104	28	67	9	5
unique_7275	1589	1688	2161	ENSP00000490273	232	330	533	3.98e-06	104	28	67	9	5
unique_7276	90	233	241	ENSP00000263923	1011	1159	1357	4.95e-13	155	40	98	17	60
unique_7276	5	175	241	ENSP00000397550	228	413	488	3.06e-12	195	56	106	33	71
unique_7276	20	231	241	ENSP00000430686	714	941	977	7.80e-12	236	57	147	32	88
unique_7276	24	195	241	ENSP00000358997	253	437	713	9.00e-12	187	53	117	17	71
unique_7276	5	175	241	ENSP00000492290	255	440	533	1.36e-10	196	54	107	35	71
unique_7276	5	175	241	ENSP00000490273	255	440	533	1.36e-10	196	54	107	35	71
unique_7276	8	185	241	ENSP00000357493	1971	2161	2342	5.63e-10	197	52	120	25	74
unique_7276	37	232	241	ENSP00000286301	704	908	973	2.51e-09	213	47	141	25	81
unique_7280	325	621	968	ENSP00000478081	161	458	624	4.93e-09	326	81	188	57	31
unique_7280	325	621	968	ENSP00000482760	161	458	970	1.88e-08	326	81	188	57	31
unique_7290	207	264	1297	ENSP00000263923	1000	1057	1357	9.27e-09	58	26	32	0	4
unique_7290	222	259	1297	ENSP00000430686	803	840	977	6.76e-06	38	21	17	0	3
unique_7290	133	258	1297	ENSP00000358997	233	363	713	3.25e-05	134	36	87	11	10
unique_7290	150	257	1297	ENSP00000397550	240	357	488	6.83e-05	118	35	73	10	8
unique_7290	149	263	1297	ENSP00000286301	697	805	973	1.22e-04	118	35	71	12	9
unique_7290	155	261	1297	ENSP00000492290	272	388	533	0.001	117	33	74	10	8
unique_7290	155	261	1297	ENSP00000490273	272	388	533	0.001	117	33	74	10	8
unique_7290	222	263	1297	ENSP00000357493	2060	2106	2342	0.010	47	19	23	5	3
unique_7346	857	931	2290	ENSP00000464447	366	436	460	2.01e-05	76	26	44	6	3
unique_7346	857	931	2290	ENSP00000261601	401	471	495	2.61e-05	76	26	44	6	3
unique_7347	623	712	1657	ENSP00000457473	85	173	618	4.80e-05	91	31	57	3	5
unique_7351	615	742	2332	ENSP00000497766	8	146	473	0.009	145	37	85	23	5
unique_7353	265	615	664	ENSP00000217420	119	477	526	2.02e-10	383	90	237	56	53
unique_7353	228	625	664	ENSP00000449607	25	448	488	9.62e-08	433	88	301	44	60
unique_7370	294	539	795	ENSP00000430686	674	934	977	7.22e-12	266	67	174	25	31
unique_7370	293	491	795	ENSP00000358997	209	420	713	2.95e-10	217	57	137	23	25
unique_7370	366	529	795	ENSP00000492290	301	472	533	4.79e-07	183	45	108	30	21
unique_7370	366	529	795	ENSP00000490273	301	472	533	4.79e-07	183	45	108	30	21
unique_7370	301	488	795	ENSP00000397550	212	413	488	2.54e-06	214	56	120	38	24
unique_7370	402	509	795	ENSP00000286301	760	870	973	5.76e-05	114	28	77	9	14
unique_7370	403	539	795	ENSP00000263923	1011	1150	1357	1.15e-04	140	30	107	3	17
unique_7374	249	329	570	ENSP00000390581	179	253	568	0.003	81	27	48	6	14
unique_7382	477	631	4579	ENSP00000312535	51	223	636	5.58e-04	175	49	104	22	3
unique_7408	273	337	1166	ENSP00000374372	202	266	2329	0.002	65	21	44	0	6
unique_7483	780	872	975	ENSP00000500159	150	232	313	0.002	94	28	54	12	10
unique_7483	780	872	975	ENSP00000500668	150	232	313	0.002	94	28	54	12	10
unique_7513	482	848	880	ENSP00000494997	82	419	600	0.001	377	75	253	49	42
unique_7513	482	848	880	ENSP00000493591	82	419	600	0.001	377	75	253	49	42
unique_7513	482	848	880	ENSP00000496064	82	419	600	0.001	377	75	253	49	42
unique_7551	1425	1550	1567	ENSP00000263923	993	1100	1357	0.002	132	37	65	30	8
unique_7551	1433	1553	1567	ENSP00000286301	752	853	973	0.002	126	33	64	29	8
unique_7551	1497	1564	1567	ENSP00000357493	2092	2165	2342	0.004	75	26	41	8	4
unique_7573	32	650	667	ENSP00000506285	20	613	624	0.0	625	415	173	37	93
unique_7574	990	1171	2642	ENSP00000353408	307	483	578	7.38e-04	182	41	136	5	7
unique_7576	74	290	450	ENSP00000430686	674	884	977	3.53e-11	238	62	128	48	48
unique_7576	203	303	450	ENSP00000263923	1011	1114	1357	5.61e-09	105	33	67	5	22
unique_7576	82	372	450	ENSP00000492290	240	514	533	5.93e-09	325	83	158	84	65
unique_7576	82	372	450	ENSP00000490273	240	514	533	5.93e-09	325	83	158	84	65
unique_7576	71	243	450	ENSP00000358997	207	363	713	9.74e-09	185	54	91	40	38
unique_7576	74	298	450	ENSP00000286301	580	858	973	1.25e-07	285	70	149	66	50
unique_7576	78	289	450	ENSP00000397550	209	413	488	1.42e-06	239	65	113	61	47
unique_7613	49	784	1952	ENSP00000437073	375	1134	2055	1.94e-41	835	198	463	174	38
unique_7617	31	396	438	ENSP00000450837	67	399	407	1.62e-18	379	97	223	59	84
unique_7668	600	729	7449	ENSP00000350152	236	364	988	0.004	130	33	96	1	2
unique_7668	600	729	7449	ENSP00000350680	263	391	1015	0.005	130	33	96	1	2
unique_7668	600	729	7449	ENSP00000369202	266	394	967	0.005	130	33	96	1	2
unique_7677	20	81	167	ENSP00000373689	822	882	1552	1.63e-05	62	22	39	1	37
unique_7677	18	124	167	ENSP00000295006	534	638	701	0.004	115	31	66	18	64
unique_7710	84	161	237	ENSP00000350152	232	336	988	4.26e-04	105	30	48	27	33
unique_7710	84	161	237	ENSP00000350680	259	363	1015	4.27e-04	105	30	48	27	33
unique_7710	84	161	237	ENSP00000369202	262	366	967	4.95e-04	105	30	48	27	33
unique_7722	880	1145	1162	ENSP00000444095	321	585	1217	2.38e-57	266	107	158	1	24
unique_7722	868	1126	1162	ENSP00000444095	952	1211	1217	8.46e-54	264	107	148	9	24
unique_7722	880	1145	1162	ENSP00000265724	385	649	1281	3.34e-57	266	107	158	1	24
unique_7722	868	1126	1162	ENSP00000265724	1016	1275	1281	1.09e-53	264	107	148	9	24
unique_7722	905	1135	1162	ENSP00000487081	427	640	860	2.06e-17	232	60	153	19	20
unique_7722	920	1106	1162	ENSP00000426917	77	268	612	6.68e-11	197	58	124	15	16
unique_7722	920	1106	1162	ENSP00000498246	77	268	656	1.01e-10	197	58	124	15	16
unique_7723	154	281	369	ENSP00000312535	77	243	636	2.16e-05	167	55	73	39	35
unique_7756	135	176	1478	ENSP00000350152	50	91	988	0.005	42	14	28	0	3
unique_7759	298	770	774	ENSP00000444095	128	578	1217	1.44e-61	495	162	267	66	61
unique_7759	499	750	774	ENSP00000444095	969	1203	1217	7.10e-55	254	107	126	21	61
unique_7759	298	770	774	ENSP00000265724	192	642	1281	1.75e-61	495	162	267	66	61
unique_7759	499	750	774	ENSP00000265724	1033	1267	1281	7.76e-55	254	107	126	21	61
unique_7759	537	771	774	ENSP00000487081	428	649	860	3.00e-23	236	65	156	15	30
unique_7759	484	743	774	ENSP00000498246	21	274	656	9.20e-15	269	74	171	24	34
unique_7759	484	743	774	ENSP00000426917	21	274	612	1.48e-14	269	74	171	24	34
unique_7760	4860	5555	5664	ENSP00000185942	40	664	710	2.72e-08	723	152	446	125	21
unique_7760	4789	5431	5664	ENSP00000185942	57	682	710	8.62e-08	681	137	451	93	21
unique_7760	4360	4840	5664	ENSP00000185942	104	559	710	0.001	496	99	342	55	21
unique_7760	5072	5517	5664	ENSP00000437073	1513	1939	2055	6.75e-04	466	106	301	59	8
unique_7760	5361	5543	5664	ENSP00000353408	349	528	578	0.002	188	41	134	13	13
unique_7760	5121	5326	5664	ENSP00000353408	350	550	578	0.002	221	56	130	35	13
unique_7760	5395	5580	5664	ENSP00000353408	303	485	578	0.006	198	49	122	27	13
unique_7760	4483	4773	5664	ENSP00000353408	293	538	578	0.006	294	61	182	51	13
unique_7760	3312	3389	5664	ENSP00000482760	712	789	970	0.009	81	27	48	6	1
unique_7795	82	198	288	ENSP00000367064	143	251	3624	1.25e-04	119	35	72	12	41
unique_7809	127	203	253	ENSP00000321427	671	745	989	6.44e-04	77	23	52	2	30
unique_7834	118	181	382	ENSP00000367064	2794	2856	3624	0.003	64	19	44	1	17
unique_7838	3326	3422	3827	ENSP00000482760	733	821	970	0.003	99	30	57	12	3
unique_7909	1160	1329	3060	ENSP00000353408	351	524	578	0.008	174	36	134	4	6
unique_7911	90	186	192	ENSP00000373689	820	923	1552	1.86e-04	106	29	66	11	51
unique_7982	729	987	1147	ENSP00000367064	124	431	3624	1.59e-07	315	85	167	63	39
unique_7982	540	637	1147	ENSP00000367064	376	483	3624	5.75e-06	109	36	61	12	39
unique_7982	683	948	1147	ENSP00000367064	156	467	3624	0.002	320	84	174	62	39
unique_7982	587	908	1147	ENSP00000367064	129	458	3624	0.002	372	91	189	92	39
unique_7982	540	786	1147	ENSP00000367064	245	483	3624	0.003	278	70	138	70	39
unique_7982	702	897	1147	ENSP00000367064	353	484	3624	0.006	200	52	76	72	39
unique_7982	744	954	1147	ENSP00000439903	8	263	354	7.31e-07	269	78	120	71	29
unique_7982	562	681	1147	ENSP00000439903	147	279	354	0.002	142	48	63	31	29
unique_7982	527	654	1147	ENSP00000430686	123	228	977	4.60e-05	130	32	72	26	23
unique_7982	869	950	1147	ENSP00000430686	106	196	977	2.68e-04	100	32	41	27	23
unique_7982	924	987	1147	ENSP00000430686	122	196	977	6.35e-04	76	25	38	13	23
unique_7982	961	999	1147	ENSP00000430686	123	161	977	0.003	39	17	22	0	23
unique_7982	918	1009	1147	ENSP00000270188	38	144	517	0.004	107	27	65	15	8
unique_7985	3193	3323	3449	ENSP00000350152	226	346	988	1.10e-05	133	37	82	14	4
unique_7985	3193	3323	3449	ENSP00000369202	256	376	967	1.11e-05	133	37	82	14	4
unique_7985	3193	3323	3449	ENSP00000350680	253	373	1015	1.11e-05	133	37	82	14	4
unique_8000	267	331	422	ENSP00000295006	501	576	701	0.005	76	22	43	11	15
unique_8014	124	232	237	ENSP00000373689	810	925	1552	4.17e-04	117	28	80	9	46
unique_8014	106	188	237	ENSP00000295006	615	689	701	0.004	84	23	51	10	35
unique_8043	671	770	927	ENSP00000263923	1005	1108	1357	2.83e-08	107	35	62	10	11
unique_8043	674	774	927	ENSP00000286301	758	862	973	1.09e-06	108	33	65	10	11
unique_8043	684	780	927	ENSP00000357493	2063	2168	2342	9.27e-06	108	34	61	13	10
unique_8043	423	772	927	ENSP00000430686	549	895	977	0.003	392	97	208	87	38
unique_8061	329	369	1151	ENSP00000362774	411	445	1192	0.008	41	18	17	6	4
unique_8061	329	369	1151	ENSP00000411767	411	445	1065	0.010	41	18	17	6	4
unique_8064	1156	1264	2412	ENSP00000430686	670	773	977	1.38e-06	110	33	70	7	8
unique_8064	2269	2345	2412	ENSP00000430686	831	907	977	0.007	79	25	50	4	8
unique_8064	2256	2344	2412	ENSP00000263923	1024	1122	1357	8.39e-05	99	29	60	10	4
unique_8064	3	62	2412	ENSP00000373689	821	880	1552	8.97e-05	60	21	39	0	2
unique_8064	1149	1262	2412	ENSP00000357493	1940	2037	2342	0.001	114	37	61	16	5
unique_8064	2256	2331	2412	ENSP00000286301	774	858	973	0.010	90	23	48	19	3
unique_8161	276	332	647	ENSP00000345785	536	590	592	0.007	57	18	37	2	9
unique_8193	18	121	328	ENSP00000316328	993	1097	1131	5.77e-04	105	31	73	1	63
unique_8193	163	264	328	ENSP00000316328	994	1096	1131	0.006	103	28	74	1	63
unique_8195	103	283	2909	ENSP00000353408	347	536	578	0.001	190	45	136	9	6
unique_8208	4741	4787	5071	ENSP00000263923	1011	1056	1357	0.009	47	19	27	1	1
unique_8263	1439	1652	2751	ENSP00000353408	303	520	578	1.70e-07	221	55	156	10	15
unique_8263	1412	1598	2751	ENSP00000353408	352	537	578	2.05e-06	194	54	125	15	15
unique_8263	1235	1416	2751	ENSP00000353408	311	516	578	4.73e-05	207	58	123	26	15
unique_8263	1246	1500	2751	ENSP00000353408	301	547	578	5.34e-04	259	64	179	16	15
unique_8263	1244	1665	2751	ENSP00000185942	184	656	710	0.003	476	103	316	57	15
unique_8302	2750	3113	6671	ENSP00000437073	1455	1885	2055	3.15e-04	455	115	225	115	5
unique_8380	721	1029	1317	ENSP00000492290	242	532	533	4.71e-08	333	76	191	66	23
unique_8380	721	1029	1317	ENSP00000490273	242	532	533	4.71e-08	333	76	191	66	23
unique_8380	719	956	1317	ENSP00000358997	218	427	713	1.21e-06	241	60	147	34	18
unique_8380	712	1012	1317	ENSP00000430686	674	940	977	1.52e-06	308	67	193	48	23
unique_8380	790	875	1317	ENSP00000397550	278	357	488	5.96e-04	88	25	53	10	7
unique_8380	850	1051	1317	ENSP00000263923	1025	1190	1357	0.003	203	36	129	38	15
unique_8380	714	786	1317	ENSP00000286301	582	656	973	0.004	75	23	50	2	6
unique_8393	2750	2835	3432	ENSP00000369202	321	414	967	0.010	94	24	62	8	3
unique_8393	2750	2835	3432	ENSP00000350152	291	384	988	0.010	94	24	62	8	3
unique_8393	2750	2835	3432	ENSP00000350680	318	411	1015	0.010	94	24	62	8	3
unique_8396	1630	1847	2126	ENSP00000353408	348	575	578	0.008	234	45	167	22	10
unique_8407	268	655	662	ENSP00000308312	102	479	606	1.02e-33	398	103	265	30	59
unique_8574	160	886	1032	ENSP00000438597	5	644	695	2.95e-58	758	202	407	149	70
