# Supplementary material for: Molecular Mimicry between Toxoplasma gondii B-Cell Epitopes and Neurodevelopmental Proteins: An Immunoinformatic Approach
Source: Biomolecules. 2024 Aug 1;14(8):933. doi: 10.3390/biom14080933 (PMC11352964; doi:10.3390/biom14080933)
Supplement: Supplementary file 1 [file biomolecules-14-00933-s001.zip › Supplemental S2/random/blast-all_methods-hs_surface_random_35-filtered.txt]

unique_129	7	266	283	ENSP00000383977	779	1048	1082	6.15e-13	284	65	181	38	92
unique_129	11	266	283	ENSP00000351995	529	797	886	1.54e-10	279	67	179	33	90
unique_264	38	141	144	ENSP00000475084	814	924	1549	2.57e-11	112	33	70	9	90
unique_264	16	129	144	ENSP00000475084	828	932	1549	4.99e-06	122	32	65	25	90
unique_264	67	144	144	ENSP00000475084	810	883	1549	0.001	78	20	54	4	90
unique_277	5	624	666	ENSP00000506285	30	613	624	0.0	623	375	206	42	93
unique_355	1	267	270	ENSP00000300408	2	268	273	4.18e-104	267	137	130	0	99
unique_459	23	457	469	ENSP00000327801	22	475	509	3.56e-84	461	168	260	33	93
unique_459	12	343	469	ENSP00000262455	17	366	407	7.85e-30	354	92	236	26	94
unique_459	356	462	469	ENSP00000262455	37	146	407	1.22e-08	111	23	83	5	94
unique_1170	82	457	465	ENSP00000434228	395	776	2040	2.83e-27	394	98	266	30	81
unique_1170	82	457	465	ENSP00000437073	395	776	2055	3.31e-27	394	98	266	30	81
unique_1200	106	706	727	ENSP00000506285	28	608	624	0.0	618	300	264	54	83
unique_2410	7	254	282	ENSP00000383977	785	1046	1082	1.22e-12	264	56	190	18	88
unique_2410	1	249	282	ENSP00000357493	1937	2201	2342	1.87e-08	268	54	192	22	88
unique_3841	18	156	168	ENSP00000475084	756	918	1549	1.18e-09	164	45	93	26	83
unique_4007	19	563	567	ENSP00000412227	33	552	574	1.06e-10	575	136	354	85	96
unique_4203	51	289	296	ENSP00000365332	12	269	402	1.82e-06	278	82	137	59	84
unique_4203	50	269	296	ENSP00000365332	101	345	402	2.99e-05	278	75	112	91	84
unique_4203	40	234	296	ENSP00000365332	136	396	402	0.008	264	75	117	72	84
unique_4468	18	554	574	ENSP00000412227	21	555	574	0.0	537	296	239	2	94
unique_4643	80	656	666	ENSP00000412227	13	555	574	2.10e-119	578	204	338	36	87
unique_5210	9	296	350	ENSP00000492290	240	529	533	4.67e-11	321	83	174	64	82
unique_5312	8	273	289	ENSP00000300408	4	270	273	2.34e-95	268	137	128	3	92
unique_5488	8	114	115	ENSP00000215754	11	114	116	1.04e-12	107	32	72	3	93
unique_5777	5	104	105	ENSP00000327801	28	132	509	3.10e-12	105	30	70	5	96
unique_5777	15	105	105	ENSP00000327801	382	470	509	2.06e-11	92	31	57	4	96
unique_5801	9	268	294	ENSP00000414914	478	751	807	4.24e-19	283	70	181	32	88
unique_5801	8	256	294	ENSP00000383977	786	1046	1082	2.42e-15	266	62	182	22	85
unique_5801	8	255	294	ENSP00000357493	1944	2205	2342	3.34e-14	268	66	176	26	84
unique_5801	7	268	294	ENSP00000351995	531	810	886	1.20e-10	284	63	195	26	89
unique_5801	6	257	294	ENSP00000492290	237	494	533	1.68e-08	280	70	160	50	86
unique_7032	28	533	545	ENSP00000412227	41	554	574	2.52e-08	555	120	345	90	93
unique_7192	31	375	378	ENSP00000451610	51	367	407	3.23e-21	358	93	211	54	91
unique_7276	20	231	241	ENSP00000383977	819	1046	1082	9.34e-12	236	57	147	32	88
unique_7276	28	230	241	ENSP00000351995	574	790	886	2.76e-11	220	51	149	20	84
unique_7573	32	650	667	ENSP00000506285	20	613	624	0.0	625	415	173	37	93
unique_7617	31	396	438	ENSP00000451610	67	399	407	1.69e-18	379	97	223	59	84
