# Supplementary material for: Molecular Mimicry between Toxoplasma gondii B-Cell Epitopes and Neurodevelopmental Proteins: An Immunoinformatic Approach
Source: Biomolecules. 2024 Aug 1;14(8):933. doi: 10.3390/biom14080933 (PMC11352964; doi:10.3390/biom14080933)
Supplement: Supplementary file 1 [file biomolecules-14-00933-s001.zip › Supplemental S2/random/blast-all_methods-hs_surface_random_35-protein_ids.txt]

ENSP00000215754
ENSP00000262455
ENSP00000300408
ENSP00000327801
ENSP00000351995
ENSP00000357493
ENSP00000365332
ENSP00000383977
ENSP00000412227
ENSP00000414914
ENSP00000434228
ENSP00000437073
ENSP00000451610
ENSP00000475084
ENSP00000492290
ENSP00000506285
