# Supplementary material for: Molecular Mimicry between Toxoplasma gondii B-Cell Epitopes and Neurodevelopmental Proteins: An Immunoinformatic Approach
Source: Biomolecules. 2024 Aug 1;14(8):933. doi: 10.3390/biom14080933 (PMC11352964; doi:10.3390/biom14080933)
Supplement: Supplementary file 1 [file biomolecules-14-00933-s001.zip › Supplemental S2/random/blast-all_methods-hs_surface_random_35.txt]

unique_2	1470	1592	2375	ENSP00000403737	3	106	448	0.006	123	35	69	19	5
unique_2	1470	1592	2375	ENSP00000503116	3	106	449	0.006	123	35	69	19	5
unique_2	1470	1592	2375	ENSP00000486498	3	106	449	0.006	123	35	69	19	5
unique_9	43	197	541	ENSP00000412227	47	197	574	2.26e-07	159	42	105	12	29
unique_62	163	220	279	ENSP00000408734	175	234	337	2.92e-08	60	23	35	2	21
unique_62	158	220	279	ENSP00000414914	600	664	807	1.32e-05	65	21	42	2	23
unique_62	167	221	279	ENSP00000241416	314	370	514	2.01e-04	57	22	33	2	20
unique_62	168	221	279	ENSP00000442656	369	426	547	6.46e-04	58	21	33	4	19
unique_62	168	221	279	ENSP00000492290	355	412	533	7.01e-04	58	19	35	4	19
unique_62	152	198	279	ENSP00000351995	640	686	886	0.003	47	13	34	0	17
unique_85	77	512	821	ENSP00000434228	389	840	2040	5.43e-33	457	126	305	26	53
unique_85	77	512	821	ENSP00000437073	389	840	2055	6.36e-33	457	126	305	26	53
unique_117	49	315	424	ENSP00000351995	488	743	886	1.24e-11	294	72	157	65	63
unique_117	124	311	424	ENSP00000408734	108	261	337	1.99e-11	194	50	98	46	44
unique_117	57	315	424	ENSP00000414914	478	697	807	1.16e-08	280	61	138	81	61
unique_117	57	222	424	ENSP00000383977	787	944	1082	2.74e-07	188	45	91	52	39
unique_117	56	325	424	ENSP00000357493	1944	2168	2342	8.69e-06	288	57	150	81	64
unique_117	158	221	424	ENSP00000442656	328	398	547	4.45e-04	72	23	40	9	15
unique_117	195	225	424	ENSP00000492290	358	388	533	0.005	31	14	17	0	7
unique_117	186	306	424	ENSP00000241416	309	397	514	0.009	125	32	53	40	29
unique_126	79	195	209	ENSP00000300408	57	170	273	4.60e-05	118	27	86	5	56
unique_129	85	264	283	ENSP00000414914	551	745	807	2.42e-15	195	51	129	15	64
unique_129	15	209	283	ENSP00000408734	68	258	337	2.46e-13	200	59	127	14	69
unique_129	7	266	283	ENSP00000383977	779	1048	1082	6.15e-13	284	65	181	38	92
unique_129	11	266	283	ENSP00000351995	529	797	886	1.54e-10	279	67	179	33	90
unique_129	87	263	283	ENSP00000357493	2018	2205	2342	4.16e-07	188	40	137	11	63
unique_129	131	209	283	ENSP00000241416	314	399	514	7.91e-07	86	30	49	7	28
unique_129	132	259	283	ENSP00000492290	355	513	533	5.80e-06	160	41	86	33	45
unique_129	132	238	283	ENSP00000442656	369	501	547	5.10e-05	133	36	71	26	38
unique_221	278	740	852	ENSP00000327801	21	443	509	3.35e-43	468	121	297	50	54
unique_221	291	391	852	ENSP00000327801	376	473	509	0.001	104	30	65	9	54
unique_221	284	673	852	ENSP00000262455	31	381	407	1.20e-06	403	87	251	65	46
unique_231	189	257	822	ENSP00000360158	3951	4013	4075	0.009	69	23	40	6	8
unique_248	391	498	1129	ENSP00000408734	174	259	337	1.31e-06	108	32	54	22	10
unique_248	274	496	1129	ENSP00000414914	469	688	807	1.95e-04	246	56	141	49	20
unique_264	38	141	144	ENSP00000475084	814	924	1549	2.57e-11	112	33	70	9	90
unique_264	16	129	144	ENSP00000475084	828	932	1549	4.99e-06	122	32	65	25	90
unique_264	67	144	144	ENSP00000475084	810	883	1549	0.001	78	20	54	4	90
unique_277	5	624	666	ENSP00000506285	30	613	624	0.0	623	375	206	42	93
unique_342	288	375	507	ENSP00000434228	389	481	2040	0.001	95	33	53	9	17
unique_342	288	375	507	ENSP00000437073	389	481	2055	0.002	95	33	53	9	17
unique_349	501	611	693	ENSP00000442656	347	464	547	1.13e-05	118	28	83	7	16
unique_349	441	603	693	ENSP00000492290	263	440	533	3.64e-05	181	39	121	21	24
unique_350	225	339	3185	ENSP00000344972	245	345	899	2.69e-04	116	32	68	16	4
unique_350	225	339	3185	ENSP00000369198	275	375	1018	3.63e-04	116	32	68	16	4
unique_355	1	267	270	ENSP00000300408	2	268	273	4.18e-104	267	137	130	0	99
unique_389	113	361	766	ENSP00000491215	320	583	826	1.36e-10	270	65	178	27	33
unique_458	96	262	513	ENSP00000408734	118	264	337	4.76e-11	170	43	101	26	33
unique_458	35	270	513	ENSP00000351995	528	750	886	1.25e-10	249	53	157	39	46
unique_458	29	300	513	ENSP00000357493	1934	2196	2342	1.32e-10	289	77	169	43	53
unique_458	10	259	513	ENSP00000414914	439	694	807	2.32e-09	280	65	161	54	49
unique_458	29	265	513	ENSP00000383977	776	1000	1082	1.17e-07	254	55	153	46	46
unique_458	114	254	513	ENSP00000442656	321	454	547	3.10e-06	155	38	82	35	27
unique_458	38	254	513	ENSP00000492290	238	440	533	1.97e-05	239	54	127	58	42
unique_458	118	254	513	ENSP00000241416	279	397	514	0.010	144	30	82	32	27
unique_459	23	457	469	ENSP00000327801	22	475	509	3.56e-84	461	168	260	33	93
unique_459	12	343	469	ENSP00000262455	17	366	407	7.85e-30	354	92	236	26	94
unique_459	356	462	469	ENSP00000262455	37	146	407	1.22e-08	111	23	83	5	94
unique_487	168	228	636	ENSP00000380964	45	107	172	0.004	63	21	40	2	10
unique_511	83	194	565	ENSP00000436127	20	139	852	0.008	121	35	76	10	20
unique_527	179	275	1293	ENSP00000329380	94	194	653	0.009	102	34	62	6	8
unique_545	92	182	4007	ENSP00000423517	735	820	821	5.85e-04	95	30	52	13	2
unique_545	92	182	4007	ENSP00000352177	735	820	821	5.85e-04	95	30	52	13	2
unique_549	32	123	143	ENSP00000348227	309	399	840	0.006	97	26	60	11	64
unique_561	140	335	464	ENSP00000287169	30	222	716	1.73e-20	210	64	115	31	42
unique_566	17	89	826	ENSP00000027335	473	548	833	0.005	76	23	50	3	9
unique_567	31	291	407	ENSP00000351995	529	791	886	2.91e-08	281	60	183	38	64
unique_567	31	322	407	ENSP00000414914	474	773	807	4.35e-07	320	65	207	48	72
unique_567	32	229	407	ENSP00000408734	65	259	337	4.82e-07	204	52	137	15	49
unique_567	112	260	407	ENSP00000383977	885	1024	1082	1.59e-04	157	41	91	25	37
unique_567	140	223	407	ENSP00000241416	314	394	514	2.08e-04	89	31	45	13	21
unique_567	25	201	407	ENSP00000492290	230	409	533	3.66e-04	194	45	118	31	43
unique_598	1226	1321	2159	ENSP00000385639	108	194	274	6.59e-06	99	34	50	15	23
unique_598	532	626	2159	ENSP00000385639	110	194	274	2.20e-05	98	37	45	16	23
unique_598	921	1001	2159	ENSP00000385639	112	177	274	0.002	81	29	37	15	23
unique_598	1411	1465	2159	ENSP00000385639	123	176	274	0.002	58	24	27	7	23
unique_598	242	303	2159	ENSP00000385639	122	174	274	0.004	63	24	28	11	23
unique_598	290	346	2159	ENSP00000385639	123	176	274	0.004	59	24	28	7	23
unique_598	463	520	2159	ENSP00000385639	123	176	274	0.005	61	24	27	10	23
unique_598	461	523	2159	ENSP00000371636	707	784	877	1.00e-04	78	29	34	15	15
unique_598	732	775	2159	ENSP00000371636	736	783	877	6.96e-04	48	23	21	4	15
unique_598	814	858	2159	ENSP00000371636	736	783	877	0.001	48	20	25	3	15
unique_598	1209	1300	2159	ENSP00000371636	729	813	877	0.001	96	29	52	15	15
unique_598	1464	1506	2159	ENSP00000371636	736	781	877	0.003	46	19	24	3	15
unique_598	560	606	2159	ENSP00000371636	736	783	877	0.004	48	21	26	1	15
unique_598	760	817	2159	ENSP00000411023	130	185	294	0.001	60	24	30	6	5
unique_598	1258	1300	2159	ENSP00000411023	143	184	294	0.003	45	19	21	5	5
unique_598	760	817	2159	ENSP00000394193	130	185	294	0.001	60	24	30	6	5
unique_598	1258	1300	2159	ENSP00000394193	143	184	294	0.003	45	19	21	5	5
unique_598	509	553	2159	ENSP00000386147	885	928	1319	0.002	45	20	24	1	4
unique_598	554	594	2159	ENSP00000386147	889	928	1319	0.008	41	19	21	1	4
unique_598	509	553	2159	ENSP00000383279	941	984	1375	0.003	45	20	24	1	4
unique_598	554	594	2159	ENSP00000383279	945	984	1375	0.007	41	19	21	1	4
unique_654	42	154	324	ENSP00000262304	45	137	4304	4.29e-04	116	34	56	26	35
unique_654	44	205	324	ENSP00000329380	29	191	653	0.004	172	49	104	19	50
unique_657	704	964	983	ENSP00000383977	775	1049	1082	1.03e-17	290	70	176	44	27
unique_657	716	905	983	ENSP00000408734	68	259	337	2.75e-17	195	57	130	8	19
unique_657	715	975	983	ENSP00000414914	477	760	807	3.51e-17	293	72	180	41	27
unique_657	696	974	983	ENSP00000357493	1919	2219	2342	1.63e-11	310	83	187	40	28
unique_657	710	971	983	ENSP00000442656	207	542	547	5.01e-11	348	79	171	98	27
unique_657	712	964	983	ENSP00000492290	236	521	533	5.17e-11	301	77	161	63	26
unique_657	704	965	983	ENSP00000351995	521	795	886	3.71e-10	281	58	198	25	27
unique_657	717	972	983	ENSP00000241416	199	494	514	2.61e-07	303	71	178	54	26
unique_664	7	122	547	ENSP00000412227	29	148	574	2.19e-08	120	31	85	4	21
unique_665	181	336	366	ENSP00000414914	601	746	807	4.84e-09	162	45	95	22	43
unique_665	159	297	366	ENSP00000383977	883	1011	1082	2.99e-08	142	46	80	16	38
unique_665	175	277	366	ENSP00000408734	164	259	337	3.03e-08	107	32	60	15	28
unique_665	182	274	366	ENSP00000492290	339	440	533	1.26e-06	107	34	54	19	25
unique_665	182	272	366	ENSP00000442656	353	452	547	1.97e-06	107	34	50	23	25
unique_665	165	272	366	ENSP00000241416	282	395	514	1.20e-05	120	33	69	18	30
unique_665	177	329	366	ENSP00000351995	643	810	886	1.71e-05	181	39	101	41	42
unique_665	180	290	366	ENSP00000357493	2056	2165	2342	1.45e-04	120	31	70	19	30
unique_687	686	922	975	ENSP00000402576	274	500	1186	4.31e-05	242	55	167	20	24
unique_709	1340	1488	1501	ENSP00000328968	1300	1475	2017	8.22e-07	176	42	107	27	11
unique_709	1331	1401	1501	ENSP00000328968	206	277	2017	0.003	73	23	47	3	11
unique_709	1345	1447	1501	ENSP00000328968	810	903	2017	0.003	106	27	64	15	11
unique_716	59	135	266	ENSP00000423517	729	819	821	1.05e-06	91	32	45	14	38
unique_716	76	158	266	ENSP00000423517	712	788	821	2.72e-04	83	22	55	6	38
unique_716	59	135	266	ENSP00000352177	729	819	821	1.05e-06	91	32	45	14	38
unique_716	76	158	266	ENSP00000352177	712	788	821	2.72e-04	83	22	55	6	38
unique_783	359	515	2001	ENSP00000408734	98	259	337	0.001	165	36	118	11	8
unique_814	122	292	360	ENSP00000287169	53	226	716	8.47e-22	191	58	96	37	48
unique_862	264	621	852	ENSP00000422983	112	450	826	4.18e-37	362	113	222	27	42
unique_862	189	657	852	ENSP00000263980	85	533	816	1.09e-35	479	133	306	40	55
unique_872	421	479	2030	ENSP00000474709	12	74	479	3.37e-04	65	20	37	8	3
unique_886	969	1096	1387	ENSP00000383977	786	928	1082	5.86e-09	146	44	81	21	9
unique_886	955	1096	1387	ENSP00000414914	466	624	807	2.81e-06	162	43	96	23	10
unique_886	1211	1271	1387	ENSP00000408734	200	261	337	1.89e-04	64	25	34	5	14
unique_886	970	1097	1387	ENSP00000408734	68	195	337	0.001	131	36	89	6	14
unique_897	221	533	2590	ENSP00000434228	402	637	2040	3.59e-13	318	75	156	87	16
unique_897	798	911	2590	ENSP00000434228	807	918	2040	0.004	116	32	78	6	16
unique_897	221	533	2590	ENSP00000437073	402	637	2055	4.14e-13	318	75	156	87	14
unique_897	798	854	2590	ENSP00000437073	807	862	2055	0.004	57	19	37	1	14
unique_907	655	804	807	ENSP00000434228	1788	1926	2040	0.002	158	38	93	27	19
unique_907	655	804	807	ENSP00000437073	1788	1926	2055	0.002	158	38	93	27	19
unique_914	354	512	824	ENSP00000506285	250	402	624	1.17e-05	159	37	116	6	54
unique_914	463	617	824	ENSP00000506285	425	594	624	1.39e-04	175	44	106	25	54
unique_914	57	234	824	ENSP00000506285	29	198	624	0.004	186	43	119	24	54
unique_928	96	589	621	ENSP00000327801	33	472	509	8.12e-45	498	122	314	62	80
unique_928	504	594	621	ENSP00000327801	44	136	509	1.79e-14	94	35	55	4	80
unique_928	99	246	621	ENSP00000262455	41	191	407	4.43e-09	154	41	104	9	46
unique_928	485	620	621	ENSP00000262455	31	169	407	1.76e-05	144	30	101	13	46
unique_932	1316	1445	3014	ENSP00000423517	708	813	821	2.38e-04	130	35	71	24	4
unique_932	1316	1445	3014	ENSP00000352177	708	813	821	2.38e-04	130	35	71	24	4
unique_937	2999	3255	3401	ENSP00000434228	1387	1633	2040	0.003	264	68	172	24	8
unique_937	2999	3255	3401	ENSP00000437073	1387	1633	2055	0.003	264	68	172	24	8
unique_1002	414	592	877	ENSP00000344972	196	382	899	0.006	206	57	103	46	20
unique_1002	414	592	877	ENSP00000369198	226	412	1018	0.009	206	57	103	46	20
unique_1025	194	222	1416	ENSP00000474709	411	440	479	3.58e-04	30	19	10	1	2
unique_1055	169	233	284	ENSP00000296452	894	955	3927	0.002	65	23	39	3	23
unique_1114	119	196	272	ENSP00000344972	232	336	899	5.58e-04	105	30	48	27	29
unique_1114	119	196	272	ENSP00000369198	262	366	1018	7.98e-04	105	30	48	27	29
unique_1114	122	204	272	ENSP00000453302	692	775	825	0.005	92	29	46	17	31
unique_1124	416	455	1765	ENSP00000408734	223	261	337	1.71e-06	40	21	18	1	2
unique_1124	423	476	1765	ENSP00000357493	2121	2169	2342	7.23e-04	55	20	28	7	3
unique_1124	423	462	1765	ENSP00000414914	660	703	807	0.006	44	18	22	4	2
unique_1154	1325	1491	2126	ENSP00000434228	1475	1637	2040	3.94e-06	175	52	103	20	8
unique_1154	1325	1491	2126	ENSP00000437073	1475	1637	2055	4.43e-06	175	52	103	20	8
unique_1170	82	457	465	ENSP00000434228	395	776	2040	2.83e-27	394	98	266	30	81
unique_1170	82	457	465	ENSP00000437073	395	776	2055	3.31e-27	394	98	266	30	81
unique_1200	106	706	727	ENSP00000506285	28	608	624	0.0	618	300	264	54	83
unique_1217	593	681	745	ENSP00000408734	175	261	337	0.004	102	28	46	28	12
unique_1217	566	679	745	ENSP00000442656	328	457	547	0.008	137	38	69	30	15
unique_1235	833	1513	1928	ENSP00000328968	1230	1923	2017	7.21e-21	753	158	464	131	58
unique_1235	250	618	1928	ENSP00000328968	1401	1714	2017	1.69e-09	379	76	228	75	58
unique_1235	402	615	1928	ENSP00000328968	703	898	2017	6.42e-06	223	47	140	36	58
unique_1235	772	1021	1928	ENSP00000328968	1501	1725	2017	2.29e-04	252	54	169	29	58
unique_1235	379	578	1928	ENSP00000328968	1152	1356	2017	0.004	221	38	146	37	58
unique_1279	159	208	821	ENSP00000474709	409	458	479	2.36e-04	52	22	26	4	10
unique_1279	89	117	821	ENSP00000474709	411	440	479	0.007	30	14	15	1	10
unique_1413	233	283	293	ENSP00000296452	3442	3488	3927	7.35e-04	51	21	26	4	17
unique_1433	338	501	534	ENSP00000383977	899	1050	1082	1.16e-04	173	45	98	30	31
unique_1433	343	429	534	ENSP00000414914	600	690	807	3.54e-04	93	28	57	8	16
unique_1433	330	426	534	ENSP00000442656	351	454	547	0.003	109	32	60	17	18
unique_1488	1	404	817	ENSP00000506285	29	420	624	7.81e-58	407	131	258	18	56
unique_1488	592	645	817	ENSP00000506285	520	575	624	0.001	56	18	36	2	56
unique_1492	29	61	70	ENSP00000357138	102	134	287	0.008	33	13	20	0	47
unique_1498	143	289	313	ENSP00000369198	226	354	1018	0.001	148	41	87	20	47
unique_1499	1078	1201	1326	ENSP00000287169	101	222	716	3.47e-15	124	34	88	2	9
unique_1553	291	408	1306	ENSP00000351995	633	744	886	0.006	118	26	86	6	9
unique_1584	209	601	808	ENSP00000318585	75	420	502	6.14e-07	413	89	237	87	49
unique_1584	440	601	808	ENSP00000402228	180	351	433	1.53e-05	176	47	111	18	20
unique_1584	440	601	808	ENSP00000422461	124	295	377	1.02e-04	176	47	111	18	20
unique_1658	1828	2136	3265	ENSP00000402673	69	398	639	0.007	345	71	223	51	9
unique_1662	66	312	762	ENSP00000351995	529	792	886	7.96e-22	267	74	170	23	32
unique_1662	67	266	762	ENSP00000408734	65	266	337	7.48e-19	209	62	131	16	26
unique_1662	66	278	762	ENSP00000414914	474	711	807	5.38e-15	253	67	131	55	28
unique_1662	65	310	762	ENSP00000383977	782	1045	1082	1.01e-13	268	63	179	26	32
unique_1662	70	313	762	ENSP00000357493	1945	2208	2342	5.36e-11	270	60	178	32	32
unique_1662	70	255	762	ENSP00000492290	240	440	533	2.69e-09	212	54	121	37	24
unique_1662	135	255	762	ENSP00000241416	261	397	514	1.12e-07	137	35	86	16	16
unique_1662	133	243	762	ENSP00000442656	315	426	547	2.25e-05	119	34	70	15	15
unique_1689	445	591	800	ENSP00000351995	512	671	886	1.12e-04	162	39	106	17	18
unique_1689	477	591	800	ENSP00000357493	1966	2081	2342	2.79e-04	123	33	75	15	14
unique_1689	683	740	800	ENSP00000408734	202	259	337	0.001	59	18	39	2	7
unique_1689	681	752	800	ENSP00000414914	630	705	807	0.002	80	22	46	12	9
unique_1722	506	644	2483	ENSP00000434228	410	540	2040	8.96e-04	139	34	97	8	11
unique_1722	1389	1517	2483	ENSP00000434228	1095	1219	2040	0.002	129	36	89	4	11
unique_1722	506	644	2483	ENSP00000437073	410	540	2055	0.001	139	34	97	8	11
unique_1722	1389	1517	2483	ENSP00000437073	1095	1219	2055	0.002	129	36	89	4	11
unique_1727	241	311	674	ENSP00000371636	715	783	877	2.15e-05	73	26	41	6	29
unique_1727	275	370	674	ENSP00000371636	693	793	877	2.71e-05	106	34	57	15	29
unique_1727	175	221	674	ENSP00000371636	737	783	877	0.007	47	15	32	0	29
unique_1727	219	259	674	ENSP00000371636	737	776	877	0.008	41	14	26	1	29
unique_1727	158	220	674	ENSP00000385639	123	177	274	0.001	63	21	34	8	20
unique_1727	267	336	674	ENSP00000385639	137	200	274	0.002	70	24	40	6	20
unique_1727	215	252	674	ENSP00000383279	429	465	1375	0.002	38	17	20	1	9
unique_1727	221	273	674	ENSP00000383279	192	239	1375	0.007	54	22	25	7	9
unique_1727	215	252	674	ENSP00000386147	501	537	1319	0.002	38	17	20	1	9
unique_1727	221	273	674	ENSP00000386147	264	311	1319	0.007	54	22	25	7	9
unique_1727	158	221	674	ENSP00000411023	130	185	294	0.003	64	20	36	8	9
unique_1727	158	221	674	ENSP00000394193	130	185	294	0.003	64	20	36	8	9
unique_1743	1027	1079	1430	ENSP00000408734	208	259	337	7.44e-04	53	17	35	1	4
unique_1745	1672	1764	1882	ENSP00000353731	624	716	767	6.06e-13	95	38	53	4	16
unique_1745	530	646	1882	ENSP00000353731	99	233	767	3.90e-06	135	33	84	18	16
unique_1745	1429	1514	1882	ENSP00000353731	537	619	767	0.004	87	30	52	5	16
unique_1755	89	152	172	ENSP00000299665	104	157	216	3.98e-06	64	24	30	10	37
unique_1755	74	161	172	ENSP00000331736	17	93	611	5.35e-06	88	23	54	11	51
unique_1755	89	155	172	ENSP00000272367	489	544	590	2.30e-05	67	24	32	11	39
unique_1756	488	587	1716	ENSP00000312158	236	334	528	0.007	104	30	65	9	6
unique_1765	724	792	3914	ENSP00000423517	731	808	821	8.24e-05	78	27	42	9	2
unique_1765	721	785	3914	ENSP00000423517	746	819	821	3.08e-04	74	25	40	9	2
unique_1765	732	792	3914	ENSP00000423517	723	790	821	5.80e-04	68	24	37	7	2
unique_1765	724	792	3914	ENSP00000352177	731	808	821	8.24e-05	78	27	42	9	2
unique_1765	721	785	3914	ENSP00000352177	746	819	821	3.08e-04	74	25	40	9	2
unique_1765	732	792	3914	ENSP00000352177	723	790	821	5.80e-04	68	24	37	7	2
unique_1776	221	351	797	ENSP00000185942	198	320	710	0.009	137	40	77	20	16
unique_1787	505	646	2451	ENSP00000434228	470	602	2040	1.46e-19	143	49	83	11	11
unique_1787	1253	1391	2451	ENSP00000434228	1011	1182	2040	0.003	174	41	96	37	11
unique_1787	505	646	2451	ENSP00000437073	470	602	2055	1.55e-19	143	49	83	11	11
unique_1787	1253	1391	2451	ENSP00000437073	1011	1182	2055	0.004	174	41	96	37	11
unique_1807	201	360	3282	ENSP00000344972	185	332	899	3.97e-06	164	47	97	20	5
unique_1807	201	360	3282	ENSP00000369198	215	362	1018	6.89e-06	164	47	97	20	5
unique_1815	80	339	390	ENSP00000287169	21	271	716	7.71e-37	263	89	159	15	67
unique_1848	31	245	342	ENSP00000383977	779	1011	1082	2.79e-22	234	68	146	20	63
unique_1848	31	230	342	ENSP00000414914	470	695	807	1.79e-21	228	69	129	30	58
unique_1848	39	251	342	ENSP00000357493	1945	2178	2342	6.27e-19	241	72	134	35	62
unique_1848	36	228	342	ENSP00000408734	65	261	337	3.51e-14	203	55	132	16	56
unique_1848	35	245	342	ENSP00000351995	529	756	886	4.95e-14	231	57	151	23	62
unique_1848	39	223	342	ENSP00000492290	240	440	533	4.80e-10	213	55	118	40	54
unique_1848	154	223	342	ENSP00000442656	372	454	547	1.52e-05	83	29	41	13	20
unique_1848	150	223	342	ENSP00000241416	314	397	514	7.55e-04	84	24	50	10	22
unique_1916	61	841	2057	ENSP00000434228	403	1209	2040	7.62e-30	894	207	487	200	38
unique_1916	61	841	2057	ENSP00000437073	403	1209	2055	7.64e-30	894	207	487	200	38
unique_1916	1934	1985	2057	ENSP00000296452	3608	3663	3927	0.005	56	22	30	4	3
unique_1925	1458	1586	2888	ENSP00000344972	212	334	899	0.001	138	38	76	24	4
unique_1926	1388	1652	1671	ENSP00000383977	807	1049	1082	2.38e-19	286	85	137	64	16
unique_1926	1388	1665	1671	ENSP00000414914	503	764	807	3.48e-18	302	81	157	64	17
unique_1926	1403	1589	1671	ENSP00000408734	102	257	337	3.73e-18	190	61	92	37	11
unique_1926	1365	1650	1671	ENSP00000357493	1931	2210	2342	5.29e-17	319	82	165	72	17
unique_1926	1388	1655	1671	ENSP00000351995	553	800	886	7.51e-17	282	72	162	48	16
unique_1926	1390	1597	1671	ENSP00000241416	216	406	514	5.80e-14	229	66	104	59	12
unique_1926	1389	1593	1671	ENSP00000492290	257	445	533	6.80e-13	230	64	100	66	12
unique_1926	1436	1591	1671	ENSP00000442656	321	457	547	5.96e-10	170	48	75	47	9
unique_1938	2698	2753	5381	ENSP00000423517	742	802	821	0.001	61	22	34	5	1
unique_1938	2698	2764	5381	ENSP00000423517	733	805	821	0.002	73	25	42	6	1
unique_1938	2698	2753	5381	ENSP00000352177	742	802	821	0.001	61	22	34	5	1
unique_1938	2698	2764	5381	ENSP00000352177	733	805	821	0.002	73	25	42	6	1
unique_1941	576	643	3132	ENSP00000220809	214	292	563	0.002	79	21	47	11	2
unique_1941	580	632	3132	ENSP00000220809	130	192	563	0.006	63	19	34	10	2
unique_1944	995	1199	1371	ENSP00000408734	66	268	337	5.01e-12	216	60	132	24	15
unique_1944	1098	1188	1371	ENSP00000414914	599	688	807	6.47e-08	95	29	57	9	7
unique_1944	991	1190	1371	ENSP00000492290	234	443	533	8.76e-08	225	61	124	40	15
unique_1944	1038	1206	1371	ENSP00000357493	1989	2168	2342	2.89e-06	187	45	117	25	12
unique_1944	1040	1188	1371	ENSP00000383977	829	989	1082	2.79e-05	175	45	90	40	11
unique_1944	1066	1190	1371	ENSP00000442656	318	457	547	6.65e-05	147	39	79	29	9
unique_1944	997	1187	1371	ENSP00000351995	533	733	886	1.27e-04	209	48	135	26	14
unique_1944	1000	1187	1371	ENSP00000241416	201	397	514	1.72e-04	216	55	114	47	14
unique_1954	41	127	643	ENSP00000329380	93	179	653	0.003	91	32	51	8	14
unique_1961	211	1037	1037	ENSP00000264205	95	767	768	2.57e-86	837	228	435	174	80
unique_1961	589	1037	1037	ENSP00000502021	344	750	751	5.58e-57	458	142	256	60	56
unique_1961	215	346	1037	ENSP00000502021	59	157	751	1.31e-08	132	37	62	33	56
unique_1961	589	1037	1037	ENSP00000505211	344	750	751	5.58e-57	458	142	256	60	56
unique_1961	215	346	1037	ENSP00000505211	59	157	751	1.31e-08	132	37	62	33	56
unique_1961	589	1037	1037	ENSP00000420389	344	750	751	5.58e-57	458	142	256	60	56
unique_1961	215	346	1037	ENSP00000420389	59	157	751	1.31e-08	132	37	62	33	56
unique_1966	1343	1421	1718	ENSP00000272367	355	429	590	0.001	79	25	50	4	5
unique_1976	88	421	421	ENSP00000271651	15	329	330	4.87e-79	342	144	163	35	79
unique_1985	394	693	793	ENSP00000414914	478	765	807	2.82e-08	317	70	201	46	38
unique_1985	394	681	793	ENSP00000357493	1945	2213	2342	3.16e-08	295	73	189	33	36
unique_1985	344	612	793	ENSP00000408734	23	253	337	4.36e-08	280	72	148	60	34
unique_1985	394	659	793	ENSP00000383977	787	1049	1082	8.41e-07	293	63	173	57	34
unique_1985	516	615	793	ENSP00000241416	309	397	514	8.56e-07	100	30	59	11	13
unique_1985	392	700	793	ENSP00000492290	238	500	533	2.57e-05	326	71	175	80	39
unique_1985	392	628	793	ENSP00000351995	531	747	886	4.41e-05	242	53	159	30	30
unique_2044	311	398	7897	ENSP00000423517	702	805	821	1.34e-04	104	31	57	16	1
unique_2044	311	398	7897	ENSP00000352177	702	805	821	1.34e-04	104	31	57	16	1
unique_2044	261	478	7897	ENSP00000344972	196	383	899	0.001	226	55	125	46	3
unique_2044	261	478	7897	ENSP00000369198	226	413	1018	0.002	226	55	125	46	3
unique_2087	68	139	301	ENSP00000385639	111	173	274	1.44e-07	72	27	36	9	24
unique_2087	107	147	301	ENSP00000331736	143	180	611	0.006	41	16	22	3	14
unique_2087	80	129	301	ENSP00000386147	484	536	1319	0.006	53	19	31	3	17
unique_2087	80	129	301	ENSP00000383279	412	464	1375	0.009	53	19	31	3	17
unique_2091	528	735	2202	ENSP00000447255	74	295	444	2.37e-12	226	57	147	22	9
unique_2091	528	735	2202	ENSP00000339157	74	295	444	2.37e-12	226	57	147	22	9
unique_2169	209	372	441	ENSP00000327801	272	433	509	9.30e-14	169	44	113	12	37
unique_2169	300	368	441	ENSP00000327801	17	86	509	3.84e-06	71	26	42	3	37
unique_2232	2136	2253	3156	ENSP00000344972	219	341	899	8.24e-04	128	37	76	15	4
unique_2232	2136	2253	3156	ENSP00000369198	249	371	1018	0.001	128	37	76	15	4
unique_2244	172	248	8641	ENSP00000423517	738	816	821	0.001	80	31	45	4	1
unique_2244	172	248	8641	ENSP00000352177	738	816	821	0.001	80	31	45	4	1
unique_2274	7	46	102	ENSP00000474709	411	450	479	4.78e-04	41	17	22	2	39
unique_2308	81	109	364	ENSP00000474709	412	440	479	6.64e-04	29	15	14	0	8
unique_2311	313	439	1291	ENSP00000414914	538	656	807	9.71e-05	132	31	83	18	10
unique_2311	311	410	1291	ENSP00000383977	840	941	1082	1.89e-04	107	30	65	12	8
unique_2311	386	450	1291	ENSP00000492290	358	413	533	0.002	65	18	38	9	5
unique_2311	372	410	1291	ENSP00000351995	645	683	886	0.002	39	13	26	0	3
unique_2313	350	454	598	ENSP00000241416	302	394	514	3.78e-04	111	30	57	24	18
unique_2313	361	460	598	ENSP00000408734	178	259	337	0.004	100	29	53	18	17
unique_2320	778	851	1355	ENSP00000328968	1412	1496	2017	0.001	85	20	54	11	5
unique_2325	286	588	642	ENSP00000318585	81	409	502	1.11e-13	347	84	201	62	47
unique_2325	327	609	642	ENSP00000422461	18	304	377	1.56e-08	315	72	183	60	44
unique_2325	436	609	642	ENSP00000402228	165	360	433	1.36e-05	203	48	119	36	27
unique_2341	502	651	1744	ENSP00000383977	776	942	1082	5.19e-06	170	47	100	23	9
unique_2341	505	782	1744	ENSP00000357493	1937	2233	2342	1.01e-05	322	71	182	69	16
unique_2341	502	764	1744	ENSP00000351995	522	819	886	2.75e-04	301	68	192	41	15
unique_2341	513	651	1744	ENSP00000408734	68	208	337	3.20e-04	144	38	98	8	11
unique_2341	1215	1264	1744	ENSP00000408734	225	272	337	0.002	50	23	25	2	11
unique_2341	1213	1260	1744	ENSP00000492290	400	459	533	0.003	61	25	22	14	3
unique_2374	194	380	3194	ENSP00000408734	68	260	337	5.89e-12	199	59	122	18	6
unique_2374	194	393	3194	ENSP00000414914	478	705	807	4.92e-11	234	61	133	40	6
unique_2374	181	394	3194	ENSP00000383977	775	1007	1082	8.32e-11	245	66	136	43	7
unique_2374	193	383	3194	ENSP00000357493	1944	2156	2342	4.20e-09	221	61	122	38	6
unique_2374	194	376	3194	ENSP00000492290	240	440	533	1.03e-08	217	57	110	50	6
unique_2374	299	385	3194	ENSP00000241416	314	406	514	7.17e-04	96	26	58	12	3
unique_2374	259	372	3194	ENSP00000442656	321	444	547	0.004	132	37	69	26	4
unique_2380	1	82	270	ENSP00000423517	719	804	821	1.31e-04	86	26	56	4	30
unique_2380	1	82	270	ENSP00000352177	719	804	821	1.31e-04	86	26	56	4	30
unique_2405	2	264	478	ENSP00000414914	464	745	807	8.98e-14	290	73	182	35	55
unique_2405	14	208	478	ENSP00000351995	535	734	886	3.55e-12	205	46	144	15	41
unique_2405	57	207	478	ENSP00000408734	108	256	337	9.81e-12	161	46	93	22	32
unique_2405	56	210	478	ENSP00000357493	1989	2151	2342	1.23e-09	165	42	111	12	32
unique_2405	58	264	478	ENSP00000383977	829	1046	1082	2.26e-09	225	51	149	25	43
unique_2405	82	208	478	ENSP00000492290	304	441	533	8.35e-07	146	37	82	27	27
unique_2405	129	208	478	ENSP00000241416	314	398	514	6.30e-04	87	24	54	9	17
unique_2405	82	208	478	ENSP00000442656	318	455	547	0.005	143	35	87	21	27
unique_2407	8	198	296	ENSP00000408734	67	261	337	4.66e-19	205	64	117	24	65
unique_2407	9	214	296	ENSP00000414914	478	708	807	8.51e-14	235	64	138	33	70
unique_2407	2	195	296	ENSP00000383977	782	990	1082	5.85e-13	215	58	130	27	66
unique_2407	7	207	296	ENSP00000351995	531	748	886	1.04e-11	219	53	147	19	68
unique_2407	1	209	296	ENSP00000492290	232	455	533	1.55e-10	236	68	129	39	71
unique_2407	45	230	296	ENSP00000241416	267	428	514	1.15e-08	192	46	110	36	63
unique_2407	9	209	296	ENSP00000357493	1945	2165	2342	1.32e-08	224	58	140	26	68
unique_2407	120	237	296	ENSP00000442656	372	504	547	4.73e-05	143	38	70	35	40
unique_2410	2	199	282	ENSP00000414914	471	690	807	1.75e-16	221	55	142	24	70
unique_2410	7	203	282	ENSP00000351995	531	741	886	6.88e-15	212	48	148	16	70
unique_2410	9	198	282	ENSP00000408734	68	258	337	9.78e-14	193	49	139	5	67
unique_2410	7	254	282	ENSP00000383977	785	1046	1082	1.22e-12	264	56	190	18	88
unique_2410	9	197	282	ENSP00000492290	240	441	533	3.81e-11	212	51	128	33	67
unique_2410	1	249	282	ENSP00000357493	1937	2201	2342	1.87e-08	268	54	192	22	88
unique_2410	49	198	282	ENSP00000241416	234	399	514	2.40e-08	166	43	107	16	53
unique_2410	124	197	282	ENSP00000442656	372	455	547	4.90e-06	84	26	48	10	26
unique_2411	130	469	1820	ENSP00000437073	407	673	2055	1.55e-23	348	97	162	89	35
unique_2411	656	943	1820	ENSP00000437073	806	1137	2055	1.48e-10	340	83	197	60	35
unique_2411	130	469	1820	ENSP00000434228	407	673	2040	1.63e-23	348	97	162	89	35
unique_2411	656	943	1820	ENSP00000434228	806	1137	2040	1.44e-10	340	83	197	60	35
unique_2435	406	477	943	ENSP00000287169	106	177	716	1.13e-17	72	30	42	0	8
unique_2440	333	391	1076	ENSP00000411023	130	185	294	2.35e-08	60	26	29	5	15
unique_2440	904	961	1076	ENSP00000411023	130	183	294	5.91e-05	58	22	32	4	15
unique_2440	374	433	1076	ENSP00000411023	130	185	294	2.75e-04	61	22	33	6	15
unique_2440	333	391	1076	ENSP00000394193	130	185	294	2.35e-08	60	26	29	5	15
unique_2440	904	961	1076	ENSP00000394193	130	183	294	5.91e-05	58	22	32	4	15
unique_2440	374	433	1076	ENSP00000394193	130	185	294	2.75e-04	61	22	33	6	15
unique_2440	314	390	1076	ENSP00000385639	101	177	274	3.58e-07	82	31	41	10	13
unique_2440	374	426	1076	ENSP00000385639	123	172	274	8.62e-04	54	19	30	5	13
unique_2440	778	803	1076	ENSP00000385639	152	177	274	0.008	26	15	11	0	13
unique_2440	876	907	1076	ENSP00000383279	432	465	1375	7.16e-05	34	18	14	2	3
unique_2440	876	907	1076	ENSP00000386147	504	537	1319	7.49e-05	34	18	14	2	3
unique_2440	291	391	1076	ENSP00000371636	710	783	877	7.63e-05	106	34	35	37	13
unique_2440	389	433	1076	ENSP00000371636	737	783	877	0.010	48	20	24	4	13
unique_2490	273	367	2965	ENSP00000423517	728	814	821	1.76e-04	95	27	60	8	3
unique_2490	273	367	2965	ENSP00000352177	728	814	821	1.76e-04	95	27	60	8	3
unique_2514	764	886	2519	ENSP00000423517	725	820	821	1.97e-04	126	38	55	33	5
unique_2514	764	886	2519	ENSP00000352177	725	820	821	1.97e-04	126	38	55	33	5
unique_2538	30	84	177	ENSP00000475084	588	644	1549	0.005	58	22	32	4	31
unique_2541	2	268	1405	ENSP00000414914	471	764	807	4.74e-20	299	78	184	37	19
unique_2541	6	207	1405	ENSP00000408734	65	268	337	1.28e-16	212	67	127	18	14
unique_2541	5	216	1405	ENSP00000351995	529	756	886	2.54e-14	231	56	153	22	15
unique_2541	8	243	1405	ENSP00000383977	786	1039	1082	1.40e-13	264	71	155	38	17
unique_2541	1	250	1405	ENSP00000357493	1937	2206	2342	6.53e-12	283	70	167	46	18
unique_2541	1	194	1405	ENSP00000492290	232	440	533	2.28e-11	222	61	120	41	14
unique_2541	26	194	1405	ENSP00000241416	213	397	514	1.06e-06	192	47	115	30	12
unique_2541	72	194	1405	ENSP00000442656	315	454	547	1.63e-06	143	38	82	23	9
unique_2557	191	224	817	ENSP00000474709	411	445	479	0.006	35	16	18	1	4
unique_2563	1074	1147	1151	ENSP00000344998	124	205	342	0.009	85	30	41	14	6
unique_2564	76	142	931	ENSP00000296452	2941	3000	3927	0.008	67	24	36	7	7
unique_2569	301	412	544	ENSP00000432041	371	484	919	3.87e-04	116	33	77	6	21
unique_2569	301	412	544	ENSP00000354907	371	484	940	4.12e-04	116	33	77	6	21
unique_2569	301	412	544	ENSP00000437327	270	383	862	4.32e-04	116	33	77	6	21
unique_2569	301	412	544	ENSP00000436543	371	484	934	4.53e-04	116	33	77	6	21
unique_2569	301	412	544	ENSP00000434672	48	161	617	5.25e-04	116	33	77	6	21
unique_2570	147	199	221	ENSP00000475084	828	880	1549	0.002	53	17	36	0	24
unique_2573	67	523	1170	ENSP00000434228	359	840	2040	5.64e-30	498	120	321	57	39
unique_2573	67	523	1170	ENSP00000437073	359	840	2055	5.80e-30	498	120	321	57	39
unique_2587	211	347	415	ENSP00000328968	547	690	2017	0.004	147	40	94	13	33
unique_2602	110	193	1497	ENSP00000383977	785	871	1082	1.38e-04	87	29	55	3	6
unique_2602	130	201	1497	ENSP00000357493	1969	2040	2342	8.97e-04	72	22	50	0	5
unique_2602	486	552	1497	ENSP00000408734	206	271	337	0.006	70	23	40	7	4
unique_2657	370	805	1559	ENSP00000495751	44	493	600	6.12e-80	460	150	276	34	28
unique_2657	370	805	1559	ENSP00000496697	44	493	600	6.12e-80	460	150	276	34	28
unique_2657	370	805	1559	ENSP00000495900	44	493	600	6.12e-80	460	150	276	34	28
unique_2657	370	805	1559	ENSP00000494778	44	493	600	6.12e-80	460	150	276	34	28
unique_2657	370	821	1559	ENSP00000479597	60	545	621	9.09e-80	494	163	281	50	29
unique_2688	1148	1699	2662	ENSP00000434228	1248	1835	2040	1.34e-04	630	167	343	120	22
unique_2688	1184	1721	2662	ENSP00000434228	1407	1930	2040	0.007	571	130	361	80	22
unique_2688	1148	1699	2662	ENSP00000437073	1248	1835	2055	1.91e-04	630	167	343	120	25
unique_2688	1184	1806	2662	ENSP00000437073	1407	2022	2055	0.003	666	151	422	93	25
unique_2718	205	332	1742	ENSP00000383977	794	944	1082	3.77e-08	151	36	92	23	7
unique_2718	231	337	1742	ENSP00000414914	522	645	807	9.88e-06	124	28	79	17	6
unique_2718	297	333	1742	ENSP00000408734	175	211	337	1.02e-04	37	17	20	0	2
unique_2718	214	334	1742	ENSP00000351995	553	688	886	2.11e-04	136	30	91	15	7
unique_2718	212	334	1742	ENSP00000357493	1971	2103	2342	6.13e-04	143	37	76	30	7
unique_2726	70	325	2020	ENSP00000408734	68	331	337	1.13e-28	270	85	165	20	13
unique_2726	68	327	2020	ENSP00000357493	1943	2212	2342	1.86e-18	295	86	149	60	13
unique_2726	66	254	2020	ENSP00000383977	783	990	1082	1.94e-13	213	60	124	29	9
unique_2726	69	271	2020	ENSP00000241416	197	413	514	7.99e-13	222	61	137	24	10
unique_2726	70	254	2020	ENSP00000351995	533	735	886	1.56e-12	210	61	117	32	9
unique_2726	70	252	2020	ENSP00000492290	240	440	533	4.99e-12	203	56	125	22	9
unique_2726	70	332	2020	ENSP00000414914	478	756	807	5.70e-12	297	70	175	52	13
unique_2726	61	252	2020	ENSP00000442656	204	454	547	1.64e-08	256	64	123	69	10
unique_2738	596	665	685	ENSP00000287169	105	177	716	1.28e-12	73	23	47	3	10
unique_2771	213	463	558	ENSP00000408734	27	259	337	7.05e-06	263	65	156	42	45
unique_2771	247	482	558	ENSP00000414914	472	706	807	1.11e-05	258	61	152	45	42
unique_2771	236	460	558	ENSP00000492290	225	440	533	2.92e-04	244	61	136	47	40
unique_2771	390	460	558	ENSP00000442656	372	454	547	0.002	83	23	48	12	13
unique_2772	158	408	503	ENSP00000408734	27	259	337	5.75e-06	262	63	159	40	50
unique_2772	192	427	503	ENSP00000414914	472	706	807	5.90e-06	256	61	154	41	47
unique_2772	335	405	503	ENSP00000442656	372	454	547	7.23e-04	86	25	43	18	14
unique_2772	295	405	503	ENSP00000492290	317	440	533	0.001	128	33	74	21	22
unique_2809	104	269	323	ENSP00000351995	641	791	886	3.81e-07	168	41	108	19	51
unique_2809	6	215	323	ENSP00000414914	470	698	807	4.38e-06	242	55	142	45	65
unique_2809	11	211	323	ENSP00000408734	65	261	337	4.55e-06	210	54	134	22	62
unique_2809	92	153	323	ENSP00000383977	883	944	1082	2.51e-04	65	22	37	6	19
unique_2810	678	977	2568	ENSP00000402673	231	522	639	2.35e-07	308	73	211	24	17
unique_2810	577	1020	2568	ENSP00000402673	5	421	639	2.00e-06	457	92	312	53	17
unique_2810	678	977	2568	ENSP00000185942	302	593	710	7.21e-07	308	73	211	24	18
unique_2810	564	1020	2568	ENSP00000185942	63	492	710	4.32e-06	470	93	324	53	18
unique_2810	754	981	2568	ENSP00000437073	1737	1952	2055	0.008	242	63	139	40	9
unique_2828	752	930	934	ENSP00000357493	2055	2212	2342	5.78e-18	181	58	98	25	31
unique_2828	530	636	934	ENSP00000357493	1938	2042	2342	5.81e-07	113	30	69	14	31
unique_2828	721	931	934	ENSP00000414914	566	752	807	2.55e-17	219	66	113	40	41
unique_2828	459	626	934	ENSP00000414914	397	567	807	3.92e-04	177	50	112	15	41
unique_2828	749	932	934	ENSP00000383977	900	1054	1082	6.07e-17	187	55	97	35	25
unique_2828	581	628	934	ENSP00000383977	825	873	1082	7.03e-04	49	19	29	1	25
unique_2828	742	860	934	ENSP00000408734	159	258	337	4.39e-15	119	42	58	19	22
unique_2828	537	626	934	ENSP00000408734	68	150	337	0.002	90	25	58	7	22
unique_2828	732	934	934	ENSP00000351995	623	801	886	3.31e-14	206	56	120	30	22
unique_2828	734	917	934	ENSP00000241416	278	469	514	4.78e-10	217	65	94	58	20
unique_2828	733	932	934	ENSP00000492290	317	526	533	4.02e-08	226	58	126	42	32
unique_2828	530	626	934	ENSP00000492290	233	321	533	3.51e-04	101	26	59	16	32
unique_2828	749	927	934	ENSP00000442656	347	535	547	4.40e-07	205	55	108	42	30
unique_2828	508	612	934	ENSP00000442656	189	276	547	0.009	106	30	57	19	30
unique_2848	302	478	1542	ENSP00000408734	104	269	337	4.87e-13	186	51	106	29	11
unique_2848	296	469	1542	ENSP00000383977	825	994	1082	4.89e-09	196	54	94	48	11
unique_2848	290	471	1542	ENSP00000414914	506	696	807	3.95e-08	211	57	105	49	12
unique_2848	306	466	1542	ENSP00000357493	1990	2149	2342	1.74e-06	176	42	103	31	10
unique_2848	332	465	1542	ENSP00000492290	305	440	533	8.49e-06	152	45	73	34	9
unique_2848	332	500	1542	ENSP00000241416	263	430	514	3.70e-05	186	49	102	35	11
unique_2848	378	463	1542	ENSP00000442656	372	452	547	0.001	95	31	41	23	6
unique_2870	1459	1569	1598	ENSP00000344972	220	333	899	0.006	114	27	84	3	7
unique_2870	1459	1569	1598	ENSP00000369198	250	363	1018	0.009	114	27	84	3	7
unique_2876	667	1085	1230	ENSP00000446769	65	498	569	4.06e-89	450	195	208	47	34
unique_2923	2343	2472	2492	ENSP00000423517	700	815	821	2.16e-04	131	39	76	16	5
unique_2923	2343	2472	2492	ENSP00000352177	700	815	821	2.16e-04	131	39	76	16	5
unique_2933	159	299	470	ENSP00000287169	106	219	716	3.36e-19	141	50	64	27	30
unique_2958	574	813	822	ENSP00000353731	512	742	767	1.67e-04	249	58	164	27	29
unique_2978	750	981	1007	ENSP00000383977	786	1046	1082	2.17e-07	274	65	154	55	23
unique_2978	744	982	1007	ENSP00000414914	471	746	807	1.70e-06	295	70	150	75	24
unique_2978	867	940	1007	ENSP00000241416	318	399	514	0.006	84	26	46	12	7
unique_3005	164	288	1872	ENSP00000329380	95	220	653	8.47e-05	131	43	77	11	7
unique_3005	161	274	1872	ENSP00000329380	70	157	653	0.003	116	36	50	30	7
unique_3046	87	164	240	ENSP00000344972	232	336	899	3.77e-04	105	30	48	27	33
unique_3046	87	164	240	ENSP00000369198	262	366	1018	5.42e-04	105	30	48	27	33
unique_3046	90	172	240	ENSP00000453302	692	775	825	0.007	92	29	46	17	35
unique_3051	251	476	553	ENSP00000414914	472	688	807	4.38e-05	245	51	147	47	41
unique_3051	249	449	553	ENSP00000442656	205	425	547	1.44e-04	232	53	137	42	36
unique_3051	252	472	553	ENSP00000408734	63	253	337	0.006	232	51	129	52	40
unique_3080	1482	1566	2779	ENSP00000344972	236	322	899	0.002	90	26	56	8	3
unique_3099	3975	4568	4919	ENSP00000437073	1415	1982	2055	8.67e-04	618	136	408	74	12
unique_3099	4595	4697	4919	ENSP00000402673	205	311	639	0.004	112	29	69	14	2
unique_3099	4595	4697	4919	ENSP00000185942	276	382	710	0.005	112	29	69	14	2
unique_3100	681	923	993	ENSP00000357493	1937	2199	2342	7.14e-14	275	71	160	44	24
unique_3100	678	872	993	ENSP00000383977	776	989	1082	1.86e-13	214	51	144	19	20
unique_3100	689	877	993	ENSP00000408734	68	261	337	2.69e-13	201	60	122	19	19
unique_3100	660	891	993	ENSP00000414914	447	709	807	2.79e-12	264	70	161	33	23
unique_3100	667	871	993	ENSP00000351995	513	733	886	1.24e-11	226	60	140	26	21
unique_3100	681	871	993	ENSP00000492290	232	440	533	3.06e-10	213	60	127	26	19
unique_3100	756	871	993	ENSP00000241416	263	397	514	1.15e-07	135	40	76	19	12
unique_3100	756	850	993	ENSP00000442656	319	427	547	1.31e-05	110	31	63	16	10
unique_3129	76	284	566	ENSP00000357493	1936	2160	2342	1.45e-14	229	59	146	24	37
unique_3129	76	288	566	ENSP00000351995	524	749	886	2.01e-12	234	62	143	29	38
unique_3129	84	298	566	ENSP00000383977	786	1019	1082	2.54e-12	242	68	139	35	38
unique_3129	76	282	566	ENSP00000414914	469	697	807	1.36e-11	235	62	139	34	37
unique_3129	73	283	566	ENSP00000408734	50	266	337	1.24e-10	223	52	153	18	37
unique_3129	71	273	566	ENSP00000492290	226	440	533	8.13e-08	228	52	138	38	36
unique_3129	51	271	566	ENSP00000442656	178	452	547	5.39e-04	288	67	141	80	39
unique_3154	754	854	1157	ENSP00000408734	173	273	337	1.81e-11	104	34	64	6	9
unique_3154	737	898	1157	ENSP00000414914	586	746	807	3.20e-08	171	42	110	19	14
unique_3154	718	897	1157	ENSP00000383977	855	1046	1082	8.82e-08	199	52	121	26	16
unique_3154	719	892	1157	ENSP00000357493	2017	2201	2342	1.94e-07	191	47	121	23	15
unique_3154	760	853	1157	ENSP00000241416	314	413	514	1.49e-04	103	29	62	12	8
unique_3156	116	250	782	ENSP00000414914	579	709	807	7.55e-09	140	41	85	14	17
unique_3156	149	235	782	ENSP00000408734	175	261	337	3.52e-08	90	32	52	6	11
unique_3156	153	227	782	ENSP00000241416	314	395	514	2.69e-05	84	28	45	11	10
unique_3160	81	320	536	ENSP00000357493	1945	2199	2342	1.29e-16	260	72	163	25	45
unique_3160	79	283	536	ENSP00000408734	66	272	337	2.30e-16	212	60	140	12	38
unique_3160	81	327	536	ENSP00000383977	787	1046	1082	2.73e-15	267	73	167	27	46
unique_3160	79	297	536	ENSP00000351995	531	764	886	7.03e-14	240	64	149	27	41
unique_3160	42	289	536	ENSP00000414914	445	710	807	1.36e-13	277	70	167	40	46
unique_3160	71	265	536	ENSP00000492290	230	438	533	2.63e-12	224	61	119	44	36
unique_3160	123	283	536	ENSP00000241416	234	413	514	4.64e-08	186	51	104	31	30
unique_3160	149	265	536	ENSP00000442656	320	452	547	6.78e-07	138	39	73	26	22
unique_3209	2280	2388	2576	ENSP00000423517	724	820	821	2.65e-05	109	30	67	12	8
unique_3209	2310	2400	2576	ENSP00000423517	729	820	821	4.84e-05	95	33	55	7	8
unique_3209	1089	1165	2576	ENSP00000423517	724	806	821	1.73e-04	85	29	46	10	8
unique_3209	1090	1161	2576	ENSP00000423517	747	820	821	8.64e-04	76	26	44	6	8
unique_3209	2306	2419	2576	ENSP00000423517	698	820	821	0.004	125	35	77	13	8
unique_3209	2280	2388	2576	ENSP00000352177	724	820	821	2.65e-05	109	30	67	12	8
unique_3209	2310	2400	2576	ENSP00000352177	729	820	821	4.84e-05	95	33	55	7	8
unique_3209	1089	1165	2576	ENSP00000352177	724	806	821	1.73e-04	85	29	46	10	8
unique_3209	1090	1161	2576	ENSP00000352177	747	820	821	8.64e-04	76	26	44	6	8
unique_3209	2306	2419	2576	ENSP00000352177	698	820	821	0.004	125	35	77	13	8
unique_3209	1126	1180	2576	ENSP00000344972	256	326	899	0.002	71	25	30	16	2
unique_3209	1126	1180	2576	ENSP00000369198	286	356	1018	0.002	71	25	30	16	2
unique_3229	178	549	574	ENSP00000271651	30	326	330	4.82e-17	387	93	189	105	65
unique_3246	70	273	320	ENSP00000402576	367	565	1186	0.007	213	56	134	23	64
unique_3250	5076	5228	7564	ENSP00000344972	220	376	899	0.009	157	36	117	4	2
unique_3256	38	303	575	ENSP00000351995	529	798	886	2.91e-07	293	68	175	50	46
unique_3256	38	256	575	ENSP00000414914	474	721	807	7.54e-07	257	58	152	47	38
unique_3256	143	235	575	ENSP00000408734	175	259	337	1.30e-04	93	27	58	8	16
unique_3256	121	181	575	ENSP00000383977	887	944	1082	0.004	61	18	40	3	11
unique_3259	2733	2888	3568	ENSP00000414914	594	754	807	1.43e-11	169	50	98	21	4
unique_3259	2741	2841	3568	ENSP00000408734	172	270	337	2.25e-10	104	39	57	8	3
unique_3259	2726	2881	3568	ENSP00000383977	891	1049	1082	8.31e-08	169	48	98	23	4
unique_3259	2660	2823	3568	ENSP00000351995	571	728	886	1.34e-07	170	46	106	18	5
unique_3259	2741	2824	3568	ENSP00000241416	297	393	514	7.62e-07	97	37	47	13	2
unique_3259	2728	2824	3568	ENSP00000492290	326	436	533	3.05e-06	115	34	59	22	3
unique_3259	2661	2890	3568	ENSP00000357493	1987	2216	2342	3.13e-06	266	65	129	72	6
unique_3259	2728	2824	3568	ENSP00000442656	340	450	547	1.23e-05	111	36	61	14	3
unique_3263	753	1147	1564	ENSP00000263980	136	517	816	7.89e-44	401	126	250	25	25
unique_3263	784	1123	1564	ENSP00000422983	114	450	826	1.27e-41	348	109	220	19	22
unique_3287	1534	1732	2132	ENSP00000351995	529	742	886	4.69e-14	219	56	138	25	9
unique_3287	1538	1732	2132	ENSP00000357493	1945	2157	2342	8.90e-14	217	60	131	26	9
unique_3287	1535	1727	2132	ENSP00000408734	65	259	337	1.88e-11	201	58	129	14	9
unique_3287	1559	1732	2132	ENSP00000414914	506	696	807	2.10e-10	199	51	115	33	8
unique_3287	1525	1794	2132	ENSP00000492290	227	510	533	9.64e-09	300	78	176	46	13
unique_3287	1579	1722	2132	ENSP00000383977	829	986	1082	9.28e-08	163	45	94	24	7
unique_3287	79	178	2132	ENSP00000475084	822	918	1549	2.98e-06	100	28	69	3	5
unique_3287	1536	1724	2132	ENSP00000241416	196	397	514	5.42e-06	214	55	122	37	9
unique_3287	1600	1726	2132	ENSP00000442656	315	456	547	1.11e-04	150	43	76	31	6
unique_3288	125	186	339	ENSP00000385639	123	179	274	0.003	64	24	31	9	18
unique_3288	143	174	339	ENSP00000383279	952	984	1375	0.008	33	14	18	1	9
unique_3288	143	171	339	ENSP00000383279	191	221	1375	0.009	31	14	15	2	9
unique_3288	143	174	339	ENSP00000386147	896	928	1319	0.008	33	14	18	1	9
unique_3288	143	171	339	ENSP00000386147	263	293	1319	0.009	31	14	15	2	9
unique_3294	170	239	806	ENSP00000414914	586	642	807	5.99e-05	70	24	33	13	9
unique_3294	187	237	806	ENSP00000408734	173	210	337	0.002	51	18	20	13	6
unique_3322	316	426	6072	ENSP00000423517	723	818	821	1.27e-07	111	36	60	15	2
unique_3322	341	447	6072	ENSP00000423517	725	816	821	1.46e-04	110	37	52	21	2
unique_3322	316	426	6072	ENSP00000352177	723	818	821	1.27e-07	111	36	60	15	2
unique_3322	341	447	6072	ENSP00000352177	725	816	821	1.46e-04	110	37	52	21	2
unique_3322	332	447	6072	ENSP00000344972	191	333	899	2.95e-06	143	41	75	27	2
unique_3322	326	437	6072	ENSP00000344972	221	346	899	4.03e-06	127	39	72	16	2
unique_3322	332	447	6072	ENSP00000369198	221	363	1018	4.05e-06	143	41	75	27	2
unique_3322	326	437	6072	ENSP00000369198	251	376	1018	5.22e-06	127	39	72	16	2
unique_3363	9	191	385	ENSP00000414914	523	690	807	5.29e-15	189	49	113	27	48
unique_3363	11	251	385	ENSP00000383977	829	1048	1082	1.89e-12	249	63	149	37	63
unique_3363	108	188	385	ENSP00000408734	174	256	337	5.31e-12	84	34	46	4	21
unique_3363	78	248	385	ENSP00000351995	612	790	886	1.26e-10	186	45	119	22	44
unique_3363	3	258	385	ENSP00000357493	1983	2215	2342	3.88e-10	266	63	160	43	66
unique_3363	107	188	385	ENSP00000492290	340	440	533	3.16e-09	102	32	49	21	21
unique_3363	81	188	385	ENSP00000442656	327	454	547	1.03e-08	131	40	65	26	28
unique_3363	104	188	385	ENSP00000241416	305	397	514	2.06e-08	94	32	52	10	22
unique_3372	16	54	265	ENSP00000344972	87	125	899	0.006	39	16	23	0	15
unique_3372	16	54	265	ENSP00000369198	117	155	1018	0.006	39	16	23	0	15
unique_3390	10	70	228	ENSP00000357145	127	194	322	0.001	68	25	36	7	27
unique_3390	10	70	228	ENSP00000357149	127	194	389	0.001	68	25	36	7	27
unique_3414	60	167	176	ENSP00000475084	823	932	1549	4.66e-08	111	28	79	4	61
unique_3431	170	311	492	ENSP00000383977	855	1008	1082	3.56e-11	159	39	98	22	29
unique_3431	199	313	492	ENSP00000414914	596	709	807	9.74e-11	118	34	77	7	23
unique_3431	205	298	492	ENSP00000408734	172	262	337	3.52e-10	97	37	51	9	19
unique_3431	172	298	492	ENSP00000241416	265	403	514	3.90e-09	147	45	74	28	26
unique_3431	172	293	492	ENSP00000357493	2018	2149	2342	1.08e-08	135	40	79	16	25
unique_3431	172	308	492	ENSP00000351995	609	750	886	2.15e-08	146	37	96	13	28
unique_3431	169	298	492	ENSP00000442656	318	460	547	1.63e-07	149	41	83	25	26
unique_3431	169	288	492	ENSP00000492290	304	436	533	6.90e-07	139	39	75	25	24
unique_3432	26	145	347	ENSP00000371636	697	839	877	1.33e-06	146	42	75	29	46
unique_3432	118	183	347	ENSP00000371636	699	778	877	1.29e-05	80	27	39	14	46
unique_3432	128	188	347	ENSP00000385639	123	179	274	2.02e-05	62	23	33	6	18
unique_3432	192	287	347	ENSP00000386147	513	605	1319	2.26e-05	97	29	63	5	36
unique_3432	147	176	347	ENSP00000386147	897	928	1319	0.005	32	15	15	2	36
unique_3432	192	287	347	ENSP00000383279	441	533	1375	2.70e-05	97	29	63	5	36
unique_3432	147	176	347	ENSP00000383279	953	984	1375	0.006	32	15	15	2	36
unique_3432	128	183	347	ENSP00000411023	130	180	294	2.37e-04	56	20	31	5	16
unique_3432	128	183	347	ENSP00000394193	130	180	294	2.37e-04	56	20	31	5	16
unique_3433	80	329	400	ENSP00000357493	1939	2200	2342	2.63e-13	271	79	162	30	63
unique_3433	85	274	400	ENSP00000408734	68	259	337	1.67e-12	197	51	134	12	48
unique_3433	77	291	400	ENSP00000383977	778	1010	1082	6.76e-11	236	55	157	24	54
unique_3433	82	332	400	ENSP00000492290	237	515	533	3.01e-10	289	71	170	48	63
unique_3433	86	271	400	ENSP00000241416	199	397	514	1.72e-08	208	56	121	31	47
unique_3433	69	283	400	ENSP00000442656	198	466	547	1.74e-07	280	69	135	76	54
unique_3435	1898	2003	2014	ENSP00000414914	658	759	807	5.55e-06	107	28	73	6	5
unique_3435	1900	1988	2014	ENSP00000357493	2121	2205	2342	1.73e-04	91	28	55	8	4
unique_3435	1900	1998	2014	ENSP00000383977	961	1055	1082	0.001	100	29	65	6	5
unique_3437	23	239	404	ENSP00000357493	1936	2159	2342	1.81e-15	237	63	141	33	54
unique_3437	23	240	404	ENSP00000351995	524	749	886	1.32e-11	235	58	151	26	54
unique_3437	23	234	404	ENSP00000414914	469	697	807	1.60e-10	241	55	145	41	52
unique_3437	31	234	404	ENSP00000383977	786	998	1082	1.53e-09	226	52	139	35	50
unique_3437	29	228	404	ENSP00000408734	65	259	337	2.66e-08	206	47	142	17	50
unique_3437	44	223	404	ENSP00000241416	199	395	514	9.30e-05	205	46	126	33	45
unique_3437	106	223	404	ENSP00000442656	319	452	547	2.99e-04	138	32	82	24	29
unique_3437	13	281	404	ENSP00000492290	224	514	533	0.006	316	68	176	72	67
unique_3487	52	245	581	ENSP00000408734	64	259	337	3.75e-18	212	63	115	34	33
unique_3487	51	249	581	ENSP00000383977	782	995	1082	6.45e-18	218	62	133	23	34
unique_3487	54	255	581	ENSP00000414914	476	700	807	7.46e-15	228	60	139	29	35
unique_3487	17	252	581	ENSP00000357493	1904	2158	2342	8.04e-14	256	65	170	21	41
unique_3487	54	240	581	ENSP00000492290	238	438	533	1.50e-12	217	59	112	46	32
unique_3487	55	244	581	ENSP00000241416	197	399	514	4.63e-12	214	63	116	35	33
unique_3487	45	240	581	ENSP00000351995	520	731	886	1.06e-10	218	53	137	28	34
unique_3487	37	240	581	ENSP00000442656	197	452	547	3.88e-10	271	65	124	82	35
unique_3521	46	106	150	ENSP00000408741	125	173	799	0.001	61	23	26	12	41
unique_3571	574	700	942	ENSP00000287169	53	169	716	2.22e-19	128	45	71	12	13
unique_3591	1734	1813	2555	ENSP00000402673	231	321	639	0.002	91	28	52	11	3
unique_3595	566	811	1516	ENSP00000327801	237	470	509	7.71e-26	250	72	158	20	62
unique_3595	1378	1499	1516	ENSP00000327801	353	470	509	1.54e-18	124	44	72	8	62
unique_3595	840	991	1516	ENSP00000327801	28	175	509	1.32e-17	153	54	93	6	62
unique_3595	961	1083	1516	ENSP00000327801	353	471	509	4.81e-16	125	43	74	8	62
unique_3595	1100	1222	1516	ENSP00000327801	353	471	509	4.81e-16	125	43	74	8	62
unique_3595	1239	1361	1516	ENSP00000327801	353	471	509	4.81e-16	125	43	74	8	62
unique_3595	978	1130	1516	ENSP00000327801	27	175	509	2.46e-14	154	47	101	6	62
unique_3595	1117	1269	1516	ENSP00000327801	27	175	509	2.46e-14	154	47	101	6	62
unique_3595	1256	1408	1516	ENSP00000327801	27	175	509	2.46e-14	154	47	101	6	62
unique_3595	1395	1495	1516	ENSP00000327801	27	125	509	7.00e-13	102	34	64	4	62
unique_3595	722	856	1516	ENSP00000327801	42	164	509	1.61e-11	136	42	80	14	62
unique_3595	840	944	1516	ENSP00000327801	371	471	509	6.95e-11	107	36	63	8	62
unique_3595	725	819	1516	ENSP00000262455	50	144	407	1.99e-08	95	24	71	0	41
unique_3595	836	951	1516	ENSP00000262455	29	144	407	6.04e-08	116	25	91	0	41
unique_3595	1404	1499	1516	ENSP00000262455	41	136	407	2.78e-07	96	22	74	0	41
unique_3595	987	1090	1516	ENSP00000262455	41	144	407	8.58e-06	104	21	83	0	41
unique_3595	1126	1229	1516	ENSP00000262455	41	144	407	8.58e-06	104	21	83	0	41
unique_3595	1265	1368	1516	ENSP00000262455	41	144	407	8.58e-06	104	21	83	0	41
unique_3607	449	808	2287	ENSP00000422983	113	454	826	2.08e-18	366	87	249	30	16
unique_3607	446	800	2287	ENSP00000263980	156	498	816	7.31e-18	383	91	224	68	16
unique_3614	70	269	542	ENSP00000408734	68	259	337	2.04e-09	207	54	131	22	37
unique_3614	97	273	542	ENSP00000357493	1977	2156	2342	1.87e-06	189	48	120	21	33
unique_3614	123	289	542	ENSP00000383977	839	1012	1082	3.03e-05	185	49	107	29	31
unique_3614	123	275	542	ENSP00000414914	535	697	807	1.05e-04	173	46	97	30	28
unique_3661	86	227	493	ENSP00000408734	119	261	337	4.14e-07	147	40	98	9	29
unique_3661	65	222	493	ENSP00000241416	244	397	514	1.82e-06	166	48	98	20	32
unique_3661	15	283	493	ENSP00000383977	778	1041	1082	7.59e-06	293	69	171	53	55
unique_3661	24	283	493	ENSP00000414914	476	740	807	1.19e-05	283	63	179	41	53
unique_3661	99	220	493	ENSP00000492290	303	438	533	2.09e-05	137	32	89	16	25
unique_3661	99	220	493	ENSP00000442656	317	452	547	8.63e-05	139	37	82	20	25
unique_3661	138	220	493	ENSP00000351995	650	731	886	0.001	83	21	61	1	17
unique_3662	370	596	1213	ENSP00000357156	149	347	348	2.82e-19	228	65	133	30	20
unique_3662	370	611	1213	ENSP00000357156	35	252	348	3.30e-10	252	66	142	44	20
unique_3662	369	599	1213	ENSP00000352071	169	370	1157	3.79e-15	233	69	131	33	21
unique_3662	370	594	1213	ENSP00000352071	837	1028	1157	2.75e-08	239	61	117	61	21
unique_3662	364	594	1213	ENSP00000352071	588	818	1157	6.26e-08	256	62	144	50	21
unique_3662	364	612	1213	ENSP00000352071	271	486	1157	1.99e-07	254	62	149	43	21
unique_3662	364	601	1213	ENSP00000352071	56	265	1157	2.40e-07	241	57	150	34	21
unique_3662	364	526	1213	ENSP00000352071	483	624	1157	6.58e-07	170	45	90	35	21
unique_3662	482	607	1213	ENSP00000352071	51	163	1157	1.00e-06	129	40	70	19	21
unique_3662	364	478	1213	ENSP00000352071	934	1037	1157	3.28e-06	115	36	68	11	21
unique_3704	440	543	630	ENSP00000408734	158	260	337	3.28e-07	110	34	63	13	17
unique_3704	293	540	630	ENSP00000414914	457	688	807	1.11e-06	273	57	150	66	39
unique_3704	461	539	630	ENSP00000241416	314	397	514	1.44e-04	85	26	52	7	13
unique_3704	464	537	630	ENSP00000492290	357	438	533	3.41e-04	82	21	53	8	12
unique_3704	464	537	630	ENSP00000442656	371	452	547	5.76e-04	82	24	50	8	12
unique_3704	447	543	630	ENSP00000383977	899	999	1082	0.002	110	27	61	22	15
unique_3726	383	454	2495	ENSP00000423517	739	818	821	0.002	80	23	49	8	3
unique_3726	383	454	2495	ENSP00000352177	739	818	821	0.002	80	23	49	8	3
unique_3748	8	84	533	ENSP00000328968	1236	1317	2017	4.50e-04	82	28	49	5	14
unique_3760	568	978	1604	ENSP00000353857	210	631	792	5.91e-24	459	106	268	85	26
unique_3777	133	333	603	ENSP00000408734	67	272	337	1.52e-18	209	62	136	11	33
unique_3777	122	378	603	ENSP00000383977	774	1047	1082	6.15e-15	281	82	168	31	43
unique_3777	134	339	603	ENSP00000357493	1945	2171	2342	1.88e-12	233	62	138	33	34
unique_3777	132	369	603	ENSP00000351995	531	805	886	1.21e-10	283	68	162	53	39
unique_3777	132	375	603	ENSP00000414914	476	743	807	6.57e-10	276	69	167	40	40
unique_3777	131	315	603	ENSP00000492290	237	438	533	4.90e-06	212	55	120	37	31
unique_3777	197	315	603	ENSP00000442656	318	452	547	1.16e-05	141	41	72	28	20
unique_3777	240	317	603	ENSP00000241416	314	397	514	2.78e-05	90	28	44	18	13
unique_3777	449	537	603	ENSP00000475084	802	892	1549	8.75e-05	91	26	63	2	15
unique_3785	1949	2137	2594	ENSP00000272367	161	371	590	0.002	211	50	139	22	7
unique_3829	1041	1233	1476	ENSP00000408734	67	259	337	1.56e-18	198	57	131	10	13
unique_3829	1042	1288	1476	ENSP00000357493	1945	2205	2342	3.25e-18	267	74	167	26	17
unique_3829	1038	1289	1476	ENSP00000383977	783	1046	1082	6.03e-17	271	74	171	26	17
unique_3829	1036	1289	1476	ENSP00000414914	472	745	807	1.77e-16	279	67	182	30	17
unique_3829	1007	1266	1476	ENSP00000351995	489	782	886	3.57e-13	299	72	183	44	18
unique_3829	1029	1246	1476	ENSP00000492290	227	454	533	1.82e-09	242	58	146	38	15
unique_3829	1078	1253	1476	ENSP00000241416	230	436	514	3.20e-09	216	56	111	49	12
unique_3829	1412	1474	1476	ENSP00000475084	824	885	1549	6.66e-06	63	26	36	1	4
unique_3829	1104	1246	1476	ENSP00000442656	316	468	547	2.85e-05	163	45	88	30	10
unique_3839	658	915	1149	ENSP00000434228	1379	1643	2040	0.008	282	75	166	41	22
unique_3839	658	915	1149	ENSP00000437073	1379	1643	2055	0.009	282	75	166	41	22
unique_3841	18	156	168	ENSP00000475084	756	918	1549	1.18e-09	164	45	93	26	83
unique_3846	153	347	662	ENSP00000412227	47	226	574	7.14e-05	201	44	130	27	29
unique_3878	48	133	205	ENSP00000351995	644	735	886	6.96e-05	93	25	60	8	42
unique_3878	50	133	205	ENSP00000414914	600	689	807	9.04e-05	91	24	59	8	41
unique_3878	52	137	205	ENSP00000408734	172	262	337	1.42e-04	93	27	57	9	42
unique_3878	62	131	205	ENSP00000442656	371	454	547	2.49e-04	84	27	43	14	34
unique_3878	48	128	205	ENSP00000241416	303	394	514	0.001	92	28	53	11	40
unique_3878	50	169	205	ENSP00000383977	904	1047	1082	0.002	146	33	85	28	59
unique_3878	62	126	205	ENSP00000492290	357	435	533	0.002	79	24	41	14	32
unique_3951	196	626	1089	ENSP00000506285	30	421	624	3.56e-34	431	114	278	39	40
unique_3995	289	522	536	ENSP00000287169	53	270	716	9.63e-21	249	76	127	46	44
unique_4004	374	533	555	ENSP00000412227	401	552	574	2.87e-06	165	47	100	18	49
unique_4004	19	132	555	ENSP00000412227	33	149	574	4.42e-05	118	31	82	5	49
unique_4007	19	563	567	ENSP00000412227	33	552	574	1.06e-10	575	136	354	85	96
unique_4018	110	211	216	ENSP00000423517	725	819	821	4.84e-04	105	30	62	13	48
unique_4018	108	196	216	ENSP00000423517	741	819	821	0.001	89	26	53	10	48
unique_4018	110	211	216	ENSP00000352177	725	819	821	4.84e-04	105	30	62	13	48
unique_4018	108	196	216	ENSP00000352177	741	819	821	0.001	89	26	53	10	48
unique_4084	342	562	639	ENSP00000185942	180	390	710	0.002	225	50	157	18	35
unique_4094	75	207	318	ENSP00000447255	76	200	444	2.67e-04	137	36	85	16	42
unique_4094	75	207	318	ENSP00000339157	76	200	444	2.67e-04	137	36	85	16	42
unique_4096	885	1275	1686	ENSP00000437073	1475	1895	2055	1.24e-05	434	105	273	56	37
unique_4096	983	1462	1686	ENSP00000437073	1407	1900	2055	1.70e-05	524	132	318	74	37
unique_4096	976	1451	1686	ENSP00000437073	1375	1931	2055	3.82e-04	567	134	332	101	37
unique_4096	838	1254	1686	ENSP00000437073	1578	1966	2055	4.15e-04	442	113	251	78	37
unique_4096	983	1462	1686	ENSP00000434228	1407	1900	2040	1.71e-05	524	132	318	74	37
unique_4096	838	1217	1686	ENSP00000434228	1578	1921	2040	9.36e-05	394	103	227	64	37
unique_4096	969	1220	1686	ENSP00000272367	173	400	590	0.003	260	58	162	40	15
unique_4151	1358	1735	2268	ENSP00000467244	51	399	641	8.52e-21	393	94	240	59	17
unique_4171	155	259	393	ENSP00000410715	54	166	347	0.010	117	34	67	16	27
unique_4203	61	183	296	ENSP00000452786	486	641	789	3.69e-08	158	53	68	37	42
unique_4203	51	289	296	ENSP00000365332	12	269	402	1.82e-06	278	82	137	59	84
unique_4203	50	269	296	ENSP00000365332	101	345	402	2.99e-05	278	75	112	91	84
unique_4203	40	234	296	ENSP00000365332	136	396	402	0.008	264	75	117	72	84
unique_4203	61	173	296	ENSP00000386367	479	618	789	1.34e-05	144	49	60	35	38
unique_4203	143	199	296	ENSP00000383977	227	298	1082	1.91e-04	72	22	35	15	32
unique_4203	254	291	296	ENSP00000383977	227	267	1082	0.001	41	15	23	3	32
unique_4203	50	118	296	ENSP00000504444	568	646	799	1.96e-04	79	32	37	10	23
unique_4203	50	118	296	ENSP00000398029	568	646	799	1.96e-04	79	32	37	10	23
unique_4203	50	218	296	ENSP00000296181	476	665	800	5.98e-04	202	54	103	45	57
unique_4203	161	267	296	ENSP00000441561	370	479	635	6.83e-04	118	36	63	19	74
unique_4203	48	96	296	ENSP00000441561	424	481	635	0.002	61	22	24	15	74
unique_4203	96	214	296	ENSP00000441561	369	472	635	0.004	129	41	53	35	74
unique_4203	125	199	296	ENSP00000296575	594	666	701	0.003	75	26	47	2	48
unique_4203	40	106	296	ENSP00000296575	602	669	701	0.003	69	26	40	3	48
unique_4203	187	277	296	ENSP00000400217	489	574	1806	0.006	100	34	43	23	31
unique_4203	187	277	296	ENSP00000200181	489	574	1823	0.006	100	34	43	23	31
unique_4265	331	571	602	ENSP00000271651	129	317	330	1.45e-19	243	75	112	56	40
unique_4287	350	453	540	ENSP00000408734	158	260	337	3.75e-07	110	33	64	13	19
unique_4287	203	450	540	ENSP00000414914	457	688	807	7.31e-07	273	58	149	66	46
unique_4287	371	449	540	ENSP00000241416	314	397	514	1.52e-04	85	27	51	7	15
unique_4287	374	447	540	ENSP00000492290	357	438	533	3.53e-04	82	20	54	8	14
unique_4287	374	447	540	ENSP00000442656	371	452	547	6.56e-04	82	23	51	8	14
unique_4287	357	453	540	ENSP00000383977	899	999	1082	0.001	110	26	62	22	18
unique_4366	802	886	974	ENSP00000351995	659	741	886	0.007	86	20	62	4	9
unique_4437	2506	2550	3001	ENSP00000371636	737	782	877	3.57e-07	46	22	23	1	3
unique_4437	2602	2646	3001	ENSP00000371636	737	782	877	1.53e-04	47	22	22	3	3
unique_4437	2556	2646	3001	ENSP00000385639	98	177	274	1.02e-05	94	31	46	17	5
unique_4437	2492	2552	3001	ENSP00000385639	122	179	274	3.86e-05	62	24	33	5	5
unique_4437	2499	2537	3001	ENSP00000383279	183	221	1375	4.36e-04	39	16	23	0	1
unique_4437	2503	2538	3001	ENSP00000383279	430	465	1375	5.90e-04	36	16	20	0	1
unique_4437	2499	2537	3001	ENSP00000386147	255	293	1319	4.64e-04	39	16	23	0	1
unique_4437	2503	2538	3001	ENSP00000386147	502	537	1319	7.07e-04	36	16	20	0	1
unique_4468	18	554	574	ENSP00000412227	21	555	574	0.0	537	296	239	2	94
unique_4478	213	518	563	ENSP00000414914	472	746	807	4.52e-07	329	64	188	77	54
unique_4478	212	535	563	ENSP00000383977	780	1065	1082	7.35e-06	343	72	195	76	58
unique_4478	215	418	563	ENSP00000351995	529	745	886	9.89e-05	219	48	154	17	36
unique_4478	284	384	563	ENSP00000492290	303	411	533	5.22e-04	111	28	71	12	18
unique_4478	216	511	563	ENSP00000408734	65	321	337	6.80e-04	302	65	186	51	53
unique_4478	278	384	563	ENSP00000442656	315	425	547	0.002	115	33	70	12	19
unique_4514	470	674	2227	ENSP00000357493	1945	2168	2342	1.23e-09	229	71	129	29	9
unique_4514	470	674	2227	ENSP00000383977	787	1008	1082	3.47e-09	229	58	140	31	9
unique_4514	486	670	2227	ENSP00000351995	551	749	886	7.61e-08	203	50	131	22	8
unique_4514	460	635	2227	ENSP00000492290	225	413	533	1.72e-07	195	50	120	25	8
unique_4514	469	658	2227	ENSP00000408734	67	259	337	1.03e-06	195	44	144	7	9
unique_4514	2101	2217	2227	ENSP00000475084	822	937	1549	6.26e-04	123	35	75	13	5
unique_4514	565	671	2227	ENSP00000241416	303	413	514	7.90e-04	113	31	74	8	5
unique_4570	925	1028	2564	ENSP00000423517	738	820	821	7.34e-05	106	33	48	25	4
unique_4570	964	1028	2564	ENSP00000423517	737	802	821	8.92e-05	69	29	33	7	4
unique_4570	975	1030	2564	ENSP00000423517	729	786	821	2.68e-04	60	26	28	6	4
unique_4570	925	1028	2564	ENSP00000352177	738	820	821	7.34e-05	106	33	48	25	4
unique_4570	964	1028	2564	ENSP00000352177	737	802	821	8.92e-05	69	29	33	7	4
unique_4570	975	1030	2564	ENSP00000352177	729	786	821	2.68e-04	60	26	28	6	4
unique_4587	175	233	420	ENSP00000344972	268	325	899	0.004	59	23	35	1	14
unique_4587	175	233	420	ENSP00000369198	298	355	1018	0.006	59	23	35	1	14
unique_4597	112	302	359	ENSP00000408734	68	259	337	1.20e-16	198	57	128	13	53
unique_4597	112	326	359	ENSP00000414914	478	713	807	2.32e-16	247	69	135	43	60
unique_4597	109	316	359	ENSP00000383977	784	1016	1082	2.65e-15	245	65	131	49	58
unique_4597	112	306	359	ENSP00000351995	533	741	886	1.96e-10	218	51	135	32	54
unique_4597	110	356	359	ENSP00000241416	196	458	514	4.88e-10	276	70	164	42	69
unique_4597	108	331	359	ENSP00000357493	1941	2177	2342	1.91e-09	253	69	139	45	62
unique_4597	181	327	359	ENSP00000492290	307	480	533	4.81e-09	175	49	97	29	41
unique_4597	181	297	359	ENSP00000442656	321	452	547	4.62e-08	133	39	77	17	33
unique_4604	6001	6110	11945	ENSP00000344972	215	323	899	0.001	125	38	56	31	1
unique_4622	64	96	129	ENSP00000454940	273	301	317	0.008	33	17	12	4	26
unique_4622	64	96	129	ENSP00000320058	273	301	317	0.008	33	17	12	4	26
unique_4643	80	656	666	ENSP00000412227	13	555	574	2.10e-119	578	204	338	36	87
unique_4722	453	698	949	ENSP00000383977	776	1039	1082	3.07e-15	273	67	170	36	26
unique_4722	449	698	949	ENSP00000351995	518	784	886	6.87e-15	267	63	187	17	26
unique_4722	453	698	949	ENSP00000414914	467	738	807	1.65e-13	277	66	175	36	26
unique_4722	464	654	949	ENSP00000408734	68	261	337	2.60e-12	196	52	137	7	20
unique_4722	451	649	949	ENSP00000492290	227	440	533	2.95e-09	220	53	140	27	21
unique_4722	456	651	949	ENSP00000357493	1937	2150	2342	4.32e-08	219	54	137	28	21
unique_4722	527	649	949	ENSP00000442656	315	454	547	3.91e-07	141	40	82	19	13
unique_4722	561	649	949	ENSP00000241416	302	397	514	1.58e-04	96	28	61	7	9
unique_4786	58	206	211	ENSP00000423517	699	819	821	7.49e-04	152	36	82	34	71
unique_4786	58	206	211	ENSP00000352177	699	819	821	7.49e-04	152	36	82	34	71
unique_4809	253	370	493	ENSP00000414914	569	684	807	1.21e-08	124	37	73	14	24
unique_4809	240	410	493	ENSP00000351995	586	757	886	9.29e-07	187	43	113	31	35
unique_4809	284	376	493	ENSP00000241416	302	400	514	1.64e-04	100	28	64	8	19
unique_4809	229	374	493	ENSP00000383977	829	989	1082	1.66e-04	168	39	100	29	30
unique_4809	201	374	493	ENSP00000492290	246	450	533	2.89e-04	207	53	119	35	35
unique_4811	194	439	511	ENSP00000383977	776	1039	1082	3.44e-19	273	68	169	36	48
unique_4811	205	439	511	ENSP00000357493	1945	2199	2342	1.38e-17	262	68	160	34	46
unique_4811	205	395	511	ENSP00000414914	478	694	807	4.31e-16	219	60	129	30	37
unique_4811	205	401	511	ENSP00000408734	68	266	337	2.51e-15	209	56	131	22	39
unique_4811	192	452	511	ENSP00000351995	518	796	886	7.25e-11	282	61	197	24	51
unique_4811	274	390	511	ENSP00000492290	304	440	533	4.39e-06	142	40	72	30	23
unique_4811	231	390	511	ENSP00000241416	210	397	514	1.42e-05	193	49	106	38	31
unique_4811	274	369	511	ENSP00000442656	318	427	547	8.68e-05	111	31	64	16	19
unique_4834	163	207	260	ENSP00000389022	87	135	248	0.007	49	14	31	4	17
unique_4834	163	207	260	ENSP00000401609	87	135	248	0.007	49	14	31	4	17
unique_4835	116	177	486	ENSP00000296452	1198	1250	3927	0.003	62	25	28	9	13
unique_4960	515	655	1909	ENSP00000408734	113	237	337	4.73e-07	153	48	65	40	7
unique_4960	574	629	1909	ENSP00000414914	585	640	807	1.13e-04	56	18	38	0	3
unique_4960	539	629	1909	ENSP00000383977	851	944	1082	1.89e-04	94	26	65	3	5
unique_4960	598	631	1909	ENSP00000241416	314	347	514	2.60e-04	34	17	17	0	2
unique_4960	602	631	1909	ENSP00000492290	358	387	533	6.68e-04	30	16	14	0	2
unique_4960	576	631	1909	ENSP00000351995	633	688	886	0.002	56	14	42	0	3
unique_4960	602	628	1909	ENSP00000442656	372	398	547	0.006	27	14	13	0	1
unique_4973	12	109	238	ENSP00000423517	711	808	821	0.007	105	33	58	14	41
unique_4973	12	109	238	ENSP00000352177	711	808	821	0.007	105	33	58	14	41
unique_4990	103	148	235	ENSP00000367432	280	321	412	0.008	46	13	29	4	20
unique_4991	273	408	552	ENSP00000442656	372	533	547	4.48e-07	167	41	90	36	25
unique_4991	262	351	552	ENSP00000492290	339	441	533	6.04e-05	108	29	56	23	16
unique_4991	268	364	552	ENSP00000408734	178	267	337	2.76e-04	103	30	54	19	18
unique_5025	295	715	1029	ENSP00000479597	98	499	621	7.93e-11	425	88	310	27	41
unique_5025	295	751	1029	ENSP00000495751	82	515	600	8.93e-10	468	88	335	45	44
unique_5025	295	751	1029	ENSP00000496697	82	515	600	8.93e-10	468	88	335	45	44
unique_5025	295	751	1029	ENSP00000495900	82	515	600	8.93e-10	468	88	335	45	44
unique_5025	295	751	1029	ENSP00000494778	82	515	600	8.93e-10	468	88	335	45	44
unique_5042	137	219	359	ENSP00000327801	366	447	509	6.60e-05	83	21	61	1	32
unique_5042	140	252	359	ENSP00000327801	26	135	509	5.19e-04	115	31	77	7	32
unique_5057	168	221	229	ENSP00000435933	51	104	142	2.07e-09	54	24	30	0	24
unique_5058	166	455	681	ENSP00000357493	1909	2199	2342	1.59e-16	306	81	194	31	43
unique_5058	180	407	681	ENSP00000408734	24	261	337	7.66e-16	241	59	166	16	33
unique_5058	207	462	681	ENSP00000383977	775	1046	1082	7.42e-13	280	76	172	32	38
unique_5058	216	424	681	ENSP00000414914	475	710	807	9.82e-13	239	67	139	33	31
unique_5058	207	460	681	ENSP00000351995	521	789	886	2.96e-12	275	65	183	27	37
unique_5058	219	400	681	ENSP00000492290	240	438	533	3.80e-06	212	58	111	43	27
unique_5058	556	655	681	ENSP00000475084	824	929	1549	4.84e-06	106	24	76	6	15
unique_5058	220	402	681	ENSP00000241416	199	397	514	3.78e-04	206	52	124	30	27
unique_5063	125	161	384	ENSP00000357493	1731	1767	2342	0.009	37	15	22	0	10
unique_5070	199	254	1316	ENSP00000264832	66	123	533	0.005	60	24	30	6	4
unique_5072	46	70	143	ENSP00000498074	164	189	926	0.009	26	12	13	1	17
unique_5078	59	311	374	ENSP00000318585	66	320	502	8.00e-07	271	60	177	34	68
unique_5078	59	119	374	ENSP00000402228	66	122	433	2.74e-04	61	18	39	4	16
unique_5079	156	248	652	ENSP00000412227	47	143	574	2.21e-08	97	30	63	4	14
unique_5105	425	522	957	ENSP00000367227	386	467	473	0.001	98	26	56	16	10
unique_5113	397	436	611	ENSP00000380964	43	78	172	0.005	40	19	17	4	7
unique_5130	90	374	475	ENSP00000437073	391	673	2055	3.76e-31	289	82	197	10	60
unique_5130	90	374	475	ENSP00000434228	391	673	2040	3.79e-31	289	82	197	10	60
unique_5143	1	68	2856	ENSP00000344972	261	324	899	5.43e-04	68	25	39	4	2
unique_5151	276	363	1151	ENSP00000344972	252	334	899	0.004	88	27	56	5	8
unique_5151	276	363	1151	ENSP00000369198	282	364	1018	0.007	88	27	56	5	8
unique_5168	248	428	893	ENSP00000308321	78	228	417	4.02e-08	185	43	104	38	20
unique_5172	1172	1360	2811	ENSP00000414914	478	688	807	2.02e-14	215	54	131	30	7
unique_5172	1158	1408	2811	ENSP00000383977	773	1039	1082	3.69e-10	284	70	164	50	9
unique_5172	1156	1375	2811	ENSP00000408734	54	272	337	2.02e-09	235	63	141	31	8
unique_5172	1172	1374	2811	ENSP00000351995	533	749	886	6.31e-08	222	50	148	24	7
unique_5172	1171	1414	2811	ENSP00000357493	1944	2205	2342	9.19e-08	278	68	160	50	9
unique_5172	1265	1359	2811	ENSP00000241416	295	397	514	9.51e-06	103	32	63	8	3
unique_5172	1172	1359	2811	ENSP00000492290	240	440	533	1.33e-05	214	57	118	39	7
unique_5172	1239	1359	2811	ENSP00000442656	318	454	547	0.009	141	36	81	24	4
unique_5210	9	219	350	ENSP00000408734	68	273	337	1.81e-14	218	65	134	19	60
unique_5210	9	215	350	ENSP00000414914	478	706	807	7.07e-14	235	65	136	34	59
unique_5210	7	197	350	ENSP00000383977	785	989	1082	6.62e-12	210	60	126	24	55
unique_5210	9	296	350	ENSP00000492290	240	529	533	4.67e-11	321	83	174	64	82
unique_5210	8	216	350	ENSP00000357493	1944	2169	2342	3.81e-10	237	63	135	39	60
unique_5210	7	196	350	ENSP00000241416	196	397	514	4.54e-06	213	53	126	34	54
unique_5210	9	205	350	ENSP00000351995	533	743	886	3.28e-04	224	51	133	40	56
unique_5210	7	196	350	ENSP00000442656	211	454	547	4.17e-04	252	56	126	70	54
unique_5265	105	162	214	ENSP00000327801	384	443	509	0.001	60	15	43	2	27
unique_5265	107	162	214	ENSP00000327801	42	102	509	0.010	61	18	38	5	27
unique_5266	1641	1701	2130	ENSP00000408734	174	236	337	2.44e-07	63	25	36	2	3
unique_5266	1635	1677	2130	ENSP00000414914	598	640	807	3.49e-07	43	15	28	0	2
unique_5266	1652	1710	2130	ENSP00000492290	360	422	533	2.31e-05	63	24	35	4	3
unique_5266	1449	1714	2130	ENSP00000442656	174	440	547	1.11e-04	296	70	167	59	12
unique_5266	1641	1677	2130	ENSP00000383977	908	944	1082	1.77e-04	37	15	22	0	2
unique_5266	1624	1677	2130	ENSP00000351995	633	686	886	3.03e-04	54	17	37	0	3
unique_5266	1646	1701	2130	ENSP00000241416	314	371	514	7.93e-04	58	20	36	2	3
unique_5266	1644	1701	2130	ENSP00000357493	2063	2127	2342	8.01e-04	67	23	33	11	3
unique_5305	142	307	547	ENSP00000351995	523	704	886	5.91e-12	182	43	123	16	30
unique_5305	138	369	547	ENSP00000414914	465	690	807	3.46e-11	257	64	137	56	42
unique_5305	142	369	547	ENSP00000357493	1937	2151	2342	4.67e-10	250	64	129	57	42
unique_5305	150	367	547	ENSP00000408734	68	257	337	1.22e-07	224	52	132	40	40
unique_5305	98	369	547	ENSP00000383977	750	991	1082	3.43e-07	292	67	155	70	50
unique_5305	150	366	547	ENSP00000492290	240	440	533	1.31e-04	232	56	130	46	40
unique_5305	257	366	547	ENSP00000241416	309	397	514	5.28e-04	114	33	52	29	20
unique_5312	8	273	289	ENSP00000300408	4	270	273	2.34e-95	268	137	128	3	92
unique_5364	1	52	112	ENSP00000403737	26	81	448	0.005	56	15	37	4	46
unique_5364	1	52	112	ENSP00000503116	26	81	449	0.006	56	15	37	4	46
unique_5364	1	52	112	ENSP00000486498	26	81	449	0.006	56	15	37	4	46
unique_5368	511	621	1634	ENSP00000441561	429	545	635	0.002	117	29	82	6	7
unique_5379	1447	1774	2074	ENSP00000353857	400	700	792	2.59e-22	343	88	198	57	26
unique_5379	1039	1144	2074	ENSP00000353857	208	311	792	1.36e-13	106	43	61	2	26
unique_5379	311	364	2074	ENSP00000353857	120	173	792	2.47e-05	54	19	35	0	26
unique_5379	2010	2066	2074	ENSP00000353857	722	777	792	6.15e-04	57	19	37	1	26
unique_5379	541	645	2074	ENSP00000423517	712	820	821	2.03e-05	110	40	64	6	6
unique_5379	513	629	2074	ENSP00000423517	703	819	821	0.005	122	42	70	10	6
unique_5379	541	645	2074	ENSP00000352177	712	820	821	2.03e-05	110	40	64	6	6
unique_5379	513	629	2074	ENSP00000352177	703	819	821	0.005	122	42	70	10	6
unique_5379	866	994	2074	ENSP00000344972	219	340	899	0.002	137	44	70	23	6
unique_5379	866	994	2074	ENSP00000369198	249	370	1018	0.005	137	44	70	23	6
unique_5395	142	317	368	ENSP00000246529	60	255	629	1.80e-07	196	56	120	20	48
unique_5395	62	178	368	ENSP00000329380	49	179	653	3.04e-05	131	41	76	14	72
unique_5395	146	327	368	ENSP00000329380	52	237	653	8.71e-05	192	55	121	16	72
unique_5398	3713	3796	4195	ENSP00000423517	729	811	821	0.001	85	26	56	3	2
unique_5398	3713	3796	4195	ENSP00000352177	729	811	821	0.001	85	26	56	3	2
unique_5401	48	265	392	ENSP00000414914	474	708	807	9.34e-12	257	72	124	61	56
unique_5401	49	249	392	ENSP00000408734	65	261	337	1.65e-11	212	57	129	26	51
unique_5401	48	244	392	ENSP00000351995	529	733	886	4.19e-11	210	49	143	18	50
unique_5401	33	265	392	ENSP00000383977	761	1010	1082	1.37e-10	263	69	151	43	59
unique_5401	51	260	392	ENSP00000357493	1944	2165	2342	1.75e-09	237	56	139	42	54
unique_5401	50	244	392	ENSP00000241416	196	397	514	3.90e-08	218	58	121	39	50
unique_5410	217	296	616	ENSP00000315387	137	221	509	0.010	85	22	58	5	13
unique_5412	740	958	4624	ENSP00000369198	257	483	1018	0.001	231	54	161	16	5
unique_5412	740	939	4624	ENSP00000344972	227	434	899	0.002	212	52	144	16	4
unique_5413	376	589	639	ENSP00000414914	488	747	807	1.07e-06	267	61	146	60	33
unique_5413	392	589	639	ENSP00000351995	559	793	886	1.45e-05	238	57	138	43	31
unique_5413	475	550	639	ENSP00000408734	177	257	337	8.07e-05	82	25	50	7	12
unique_5413	480	543	639	ENSP00000442656	371	448	547	0.002	79	25	38	16	10
unique_5413	391	576	639	ENSP00000241416	216	405	514	0.009	211	48	117	46	29
unique_5417	185	416	665	ENSP00000408734	65	260	337	5.37e-13	234	50	144	40	35
unique_5417	184	490	665	ENSP00000414914	474	778	807	2.66e-10	353	85	174	94	46
unique_5417	179	332	665	ENSP00000383977	778	943	1082	9.27e-09	169	49	102	18	23
unique_5417	189	419	665	ENSP00000357493	1946	2156	2342	3.72e-08	248	66	128	54	35
unique_5417	186	414	665	ENSP00000241416	196	399	514	7.36e-06	252	57	124	71	34
unique_5417	184	428	665	ENSP00000351995	529	748	886	4.15e-05	259	56	150	53	37
unique_5466	703	794	810	ENSP00000423517	719	820	821	4.63e-04	102	37	55	10	12
unique_5466	719	798	810	ENSP00000423517	729	806	821	0.002	86	34	38	14	12
unique_5466	703	794	810	ENSP00000352177	719	820	821	4.63e-04	102	37	55	10	12
unique_5466	719	798	810	ENSP00000352177	729	806	821	0.002	86	34	38	14	12
unique_5482	190	707	1036	ENSP00000479597	30	503	621	1.60e-58	530	161	301	68	50
unique_5482	220	707	1036	ENSP00000495751	47	479	600	9.60e-56	496	148	277	71	47
unique_5482	220	707	1036	ENSP00000496697	47	479	600	9.60e-56	496	148	277	71	47
unique_5482	220	707	1036	ENSP00000495900	47	479	600	9.60e-56	496	148	277	71	47
unique_5482	220	707	1036	ENSP00000494778	47	479	600	9.60e-56	496	148	277	71	47
unique_5487	314	350	1113	ENSP00000474709	403	442	479	3.92e-04	40	19	18	3	3
unique_5488	8	114	115	ENSP00000215754	11	114	116	1.04e-12	107	32	72	3	93
unique_5518	1451	1571	4500	ENSP00000351995	609	733	886	4.58e-12	125	35	86	4	3
unique_5518	1446	1572	4500	ENSP00000408734	131	257	337	2.15e-11	131	47	76	8	3
unique_5518	1416	1587	4500	ENSP00000414914	516	704	807	9.07e-11	189	48	124	17	4
unique_5518	1399	1587	4500	ENSP00000383977	814	1005	1082	1.43e-08	203	50	128	25	4
unique_5518	1451	1592	4500	ENSP00000357493	2018	2170	2342	3.78e-07	153	39	103	11	3
unique_5518	1490	1571	4500	ENSP00000241416	309	397	514	2.55e-05	89	26	56	7	2
unique_5518	1441	1571	4500	ENSP00000492290	301	440	533	2.92e-04	150	40	81	29	3
unique_5519	132	189	220	ENSP00000435933	59	116	142	3.73e-11	58	21	37	0	26
unique_5521	245	433	710	ENSP00000408734	68	261	337	2.75e-18	197	62	124	11	27
unique_5521	144	450	710	ENSP00000357493	1880	2171	2342	5.31e-13	328	76	195	57	43
unique_5521	240	451	710	ENSP00000414914	473	711	807	5.89e-12	244	64	143	37	30
unique_5521	243	426	710	ENSP00000492290	238	438	533	7.69e-12	214	61	110	43	26
unique_5521	241	451	710	ENSP00000351995	529	757	886	1.50e-11	233	64	143	26	30
unique_5521	275	444	710	ENSP00000241416	223	413	514	1.64e-08	195	50	116	29	24
unique_5521	244	451	710	ENSP00000383977	786	1012	1082	5.10e-08	231	64	140	27	29
unique_5521	307	409	710	ENSP00000442656	317	428	547	1.35e-05	122	38	55	29	15
unique_5538	2101	2352	2461	ENSP00000408734	78	261	337	2.71e-08	256	59	121	76	10
unique_5538	2108	2406	2461	ENSP00000414914	503	747	807	3.75e-08	317	66	161	90	12
unique_5538	2141	2215	2461	ENSP00000383977	839	929	1082	2.46e-05	92	29	45	18	3
unique_5538	2139	2215	2461	ENSP00000492290	283	370	533	7.20e-05	89	30	46	13	3
unique_5538	2138	2347	2461	ENSP00000241416	240	397	514	5.45e-04	231	52	85	94	9
unique_5550	77	106	1105	ENSP00000474709	411	440	479	4.71e-05	30	17	13	0	3
unique_5551	1791	1844	3956	ENSP00000442656	374	433	547	0.001	60	21	33	6	1
unique_5551	1669	1839	3956	ENSP00000408734	105	237	337	0.002	178	41	85	52	4
unique_5551	1786	1837	3956	ENSP00000492290	355	412	533	0.002	58	21	31	6	1
unique_5551	1790	1956	3956	ENSP00000414914	614	746	807	0.004	168	33	99	36	4
unique_5559	132	278	774	ENSP00000408734	68	220	337	1.41e-06	163	42	95	26	24
unique_5559	382	418	774	ENSP00000408734	224	259	337	4.08e-04	37	19	17	1	24
unique_5559	127	272	774	ENSP00000414914	473	640	807	2.29e-06	170	39	105	26	23
unique_5559	388	422	774	ENSP00000414914	660	695	807	0.008	36	15	20	1	23
unique_5559	95	272	774	ENSP00000351995	509	686	886	4.78e-05	196	47	113	36	23
unique_5559	131	289	774	ENSP00000383977	786	960	1082	1.66e-04	177	39	118	20	21
unique_5559	199	271	774	ENSP00000442656	319	398	547	0.002	80	23	50	7	9
unique_5569	101	359	1598	ENSP00000357493	1945	2201	2342	2.33e-12	278	76	162	40	16
unique_5569	99	359	1598	ENSP00000351995	531	786	886	7.43e-11	284	72	161	51	16
unique_5569	101	386	1598	ENSP00000414914	478	766	807	1.83e-09	308	75	192	41	18
unique_5569	104	309	1598	ENSP00000241416	201	399	514	2.38e-08	223	58	124	41	13
unique_5569	94	307	1598	ENSP00000492290	233	440	533	1.25e-07	233	63	126	44	13
unique_5569	101	364	1598	ENSP00000383977	787	1046	1082	1.58e-07	274	70	180	24	17
unique_5576	6352	6435	6667	ENSP00000296181	450	535	800	2.76e-04	86	26	58	2	1
unique_5585	55	503	1512	ENSP00000434228	379	841	2040	1.71e-33	506	133	273	100	30
unique_5585	55	503	1512	ENSP00000437073	379	841	2055	2.09e-33	506	133	273	100	30
unique_5589	215	335	903	ENSP00000344972	203	332	899	7.65e-04	136	46	69	21	13
unique_5589	243	331	903	ENSP00000423517	725	820	821	0.001	99	41	45	13	13
unique_5589	215	315	903	ENSP00000423517	717	820	821	0.001	115	43	47	25	13
unique_5589	243	331	903	ENSP00000352177	725	820	821	0.001	99	41	45	13	13
unique_5589	215	315	903	ENSP00000352177	717	820	821	0.001	115	43	47	25	13
unique_5589	215	335	903	ENSP00000369198	233	362	1018	0.002	136	46	69	21	13
unique_5624	148	229	311	ENSP00000327801	389	473	509	2.42e-17	87	36	44	7	28
unique_5624	142	208	311	ENSP00000327801	39	108	509	9.19e-14	70	30	37	3	28
unique_5624	122	264	311	ENSP00000262455	26	175	407	1.44e-10	153	43	97	13	46
unique_5675	2243	2486	2486	ENSP00000383977	823	1071	1082	1.36e-20	257	81	155	21	10
unique_5675	2247	2464	2486	ENSP00000414914	525	748	807	1.38e-18	233	73	136	24	9
unique_5675	2257	2466	2486	ENSP00000351995	585	796	886	2.39e-17	218	64	140	14	8
unique_5675	2247	2481	2486	ENSP00000357493	1991	2226	2342	1.72e-14	249	70	152	27	9
unique_5675	2245	2411	2486	ENSP00000408734	107	264	337	9.35e-13	173	61	91	21	7
unique_5675	2276	2412	2486	ENSP00000241416	265	406	514	5.28e-07	155	48	76	31	6
unique_5675	2312	2411	2486	ENSP00000492290	331	452	533	1.19e-05	122	37	63	22	4
unique_5675	2312	2402	2486	ENSP00000442656	345	453	547	4.19e-05	110	32	58	20	4
unique_5701	432	669	713	ENSP00000271651	124	320	330	3.71e-12	245	65	125	55	33
unique_5710	15	246	332	ENSP00000383977	787	1029	1082	2.88e-11	261	65	149	47	70
unique_5710	119	219	332	ENSP00000408734	167	264	337	2.71e-08	103	33	63	7	30
unique_5710	126	211	332	ENSP00000241416	309	397	514	6.00e-08	92	31	52	9	26
unique_5710	4	211	332	ENSP00000492290	229	440	533	1.32e-07	230	53	137	40	63
unique_5710	15	214	332	ENSP00000357493	1945	2151	2342	3.70e-07	218	58	131	29	60
unique_5710	117	246	332	ENSP00000414914	595	728	807	6.14e-07	139	40	85	14	39
unique_5710	99	211	332	ENSP00000442656	328	454	547	0.001	131	35	74	22	34
unique_5726	716	793	1970	ENSP00000402673	243	319	639	0.006	80	26	49	5	4
unique_5740	482	638	1304	ENSP00000408734	67	212	337	5.29e-09	167	47	89	31	15
unique_5740	1024	1059	1304	ENSP00000408734	226	260	337	0.005	36	18	17	1	15
unique_5740	479	647	1304	ENSP00000383977	783	955	1082	2.05e-08	184	37	121	26	13
unique_5740	469	636	1304	ENSP00000414914	464	640	807	8.28e-08	184	40	121	23	13
unique_5740	461	636	1304	ENSP00000351995	506	686	886	6.34e-05	193	44	120	29	13
unique_5740	486	635	1304	ENSP00000241416	201	344	514	2.43e-04	162	39	93	30	12
unique_5740	482	635	1304	ENSP00000492290	239	384	533	0.002	169	36	95	38	12
unique_5746	2091	2210	2788	ENSP00000344972	223	344	899	0.007	124	27	91	6	4
unique_5777	5	104	105	ENSP00000327801	28	132	509	3.10e-12	105	30	70	5	96
unique_5777	15	105	105	ENSP00000327801	382	470	509	2.06e-11	92	31	57	4	96
unique_5777	14	83	105	ENSP00000262455	42	116	407	1.80e-11	75	26	44	5	67
unique_5779	318	713	945	ENSP00000437073	1578	1966	2055	0.004	437	114	234	89	42
unique_5782	8	97	154	ENSP00000423517	729	820	821	1.98e-04	97	27	58	12	58
unique_5782	8	97	154	ENSP00000352177	729	820	821	1.98e-04	97	27	58	12	58
unique_5801	9	268	294	ENSP00000414914	478	751	807	4.24e-19	283	70	181	32	88
unique_5801	9	199	294	ENSP00000408734	68	256	337	3.74e-16	202	61	117	24	65
unique_5801	8	256	294	ENSP00000383977	786	1046	1082	2.42e-15	266	62	182	22	85
unique_5801	8	255	294	ENSP00000357493	1944	2205	2342	3.34e-14	268	66	176	26	84
unique_5801	7	268	294	ENSP00000351995	531	810	886	1.20e-10	284	63	195	26	89
unique_5801	118	201	294	ENSP00000241416	309	399	514	3.05e-09	91	32	52	7	29
unique_5801	6	257	294	ENSP00000492290	237	494	533	1.68e-08	280	70	160	50	86
unique_5801	127	240	294	ENSP00000442656	372	490	547	1.06e-04	129	34	70	25	39
unique_5814	64	455	704	ENSP00000491215	288	675	826	4.33e-60	400	135	245	20	56
unique_5815	1558	1655	1938	ENSP00000359285	373	477	628	6.96e-05	109	34	60	15	5
unique_5841	903	1238	2083	ENSP00000434228	1246	1581	2040	0.008	352	96	224	32	16
unique_5841	931	1238	2083	ENSP00000437073	1270	1581	2055	0.009	324	87	209	28	15
unique_5872	537	668	915	ENSP00000414914	570	695	807	3.15e-10	135	43	80	12	14
unique_5872	550	677	915	ENSP00000408734	156	272	337	2.86e-08	130	40	75	15	14
unique_5872	570	680	915	ENSP00000357493	2059	2168	2342	3.17e-08	115	38	68	9	12
unique_5872	556	661	915	ENSP00000241416	284	397	514	7.71e-04	122	32	66	24	12
unique_5872	564	682	915	ENSP00000383977	901	1010	1082	0.002	120	30	79	11	13
unique_5872	579	661	915	ENSP00000442656	371	454	547	0.004	92	27	48	17	9
unique_5908	7	240	332	ENSP00000357493	1932	2176	2342	5.05e-17	258	70	151	37	70
unique_5908	14	235	332	ENSP00000383977	781	1011	1082	9.55e-17	242	65	146	31	67
unique_5908	14	220	332	ENSP00000414914	472	695	807	2.12e-15	232	64	135	33	62
unique_5908	17	218	332	ENSP00000408734	65	261	337	7.27e-14	215	60	124	31	61
unique_5908	16	236	332	ENSP00000351995	529	757	886	1.59e-12	239	60	151	28	67
unique_5908	98	276	332	ENSP00000492290	305	503	533	7.06e-11	207	58	113	36	54
unique_5908	143	213	332	ENSP00000442656	371	454	547	5.19e-07	84	30	41	13	21
unique_5908	140	213	332	ENSP00000241416	314	397	514	1.82e-04	84	25	49	10	22
unique_5927	378	510	572	ENSP00000442656	338	475	547	8.14e-06	141	36	94	11	23
unique_5927	401	527	572	ENSP00000414914	600	721	807	1.73e-05	131	34	84	13	22
unique_5927	413	445	572	ENSP00000492290	357	389	533	2.37e-04	33	15	18	0	6
unique_5927	397	489	572	ENSP00000241416	291	397	514	3.60e-04	109	29	62	18	16
unique_5927	366	492	572	ENSP00000408734	138	259	337	0.004	136	33	80	23	22
unique_5930	4910	4982	5223	ENSP00000344972	272	333	899	0.005	74	26	35	13	1
unique_5930	4910	4982	5223	ENSP00000369198	302	363	1018	0.006	74	26	35	13	1
unique_5957	28	288	1361	ENSP00000287169	11	253	716	2.28e-41	263	87	154	22	19
unique_5996	55	163	169	ENSP00000475084	813	928	1549	1.67e-05	118	29	78	11	64
unique_5996	66	163	169	ENSP00000475084	775	884	1549	8.69e-04	110	24	74	12	64
unique_6015	358	397	688	ENSP00000414914	605	644	807	1.31e-04	40	15	25	0	6
unique_6015	350	396	688	ENSP00000383977	901	947	1082	0.002	47	16	31	0	7
unique_6015	252	395	688	ENSP00000351995	538	688	886	0.002	152	31	112	9	21
unique_6015	358	415	688	ENSP00000408734	175	232	337	0.006	58	18	40	0	8
unique_6047	216	342	387	ENSP00000414914	600	721	807	3.56e-06	128	34	87	7	33
unique_6047	193	325	387	ENSP00000442656	338	475	547	3.18e-05	140	37	94	9	34
unique_6047	229	260	387	ENSP00000492290	358	389	533	1.14e-04	32	15	17	0	8
unique_6047	211	278	387	ENSP00000241416	290	373	514	2.75e-04	84	24	44	16	18
unique_6047	181	255	387	ENSP00000408734	138	209	337	0.002	78	24	45	9	19
unique_6056	27	172	782	ENSP00000492290	232	377	533	4.57e-07	158	46	88	24	19
unique_6056	105	170	782	ENSP00000442656	314	383	547	2.50e-04	72	25	39	8	8
unique_6056	23	173	782	ENSP00000383977	775	931	1082	0.001	170	42	96	32	19
unique_6056	80	170	782	ENSP00000241416	237	329	514	0.001	101	32	51	18	12
unique_6068	45	190	282	ENSP00000344972	212	331	899	0.009	149	36	81	32	52
unique_6089	616	717	717	ENSP00000497444	227	326	358	0.004	102	24	76	2	14
unique_6109	588	648	774	ENSP00000442656	356	414	547	3.17e-04	61	20	39	2	8
unique_6146	470	583	2550	ENSP00000423517	697	810	821	3.80e-04	121	29	78	14	4
unique_6146	470	583	2550	ENSP00000352177	697	810	821	3.80e-04	121	29	78	14	4
unique_6146	504	579	2550	ENSP00000344972	229	298	899	0.001	76	30	40	6	3
unique_6146	504	579	2550	ENSP00000369198	259	328	1018	0.002	76	30	40	6	3
unique_6151	273	469	708	ENSP00000408734	46	261	337	1.88e-19	221	65	127	29	28
unique_6151	280	524	708	ENSP00000383977	786	1046	1082	8.86e-16	268	78	160	30	35
unique_6151	280	517	708	ENSP00000351995	532	784	886	1.41e-14	265	69	157	39	34
unique_6151	281	486	708	ENSP00000357493	1945	2171	2342	1.48e-14	228	60	145	23	29
unique_6151	281	525	708	ENSP00000414914	478	746	807	2.76e-13	275	70	169	36	35
unique_6151	282	464	708	ENSP00000241416	199	397	514	9.25e-08	208	51	123	34	26
unique_6151	281	462	708	ENSP00000492290	240	438	533	3.20e-06	209	52	120	37	26
unique_6151	560	674	708	ENSP00000475084	739	884	1549	5.69e-05	149	40	72	37	16
unique_6151	345	462	708	ENSP00000442656	319	452	547	0.003	138	36	78	24	17
unique_6189	286	419	795	ENSP00000503116	182	302	449	4.12e-07	134	33	88	13	26
unique_6189	711	780	795	ENSP00000503116	362	428	449	0.005	76	30	31	15	26
unique_6189	286	419	795	ENSP00000486498	182	302	449	4.12e-07	134	33	88	13	26
unique_6189	711	780	795	ENSP00000486498	362	428	449	0.005	76	30	31	15	26
unique_6189	286	419	795	ENSP00000403737	182	302	448	4.34e-07	134	33	88	13	26
unique_6189	711	780	795	ENSP00000403737	361	427	448	0.005	76	30	31	15	26
unique_6226	493	573	731	ENSP00000296452	2338	2417	3927	0.004	81	25	55	1	11
unique_6296	232	335	2613	ENSP00000423517	718	820	821	2.72e-11	112	53	42	17	5
unique_6296	255	362	2613	ENSP00000423517	710	817	821	4.71e-11	114	48	54	12	5
unique_6296	232	335	2613	ENSP00000352177	718	820	821	2.72e-11	112	53	42	17	5
unique_6296	255	362	2613	ENSP00000352177	710	817	821	4.71e-11	114	48	54	12	5
unique_6301	266	412	489	ENSP00000408734	119	260	337	5.68e-08	154	39	96	19	30
unique_6301	304	415	489	ENSP00000414914	589	695	807	1.32e-04	114	29	76	9	23
unique_6301	306	415	489	ENSP00000351995	634	741	886	0.001	115	28	75	12	22
unique_6301	286	367	489	ENSP00000492290	317	397	533	0.002	82	24	57	1	17
unique_6301	324	408	489	ENSP00000241416	314	397	514	0.008	91	24	54	13	17
unique_6317	84	219	346	ENSP00000006724	70	191	266	0.008	143	36	79	28	39
unique_6369	352	460	551	ENSP00000442656	335	454	547	5.00e-07	122	32	75	15	20
unique_6369	354	474	551	ENSP00000414914	588	702	807	1.05e-04	126	33	77	16	22
unique_6369	376	460	551	ENSP00000492290	349	440	533	6.08e-04	94	26	57	11	15
unique_6371	103	429	468	ENSP00000318585	75	415	502	5.14e-14	367	89	212	66	70
unique_6371	150	429	468	ENSP00000422461	18	290	377	0.001	306	66	181	59	60
unique_6371	263	429	468	ENSP00000402228	164	346	433	0.002	190	40	120	30	49
unique_6371	103	163	468	ENSP00000402228	75	131	433	0.002	65	21	32	12	49
unique_6382	120	232	355	ENSP00000287169	106	203	716	4.25e-17	113	39	59	15	32
unique_6403	66	193	768	ENSP00000441691	140	264	1153	2.46e-07	135	36	82	17	17
unique_6403	66	193	768	ENSP00000496959	140	264	1154	2.50e-07	135	36	82	17	17
unique_6403	66	190	768	ENSP00000327290	155	274	1189	9.01e-07	127	38	80	9	16
unique_6403	75	188	768	ENSP00000263087	202	313	1180	1.97e-05	115	31	80	4	15
unique_6403	445	527	768	ENSP00000348997	319	407	1341	4.89e-05	93	33	46	14	20
unique_6403	403	554	768	ENSP00000348997	919	1065	1341	5.89e-05	167	48	84	35	20
unique_6403	481	553	768	ENSP00000348997	664	734	1341	9.97e-05	83	31	30	22	20
unique_6403	408	528	768	ENSP00000348997	657	774	1341	0.002	138	45	56	37	20
unique_6403	478	582	768	ENSP00000299164	848	944	951	0.001	108	35	59	14	16
unique_6403	459	528	768	ENSP00000299164	506	571	951	0.008	70	20	46	4	16
unique_6406	182	245	463	ENSP00000327801	40	105	509	0.003	67	22	41	4	14
unique_6448	108	142	146	ENSP00000442656	372	406	547	0.008	35	13	22	0	24
unique_6449	84	337	429	ENSP00000408734	27	261	337	1.77e-05	266	67	156	43	59
unique_6449	118	349	429	ENSP00000414914	472	702	807	3.38e-05	250	60	153	37	54
unique_6449	223	331	429	ENSP00000492290	319	440	533	0.001	126	33	72	21	25
unique_6449	261	331	429	ENSP00000442656	372	454	547	0.006	86	24	44	18	17
unique_6453	435	835	1331	ENSP00000434228	1497	1863	2040	0.009	422	102	244	76	30
unique_6471	546	604	1208	ENSP00000329380	126	179	653	0.006	59	21	33	5	5
unique_6491	209	262	380	ENSP00000384860	313	366	438	0.007	56	22	30	4	14
unique_6524	873	990	1658	ENSP00000344413	221	334	336	0.009	121	30	81	10	7
unique_6548	329	470	567	ENSP00000408734	116	259	337	3.50e-06	155	40	91	24	25
unique_6548	379	479	567	ENSP00000414914	600	702	807	2.03e-04	106	30	68	8	18
unique_6548	391	446	567	ENSP00000492290	357	420	533	6.31e-04	64	16	40	8	10
unique_6548	366	482	567	ENSP00000383977	891	1004	1082	0.001	118	28	85	5	21
unique_6548	391	467	567	ENSP00000442656	371	454	547	0.001	85	22	54	9	14
unique_6548	388	465	567	ENSP00000241416	314	395	514	0.005	84	20	56	8	14
unique_6549	271	470	567	ENSP00000408734	86	259	337	9.79e-06	208	50	116	42	35
unique_6549	379	479	567	ENSP00000414914	600	702	807	9.31e-05	106	30	68	8	18
unique_6549	391	445	567	ENSP00000492290	357	419	533	2.22e-04	63	17	38	8	10
unique_6549	366	482	567	ENSP00000383977	891	1004	1082	5.84e-04	120	32	79	9	21
unique_6549	363	467	567	ENSP00000442656	345	454	547	7.36e-04	115	29	71	15	19
unique_6549	375	465	567	ENSP00000241416	291	395	514	0.003	107	27	62	18	16
unique_6556	478	536	560	ENSP00000435933	52	110	142	8.72e-04	59	16	43	0	11
unique_6591	355	393	915	ENSP00000369198	117	155	1018	0.008	39	17	22	0	4
unique_6591	355	393	915	ENSP00000344972	87	125	899	0.009	39	17	22	0	4
unique_6597	158	219	242	ENSP00000327801	45	108	509	2.96e-09	64	24	38	2	26
unique_6597	159	216	242	ENSP00000327801	390	446	509	6.63e-04	58	18	39	1	26
unique_6597	143	219	242	ENSP00000262455	35	116	407	7.12e-07	82	26	51	5	32
unique_6602	91	144	1291	ENSP00000475084	815	868	1549	0.002	54	18	36	0	4
unique_6664	259	473	570	ENSP00000414914	472	688	807	3.91e-05	232	54	146	32	38
unique_6664	371	472	570	ENSP00000492290	323	440	533	4.95e-04	119	32	69	18	18
unique_6664	402	472	570	ENSP00000442656	372	454	547	0.001	86	25	43	18	12
unique_6665	259	494	570	ENSP00000414914	472	706	807	4.63e-06	256	61	154	41	41
unique_6665	226	475	570	ENSP00000408734	28	259	337	2.48e-05	261	63	158	40	44
unique_6665	402	472	570	ENSP00000442656	372	454	547	5.82e-04	86	25	43	18	12
unique_6665	362	472	570	ENSP00000492290	317	440	533	0.001	128	33	74	21	19
unique_6666	324	434	463	ENSP00000414914	595	706	807	8.46e-06	120	31	72	17	24
unique_6666	337	415	463	ENSP00000408734	178	259	337	1.35e-04	86	29	46	11	17
unique_6666	302	412	463	ENSP00000492290	317	440	533	7.44e-04	128	33	74	21	24
unique_6666	342	412	463	ENSP00000442656	372	454	547	0.001	86	24	44	18	15
unique_6670	268	503	579	ENSP00000414914	472	706	807	2.90e-06	256	61	154	41	41
unique_6670	234	484	579	ENSP00000408734	27	259	337	4.13e-05	262	62	160	40	43
unique_6670	411	481	579	ENSP00000442656	372	454	547	5.55e-04	86	25	43	18	12
unique_6670	371	481	579	ENSP00000492290	317	440	533	0.001	128	33	74	21	19
unique_6672	268	503	579	ENSP00000414914	472	706	807	3.72e-06	256	61	154	41	41
unique_6672	234	484	579	ENSP00000408734	27	259	337	6.90e-06	262	63	159	40	43
unique_6672	411	481	579	ENSP00000442656	372	454	547	5.94e-04	86	25	43	18	12
unique_6672	371	481	579	ENSP00000492290	317	440	533	0.001	128	33	74	21	19
unique_6688	1777	1889	2850	ENSP00000423517	699	819	821	0.002	126	33	75	18	4
unique_6688	1777	1889	2850	ENSP00000352177	699	819	821	0.002	126	33	75	18	4
unique_6745	371	619	752	ENSP00000271651	122	315	330	8.80e-12	253	62	128	63	33
unique_6766	104	486	819	ENSP00000422983	112	498	826	4.77e-21	397	109	264	24	47
unique_6766	96	472	819	ENSP00000263980	146	535	816	1.14e-18	408	107	252	49	46
unique_6768	178	278	338	ENSP00000369198	238	330	1018	0.001	101	28	65	8	30
unique_6790	450	536	992	ENSP00000299164	840	916	951	0.003	94	34	36	24	9
unique_6795	442	604	773	ENSP00000329380	66	230	653	2.70e-06	172	52	104	16	21
unique_6798	2109	2148	2593	ENSP00000241416	360	404	514	0.006	45	19	21	5	2
unique_6798	2102	2197	2593	ENSP00000414914	648	746	807	0.007	100	25	70	5	4
unique_6843	17	218	691	ENSP00000408734	67	261	337	4.29e-17	210	66	121	23	29
unique_6843	16	233	691	ENSP00000414914	476	707	807	2.22e-14	247	67	136	44	32
unique_6843	19	215	691	ENSP00000241416	199	399	514	6.24e-14	214	63	121	30	29
unique_6843	4	247	691	ENSP00000492290	226	473	533	1.73e-11	264	72	156	36	35
unique_6843	4	223	691	ENSP00000351995	522	744	886	5.63e-11	237	56	150	31	32
unique_6843	18	232	691	ENSP00000383977	787	1008	1082	6.96e-08	239	60	138	41	31
unique_6843	18	241	691	ENSP00000357493	1945	2176	2342	1.78e-07	246	61	149	36	32
unique_6843	133	213	691	ENSP00000442656	374	454	547	0.003	87	26	49	12	12
unique_6859	965	1006	1212	ENSP00000371636	737	783	877	1.08e-04	47	18	24	5	3
unique_6859	952	997	1212	ENSP00000385639	123	167	274	0.001	46	18	27	1	4
unique_6859	961	994	1212	ENSP00000383279	429	465	1375	0.003	37	17	17	3	3
unique_6859	961	994	1212	ENSP00000386147	501	537	1319	0.003	37	17	17	3	3
unique_6865	149	451	617	ENSP00000328968	418	724	2017	0.004	331	76	203	52	49
unique_6873	25	175	2879	ENSP00000351995	574	733	886	1.11e-17	164	48	99	17	5
unique_6873	17	178	2879	ENSP00000414914	513	690	807	1.57e-14	179	52	109	18	6
unique_6873	7	175	2879	ENSP00000408734	91	256	337	7.79e-13	177	53	105	19	6
unique_6873	20	178	2879	ENSP00000383977	822	991	1082	3.62e-12	175	53	101	21	6
unique_6873	25	178	2879	ENSP00000357493	1989	2151	2342	8.11e-11	166	44	107	15	5
unique_6873	50	184	2879	ENSP00000241416	260	406	514	8.25e-10	147	45	90	12	5
unique_6873	53	175	2879	ENSP00000442656	319	454	547	1.30e-06	141	44	74	23	4
unique_6873	53	175	2879	ENSP00000492290	305	440	533	2.43e-05	142	35	82	25	4
unique_6882	117	194	448	ENSP00000474709	395	465	479	1.53e-04	80	24	45	11	17
unique_7020	218	264	539	ENSP00000328968	1249	1294	2017	0.003	47	16	30	1	9
unique_7032	28	533	545	ENSP00000412227	41	554	574	2.52e-08	555	120	345	90	93
unique_7050	3	141	203	ENSP00000442656	335	475	547	1.16e-06	147	38	95	14	68
unique_7050	32	158	203	ENSP00000414914	600	721	807	2.72e-06	131	34	84	13	63
unique_7050	45	76	203	ENSP00000492290	358	389	533	4.91e-05	32	15	17	0	16
unique_7050	28	97	203	ENSP00000241416	291	376	514	7.83e-05	86	24	46	16	34
unique_7050	35	123	203	ENSP00000408734	173	259	337	7.96e-04	95	24	57	14	44
unique_7050	19	135	203	ENSP00000383977	891	1004	1082	0.010	119	33	79	7	58
unique_7073	13	215	2095	ENSP00000408734	67	272	337	1.89e-20	212	66	131	15	10
unique_7073	10	253	2095	ENSP00000383977	783	1039	1082	4.46e-17	267	71	163	33	12
unique_7073	14	219	2095	ENSP00000357493	1945	2169	2342	2.00e-16	225	59	147	19	10
unique_7073	10	208	2095	ENSP00000351995	529	743	886	2.43e-16	218	59	137	22	9
unique_7073	15	199	2095	ENSP00000241416	199	397	514	6.72e-13	205	63	116	26	9
unique_7073	34	219	2095	ENSP00000414914	505	708	807	1.17e-11	207	54	129	24	9
unique_7073	13	199	2095	ENSP00000492290	239	440	533	5.89e-10	217	65	107	45	9
unique_7080	384	480	587	ENSP00000414914	596	688	807	2.72e-04	102	29	59	14	17
unique_7097	226	369	1258	ENSP00000408734	157	273	337	3.12e-08	147	43	71	33	11
unique_7097	192	353	1258	ENSP00000414914	551	688	807	2.13e-07	163	42	95	26	13
unique_7144	27	66	348	ENSP00000474709	412	450	479	0.002	40	15	24	1	11
unique_7169	18	45	100	ENSP00000423517	623	650	821	0.009	28	12	16	0	28
unique_7169	18	45	100	ENSP00000352177	623	650	821	0.009	28	12	16	0	28
unique_7182	1328	1439	4761	ENSP00000299164	836	939	951	6.14e-06	122	43	51	28	9
unique_7182	957	1071	4761	ENSP00000299164	810	919	951	4.80e-05	118	34	73	11	9
unique_7182	506	622	4761	ENSP00000299164	455	555	951	1.76e-04	119	31	68	20	9
unique_7182	862	915	4761	ENSP00000299164	515	570	951	3.92e-04	56	24	30	2	9
unique_7182	989	1044	4761	ENSP00000299164	515	572	951	7.07e-04	58	24	32	2	9
unique_7182	1282	1378	4761	ENSP00000299164	848	935	951	0.002	98	33	54	11	9
unique_7182	1382	1442	4761	ENSP00000299164	513	574	951	0.004	62	21	40	1	9
unique_7182	1066	1156	4761	ENSP00000348997	313	403	1341	1.32e-04	101	40	41	20	5
unique_7182	583	637	4761	ENSP00000348997	349	408	1341	0.001	60	25	30	5	5
unique_7182	978	1128	4761	ENSP00000348997	911	1065	1341	0.004	168	53	85	30	5
unique_7192	31	375	378	ENSP00000451610	51	367	407	3.23e-21	358	93	211	54	91
unique_7246	83	158	3984	ENSP00000423517	751	820	821	7.81e-04	76	26	44	6	2
unique_7246	83	158	3984	ENSP00000352177	751	820	821	7.81e-04	76	26	44	6	2
unique_7252	274	614	618	ENSP00000318585	75	416	502	1.50e-17	376	96	211	69	55
unique_7252	274	614	618	ENSP00000402228	75	347	433	1.17e-08	362	88	164	110	55
unique_7252	307	614	618	ENSP00000422461	5	291	377	1.49e-05	334	78	183	73	50
unique_7275	1810	1957	2161	ENSP00000408734	159	258	337	6.67e-11	148	50	50	48	11
unique_7275	1596	1679	2161	ENSP00000408734	67	150	337	3.19e-04	84	25	59	0	11
unique_7275	1810	1990	2161	ENSP00000414914	589	715	807	1.68e-10	183	55	70	58	16
unique_7275	2098	2153	2161	ENSP00000414914	702	754	807	1.52e-04	56	18	35	3	16
unique_7275	1584	1683	2161	ENSP00000414914	465	571	807	0.001	110	26	71	13	16
unique_7275	1809	1968	2161	ENSP00000241416	283	410	514	1.41e-09	173	51	64	58	7
unique_7275	1821	1957	2161	ENSP00000357493	2056	2150	2342	4.13e-08	137	40	55	42	13
unique_7275	1585	1684	2161	ENSP00000357493	1933	2037	2342	2.47e-07	109	32	64	13	13
unique_7275	2115	2151	2161	ENSP00000357493	2177	2216	2342	4.05e-04	40	17	20	3	13
unique_7275	1814	2000	2161	ENSP00000383977	897	1039	1082	4.60e-08	196	57	77	62	13
unique_7275	1633	1685	2161	ENSP00000383977	824	877	1082	3.93e-05	54	21	32	1	13
unique_7275	2115	2158	2161	ENSP00000383977	1017	1060	1082	0.003	44	15	29	0	13
unique_7275	1589	1688	2161	ENSP00000492290	232	330	533	4.16e-06	104	28	67	9	5
unique_7275	1816	1955	2161	ENSP00000351995	641	733	886	5.21e-05	140	38	55	47	9
unique_7275	2097	2159	2161	ENSP00000351995	747	802	886	0.003	63	24	32	7	9
unique_7275	1589	1706	2161	ENSP00000442656	205	318	547	6.78e-05	123	36	73	14	13
unique_7275	1803	1955	2161	ENSP00000442656	333	454	547	5.66e-04	165	44	66	55	13
unique_7276	4	178	241	ENSP00000408734	82	259	337	2.39e-16	180	56	117	7	73
unique_7276	8	197	241	ENSP00000414914	505	710	807	3.30e-16	209	57	130	22	79
unique_7276	20	231	241	ENSP00000383977	819	1046	1082	9.34e-12	236	57	147	32	88
unique_7276	28	230	241	ENSP00000351995	574	790	886	2.76e-11	220	51	149	20	84
unique_7276	5	175	241	ENSP00000492290	255	440	533	1.42e-10	196	54	107	35	71
unique_7276	8	185	241	ENSP00000357493	1971	2161	2342	5.88e-10	197	52	120	25	74
unique_7276	5	175	241	ENSP00000442656	228	454	547	8.65e-10	233	60	105	68	71
unique_7276	30	175	241	ENSP00000241416	234	397	514	3.01e-09	164	43	103	18	61
unique_7278	1044	1108	2419	ENSP00000403737	2	68	448	3.94e-04	71	24	37	10	3
unique_7278	1044	1108	2419	ENSP00000503116	2	68	449	4.01e-04	71	24	37	10	3
unique_7278	1044	1108	2419	ENSP00000486498	2	68	449	4.01e-04	71	24	37	10	3
unique_7290	133	259	1297	ENSP00000408734	83	211	337	7.61e-09	133	41	82	10	10
unique_7290	136	261	1297	ENSP00000414914	505	643	807	7.89e-09	143	45	77	21	10
unique_7290	135	260	1297	ENSP00000351995	554	688	886	8.08e-07	141	36	84	21	10
unique_7290	222	259	1297	ENSP00000383977	908	945	1082	6.61e-06	38	21	17	0	3
unique_7290	155	261	1297	ENSP00000492290	272	388	533	0.001	117	33	74	10	8
unique_7290	215	257	1297	ENSP00000241416	302	344	514	0.005	43	18	25	0	3
unique_7347	1049	1255	1657	ENSP00000479597	302	506	621	1.86e-06	208	47	157	4	20
unique_7347	590	713	1657	ENSP00000479597	58	178	621	1.09e-04	126	36	83	7	20
unique_7351	615	742	2332	ENSP00000367227	8	146	473	0.009	145	37	85	23	5
unique_7358	1890	2005	2937	ENSP00000423517	701	820	821	5.68e-04	120	33	83	4	4
unique_7358	1890	2005	2937	ENSP00000352177	701	820	821	5.68e-04	120	33	83	4	4
unique_7370	302	493	795	ENSP00000408734	68	261	337	9.93e-14	198	59	129	10	24
unique_7370	295	539	795	ENSP00000383977	780	1039	1082	5.49e-12	265	67	173	25	31
unique_7370	301	511	795	ENSP00000351995	532	757	886	9.27e-10	226	54	157	15	27
unique_7370	299	490	795	ENSP00000414914	480	689	807	1.48e-07	212	48	142	22	24
unique_7370	366	529	795	ENSP00000492290	301	472	533	5.00e-07	183	45	108	30	21
unique_7370	368	488	795	ENSP00000442656	317	454	547	1.43e-06	143	41	75	27	15
unique_7370	407	533	795	ENSP00000241416	309	434	514	4.08e-06	134	35	84	15	16
unique_7374	249	329	570	ENSP00000272367	179	253	590	0.003	81	27	48	6	14
unique_7382	556	624	4579	ENSP00000246529	157	227	629	1.82e-04	71	28	41	2	2
unique_7451	589	684	970	ENSP00000287169	106	198	716	5.36e-16	96	33	60	3	10
unique_7513	482	848	880	ENSP00000495751	82	419	600	0.001	377	75	253	49	42
unique_7513	482	848	880	ENSP00000496697	82	419	600	0.001	377	75	253	49	42
unique_7513	482	848	880	ENSP00000495900	82	419	600	0.001	377	75	253	49	42
unique_7513	482	848	880	ENSP00000494778	82	419	600	0.001	377	75	253	49	42
unique_7551	1330	1550	1567	ENSP00000414914	478	689	807	2.21e-06	249	54	130	65	14
unique_7551	1328	1562	1567	ENSP00000408734	66	268	337	0.003	242	63	133	46	15
unique_7551	1497	1564	1567	ENSP00000357493	2092	2165	2342	0.004	75	26	41	8	4
unique_7572	110	337	814	ENSP00000357156	167	347	348	1.88e-08	230	61	118	51	29
unique_7572	144	345	814	ENSP00000357156	83	248	348	1.25e-05	204	50	114	40	29
unique_7572	149	246	814	ENSP00000352071	220	308	1157	1.39e-06	99	31	57	11	23
unique_7572	199	246	814	ENSP00000352071	717	761	1157	0.002	49	18	26	5	23
unique_7572	216	335	814	ENSP00000352071	940	1028	1157	0.009	122	32	55	35	23
unique_7573	32	650	667	ENSP00000506285	20	613	624	0.0	625	415	173	37	93
unique_7576	43	308	450	ENSP00000408734	25	272	337	2.35e-15	280	79	155	46	59
unique_7576	82	310	450	ENSP00000414914	478	709	807	7.85e-12	249	68	144	37	51
unique_7576	74	290	450	ENSP00000383977	779	989	1082	3.91e-11	238	62	128	48	48
unique_7576	80	289	450	ENSP00000241416	196	397	514	1.56e-10	228	64	120	44	47
unique_7576	82	372	450	ENSP00000492290	240	514	533	6.19e-09	325	83	158	84	65
unique_7576	78	289	450	ENSP00000351995	529	733	886	6.98e-08	222	53	142	27	47
unique_7576	78	289	450	ENSP00000442656	209	454	547	2.63e-05	265	69	124	72	47
unique_7595	2327	2401	2681	ENSP00000423517	738	819	821	0.001	82	26	49	7	3
unique_7595	2327	2401	2681	ENSP00000352177	738	819	821	0.001	82	26	49	7	3
unique_7613	49	784	1952	ENSP00000434228	375	1134	2040	1.50e-41	835	198	463	174	38
unique_7613	49	784	1952	ENSP00000437073	375	1134	2055	2.03e-41	835	198	463	174	38
unique_7617	31	396	438	ENSP00000451610	67	399	407	1.69e-18	379	97	223	59	84
unique_7668	600	729	7449	ENSP00000344972	236	364	899	0.004	130	33	96	1	2
unique_7668	600	729	7449	ENSP00000369198	266	394	1018	0.005	130	33	96	1	2
unique_7677	20	81	167	ENSP00000475084	826	886	1549	0.005	62	19	42	1	37
unique_7695	293	374	658	ENSP00000327801	389	470	509	4.38e-06	82	26	56	0	15
unique_7695	292	387	658	ENSP00000327801	44	142	509	0.008	99	21	75	3	15
unique_7695	272	376	658	ENSP00000262455	30	138	407	2.06e-04	111	27	76	8	16
unique_7700	276	390	544	ENSP00000327801	16	128	509	2.51e-19	118	47	63	8	41
unique_7700	290	390	544	ENSP00000327801	372	469	509	8.80e-18	103	43	53	7	41
unique_7700	149	257	544	ENSP00000327801	26	137	509	7.96e-14	115	39	67	9	41
unique_7700	148	240	544	ENSP00000327801	368	461	509	6.52e-11	96	33	58	5	41
unique_7700	284	390	544	ENSP00000262455	28	135	407	1.80e-11	113	35	67	11	36
unique_7700	159	248	544	ENSP00000262455	40	135	407	2.01e-05	99	26	61	12	36
unique_7710	84	161	237	ENSP00000344972	232	336	899	3.74e-04	105	30	48	27	33
unique_7710	84	161	237	ENSP00000369198	262	366	1018	5.28e-04	105	30	48	27	33
unique_7715	106	224	602	ENSP00000262455	31	153	407	1.55e-04	125	31	86	8	20
unique_7756	135	176	1478	ENSP00000344972	50	91	899	0.005	42	14	28	0	3
unique_7760	4861	5437	5664	ENSP00000402673	65	589	639	2.63e-08	612	130	360	122	21
unique_7760	5183	5487	5664	ENSP00000402673	8	322	639	2.92e-08	340	81	199	60	21
unique_7760	4871	5555	5664	ENSP00000402673	6	593	639	1.23e-07	707	150	416	141	21
unique_7760	4360	4840	5664	ENSP00000402673	33	488	639	2.67e-04	496	99	342	55	21
unique_7760	4860	5555	5664	ENSP00000185942	40	664	710	2.84e-08	723	152	446	125	21
unique_7760	4789	5431	5664	ENSP00000185942	57	682	710	9.00e-08	681	137	451	93	21
unique_7760	4360	4840	5664	ENSP00000185942	104	559	710	0.001	496	99	342	55	21
unique_7760	5072	5517	5664	ENSP00000434228	1513	1939	2040	5.57e-04	466	105	302	59	8
unique_7760	5072	5517	5664	ENSP00000437073	1513	1939	2055	7.05e-04	466	106	301	59	8
unique_7785	298	490	555	ENSP00000351995	608	790	886	1.27e-06	201	47	128	26	35
unique_7827	6	85	2606	ENSP00000423517	739	820	821	0.003	82	26	54	2	3
unique_7827	6	85	2606	ENSP00000352177	739	820	821	0.003	82	26	54	2	3
unique_7886	1920	2027	2705	ENSP00000423517	728	816	821	0.002	110	29	58	23	10
unique_7886	1905	1997	2705	ENSP00000423517	728	816	821	0.003	98	27	57	14	10
unique_7886	1950	2042	2705	ENSP00000423517	728	816	821	0.003	98	28	56	14	10
unique_7886	1965	2057	2705	ENSP00000423517	728	816	821	0.004	98	27	57	14	10
unique_7886	1875	1952	2705	ENSP00000423517	728	816	821	0.004	89	24	54	11	10
unique_7886	2069	2147	2705	ENSP00000423517	729	816	821	0.007	88	22	57	9	10
unique_7886	1920	2027	2705	ENSP00000352177	728	816	821	0.002	110	29	58	23	10
unique_7886	1905	1997	2705	ENSP00000352177	728	816	821	0.003	98	27	57	14	10
unique_7886	1950	2042	2705	ENSP00000352177	728	816	821	0.003	98	28	56	14	10
unique_7886	1965	2057	2705	ENSP00000352177	728	816	821	0.004	98	27	57	14	10
unique_7886	1875	1952	2705	ENSP00000352177	728	816	821	0.004	89	24	54	11	10
unique_7886	2069	2147	2705	ENSP00000352177	729	816	821	0.007	88	22	57	9	10
unique_7907	1528	1623	4533	ENSP00000423517	730	816	821	8.75e-05	104	33	46	25	2
unique_7907	1528	1623	4533	ENSP00000352177	730	816	821	8.75e-05	104	33	46	25	2
unique_7911	90	186	192	ENSP00000475084	824	927	1549	2.29e-04	106	29	66	11	51
unique_7954	422	477	559	ENSP00000287169	102	157	716	1.46e-12	56	26	30	0	10
unique_7960	1271	1365	2849	ENSP00000344972	223	322	899	2.62e-04	101	32	62	7	3
unique_7960	1282	1365	2849	ENSP00000423517	737	820	821	6.30e-04	90	31	47	12	3
unique_7960	1282	1365	2849	ENSP00000352177	737	820	821	6.30e-04	90	31	47	12	3
unique_7967	16	106	128	ENSP00000351995	459	552	886	0.010	98	25	62	11	71
unique_7972	3674	3757	4117	ENSP00000423517	737	818	821	0.008	84	23	59	2	2
unique_7972	3674	3757	4117	ENSP00000352177	737	818	821	0.008	84	23	59	2	2
unique_7982	713	954	1147	ENSP00000365332	12	311	402	3.15e-07	313	87	142	84	32
unique_7982	562	681	1147	ENSP00000365332	195	327	402	0.001	142	48	63	31	32
unique_7982	519	612	1147	ENSP00000441561	368	479	635	3.77e-06	116	40	50	26	8
unique_7982	527	654	1147	ENSP00000383977	227	332	1082	5.27e-05	130	32	72	26	23
unique_7982	869	950	1147	ENSP00000383977	210	300	1082	2.79e-04	100	32	41	27	23
unique_7982	924	987	1147	ENSP00000383977	226	300	1082	6.85e-04	76	25	38	13	23
unique_7982	961	999	1147	ENSP00000383977	227	265	1082	0.004	39	17	22	0	23
unique_7982	753	872	1147	ENSP00000400217	473	598	1806	8.93e-05	133	43	70	20	30
unique_7982	647	820	1147	ENSP00000400217	478	648	1806	3.14e-04	186	56	103	27	30
unique_7982	519	641	1147	ENSP00000400217	460	596	1806	4.29e-04	141	44	75	22	30
unique_7982	753	872	1147	ENSP00000200181	473	598	1823	1.01e-04	133	43	70	20	30
unique_7982	647	820	1147	ENSP00000200181	478	648	1823	3.39e-04	186	56	103	27	30
unique_7982	519	641	1147	ENSP00000200181	460	596	1823	5.17e-04	141	44	75	22	30
unique_7982	922	988	1147	ENSP00000296575	609	669	701	1.44e-04	67	25	36	6	7
unique_7982	903	950	1147	ENSP00000296575	620	668	701	1.78e-04	49	20	28	1	7
unique_7982	546	602	1147	ENSP00000331736	125	190	611	1.49e-04	66	23	34	9	5
unique_7982	524	637	1147	ENSP00000296181	473	596	800	7.39e-04	133	46	59	28	10
unique_7982	562	615	1147	ENSP00000296181	563	613	800	0.006	57	24	24	9	10
unique_7982	530	697	1147	ENSP00000386367	469	616	789	0.002	177	52	87	38	15
unique_7982	918	1009	1147	ENSP00000220809	84	190	563	0.002	107	27	65	15	8
unique_7985	3193	3323	3449	ENSP00000344972	226	346	899	9.48e-06	133	37	82	14	4
unique_7985	3193	3323	3449	ENSP00000369198	256	376	1018	1.31e-05	133	37	82	14	4
unique_8043	681	776	927	ENSP00000351995	650	749	886	3.19e-06	103	32	61	10	10
unique_8043	684	780	927	ENSP00000357493	2063	2168	2342	9.67e-06	108	34	61	13	10
unique_8043	682	782	927	ENSP00000414914	605	709	807	1.46e-05	106	31	69	6	11
unique_8043	691	764	927	ENSP00000408734	184	259	337	0.001	78	26	46	6	8
unique_8043	628	776	927	ENSP00000383977	841	1004	1082	0.005	166	47	100	19	16
unique_8064	1156	1264	2412	ENSP00000383977	775	878	1082	1.35e-06	110	33	70	7	8
unique_8064	2269	2345	2412	ENSP00000383977	936	1012	1082	0.007	79	25	50	4	8
unique_8064	2235	2345	2412	ENSP00000414914	592	711	807	2.15e-05	120	33	78	9	5
unique_8064	3	62	2412	ENSP00000475084	825	884	1549	5.66e-04	60	19	41	0	2
unique_8064	1149	1262	2412	ENSP00000357493	1940	2037	2342	0.001	114	37	61	16	5
unique_8064	2267	2323	2412	ENSP00000408734	200	258	337	0.006	60	23	33	4	2
unique_8142	548	614	1046	ENSP00000287169	106	169	716	2.95e-17	67	32	32	3	6
unique_8208	4696	4880	5071	ENSP00000408734	136	257	337	5.23e-06	186	51	70	65	4
unique_8208	4741	4786	5071	ENSP00000414914	600	644	807	0.002	46	17	28	1	1
unique_8263	1244	1665	2751	ENSP00000402673	113	585	639	0.001	476	103	316	57	15
unique_8263	1244	1665	2751	ENSP00000185942	184	656	710	0.003	476	103	316	57	15
unique_8302	2750	3113	6671	ENSP00000434228	1455	1885	2040	2.78e-04	455	115	225	115	5
unique_8302	2750	3113	6671	ENSP00000437073	1455	1885	2055	3.29e-04	455	115	225	115	5
unique_8316	684	821	877	ENSP00000327801	337	472	509	6.78e-25	138	52	84	2	42
unique_8316	134	237	877	ENSP00000327801	27	131	509	1.00e-16	107	39	63	5	42
unique_8316	707	819	877	ENSP00000327801	19	129	509	9.80e-16	115	45	64	6	42
unique_8316	136	214	877	ENSP00000327801	372	446	509	3.35e-04	80	24	50	6	42
unique_8316	462	589	877	ENSP00000327801	216	329	509	5.85e-04	129	29	84	16	42
unique_8316	135	237	877	ENSP00000262455	33	138	407	1.06e-12	106	34	69	3	12
unique_8339	160	228	261	ENSP00000435933	47	115	142	1.16e-10	69	22	47	0	26
unique_8362	390	489	1036	ENSP00000328968	1187	1279	2017	0.004	100	25	68	7	10
unique_8380	717	1012	1317	ENSP00000351995	531	790	886	7.28e-11	305	77	174	54	22
unique_8380	721	898	1317	ENSP00000408734	70	236	337	4.85e-09	185	54	106	25	14
unique_8380	717	1027	1317	ENSP00000241416	196	494	514	1.47e-08	340	89	181	70	24
unique_8380	721	1029	1317	ENSP00000492290	242	532	533	4.91e-08	333	76	191	66	23
unique_8380	712	1012	1317	ENSP00000383977	779	1045	1082	2.01e-06	308	67	193	48	23
unique_8380	721	1012	1317	ENSP00000414914	480	744	807	5.50e-06	316	72	169	75	22
unique_8380	790	875	1317	ENSP00000442656	319	398	547	8.37e-04	88	25	53	10	7
unique_8384	109	256	277	ENSP00000287169	103	248	716	3.23e-15	155	46	93	16	53
unique_8386	738	789	1347	ENSP00000351995	830	880	886	0.005	52	22	29	1	4
unique_8393	2058	2590	3432	ENSP00000402673	10	534	639	2.40e-06	549	116	393	40	16
unique_8393	2066	2493	3432	ENSP00000402673	198	615	639	1.02e-05	439	92	315	32	16
unique_8393	2054	2453	3432	ENSP00000402673	211	590	639	2.27e-04	408	79	293	36	16
unique_8432	90	114	1013	ENSP00000327801	43	67	509	0.001	25	14	11	0	6
unique_8432	91	145	1013	ENSP00000327801	388	456	509	0.001	69	19	36	14	6
unique_8454	693	909	1121	ENSP00000246529	37	226	629	0.008	225	60	122	43	19
unique_8467	132	191	429	ENSP00000287169	106	162	716	1.56e-14	60	29	28	3	14
unique_8491	129	333	360	ENSP00000287169	55	253	716	3.09e-19	223	59	122	42	57
unique_8510	83	330	370	ENSP00000287169	22	262	716	1.56e-41	254	92	143	19	67
unique_8574	154	892	1032	ENSP00000256637	135	787	832	1.17e-57	770	203	419	148	72
