# Supplementary material for: Molecular Mimicry between Toxoplasma gondii B-Cell Epitopes and Neurodevelopmental Proteins: An Immunoinformatic Approach
Source: Biomolecules. 2024 Aug 1;14(8):933. doi: 10.3390/biom14080933 (PMC11352964; doi:10.3390/biom14080933)
Supplement: Supplementary file 1 [file biomolecules-14-00933-s001.zip › Supplemental S2/random/blast-all_methods-hs_surface_random_36-filtered.txt]

unique_87	3	1259	1266	ENSP00000497931	132	1314	1322	0.0	1269	449	722	98	99
unique_87	702	1261	1266	ENSP00000497931	134	656	1322	1.42e-74	566	194	323	49	99
unique_127	5	99	107	ENSP00000298119	580	673	720	0.008	95	21	73	1	89
unique_129	9	259	283	ENSP00000263798	518	778	891	1.03e-14	263	59	190	14	89
unique_129	12	259	283	ENSP00000296474	1085	1333	1401	9.70e-14	255	63	179	13	88
unique_129	23	259	283	ENSP00000257290	721	942	1090	7.38e-10	245	56	158	31	84
unique_264	38	141	144	ENSP00000475084	814	924	1549	2.45e-11	112	33	70	9	90
unique_264	16	129	144	ENSP00000475084	828	932	1549	4.75e-06	122	32	65	25	90
unique_264	67	144	144	ENSP00000475084	810	883	1549	0.001	78	20	54	4	90
unique_355	1	267	270	ENSP00000479488	2	268	273	3.99e-104	267	137	130	0	99
unique_355	1	267	270	ENSP00000300408	2	268	273	3.99e-104	267	137	130	0	99
unique_355	8	270	270	ENSP00000441875	19	283	300	1.60e-89	267	132	129	6	97
unique_1208	71	557	559	ENSP00000262030	51	529	530	0.0	487	383	96	8	87
unique_2410	9	249	282	ENSP00000296474	1088	1333	1401	2.83e-15	251	61	175	15	85
unique_2410	1	282	282	ENSP00000263798	516	807	891	3.44e-15	301	66	207	28	100
unique_2410	105	255	282	ENSP00000257290	795	948	1090	2.80e-10	155	37	113	5	88
unique_2410	8	106	282	ENSP00000257290	603	708	1090	0.001	107	28	70	9	88
unique_2410	1	249	282	ENSP00000357493	1937	2201	2342	1.78e-08	268	54	192	22	88
unique_2809	7	276	323	ENSP00000263798	517	790	891	1.97e-06	299	64	181	54	84
unique_2889	4	519	525	ENSP00000497931	851	1316	1322	9.89e-42	520	137	325	58	99
unique_2889	1	517	525	ENSP00000497931	189	654	1322	2.83e-39	524	139	320	65	99
unique_3841	18	156	168	ENSP00000475084	756	918	1549	1.12e-09	164	45	93	26	83
unique_4007	19	563	567	ENSP00000412717	33	552	574	1.01e-10	575	136	354	85	96
unique_4007	19	563	567	ENSP00000340019	33	552	574	1.01e-10	575	136	354	85	96
unique_4296	7	171	201	ENSP00000005257	14	178	207	3.17e-36	166	66	98	2	82
unique_4468	18	554	574	ENSP00000412717	21	555	574	0.0	537	296	239	2	94
unique_4468	18	554	574	ENSP00000340019	21	555	574	0.0	537	296	239	2	94
unique_4643	80	656	666	ENSP00000412717	13	555	574	2.00e-119	578	204	338	36	87
unique_4643	80	656	666	ENSP00000340019	13	555	574	2.00e-119	578	204	338	36	87
unique_4879	22	185	193	ENSP00000005257	16	172	207	1.22e-09	167	41	113	13	85
unique_5312	12	289	289	ENSP00000441875	18	298	300	1.70e-103	281	146	132	3	96
unique_5312	8	273	289	ENSP00000479488	4	270	273	2.23e-95	268	137	128	3	92
unique_5312	8	273	289	ENSP00000300408	4	270	273	2.23e-95	268	137	128	3	92
unique_5801	8	255	294	ENSP00000357493	1944	2205	2342	3.18e-14	268	66	176	26	84
unique_5801	7	251	294	ENSP00000296474	1086	1333	1401	1.03e-11	254	60	179	15	83
unique_5801	6	255	294	ENSP00000373574	205	485	504	2.68e-09	298	69	164	65	85
unique_6681	193	1537	1544	ENSP00000497931	18	1314	1322	0.0	1403	480	759	164	88
unique_6681	997	1544	1544	ENSP00000497931	162	661	1322	3.90e-78	549	200	299	50	88
unique_7032	28	533	545	ENSP00000412717	41	554	574	2.40e-08	555	120	345	90	93
unique_7032	28	533	545	ENSP00000340019	41	554	574	2.40e-08	555	120	345	90	93
unique_7276	4	232	241	ENSP00000373574	222	462	504	5.68e-10	251	59	160	32	95
unique_7735	23	557	564	ENSP00000381736	18	549	554	0.0	535	383	149	3	95
unique_7735	18	507	564	ENSP00000262030	9	484	530	5.52e-23	510	122	334	54	87
unique_8193	13	211	328	ENSP00000495993	817	983	1014	5.50e-16	199	66	101	32	94
unique_8193	15	280	328	ENSP00000495993	733	996	1014	7.30e-16	277	79	174	24	94
unique_8193	156	309	328	ENSP00000495993	816	970	1014	9.12e-09	155	46	108	1	94
unique_8193	3	163	328	ENSP00000495993	835	991	1014	2.34e-05	161	42	115	4	94
