# Supplementary material for: Molecular Mimicry between Toxoplasma gondii B-Cell Epitopes and Neurodevelopmental Proteins: An Immunoinformatic Approach
Source: Biomolecules. 2024 Aug 1;14(8):933. doi: 10.3390/biom14080933 (PMC11352964; doi:10.3390/biom14080933)
Supplement: Supplementary file 1 [file biomolecules-14-00933-s001.zip › Supplemental S2/random/blast-all_methods-hs_surface_random_36.txt]

unique_2	1470	1592	2375	ENSP00000403737	3	106	448	0.005	123	35	69	19	5
unique_6	613	658	784	ENSP00000335203	18	63	107	0.002	46	16	30	0	6
unique_9	43	197	541	ENSP00000412717	47	197	574	2.16e-07	159	42	105	12	29
unique_9	43	197	541	ENSP00000340019	47	197	574	2.16e-07	159	42	105	12	29
unique_35	379	592	1044	ENSP00000494609	428	615	1326	1.41e-09	220	67	115	38	20
unique_35	379	592	1044	ENSP00000487081	428	615	860	1.82e-09	220	67	115	38	20
unique_35	371	563	1044	ENSP00000497931	1090	1274	1322	1.14e-05	195	50	133	12	18
unique_35	371	563	1044	ENSP00000497931	432	614	1322	2.22e-05	197	53	126	18	18
unique_35	378	534	1044	ENSP00000003084	440	574	1481	2.36e-04	160	43	89	28	15
unique_62	152	208	279	ENSP00000296474	1185	1245	1401	6.85e-05	61	19	38	4	20
unique_62	152	198	279	ENSP00000263923	1005	1051	1357	7.72e-05	47	14	33	0	17
unique_62	151	198	279	ENSP00000263798	631	678	891	3.94e-04	48	14	34	0	17
unique_62	152	220	279	ENSP00000257290	795	865	1090	5.22e-04	71	21	48	2	25
unique_62	168	221	279	ENSP00000390477	328	385	477	5.78e-04	58	21	33	4	19
unique_62	168	221	279	ENSP00000257963	328	385	506	6.08e-04	58	21	33	4	19
unique_70	1	172	215	ENSP00000005257	2	175	207	2.49e-36	175	68	103	4	80
unique_75	758	1421	1941	ENSP00000494609	403	974	1326	1.06e-80	671	205	360	106	73
unique_75	290	693	1941	ENSP00000494609	12	394	1326	1.12e-49	405	112	270	23	73
unique_75	1507	1734	1941	ENSP00000494609	972	1159	1326	1.66e-39	228	85	103	40	73
unique_75	1818	1929	1941	ENSP00000494609	1166	1277	1326	1.45e-30	112	55	57	0	73
unique_75	757	983	1941	ENSP00000494609	1032	1252	1326	2.60e-12	234	62	152	20	73
unique_75	1632	1728	1941	ENSP00000494609	428	510	1326	2.22e-06	97	30	53	14	73
unique_75	1822	1908	1941	ENSP00000494609	528	615	1326	8.53e-04	88	23	64	1	73
unique_75	290	1000	1941	ENSP00000003084	5	642	1481	2.72e-65	716	191	442	83	64
unique_75	1508	1734	1941	ENSP00000003084	1123	1328	1481	1.29e-28	228	73	132	23	64
unique_75	1212	1415	1941	ENSP00000003084	916	1117	1481	3.33e-23	207	57	142	8	64
unique_75	1818	1923	1941	ENSP00000003084	1335	1439	1481	7.70e-17	106	40	65	1	64
unique_75	460	995	1941	ENSP00000003084	942	1430	1481	2.30e-09	559	113	353	93	64
unique_75	1824	1902	1941	ENSP00000003084	543	622	1481	7.32e-05	80	26	53	1	64
unique_75	1628	1728	1941	ENSP00000003084	437	523	1481	3.17e-04	101	28	59	14	64
unique_75	758	1294	1941	ENSP00000487081	403	847	860	4.27e-64	544	171	267	106	58
unique_75	290	693	1941	ENSP00000487081	12	394	860	2.56e-50	405	112	270	23	58
unique_75	1632	1728	1941	ENSP00000487081	428	510	860	1.89e-06	97	30	53	14	58
unique_75	1822	1908	1941	ENSP00000487081	528	615	860	6.41e-04	88	23	64	1	58
unique_75	1605	1737	1941	ENSP00000497931	407	544	1322	1.01e-14	140	53	78	9	29
unique_75	1570	1753	1941	ENSP00000497931	1027	1220	1322	7.90e-14	196	56	126	14	29
unique_75	1819	1922	1941	ENSP00000497931	1209	1312	1322	6.46e-13	104	37	67	0	29
unique_75	767	992	1941	ENSP00000497931	1078	1303	1322	3.99e-10	236	61	155	20	29
unique_75	1837	1924	1941	ENSP00000497931	567	653	1322	3.40e-09	88	31	56	1	29
unique_75	782	1031	1941	ENSP00000497931	437	683	1322	3.59e-06	263	69	165	29	29
unique_81	10	172	212	ENSP00000005257	14	175	207	4.90e-32	164	67	94	3	77
unique_87	3	1259	1266	ENSP00000497931	132	1314	1322	0.0	1269	449	722	98	99
unique_87	702	1261	1266	ENSP00000497931	134	656	1322	1.42e-74	566	194	323	49	99
unique_87	310	557	1266	ENSP00000494609	1039	1274	1326	2.33e-30	249	84	151	14	65
unique_87	733	1260	1266	ENSP00000494609	788	1274	1326	5.34e-27	552	133	330	89	65
unique_87	1013	1249	1266	ENSP00000494609	426	622	1326	3.64e-19	238	67	129	42	65
unique_87	278	572	1266	ENSP00000494609	372	640	1326	7.49e-19	302	80	182	40	65
unique_87	1013	1249	1266	ENSP00000487081	426	622	860	1.79e-19	238	66	130	42	42
unique_87	278	572	1266	ENSP00000487081	372	640	860	3.64e-19	302	80	182	40	42
unique_87	329	616	1266	ENSP00000003084	440	708	1481	4.72e-18	298	76	183	39	55
unique_87	857	1262	1266	ENSP00000003084	1055	1444	1481	5.36e-18	429	92	275	62	55
unique_87	329	549	1266	ENSP00000003084	1226	1435	1481	3.16e-15	221	54	156	11	55
unique_87	1013	1251	1266	ENSP00000003084	439	637	1481	2.15e-12	240	61	137	42	55
unique_117	123	222	424	ENSP00000296474	1129	1231	1401	2.59e-11	103	33	67	3	24
unique_117	168	352	424	ENSP00000263923	997	1156	1357	1.22e-09	199	51	95	53	44
unique_117	66	222	424	ENSP00000263798	506	678	891	3.42e-09	179	48	103	28	37
unique_117	156	315	424	ENSP00000257290	773	898	1090	1.83e-07	164	43	79	42	38
unique_117	56	325	424	ENSP00000357493	1944	2168	2342	8.28e-06	288	57	150	81	64
unique_117	98	221	424	ENSP00000390477	213	357	477	1.34e-04	146	37	86	23	29
unique_117	98	221	424	ENSP00000257963	213	357	506	2.68e-04	146	37	86	23	29
unique_124	57	455	504	ENSP00000262030	102	474	530	1.11e-28	406	109	257	40	79
unique_124	97	393	504	ENSP00000381736	134	428	554	4.79e-23	303	79	210	14	59
unique_126	38	194	209	ENSP00000441875	25	188	300	1.07e-08	164	42	115	7	75
unique_126	79	195	209	ENSP00000479488	57	170	273	4.38e-05	118	27	86	5	56
unique_126	79	195	209	ENSP00000300408	57	170	273	4.38e-05	118	27	86	5	56
unique_127	5	99	107	ENSP00000298119	580	673	720	0.008	95	21	73	1	89
unique_129	9	259	283	ENSP00000263798	518	778	891	1.03e-14	263	59	190	14	89
unique_129	12	259	283	ENSP00000296474	1085	1333	1401	9.70e-14	255	63	179	13	88
unique_129	23	259	283	ENSP00000257290	721	942	1090	7.38e-10	245	56	158	31	84
unique_129	121	264	283	ENSP00000263923	1010	1157	1357	4.54e-09	148	34	110	4	51
unique_129	87	263	283	ENSP00000357493	2018	2205	2342	3.97e-07	188	40	137	11	63
unique_129	132	238	283	ENSP00000257963	328	460	506	3.51e-05	133	36	71	26	38
unique_129	132	244	283	ENSP00000390477	328	467	477	4.15e-05	140	38	75	27	40
unique_129	132	241	283	ENSP00000373574	323	458	504	6.76e-05	137	35	74	28	39
unique_157	128	276	346	ENSP00000005257	16	141	207	0.008	152	35	88	29	43
unique_231	189	257	822	ENSP00000360158	3951	4013	4075	0.008	69	23	40	6	8
unique_244	21	56	90	ENSP00000329312	104	139	214	4.09e-04	36	14	22	0	40
unique_251	1146	1219	1230	ENSP00000254301	27	103	251	1.67e-05	78	28	45	5	6
unique_261	53	84	94	ENSP00000254868	83	114	317	0.004	32	16	16	0	34
unique_264	38	141	144	ENSP00000475084	814	924	1549	2.45e-11	112	33	70	9	90
unique_264	16	129	144	ENSP00000475084	828	932	1549	4.75e-06	122	32	65	25	90
unique_264	67	144	144	ENSP00000475084	810	883	1549	0.001	78	20	54	4	90
unique_271	156	366	765	ENSP00000497931	1091	1298	1322	2.54e-14	218	56	145	17	28
unique_271	156	345	765	ENSP00000497931	433	619	1322	9.54e-09	194	56	127	11	28
unique_271	161	366	765	ENSP00000487081	428	615	860	3.04e-08	209	53	132	24	27
unique_271	161	366	765	ENSP00000494609	428	615	1326	3.47e-08	209	53	132	24	28
unique_271	155	362	765	ENSP00000494609	1054	1252	1326	4.73e-04	218	57	132	29	28
unique_271	160	338	765	ENSP00000003084	1226	1400	1481	8.83e-07	188	49	117	22	27
unique_271	160	366	765	ENSP00000003084	440	628	1481	1.71e-05	215	50	131	34	27
unique_282	13	180	213	ENSP00000005257	14	182	207	2.83e-24	170	57	110	3	79
unique_307	11	164	208	ENSP00000005257	15	168	207	7.82e-30	155	56	97	2	74
unique_349	501	611	693	ENSP00000390477	306	423	477	9.41e-06	118	28	83	7	16
unique_349	501	611	693	ENSP00000257963	306	423	506	1.11e-05	118	28	83	7	16
unique_350	225	339	3185	ENSP00000369205	251	351	994	2.74e-04	116	32	68	16	4
unique_350	225	339	3185	ENSP00000369202	275	375	967	3.43e-04	116	32	68	16	4
unique_350	225	339	3185	ENSP00000369198	275	375	1018	3.46e-04	116	32	68	16	4
unique_350	225	339	3185	ENSP00000353421	253	353	996	3.48e-04	116	32	68	16	4
unique_350	225	339	3185	ENSP00000350680	272	372	1015	3.55e-04	116	32	68	16	4
unique_355	1	267	270	ENSP00000479488	2	268	273	3.99e-104	267	137	130	0	99
unique_355	1	267	270	ENSP00000300408	2	268	273	3.99e-104	267	137	130	0	99
unique_355	8	270	270	ENSP00000441875	19	283	300	1.60e-89	267	132	129	6	97
unique_458	33	303	513	ENSP00000263798	517	776	891	2.21e-13	286	65	180	41	53
unique_458	37	303	513	ENSP00000296474	1085	1331	1401	4.28e-11	275	63	176	36	52
unique_458	29	300	513	ENSP00000357493	1934	2196	2342	1.26e-10	289	77	169	43	53
unique_458	36	254	513	ENSP00000390477	209	413	477	2.97e-08	240	55	129	56	43
unique_458	36	254	513	ENSP00000257963	209	413	506	3.18e-08	240	55	129	56	43
unique_458	132	261	513	ENSP00000257290	789	896	1090	1.28e-07	131	33	74	24	25
unique_458	129	261	513	ENSP00000263923	995	1106	1357	1.29e-07	134	35	76	23	26
unique_458	35	254	513	ENSP00000373574	203	408	504	2.45e-05	241	46	139	56	43
unique_468	10	176	225	ENSP00000005257	14	175	207	3.36e-19	168	54	107	7	74
unique_506	222	640	758	ENSP00000274938	55	430	994	4.32e-09	432	114	249	69	55
unique_506	305	361	758	ENSP00000274938	53	106	994	1.53e-06	57	23	31	3	55
unique_506	199	320	758	ENSP00000379438	63	181	674	8.64e-04	127	37	77	13	16
unique_532	473	563	672	ENSP00000263798	645	733	891	0.007	93	22	65	6	14
unique_545	92	182	4007	ENSP00000384229	735	820	821	5.57e-04	95	30	52	13	2
unique_547	279	300	478	ENSP00000513363	753	774	1212	2.83e-04	22	15	7	0	5
unique_549	32	123	143	ENSP00000476000	293	383	634	0.006	97	26	60	11	64
unique_549	32	123	143	ENSP00000357397	309	399	797	0.006	97	26	60	11	64
unique_549	32	123	143	ENSP00000348227	309	399	840	0.006	97	26	60	11	64
unique_567	31	297	407	ENSP00000263798	520	789	891	1.22e-08	294	66	177	51	66
unique_567	33	237	407	ENSP00000296474	1086	1291	1401	1.27e-05	212	45	154	13	50
unique_567	120	297	407	ENSP00000257290	790	953	1090	3.50e-04	180	41	121	18	61
unique_567	31	101	407	ENSP00000257290	595	674	1090	0.009	80	23	48	9	61
unique_567	13	201	407	ENSP00000257963	190	382	506	0.008	205	47	130	28	46
unique_567	13	201	407	ENSP00000390477	190	382	477	0.010	205	47	130	28	46
unique_592	96	126	272	ENSP00000509229	142	172	644	0.002	31	13	18	0	11
unique_598	481	837	2159	ENSP00000274938	29	419	994	2.10e-38	411	138	199	74	64
unique_598	264	637	2159	ENSP00000274938	29	386	994	3.29e-33	392	128	212	52	64
unique_598	813	1183	2159	ENSP00000274938	25	406	994	6.36e-33	421	134	198	89	64
unique_598	1119	1573	2159	ENSP00000274938	15	465	994	1.05e-30	483	144	279	60	64
unique_598	955	1381	2159	ENSP00000274938	29	440	994	1.06e-29	459	144	236	79	64
unique_598	602	1029	2159	ENSP00000274938	25	413	994	6.37e-26	449	136	232	81	64
unique_598	204	583	2159	ENSP00000274938	55	419	994	7.74e-25	393	122	230	41	64
unique_598	198	378	2159	ENSP00000274938	193	386	994	2.39e-16	207	68	100	39	64
unique_598	447	575	2159	ENSP00000379438	67	189	674	1.38e-23	133	66	53	14	52
unique_598	744	912	2159	ENSP00000379438	67	256	674	8.44e-23	194	75	90	29	52
unique_598	1411	1506	2159	ENSP00000379438	83	181	674	7.42e-21	99	49	47	3	52
unique_598	274	383	2159	ENSP00000379438	67	178	674	2.06e-20	114	55	53	6	52
unique_598	492	624	2159	ENSP00000379438	68	195	674	1.20e-18	136	60	65	11	52
unique_598	371	520	2159	ENSP00000379438	39	181	674	1.36e-18	152	60	81	11	52
unique_598	851	991	2159	ENSP00000379438	48	174	674	5.86e-14	144	55	69	20	52
unique_598	188	296	2159	ENSP00000379438	65	174	674	1.07e-12	115	47	57	11	52
unique_598	962	1079	2159	ENSP00000379438	60	175	674	1.94e-11	120	45	69	6	52
unique_598	1229	1481	2159	ENSP00000379438	68	371	674	1.45e-10	313	82	162	69	52
unique_598	1160	1251	2159	ENSP00000379438	82	175	674	8.66e-10	97	36	53	8	52
unique_598	461	523	2159	ENSP00000371633	591	668	761	7.62e-05	78	29	34	15	14
unique_598	732	775	2159	ENSP00000371633	620	667	761	5.43e-04	48	23	21	4	14
unique_598	814	858	2159	ENSP00000371633	620	667	761	0.001	48	20	25	3	14
unique_598	1209	1259	2159	ENSP00000371633	613	667	761	0.002	55	22	29	4	14
unique_598	1464	1506	2159	ENSP00000371633	620	665	761	0.003	46	19	24	3	14
unique_598	560	606	2159	ENSP00000371633	620	667	761	0.003	48	21	26	1	14
unique_598	760	817	2159	ENSP00000414996	130	185	294	0.001	60	24	30	6	5
unique_598	1258	1300	2159	ENSP00000414996	143	184	294	0.003	45	19	21	5	5
unique_598	760	817	2159	ENSP00000388000	130	185	294	0.001	60	24	30	6	5
unique_598	1258	1300	2159	ENSP00000388000	143	184	294	0.003	45	19	21	5	5
unique_598	760	817	2159	ENSP00000415577	130	185	294	0.001	60	24	30	6	5
unique_598	1258	1300	2159	ENSP00000415577	143	184	294	0.003	45	19	21	5	5
unique_598	760	817	2159	ENSP00000397426	130	185	294	0.001	60	24	30	6	5
unique_598	1258	1300	2159	ENSP00000397426	143	184	294	0.003	45	19	21	5	5
unique_598	521	604	2159	ENSP00000364709	85	164	489	0.002	84	26	54	4	8
unique_598	734	811	2159	ENSP00000364709	85	159	489	0.005	78	24	51	3	8
unique_598	509	553	2159	ENSP00000386147	885	928	1319	0.002	45	20	24	1	4
unique_598	554	594	2159	ENSP00000386147	889	928	1319	0.007	41	19	21	1	4
unique_626	305	375	1602	ENSP00000381204	64	138	209	0.006	75	20	51	4	4
unique_654	30	204	324	ENSP00000441219	69	273	421	0.001	219	59	102	58	54
unique_654	30	204	324	ENSP00000489140	69	273	421	0.001	219	59	102	58	54
unique_657	710	971	983	ENSP00000257963	207	501	506	3.86e-15	307	80	170	57	27
unique_657	710	957	983	ENSP00000390477	207	476	477	1.08e-14	284	78	156	50	25
unique_657	716	975	983	ENSP00000296474	1088	1352	1401	2.62e-12	271	57	197	17	26
unique_657	696	974	983	ENSP00000357493	1919	2219	2342	1.55e-11	310	83	187	40	28
unique_657	710	970	983	ENSP00000373574	202	495	504	3.26e-11	303	72	180	51	27
unique_657	800	964	983	ENSP00000263923	997	1160	1357	1.06e-10	175	43	111	21	25
unique_657	715	792	983	ENSP00000263923	839	924	1357	0.001	86	25	53	8	25
unique_657	704	965	983	ENSP00000263798	512	787	891	1.22e-09	281	60	197	24	27
unique_657	809	965	983	ENSP00000257290	796	951	1090	5.08e-08	165	40	108	17	28
unique_657	685	800	983	ENSP00000257290	560	690	1090	0.001	131	34	82	15	28
unique_664	7	122	547	ENSP00000412717	29	148	574	2.08e-08	120	31	85	4	21
unique_664	7	122	547	ENSP00000340019	29	148	574	2.08e-08	120	31	85	4	21
unique_665	151	337	366	ENSP00000263923	988	1159	1357	1.18e-08	193	51	115	27	51
unique_665	181	308	366	ENSP00000257290	802	923	1090	1.85e-06	130	36	84	10	35
unique_665	182	272	366	ENSP00000257963	312	411	506	1.88e-06	107	34	50	23	25
unique_665	182	272	366	ENSP00000390477	312	411	477	2.70e-06	107	34	50	23	25
unique_665	134	272	366	ENSP00000373574	272	406	504	9.18e-06	155	43	76	36	38
unique_665	180	281	366	ENSP00000263798	638	733	891	1.08e-04	109	28	61	20	28
unique_665	180	290	366	ENSP00000357493	2056	2165	2342	1.38e-04	120	31	70	19	30
unique_665	181	283	366	ENSP00000296474	1192	1290	1401	0.002	112	31	59	22	28
unique_700	12	174	211	ENSP00000005257	16	174	207	1.82e-21	165	60	97	8	77
unique_716	59	135	266	ENSP00000384229	729	819	821	1.00e-06	91	32	45	14	38
unique_716	76	158	266	ENSP00000384229	712	788	821	2.60e-04	83	22	55	6	38
unique_799	28	136	594	ENSP00000411767	537	638	1065	0.001	109	25	77	7	18
unique_820	71	158	359	ENSP00000361682	609	695	811	0.002	89	31	55	3	25
unique_832	209	302	376	ENSP00000263798	638	726	891	0.003	95	21	67	7	25
unique_872	421	479	2030	ENSP00000411767	12	74	1065	6.80e-05	65	20	37	8	3
unique_872	421	479	2030	ENSP00000474709	12	74	479	3.21e-04	65	20	37	8	3
unique_880	366	530	612	ENSP00000003084	438	603	1481	3.01e-08	178	49	104	25	60
unique_880	101	273	612	ENSP00000003084	445	591	1481	5.72e-05	174	42	104	28	60
unique_880	91	289	612	ENSP00000003084	1213	1407	1481	1.57e-04	213	53	128	32	60
unique_880	389	532	612	ENSP00000003084	1242	1402	1481	8.78e-04	165	43	97	25	60
unique_880	359	532	612	ENSP00000494609	418	593	1326	4.45e-08	182	52	116	14	61
unique_880	111	310	612	ENSP00000494609	436	618	1326	1.24e-04	210	54	119	37	61
unique_880	359	532	612	ENSP00000487081	418	593	860	4.53e-08	182	52	116	14	61
unique_880	111	310	612	ENSP00000487081	436	618	860	2.31e-04	210	54	119	37	61
unique_880	112	289	612	ENSP00000497931	1105	1280	1322	2.62e-05	195	50	109	36	61
unique_880	360	507	612	ENSP00000497931	1085	1252	1322	5.01e-05	173	40	103	30	61
unique_880	360	554	612	ENSP00000497931	427	636	1322	0.003	221	55	129	37	61
unique_880	109	289	612	ENSP00000497931	444	620	1322	0.007	199	49	110	40	61
unique_886	969	1096	1387	ENSP00000390477	212	342	477	0.001	142	35	82	25	9
unique_886	969	1096	1387	ENSP00000257963	212	342	506	0.003	142	35	82	25	9
unique_917	197	549	615	ENSP00000262030	154	502	530	6.94e-32	370	105	227	38	73
unique_917	46	144	615	ENSP00000262030	94	193	530	4.25e-04	100	26	73	1	73
unique_917	218	454	615	ENSP00000381736	182	416	554	5.14e-16	253	70	149	34	39
unique_932	1316	1445	3014	ENSP00000384229	708	813	821	2.27e-04	130	35	71	24	4
unique_964	187	397	645	ENSP00000303366	75	260	357	7.35e-10	216	52	129	35	33
unique_1002	414	592	877	ENSP00000369205	202	388	994	0.008	206	57	103	46	20
unique_1002	414	592	877	ENSP00000369198	226	412	1018	0.008	206	57	103	46	20
unique_1002	414	592	877	ENSP00000350680	223	409	1015	0.009	206	57	103	46	20
unique_1002	414	592	877	ENSP00000353421	204	390	996	0.009	206	57	103	46	20
unique_1025	194	222	1416	ENSP00000411767	411	440	1065	1.67e-04	30	19	10	1	2
unique_1025	194	222	1416	ENSP00000474709	411	440	479	3.41e-04	30	19	10	1	2
unique_1114	119	196	272	ENSP00000369205	238	342	994	6.47e-04	105	30	48	27	29
unique_1114	119	196	272	ENSP00000350680	259	363	1015	6.55e-04	105	30	48	27	29
unique_1114	119	196	272	ENSP00000353421	240	344	996	7.58e-04	105	30	48	27	29
unique_1114	119	196	272	ENSP00000369198	262	366	1018	7.60e-04	105	30	48	27	29
unique_1114	119	196	272	ENSP00000369202	262	366	967	0.001	105	30	48	27	29
unique_1124	423	476	1765	ENSP00000357493	2121	2169	2342	6.89e-04	55	20	28	7	3
unique_1124	423	458	1765	ENSP00000263923	1071	1107	1357	0.002	37	16	20	1	2
unique_1189	211	451	517	ENSP00000497931	1068	1299	1322	3.03e-09	253	65	155	33	47
unique_1189	236	293	517	ENSP00000497931	436	491	1322	6.41e-04	58	21	35	2	47
unique_1189	205	411	517	ENSP00000003084	1194	1390	1481	3.29e-08	208	50	146	12	40
unique_1189	238	451	517	ENSP00000494609	428	616	1326	0.001	219	53	131	35	41
unique_1189	238	400	517	ENSP00000487081	428	568	860	0.001	167	42	95	30	32
unique_1208	71	557	559	ENSP00000262030	51	529	530	0.0	487	383	96	8	87
unique_1208	142	435	559	ENSP00000381736	128	417	554	1.79e-18	305	80	199	26	53
unique_1217	566	679	745	ENSP00000390477	287	416	477	0.007	137	38	69	30	15
unique_1217	566	679	745	ENSP00000257963	287	416	506	0.008	137	38	69	30	15
unique_1247	474	551	798	ENSP00000254301	30	101	251	0.001	83	38	29	16	11
unique_1247	503	558	798	ENSP00000254301	42	98	251	0.007	58	29	26	3	11
unique_1279	159	208	821	ENSP00000474709	409	458	479	2.25e-04	52	22	26	4	10
unique_1279	89	117	821	ENSP00000474709	411	440	479	0.007	30	14	15	1	10
unique_1279	89	132	821	ENSP00000411767	411	454	1065	0.004	45	18	25	2	10
unique_1279	159	192	821	ENSP00000411767	409	440	1065	0.005	34	16	16	2	10
unique_1396	420	472	551	ENSP00000296585	477	535	1182	0.009	59	17	36	6	10
unique_1433	334	429	534	ENSP00000263923	999	1101	1357	1.64e-04	105	29	65	11	18
unique_1433	207	426	534	ENSP00000263798	521	725	891	0.001	229	50	146	33	41
unique_1433	330	426	534	ENSP00000257963	310	413	506	0.002	109	32	60	17	18
unique_1433	330	426	534	ENSP00000390477	310	413	477	0.003	109	32	60	17	18
unique_1438	42	75	76	ENSP00000497931	51	84	1322	8.13e-04	34	15	19	0	45
unique_1498	143	289	313	ENSP00000350680	223	351	1015	8.40e-04	148	41	87	20	47
unique_1498	143	289	313	ENSP00000369205	202	330	994	8.60e-04	148	41	87	20	47
unique_1498	143	289	313	ENSP00000369198	226	354	1018	0.001	148	41	87	20	47
unique_1498	143	289	313	ENSP00000353421	204	332	996	0.002	148	41	87	20	47
unique_1498	143	289	313	ENSP00000369202	226	354	967	0.002	148	41	87	20	47
unique_1500	56	128	381	ENSP00000401020	431	505	552	0.001	79	27	42	10	19
unique_1518	213	277	455	ENSP00000361682	205	267	811	0.004	65	21	42	2	14
unique_1584	440	601	808	ENSP00000402228	180	351	433	1.45e-05	176	47	111	18	20
unique_1584	440	601	808	ENSP00000424536	224	395	477	1.54e-05	176	47	111	18	20
unique_1588	208	252	359	ENSP00000499687	185	227	541	0.001	45	19	24	2	13
unique_1617	227	601	716	ENSP00000274938	33	355	994	7.28e-11	383	95	220	68	64
unique_1617	200	611	716	ENSP00000274938	45	464	994	1.01e-10	460	106	266	88	64
unique_1617	156	445	716	ENSP00000274938	163	428	994	8.58e-06	298	77	181	40	64
unique_1617	150	272	716	ENSP00000379438	63	182	674	6.29e-04	128	37	78	13	17
unique_1631	294	511	565	ENSP00000274938	136	354	994	2.63e-06	239	63	135	41	39
unique_1631	303	415	565	ENSP00000274938	40	146	994	0.009	125	37	58	30	39
unique_1631	379	490	565	ENSP00000364709	88	182	489	0.003	114	35	58	21	20
unique_1631	303	411	565	ENSP00000379438	68	174	674	0.008	126	38	52	36	19
unique_1662	64	313	762	ENSP00000263798	518	785	891	3.61e-20	273	71	174	28	33
unique_1662	69	312	762	ENSP00000296474	1087	1343	1401	3.09e-16	259	64	178	17	32
unique_1662	66	255	762	ENSP00000373574	204	408	504	1.16e-12	213	55	127	31	25
unique_1662	70	313	762	ENSP00000357493	1945	2208	2342	5.10e-11	270	60	178	32	32
unique_1662	167	313	762	ENSP00000257290	798	952	1090	1.34e-10	156	50	96	10	19
unique_1662	143	313	762	ENSP00000263923	977	1159	1357	6.77e-10	186	45	123	18	22
unique_1662	66	243	762	ENSP00000390477	209	385	477	1.97e-07	194	51	110	33	23
unique_1662	66	243	762	ENSP00000257963	209	385	506	4.06e-07	194	51	110	33	23
unique_1689	678	744	800	ENSP00000263923	1038	1106	1357	6.32e-05	69	19	48	2	8
unique_1689	477	591	800	ENSP00000357493	1966	2081	2342	2.66e-04	123	33	75	15	14
unique_1710	156	374	793	ENSP00000487081	405	619	860	1.86e-09	240	60	134	46	28
unique_1710	156	374	793	ENSP00000494609	405	619	1326	2.40e-09	240	60	134	46	28
unique_1710	178	365	793	ENSP00000494609	1071	1251	1326	5.98e-05	202	52	115	35	28
unique_1710	127	377	793	ENSP00000497931	1065	1305	1322	7.63e-08	265	62	165	38	32
unique_1710	164	375	793	ENSP00000497931	437	643	1322	0.002	220	51	148	21	32
unique_1710	93	350	793	ENSP00000003084	1158	1405	1481	2.08e-07	276	64	166	46	36
unique_1710	164	376	793	ENSP00000003084	440	634	1481	1.97e-06	219	48	141	30	36
unique_1727	177	314	674	ENSP00000274938	29	156	994	6.75e-18	138	50	78	10	35
unique_1727	158	364	674	ENSP00000274938	55	281	994	2.48e-17	247	71	116	60	35
unique_1727	181	392	674	ENSP00000274938	201	384	994	3.64e-13	216	64	116	36	35
unique_1727	158	276	674	ENSP00000274938	260	408	994	1.89e-05	154	41	73	40	35
unique_1727	311	367	674	ENSP00000274938	29	77	994	0.001	57	24	25	8	35
unique_1727	158	251	674	ENSP00000379438	83	170	674	1.00e-14	95	40	47	8	33
unique_1727	215	377	674	ENSP00000379438	61	194	674	6.35e-11	163	59	75	29	33
unique_1727	275	370	674	ENSP00000371633	577	677	761	2.41e-05	106	34	57	15	26
unique_1727	241	311	674	ENSP00000371633	599	667	761	2.43e-05	73	26	41	6	26
unique_1727	175	221	674	ENSP00000371633	621	667	761	0.007	47	15	32	0	26
unique_1727	215	252	674	ENSP00000386147	501	537	1319	0.002	38	17	20	1	9
unique_1727	221	273	674	ENSP00000386147	264	311	1319	0.007	54	22	25	7	9
unique_1727	158	221	674	ENSP00000414996	130	185	294	0.003	64	20	36	8	9
unique_1727	158	221	674	ENSP00000388000	130	185	294	0.003	64	20	36	8	9
unique_1727	158	221	674	ENSP00000415577	130	185	294	0.003	64	20	36	8	9
unique_1727	158	221	674	ENSP00000397426	130	185	294	0.003	64	20	36	8	9
unique_1731	3189	3332	3593	ENSP00000494609	1031	1174	1326	1.98e-27	144	61	83	0	24
unique_1731	2698	2966	3593	ENSP00000494609	764	1022	1326	9.12e-20	269	70	189	10	24
unique_1731	1931	2010	3593	ENSP00000494609	474	553	1326	7.24e-19	80	40	40	0	24
unique_1731	3450	3581	3593	ENSP00000494609	1141	1272	1326	9.41e-14	141	46	77	18	24
unique_1731	3214	3323	3593	ENSP00000494609	426	523	1326	7.70e-09	111	39	58	14	24
unique_1731	1762	1807	3593	ENSP00000494609	428	473	1326	2.05e-06	46	25	21	0	24
unique_1731	1170	1367	3593	ENSP00000494609	193	390	1326	0.001	200	47	149	4	24
unique_1731	3446	3565	3593	ENSP00000494609	496	615	1326	0.006	121	28	91	2	24
unique_1731	3193	3332	3593	ENSP00000003084	1204	1343	1481	1.42e-21	140	48	92	0	17
unique_1731	1931	2010	3593	ENSP00000003084	487	566	1481	9.00e-17	80	37	43	0	17
unique_1731	2697	2966	3593	ENSP00000003084	912	1172	1481	9.07e-17	278	70	183	25	17
unique_1731	3477	3578	3593	ENSP00000003084	1339	1437	1481	2.58e-06	102	31	68	3	17
unique_1731	1761	1796	3593	ENSP00000003084	440	475	1481	9.74e-05	36	18	18	0	17
unique_1731	1931	2010	3593	ENSP00000487081	474	553	860	6.72e-19	80	40	40	0	18
unique_1731	3214	3323	3593	ENSP00000487081	426	523	860	1.36e-10	111	39	58	14	18
unique_1731	1762	1807	3593	ENSP00000487081	428	473	860	1.52e-07	46	25	21	0	18
unique_1731	1170	1367	3593	ENSP00000487081	193	390	860	4.27e-07	200	47	149	4	18
unique_1731	2698	2793	3593	ENSP00000487081	764	854	860	1.20e-05	96	24	67	5	18
unique_1731	3446	3565	3593	ENSP00000487081	496	615	860	0.009	121	28	91	2	18
unique_1731	3163	3332	3593	ENSP00000497931	1033	1216	1322	2.34e-14	185	59	110	16	17
unique_1731	3197	3326	3593	ENSP00000497931	418	550	1322	1.43e-11	134	45	84	5	17
unique_1731	1931	2006	3593	ENSP00000497931	1155	1233	1322	0.001	79	24	52	3	17
unique_1731	2702	2946	3593	ENSP00000497931	144	372	1322	0.001	251	51	172	28	17
unique_1731	3483	3586	3593	ENSP00000497931	1218	1318	1322	0.003	104	29	72	3	17
unique_1731	1761	1789	3593	ENSP00000497931	437	465	1322	0.006	29	14	15	0	17
unique_1755	89	151	172	ENSP00000376524	691	751	1325	1.19e-05	63	20	41	2	37
unique_1755	89	131	172	ENSP00000376524	1134	1176	1325	0.009	43	15	28	0	37
unique_1755	59	144	172	ENSP00000455897	953	1024	1457	2.29e-04	86	20	52	14	50
unique_1755	89	155	172	ENSP00000254868	201	254	317	8.34e-04	67	21	33	13	39
unique_1756	488	587	1716	ENSP00000443909	175	273	467	0.006	104	30	65	9	6
unique_1765	724	792	3914	ENSP00000384229	731	808	821	7.85e-05	78	27	42	9	2
unique_1765	721	785	3914	ENSP00000384229	746	819	821	2.93e-04	74	25	40	9	2
unique_1765	732	792	3914	ENSP00000384229	723	790	821	5.53e-04	68	24	37	7	2
unique_1781	62	156	1178	ENSP00000513363	28	129	1212	0.006	102	32	63	7	8
unique_1807	201	360	3282	ENSP00000369205	191	338	994	4.62e-06	164	47	97	20	5
unique_1807	201	360	3282	ENSP00000350680	212	359	1015	5.93e-06	164	47	97	20	5
unique_1807	201	360	3282	ENSP00000369198	215	362	1018	6.56e-06	164	47	97	20	5
unique_1848	39	251	342	ENSP00000357493	1945	2178	2342	5.98e-19	241	72	134	35	62
unique_1848	32	272	342	ENSP00000263798	517	776	891	5.38e-17	261	65	175	21	70
unique_1848	39	246	342	ENSP00000296474	1088	1304	1401	3.93e-15	221	56	148	17	61
unique_1848	138	230	342	ENSP00000263923	1008	1106	1357	2.52e-09	100	32	60	8	27
unique_1848	138	250	342	ENSP00000257290	798	918	1090	1.25e-08	123	39	72	12	61
unique_1848	35	128	342	ENSP00000257290	595	690	1090	1.97e-07	98	32	60	6	61
unique_1848	39	223	342	ENSP00000390477	213	413	477	1.89e-06	214	57	115	42	54
unique_1848	39	223	342	ENSP00000257963	213	413	506	2.54e-06	216	59	111	46	54
unique_1848	94	310	342	ENSP00000373574	259	501	504	4.34e-05	257	57	146	54	63
unique_1850	1165	1392	1884	ENSP00000494609	390	604	1326	5.93e-13	235	76	132	27	12
unique_1850	1201	1383	1884	ENSP00000494609	1051	1236	1326	1.37e-07	200	56	113	31	12
unique_1850	1165	1392	1884	ENSP00000487081	390	604	860	1.13e-12	235	76	132	27	12
unique_1850	1201	1457	1884	ENSP00000003084	1220	1461	1481	4.07e-08	281	76	142	63	14
unique_1850	1207	1392	1884	ENSP00000003084	440	617	1481	1.51e-07	190	41	133	16	14
unique_1850	1192	1386	1884	ENSP00000497931	1078	1281	1322	4.09e-08	219	60	120	39	11
unique_1850	1207	1392	1884	ENSP00000497931	437	627	1322	0.003	202	45	130	27	11
unique_1866	1417	1454	1618	ENSP00000502789	24	65	249	0.008	42	18	20	4	2
unique_1914	192	419	555	ENSP00000316228	71	272	400	0.004	235	57	138	40	41
unique_1926	1388	1664	1671	ENSP00000296474	1109	1356	1401	4.56e-20	281	77	167	37	17
unique_1926	1365	1650	1671	ENSP00000357493	1931	2210	2342	5.04e-17	319	82	165	72	17
unique_1926	1388	1652	1671	ENSP00000263798	545	789	891	2.39e-15	279	66	165	48	16
unique_1926	1457	1656	1671	ENSP00000263923	1000	1167	1357	2.69e-15	201	50	117	34	12
unique_1926	1457	1652	1671	ENSP00000257290	790	953	1090	5.95e-15	199	53	108	38	17
unique_1926	1372	1454	1671	ENSP00000257290	606	690	1090	7.84e-06	86	30	52	4	17
unique_1926	1390	1591	1671	ENSP00000257963	231	416	506	3.22e-13	226	66	96	64	12
unique_1926	1390	1591	1671	ENSP00000390477	231	416	477	4.10e-13	226	66	96	64	12
unique_1926	1390	1652	1671	ENSP00000373574	226	492	504	9.37e-12	307	79	144	84	16
unique_1938	2698	2753	5381	ENSP00000384229	742	802	821	0.001	61	22	34	5	1
unique_1938	2698	2764	5381	ENSP00000384229	733	805	821	0.002	73	25	42	6	1
unique_1941	1744	1923	3132	ENSP00000274938	623	799	994	2.74e-08	191	52	114	25	12
unique_1941	1907	2107	3132	ENSP00000274938	621	799	994	2.26e-04	207	52	121	34	12
unique_1944	1083	1188	1371	ENSP00000263923	994	1099	1357	1.21e-07	108	31	73	4	8
unique_1944	1074	1188	1371	ENSP00000257290	774	889	1090	1.61e-07	121	32	78	11	8
unique_1944	1038	1206	1371	ENSP00000357493	1989	2168	2342	2.75e-06	187	45	117	25	12
unique_1944	997	1139	1371	ENSP00000296474	1088	1231	1401	5.43e-06	152	42	93	17	10
unique_1944	1066	1190	1371	ENSP00000257963	277	416	506	3.90e-05	147	39	79	29	9
unique_1944	1066	1190	1371	ENSP00000390477	277	416	477	4.43e-05	147	39	79	29	9
unique_1944	1038	1207	1371	ENSP00000263798	566	746	891	1.10e-04	194	46	111	37	12
unique_1944	997	1190	1371	ENSP00000373574	208	411	504	0.009	219	57	122	40	14
unique_1961	211	1037	1037	ENSP00000405088	82	754	755	1.80e-86	837	228	435	174	80
unique_1985	394	670	793	ENSP00000296474	1088	1359	1401	1.61e-08	304	68	177	59	35
unique_1985	394	681	793	ENSP00000357493	1945	2213	2342	3.01e-08	295	73	189	33	36
unique_1985	394	615	793	ENSP00000373574	208	408	504	3.69e-07	233	61	129	43	28
unique_1985	388	669	793	ENSP00000263798	518	778	891	2.12e-06	293	70	180	43	36
unique_1985	500	633	793	ENSP00000263923	999	1119	1357	3.78e-04	137	30	88	19	17
unique_1985	511	615	793	ENSP00000257290	800	888	1090	0.006	105	25	64	16	13
unique_2044	311	398	7897	ENSP00000384229	702	805	821	1.28e-04	104	31	57	16	1
unique_2044	261	478	7897	ENSP00000369205	202	389	994	0.001	226	55	125	46	3
unique_2044	261	478	7897	ENSP00000369198	226	413	1018	0.001	226	55	125	46	3
unique_2044	261	478	7897	ENSP00000350680	223	410	1015	0.001	226	55	125	46	3
unique_2044	261	478	7897	ENSP00000369202	226	413	967	0.002	226	55	125	46	3
unique_2044	261	478	7897	ENSP00000353421	204	391	996	0.002	226	55	125	46	3
unique_2087	13	140	301	ENSP00000274938	29	149	994	3.50e-15	129	47	73	9	54
unique_2087	14	172	301	ENSP00000274938	237	383	994	2.29e-14	162	54	90	18	54
unique_2087	13	132	301	ENSP00000274938	277	386	994	6.51e-13	122	49	59	14	54
unique_2087	52	176	301	ENSP00000274938	24	142	994	3.89e-12	127	43	74	10	54
unique_2087	32	172	301	ENSP00000274938	211	343	994	2.58e-08	142	46	86	10	54
unique_2087	68	210	301	ENSP00000379438	68	208	674	4.28e-13	147	50	87	10	66
unique_2087	24	170	301	ENSP00000379438	65	203	674	2.24e-10	152	50	84	18	66
unique_2087	12	127	301	ENSP00000379438	97	203	674	6.79e-09	119	42	62	15	66
unique_2087	80	129	301	ENSP00000386147	484	536	1319	0.006	53	19	31	3	17
unique_2140	1201	1285	2079	ENSP00000381204	53	136	209	0.009	85	23	61	1	4
unique_2161	312	418	1972	ENSP00000254301	5	110	251	6.54e-05	109	30	74	5	6
unique_2161	358	426	1972	ENSP00000254301	37	97	251	0.003	69	23	38	8	6
unique_2189	40	108	168	ENSP00000332659	20	92	361	0.003	76	24	42	10	41
unique_2230	1231	1283	3269	ENSP00000263798	634	683	891	0.002	53	19	31	3	2
unique_2231	364	401	445	ENSP00000509229	141	177	644	0.005	38	16	21	1	9
unique_2232	2136	2253	3156	ENSP00000369205	225	347	994	7.93e-04	128	37	76	15	4
unique_2232	2136	2253	3156	ENSP00000369202	249	371	967	0.001	128	37	76	15	4
unique_2232	2136	2253	3156	ENSP00000353421	227	349	996	0.001	128	37	76	15	4
unique_2232	2136	2253	3156	ENSP00000350680	246	368	1015	0.001	128	37	76	15	4
unique_2232	2136	2253	3156	ENSP00000369198	249	371	1018	0.001	128	37	76	15	4
unique_2244	172	248	8641	ENSP00000384229	738	816	821	0.001	80	31	45	4	1
unique_2274	7	46	102	ENSP00000411767	411	450	1065	2.28e-04	41	17	22	2	39
unique_2274	7	46	102	ENSP00000474709	411	450	479	4.56e-04	41	17	22	2	39
unique_2275	108	158	918	ENSP00000411767	405	460	1065	0.004	57	23	27	7	6
unique_2308	81	109	364	ENSP00000411767	412	440	1065	3.60e-04	29	15	14	0	8
unique_2308	81	109	364	ENSP00000474709	412	440	479	6.33e-04	29	15	14	0	8
unique_2311	371	410	1291	ENSP00000263798	636	675	891	5.06e-04	40	13	27	0	3
unique_2311	370	439	1291	ENSP00000263923	1008	1067	1357	0.008	70	17	43	10	5
unique_2313	348	473	598	ENSP00000263798	633	745	891	3.27e-04	131	31	77	23	21
unique_2325	286	609	642	ENSP00000424536	81	404	477	2.02e-11	355	82	211	62	50
unique_2325	436	609	642	ENSP00000402228	165	360	433	1.30e-05	203	48	119	36	27
unique_2341	505	782	1744	ENSP00000357493	1937	2233	2342	9.58e-06	322	71	182	69	16
unique_2341	505	710	1744	ENSP00000263798	516	753	891	9.91e-06	239	52	153	34	12
unique_2341	1220	1314	1744	ENSP00000257290	861	948	1090	0.001	96	26	61	9	5
unique_2374	193	383	3194	ENSP00000357493	1944	2156	2342	4.00e-09	221	61	122	38	6
unique_2374	194	384	3194	ENSP00000296474	1088	1289	1401	2.94e-08	206	54	133	19	6
unique_2374	295	429	3194	ENSP00000257290	806	940	1090	8.35e-08	143	45	82	16	4
unique_2374	190	372	3194	ENSP00000390477	209	403	477	2.85e-07	207	57	114	36	6
unique_2374	295	397	3194	ENSP00000263923	1016	1120	1357	3.38e-07	108	31	69	8	3
unique_2374	190	376	3194	ENSP00000257963	209	413	506	4.95e-07	218	58	116	44	6
unique_2380	1	82	270	ENSP00000384229	719	804	821	1.25e-04	86	26	56	4	30
unique_2405	1	259	478	ENSP00000263798	516	778	891	2.33e-13	273	62	187	24	54
unique_2405	114	259	478	ENSP00000257290	795	942	1090	3.56e-11	152	43	99	10	31
unique_2405	114	274	478	ENSP00000263923	1005	1165	1357	6.84e-11	167	44	111	12	34
unique_2405	56	210	478	ENSP00000357493	1989	2151	2342	1.17e-09	165	42	111	12	32
unique_2405	41	259	478	ENSP00000296474	1110	1333	1401	2.78e-09	236	58	149	29	46
unique_2405	82	208	478	ENSP00000373574	272	409	504	2.22e-04	143	37	85	21	27
unique_2405	82	208	478	ENSP00000390477	277	414	477	0.004	143	35	87	21	27
unique_2405	82	208	478	ENSP00000257963	277	414	506	0.005	143	35	87	21	27
unique_2407	9	195	296	ENSP00000296474	1088	1282	1401	2.20e-12	200	54	128	18	63
unique_2407	9	207	296	ENSP00000263798	524	740	891	3.06e-11	218	55	143	20	67
unique_2407	104	214	296	ENSP00000263923	1008	1120	1357	1.17e-09	115	32	77	6	38
unique_2407	81	202	296	ENSP00000257290	774	898	1090	2.42e-09	128	40	79	9	41
unique_2407	9	209	296	ENSP00000357493	1945	2165	2342	1.26e-08	224	58	140	26	68
unique_2407	7	242	296	ENSP00000390477	211	470	477	6.52e-07	276	65	155	56	80
unique_2407	7	237	296	ENSP00000257963	211	463	506	1.31e-06	269	63	152	54	78
unique_2407	6	196	296	ENSP00000373574	205	416	504	1.91e-06	218	60	125	33	65
unique_2410	9	249	282	ENSP00000296474	1088	1333	1401	2.83e-15	251	61	175	15	85
unique_2410	1	282	282	ENSP00000263798	516	807	891	3.44e-15	301	66	207	28	100
unique_2410	6	204	282	ENSP00000373574	205	426	504	2.69e-11	233	56	132	45	71
unique_2410	105	255	282	ENSP00000257290	795	948	1090	2.80e-10	155	37	113	5	88
unique_2410	8	106	282	ENSP00000257290	603	708	1090	0.001	107	28	70	9	88
unique_2410	111	255	282	ENSP00000263923	1011	1158	1357	1.03e-08	150	32	111	7	51
unique_2410	1	249	282	ENSP00000357493	1937	2201	2342	1.78e-08	268	54	192	22	88
unique_2410	7	197	282	ENSP00000390477	211	414	477	4.79e-08	215	49	131	35	68
unique_2410	7	197	282	ENSP00000257963	211	414	506	5.33e-08	215	49	131	35	68
unique_2440	260	470	1076	ENSP00000274938	190	386	994	1.91e-32	214	83	111	20	53
unique_2440	289	437	1076	ENSP00000274938	259	403	994	5.66e-25	151	59	84	8	53
unique_2440	753	1051	1076	ENSP00000274938	67	345	994	1.41e-24	341	95	142	104	53
unique_2440	309	526	1076	ENSP00000274938	29	243	994	6.68e-24	224	72	137	15	53
unique_2440	778	1003	1076	ENSP00000274938	251	439	994	1.38e-22	229	74	112	43	53
unique_2440	756	997	1076	ENSP00000274938	29	227	994	4.02e-22	248	83	110	55	53
unique_2440	289	422	1076	ENSP00000274938	54	189	994	8.89e-22	140	51	79	10	53
unique_2440	754	1048	1076	ENSP00000274938	110	382	994	2.41e-19	307	88	173	46	53
unique_2440	346	471	1076	ENSP00000274938	25	142	994	3.60e-17	129	47	68	14	53
unique_2440	851	1004	1076	ENSP00000274938	43	195	994	4.91e-16	159	53	95	11	53
unique_2440	384	475	1076	ENSP00000274938	22	105	994	1.21e-06	94	29	53	12	53
unique_2440	922	1047	1076	ENSP00000274938	29	136	994	3.32e-06	129	37	68	24	53
unique_2440	863	962	1076	ENSP00000379438	83	182	674	1.74e-11	107	45	48	14	47
unique_2440	265	380	1076	ENSP00000379438	68	174	674	1.07e-10	124	45	54	25	47
unique_2440	778	911	1076	ENSP00000379438	74	175	674	2.38e-10	136	41	59	36	47
unique_2440	333	422	1076	ENSP00000379438	83	175	674	4.41e-10	96	37	50	9	47
unique_2440	374	472	1076	ENSP00000379438	83	175	674	7.13e-09	102	39	51	12	47
unique_2440	754	808	1076	ENSP00000379438	96	145	674	3.09e-05	55	25	25	5	47
unique_2440	903	1048	1076	ENSP00000379438	82	169	674	5.88e-04	146	39	49	58	47
unique_2440	333	391	1076	ENSP00000414996	130	185	294	2.24e-08	60	26	29	5	15
unique_2440	904	961	1076	ENSP00000414996	130	183	294	5.63e-05	58	22	32	4	15
unique_2440	374	433	1076	ENSP00000414996	130	185	294	2.62e-04	61	22	33	6	15
unique_2440	333	391	1076	ENSP00000388000	130	185	294	2.24e-08	60	26	29	5	15
unique_2440	904	961	1076	ENSP00000388000	130	183	294	5.63e-05	58	22	32	4	15
unique_2440	374	433	1076	ENSP00000388000	130	185	294	2.62e-04	61	22	33	6	15
unique_2440	333	391	1076	ENSP00000415577	130	185	294	2.24e-08	60	26	29	5	15
unique_2440	904	961	1076	ENSP00000415577	130	183	294	5.63e-05	58	22	32	4	15
unique_2440	374	433	1076	ENSP00000415577	130	185	294	2.62e-04	61	22	33	6	15
unique_2440	333	391	1076	ENSP00000397426	130	185	294	2.24e-08	60	26	29	5	15
unique_2440	904	961	1076	ENSP00000397426	130	183	294	5.63e-05	58	22	32	4	15
unique_2440	374	433	1076	ENSP00000397426	130	185	294	2.62e-04	61	22	33	6	15
unique_2440	293	389	1076	ENSP00000364709	68	164	489	1.44e-06	101	30	63	8	9
unique_2440	290	348	1076	ENSP00000364709	110	164	489	1.30e-04	59	23	32	4	9
unique_2440	291	391	1076	ENSP00000371633	594	667	761	6.93e-05	106	34	35	37	9
unique_2440	876	907	1076	ENSP00000386147	504	537	1319	7.14e-05	34	18	14	2	3
unique_2448	138	199	267	ENSP00000509229	142	196	644	0.001	62	20	35	7	23
unique_2477	228	266	377	ENSP00000257963	94	132	506	0.010	39	13	26	0	10
unique_2490	273	367	2965	ENSP00000384229	728	814	821	1.67e-04	95	27	60	8	3
unique_2500	390	468	2187	ENSP00000381204	38	127	209	0.009	90	24	55	11	4
unique_2514	764	886	2519	ENSP00000384229	725	820	821	1.88e-04	126	38	55	33	5
unique_2538	30	84	177	ENSP00000475084	588	644	1549	0.005	58	22	32	4	31
unique_2541	1	243	1405	ENSP00000263798	516	776	891	4.68e-21	263	67	174	22	17
unique_2541	8	300	1405	ENSP00000296474	1087	1381	1401	8.63e-20	306	81	201	24	21
unique_2541	2	251	1405	ENSP00000373574	201	487	504	7.53e-14	298	76	163	59	18
unique_2541	1	250	1405	ENSP00000357493	1937	2206	2342	6.22e-12	283	70	167	46	18
unique_2541	4	194	1405	ENSP00000390477	208	413	477	1.01e-09	219	58	120	41	14
unique_2541	4	194	1405	ENSP00000257963	208	413	506	1.93e-09	219	58	120	41	14
unique_2541	101	243	1405	ENSP00000257290	793	940	1090	6.07e-09	151	44	96	11	10
unique_2541	100	196	1405	ENSP00000263923	1003	1100	1357	2.30e-07	103	32	60	11	7
unique_2557	191	224	817	ENSP00000411767	411	445	1065	0.003	35	16	18	1	8
unique_2557	113	143	817	ENSP00000411767	411	440	1065	0.008	31	16	14	1	8
unique_2557	191	224	817	ENSP00000474709	411	445	479	0.006	35	16	18	1	4
unique_2561	523	562	1198	ENSP00000411767	411	450	1065	0.008	40	14	26	0	3
unique_2569	301	412	544	ENSP00000436744	317	430	886	3.76e-04	116	33	77	6	21
unique_2569	301	412	544	ENSP00000436543	371	484	934	4.31e-04	116	33	77	6	21
unique_2570	147	199	221	ENSP00000475084	828	880	1549	0.002	53	17	36	0	24
unique_2585	972	1100	1113	ENSP00000497931	1185	1311	1322	8.37e-27	129	57	70	2	51
unique_2585	748	872	1113	ENSP00000497931	420	519	1322	1.26e-20	125	50	50	25	51
unique_2585	439	872	1113	ENSP00000497931	802	1177	1322	2.13e-20	456	108	246	102	51
unique_2585	972	1100	1113	ENSP00000497931	525	651	1322	6.02e-18	129	55	72	2	51
unique_2585	440	599	1113	ENSP00000497931	146	305	1322	2.06e-07	167	44	109	14	51
unique_2585	1007	1103	1113	ENSP00000494609	1177	1272	1326	1.04e-09	97	30	66	1	25
unique_2585	907	1094	1113	ENSP00000494609	445	622	1326	1.58e-08	198	53	115	30	25
unique_2585	804	869	1113	ENSP00000494609	1071	1135	1326	8.67e-06	66	23	42	1	25
unique_2585	791	872	1113	ENSP00000494609	428	496	1326	4.20e-04	82	24	45	13	25
unique_2585	907	1094	1113	ENSP00000487081	445	622	860	1.29e-08	198	53	115	30	24
unique_2585	791	872	1113	ENSP00000487081	428	496	860	4.11e-04	82	24	45	13	24
unique_2585	973	1081	1113	ENSP00000003084	518	622	1481	1.45e-07	110	34	70	6	20
unique_2585	790	873	1113	ENSP00000003084	440	510	1481	6.52e-07	84	26	45	13	20
unique_2585	763	869	1113	ENSP00000003084	1206	1304	1481	1.27e-04	107	28	71	8	20
unique_2602	108	327	1497	ENSP00000257290	595	826	1090	3.71e-06	244	59	149	36	15
unique_2602	130	201	1497	ENSP00000357493	1969	2040	2342	8.55e-04	72	22	50	0	5
unique_2657	370	805	1559	ENSP00000495900	44	493	600	5.84e-80	460	150	276	34	28
unique_2657	370	805	1559	ENSP00000496390	44	493	600	5.84e-80	460	150	276	34	28
unique_2657	370	805	1559	ENSP00000496064	44	493	600	5.84e-80	460	150	276	34	28
unique_2657	370	821	1559	ENSP00000479597	60	545	621	8.66e-80	494	163	281	50	29
unique_2695	1347	1384	1433	ENSP00000356020	1468	1499	2040	3.70e-05	38	18	14	6	4
unique_2695	1343	1399	1433	ENSP00000356020	1011	1061	2040	2.48e-04	57	18	33	6	4
unique_2695	1343	1399	1433	ENSP00000356020	561	611	2040	3.31e-04	57	18	33	6	4
unique_2695	1343	1384	1433	ENSP00000356020	111	146	2040	0.004	42	15	21	6	4
unique_2707	1513	1576	1603	ENSP00000003084	366	430	1481	6.18e-04	65	22	42	1	4
unique_2718	221	334	1742	ENSP00000296474	1118	1233	1401	5.33e-06	116	28	86	2	7
unique_2718	217	334	1742	ENSP00000263798	551	680	891	2.55e-04	131	28	89	14	7
unique_2718	212	334	1742	ENSP00000357493	1971	2103	2342	5.84e-04	143	37	76	30	7
unique_2718	212	360	1742	ENSP00000390477	231	386	477	0.002	163	39	103	21	9
unique_2718	289	342	1742	ENSP00000263923	1008	1061	1357	0.003	54	18	36	0	3
unique_2718	212	356	1742	ENSP00000257963	231	382	506	0.004	159	38	100	21	8
unique_2726	68	327	2020	ENSP00000357493	1943	2212	2342	1.77e-18	295	86	149	60	13
unique_2726	69	325	2020	ENSP00000263798	523	787	891	1.22e-15	283	73	166	44	13
unique_2726	69	330	2020	ENSP00000296474	1087	1347	1401	5.81e-14	277	71	175	31	13
unique_2726	28	252	2020	ENSP00000373574	175	408	504	5.94e-13	245	63	151	31	11
unique_2726	61	252	2020	ENSP00000390477	204	413	477	2.58e-12	214	60	128	26	10
unique_2726	61	252	2020	ENSP00000257963	204	413	506	6.69e-12	214	60	128	26	10
unique_2726	168	330	2020	ENSP00000263923	1002	1166	1357	2.02e-07	177	49	102	26	8
unique_2726	152	324	2020	ENSP00000257290	790	953	1090	2.04e-07	180	46	111	23	9
unique_2767	519	567	1880	ENSP00000254301	32	78	251	0.004	49	21	26	2	3
unique_2771	372	480	558	ENSP00000263923	1006	1115	1357	1.55e-05	121	32	66	23	20
unique_2771	372	461	558	ENSP00000257290	796	889	1090	1.64e-04	96	27	61	8	16
unique_2771	246	460	558	ENSP00000257963	206	413	506	2.30e-04	245	60	118	67	39
unique_2771	246	460	558	ENSP00000390477	206	413	477	2.79e-04	239	57	127	55	39
unique_2772	317	425	503	ENSP00000263923	1006	1115	1357	8.23e-05	121	32	66	23	22
unique_2772	248	422	503	ENSP00000257290	711	904	1090	8.65e-05	205	52	112	41	35
unique_2772	335	405	503	ENSP00000257963	331	413	506	6.28e-04	86	25	43	18	14
unique_2772	335	405	503	ENSP00000390477	331	413	477	8.78e-04	86	25	43	18	14
unique_2809	83	276	323	ENSP00000257290	773	954	1090	1.88e-07	199	50	127	22	60
unique_2809	7	276	323	ENSP00000263798	517	790	891	1.97e-06	299	64	181	54	84
unique_2809	99	216	323	ENSP00000263923	1000	1110	1357	5.21e-06	124	36	69	19	37
unique_2809	12	213	323	ENSP00000296474	1086	1289	1401	1.53e-04	212	50	144	18	63
unique_2828	568	933	934	ENSP00000257290	631	956	1090	2.77e-21	381	102	209	70	39
unique_2828	752	930	934	ENSP00000357493	2055	2212	2342	5.50e-18	181	58	98	25	31
unique_2828	530	636	934	ENSP00000357493	1938	2042	2342	5.53e-07	113	30	69	14	31
unique_2828	749	934	934	ENSP00000263798	634	793	891	1.75e-14	187	51	108	28	20
unique_2828	722	934	934	ENSP00000296474	1160	1348	1401	2.96e-14	213	61	128	24	23
unique_2828	751	927	934	ENSP00000263923	1009	1160	1357	1.39e-11	179	47	103	29	19
unique_2828	741	930	934	ENSP00000373574	293	492	504	1.05e-08	216	56	118	42	39
unique_2828	456	628	934	ENSP00000373574	141	291	504	8.87e-04	178	50	96	32	39
unique_2828	749	927	934	ENSP00000257963	306	494	506	3.44e-07	205	56	107	42	32
unique_2828	508	628	934	ENSP00000257963	189	296	506	1.32e-05	126	36	67	23	32
unique_2828	508	628	934	ENSP00000390477	189	296	477	1.81e-05	126	36	67	23	28
unique_2828	749	889	934	ENSP00000390477	306	456	477	3.72e-05	167	47	78	42	28
unique_2848	300	479	1542	ENSP00000296474	1121	1294	1401	3.93e-08	191	55	108	28	12
unique_2848	306	466	1542	ENSP00000357493	1990	2149	2342	1.66e-06	176	42	103	31	10
unique_2848	364	471	1542	ENSP00000257290	800	897	1090	1.11e-04	114	34	58	22	7
unique_2848	298	546	1542	ENSP00000390477	238	472	477	2.30e-04	273	70	141	62	16
unique_2848	298	463	1542	ENSP00000257963	238	411	506	4.10e-04	188	53	99	36	11
unique_2848	360	471	1542	ENSP00000263923	1007	1107	1357	0.001	118	34	61	23	7
unique_2848	332	433	1542	ENSP00000373574	273	381	504	0.003	118	37	56	25	7
unique_2870	1491	1596	1598	ENSP00000254301	17	123	251	0.003	109	33	71	5	7
unique_2870	1459	1569	1598	ENSP00000369205	226	339	994	0.006	114	27	84	3	7
unique_2870	1459	1569	1598	ENSP00000350680	247	360	1015	0.007	114	27	84	3	7
unique_2870	1459	1569	1598	ENSP00000369198	250	363	1018	0.008	114	27	84	3	7
unique_2870	1459	1569	1598	ENSP00000369202	250	363	967	0.010	114	27	84	3	7
unique_2870	1459	1569	1598	ENSP00000353421	228	341	996	0.010	114	27	84	3	7
unique_2876	667	1085	1230	ENSP00000442810	61	494	558	4.58e-89	450	195	208	47	34
unique_2889	4	519	525	ENSP00000497931	851	1316	1322	9.89e-42	520	137	325	58	99
unique_2889	1	517	525	ENSP00000497931	189	654	1322	2.83e-39	524	139	320	65	99
unique_2889	276	517	525	ENSP00000494609	1038	1273	1326	1.00e-19	247	67	164	16	46
unique_2889	295	507	525	ENSP00000494609	426	622	1326	6.44e-19	214	63	133	18	46
unique_2889	295	508	525	ENSP00000487081	426	623	860	5.67e-19	215	63	134	18	41
unique_2889	295	494	525	ENSP00000003084	439	622	1481	1.25e-15	201	53	130	18	41
unique_2889	296	510	525	ENSP00000003084	1226	1435	1481	8.61e-13	216	57	152	7	41
unique_2896	71	152	852	ENSP00000381204	46	138	209	5.39e-05	93	22	60	11	10
unique_2923	2343	2472	2492	ENSP00000384229	700	815	821	2.06e-04	131	39	76	16	5
unique_2942	149	375	975	ENSP00000487081	413	615	860	1.41e-12	231	62	137	32	23
unique_2942	149	375	975	ENSP00000494609	413	615	1326	1.72e-12	231	62	137	32	23
unique_2942	161	323	975	ENSP00000494609	1054	1208	1326	0.004	176	44	98	34	23
unique_2942	166	375	975	ENSP00000497931	1095	1298	1322	3.66e-08	223	59	132	32	24
unique_2942	138	351	975	ENSP00000497931	402	616	1322	9.70e-08	231	63	135	33	24
unique_2942	166	375	975	ENSP00000003084	440	628	1481	1.48e-06	216	51	132	33	22
unique_2942	166	347	975	ENSP00000003084	1226	1400	1481	2.24e-04	192	48	117	27	22
unique_2978	819	960	1007	ENSP00000296474	1158	1300	1401	5.22e-06	155	46	84	25	14
unique_2978	741	938	1007	ENSP00000373574	198	408	504	3.14e-05	222	51	136	35	20
unique_2978	751	938	1007	ENSP00000390477	213	413	477	2.75e-04	220	54	115	51	19
unique_2978	826	938	1007	ENSP00000257290	773	888	1090	3.62e-04	118	30	81	7	11
unique_2978	854	938	1007	ENSP00000263923	1011	1098	1357	4.37e-04	91	25	57	9	8
unique_2978	751	938	1007	ENSP00000257963	213	413	506	4.75e-04	220	54	115	51	19
unique_3005	126	267	1872	ENSP00000361682	613	764	811	6.96e-07	169	48	77	44	8
unique_3005	7	63	1872	ENSP00000254301	56	113	251	4.54e-04	59	24	32	3	3
unique_3041	746	801	2893	ENSP00000246551	34	86	94	0.009	56	22	31	3	2
unique_3046	87	164	240	ENSP00000369205	238	342	994	5.10e-04	105	30	48	27	33
unique_3046	87	164	240	ENSP00000350680	259	363	1015	5.16e-04	105	30	48	27	33
unique_3046	87	164	240	ENSP00000369198	262	366	1018	5.16e-04	105	30	48	27	33
unique_3046	87	164	240	ENSP00000353421	240	344	996	5.94e-04	105	30	48	27	33
unique_3046	87	164	240	ENSP00000369202	262	366	967	5.97e-04	105	30	48	27	33
unique_3051	399	518	553	ENSP00000263798	646	776	891	0.004	132	32	87	13	22
unique_3062	4	33	65	ENSP00000455897	780	809	1457	0.004	30	11	19	0	46
unique_3071	21	139	191	ENSP00000005257	16	141	207	1.10e-06	126	32	87	7	62
unique_3080	1475	1569	2779	ENSP00000381204	40	135	209	0.003	96	25	70	1	3
unique_3094	164	205	264	ENSP00000379438	296	336	674	0.010	42	17	24	1	16
unique_3099	2152	2339	4919	ENSP00000274938	638	828	994	1.85e-06	206	62	111	33	22
unique_3099	1594	1702	4919	ENSP00000274938	639	729	994	5.12e-06	109	38	53	18	22
unique_3099	1531	1700	4919	ENSP00000274938	639	783	994	3.53e-05	176	49	90	37	22
unique_3099	2938	3143	4919	ENSP00000274938	611	799	994	9.54e-05	217	63	115	39	22
unique_3099	2187	2281	4919	ENSP00000274938	621	714	994	2.97e-04	98	36	55	7	22
unique_3099	1061	1264	4919	ENSP00000274938	634	830	994	3.99e-04	223	63	115	45	22
unique_3099	2564	2685	4919	ENSP00000274938	632	729	994	0.004	124	36	60	28	22
unique_3099	1828	2013	4919	ENSP00000274938	633	783	994	0.007	189	52	96	41	22
unique_3100	668	923	993	ENSP00000263798	503	776	891	4.65e-15	278	68	184	26	26
unique_3100	681	923	993	ENSP00000357493	1937	2199	2342	6.80e-14	275	71	160	44	24
unique_3100	687	872	993	ENSP00000296474	1086	1281	1401	1.73e-13	200	58	124	18	19
unique_3100	786	906	993	ENSP00000263923	1008	1134	1357	5.75e-12	128	43	77	8	12
unique_3100	793	878	993	ENSP00000257290	805	896	1090	6.31e-11	92	33	53	6	9
unique_3100	681	871	993	ENSP00000373574	200	408	504	3.42e-08	218	60	122	36	19
unique_3100	688	850	993	ENSP00000390477	212	386	477	2.89e-07	178	47	113	18	16
unique_3100	688	850	993	ENSP00000257963	212	386	506	3.78e-07	178	47	113	18	16
unique_3100	533	633	993	ENSP00000328531	373	475	820	7.47e-06	103	27	74	2	20
unique_3100	298	393	993	ENSP00000328531	393	488	820	4.20e-05	96	26	70	0	20
unique_3100	561	641	993	ENSP00000378419	493	571	625	1.08e-04	81	22	57	2	14
unique_3100	193	254	993	ENSP00000378419	497	558	625	5.88e-04	62	20	42	0	14
unique_3129	76	284	566	ENSP00000357493	1936	2160	2342	1.39e-14	229	59	146	24	37
unique_3129	77	293	566	ENSP00000263798	516	746	891	4.62e-14	235	60	153	22	38
unique_3129	71	271	566	ENSP00000373574	194	406	504	3.19e-09	226	56	132	38	36
unique_3129	51	271	566	ENSP00000390477	178	411	477	5.74e-09	251	65	139	47	39
unique_3129	51	271	566	ENSP00000257963	178	411	506	7.69e-09	251	65	139	47	39
unique_3129	83	280	566	ENSP00000296474	1086	1288	1401	1.01e-07	212	59	130	23	35
unique_3129	187	282	566	ENSP00000263923	1011	1108	1357	7.16e-06	101	30	63	8	17
unique_3129	180	282	566	ENSP00000257290	794	898	1090	8.56e-05	108	28	72	8	37
unique_3129	76	179	566	ENSP00000257290	590	696	1090	2.35e-04	113	31	67	15	37
unique_3150	38	216	227	ENSP00000005257	16	175	207	9.12e-17	180	53	106	21	79
unique_3154	719	892	1157	ENSP00000357493	2017	2201	2342	1.85e-07	191	47	121	23	15
unique_3154	751	899	1157	ENSP00000263923	1011	1159	1357	4.77e-07	157	40	101	16	13
unique_3154	744	892	1157	ENSP00000257290	794	942	1090	2.07e-06	154	38	106	10	13
unique_3154	720	844	1157	ENSP00000296474	1160	1288	1401	4.87e-05	132	36	86	10	11
unique_3156	124	236	782	ENSP00000257290	781	896	1090	3.31e-07	123	38	68	17	14
unique_3156	144	236	782	ENSP00000263923	1011	1106	1357	1.54e-05	103	32	54	17	12
unique_3156	93	244	782	ENSP00000296474	1135	1296	1401	5.55e-04	164	44	106	14	19
unique_3160	81	320	536	ENSP00000357493	1945	2199	2342	1.23e-16	260	72	163	25	45
unique_3160	79	297	536	ENSP00000263798	522	756	891	1.18e-12	240	60	154	26	41
unique_3160	79	274	536	ENSP00000296474	1086	1288	1401	2.74e-12	207	58	134	15	37
unique_3160	181	329	536	ENSP00000263923	1011	1159	1357	5.15e-12	156	51	91	14	28
unique_3160	78	265	536	ENSP00000373574	205	406	504	1.60e-10	212	56	122	34	35
unique_3160	181	322	536	ENSP00000257290	801	942	1090	1.21e-09	148	44	92	12	26
unique_3160	81	265	536	ENSP00000390477	213	411	477	6.74e-09	211	55	118	38	35
unique_3160	81	265	536	ENSP00000257963	213	411	506	7.91e-09	211	55	118	38	35
unique_3175	232	264	289	ENSP00000265162	226	258	958	7.93e-05	33	12	21	0	11
unique_3182	153	225	827	ENSP00000296420	112	185	262	0.007	76	23	48	5	9
unique_3209	2280	2388	2576	ENSP00000384229	724	820	821	2.53e-05	109	30	67	12	8
unique_3209	2310	2400	2576	ENSP00000384229	729	820	821	4.61e-05	95	33	55	7	8
unique_3209	1089	1165	2576	ENSP00000384229	724	806	821	1.65e-04	85	29	46	10	8
unique_3209	1090	1161	2576	ENSP00000384229	747	820	821	8.24e-04	76	26	44	6	8
unique_3209	2306	2419	2576	ENSP00000384229	698	820	821	0.003	125	35	77	13	8
unique_3209	1126	1180	2576	ENSP00000369205	262	332	994	0.002	71	25	30	16	2
unique_3209	1126	1180	2576	ENSP00000350680	283	353	1015	0.002	71	25	30	16	2
unique_3209	1126	1180	2576	ENSP00000369198	286	356	1018	0.002	71	25	30	16	2
unique_3209	1126	1180	2576	ENSP00000369202	286	356	967	0.003	71	25	30	16	2
unique_3209	1126	1180	2576	ENSP00000353421	264	334	996	0.003	71	25	30	16	2
unique_3250	5076	5228	7564	ENSP00000369205	226	382	994	0.008	157	36	117	4	2
unique_3250	5076	5228	7564	ENSP00000369202	250	406	967	0.010	157	36	117	4	2
unique_3250	5076	5228	7564	ENSP00000353421	228	384	996	0.010	157	36	117	4	2
unique_3250	5076	5228	7564	ENSP00000350680	247	403	1015	0.010	157	36	117	4	2
unique_3250	5076	5228	7564	ENSP00000369198	250	406	1018	0.010	157	36	117	4	2
unique_3256	40	240	575	ENSP00000296474	1086	1289	1401	5.42e-08	209	50	146	13	35
unique_3256	31	243	575	ENSP00000263798	513	737	891	5.01e-07	240	52	146	42	37
unique_3256	117	181	575	ENSP00000263923	993	1051	1357	8.99e-05	65	22	37	6	11
unique_3256	132	188	575	ENSP00000257290	795	848	1090	0.003	57	17	37	3	10
unique_3259	2660	2894	3568	ENSP00000263798	563	790	891	9.89e-09	251	63	149	39	7
unique_3259	2658	2903	3568	ENSP00000296474	1124	1365	1401	9.47e-08	263	66	159	38	7
unique_3259	2711	2893	3568	ENSP00000257290	775	965	1090	1.01e-06	203	50	121	32	5
unique_3259	2728	2881	3568	ENSP00000263923	1000	1160	1357	2.25e-06	176	44	95	37	4
unique_3259	2661	2890	3568	ENSP00000357493	1987	2216	2342	2.98e-06	266	65	129	72	6
unique_3259	2728	2824	3568	ENSP00000373574	294	404	504	8.92e-06	111	33	64	14	3
unique_3259	2728	2824	3568	ENSP00000390477	299	409	477	1.32e-05	111	36	61	14	3
unique_3259	2730	2824	3568	ENSP00000257963	301	409	506	1.56e-05	109	33	62	14	3
unique_3287	1538	1731	2132	ENSP00000296474	1088	1288	1401	1.95e-14	207	64	124	19	9
unique_3287	1538	1732	2132	ENSP00000357493	1945	2157	2342	8.47e-14	217	60	131	26	9
unique_3287	1529	1731	2132	ENSP00000263798	515	733	891	2.34e-13	222	52	148	22	10
unique_3287	1536	1747	2132	ENSP00000373574	206	430	504	1.96e-09	236	57	144	35	10
unique_3287	1525	1726	2132	ENSP00000390477	200	415	477	1.81e-07	232	61	125	46	9
unique_3287	1525	1726	2132	ENSP00000257963	200	415	506	2.54e-07	231	61	126	44	9
unique_3287	1647	1737	2132	ENSP00000263923	1023	1115	1357	3.09e-07	103	33	48	22	4
unique_3287	79	178	2132	ENSP00000475084	822	918	1549	2.84e-06	100	28	69	3	5
unique_3287	1635	1777	2132	ENSP00000257290	792	940	1090	2.75e-05	159	38	95	26	7
unique_3288	119	229	339	ENSP00000379438	77	185	674	9.13e-17	114	50	56	8	63
unique_3288	16	134	339	ENSP00000379438	64	177	674	1.48e-09	121	44	68	9	63
unique_3288	97	231	339	ENSP00000274938	28	155	994	1.23e-16	137	51	75	11	61
unique_3288	54	228	339	ENSP00000274938	29	198	994	3.64e-13	181	59	105	17	61
unique_3288	55	217	339	ENSP00000274938	237	386	994	8.04e-11	165	57	91	17	61
unique_3288	26	219	339	ENSP00000274938	86	308	994	8.87e-11	237	63	117	57	61
unique_3288	26	85	339	ENSP00000274938	332	383	994	0.006	60	21	31	8	61
unique_3288	143	174	339	ENSP00000386147	896	928	1319	0.007	33	14	18	1	9
unique_3288	143	171	339	ENSP00000386147	263	293	1319	0.009	31	14	15	2	9
unique_3289	18	131	179	ENSP00000005257	16	133	207	0.007	121	28	83	10	64
unique_3294	150	239	806	ENSP00000296474	1159	1233	1401	1.13e-05	90	26	49	15	11
unique_3294	155	250	806	ENSP00000257290	769	854	1090	3.30e-05	99	29	54	16	12
unique_3294	173	239	806	ENSP00000263923	1000	1053	1357	4.64e-04	67	21	33	13	8
unique_3322	316	426	6072	ENSP00000384229	723	818	821	1.21e-07	111	36	60	15	2
unique_3322	341	447	6072	ENSP00000384229	725	816	821	1.39e-04	110	37	52	21	2
unique_3322	332	447	6072	ENSP00000369205	197	339	994	2.86e-06	143	41	75	27	2
unique_3322	326	437	6072	ENSP00000369205	227	352	994	3.81e-06	127	39	72	16	2
unique_3322	332	447	6072	ENSP00000369202	221	363	967	3.81e-06	143	41	75	27	2
unique_3322	326	437	6072	ENSP00000369202	251	376	967	4.91e-06	127	39	72	16	2
unique_3322	332	447	6072	ENSP00000350680	218	360	1015	3.86e-06	143	41	75	27	2
unique_3322	326	437	6072	ENSP00000350680	248	373	1015	4.92e-06	127	39	72	16	2
unique_3322	332	447	6072	ENSP00000369198	221	363	1018	3.86e-06	143	41	75	27	2
unique_3322	326	437	6072	ENSP00000369198	251	376	1018	4.97e-06	127	39	72	16	2
unique_3322	332	447	6072	ENSP00000353421	199	341	996	4.62e-06	143	41	75	27	2
unique_3322	326	437	6072	ENSP00000353421	229	354	996	5.85e-06	127	39	72	16	2
unique_3363	92	249	385	ENSP00000263923	999	1157	1357	2.80e-14	165	45	107	13	41
unique_3363	90	244	385	ENSP00000263798	624	778	891	1.99e-11	160	39	111	10	40
unique_3363	99	191	385	ENSP00000257290	795	891	1090	2.19e-10	100	32	58	10	24
unique_3363	3	258	385	ENSP00000357493	1983	2215	2342	3.70e-10	266	63	160	43	66
unique_3363	2	244	385	ENSP00000296474	1122	1333	1401	1.07e-09	253	57	145	51	63
unique_3363	81	188	385	ENSP00000257963	286	413	506	8.73e-09	131	40	65	26	28
unique_3363	96	188	385	ENSP00000390477	302	413	477	1.12e-08	115	37	53	25	24
unique_3363	81	188	385	ENSP00000373574	281	408	504	5.48e-08	129	39	68	22	28
unique_3369	1265	1441	5298	ENSP00000274938	639	782	994	2.30e-05	182	49	90	43	30
unique_3369	2165	2259	5298	ENSP00000274938	639	729	994	5.57e-05	99	36	51	12	30
unique_3369	1658	1822	5298	ENSP00000274938	572	772	994	6.31e-05	210	59	97	54	30
unique_3369	4006	4140	5298	ENSP00000274938	630	790	994	8.34e-05	162	47	87	28	30
unique_3369	2540	2701	5298	ENSP00000274938	639	784	994	8.77e-05	169	45	94	30	30
unique_3369	4094	4262	5298	ENSP00000274938	633	793	994	1.16e-04	185	51	94	40	30
unique_3369	3526	3706	5298	ENSP00000274938	615	782	994	1.27e-04	195	55	99	41	30
unique_3369	2594	2767	5298	ENSP00000274938	639	798	994	2.88e-04	178	50	106	22	30
unique_3369	4098	4260	5298	ENSP00000274938	623	752	994	3.52e-04	164	50	79	35	30
unique_3369	3597	3729	5298	ENSP00000274938	639	754	994	6.74e-04	144	41	64	39	30
unique_3369	2007	2200	5298	ENSP00000274938	634	784	994	0.003	194	53	98	43	30
unique_3369	1453	1550	5298	ENSP00000274938	616	729	994	0.006	121	35	56	30	30
unique_3369	1803	1993	5298	ENSP00000274938	623	800	994	0.006	203	52	114	37	30
unique_3369	2666	2795	5298	ENSP00000274938	639	772	994	0.008	139	40	85	14	30
unique_3369	1343	1503	5298	ENSP00000274938	627	772	994	0.009	168	52	87	29	30
unique_3372	16	54	265	ENSP00000369205	93	131	994	0.006	39	16	23	0	15
unique_3372	16	54	265	ENSP00000350680	114	152	1015	0.006	39	16	23	0	15
unique_3372	16	54	265	ENSP00000353421	95	133	996	0.006	39	16	23	0	15
unique_3372	16	54	265	ENSP00000369202	117	155	967	0.006	39	16	23	0	15
unique_3372	16	54	265	ENSP00000369198	117	155	1018	0.006	39	16	23	0	15
unique_3390	10	70	228	ENSP00000402906	28	95	290	0.002	68	25	36	7	27
unique_3402	569	736	782	ENSP00000003084	437	610	1481	2.78e-08	187	40	115	32	55
unique_3402	545	709	782	ENSP00000003084	1201	1377	1481	5.09e-06	180	46	116	18	55
unique_3402	204	372	782	ENSP00000003084	1223	1377	1481	5.83e-06	172	50	102	20	55
unique_3402	340	442	782	ENSP00000003084	547	637	1481	2.11e-04	104	28	62	14	55
unique_3402	502	732	782	ENSP00000497931	1012	1275	1322	4.85e-07	275	67	153	55	60
unique_3402	572	740	782	ENSP00000497931	437	620	1322	2.27e-05	185	59	109	17	60
unique_3402	341	433	782	ENSP00000497931	1219	1298	1322	6.16e-04	93	28	52	13	60
unique_3402	206	375	782	ENSP00000497931	436	593	1322	0.005	171	46	111	14	60
unique_3402	573	717	782	ENSP00000494609	428	574	1326	2.00e-06	159	44	89	26	38
unique_3402	339	413	782	ENSP00000494609	533	597	1326	2.69e-05	75	26	39	10	38
unique_3402	167	240	782	ENSP00000494609	1025	1090	1326	5.76e-04	77	27	36	14	38
unique_3402	573	709	782	ENSP00000487081	428	566	860	2.85e-06	151	43	82	26	27
unique_3402	339	413	782	ENSP00000487081	533	597	860	2.87e-05	75	26	39	10	27
unique_3414	60	167	176	ENSP00000475084	823	932	1549	4.44e-08	111	28	79	4	61
unique_3431	172	312	492	ENSP00000263798	601	746	891	5.57e-11	152	43	92	17	29
unique_3431	199	346	492	ENSP00000257290	797	940	1090	4.30e-10	155	42	95	18	30
unique_3431	202	304	492	ENSP00000263923	1010	1111	1357	7.94e-10	109	35	61	13	21
unique_3431	172	293	492	ENSP00000357493	2018	2149	2342	1.03e-08	135	40	79	16	25
unique_3431	161	298	492	ENSP00000390477	268	419	477	1.08e-07	158	43	89	26	28
unique_3431	161	298	492	ENSP00000257963	268	419	506	1.17e-07	158	43	89	26	28
unique_3431	199	293	492	ENSP00000296474	1187	1281	1401	4.20e-07	101	30	59	12	19
unique_3431	156	292	492	ENSP00000373574	259	408	504	2.29e-04	156	38	93	25	28
unique_3432	112	259	347	ENSP00000379438	68	200	674	6.53e-15	151	52	78	21	64
unique_3432	38	161	347	ENSP00000379438	83	212	674	6.87e-10	140	52	62	26	64
unique_3432	56	259	347	ENSP00000274938	28	233	994	1.77e-11	217	59	134	24	65
unique_3432	35	217	347	ENSP00000274938	92	304	994	5.31e-09	226	66	104	56	65
unique_3432	105	216	347	ENSP00000274938	240	343	994	2.40e-05	113	38	65	10	65
unique_3432	26	145	347	ENSP00000371633	581	723	761	1.31e-06	146	42	75	29	46
unique_3432	118	183	347	ENSP00000371633	583	662	761	1.44e-05	80	27	39	14	46
unique_3432	192	287	347	ENSP00000386147	513	605	1319	2.15e-05	97	29	63	5	36
unique_3432	147	176	347	ENSP00000386147	897	928	1319	0.005	32	15	15	2	36
unique_3432	128	183	347	ENSP00000414996	130	180	294	2.26e-04	56	20	31	5	16
unique_3432	128	183	347	ENSP00000388000	130	180	294	2.26e-04	56	20	31	5	16
unique_3432	128	183	347	ENSP00000415577	130	180	294	2.26e-04	56	20	31	5	16
unique_3432	128	183	347	ENSP00000397426	130	180	294	2.26e-04	56	20	31	5	16
unique_3432	147	240	347	ENSP00000364709	86	172	489	0.001	96	30	55	11	27
unique_3433	80	329	400	ENSP00000357493	1939	2200	2342	2.51e-13	271	79	162	30	63
unique_3433	69	283	400	ENSP00000390477	198	425	477	4.03e-13	239	66	138	35	54
unique_3433	69	283	400	ENSP00000257963	198	425	506	4.85e-13	239	66	138	35	54
unique_3433	174	337	400	ENSP00000263923	1000	1159	1357	1.73e-09	171	46	107	18	41
unique_3433	83	278	400	ENSP00000296474	1086	1288	1401	2.40e-09	208	50	141	17	49
unique_3433	197	332	400	ENSP00000373574	325	483	504	1.28e-07	163	46	86	31	34
unique_3433	179	287	400	ENSP00000257290	795	906	1090	5.09e-06	116	33	72	11	27
unique_3435	1918	1989	2014	ENSP00000296474	1268	1338	1401	1.39e-04	73	25	45	3	4
unique_3435	1900	1988	2014	ENSP00000357493	2121	2205	2342	1.65e-04	91	28	55	8	4
unique_3435	1918	1985	2014	ENSP00000263798	713	779	891	0.001	69	23	43	3	3
unique_3437	23	239	404	ENSP00000357493	1936	2159	2342	1.73e-15	237	63	141	33	54
unique_3437	24	240	404	ENSP00000263798	516	741	891	2.00e-15	237	62	144	31	54
unique_3437	12	237	404	ENSP00000296474	1064	1293	1401	1.65e-10	243	64	149	30	56
unique_3437	139	236	404	ENSP00000263923	1011	1110	1357	7.02e-08	103	30	65	8	24
unique_3437	128	276	404	ENSP00000257290	790	963	1090	6.90e-07	179	44	100	35	61
unique_3437	28	126	404	ENSP00000257290	595	690	1090	1.61e-04	101	32	62	7	61
unique_3437	10	223	404	ENSP00000257963	191	411	506	2.45e-06	238	59	138	41	53
unique_3437	10	223	404	ENSP00000390477	191	411	477	2.65e-06	238	59	138	41	53
unique_3448	5	44	71	ENSP00000351059	327	368	388	0.010	42	15	25	2	56
unique_3451	268	354	384	ENSP00000378419	504	592	625	6.69e-04	90	25	61	4	23
unique_3466	1042	1163	1367	ENSP00000361682	641	766	811	7.25e-06	126	40	82	4	9
unique_3487	54	249	581	ENSP00000296474	1086	1287	1401	8.25e-17	210	58	130	22	34
unique_3487	37	240	581	ENSP00000390477	197	411	477	9.46e-15	230	65	124	41	35
unique_3487	37	240	581	ENSP00000257963	197	411	506	1.08e-14	230	65	124	41	35
unique_3487	17	252	581	ENSP00000357493	1904	2158	2342	7.66e-14	256	65	170	21	41
unique_3487	55	240	581	ENSP00000373574	207	406	504	4.03e-13	212	57	117	38	32
unique_3487	54	249	581	ENSP00000263798	522	732	891	3.01e-11	215	51	141	23	34
unique_3487	156	249	581	ENSP00000263923	1011	1105	1357	2.78e-07	98	31	60	7	16
unique_3487	148	249	581	ENSP00000257290	793	895	1090	8.21e-07	106	31	68	7	32
unique_3487	54	137	581	ENSP00000257290	597	684	1090	0.003	91	25	56	10	32
unique_3521	46	106	150	ENSP00000267082	125	173	799	0.001	61	23	26	12	41
unique_3614	97	273	542	ENSP00000357493	1977	2156	2342	1.78e-06	189	48	120	21	33
unique_3614	68	272	542	ENSP00000296474	1086	1286	1401	4.10e-05	224	55	127	42	38
unique_3614	179	275	542	ENSP00000263923	1018	1108	1357	0.009	102	28	58	16	18
unique_3628	259	322	752	ENSP00000381204	67	131	209	0.006	66	19	44	3	9
unique_3661	131	289	493	ENSP00000296474	1188	1339	1401	7.90e-08	161	39	111	11	32
unique_3661	126	290	493	ENSP00000263923	1003	1159	1357	3.95e-07	169	40	113	16	33
unique_3661	130	283	493	ENSP00000263798	634	778	891	1.20e-05	155	35	109	11	31
unique_3661	134	283	493	ENSP00000257290	801	942	1090	4.90e-05	154	32	106	16	30
unique_3661	99	220	493	ENSP00000390477	276	411	477	7.05e-05	139	37	82	20	25
unique_3661	99	220	493	ENSP00000257963	276	411	506	8.57e-05	139	37	82	20	25
unique_3661	99	220	493	ENSP00000373574	271	406	504	0.003	140	35	83	22	25
unique_3662	362	597	1213	ENSP00000393474	382	588	1464	1.91e-13	237	63	143	31	21
unique_3662	370	605	1213	ENSP00000393474	497	700	1464	5.87e-13	239	69	132	38	21
unique_3662	364	599	1213	ENSP00000393474	170	376	1464	7.96e-13	237	56	150	31	21
unique_3662	369	599	1213	ENSP00000393474	58	269	1464	4.94e-12	242	66	135	41	21
unique_3662	364	594	1213	ENSP00000393474	915	1145	1464	1.89e-08	258	70	134	54	21
unique_3662	370	599	1213	ENSP00000393474	283	483	1464	2.01e-08	239	63	129	47	21
unique_3662	369	596	1213	ENSP00000393474	815	1011	1464	1.81e-06	229	54	142	33	21
unique_3662	364	527	1213	ENSP00000393474	1051	1195	1464	2.46e-05	165	43	101	21	21
unique_3662	352	596	1213	ENSP00000393474	1147	1357	1464	3.05e-04	251	60	145	46	21
unique_3662	364	526	1213	ENSP00000393474	598	741	1464	6.19e-04	168	46	93	29	21
unique_3662	996	1092	1213	ENSP00000321573	193	287	776	9.15e-07	100	31	61	8	13
unique_3662	645	710	1213	ENSP00000321573	207	275	776	2.60e-06	69	28	38	3	13
unique_3704	434	546	630	ENSP00000263923	993	1106	1357	2.00e-04	124	34	69	21	18
unique_3704	441	540	630	ENSP00000257290	790	889	1090	3.01e-04	110	30	60	20	16
unique_3704	464	537	630	ENSP00000257963	330	411	506	5.99e-04	82	24	50	8	12
unique_3704	464	537	630	ENSP00000390477	330	411	477	7.93e-04	82	24	50	8	12
unique_3704	457	573	630	ENSP00000263798	643	755	891	0.002	119	28	83	8	19
unique_3726	383	454	2495	ENSP00000384229	739	818	821	0.002	80	23	49	8	3
unique_3730	13	174	211	ENSP00000005257	14	175	207	3.94e-25	165	57	102	6	77
unique_3750	202	361	456	ENSP00000005257	14	175	207	4.49e-27	162	61	99	2	35
unique_3759	367	525	540	ENSP00000500170	143	296	313	4.48e-31	159	62	92	5	29
unique_3759	367	525	540	ENSP00000350699	143	296	313	4.48e-31	159	62	92	5	29
unique_3760	568	978	1604	ENSP00000261514	210	658	867	1.63e-33	459	122	279	58	26
unique_3777	134	339	603	ENSP00000357493	1945	2171	2342	1.79e-12	233	62	138	33	34
unique_3777	132	370	603	ENSP00000263798	522	776	891	1.68e-10	267	68	159	40	40
unique_3777	132	324	603	ENSP00000296474	1086	1288	1401	1.17e-08	208	54	134	20	32
unique_3777	231	339	603	ENSP00000263923	1011	1122	1357	3.54e-07	115	36	70	9	18
unique_3777	134	315	603	ENSP00000390477	213	411	477	8.20e-07	210	58	113	39	30
unique_3777	134	315	603	ENSP00000257963	213	411	506	1.01e-06	210	58	113	39	30
unique_3777	231	370	603	ENSP00000257290	801	940	1090	2.98e-06	146	40	94	12	23
unique_3777	134	315	603	ENSP00000373574	208	406	504	3.09e-06	206	51	124	31	30
unique_3777	449	537	603	ENSP00000475084	802	892	1549	8.33e-05	91	26	63	2	15
unique_3829	1042	1288	1476	ENSP00000357493	1945	2205	2342	3.10e-18	267	74	167	26	17
unique_3829	1027	1284	1476	ENSP00000263798	503	778	891	8.46e-14	285	64	185	36	17
unique_3829	1040	1232	1476	ENSP00000296474	1086	1282	1401	3.12e-13	204	54	132	18	13
unique_3829	1144	1291	1476	ENSP00000263923	1011	1159	1357	4.78e-12	158	42	97	19	10
unique_3829	1144	1284	1476	ENSP00000257290	801	942	1090	7.02e-10	151	41	91	19	16
unique_3829	1034	1123	1476	ENSP00000257290	591	686	1090	0.008	98	27	61	10	16
unique_3829	1029	1246	1476	ENSP00000390477	200	427	477	2.80e-09	242	63	141	38	15
unique_3829	1029	1246	1476	ENSP00000257963	200	427	506	6.87e-09	242	63	141	38	15
unique_3829	1412	1474	1476	ENSP00000475084	824	885	1549	6.34e-06	63	26	36	1	4
unique_3829	1157	1228	1476	ENSP00000373574	326	406	504	1.17e-04	84	25	44	15	5
unique_3841	18	156	168	ENSP00000475084	756	918	1549	1.12e-09	164	45	93	26	83
unique_3846	153	347	662	ENSP00000412717	47	226	574	6.80e-05	201	44	130	27	29
unique_3846	153	347	662	ENSP00000340019	47	226	574	6.80e-05	201	44	130	27	29
unique_3878	50	133	205	ENSP00000263798	638	727	891	4.13e-06	91	27	56	8	41
unique_3878	62	192	205	ENSP00000390477	330	473	477	4.80e-06	148	44	83	21	64
unique_3878	50	178	205	ENSP00000263923	1011	1148	1357	1.70e-04	142	37	88	17	63
unique_3878	62	131	205	ENSP00000257963	330	413	506	2.42e-04	84	27	43	14	34
unique_3878	50	133	205	ENSP00000257290	801	890	1090	0.009	91	21	62	8	41
unique_3883	141	221	281	ENSP00000361682	661	744	811	0.005	88	30	47	11	29
unique_3970	1725	1805	3095	ENSP00000369205	262	339	994	0.006	81	20	58	3	3
unique_4004	374	533	555	ENSP00000412717	401	552	574	2.74e-06	165	47	100	18	49
unique_4004	19	132	555	ENSP00000412717	33	149	574	4.21e-05	118	31	82	5	49
unique_4004	374	533	555	ENSP00000340019	401	552	574	2.74e-06	165	47	100	18	49
unique_4004	19	132	555	ENSP00000340019	33	149	574	4.21e-05	118	31	82	5	49
unique_4007	19	563	567	ENSP00000412717	33	552	574	1.01e-10	575	136	354	85	96
unique_4007	19	563	567	ENSP00000340019	33	552	574	1.01e-10	575	136	354	85	96
unique_4018	110	211	216	ENSP00000384229	725	819	821	4.61e-04	105	30	62	13	48
unique_4018	108	196	216	ENSP00000384229	741	819	821	0.001	89	26	53	10	48
unique_4070	128	570	683	ENSP00000274938	33	439	994	5.02e-19	462	127	261	74	65
unique_4070	130	263	683	ENSP00000379438	63	190	674	3.48e-07	139	44	79	16	44
unique_4070	417	580	683	ENSP00000379438	31	197	674	0.003	176	43	112	21	44
unique_4084	152	319	639	ENSP00000495993	823	997	1014	9.49e-09	178	53	112	13	26
unique_4097	123	234	8427	ENSP00000254301	6	111	251	3.83e-06	117	41	60	16	1
unique_4167	147	285	516	ENSP00000316228	45	186	400	0.008	158	43	80	35	27
unique_4203	61	173	296	ENSP00000283249	479	618	789	1.28e-05	144	49	60	35	38
unique_4203	50	118	296	ENSP00000502882	568	646	799	1.87e-04	79	32	37	10	23
unique_4203	161	267	296	ENSP00000222573	505	614	770	6.07e-04	118	36	63	19	74
unique_4203	48	96	296	ENSP00000222573	559	616	770	0.003	61	22	24	15	74
unique_4203	96	214	296	ENSP00000222573	504	607	770	0.004	129	41	53	35	74
unique_4203	187	277	296	ENSP00000405536	489	574	1753	0.006	100	34	43	23	31
unique_4287	344	456	540	ENSP00000263923	993	1106	1357	3.40e-05	128	33	66	29	21
unique_4287	351	450	540	ENSP00000257290	790	889	1090	1.49e-04	110	31	59	20	19
unique_4287	374	447	540	ENSP00000257963	330	411	506	6.37e-04	82	23	51	8	14
unique_4287	374	447	540	ENSP00000390477	330	411	477	8.68e-04	82	23	51	8	14
unique_4287	367	483	540	ENSP00000263798	643	755	891	0.002	119	28	83	8	22
unique_4296	7	171	201	ENSP00000005257	14	178	207	3.17e-36	166	66	98	2	82
unique_4327	445	496	704	ENSP00000509229	144	193	644	0.005	52	20	30	2	7
unique_4366	797	942	974	ENSP00000263798	646	782	891	0.009	147	34	102	11	15
unique_4428	536	686	706	ENSP00000263923	1026	1166	1357	0.001	156	32	104	20	21
unique_4428	600	671	706	ENSP00000257290	877	941	1090	0.002	72	18	47	7	10
unique_4437	2507	2649	3001	ENSP00000274938	28	155	994	4.90e-16	147	50	74	23	5
unique_4437	2493	2647	3001	ENSP00000274938	260	399	994	3.24e-10	161	48	86	27	5
unique_4437	2489	2549	3001	ENSP00000274938	297	355	994	1.29e-08	63	27	30	6	5
unique_4437	2486	2639	3001	ENSP00000274938	175	308	994	2.21e-07	156	44	88	24	5
unique_4437	2493	2723	3001	ENSP00000379438	83	279	674	4.44e-14	252	71	105	76	8
unique_4437	2506	2550	3001	ENSP00000371633	621	666	761	3.39e-07	46	22	23	1	3
unique_4437	2602	2646	3001	ENSP00000371633	621	666	761	1.47e-04	47	22	22	3	3
unique_4437	2499	2537	3001	ENSP00000386147	255	293	1319	4.42e-04	39	16	23	0	1
unique_4437	2503	2538	3001	ENSP00000386147	502	537	1319	6.73e-04	36	16	20	0	1
unique_4468	18	554	574	ENSP00000412717	21	555	574	0.0	537	296	239	2	94
unique_4468	18	554	574	ENSP00000340019	21	555	574	0.0	537	296	239	2	94
unique_4478	154	457	563	ENSP00000296474	1002	1292	1401	2.32e-07	330	69	196	65	54
unique_4478	211	446	563	ENSP00000263798	516	728	891	1.80e-06	250	51	148	51	42
unique_4478	202	384	563	ENSP00000390477	196	384	477	2.55e-04	199	52	121	26	33
unique_4478	202	384	563	ENSP00000257963	196	384	506	3.84e-04	199	52	121	26	33
unique_4478	215	309	563	ENSP00000257290	595	693	1090	0.008	99	28	67	4	17
unique_4514	470	674	2227	ENSP00000357493	1945	2168	2342	1.17e-09	229	71	129	29	9
unique_4514	470	672	2227	ENSP00000296474	1088	1298	1401	2.01e-07	217	60	137	20	9
unique_4514	567	689	2227	ENSP00000263923	1011	1139	1357	3.29e-07	133	38	81	14	6
unique_4514	564	664	2227	ENSP00000257290	798	898	1090	1.43e-06	105	30	67	8	5
unique_4514	459	648	2227	ENSP00000390477	202	400	477	7.27e-06	205	53	131	21	9
unique_4514	459	648	2227	ENSP00000257963	202	400	506	9.37e-06	205	53	131	21	9
unique_4514	2101	2217	2227	ENSP00000475084	822	937	1549	5.96e-04	123	35	75	13	5
unique_4549	660	722	1472	ENSP00000321573	211	275	776	0.002	70	25	33	12	4
unique_4570	925	1028	2564	ENSP00000384229	738	820	821	7.00e-05	106	33	48	25	4
unique_4570	964	1028	2564	ENSP00000384229	737	802	821	8.50e-05	69	29	33	7	4
unique_4570	975	1030	2564	ENSP00000384229	729	786	821	2.55e-04	60	26	28	6	4
unique_4570	942	1025	2564	ENSP00000254301	32	117	251	0.007	86	23	61	2	3
unique_4587	175	233	420	ENSP00000369205	274	331	994	0.005	59	23	35	1	14
unique_4587	175	233	420	ENSP00000350680	295	352	1015	0.006	59	23	35	1	14
unique_4587	175	233	420	ENSP00000369198	298	355	1018	0.006	59	23	35	1	14
unique_4587	175	233	420	ENSP00000353421	276	333	996	0.007	59	23	35	1	14
unique_4587	175	233	420	ENSP00000369202	298	355	967	0.007	59	23	35	1	14
unique_4596	43	135	1148	ENSP00000381204	40	132	209	6.21e-05	93	22	71	0	8
unique_4597	111	346	359	ENSP00000296474	1087	1323	1401	1.68e-14	245	63	165	17	66
unique_4597	106	306	359	ENSP00000263798	518	733	891	3.54e-13	218	55	144	19	56
unique_4597	107	297	359	ENSP00000390477	208	411	477	1.54e-11	211	56	128	27	53
unique_4597	107	297	359	ENSP00000257963	208	411	506	2.04e-11	211	56	128	27	53
unique_4597	208	306	359	ENSP00000257290	797	896	1090	6.07e-11	104	35	60	9	28
unique_4597	110	297	359	ENSP00000373574	206	406	504	7.62e-11	204	50	135	19	52
unique_4597	212	341	359	ENSP00000263923	1011	1137	1357	1.10e-10	136	44	77	15	36
unique_4597	108	331	359	ENSP00000357493	1941	2177	2342	1.82e-09	253	69	139	45	62
unique_4604	6001	6110	11945	ENSP00000369205	221	329	994	0.001	125	38	56	31	1
unique_4604	6001	6110	11945	ENSP00000350680	242	350	1015	0.002	125	38	56	31	1
unique_4622	64	96	129	ENSP00000320084	491	519	535	0.003	33	17	12	4	26
unique_4643	80	656	666	ENSP00000412717	13	555	574	2.00e-119	578	204	338	36	87
unique_4643	80	656	666	ENSP00000340019	13	555	574	2.00e-119	578	204	338	36	87
unique_4649	1176	1230	1446	ENSP00000003084	1345	1398	1481	7.54e-04	56	25	28	3	7
unique_4649	346	396	1446	ENSP00000003084	428	476	1481	0.008	51	20	29	2	7
unique_4649	360	392	1446	ENSP00000497931	437	469	1322	0.001	33	15	18	0	6
unique_4649	993	1039	1446	ENSP00000497931	437	482	1322	0.001	47	18	28	1	6
unique_4649	985	1026	1446	ENSP00000494609	421	460	1326	0.003	42	18	22	2	9
unique_4649	636	716	1446	ENSP00000494609	517	597	1326	0.008	84	26	52	6	9
unique_4649	985	1026	1446	ENSP00000487081	421	460	860	0.003	42	18	22	2	9
unique_4649	636	716	1446	ENSP00000487081	517	597	860	0.008	84	26	52	6	9
unique_4722	453	698	949	ENSP00000263798	512	776	891	4.67e-15	267	66	178	23	26
unique_4722	445	698	949	ENSP00000296474	1073	1331	1401	1.84e-12	270	68	175	27	27
unique_4722	408	649	949	ENSP00000390477	163	413	477	6.22e-10	266	71	156	39	26
unique_4722	408	649	949	ENSP00000257963	163	413	506	1.95e-09	266	71	156	39	26
unique_4722	451	657	949	ENSP00000373574	195	426	504	2.70e-09	240	58	141	41	22
unique_4722	555	656	949	ENSP00000263923	1003	1106	1357	3.21e-08	107	32	67	8	11
unique_4722	456	651	949	ENSP00000357493	1937	2150	2342	4.11e-08	219	54	137	28	21
unique_4722	561	651	949	ENSP00000257290	798	890	1090	9.42e-08	93	29	62	2	21
unique_4722	445	549	949	ENSP00000257290	578	688	1090	0.006	119	34	63	22	21
unique_4723	232	487	490	ENSP00000344477	21	210	215	4.63e-27	256	75	115	66	52
unique_4734	20	71	144	ENSP00000509229	142	186	644	0.001	52	17	28	7	36
unique_4786	58	206	211	ENSP00000384229	699	819	821	7.13e-04	152	36	82	34	71
unique_4809	212	379	493	ENSP00000296474	1110	1286	1401	4.84e-09	186	44	115	27	34
unique_4809	284	370	493	ENSP00000263923	1008	1095	1357	1.51e-07	90	26	59	5	18
unique_4809	276	370	493	ENSP00000257290	790	885	1090	2.55e-05	99	27	65	7	19
unique_4809	284	388	493	ENSP00000263798	635	740	891	1.11e-04	108	25	78	5	21
unique_4811	117	413	511	ENSP00000296474	994	1304	1401	2.16e-19	317	78	213	26	58
unique_4811	205	439	511	ENSP00000357493	1945	2199	2342	1.32e-17	262	68	160	34	46
unique_4811	199	450	511	ENSP00000263798	518	789	891	1.61e-15	273	59	192	22	49
unique_4811	305	397	511	ENSP00000263923	1008	1106	1357	6.38e-11	99	30	63	6	18
unique_4811	305	412	511	ENSP00000257290	798	912	1090	1.83e-08	118	35	70	13	40
unique_4811	197	293	511	ENSP00000257290	591	688	1090	4.53e-04	98	24	73	1	40
unique_4811	199	369	511	ENSP00000390477	207	386	477	5.64e-07	192	49	110	33	33
unique_4811	199	369	511	ENSP00000257963	207	386	506	8.66e-07	192	49	110	33	33
unique_4811	203	402	511	ENSP00000373574	206	430	504	1.37e-06	232	57	136	39	39
unique_4834	52	167	260	ENSP00000431461	45	161	190	4.60e-04	120	29	84	7	45
unique_4834	163	207	260	ENSP00000401609	87	135	248	0.007	49	14	31	4	17
unique_4834	163	207	260	ENSP00000373017	87	135	248	0.007	49	14	31	4	17
unique_4879	22	185	193	ENSP00000005257	16	172	207	1.22e-09	167	41	113	13	85
unique_4960	550	631	1909	ENSP00000263798	603	680	891	2.49e-05	86	26	48	12	4
unique_4960	510	631	1909	ENSP00000296474	1111	1233	1401	2.76e-05	123	30	92	1	6
unique_4960	578	629	1909	ENSP00000257290	790	841	1090	2.59e-04	52	19	33	0	3
unique_4960	556	633	1909	ENSP00000263923	976	1055	1357	5.56e-04	80	21	57	2	4
unique_4960	553	628	1909	ENSP00000390477	260	357	477	0.004	103	28	43	32	4
unique_4960	553	628	1909	ENSP00000257963	260	357	506	0.005	103	28	43	32	4
unique_4973	12	109	238	ENSP00000384229	711	808	821	0.006	105	33	58	14	41
unique_4974	494	649	770	ENSP00000005257	16	169	207	2.33e-24	156	55	99	2	20
unique_4990	103	148	235	ENSP00000367433	280	321	412	0.008	46	13	29	4	20
unique_4991	273	408	552	ENSP00000257963	331	492	506	4.14e-07	167	41	90	36	25
unique_4991	273	360	552	ENSP00000390477	331	423	477	6.04e-07	98	30	53	15	16
unique_4991	273	351	552	ENSP00000373574	326	409	504	1.11e-04	89	24	50	15	14
unique_4991	172	393	552	ENSP00000263798	536	762	891	4.67e-04	241	56	152	33	40
unique_5025	295	715	1029	ENSP00000479597	98	499	621	7.55e-11	425	88	310	27	41
unique_5025	295	751	1029	ENSP00000495900	82	515	600	8.50e-10	468	88	335	45	44
unique_5025	295	751	1029	ENSP00000496390	82	515	600	8.50e-10	468	88	335	45	44
unique_5025	295	751	1029	ENSP00000496064	82	515	600	8.50e-10	468	88	335	45	44
unique_5057	168	221	229	ENSP00000435933	51	104	142	1.97e-09	54	24	30	0	24
unique_5058	166	455	681	ENSP00000357493	1909	2199	2342	1.52e-16	306	81	194	31	43
unique_5058	216	457	681	ENSP00000263798	521	778	891	6.79e-10	265	67	168	30	36
unique_5058	219	455	681	ENSP00000296474	1088	1331	1401	7.40e-10	251	59	171	21	35
unique_5058	312	457	681	ENSP00000257290	797	942	1090	2.50e-07	152	42	98	12	21
unique_5058	316	464	681	ENSP00000263923	1011	1159	1357	9.99e-07	155	40	103	12	22
unique_5058	219	400	681	ENSP00000373574	208	406	504	1.15e-06	208	53	120	35	27
unique_5058	556	655	681	ENSP00000475084	824	929	1549	4.62e-06	106	24	76	6	15
unique_5058	219	382	681	ENSP00000257963	213	386	506	5.01e-04	187	50	101	36	24
unique_5058	219	382	681	ENSP00000390477	213	386	477	5.16e-04	187	50	101	36	24
unique_5063	125	161	384	ENSP00000357493	1731	1767	2342	0.008	37	15	22	0	10
unique_5078	59	311	374	ENSP00000424536	66	295	477	3.25e-06	256	57	170	29	68
unique_5078	59	119	374	ENSP00000402228	66	122	433	2.61e-04	61	18	39	4	16
unique_5079	156	248	652	ENSP00000412717	47	143	574	2.10e-08	97	30	63	4	14
unique_5079	156	248	652	ENSP00000340019	47	143	574	2.10e-08	97	30	63	4	14
unique_5086	262	405	608	ENSP00000274938	257	386	994	2.39e-04	148	42	84	22	26
unique_5086	261	420	608	ENSP00000274938	178	321	994	3.06e-04	162	44	98	20	26
unique_5086	305	406	608	ENSP00000379438	82	174	674	0.008	102	30	63	9	17
unique_5089	30	115	296	ENSP00000437940	300	382	557	4.81e-04	86	26	57	3	29
unique_5105	425	522	957	ENSP00000367227	386	467	473	0.001	98	26	56	16	10
unique_5147	938	1344	1355	ENSP00000312326	318	736	764	3.84e-43	441	123	262	56	30
unique_5147	1170	1344	1355	ENSP00000477686	19	193	221	1.74e-23	176	56	118	2	13
unique_5151	276	363	1151	ENSP00000369205	258	340	994	0.005	88	27	56	5	8
unique_5151	276	363	1151	ENSP00000350680	279	361	1015	0.006	88	27	56	5	8
unique_5151	276	363	1151	ENSP00000369198	282	364	1018	0.007	88	27	56	5	8
unique_5151	276	363	1151	ENSP00000353421	260	342	996	0.008	88	27	56	5	8
unique_5151	276	363	1151	ENSP00000369202	282	364	967	0.010	88	27	56	5	8
unique_5168	248	428	893	ENSP00000171887	47	197	1736	2.98e-09	185	43	104	38	20
unique_5172	1171	1436	2811	ENSP00000296474	1087	1357	1401	1.19e-18	280	77	180	23	9
unique_5172	1264	1417	2811	ENSP00000263923	1000	1159	1357	2.88e-11	161	45	108	8	5
unique_5172	1126	1408	2811	ENSP00000263798	486	776	891	1.12e-10	316	69	189	58	10
unique_5172	1264	1416	2811	ENSP00000257290	790	948	1090	1.12e-09	159	42	111	6	5
unique_5172	1171	1414	2811	ENSP00000357493	1944	2205	2342	8.76e-08	278	68	160	50	9
unique_5172	1172	1366	2811	ENSP00000373574	208	425	504	1.43e-06	230	62	121	47	7
unique_5172	1171	1359	2811	ENSP00000390477	212	413	477	2.49e-05	217	55	119	43	7
unique_5172	1171	1359	2811	ENSP00000257963	212	413	506	7.40e-05	217	55	119	43	7
unique_5210	8	216	350	ENSP00000357493	1944	2169	2342	3.63e-10	237	63	135	39	60
unique_5210	7	196	350	ENSP00000257963	211	413	506	1.68e-08	212	55	126	31	54
unique_5210	7	196	350	ENSP00000390477	211	413	477	1.70e-08	212	55	126	31	54
unique_5210	6	218	350	ENSP00000373574	205	444	504	3.65e-08	252	70	131	51	61
unique_5210	107	205	350	ENSP00000257290	800	898	1090	6.50e-08	103	30	65	8	28
unique_5210	107	205	350	ENSP00000263923	1010	1108	1357	4.44e-07	107	30	61	16	28
unique_5210	8	197	350	ENSP00000296474	1087	1281	1401	5.69e-07	208	51	126	31	54
unique_5266	1612	1677	2130	ENSP00000263923	977	1051	1357	8.79e-08	75	27	39	9	8
unique_5266	1977	2077	2130	ENSP00000263923	1081	1177	1357	0.005	104	29	65	10	8
unique_5266	1629	1684	2130	ENSP00000257290	791	848	1090	1.99e-06	58	21	35	2	3
unique_5266	1629	1686	2130	ENSP00000296474	1181	1239	1401	2.30e-04	60	18	39	3	3
unique_5266	1652	1714	2130	ENSP00000390477	333	399	477	3.70e-04	70	21	39	10	3
unique_5266	1652	1714	2130	ENSP00000257963	333	399	506	4.17e-04	70	21	39	10	3
unique_5266	1644	1701	2130	ENSP00000357493	2063	2127	2342	7.63e-04	67	23	33	11	3
unique_5266	1616	1677	2130	ENSP00000263798	617	678	891	0.003	62	18	44	0	3
unique_5285	138	357	811	ENSP00000497931	1088	1301	1322	7.99e-12	225	59	150	16	27
unique_5285	138	333	811	ENSP00000497931	430	619	1322	6.04e-08	200	53	133	14	27
unique_5285	146	326	811	ENSP00000003084	1227	1400	1481	1.09e-07	188	47	120	21	26
unique_5285	146	354	811	ENSP00000003084	441	628	1481	0.003	211	48	138	25	26
unique_5285	145	378	811	ENSP00000494609	427	639	1326	2.23e-07	237	50	160	27	29
unique_5285	145	378	811	ENSP00000487081	427	639	860	3.80e-07	242	50	155	37	29
unique_5305	140	307	547	ENSP00000263798	513	696	891	2.39e-13	189	51	112	26	31
unique_5305	137	368	547	ENSP00000296474	1072	1282	1401	2.68e-12	242	66	135	41	42
unique_5305	241	369	547	ENSP00000263923	999	1101	1357	1.84e-10	133	38	61	34	24
unique_5305	242	369	547	ENSP00000257290	790	891	1090	2.56e-10	132	39	59	34	23
unique_5305	142	369	547	ENSP00000357493	1937	2151	2342	4.45e-10	250	64	129	57	42
unique_5312	12	289	289	ENSP00000441875	18	298	300	1.70e-103	281	146	132	3	96
unique_5312	8	273	289	ENSP00000479488	4	270	273	2.23e-95	268	137	128	3	92
unique_5312	8	273	289	ENSP00000300408	4	270	273	2.23e-95	268	137	128	3	92
unique_5364	1	52	112	ENSP00000403737	26	81	448	0.005	56	15	37	4	46
unique_5368	511	621	1634	ENSP00000222573	564	680	770	0.003	117	29	82	6	7
unique_5379	1447	1774	2074	ENSP00000261514	427	727	867	1.32e-22	343	88	198	57	29
unique_5379	1039	1144	2074	ENSP00000261514	208	311	867	1.19e-13	106	43	61	2	29
unique_5379	1221	1343	2074	ENSP00000261514	304	408	867	9.34e-08	123	46	59	18	29
unique_5379	311	364	2074	ENSP00000261514	120	173	867	1.98e-05	54	19	35	0	29
unique_5379	541	645	2074	ENSP00000384229	712	820	821	1.94e-05	110	40	64	6	6
unique_5379	513	629	2074	ENSP00000384229	703	819	821	0.005	122	42	70	10	6
unique_5379	866	994	2074	ENSP00000369205	225	346	994	0.004	137	44	70	23	6
unique_5379	866	994	2074	ENSP00000369198	249	370	1018	0.004	137	44	70	23	6
unique_5379	866	994	2074	ENSP00000350680	246	367	1015	0.004	137	44	70	23	6
unique_5379	866	994	2074	ENSP00000353421	227	348	996	0.006	137	44	70	23	6
unique_5379	866	994	2074	ENSP00000369202	249	370	967	0.006	137	44	70	23	6
unique_5395	142	317	368	ENSP00000298119	52	246	720	1.67e-09	195	54	122	19	48
unique_5395	76	291	368	ENSP00000361682	494	746	811	2.74e-08	256	72	141	43	59
unique_5395	187	313	368	ENSP00000441219	93	270	421	0.003	179	42	84	53	35
unique_5395	187	313	368	ENSP00000489140	93	270	421	0.003	179	42	84	53	35
unique_5398	3713	3796	4195	ENSP00000384229	729	811	821	8.76e-04	85	26	56	3	2
unique_5401	40	245	392	ENSP00000296474	1076	1281	1401	1.13e-13	223	63	126	34	53
unique_5401	42	253	392	ENSP00000263798	514	735	891	6.31e-11	232	63	139	30	54
unique_5401	137	245	392	ENSP00000257290	778	889	1090	1.82e-10	114	35	72	7	28
unique_5401	123	253	392	ENSP00000263923	985	1108	1357	1.16e-09	135	41	79	15	33
unique_5401	51	260	392	ENSP00000357493	1944	2165	2342	1.67e-09	237	56	139	42	54
unique_5401	51	244	392	ENSP00000373574	207	408	504	1.20e-06	215	55	126	34	49
unique_5401	51	244	392	ENSP00000390477	212	413	477	0.002	218	48	130	40	49
unique_5401	51	244	392	ENSP00000257963	212	413	506	0.004	218	48	130	40	49
unique_5410	217	296	616	ENSP00000491290	137	221	509	0.009	85	22	58	5	13
unique_5410	217	296	616	ENSP00000491063	137	221	509	0.009	85	22	58	5	13
unique_5412	740	958	4624	ENSP00000369205	233	459	994	0.001	231	54	161	16	5
unique_5412	740	958	4624	ENSP00000350680	254	480	1015	0.001	231	54	161	16	5
unique_5412	740	958	4624	ENSP00000369202	257	483	967	0.001	231	54	161	16	5
unique_5412	740	958	4624	ENSP00000353421	235	461	996	0.001	231	54	161	16	5
unique_5412	740	958	4624	ENSP00000369198	257	483	1018	0.001	231	54	161	16	5
unique_5413	483	622	639	ENSP00000373574	328	463	504	7.48e-04	158	38	80	40	22
unique_5413	480	543	639	ENSP00000257963	330	407	506	0.002	79	25	38	16	10
unique_5413	480	543	639	ENSP00000390477	330	407	477	0.003	79	25	38	16	10
unique_5417	189	349	665	ENSP00000296474	1089	1248	1401	1.73e-08	169	51	101	17	24
unique_5417	189	419	665	ENSP00000357493	1946	2156	2342	3.55e-08	248	66	128	54	35
unique_5417	178	471	665	ENSP00000257963	203	487	506	3.06e-05	329	75	175	79	44
unique_5417	178	420	665	ENSP00000390477	203	431	477	1.28e-04	272	65	135	72	37
unique_5417	380	471	665	ENSP00000373574	369	482	504	0.002	115	37	54	24	14
unique_5450	228	389	431	ENSP00000005257	13	168	207	8.02e-27	162	61	95	6	38
unique_5460	522	777	797	ENSP00000497931	1092	1314	1322	1.57e-24	259	79	141	39	33
unique_5460	526	782	797	ENSP00000497931	438	659	1322	3.71e-21	262	78	139	45	33
unique_5460	505	778	797	ENSP00000487081	404	632	860	2.57e-14	278	65	160	53	34
unique_5460	505	778	797	ENSP00000494609	404	632	1326	3.36e-14	278	65	160	53	35
unique_5460	505	784	797	ENSP00000494609	1037	1277	1326	4.86e-10	280	66	175	39	35
unique_5460	519	704	797	ENSP00000003084	1220	1390	1481	3.00e-12	187	54	116	17	31
unique_5460	523	766	797	ENSP00000003084	438	633	1481	1.70e-11	244	58	138	48	31
unique_5466	703	794	810	ENSP00000384229	719	820	821	4.41e-04	102	37	55	10	12
unique_5466	719	798	810	ENSP00000384229	729	806	821	0.002	86	34	38	14	12
unique_5482	190	707	1036	ENSP00000479597	30	503	621	1.52e-58	530	161	301	68	50
unique_5482	220	707	1036	ENSP00000495900	47	479	600	9.15e-56	496	148	277	71	47
unique_5482	220	707	1036	ENSP00000496390	47	479	600	9.15e-56	496	148	277	71	47
unique_5482	220	707	1036	ENSP00000496064	47	479	600	9.15e-56	496	148	277	71	47
unique_5487	314	350	1113	ENSP00000411767	403	442	1065	3.04e-04	40	19	18	3	11
unique_5487	355	441	1113	ENSP00000411767	411	492	1065	0.001	92	28	49	15	11
unique_5487	314	350	1113	ENSP00000474709	403	442	479	3.74e-04	40	19	18	3	3
unique_5518	1451	1572	4500	ENSP00000263798	601	726	891	3.39e-11	126	36	86	4	3
unique_5518	1483	1588	4500	ENSP00000257290	798	906	1090	8.88e-09	111	31	73	7	2
unique_5518	1483	1587	4500	ENSP00000263923	1008	1115	1357	1.52e-08	108	31	74	3	2
unique_5518	1426	1572	4500	ENSP00000296474	1134	1281	1401	1.36e-07	154	35	106	13	3
unique_5518	1451	1592	4500	ENSP00000357493	2018	2170	2342	3.60e-07	153	39	103	11	3
unique_5518	1449	1571	4500	ENSP00000373574	273	408	504	5.10e-04	142	35	82	25	3
unique_5519	132	189	220	ENSP00000435933	59	116	142	3.56e-11	58	21	37	0	26
unique_5521	144	450	710	ENSP00000357493	1880	2171	2342	5.06e-13	328	76	195	57	43
unique_5521	239	451	710	ENSP00000263798	518	749	891	8.57e-10	235	55	155	25	30
unique_5521	227	426	710	ENSP00000373574	192	406	504	1.03e-07	228	59	128	41	28
unique_5521	240	409	710	ENSP00000257963	208	387	506	4.84e-07	196	55	99	42	24
unique_5521	240	409	710	ENSP00000390477	208	387	477	6.02e-07	196	55	99	42	24
unique_5521	243	435	710	ENSP00000296474	1086	1288	1401	8.50e-07	212	51	133	28	27
unique_5521	342	435	710	ENSP00000263923	1011	1106	1357	4.88e-05	99	29	62	8	13
unique_5521	342	451	710	ENSP00000257290	801	913	1090	5.03e-05	116	28	79	9	15
unique_5538	2139	2215	2461	ENSP00000390477	256	343	477	8.37e-05	89	31	45	13	3
unique_5538	2139	2215	2461	ENSP00000257963	256	343	506	5.72e-04	89	31	45	13	3
unique_5538	2320	2399	2461	ENSP00000263798	698	778	891	0.001	81	21	59	1	3
unique_5550	77	106	1105	ENSP00000411767	411	440	1065	3.50e-05	30	17	13	0	3
unique_5550	77	106	1105	ENSP00000474709	411	440	479	4.49e-05	30	17	13	0	3
unique_5551	1790	1957	3956	ENSP00000263923	1025	1159	1357	3.48e-04	174	42	87	45	4
unique_5551	1786	1844	3956	ENSP00000257963	328	392	506	5.40e-04	65	22	37	6	1
unique_5551	1786	1844	3956	ENSP00000390477	328	392	477	7.86e-04	65	22	37	6	1
unique_5559	91	272	774	ENSP00000263798	479	678	891	7.88e-06	201	44	137	20	24
unique_5559	94	272	774	ENSP00000296474	1050	1231	1401	5.94e-05	185	31	145	9	23
unique_5559	122	271	774	ENSP00000390477	203	357	477	2.34e-04	161	39	105	17	19
unique_5559	122	271	774	ENSP00000257963	203	357	506	3.90e-04	161	39	105	17	19
unique_5559	243	286	774	ENSP00000257290	812	855	1090	0.004	44	15	29	0	6
unique_5569	101	359	1598	ENSP00000357493	1945	2201	2342	2.22e-12	278	76	162	40	16
unique_5569	94	364	1598	ENSP00000263798	517	782	891	1.31e-09	285	66	186	33	17
unique_5569	99	359	1598	ENSP00000296474	1086	1333	1401	4.97e-08	270	67	172	31	16
unique_5569	223	359	1598	ENSP00000257290	812	942	1090	1.24e-06	143	37	88	18	12
unique_5569	132	185	1598	ENSP00000257290	634	686	1090	0.002	55	21	31	3	12
unique_5569	223	359	1598	ENSP00000263923	1022	1152	1357	2.06e-06	142	35	91	16	9
unique_5569	94	307	1598	ENSP00000373574	201	408	504	2.74e-05	232	57	133	42	13
unique_5569	101	307	1598	ENSP00000257963	213	413	506	3.73e-05	225	59	124	42	13
unique_5569	101	307	1598	ENSP00000390477	213	413	477	4.35e-04	225	59	124	42	13
unique_5589	215	335	903	ENSP00000350680	230	359	1015	0.001	136	46	69	21	13
unique_5589	243	331	903	ENSP00000384229	725	820	821	0.001	99	41	45	13	13
unique_5589	215	315	903	ENSP00000384229	717	820	821	0.001	115	43	47	25	13
unique_5589	215	335	903	ENSP00000369205	209	338	994	0.001	136	46	69	21	13
unique_5589	215	335	903	ENSP00000369198	233	362	1018	0.001	136	46	69	21	13
unique_5589	215	335	903	ENSP00000353421	211	340	996	0.002	136	46	69	21	13
unique_5589	215	335	903	ENSP00000369202	233	362	967	0.002	136	46	69	21	13
unique_5589	245	325	903	ENSP00000254301	35	106	251	0.006	81	24	48	9	9
unique_5675	2307	2485	2486	ENSP00000263923	1000	1178	1357	3.46e-15	186	62	110	14	9
unique_5675	2247	2296	2486	ENSP00000263923	885	934	1357	0.003	50	17	33	0	9
unique_5675	2257	2473	2486	ENSP00000263798	577	797	891	4.10e-15	231	67	140	24	9
unique_5675	2247	2481	2486	ENSP00000357493	1991	2226	2342	1.63e-14	249	70	152	27	9
unique_5675	2305	2467	2486	ENSP00000257290	788	953	1090	1.84e-14	166	49	114	3	7
unique_5675	2257	2475	2486	ENSP00000296474	1140	1356	1401	2.29e-14	228	69	139	20	9
unique_5675	2303	2409	2486	ENSP00000373574	285	414	504	3.24e-07	132	39	66	27	4
unique_5675	2312	2402	2486	ENSP00000257963	304	412	506	3.70e-05	110	32	58	20	4
unique_5675	2312	2402	2486	ENSP00000390477	304	412	477	4.61e-05	110	32	58	20	4
unique_5709	211	414	1162	ENSP00000494609	430	615	1326	7.14e-16	213	66	111	36	22
unique_5709	160	416	1162	ENSP00000494609	991	1258	1326	0.009	292	63	170	59	22
unique_5709	211	418	1162	ENSP00000487081	430	619	860	8.58e-16	217	66	115	36	18
unique_5709	203	421	1162	ENSP00000497931	1089	1305	1322	5.44e-09	227	59	150	18	19
unique_5709	203	385	1162	ENSP00000497931	431	613	1322	1.26e-07	188	55	123	10	19
unique_5709	208	390	1162	ENSP00000003084	1226	1403	1481	1.48e-04	191	48	122	21	18
unique_5709	219	419	1162	ENSP00000003084	451	633	1481	5.86e-04	203	44	137	22	18
unique_5710	102	245	332	ENSP00000257290	781	929	1090	4.82e-09	154	43	96	15	43
unique_5710	117	214	332	ENSP00000263923	1006	1101	1357	1.03e-07	104	32	58	14	30
unique_5710	15	214	332	ENSP00000357493	1945	2151	2342	3.53e-07	218	58	131	29	60
unique_5710	13	246	332	ENSP00000296474	1086	1321	1401	7.99e-07	256	57	157	42	70
unique_5710	4	211	332	ENSP00000373574	197	408	504	8.80e-07	235	56	129	50	63
unique_5710	92	212	332	ENSP00000263798	611	726	891	1.35e-05	126	33	78	15	36
unique_5710	99	211	332	ENSP00000390477	287	413	477	0.001	131	35	74	22	34
unique_5710	99	211	332	ENSP00000257963	287	413	506	0.001	131	35	74	22	34
unique_5740	476	636	1304	ENSP00000263798	517	678	891	3.76e-08	171	42	110	19	12
unique_5740	483	636	1304	ENSP00000296474	1088	1231	1401	4.30e-08	154	31	113	10	12
unique_5740	585	636	1304	ENSP00000263923	1000	1051	1357	4.34e-06	52	18	34	0	4
unique_5740	571	636	1304	ENSP00000257290	775	841	1090	3.27e-05	67	19	47	1	5
unique_5740	478	635	1304	ENSP00000390477	208	357	477	0.001	168	38	102	28	12
unique_5740	478	635	1304	ENSP00000257963	208	357	506	0.002	168	38	102	28	12
unique_5761	24	74	128	ENSP00000421731	248	294	334	0.007	51	18	29	4	40
unique_5782	8	97	154	ENSP00000384229	729	820	821	1.89e-04	97	27	58	12	58
unique_5801	8	255	294	ENSP00000357493	1944	2205	2342	3.18e-14	268	66	176	26	84
unique_5801	114	257	294	ENSP00000263923	1011	1158	1357	8.99e-13	148	39	105	4	49
unique_5801	7	251	294	ENSP00000296474	1086	1333	1401	1.03e-11	254	60	179	15	83
unique_5801	114	251	294	ENSP00000257290	801	942	1090	7.26e-10	142	37	101	4	47
unique_5801	7	201	294	ENSP00000263798	522	727	891	1.33e-09	209	45	147	17	66
unique_5801	6	255	294	ENSP00000373574	205	485	504	2.68e-09	298	69	164	65	85
unique_5801	8	240	294	ENSP00000257963	212	449	506	7.65e-05	264	60	147	57	79
unique_5801	8	200	294	ENSP00000390477	212	414	477	1.02e-04	220	51	125	44	66
unique_5810	155	352	594	ENSP00000441875	46	199	300	0.003	200	49	103	48	33
unique_5872	570	680	915	ENSP00000357493	2059	2168	2342	3.02e-08	115	38	68	9	12
unique_5872	565	668	915	ENSP00000263923	1009	1106	1357	8.49e-07	107	34	61	12	11
unique_5872	555	668	915	ENSP00000257290	789	896	1090	2.04e-05	117	33	72	12	12
unique_5872	579	661	915	ENSP00000390477	330	413	477	0.003	92	27	48	17	9
unique_5872	579	661	915	ENSP00000257963	330	413	506	0.004	92	27	48	17	9
unique_5908	7	240	332	ENSP00000357493	1932	2176	2342	4.81e-17	258	70	151	37	70
unique_5908	11	262	332	ENSP00000263798	515	776	891	9.33e-17	271	70	173	28	76
unique_5908	20	236	332	ENSP00000296474	1088	1304	1401	7.80e-14	231	57	146	28	65
unique_5908	128	262	332	ENSP00000257290	798	940	1090	5.65e-09	145	36	97	12	73
unique_5908	11	118	332	ENSP00000257290	590	690	1090	0.001	110	32	67	11	73
unique_5908	128	220	332	ENSP00000263923	1008	1106	1357	7.44e-09	99	29	64	6	63
unique_5908	11	127	332	ENSP00000263923	831	945	1357	1.80e-04	125	36	71	18	63
unique_5908	144	213	332	ENSP00000257963	331	413	506	4.79e-07	83	30	40	13	21
unique_5908	98	213	332	ENSP00000390477	278	413	477	5.72e-07	136	39	77	20	35
unique_5908	91	213	332	ENSP00000373574	266	408	504	1.79e-05	143	37	86	20	37
unique_5927	378	510	572	ENSP00000390477	297	434	477	6.04e-06	141	36	94	11	23
unique_5927	378	510	572	ENSP00000257963	297	434	506	7.77e-06	141	36	94	11	23
unique_5927	389	496	572	ENSP00000257290	789	896	1090	0.002	120	35	61	24	19
unique_5927	414	487	572	ENSP00000373574	326	406	504	0.003	87	27	41	19	13
unique_5927	405	554	572	ENSP00000263798	642	777	891	0.005	157	30	99	28	26
unique_5930	4910	4982	5223	ENSP00000369205	278	339	994	0.005	74	26	35	13	1
unique_5930	4910	4982	5223	ENSP00000350680	299	360	1015	0.005	74	26	35	13	1
unique_5930	4910	4982	5223	ENSP00000369198	302	363	1018	0.006	74	26	35	13	1
unique_5930	3582	3675	5223	ENSP00000513363	27	129	1212	0.006	103	29	65	9	2
unique_5995	3600	3708	4150	ENSP00000513363	24	129	1212	5.26e-07	109	32	74	3	3
unique_5995	3585	3684	4150	ENSP00000513363	31	141	1212	0.002	113	30	68	15	3
unique_5996	55	163	169	ENSP00000475084	813	928	1549	1.59e-05	118	29	78	11	64
unique_5996	66	163	169	ENSP00000475084	775	884	1549	8.28e-04	110	24	74	12	64
unique_6015	350	397	688	ENSP00000263923	1008	1055	1357	5.51e-05	48	18	30	0	7
unique_6015	342	395	688	ENSP00000263798	627	680	891	1.81e-04	54	16	38	0	8
unique_6015	358	395	688	ENSP00000257290	806	843	1090	5.46e-04	38	16	22	0	6
unique_6015	358	395	688	ENSP00000296474	1196	1233	1401	0.008	38	14	24	0	6
unique_6022	262	374	479	ENSP00000257290	636	730	1090	0.005	116	32	60	24	24
unique_6047	193	325	387	ENSP00000390477	297	434	477	2.81e-05	140	37	94	9	34
unique_6047	193	325	387	ENSP00000257963	297	434	506	2.98e-05	140	37	94	9	34
unique_6047	220	369	387	ENSP00000263798	642	777	891	0.001	157	31	98	28	39
unique_6047	204	311	387	ENSP00000257290	789	896	1090	0.002	110	33	73	4	28
unique_6056	27	170	782	ENSP00000390477	205	342	477	5.84e-07	152	47	83	22	18
unique_6056	27	170	782	ENSP00000257963	205	342	506	1.07e-06	152	47	83	22	18
unique_6056	35	172	782	ENSP00000373574	208	345	504	3.78e-05	150	43	83	24	18
unique_6059	383	554	585	ENSP00000310149	284	456	491	3.35e-09	185	44	116	25	29
unique_6068	45	190	282	ENSP00000369205	218	337	994	0.009	149	36	81	32	52
unique_6089	616	717	717	ENSP00000497444	227	326	358	0.004	102	24	76	2	14
unique_6109	588	648	774	ENSP00000390477	315	373	477	2.73e-04	61	20	39	2	8
unique_6109	588	648	774	ENSP00000257963	315	373	506	3.18e-04	61	20	39	2	8
unique_6117	355	467	530	ENSP00000257290	796	909	1090	0.009	123	35	69	19	21
unique_6146	470	583	2550	ENSP00000384229	697	810	821	3.62e-04	121	29	78	14	4
unique_6146	504	579	2550	ENSP00000369205	235	304	994	0.001	76	30	40	6	3
unique_6146	504	579	2550	ENSP00000350680	256	325	1015	0.002	76	30	40	6	3
unique_6146	504	579	2550	ENSP00000369198	259	328	1018	0.002	76	30	40	6	3
unique_6146	504	579	2550	ENSP00000353421	237	306	996	0.002	76	30	40	6	3
unique_6146	504	579	2550	ENSP00000369202	259	328	967	0.002	76	30	40	6	3
unique_6148	918	1438	1882	ENSP00000494609	612	1037	1326	6.93e-22	532	135	280	117	67
unique_6148	597	745	1882	ENSP00000494609	427	550	1326	1.95e-17	149	52	72	25	67
unique_6148	1556	1664	1882	ENSP00000494609	1060	1166	1326	1.24e-15	109	44	63	2	67
unique_6148	24	500	1882	ENSP00000494609	10	450	1326	3.49e-11	501	95	322	84	67
unique_6148	613	744	1882	ENSP00000494609	1073	1191	1326	1.29e-07	135	41	75	19	67
unique_6148	1557	1670	1882	ENSP00000003084	1230	1339	1481	1.24e-19	114	50	60	4	47
unique_6148	594	745	1882	ENSP00000003084	437	563	1481	1.46e-19	152	54	73	25	47
unique_6148	1119	1404	1882	ENSP00000003084	908	1167	1481	1.60e-07	291	57	198	36	47
unique_6148	27	363	1882	ENSP00000003084	6	293	1481	2.40e-04	349	69	207	73	47
unique_6148	597	745	1882	ENSP00000487081	427	550	860	1.74e-17	149	52	72	25	48
unique_6148	24	500	1882	ENSP00000487081	10	450	860	7.84e-11	501	95	322	84	48
unique_6148	918	1195	1882	ENSP00000487081	612	833	860	7.40e-10	286	73	141	72	48
unique_6148	1557	1670	1882	ENSP00000497931	441	552	1322	5.22e-08	115	35	76	4	14
unique_6148	596	744	1882	ENSP00000497931	1094	1233	1322	1.01e-06	154	43	92	19	14
unique_6148	1557	1624	1882	ENSP00000497931	1099	1166	1322	4.55e-06	68	22	46	0	14
unique_6148	595	744	1882	ENSP00000497931	435	573	1322	0.007	154	51	84	19	14
unique_6151	281	517	708	ENSP00000263798	524	776	891	3.42e-16	260	68	162	30	33
unique_6151	281	486	708	ENSP00000357493	1945	2171	2342	1.41e-14	228	60	145	23	29
unique_6151	280	471	708	ENSP00000296474	1087	1288	1401	2.88e-14	205	59	130	16	27
unique_6151	378	526	708	ENSP00000263923	1011	1159	1357	6.93e-07	155	42	101	12	21
unique_6151	281	462	708	ENSP00000390477	213	411	477	3.15e-06	209	54	118	37	26
unique_6151	281	462	708	ENSP00000257963	213	411	506	4.42e-06	209	54	118	37	26
unique_6151	560	674	708	ENSP00000475084	739	884	1549	5.42e-05	149	40	72	37	16
unique_6151	280	361	708	ENSP00000257290	598	686	1090	0.010	89	21	61	7	12
unique_6152	529	590	665	ENSP00000509229	142	196	644	0.002	62	19	36	7	9
unique_6167	15	92	1122	ENSP00000400304	93	157	376	0.005	78	23	42	13	7
unique_6189	286	419	795	ENSP00000403737	182	302	448	4.13e-07	134	33	88	13	26
unique_6189	711	780	795	ENSP00000403737	361	427	448	0.005	76	30	31	15	26
unique_6237	30	213	240	ENSP00000005257	2	182	207	7.95e-29	184	62	119	3	77
unique_6246	137	266	382	ENSP00000379438	49	174	674	1.61e-06	139	45	72	22	34
unique_6296	232	335	2613	ENSP00000384229	718	820	821	2.59e-11	112	53	42	17	5
unique_6296	255	362	2613	ENSP00000384229	710	817	821	4.49e-11	114	48	54	12	5
unique_6301	315	450	489	ENSP00000263923	1011	1141	1357	1.31e-04	141	33	93	15	28
unique_6312	1601	1753	2885	ENSP00000296474	1191	1338	1401	0.001	160	36	105	19	5
unique_6369	352	460	551	ENSP00000390477	294	413	477	3.97e-07	122	32	75	15	20
unique_6369	352	460	551	ENSP00000257963	294	413	506	4.63e-07	122	32	75	15	20
unique_6369	365	475	551	ENSP00000263923	1010	1114	1357	8.80e-04	116	27	73	16	20
unique_6371	103	429	468	ENSP00000424536	75	390	477	2.70e-10	357	81	205	71	70
unique_6371	263	429	468	ENSP00000402228	164	346	433	0.002	190	40	120	30	49
unique_6371	103	163	468	ENSP00000402228	75	131	433	0.002	65	21	32	12	49
unique_6403	66	190	768	ENSP00000403392	155	274	1190	8.59e-07	127	38	80	9	16
unique_6403	66	190	768	ENSP00000296585	165	286	1182	1.42e-06	125	31	91	3	16
unique_6403	75	210	768	ENSP00000268296	151	282	1164	2.88e-06	138	32	98	8	18
unique_6403	445	527	768	ENSP00000347927	350	438	1372	4.55e-05	93	33	46	14	20
unique_6403	403	554	768	ENSP00000347927	950	1096	1372	5.87e-05	167	48	84	35	20
unique_6403	481	553	768	ENSP00000347927	695	765	1372	9.44e-05	83	31	30	22	20
unique_6403	408	528	768	ENSP00000347927	688	805	1372	0.002	138	45	56	37	20
unique_6413	725	987	1004	ENSP00000497931	1078	1305	1322	2.44e-39	263	94	134	35	57
unique_6413	416	986	1004	ENSP00000497931	155	644	1322	2.89e-28	576	138	347	91	57
unique_6413	725	986	1004	ENSP00000494609	1041	1262	1326	2.87e-20	271	77	136	58	26
unique_6413	728	988	1004	ENSP00000494609	408	623	1326	4.41e-13	267	64	146	57	26
unique_6413	738	974	1004	ENSP00000003084	436	622	1481	1.02e-17	238	68	118	52	56
unique_6413	415	978	1004	ENSP00000003084	928	1423	1481	9.23e-16	581	135	344	102	56
unique_6413	728	988	1004	ENSP00000487081	408	623	860	3.11e-13	267	64	146	57	26
unique_6427	2652	2711	4982	ENSP00000361682	164	223	811	0.006	61	24	35	2	1
unique_6436	768	836	1570	ENSP00000321573	211	281	776	0.005	75	25	40	10	4
unique_6448	108	142	146	ENSP00000390477	331	365	477	0.009	35	13	22	0	24
unique_6449	246	351	429	ENSP00000263923	1009	1115	1357	8.11e-05	118	32	63	23	25
unique_6449	243	348	429	ENSP00000257290	796	904	1090	5.10e-04	115	34	66	15	25
unique_6449	261	331	429	ENSP00000257963	331	413	506	0.005	86	24	44	18	17
unique_6449	261	331	429	ENSP00000390477	331	413	477	0.008	86	24	44	18	17
unique_6471	477	655	1208	ENSP00000495993	814	996	1014	7.12e-08	191	59	112	20	29
unique_6471	162	330	1208	ENSP00000495993	800	981	1014	0.004	188	47	116	25	29
unique_6491	209	262	380	ENSP00000384860	313	366	438	0.006	56	22	30	4	14
unique_6548	380	480	567	ENSP00000263798	639	739	891	2.34e-04	102	24	76	2	18
unique_6548	368	467	567	ENSP00000390477	309	413	477	0.001	109	29	67	13	18
unique_6548	368	467	567	ENSP00000257963	309	413	506	0.001	109	29	67	13	18
unique_6548	379	474	567	ENSP00000263923	1011	1106	1357	0.003	102	25	65	12	17
unique_6548	375	467	567	ENSP00000373574	297	408	504	0.007	115	29	61	25	16
unique_6549	380	532	567	ENSP00000263798	639	777	891	1.04e-04	156	35	101	20	27
unique_6549	367	474	567	ENSP00000257290	789	896	1090	3.57e-04	111	31	74	6	19
unique_6549	363	467	567	ENSP00000390477	304	413	477	5.00e-04	115	29	71	15	19
unique_6549	363	467	567	ENSP00000257963	304	413	506	7.15e-04	115	29	71	15	19
unique_6549	341	467	567	ENSP00000373574	283	408	504	0.001	137	33	83	21	22
unique_6549	379	474	567	ENSP00000263923	1011	1106	1357	0.004	102	25	65	12	17
unique_6556	478	536	560	ENSP00000435933	52	110	142	8.31e-04	59	16	43	0	11
unique_6591	355	393	915	ENSP00000369205	93	131	994	0.007	39	17	22	0	4
unique_6591	355	393	915	ENSP00000369202	117	155	967	0.007	39	17	22	0	4
unique_6591	355	393	915	ENSP00000350680	114	152	1015	0.008	39	17	22	0	4
unique_6591	355	393	915	ENSP00000353421	95	133	996	0.008	39	17	22	0	4
unique_6591	355	393	915	ENSP00000369198	117	155	1018	0.008	39	17	22	0	4
unique_6602	91	144	1291	ENSP00000475084	815	868	1549	0.002	54	18	36	0	4
unique_6623	347	434	948	ENSP00000411767	965	1051	1065	0.006	97	33	45	19	9
unique_6664	383	492	570	ENSP00000263923	1005	1115	1357	9.36e-05	122	33	66	23	19
unique_6664	383	473	570	ENSP00000257290	795	889	1090	2.86e-04	97	28	61	8	16
unique_6664	402	472	570	ENSP00000257963	331	413	506	0.001	86	25	43	18	12
unique_6664	402	472	570	ENSP00000390477	331	413	477	0.001	86	25	43	18	12
unique_6665	384	492	570	ENSP00000263923	1006	1115	1357	9.68e-05	121	32	66	23	19
unique_6665	384	473	570	ENSP00000257290	796	889	1090	1.73e-04	96	28	60	8	16
unique_6665	402	472	570	ENSP00000257963	331	413	506	5.65e-04	86	25	43	18	12
unique_6665	402	472	570	ENSP00000390477	331	413	477	7.43e-04	86	25	43	18	12
unique_6666	324	432	463	ENSP00000263923	1006	1115	1357	6.19e-06	121	32	66	23	24
unique_6666	324	413	463	ENSP00000257290	796	889	1090	5.74e-05	96	27	61	8	19
unique_6666	342	412	463	ENSP00000257963	331	413	506	0.001	86	24	44	18	15
unique_6666	342	412	463	ENSP00000390477	331	413	477	0.001	86	24	44	18	15
unique_6670	393	501	579	ENSP00000263923	1006	1115	1357	7.65e-05	121	32	66	23	19
unique_6670	393	482	579	ENSP00000257290	796	889	1090	1.21e-04	96	28	60	8	16
unique_6670	267	481	579	ENSP00000390477	206	413	477	4.25e-04	242	58	123	61	37
unique_6670	267	481	579	ENSP00000257963	206	413	506	4.65e-04	248	61	114	73	37
unique_6672	393	501	579	ENSP00000263923	1006	1115	1357	7.59e-05	121	32	66	23	19
unique_6672	324	482	579	ENSP00000257290	711	889	1090	1.00e-04	186	45	107	34	27
unique_6672	411	481	579	ENSP00000257963	331	413	506	5.43e-04	86	25	43	18	12
unique_6672	267	481	579	ENSP00000390477	206	413	477	6.06e-04	242	59	122	61	37
unique_6681	193	1537	1544	ENSP00000497931	18	1314	1322	0.0	1403	480	759	164	88
unique_6681	997	1544	1544	ENSP00000497931	162	661	1322	3.90e-78	549	200	299	50	88
unique_6681	582	826	1544	ENSP00000494609	1041	1274	1326	3.81e-29	245	76	158	11	53
unique_6681	1264	1508	1544	ENSP00000494609	1039	1249	1326	1.19e-25	246	77	133	36	53
unique_6681	1064	1526	1544	ENSP00000494609	222	621	1326	5.89e-22	481	112	270	99	53
unique_6681	554	914	1544	ENSP00000494609	393	703	1326	1.99e-15	367	90	215	62	53
unique_6681	1064	1526	1544	ENSP00000487081	222	621	860	4.00e-22	481	112	270	99	53
unique_6681	560	914	1544	ENSP00000487081	399	703	860	1.08e-15	361	89	210	62	53
unique_6681	1129	1512	1544	ENSP00000003084	1058	1422	1481	4.45e-20	407	96	246	65	41
unique_6681	599	825	1544	ENSP00000003084	1226	1441	1481	9.66e-18	227	61	155	11	41
unique_6681	599	794	1544	ENSP00000003084	440	619	1481	4.81e-13	197	50	129	18	41
unique_6681	1282	1530	1544	ENSP00000003084	439	639	1481	1.03e-12	251	63	136	52	41
unique_6688	1777	1889	2850	ENSP00000384229	699	819	821	0.002	126	33	75	18	4
unique_6696	1399	1784	2156	ENSP00000274938	47	408	994	1.59e-05	413	108	227	78	27
unique_6696	1496	1851	2156	ENSP00000274938	52	386	994	0.004	381	97	213	71	27
unique_6696	1960	2082	2156	ENSP00000274938	78	196	994	0.007	127	36	79	12	27
unique_6705	126	237	299	ENSP00000274938	46	141	994	0.001	112	33	63	16	37
unique_6711	334	640	1068	ENSP00000265162	211	560	958	2.85e-26	357	98	202	57	29
unique_6768	178	278	338	ENSP00000350680	235	327	1015	0.001	101	28	65	8	30
unique_6768	178	278	338	ENSP00000369198	238	330	1018	0.001	101	28	65	8	30
unique_6795	437	616	773	ENSP00000361682	597	795	811	2.12e-05	205	61	113	31	23
unique_6795	442	531	773	ENSP00000298119	94	187	720	1.52e-04	94	32	58	4	12
unique_6798	1367	1399	2593	ENSP00000257963	330	361	506	0.009	33	16	16	1	1
unique_6828	431	514	5010	ENSP00000254301	11	96	251	0.002	86	29	55	2	2
unique_6843	4	213	691	ENSP00000373574	194	408	504	1.82e-13	228	66	131	31	30
unique_6843	18	215	691	ENSP00000296474	1088	1282	1401	2.70e-13	203	53	137	13	29
unique_6843	117	222	691	ENSP00000257290	800	898	1090	1.59e-12	108	40	57	11	15
unique_6843	108	231	691	ENSP00000263923	993	1117	1357	1.69e-10	133	36	80	17	18
unique_6843	10	215	691	ENSP00000263798	516	727	891	2.59e-09	221	50	147	24	30
unique_6843	18	241	691	ENSP00000357493	1945	2176	2342	1.70e-07	246	61	149	36	32
unique_6843	4	213	691	ENSP00000390477	199	413	477	1.92e-07	239	61	125	53	30
unique_6843	4	213	691	ENSP00000257963	199	413	506	5.23e-07	239	61	125	53	30
unique_6859	936	1043	1212	ENSP00000379438	68	173	674	4.01e-17	113	49	52	12	9
unique_6859	936	1043	1212	ENSP00000274938	40	141	994	4.04e-13	111	43	56	12	14
unique_6859	932	1043	1212	ENSP00000274938	247	346	994	2.08e-12	116	46	50	20	14
unique_6859	966	1098	1212	ENSP00000274938	28	142	994	1.83e-06	136	41	71	24	14
unique_6859	952	1043	1212	ENSP00000274938	95	187	994	2.61e-06	95	33	57	5	14
unique_6859	968	1043	1212	ENSP00000274938	237	306	994	2.68e-05	78	30	38	10	14
unique_6859	952	996	1212	ENSP00000274938	341	386	994	0.004	46	20	25	1	14
unique_6859	965	1006	1212	ENSP00000371633	621	667	761	1.12e-04	47	18	24	5	3
unique_6859	961	994	1212	ENSP00000386147	501	537	1319	0.003	37	17	17	3	3
unique_6873	25	233	2879	ENSP00000296474	1129	1339	1401	9.59e-15	220	59	141	20	7
unique_6873	8	231	2879	ENSP00000263798	549	782	891	1.64e-14	238	57	163	18	8
unique_6873	77	181	2879	ENSP00000263923	998	1104	1357	2.18e-13	107	35	70	2	4
unique_6873	90	227	2879	ENSP00000257290	801	942	1090	1.30e-12	142	44	94	4	5
unique_6873	25	178	2879	ENSP00000357493	1989	2151	2342	7.72e-11	166	44	107	15	5
unique_6873	6	175	2879	ENSP00000373574	221	408	504	1.10e-08	198	52	108	38	6
unique_6873	6	175	2879	ENSP00000390477	226	413	477	1.73e-07	197	53	108	36	6
unique_6873	6	175	2879	ENSP00000257963	226	413	506	3.02e-07	197	54	107	36	6
unique_6881	25	181	228	ENSP00000005257	16	175	207	5.36e-24	161	53	103	5	69
unique_6882	117	218	448	ENSP00000411767	395	493	1065	4.33e-05	104	30	67	7	31
unique_6882	42	77	448	ENSP00000411767	408	444	1065	0.007	37	15	21	1	31
unique_6882	117	194	448	ENSP00000474709	395	465	479	1.46e-04	80	24	45	11	17
unique_6891	635	764	1601	ENSP00000254301	38	149	251	2.12e-07	133	47	62	24	8
unique_6953	40	199	242	ENSP00000005257	15	175	207	3.15e-22	162	51	108	3	66
unique_6967	86	149	164	ENSP00000244519	303	372	585	0.003	70	22	42	6	39
unique_6994	233	309	399	ENSP00000400304	100	166	376	1.27e-04	77	25	42	10	19
unique_6994	233	309	399	ENSP00000509229	143	209	644	0.001	77	22	45	10	19
unique_7027	207	340	469	ENSP00000379438	55	175	674	2.02e-06	139	45	71	23	29
unique_7027	199	344	469	ENSP00000274938	5	147	994	5.92e-05	153	41	95	17	31
unique_7032	28	533	545	ENSP00000412717	41	554	574	2.40e-08	555	120	345	90	93
unique_7032	28	533	545	ENSP00000340019	41	554	574	2.40e-08	555	120	345	90	93
unique_7050	3	141	203	ENSP00000390477	294	434	477	1.00e-06	147	38	95	14	68
unique_7050	3	141	203	ENSP00000257963	294	434	506	1.07e-06	147	38	95	14	68
unique_7050	20	127	203	ENSP00000257290	789	896	1090	0.001	120	35	61	24	53
unique_7050	45	118	203	ENSP00000373574	326	406	504	0.001	86	25	44	17	36
unique_7050	32	127	203	ENSP00000263923	1011	1106	1357	0.004	106	28	58	20	47
unique_7073	14	219	2095	ENSP00000357493	1945	2169	2342	1.90e-16	225	59	147	19	10
unique_7073	11	214	2095	ENSP00000296474	1085	1296	1401	5.63e-16	217	59	140	18	10
unique_7073	8	253	2095	ENSP00000263798	518	776	891	7.12e-16	268	62	175	31	12
unique_7073	10	272	2095	ENSP00000373574	204	470	504	1.13e-11	297	76	157	64	13
unique_7073	9	199	2095	ENSP00000390477	208	413	477	7.00e-11	220	64	113	43	9
unique_7073	112	208	2095	ENSP00000263923	1011	1108	1357	7.96e-10	101	36	58	7	5
unique_7073	112	334	2095	ENSP00000257290	801	1012	1090	8.22e-10	232	61	142	29	11
unique_7073	9	199	2095	ENSP00000257963	208	413	506	3.35e-09	218	62	117	39	9
unique_7080	388	480	587	ENSP00000263923	1011	1099	1357	0.002	98	28	56	14	16
unique_7080	388	485	587	ENSP00000296474	1191	1286	1401	0.009	98	23	73	2	17
unique_7097	232	353	1258	ENSP00000263923	1000	1099	1357	1.26e-06	124	38	60	26	10
unique_7097	232	367	1258	ENSP00000263798	627	741	891	1.72e-06	138	40	73	25	11
unique_7097	231	357	1258	ENSP00000257290	789	895	1090	5.32e-06	131	33	70	28	10
unique_7144	27	66	348	ENSP00000411767	412	450	1065	0.001	40	15	24	1	11
unique_7144	27	66	348	ENSP00000474709	412	450	479	0.001	40	15	24	1	11
unique_7169	18	45	100	ENSP00000384229	623	650	821	0.009	28	12	16	0	28
unique_7182	1066	1156	4761	ENSP00000347927	344	434	1372	1.28e-04	101	40	41	20	5
unique_7182	583	637	4761	ENSP00000347927	380	439	1372	0.001	60	25	30	5	5
unique_7182	978	1128	4761	ENSP00000347927	942	1096	1372	0.004	168	53	85	30	5
unique_7187	98	222	666	ENSP00000361682	641	766	811	1.58e-07	129	46	76	7	19
unique_7187	126	220	666	ENSP00000361682	623	718	811	2.53e-06	99	39	53	7	19
unique_7246	83	158	3984	ENSP00000384229	751	820	821	7.44e-04	76	26	44	6	2
unique_7252	274	614	618	ENSP00000424536	75	391	477	2.05e-13	367	93	198	76	55
unique_7252	274	614	618	ENSP00000402228	75	347	433	1.12e-08	362	88	164	110	55
unique_7253	2260	2327	2425	ENSP00000381204	64	131	209	3.90e-04	68	18	50	0	3
unique_7264	6	166	213	ENSP00000005257	14	175	207	7.37e-31	163	62	98	3	76
unique_7275	1573	1957	2161	ENSP00000257290	576	890	1090	1.50e-13	404	104	192	108	18
unique_7275	1783	1973	2161	ENSP00000263923	977	1118	1357	6.51e-10	193	59	81	53	19
unique_7275	1509	1683	2161	ENSP00000263923	750	932	1357	5.08e-05	187	47	124	16	19
unique_7275	2098	2152	2161	ENSP00000263923	1114	1165	1357	4.69e-04	55	19	33	3	19
unique_7275	1821	1957	2161	ENSP00000357493	2056	2150	2342	3.94e-08	137	40	55	42	13
unique_7275	1585	1684	2161	ENSP00000357493	1933	2037	2342	2.36e-07	109	32	64	13	13
unique_7275	2115	2151	2161	ENSP00000357493	2177	2216	2342	3.86e-04	40	17	20	3	13
unique_7275	1589	1693	2161	ENSP00000390477	205	308	477	4.16e-07	109	35	65	9	12
unique_7275	1803	1955	2161	ENSP00000390477	292	413	477	6.02e-04	165	44	66	55	12
unique_7275	1589	1693	2161	ENSP00000257963	205	308	506	6.85e-07	109	35	65	9	12
unique_7275	1803	1955	2161	ENSP00000257963	292	413	506	5.20e-04	165	44	66	55	12
unique_7275	1815	2005	2161	ENSP00000296474	1183	1331	1401	8.02e-07	195	56	89	50	11
unique_7275	2115	2156	2161	ENSP00000296474	1309	1350	1401	0.003	42	14	28	0	11
unique_7275	1565	1679	2161	ENSP00000373574	185	289	504	4.97e-06	119	34	67	18	5
unique_7275	1817	2018	2161	ENSP00000263798	634	789	891	1.53e-05	209	54	95	60	14
unique_7275	1583	1684	2161	ENSP00000263798	510	620	891	0.005	111	29	73	9	14
unique_7276	90	233	241	ENSP00000263923	1011	1159	1357	4.92e-13	155	40	98	17	60
unique_7276	5	175	241	ENSP00000390477	228	413	477	2.52e-12	195	56	106	33	71
unique_7276	5	175	241	ENSP00000257963	228	413	506	2.66e-12	195	56	106	33	71
unique_7276	28	183	241	ENSP00000296474	1129	1289	1401	3.06e-12	165	42	110	13	65
unique_7276	8	198	241	ENSP00000263798	547	749	891	1.66e-11	206	49	139	18	79
unique_7276	90	197	241	ENSP00000257290	801	912	1090	1.70e-10	113	34	73	6	45
unique_7276	8	185	241	ENSP00000357493	1971	2161	2342	5.60e-10	197	52	120	25	74
unique_7276	4	232	241	ENSP00000373574	222	462	504	5.68e-10	251	59	160	32	95
unique_7278	1044	1108	2419	ENSP00000403737	2	68	448	3.75e-04	71	24	37	10	3
unique_7290	207	264	1297	ENSP00000263923	1000	1057	1357	9.21e-09	58	26	32	0	4
unique_7290	129	260	1297	ENSP00000296474	1103	1233	1401	5.42e-08	135	36	92	7	10
unique_7290	215	260	1297	ENSP00000257290	798	843	1090	3.15e-07	46	21	25	0	4
unique_7290	116	260	1297	ENSP00000263798	527	680	891	1.12e-05	162	38	99	25	11
unique_7290	150	257	1297	ENSP00000390477	240	357	477	5.07e-05	118	35	73	10	8
unique_7290	155	257	1297	ENSP00000257963	245	357	506	7.85e-05	113	35	68	10	8
unique_7290	150	257	1297	ENSP00000373574	235	352	504	0.002	118	31	77	10	8
unique_7290	222	263	1297	ENSP00000357493	2060	2106	2342	0.010	47	19	23	5	3
unique_7347	1049	1255	1657	ENSP00000479597	302	506	621	1.77e-06	208	47	157	4	20
unique_7347	590	713	1657	ENSP00000479597	58	178	621	1.04e-04	126	36	83	7	20
unique_7351	615	742	2332	ENSP00000367227	8	146	473	0.009	145	37	85	23	5
unique_7358	1890	2005	2937	ENSP00000384229	701	820	821	5.41e-04	120	33	83	4	4
unique_7370	301	539	795	ENSP00000263798	523	776	891	1.49e-10	263	67	163	33	30
unique_7370	301	495	795	ENSP00000296474	1087	1288	1401	1.90e-09	204	55	138	11	25
unique_7370	301	488	795	ENSP00000390477	212	413	477	4.37e-07	214	56	120	38	24
unique_7370	301	488	795	ENSP00000257963	212	413	506	6.43e-07	214	56	120	38	24
unique_7370	395	510	795	ENSP00000257290	794	912	1090	4.01e-06	122	33	80	9	15
unique_7370	356	488	795	ENSP00000373574	259	408	504	6.28e-06	151	39	93	19	17
unique_7370	403	539	795	ENSP00000263923	1011	1150	1357	1.15e-04	140	30	107	3	17
unique_7382	551	645	4579	ENSP00000361682	635	732	811	1.27e-04	98	31	64	3	2
unique_7382	557	618	4579	ENSP00000361682	687	748	811	5.86e-04	62	21	41	0	2
unique_7382	553	617	4579	ENSP00000361682	706	770	811	0.004	65	24	41	0	2
unique_7483	780	872	975	ENSP00000500170	150	232	313	0.002	94	28	54	12	10
unique_7483	780	872	975	ENSP00000350699	150	232	313	0.002	94	28	54	12	10
unique_7513	482	848	880	ENSP00000495900	82	419	600	0.001	377	75	253	49	42
unique_7513	482	848	880	ENSP00000496390	82	419	600	0.001	377	75	253	49	42
unique_7513	482	848	880	ENSP00000496064	82	419	600	0.001	377	75	253	49	42
unique_7551	1403	1550	1567	ENSP00000257290	768	890	1090	1.06e-05	155	42	74	39	9
unique_7551	1425	1550	1567	ENSP00000263923	993	1100	1357	0.002	132	37	65	30	8
unique_7551	1497	1564	1567	ENSP00000357493	2092	2165	2342	0.004	75	26	41	8	4
unique_7572	149	246	814	ENSP00000393474	109	207	1464	4.25e-06	104	29	64	11	31
unique_7572	149	340	814	ENSP00000393474	226	376	1464	6.78e-06	199	46	98	55	31
unique_7572	144	337	814	ENSP00000393474	435	587	1464	6.78e-06	195	46	106	43	31
unique_7572	92	340	814	ENSP00000393474	495	697	1464	1.08e-05	252	59	141	52	31
unique_7572	150	246	814	ENSP00000393474	334	421	1464	3.61e-04	98	28	59	11	31
unique_7572	157	246	814	ENSP00000393474	979	1088	1464	7.74e-04	114	31	55	28	31
unique_7572	385	450	814	ENSP00000321573	207	275	776	6.13e-05	69	27	39	3	8
unique_7576	76	290	450	ENSP00000263798	518	726	891	4.21e-12	226	64	134	28	48
unique_7576	203	303	450	ENSP00000263923	1011	1114	1357	5.58e-09	105	33	67	5	22
unique_7576	81	290	450	ENSP00000296474	1087	1281	1401	4.48e-08	217	49	139	29	47
unique_7576	78	289	450	ENSP00000373574	204	408	504	3.20e-07	235	63	119	53	47
unique_7576	183	290	450	ENSP00000257290	781	889	1090	4.08e-07	110	26	81	3	24
unique_7576	78	289	450	ENSP00000390477	209	413	477	7.31e-07	239	65	113	61	47
unique_7576	78	289	450	ENSP00000257963	209	413	506	9.19e-07	239	65	113	61	47
unique_7595	2327	2401	2681	ENSP00000384229	738	819	821	0.001	82	26	49	7	3
unique_7668	600	729	7449	ENSP00000369205	242	370	994	0.004	130	33	96	1	2
unique_7668	600	729	7449	ENSP00000350680	263	391	1015	0.005	130	33	96	1	2
unique_7668	600	729	7449	ENSP00000369198	266	394	1018	0.005	130	33	96	1	2
unique_7668	600	729	7449	ENSP00000369202	266	394	967	0.005	130	33	96	1	2
unique_7668	600	729	7449	ENSP00000353421	244	372	996	0.005	130	33	96	1	2
unique_7677	20	81	167	ENSP00000475084	826	886	1549	0.004	62	19	42	1	37
unique_7685	133	214	989	ENSP00000254301	31	125	251	1.89e-05	95	31	51	13	8
unique_7710	84	161	237	ENSP00000369205	238	342	994	4.24e-04	105	30	48	27	33
unique_7710	84	161	237	ENSP00000350680	259	363	1015	4.25e-04	105	30	48	27	33
unique_7710	84	161	237	ENSP00000369202	262	366	967	4.92e-04	105	30	48	27	33
unique_7710	84	161	237	ENSP00000353421	240	344	996	4.98e-04	105	30	48	27	33
unique_7710	84	161	237	ENSP00000369198	262	366	1018	5.03e-04	105	30	48	27	33
unique_7722	861	1121	1162	ENSP00000497931	1041	1313	1322	6.45e-51	274	108	152	14	25
unique_7722	887	1154	1162	ENSP00000497931	420	680	1322	9.32e-45	268	108	153	7	25
unique_7722	879	1127	1162	ENSP00000494609	1033	1278	1326	4.26e-31	250	81	164	5	22
unique_7722	905	1135	1162	ENSP00000494609	427	640	1326	2.19e-17	232	60	153	19	22
unique_7722	906	1120	1162	ENSP00000003084	1227	1439	1481	5.01e-21	217	61	150	6	19
unique_7722	906	1115	1162	ENSP00000003084	441	637	1481	9.04e-17	211	57	139	15	19
unique_7722	905	1135	1162	ENSP00000487081	427	640	860	2.05e-17	232	60	153	19	20
unique_7735	23	557	564	ENSP00000381736	18	549	554	0.0	535	383	149	3	95
unique_7735	18	507	564	ENSP00000262030	9	484	530	5.52e-23	510	122	334	54	87
unique_7759	474	751	774	ENSP00000497931	1050	1312	1322	4.84e-55	281	111	149	21	70
unique_7759	226	764	774	ENSP00000497931	160	666	1322	4.94e-51	551	161	334	56	70
unique_7759	488	753	774	ENSP00000494609	1031	1272	1326	2.03e-37	266	88	154	24	37
unique_7759	537	771	774	ENSP00000494609	428	649	1326	6.90e-23	236	65	156	15	37
unique_7759	518	751	774	ENSP00000003084	1208	1438	1481	4.70e-25	234	63	168	3	30
unique_7759	536	742	774	ENSP00000003084	440	633	1481	8.08e-21	209	59	133	17	30
unique_7759	537	771	774	ENSP00000487081	428	649	860	2.98e-23	236	65	156	15	30
unique_7760	2377	2543	5664	ENSP00000274938	620	772	994	1.65e-07	177	51	92	34	25
unique_7760	2225	2433	5664	ENSP00000274938	639	800	994	1.73e-05	211	60	100	51	25
unique_7760	1943	2102	5664	ENSP00000274938	639	783	994	5.17e-05	166	44	95	27	25
unique_7760	1130	1255	5664	ENSP00000274938	638	772	994	7.30e-05	142	48	71	23	25
unique_7760	2857	3038	5664	ENSP00000274938	624	797	994	8.93e-05	196	54	106	36	25
unique_7760	1865	2065	5664	ENSP00000274938	639	799	994	1.46e-04	201	52	109	40	25
unique_7760	3494	3627	5664	ENSP00000274938	632	732	994	2.79e-04	134	42	59	33	25
unique_7760	2669	2811	5664	ENSP00000274938	637	783	994	4.90e-04	157	45	88	24	25
unique_7760	1801	1983	5664	ENSP00000274938	619	786	994	0.002	192	58	101	33	25
unique_7760	3287	3476	5664	ENSP00000274938	601	772	994	0.004	201	59	102	40	25
unique_7792	475	629	2672	ENSP00000274938	639	799	994	2.35e-06	164	49	103	12	15
unique_7792	671	834	2672	ENSP00000274938	610	773	994	1.98e-04	180	44	104	32	15
unique_7792	1010	1101	2672	ENSP00000274938	655	754	994	0.001	100	32	60	8	15
unique_7792	484	549	2672	ENSP00000361350	139	195	204	0.001	68	27	28	13	2
unique_7795	105	241	288	ENSP00000364709	73	193	489	0.006	141	39	78	24	48
unique_7808	446	510	1299	ENSP00000321573	211	275	776	0.003	67	22	41	4	5
unique_7827	6	85	2606	ENSP00000384229	739	820	821	0.003	82	26	54	2	3
unique_7838	1514	1677	3827	ENSP00000274938	616	770	994	2.30e-05	177	56	86	35	24
unique_7838	3326	3459	3827	ENSP00000274938	639	772	994	1.35e-04	140	43	85	12	24
unique_7838	1816	1920	3827	ENSP00000274938	625	729	994	1.52e-04	111	40	59	12	24
unique_7838	2861	2993	3827	ENSP00000274938	650	783	994	4.32e-04	139	47	81	11	24
unique_7838	2917	3074	3827	ENSP00000274938	635	783	994	0.001	174	49	84	41	24
unique_7838	3347	3542	3827	ENSP00000274938	613	782	994	0.001	196	57	113	26	24
unique_7838	3272	3415	3827	ENSP00000274938	653	799	994	0.002	151	48	92	11	24
unique_7838	1787	1914	3827	ENSP00000274938	650	799	994	0.002	152	41	85	26	24
unique_7838	3496	3588	3827	ENSP00000274938	634	713	994	0.005	95	29	49	17	24
unique_7838	2697	2773	3827	ENSP00000274938	654	729	994	0.008	81	28	44	9	24
unique_7886	1920	2027	2705	ENSP00000384229	728	816	821	0.002	110	29	58	23	10
unique_7886	1905	1997	2705	ENSP00000384229	728	816	821	0.003	98	27	57	14	10
unique_7886	1950	2042	2705	ENSP00000384229	728	816	821	0.003	98	28	56	14	10
unique_7886	1965	2057	2705	ENSP00000384229	728	816	821	0.004	98	27	57	14	10
unique_7886	1875	1952	2705	ENSP00000384229	728	816	821	0.004	89	24	54	11	10
unique_7886	2069	2147	2705	ENSP00000384229	729	816	821	0.007	88	22	57	9	10
unique_7907	1528	1623	4533	ENSP00000384229	730	816	821	8.33e-05	104	33	46	25	2
unique_7911	90	186	192	ENSP00000475084	824	927	1549	2.18e-04	106	29	66	11	51
unique_7940	1410	1468	1902	ENSP00000495993	928	986	1014	0.008	59	17	42	0	3
unique_7960	1282	1365	2849	ENSP00000384229	737	820	821	6.00e-04	90	31	47	12	3
unique_7972	3674	3757	4117	ENSP00000384229	737	818	821	0.007	84	23	59	2	2
unique_7982	519	612	1147	ENSP00000222573	503	614	770	2.12e-06	116	40	50	26	8
unique_7982	753	872	1147	ENSP00000405536	473	598	1753	1.12e-04	133	43	70	20	30
unique_7982	647	820	1147	ENSP00000405536	478	648	1753	3.65e-04	186	56	103	27	30
unique_7982	519	641	1147	ENSP00000405536	460	596	1753	5.52e-04	141	44	75	22	30
unique_7982	530	697	1147	ENSP00000283249	469	616	789	0.001	177	52	87	38	15
unique_7985	3193	3323	3449	ENSP00000369205	232	352	994	8.64e-06	133	37	82	14	4
unique_7985	3193	3323	3449	ENSP00000353421	234	354	996	1.10e-05	133	37	82	14	4
unique_7985	3193	3323	3449	ENSP00000369202	256	376	967	1.11e-05	133	37	82	14	4
unique_7985	3193	3323	3449	ENSP00000350680	253	373	1015	1.11e-05	133	37	82	14	4
unique_7985	3193	3323	3449	ENSP00000369198	256	376	1018	1.25e-05	133	37	82	14	4
unique_8043	671	770	927	ENSP00000263923	1005	1108	1357	2.81e-08	107	35	62	10	11
unique_8043	665	770	927	ENSP00000257290	789	898	1090	5.75e-06	111	31	74	6	11
unique_8043	684	780	927	ENSP00000357493	2063	2168	2342	9.21e-06	108	34	61	13	10
unique_8043	673	763	927	ENSP00000296474	1187	1282	1401	3.82e-05	97	29	61	7	10
unique_8061	329	369	1151	ENSP00000411767	411	445	1065	0.010	41	18	17	6	4
unique_8064	1170	1283	2412	ENSP00000263798	523	642	891	2.74e-06	122	38	74	10	5
unique_8064	2256	2344	2412	ENSP00000263923	1024	1122	1357	8.34e-05	99	29	60	10	4
unique_8064	3	62	2412	ENSP00000475084	825	884	1549	5.40e-04	60	19	41	0	2
unique_8064	1149	1262	2412	ENSP00000357493	1940	2037	2342	0.001	114	37	61	16	5
unique_8064	2194	2331	2412	ENSP00000257290	755	898	1090	0.007	147	37	98	12	6
unique_8161	276	332	647	ENSP00000345785	536	590	592	0.007	57	18	37	2	9
unique_8193	13	211	328	ENSP00000495993	817	983	1014	5.50e-16	199	66	101	32	94
unique_8193	15	280	328	ENSP00000495993	733	996	1014	7.30e-16	277	79	174	24	94
unique_8193	156	309	328	ENSP00000495993	816	970	1014	9.12e-09	155	46	108	1	94
unique_8193	3	163	328	ENSP00000495993	835	991	1014	2.34e-05	161	42	115	4	94
unique_8208	4741	4784	5071	ENSP00000296474	1191	1233	1401	0.004	44	17	26	1	1
unique_8208	4741	4787	5071	ENSP00000263923	1011	1056	1357	0.009	47	19	27	1	1
unique_8298	182	564	969	ENSP00000265162	197	583	958	3.81e-31	395	105	270	20	40
unique_8339	160	228	261	ENSP00000435933	47	115	142	1.10e-10	69	22	47	0	26
unique_8380	773	1014	1317	ENSP00000373574	253	487	504	8.10e-11	267	70	140	57	18
unique_8380	717	1008	1317	ENSP00000296474	1086	1333	1401	4.36e-10	292	62	186	44	22
unique_8380	850	1015	1317	ENSP00000257290	815	949	1090	2.96e-04	167	40	94	33	13
unique_8380	717	885	1317	ENSP00000263798	522	687	891	3.25e-04	176	43	116	17	13
unique_8380	717	875	1317	ENSP00000390477	211	357	477	8.79e-04	164	41	101	22	12
unique_8380	790	875	1317	ENSP00000257963	278	357	506	0.001	88	25	53	10	7
unique_8380	850	1051	1317	ENSP00000263923	1025	1190	1357	0.003	203	36	129	38	15
unique_8393	148	209	3432	ENSP00000228916	601	661	670	0.008	66	29	28	9	2
unique_8393	2750	2835	3432	ENSP00000369202	321	414	967	0.010	94	24	62	8	3
unique_8393	2750	2835	3432	ENSP00000369205	297	390	994	0.010	94	24	62	8	3
unique_8393	2750	2835	3432	ENSP00000353421	299	392	996	0.010	94	24	62	8	3
unique_8393	2750	2835	3432	ENSP00000350680	318	411	1015	0.010	94	24	62	8	3
unique_8393	2750	2835	3432	ENSP00000369198	321	414	1018	0.010	94	24	62	8	3
unique_8429	637	1023	1417	ENSP00000265162	197	584	958	6.35e-26	406	100	269	37	27
