# Supplementary material for: Molecular Mimicry between Toxoplasma gondii B-Cell Epitopes and Neurodevelopmental Proteins: An Immunoinformatic Approach
Source: Biomolecules. 2024 Aug 1;14(8):933. doi: 10.3390/biom14080933 (PMC11352964; doi:10.3390/biom14080933)
Supplement: Supplementary file 1 [file biomolecules-14-00933-s001.zip › Supplemental S2/random/blast-all_methods-hs_surface_random_37-filtered.txt]

unique_87	3	1261	1266	ENSP00000478255	105	1273	1281	0.0	1266	481	681	104	99
unique_87	3	1261	1266	ENSP00000265724	105	1273	1281	0.0	1266	481	681	104	99
unique_129	12	259	283	ENSP00000341325	1036	1284	1352	7.54e-14	255	63	179	13	88
unique_129	23	259	283	ENSP00000257290	721	942	1090	7.67e-10	245	56	158	31	84
unique_277	1	666	666	ENSP00000247207	3	639	640	0.0	668	480	155	33	100
unique_277	5	624	666	ENSP00000324173	30	644	655	0.0	623	400	212	11	93
unique_1170	82	457	465	ENSP00000435932	395	776	2003	2.05e-27	394	98	266	30	81
unique_1170	82	457	465	ENSP00000434228	395	776	2040	2.80e-27	394	98	266	30	81
unique_1170	82	457	465	ENSP00000437073	395	776	2055	3.27e-27	394	98	266	30	81
unique_1200	106	706	727	ENSP00000324173	28	639	655	0.0	618	321	274	23	83
unique_1208	71	557	559	ENSP00000262030	51	529	530	0.0	487	383	96	8	87
unique_1532	12	76	78	ENSP00000454065	461	526	1198	0.001	66	16	49	1	85
unique_1532	11	76	78	ENSP00000454065	497	570	1198	0.010	74	17	49	8	85
unique_2410	9	249	282	ENSP00000341325	1039	1284	1352	3.42e-15	251	61	175	15	85
unique_2410	105	255	282	ENSP00000257290	795	948	1090	2.91e-10	155	37	113	5	88
unique_2410	8	106	282	ENSP00000257290	603	708	1090	0.001	107	28	70	9	88
unique_2889	1	517	525	ENSP00000478255	162	626	1281	2.69e-43	534	148	300	86	98
unique_2889	275	517	525	ENSP00000478255	1031	1271	1281	7.59e-41	247	85	152	10	98
unique_2889	1	517	525	ENSP00000265724	162	626	1281	2.69e-43	534	148	300	86	98
unique_2889	275	517	525	ENSP00000265724	1031	1271	1281	7.59e-41	247	85	152	10	98
unique_3841	18	163	168	ENSP00000454065	398	527	1198	8.92e-08	167	42	67	58	87
unique_4007	19	563	567	ENSP00000503894	33	552	574	1.05e-10	575	136	354	85	96
unique_4007	19	563	567	ENSP00000396460	33	552	574	1.05e-10	575	136	354	85	96
unique_4203	41	286	296	ENSP00000403447	117	440	2004	8.52e-08	328	84	158	86	86
unique_4203	39	292	296	ENSP00000403447	591	857	2004	6.82e-07	284	80	157	47	86
unique_4203	61	276	296	ENSP00000403447	868	1125	2004	3.13e-06	266	73	135	58	86
unique_4203	61	293	296	ENSP00000403447	103	369	2004	5.22e-06	278	75	147	56	86
unique_4203	39	278	296	ENSP00000403447	278	550	2004	1.66e-05	281	76	156	49	86
unique_4203	53	281	296	ENSP00000403447	669	933	2004	1.75e-04	267	72	155	40	86
unique_4203	42	234	296	ENSP00000403447	772	1007	2004	0.004	236	64	129	43	86
unique_4203	40	277	296	ENSP00000403447	440	689	2004	0.006	271	70	147	54	86
unique_4468	18	554	574	ENSP00000503894	21	555	574	0.0	537	296	239	2	94
unique_4468	18	554	574	ENSP00000396460	21	555	574	0.0	537	296	239	2	94
unique_4643	80	656	666	ENSP00000503894	13	555	574	2.08e-119	578	204	338	36	87
unique_4643	80	656	666	ENSP00000396460	13	555	574	2.08e-119	578	204	338	36	87
unique_5801	7	251	294	ENSP00000341325	1037	1284	1352	1.06e-11	254	60	179	15	83
unique_6681	228	1544	1544	ENSP00000478255	35	1278	1281	0.0	1347	503	711	133	85
unique_6681	244	835	1544	ENSP00000478255	711	1280	1281	1.32e-103	607	227	328	52	85
unique_6681	228	1544	1544	ENSP00000265724	35	1278	1281	0.0	1347	503	711	133	85
unique_6681	244	835	1544	ENSP00000265724	711	1280	1281	1.32e-103	607	227	328	52	85
unique_6696	239	1253	2156	ENSP00000403447	194	1125	2004	2.66e-14	1080	271	596	213	94
unique_6696	324	1461	2156	ENSP00000403447	24	1079	2004	5.78e-12	1221	301	672	248	94
unique_6696	1105	2086	2156	ENSP00000403447	101	972	2004	9.57e-12	1038	263	553	222	94
unique_6696	841	1898	2156	ENSP00000403447	101	1120	2004	9.19e-11	1167	279	632	256	94
unique_6696	101	725	2156	ENSP00000403447	517	1125	2004	1.69e-09	689	169	376	144	94
unique_6696	852	1985	2156	ENSP00000403447	24	1041	2004	7.17e-07	1210	295	647	268	94
unique_6696	101	1146	2156	ENSP00000403447	160	1161	2004	2.07e-06	1159	276	613	270	94
unique_6696	1640	2089	2156	ENSP00000403447	25	439	2004	1.65e-04	480	120	265	95	94
unique_6696	1368	2118	2156	ENSP00000403447	101	769	2004	0.002	812	206	402	204	94
unique_7032	28	533	545	ENSP00000503894	41	554	574	2.49e-08	555	120	345	90	93
unique_7032	28	533	545	ENSP00000396460	41	554	574	2.49e-08	555	120	345	90	93
unique_7192	31	375	378	ENSP00000333203	51	367	407	3.20e-21	358	93	211	54	91
unique_7192	48	378	378	ENSP00000371493	105	401	492	6.28e-12	333	77	218	38	88
unique_7573	32	650	667	ENSP00000324173	20	644	655	0.0	625	442	177	6	93
unique_7573	41	641	667	ENSP00000247207	8	614	640	0.0	608	395	205	8	90
unique_7617	31	396	438	ENSP00000333203	67	399	407	1.68e-18	379	97	223	59	84
unique_7617	28	396	438	ENSP00000371493	105	417	492	4.74e-12	382	91	209	82	84
unique_7735	18	507	564	ENSP00000262030	9	484	530	5.73e-23	510	122	334	54	87
unique_8135	14	155	187	ENSP00000403447	1599	1740	2004	8.38e-07	147	48	89	10	88
unique_8135	41	177	187	ENSP00000403447	1694	1832	2004	7.77e-04	144	45	87	12	88
unique_8135	40	140	187	ENSP00000403447	1726	1823	2004	0.002	101	35	63	3	88
