# Supplementary material for: Molecular Mimicry between Toxoplasma gondii B-Cell Epitopes and Neurodevelopmental Proteins: An Immunoinformatic Approach
Source: Biomolecules. 2024 Aug 1;14(8):933. doi: 10.3390/biom14080933 (PMC11352964; doi:10.3390/biom14080933)
Supplement: Supplementary file 1 [file biomolecules-14-00933-s001.zip › Supplemental S2/random/blast-all_methods-hs_surface_random_37-protein_ids.txt]

ENSP00000247207
ENSP00000257290
ENSP00000262030
ENSP00000265724
ENSP00000324173
ENSP00000333203
ENSP00000341325
ENSP00000371493
ENSP00000396460
ENSP00000403447
ENSP00000434228
ENSP00000435932
ENSP00000437073
ENSP00000454065
ENSP00000478255
ENSP00000503894
