# Supplementary material for: Molecular Mimicry between Toxoplasma gondii B-Cell Epitopes and Neurodevelopmental Proteins: An Immunoinformatic Approach
Source: Biomolecules. 2024 Aug 1;14(8):933. doi: 10.3390/biom14080933 (PMC11352964; doi:10.3390/biom14080933)
Supplement: Supplementary file 1 [file biomolecules-14-00933-s001.zip › Supplemental S2/random/blast-all_methods-hs_surface_random_37.txt]

unique_2	1470	1592	2375	ENSP00000504728	3	106	449	0.006	123	35	69	19	5
unique_2	1470	1592	2375	ENSP00000429036	3	106	449	0.006	123	35	69	19	5
unique_2	1470	1592	2375	ENSP00000355746	3	106	449	0.006	123	35	69	19	5
unique_9	43	197	541	ENSP00000503894	47	197	574	2.24e-07	159	42	105	12	29
unique_9	43	197	541	ENSP00000396460	47	197	574	2.24e-07	159	42	105	12	29
unique_35	379	592	1044	ENSP00000487081	428	615	860	1.89e-09	220	67	115	38	20
unique_35	378	538	1044	ENSP00000478255	409	561	1281	2.84e-07	166	42	106	18	21
unique_35	378	592	1044	ENSP00000478255	1052	1255	1281	6.08e-06	222	58	139	25	21
unique_35	378	538	1044	ENSP00000265724	409	561	1281	2.84e-07	166	42	106	18	21
unique_35	378	592	1044	ENSP00000265724	1052	1255	1281	6.08e-06	222	58	139	25	21
unique_35	352	611	1044	ENSP00000497274	1291	1529	1546	4.43e-05	270	61	168	41	25
unique_35	388	543	1044	ENSP00000497274	663	793	1546	1.93e-04	158	44	85	29	25
unique_47	412	574	584	ENSP00000308117	500	657	758	1.77e-04	174	51	96	27	28
unique_62	163	220	279	ENSP00000446490	299	358	461	3.98e-08	60	23	35	2	21
unique_62	152	208	279	ENSP00000341325	1136	1196	1352	7.34e-05	61	19	38	4	20
unique_62	156	203	279	ENSP00000377291	319	368	683	2.08e-04	50	16	32	2	17
unique_62	152	220	279	ENSP00000257290	795	865	1090	5.42e-04	71	21	48	2	25
unique_62	168	221	279	ENSP00000390477	328	385	477	6.00e-04	58	21	33	4	19
unique_62	167	221	279	ENSP00000363702	325	387	531	0.003	63	21	34	8	20
unique_75	766	1421	1941	ENSP00000497274	636	1233	1546	5.76e-107	664	229	361	74	72
unique_75	294	689	1941	ENSP00000497274	198	617	1546	7.76e-58	433	142	241	50	72
unique_75	1509	1734	1941	ENSP00000497274	1233	1419	1546	4.56e-47	226	95	92	39	72
unique_75	1815	1913	1941	ENSP00000497274	1423	1521	1546	1.14e-26	99	54	45	0	72
unique_75	780	996	1941	ENSP00000497274	1314	1525	1546	1.36e-14	225	65	139	21	72
unique_75	1821	1924	1941	ENSP00000497274	753	859	1546	5.06e-05	107	29	75	3	72
unique_75	758	1294	1941	ENSP00000487081	403	847	860	4.43e-64	544	171	267	106	58
unique_75	290	693	1941	ENSP00000487081	12	394	860	2.66e-50	405	112	270	23	58
unique_75	1632	1728	1941	ENSP00000487081	428	510	860	1.96e-06	97	30	53	14	58
unique_75	1822	1908	1941	ENSP00000487081	528	615	860	6.66e-04	88	23	64	1	58
unique_75	782	1056	1941	ENSP00000478255	409	687	1281	7.06e-17	290	78	186	26	27
unique_75	1611	1737	1941	ENSP00000478255	388	516	1281	1.54e-14	130	44	82	4	27
unique_75	1821	1929	1941	ENSP00000478255	1168	1276	1281	1.89e-14	109	39	70	0	27
unique_75	782	1004	1941	ENSP00000478255	1052	1274	1281	3.27e-14	231	63	152	16	27
unique_75	1818	1927	1941	ENSP00000478255	520	629	1281	1.68e-13	110	38	72	0	27
unique_75	1611	1753	1941	ENSP00000478255	1031	1174	1281	2.61e-12	149	44	94	11	27
unique_75	782	1056	1941	ENSP00000265724	409	687	1281	7.06e-17	290	78	186	26	27
unique_75	1611	1737	1941	ENSP00000265724	388	516	1281	1.54e-14	130	44	82	4	27
unique_75	1821	1929	1941	ENSP00000265724	1168	1276	1281	1.89e-14	109	39	70	0	27
unique_75	782	1004	1941	ENSP00000265724	1052	1274	1281	3.27e-14	231	63	152	16	27
unique_75	1818	1927	1941	ENSP00000265724	520	629	1281	1.68e-13	110	38	72	0	27
unique_75	1611	1753	1941	ENSP00000265724	1031	1174	1281	2.61e-12	149	44	94	11	27
unique_85	77	512	821	ENSP00000435932	389	840	2003	4.81e-33	458	127	303	28	53
unique_85	77	512	821	ENSP00000434228	389	840	2040	5.37e-33	457	126	305	26	53
unique_85	77	512	821	ENSP00000437073	389	840	2055	6.29e-33	457	126	305	26	53
unique_87	3	1261	1266	ENSP00000478255	105	1273	1281	0.0	1266	481	681	104	99
unique_87	3	1261	1266	ENSP00000265724	105	1273	1281	0.0	1266	481	681	104	99
unique_87	997	1255	1266	ENSP00000497274	1300	1529	1546	9.12e-31	260	81	148	31	56
unique_87	310	553	1266	ENSP00000497274	1298	1530	1546	9.49e-28	245	78	154	13	56
unique_87	296	573	1266	ENSP00000497274	620	884	1546	5.70e-19	291	77	175	39	56
unique_87	841	1265	1266	ENSP00000497274	490	866	1546	9.14e-15	434	101	267	66	56
unique_87	1013	1249	1266	ENSP00000487081	426	622	860	1.86e-19	238	66	130	42	42
unique_87	278	572	1266	ENSP00000487081	372	640	860	3.78e-19	302	80	182	40	42
unique_104	94	260	625	ENSP00000459962	202	384	840	5.30e-04	191	46	113	32	27
unique_104	93	148	625	ENSP00000403447	1633	1689	2004	0.001	57	22	34	1	9
unique_117	124	311	424	ENSP00000446490	232	385	461	1.88e-11	194	50	98	46	44
unique_117	123	222	424	ENSP00000341325	1080	1182	1352	2.50e-11	103	33	67	3	24
unique_117	152	315	424	ENSP00000363702	277	426	531	5.58e-08	182	53	79	50	39
unique_117	156	315	424	ENSP00000257290	773	898	1090	1.90e-07	164	43	79	42	38
unique_117	57	222	424	ENSP00000377291	218	363	683	3.57e-06	178	38	96	44	39
unique_117	98	221	424	ENSP00000390477	213	357	477	1.39e-04	146	37	86	23	29
unique_124	57	455	504	ENSP00000262030	102	474	530	1.16e-28	406	109	257	40	79
unique_129	12	259	283	ENSP00000341325	1036	1284	1352	7.54e-14	255	63	179	13	88
unique_129	15	209	283	ENSP00000446490	192	382	461	4.94e-13	200	59	127	14	69
unique_129	23	259	283	ENSP00000257290	721	942	1090	7.67e-10	245	56	158	31	84
unique_129	8	206	283	ENSP00000377291	211	416	683	5.31e-08	211	47	147	17	70
unique_129	132	244	283	ENSP00000390477	328	467	477	4.31e-05	140	38	75	27	40
unique_129	87	206	283	ENSP00000363702	277	415	531	6.30e-05	139	39	81	19	42
unique_165	234	319	322	ENSP00000378447	204	289	296	1.87e-06	86	22	64	0	27
unique_184	292	387	762	ENSP00000247207	224	318	640	1.63e-06	98	31	62	5	13
unique_231	189	257	822	ENSP00000360158	3951	4013	4075	0.009	69	23	40	6	8
unique_248	392	498	1129	ENSP00000446490	299	383	461	1.63e-06	107	32	53	22	9
unique_264	38	141	144	ENSP00000454065	456	566	1198	1.75e-12	112	34	69	9	74
unique_264	67	144	144	ENSP00000454065	452	525	1198	2.40e-07	78	24	50	4	74
unique_271	159	360	765	ENSP00000478255	408	610	1281	6.07e-15	213	66	126	21	29
unique_271	160	378	765	ENSP00000478255	1052	1271	1281	9.61e-13	234	66	139	29	29
unique_271	159	360	765	ENSP00000265724	408	610	1281	6.07e-15	213	66	126	21	29
unique_271	160	378	765	ENSP00000265724	1052	1271	1281	9.61e-13	234	66	139	29	29
unique_271	161	366	765	ENSP00000487081	428	615	860	3.16e-08	209	53	132	24	27
unique_271	164	385	765	ENSP00000497274	657	862	1546	1.04e-05	231	50	147	34	30
unique_271	157	375	765	ENSP00000497274	1313	1530	1546	1.42e-05	237	53	147	37	30
unique_277	1	666	666	ENSP00000247207	3	639	640	0.0	668	480	155	33	100
unique_277	5	624	666	ENSP00000324173	30	644	655	0.0	623	400	212	11	93
unique_342	288	375	507	ENSP00000434228	389	481	2040	0.001	95	33	53	9	17
unique_342	288	375	507	ENSP00000437073	389	481	2055	0.002	95	33	53	9	17
unique_342	288	375	507	ENSP00000435932	389	481	2003	0.002	95	33	53	9	17
unique_349	501	611	693	ENSP00000390477	306	423	477	9.77e-06	118	28	83	7	16
unique_349	526	631	693	ENSP00000363702	329	444	531	3.89e-04	116	29	77	10	15
unique_350	225	339	3185	ENSP00000346845	245	345	899	2.66e-04	116	32	68	16	4
unique_350	225	339	3185	ENSP00000344972	245	345	899	2.66e-04	116	32	68	16	4
unique_350	225	339	3185	ENSP00000369207	259	359	1002	2.81e-04	116	32	68	16	4
unique_350	225	339	3185	ENSP00000353421	253	353	996	3.61e-04	116	32	68	16	4
unique_389	113	361	766	ENSP00000491215	320	583	826	1.34e-10	270	65	178	27	33
unique_442	264	508	583	ENSP00000477768	200	448	653	4.77e-06	280	57	157	66	42
unique_449	296	345	436	ENSP00000379681	52	98	428	2.03e-04	50	23	24	3	18
unique_449	300	365	436	ENSP00000379681	44	111	428	8.17e-04	69	25	40	4	18
unique_449	308	372	436	ENSP00000379681	31	99	428	0.005	69	26	39	4	18
unique_449	299	334	436	ENSP00000360871	71	106	327	5.03e-04	36	18	18	0	11
unique_449	300	346	436	ENSP00000360871	63	106	327	0.001	47	22	22	3	11
unique_458	37	303	513	ENSP00000341325	1036	1282	1352	3.26e-11	276	63	175	38	52
unique_458	96	262	513	ENSP00000446490	242	388	461	7.03e-11	170	43	101	26	33
unique_458	33	258	513	ENSP00000377291	211	421	683	6.47e-10	234	57	146	31	44
unique_458	36	254	513	ENSP00000390477	209	413	477	3.08e-08	240	55	129	56	43
unique_458	132	261	513	ENSP00000257290	789	896	1090	1.33e-07	131	33	74	24	25
unique_458	28	255	513	ENSP00000363702	197	417	531	3.30e-07	255	57	137	61	44
unique_506	197	376	758	ENSP00000373539	830	996	2552	1.66e-11	188	60	99	29	26
unique_506	201	320	758	ENSP00000373539	243	361	2552	2.78e-07	135	42	62	31	26
unique_506	197	320	758	ENSP00000373539	1475	1595	2552	4.51e-06	132	46	67	19	26
unique_506	203	395	758	ENSP00000373539	209	346	2552	0.001	194	49	88	57	26
unique_506	204	320	758	ENSP00000373539	2055	2164	2552	0.001	121	39	67	15	26
unique_506	289	356	758	ENSP00000373539	1480	1546	2552	0.005	68	21	46	1	26
unique_506	219	640	758	ENSP00000403447	712	1089	2004	9.43e-11	437	112	251	74	61
unique_506	214	637	758	ENSP00000403447	410	755	2004	5.69e-07	437	101	232	104	61
unique_506	218	658	758	ENSP00000403447	337	731	2004	7.65e-07	468	114	254	100	61
unique_506	197	636	758	ENSP00000403447	548	966	2004	1.32e-06	472	116	271	85	61
unique_506	222	640	758	ENSP00000274938	55	430	994	4.49e-09	432	114	249	69	55
unique_506	305	361	758	ENSP00000274938	53	106	994	1.59e-06	57	23	31	3	55
unique_506	240	356	758	ENSP00000366307	296	394	576	0.004	118	38	60	20	15
unique_511	83	194	565	ENSP00000212355	20	139	852	0.008	121	35	76	10	20
unique_511	83	194	565	ENSP00000432638	20	139	851	0.008	121	35	76	10	20
unique_527	179	275	1293	ENSP00000329380	94	194	653	0.009	102	34	62	6	8
unique_545	92	182	4007	ENSP00000384229	735	820	821	5.78e-04	95	30	52	13	2
unique_549	32	123	143	ENSP00000348227	309	399	840	0.006	97	26	60	11	64
unique_549	32	123	143	ENSP00000353892	309	399	773	0.007	97	26	60	11	64
unique_561	140	335	464	ENSP00000287169	30	222	716	1.71e-20	210	64	115	31	42
unique_567	32	229	407	ENSP00000446490	189	383	461	4.55e-07	204	52	137	15	49
unique_567	33	237	407	ENSP00000341325	1037	1242	1352	1.12e-05	212	45	154	13	50
unique_567	120	297	407	ENSP00000257290	790	953	1090	3.63e-04	180	41	121	18	61
unique_567	31	101	407	ENSP00000257290	595	674	1090	0.009	80	23	48	9	61
unique_567	34	199	407	ENSP00000377291	217	390	683	0.004	178	47	115	16	41
unique_568	142	354	559	ENSP00000403447	1580	1786	2004	2.22e-04	216	68	136	12	43
unique_568	116	255	559	ENSP00000403447	1668	1791	2004	6.23e-04	140	49	75	16	43
unique_598	203	1372	2159	ENSP00000403447	102	1161	2004	1.27e-77	1216	358	656	202	60
unique_598	358	1294	2159	ENSP00000403447	35	1000	2004	5.82e-62	1058	290	555	213	60
unique_598	1182	1501	2159	ENSP00000403447	29	349	2004	1.23e-19	354	104	183	67	60
unique_598	481	837	2159	ENSP00000274938	29	419	994	2.18e-38	411	138	199	74	64
unique_598	264	637	2159	ENSP00000274938	29	386	994	3.42e-33	392	128	212	52	64
unique_598	813	1183	2159	ENSP00000274938	25	406	994	6.60e-33	421	134	198	89	64
unique_598	1119	1573	2159	ENSP00000274938	15	465	994	1.09e-30	483	144	279	60	64
unique_598	955	1381	2159	ENSP00000274938	29	440	994	1.10e-29	459	144	236	79	64
unique_598	602	1029	2159	ENSP00000274938	25	413	994	6.62e-26	449	136	232	81	64
unique_598	204	583	2159	ENSP00000274938	55	419	994	8.04e-25	393	122	230	41	64
unique_598	198	378	2159	ENSP00000274938	193	386	994	2.49e-16	207	68	100	39	64
unique_598	306	561	2159	ENSP00000373539	736	993	2552	2.65e-22	268	91	155	22	65
unique_598	1275	1506	2159	ENSP00000373539	1360	1595	2552	6.51e-22	249	89	130	30	65
unique_598	402	688	2159	ENSP00000373539	2014	2312	2552	3.11e-18	314	93	179	42	65
unique_598	1355	1544	2159	ENSP00000373539	837	1036	2552	1.22e-17	200	65	125	10	65
unique_598	623	902	2159	ENSP00000373539	1327	1598	2552	1.14e-16	287	89	176	22	65
unique_598	284	520	2159	ENSP00000373539	1366	1595	2552	4.82e-16	251	87	129	35	65
unique_598	533	684	2159	ENSP00000373539	837	991	2552	3.59e-15	164	61	82	21	65
unique_598	797	1034	2159	ENSP00000373539	1368	1588	2552	1.35e-14	243	84	132	27	65
unique_598	1229	1424	2159	ENSP00000373539	1440	1595	2552	3.68e-14	199	57	96	46	65
unique_598	1263	1511	2159	ENSP00000373539	1293	1558	2552	7.39e-14	276	82	157	37	65
unique_598	358	523	2159	ENSP00000373539	837	996	2552	9.67e-14	170	62	94	14	65
unique_598	1152	1299	2159	ENSP00000373539	843	993	2552	1.70e-13	151	49	99	3	65
unique_598	1354	1506	2159	ENSP00000373539	203	361	2552	2.72e-13	163	54	95	14	65
unique_598	459	686	2159	ENSP00000373539	1412	1627	2552	3.32e-13	231	71	142	18	65
unique_598	1349	1511	2159	ENSP00000373539	2014	2169	2552	3.53e-13	165	54	100	11	65
unique_598	182	337	2159	ENSP00000373539	203	354	2552	8.88e-13	162	56	90	16	65
unique_598	745	903	2159	ENSP00000373539	837	997	2552	1.14e-12	163	51	106	6	65
unique_598	152	523	2159	ENSP00000373539	1914	2313	2552	2.11e-12	423	111	238	74	65
unique_598	183	429	2159	ENSP00000373539	740	992	2552	3.64e-12	267	78	155	34	65
unique_598	753	1000	2159	ENSP00000373539	757	993	2552	1.04e-11	264	77	144	43	65
unique_598	756	1000	2159	ENSP00000373539	1368	1595	2552	1.37e-11	255	79	139	37	65
unique_598	655	807	2159	ENSP00000373539	836	986	2552	1.77e-11	158	53	93	12	65
unique_598	417	572	2159	ENSP00000373539	222	373	2552	6.33e-10	163	56	89	18	65
unique_598	656	901	2159	ENSP00000373539	2055	2312	2552	1.25e-09	276	75	153	48	65
unique_598	181	383	2159	ENSP00000373539	821	990	2552	2.97e-09	221	65	87	69	65
unique_598	656	966	2159	ENSP00000373539	120	420	2552	2.35e-08	325	88	199	38	65
unique_598	1016	1217	2159	ENSP00000373539	1403	1595	2552	3.69e-07	212	64	119	29	65
unique_598	191	296	2159	ENSP00000373539	1482	1588	2552	5.52e-07	113	40	60	13	65
unique_598	416	595	2159	ENSP00000373539	180	354	2552	9.05e-07	192	61	102	29	65
unique_598	997	1167	2159	ENSP00000373539	820	986	2552	1.45e-06	180	55	103	22	65
unique_598	233	523	2159	ENSP00000373539	90	364	2552	1.56e-06	306	88	172	46	65
unique_598	1285	1406	2159	ENSP00000373539	2066	2190	2552	3.44e-06	129	41	77	11	65
unique_598	1179	1465	2159	ENSP00000373539	111	361	2552	3.84e-06	306	85	147	74	65
unique_598	1012	1181	2159	ENSP00000373539	2013	2175	2552	3.00e-05	180	54	99	27	65
unique_598	996	1054	2159	ENSP00000373539	2076	2131	2552	5.50e-05	59	23	33	3	65
unique_598	1188	1364	2159	ENSP00000373539	2014	2190	2552	1.49e-04	182	50	122	10	65
unique_598	828	1022	2159	ENSP00000373539	2014	2190	2552	1.57e-04	206	59	107	40	65
unique_598	1349	1510	2159	ENSP00000373539	120	279	2552	0.002	180	54	88	38	65
unique_598	1096	1217	2159	ENSP00000373539	2055	2164	2552	0.003	124	39	69	16	65
unique_598	1156	1250	2159	ENSP00000373539	257	354	2552	0.005	99	30	64	5	65
unique_598	191	333	2159	ENSP00000373539	1446	1582	2552	0.006	148	42	90	16	65
unique_598	468	764	2159	ENSP00000366307	194	468	576	3.22e-17	302	92	178	32	60
unique_598	1108	1372	2159	ENSP00000366307	219	466	576	4.02e-15	282	83	148	51	60
unique_598	983	1208	2159	ENSP00000366307	222	468	576	1.33e-13	272	75	126	71	60
unique_598	926	1163	2159	ENSP00000366307	256	466	576	3.20e-11	247	69	133	45	60
unique_598	1113	1346	2159	ENSP00000366307	265	474	576	8.34e-11	259	76	109	74	60
unique_598	280	509	2159	ENSP00000366307	255	466	576	1.03e-10	240	68	134	38	60
unique_598	567	845	2159	ENSP00000366307	224	466	576	1.43e-10	284	83	155	46	60
unique_598	750	989	2159	ENSP00000366307	255	468	576	9.34e-08	246	71	137	38	60
unique_598	1277	1495	2159	ENSP00000366307	256	466	576	2.41e-07	228	66	136	26	60
unique_598	204	333	2159	ENSP00000366307	349	466	576	9.78e-05	131	42	75	14	60
unique_598	1282	1381	2159	ENSP00000308117	252	346	758	1.75e-06	109	33	53	23	37
unique_598	503	595	2159	ENSP00000308117	252	341	758	3.87e-06	99	39	45	15	37
unique_598	713	806	2159	ENSP00000308117	250	340	758	1.05e-04	98	37	50	11	37
unique_598	207	363	2159	ENSP00000308117	225	361	758	1.31e-04	160	47	87	26	37
unique_598	278	383	2159	ENSP00000308117	244	345	758	7.98e-04	108	35	65	8	37
unique_598	1374	1517	2159	ENSP00000308117	221	361	758	0.001	157	51	77	29	37
unique_598	981	1086	2159	ENSP00000308117	252	349	758	0.002	114	37	53	24	37
unique_598	671	732	2159	ENSP00000308117	292	348	758	0.003	62	22	35	5	37
unique_598	743	857	2159	ENSP00000308117	244	351	758	0.004	124	40	59	25	37
unique_598	1226	1321	2159	ENSP00000360763	108	194	274	6.52e-06	99	34	50	15	23
unique_598	532	626	2159	ENSP00000360763	110	194	274	2.18e-05	98	37	45	16	23
unique_598	921	1001	2159	ENSP00000360763	112	177	274	0.002	81	29	37	15	23
unique_598	1411	1465	2159	ENSP00000360763	123	176	274	0.002	58	24	27	7	23
unique_598	242	303	2159	ENSP00000360763	122	174	274	0.004	63	24	28	11	23
unique_598	290	346	2159	ENSP00000360763	123	176	274	0.004	59	24	28	7	23
unique_598	463	520	2159	ENSP00000360763	123	176	274	0.005	61	24	27	10	23
unique_626	305	375	1602	ENSP00000381204	64	138	209	0.006	75	20	51	4	4
unique_654	30	204	324	ENSP00000441219	69	273	421	0.001	219	59	102	58	54
unique_654	44	205	324	ENSP00000329380	29	191	653	0.004	172	49	104	19	50
unique_657	716	905	983	ENSP00000446490	192	383	461	2.86e-17	195	57	130	8	19
unique_657	710	957	983	ENSP00000390477	207	476	477	1.12e-14	284	78	156	50	25
unique_657	716	855	983	ENSP00000377291	218	363	683	1.98e-13	150	43	93	14	14
unique_657	716	975	983	ENSP00000341325	1039	1303	1352	2.61e-12	271	57	197	17	26
unique_657	705	903	983	ENSP00000363702	198	417	531	2.02e-08	236	58	125	53	20
unique_657	809	965	983	ENSP00000257290	796	951	1090	5.28e-08	165	40	108	17	28
unique_657	685	800	983	ENSP00000257290	560	690	1090	0.001	131	34	82	15	28
unique_664	7	122	547	ENSP00000503894	29	148	574	2.16e-08	120	31	85	4	21
unique_664	7	122	547	ENSP00000396460	29	148	574	2.16e-08	120	31	85	4	21
unique_665	175	277	366	ENSP00000446490	288	383	461	4.35e-08	107	32	60	15	28
unique_665	181	308	366	ENSP00000257290	802	923	1090	1.92e-06	130	36	84	10	35
unique_665	182	272	366	ENSP00000390477	312	411	477	2.80e-06	107	34	50	23	25
unique_665	174	276	366	ENSP00000363702	302	417	531	2.24e-04	120	32	67	21	28
unique_665	150	246	366	ENSP00000377291	291	398	683	8.71e-04	108	26	71	11	27
unique_665	181	283	366	ENSP00000341325	1143	1241	1352	0.002	112	31	59	22	28
unique_709	1340	1488	1501	ENSP00000398266	1299	1474	2016	8.20e-07	176	42	107	27	11
unique_709	1331	1401	1501	ENSP00000398266	206	277	2016	0.003	73	23	47	3	11
unique_709	1345	1447	1501	ENSP00000398266	810	903	2016	0.003	106	27	64	15	11
unique_709	1425	1498	1501	ENSP00000459962	628	699	840	8.26e-04	74	19	53	2	5
unique_716	59	135	266	ENSP00000384229	729	819	821	1.04e-06	91	32	45	14	38
unique_716	76	158	266	ENSP00000384229	712	788	821	2.70e-04	83	22	55	6	38
unique_783	359	515	2001	ENSP00000446490	222	383	461	0.001	165	36	118	11	8
unique_799	28	136	594	ENSP00000411767	537	638	1065	0.001	109	25	77	7	18
unique_799	28	136	594	ENSP00000349783	537	638	1192	0.002	109	25	77	7	18
unique_814	122	292	360	ENSP00000287169	53	226	716	8.38e-22	191	58	96	37	48
unique_820	71	158	359	ENSP00000361682	609	695	811	0.002	89	31	55	3	25
unique_862	189	657	852	ENSP00000263980	85	533	816	1.08e-35	479	133	306	40	55
unique_868	341	434	1157	ENSP00000403447	1700	1791	2004	1.91e-06	94	35	57	2	29
unique_868	267	598	1157	ENSP00000403447	1501	1824	2004	0.004	362	96	198	68	29
unique_872	421	479	2030	ENSP00000349783	12	74	1192	5.72e-05	65	20	37	8	3
unique_872	421	479	2030	ENSP00000411767	12	74	1065	7.06e-05	65	20	37	8	3
unique_880	353	549	612	ENSP00000478255	393	610	1281	4.48e-08	229	58	128	43	61
unique_880	111	289	612	ENSP00000478255	418	592	1281	9.58e-07	189	48	117	24	61
unique_880	111	289	612	ENSP00000478255	1061	1237	1281	6.93e-06	198	49	109	40	61
unique_880	360	548	612	ENSP00000478255	1042	1247	1281	1.31e-04	219	53	123	43	61
unique_880	353	549	612	ENSP00000265724	393	610	1281	4.48e-08	229	58	128	43	61
unique_880	111	289	612	ENSP00000265724	418	592	1281	9.58e-07	189	48	117	24	61
unique_880	111	289	612	ENSP00000265724	1061	1237	1281	6.93e-06	198	49	109	40	61
unique_880	360	548	612	ENSP00000265724	1042	1247	1281	1.31e-04	219	53	123	43	61
unique_880	359	532	612	ENSP00000487081	418	593	860	4.70e-08	182	52	116	14	61
unique_880	111	310	612	ENSP00000487081	436	618	860	2.40e-04	210	54	119	37	61
unique_880	385	507	612	ENSP00000497274	665	794	1546	8.49e-06	140	38	75	27	20
unique_886	1211	1271	1387	ENSP00000446490	324	385	461	3.13e-04	64	25	34	5	14
unique_886	970	1097	1387	ENSP00000446490	192	319	461	0.002	131	36	89	6	14
unique_886	969	1096	1387	ENSP00000390477	212	342	477	0.001	142	35	82	25	9
unique_896	326	427	511	ENSP00000403447	1183	1285	2004	5.12e-10	111	40	54	17	47
unique_896	216	346	511	ENSP00000403447	1180	1284	2004	8.65e-06	141	42	53	46	47
unique_896	186	240	511	ENSP00000403447	1226	1285	2004	2.20e-04	62	24	29	9	47
unique_897	221	533	2590	ENSP00000434228	402	637	2040	3.55e-13	318	75	156	87	16
unique_897	798	911	2590	ENSP00000434228	807	918	2040	0.004	116	32	78	6	16
unique_897	221	533	2590	ENSP00000435932	402	637	2003	3.63e-13	318	75	156	87	16
unique_897	798	911	2590	ENSP00000435932	807	918	2003	0.004	116	32	78	6	16
unique_897	221	533	2590	ENSP00000437073	402	637	2055	4.10e-13	318	75	156	87	14
unique_897	798	854	2590	ENSP00000437073	807	862	2055	0.004	57	19	37	1	14
unique_907	651	804	807	ENSP00000435932	1747	1889	2003	0.001	162	39	96	27	19
unique_907	655	804	807	ENSP00000434228	1788	1926	2040	0.002	158	38	93	27	19
unique_907	655	804	807	ENSP00000437073	1788	1926	2055	0.002	158	38	93	27	19
unique_914	60	513	824	ENSP00000247207	9	381	640	3.88e-15	455	103	269	83	55
unique_914	354	513	824	ENSP00000324173	250	403	655	1.48e-05	160	37	117	6	54
unique_914	498	617	824	ENSP00000324173	503	625	655	0.001	128	33	82	13	54
unique_914	57	234	824	ENSP00000324173	29	198	655	0.004	186	43	119	24	54
unique_917	197	549	615	ENSP00000262030	154	502	530	7.20e-32	370	105	227	38	73
unique_917	46	144	615	ENSP00000262030	94	193	530	4.42e-04	100	26	73	1	73
unique_932	1316	1445	3014	ENSP00000384229	708	813	821	2.36e-04	130	35	71	24	4
unique_932	1560	1652	3014	ENSP00000360039	354	450	660	0.008	97	25	68	4	3
unique_937	2999	3255	3401	ENSP00000434228	1387	1633	2040	0.003	264	68	172	24	8
unique_937	2999	3255	3401	ENSP00000437073	1387	1633	2055	0.003	264	68	172	24	8
unique_1002	414	592	877	ENSP00000346845	196	382	899	0.006	206	57	103	46	20
unique_1002	414	592	877	ENSP00000344972	196	382	899	0.006	206	57	103	46	20
unique_1002	414	592	877	ENSP00000369207	210	396	1002	0.009	206	57	103	46	20
unique_1002	414	592	877	ENSP00000353421	204	390	996	0.009	206	57	103	46	20
unique_1025	194	222	1416	ENSP00000349783	411	440	1192	1.49e-04	30	19	10	1	2
unique_1025	194	222	1416	ENSP00000411767	411	440	1065	1.73e-04	30	19	10	1	2
unique_1053	201	304	310	ENSP00000403447	1716	1819	2004	2.59e-09	104	38	66	0	46
unique_1053	167	304	310	ENSP00000403447	1646	1786	2004	3.28e-07	144	45	90	9	46
unique_1053	215	310	310	ENSP00000403447	1583	1692	2004	0.001	110	32	64	14	46
unique_1053	221	301	310	ENSP00000459962	204	306	840	3.38e-07	103	35	46	22	26
unique_1055	169	233	284	ENSP00000296452	894	955	3927	0.002	65	23	39	3	23
unique_1068	766	1014	1063	ENSP00000477768	189	436	653	1.42e-05	273	66	158	49	23
unique_1114	119	196	272	ENSP00000346845	232	336	899	5.52e-04	105	30	48	27	29
unique_1114	119	196	272	ENSP00000344972	232	336	899	5.52e-04	105	30	48	27	29
unique_1114	119	196	272	ENSP00000369207	246	350	1002	6.79e-04	105	30	48	27	29
unique_1114	119	196	272	ENSP00000353421	240	344	996	7.87e-04	105	30	48	27	29
unique_1124	416	455	1765	ENSP00000446490	347	385	461	2.63e-06	40	21	18	1	2
unique_1154	1325	1491	2126	ENSP00000434228	1475	1637	2040	3.90e-06	175	52	103	20	8
unique_1154	1325	1491	2126	ENSP00000437073	1475	1637	2055	4.39e-06	175	52	103	20	8
unique_1170	82	457	465	ENSP00000435932	395	776	2003	2.05e-27	394	98	266	30	81
unique_1170	82	457	465	ENSP00000434228	395	776	2040	2.80e-27	394	98	266	30	81
unique_1170	82	457	465	ENSP00000437073	395	776	2055	3.27e-27	394	98	266	30	81
unique_1189	236	501	517	ENSP00000478255	408	663	1281	1.12e-11	279	76	167	36	51
unique_1189	237	446	517	ENSP00000478255	1052	1251	1281	6.71e-10	219	59	132	28	51
unique_1189	236	501	517	ENSP00000265724	408	663	1281	1.12e-11	279	76	167	36	51
unique_1189	237	446	517	ENSP00000265724	1052	1251	1281	6.71e-10	219	59	132	28	51
unique_1189	231	498	517	ENSP00000497274	647	882	1546	3.00e-07	273	67	164	42	55
unique_1189	213	451	517	ENSP00000497274	1293	1517	1546	5.79e-04	241	52	171	18	55
unique_1189	238	400	517	ENSP00000487081	428	568	860	0.001	167	42	95	30	32
unique_1200	106	706	727	ENSP00000324173	28	639	655	0.0	618	321	274	23	83
unique_1200	104	675	727	ENSP00000247207	3	584	640	0.0	587	300	267	20	79
unique_1208	71	557	559	ENSP00000262030	51	529	530	0.0	487	383	96	8	87
unique_1217	593	681	745	ENSP00000446490	299	385	461	0.003	97	27	52	18	12
unique_1217	566	679	745	ENSP00000390477	287	416	477	0.007	137	38	69	30	15
unique_1235	833	1513	1928	ENSP00000398266	1229	1922	2016	7.14e-21	753	158	464	131	58
unique_1235	250	618	1928	ENSP00000398266	1400	1713	2016	1.63e-09	379	76	228	75	58
unique_1235	402	615	1928	ENSP00000398266	703	898	2016	6.19e-06	223	47	140	36	58
unique_1235	772	1021	1928	ENSP00000398266	1500	1724	2016	2.25e-04	252	54	169	29	58
unique_1235	379	578	1928	ENSP00000398266	1151	1355	2016	0.004	221	38	146	37	58
unique_1269	61	104	518	ENSP00000480090	207	258	1733	0.003	52	19	25	8	8
unique_1279	159	192	821	ENSP00000349783	409	440	1192	0.004	34	16	16	2	10
unique_1279	89	132	821	ENSP00000349783	411	454	1192	0.004	45	18	25	2	10
unique_1279	89	132	821	ENSP00000411767	411	454	1065	0.004	45	18	25	2	10
unique_1279	159	192	821	ENSP00000411767	409	440	1065	0.005	34	16	16	2	10
unique_1359	61	102	439	ENSP00000216241	636	675	763	0.001	42	19	21	2	10
unique_1413	233	283	293	ENSP00000296452	3442	3488	3927	7.27e-04	51	21	26	4	17
unique_1433	330	426	534	ENSP00000390477	310	413	477	0.003	109	32	60	17	18
unique_1437	126	281	282	ENSP00000225698	106	280	283	1.53e-04	178	46	107	25	55
unique_1440	400	514	598	ENSP00000497274	309	436	1546	7.37e-04	131	35	77	19	19
unique_1447	177	339	395	ENSP00000393121	19	197	302	8.80e-08	182	47	113	22	41
unique_1488	1	645	817	ENSP00000324173	29	606	655	1.46e-61	657	181	385	91	79
unique_1488	3	383	817	ENSP00000247207	8	382	640	7.25e-52	383	121	252	10	47
unique_1492	29	61	70	ENSP00000357138	102	134	287	0.008	33	13	20	0	47
unique_1498	143	289	313	ENSP00000369207	210	338	1002	0.001	148	41	87	20	47
unique_1498	143	289	313	ENSP00000353421	204	332	996	0.002	148	41	87	20	47
unique_1499	1078	1201	1326	ENSP00000287169	101	222	716	3.43e-15	124	34	88	2	9
unique_1500	56	128	381	ENSP00000401020	431	505	552	0.001	79	27	42	10	19
unique_1518	213	277	455	ENSP00000361682	205	267	811	0.004	65	21	42	2	14
unique_1532	12	76	78	ENSP00000454065	461	526	1198	0.001	66	16	49	1	85
unique_1532	11	76	78	ENSP00000454065	497	570	1198	0.010	74	17	49	8	85
unique_1553	300	402	1306	ENSP00000446490	290	385	461	0.009	104	24	71	9	8
unique_1588	208	252	359	ENSP00000382814	185	227	553	0.001	45	19	24	2	13
unique_1601	47	105	120	ENSP00000263398	199	253	362	0.003	59	17	38	4	49
unique_1617	155	323	716	ENSP00000403447	446	598	2004	4.46e-11	171	50	101	20	65
unique_1617	155	603	716	ENSP00000403447	243	631	2004	2.87e-09	460	110	268	82	65
unique_1617	199	331	716	ENSP00000403447	905	1021	2004	2.44e-07	134	40	76	18	65
unique_1617	148	591	716	ENSP00000403447	28	468	2004	3.39e-07	490	123	272	95	65
unique_1617	140	323	716	ENSP00000403447	310	484	2004	2.61e-05	192	54	113	25	65
unique_1617	172	234	716	ENSP00000403447	1031	1091	2004	0.006	67	24	33	10	65
unique_1617	227	601	716	ENSP00000274938	33	355	994	7.56e-11	383	95	220	68	64
unique_1617	200	611	716	ENSP00000274938	45	464	994	1.05e-10	460	106	266	88	64
unique_1617	156	445	716	ENSP00000274938	163	428	994	8.91e-06	298	77	181	40	64
unique_1617	155	307	716	ENSP00000373539	204	355	2552	1.12e-08	160	54	91	15	45
unique_1617	151	306	716	ENSP00000373539	744	901	2552	8.04e-06	166	51	97	18	45
unique_1617	142	271	716	ENSP00000373539	867	993	2552	3.51e-05	136	44	77	15	45
unique_1617	155	279	716	ENSP00000373539	2055	2172	2552	7.23e-04	129	42	72	15	45
unique_1617	342	495	716	ENSP00000373539	847	986	2552	0.002	156	43	95	18	45
unique_1617	169	358	716	ENSP00000366307	304	475	576	2.68e-04	196	55	111	30	27
unique_1617	254	359	716	ENSP00000366307	304	400	576	5.91e-04	108	30	65	13	27
unique_1624	132	312	461	ENSP00000403447	1634	1810	2004	2.62e-12	182	60	116	6	53
unique_1624	68	221	461	ENSP00000403447	1638	1787	2004	1.61e-09	154	46	104	4	53
unique_1624	202	278	461	ENSP00000459962	203	294	840	0.004	92	25	52	15	17
unique_1631	294	511	565	ENSP00000274938	136	354	994	2.74e-06	239	63	135	41	39
unique_1631	303	415	565	ENSP00000274938	40	146	994	0.009	125	37	58	30	39
unique_1631	303	473	565	ENSP00000403447	939	1095	2004	2.35e-04	172	43	113	16	32
unique_1631	379	483	565	ENSP00000403447	394	487	2004	3.92e-04	110	38	51	21	32
unique_1631	315	466	565	ENSP00000308117	205	349	758	2.66e-04	158	41	98	19	27
unique_1631	321	502	565	ENSP00000366307	265	392	576	0.006	185	46	79	60	32
unique_1631	361	502	565	ENSP00000373539	851	984	2552	0.008	144	41	91	12	25
unique_1662	67	266	762	ENSP00000446490	189	390	461	7.46e-19	208	60	134	14	26
unique_1662	69	312	762	ENSP00000341325	1038	1294	1352	2.48e-16	259	64	178	17	32
unique_1662	167	313	762	ENSP00000257290	798	952	1090	1.40e-10	156	50	96	10	19
unique_1662	65	268	762	ENSP00000363702	204	430	531	2.66e-08	235	57	139	39	27
unique_1662	70	258	762	ENSP00000377291	218	420	683	4.77e-08	209	55	128	26	25
unique_1662	66	243	762	ENSP00000390477	209	385	477	2.05e-07	194	51	110	33	23
unique_1689	683	740	800	ENSP00000446490	326	383	461	0.001	59	18	39	2	7
unique_1709	398	666	2050	ENSP00000435932	1583	1888	2003	0.009	317	85	173	59	13
unique_1710	164	380	793	ENSP00000478255	1052	1269	1281	2.00e-10	229	62	144	23	29
unique_1710	149	365	793	ENSP00000478255	396	611	1281	2.52e-08	233	63	137	33	29
unique_1710	164	380	793	ENSP00000265724	1052	1269	1281	2.00e-10	229	62	144	23	29
unique_1710	149	365	793	ENSP00000265724	396	611	1281	2.52e-08	233	63	137	33	29
unique_1710	156	374	793	ENSP00000487081	405	619	860	1.93e-09	240	60	134	46	28
unique_1710	168	408	793	ENSP00000497274	657	881	1546	7.04e-09	247	58	161	28	31
unique_1710	164	394	793	ENSP00000497274	1316	1534	1546	3.06e-06	250	65	135	50	31
unique_1722	506	644	2483	ENSP00000435932	410	540	2003	7.29e-04	139	34	97	8	11
unique_1722	1389	1517	2483	ENSP00000435932	1095	1219	2003	0.002	129	36	89	4	11
unique_1722	506	644	2483	ENSP00000434228	410	540	2040	8.86e-04	139	34	97	8	11
unique_1722	1389	1517	2483	ENSP00000434228	1095	1219	2040	0.002	129	36	89	4	11
unique_1722	506	644	2483	ENSP00000437073	410	540	2055	0.001	139	34	97	8	11
unique_1722	1389	1517	2483	ENSP00000437073	1095	1219	2055	0.002	129	36	89	4	11
unique_1727	177	314	674	ENSP00000274938	29	156	994	7.01e-18	138	50	78	10	35
unique_1727	158	364	674	ENSP00000274938	55	281	994	2.57e-17	247	71	116	60	35
unique_1727	181	392	674	ENSP00000274938	201	384	994	3.78e-13	216	64	116	36	35
unique_1727	158	276	674	ENSP00000274938	260	408	994	1.97e-05	154	41	73	40	35
unique_1727	311	367	674	ENSP00000274938	29	77	994	0.001	57	24	25	8	35
unique_1727	138	392	674	ENSP00000403447	399	616	2004	1.37e-13	263	84	126	53	44
unique_1727	133	251	674	ENSP00000403447	515	615	2004	8.08e-06	119	40	61	18	44
unique_1727	104	364	674	ENSP00000403447	113	359	2004	2.05e-05	300	78	130	92	44
unique_1727	194	402	674	ENSP00000403447	906	1089	2004	3.63e-05	221	66	106	49	44
unique_1727	161	310	674	ENSP00000308117	217	351	758	1.51e-13	154	55	76	23	30
unique_1727	281	364	674	ENSP00000308117	242	316	758	2.21e-06	87	34	38	15	30
unique_1727	267	358	674	ENSP00000308117	267	350	758	6.16e-06	95	35	46	14	30
unique_1727	152	343	674	ENSP00000366307	259	466	576	1.16e-07	229	63	108	58	30
unique_1727	141	315	674	ENSP00000366307	207	369	576	1.25e-07	179	50	109	20	30
unique_1727	155	208	674	ENSP00000366307	422	468	576	0.002	54	22	25	7	30
unique_1727	140	264	674	ENSP00000373539	1482	1596	2552	1.18e-06	125	37	78	10	25
unique_1727	154	309	674	ENSP00000373539	848	993	2552	1.35e-06	157	43	102	12	25
unique_1727	140	309	674	ENSP00000373539	204	361	2552	1.36e-05	175	46	107	22	25
unique_1727	155	225	674	ENSP00000373539	2105	2174	2552	6.80e-05	76	27	38	11	25
unique_1727	154	225	674	ENSP00000373539	1452	1517	2552	2.03e-04	72	24	42	6	25
unique_1727	158	220	674	ENSP00000360763	123	177	274	0.001	63	21	34	8	20
unique_1727	267	336	674	ENSP00000360763	137	200	274	0.002	70	24	40	6	20
unique_1731	2718	2966	3593	ENSP00000497274	1047	1281	1546	4.20e-24	250	69	165	16	29
unique_1731	3189	3335	3593	ENSP00000497274	1290	1438	1546	5.94e-24	149	63	84	2	29
unique_1731	1934	2007	3593	ENSP00000497274	703	776	1546	3.64e-15	74	36	38	0	29
unique_1731	3483	3586	3593	ENSP00000497274	1436	1537	1546	1.07e-11	105	37	64	4	29
unique_1731	1170	1367	3593	ENSP00000497274	419	617	1546	1.91e-09	200	47	150	3	29
unique_1731	1664	1807	3593	ENSP00000497274	550	699	1546	1.23e-08	154	44	96	14	29
unique_1731	3223	3371	3593	ENSP00000497274	661	794	1546	1.81e-04	156	44	83	29	29
unique_1731	3482	3571	3593	ENSP00000497274	759	849	1546	0.001	92	30	59	3	29
unique_1731	2064	2139	3593	ENSP00000497274	749	821	1546	0.003	80	25	44	11	29
unique_1731	1931	2010	3593	ENSP00000487081	474	553	860	6.98e-19	80	40	40	0	18
unique_1731	3214	3323	3593	ENSP00000487081	426	523	860	1.42e-10	111	39	58	14	18
unique_1731	1762	1807	3593	ENSP00000487081	428	473	860	1.58e-07	46	25	21	0	18
unique_1731	1170	1367	3593	ENSP00000487081	193	390	860	4.43e-07	200	47	149	4	18
unique_1731	2698	2793	3593	ENSP00000487081	764	854	860	1.25e-05	96	24	67	5	18
unique_1731	3446	3565	3593	ENSP00000487081	496	615	860	0.010	121	28	91	2	18
unique_1731	3197	3332	3593	ENSP00000478255	1033	1173	1281	1.10e-11	142	41	94	7	10
unique_1731	3197	3326	3593	ENSP00000478255	390	522	1281	1.38e-08	133	38	92	3	10
unique_1731	3446	3578	3593	ENSP00000478255	491	623	1281	5.69e-08	135	39	92	4	10
unique_1731	3483	3586	3593	ENSP00000478255	1175	1277	1281	3.25e-07	105	36	66	3	10
unique_1731	1932	2006	3593	ENSP00000478255	470	545	1281	2.90e-05	76	27	48	1	10
unique_1731	1931	2006	3593	ENSP00000478255	1112	1190	1281	6.46e-05	79	25	51	3	10
unique_1731	3197	3332	3593	ENSP00000265724	1033	1173	1281	1.10e-11	142	41	94	7	10
unique_1731	3197	3326	3593	ENSP00000265724	390	522	1281	1.38e-08	133	38	92	3	10
unique_1731	3446	3578	3593	ENSP00000265724	491	623	1281	5.69e-08	135	39	92	4	10
unique_1731	3483	3586	3593	ENSP00000265724	1175	1277	1281	3.25e-07	105	36	66	3	10
unique_1731	1932	2006	3593	ENSP00000265724	470	545	1281	2.90e-05	76	27	48	1	10
unique_1731	1931	2006	3593	ENSP00000265724	1112	1190	1281	6.46e-05	79	25	51	3	10
unique_1732	239	308	451	ENSP00000307887	78	145	443	4.10e-04	72	22	44	6	16
unique_1743	1027	1079	1430	ENSP00000446490	332	383	461	0.001	53	17	35	1	4
unique_1745	1672	1806	1882	ENSP00000188790	618	752	761	2.67e-16	137	43	90	4	14
unique_1745	599	646	1882	ENSP00000188790	183	231	761	1.97e-06	49	19	29	1	14
unique_1745	1429	1514	1882	ENSP00000188790	531	613	761	2.55e-05	90	27	52	11	14
unique_1755	87	133	172	ENSP00000379743	59	106	169	0.001	48	14	33	1	27
unique_1755	87	133	172	ENSP00000302569	138	185	248	0.002	48	14	33	1	27
unique_1755	32	152	172	ENSP00000229332	90	179	238	0.006	121	32	58	31	70
unique_1756	488	587	1716	ENSP00000312158	236	334	528	0.007	104	30	65	9	6
unique_1765	724	792	3914	ENSP00000384229	731	808	821	8.15e-05	78	27	42	9	2
unique_1765	721	785	3914	ENSP00000384229	746	819	821	3.05e-04	74	25	40	9	2
unique_1765	732	792	3914	ENSP00000384229	723	790	821	5.74e-04	68	24	37	7	2
unique_1787	505	646	2451	ENSP00000434228	470	602	2040	1.44e-19	143	49	83	11	11
unique_1787	1253	1391	2451	ENSP00000434228	1011	1182	2040	0.003	174	41	96	37	11
unique_1787	505	646	2451	ENSP00000437073	470	602	2055	1.53e-19	143	49	83	11	11
unique_1787	1253	1391	2451	ENSP00000437073	1011	1182	2055	0.004	174	41	96	37	11
unique_1787	505	646	2451	ENSP00000435932	470	602	2003	1.62e-19	143	49	83	11	11
unique_1787	1253	1391	2451	ENSP00000435932	1011	1182	2003	0.003	174	41	96	37	11
unique_1807	201	360	3282	ENSP00000346845	185	332	899	3.92e-06	164	47	97	20	5
unique_1807	201	360	3282	ENSP00000344972	185	332	899	3.92e-06	164	47	97	20	5
unique_1807	201	360	3282	ENSP00000369207	199	346	1002	6.03e-06	164	47	97	20	5
unique_1815	80	339	390	ENSP00000287169	21	271	716	7.63e-37	263	89	159	15	67
unique_1848	39	246	342	ENSP00000341325	1039	1255	1352	4.81e-15	221	56	148	17	61
unique_1848	27	228	342	ENSP00000446490	174	385	461	4.18e-14	218	60	136	22	59
unique_1848	32	226	342	ENSP00000377291	211	420	683	5.45e-09	214	51	140	23	57
unique_1848	138	250	342	ENSP00000257290	798	918	1090	1.30e-08	123	39	72	12	61
unique_1848	35	128	342	ENSP00000257290	595	690	1090	2.04e-07	98	32	60	6	61
unique_1848	30	263	342	ENSP00000363702	200	455	531	1.46e-08	269	70	151	48	68
unique_1848	39	223	342	ENSP00000390477	213	413	477	1.96e-06	214	57	115	42	54
unique_1850	1165	1392	1884	ENSP00000487081	390	604	860	1.17e-12	235	76	132	27	12
unique_1850	1207	1408	1884	ENSP00000478255	1052	1259	1281	3.98e-11	221	57	132	32	12
unique_1850	1188	1386	1884	ENSP00000478255	387	593	1281	5.86e-10	217	60	129	28	12
unique_1850	1207	1408	1884	ENSP00000265724	1052	1259	1281	3.98e-11	221	57	132	32	12
unique_1850	1188	1386	1884	ENSP00000265724	387	593	1281	5.86e-10	217	60	129	28	12
unique_1850	1211	1356	1884	ENSP00000497274	657	791	1546	2.78e-07	147	42	92	13	10
unique_1850	1202	1382	1884	ENSP00000497274	1311	1495	1546	1.33e-05	199	56	111	32	10
unique_1866	1423	1467	1618	ENSP00000379681	34	78	428	1.13e-04	45	20	25	0	3
unique_1866	1428	1477	1618	ENSP00000379681	60	109	428	0.001	50	18	32	0	3
unique_1866	1426	1456	1618	ENSP00000379681	67	97	428	0.005	31	14	17	0	3
unique_1914	192	419	555	ENSP00000316228	71	272	400	0.004	235	57	138	40	41
unique_1916	61	841	2057	ENSP00000435932	403	1209	2003	6.77e-30	894	207	487	200	38
unique_1916	61	841	2057	ENSP00000434228	403	1209	2040	7.54e-30	894	207	487	200	38
unique_1916	61	841	2057	ENSP00000437073	403	1209	2055	7.56e-30	894	207	487	200	38
unique_1916	1934	1985	2057	ENSP00000296452	3608	3663	3927	0.005	56	22	30	4	3
unique_1925	1458	1586	2888	ENSP00000346845	212	334	899	0.001	138	38	76	24	4
unique_1925	1458	1586	2888	ENSP00000344972	212	334	899	0.001	138	38	76	24	4
unique_1926	1388	1664	1671	ENSP00000341325	1060	1307	1352	4.18e-20	281	77	167	37	17
unique_1926	1403	1589	1671	ENSP00000446490	226	381	461	2.03e-17	190	61	92	37	11
unique_1926	1457	1652	1671	ENSP00000257290	790	953	1090	6.17e-15	199	53	108	38	17
unique_1926	1372	1454	1671	ENSP00000257290	606	690	1090	8.14e-06	86	30	52	4	17
unique_1926	1376	1590	1671	ENSP00000377291	222	419	683	1.12e-13	224	62	127	35	13
unique_1926	1390	1591	1671	ENSP00000390477	231	416	477	4.25e-13	226	66	96	64	12
unique_1926	1390	1591	1671	ENSP00000363702	227	419	531	1.40e-10	226	65	104	57	12
unique_1938	2698	2753	5381	ENSP00000384229	742	802	821	0.001	61	22	34	5	1
unique_1938	2698	2764	5381	ENSP00000384229	733	805	821	0.002	73	25	42	6	1
unique_1941	1744	1923	3132	ENSP00000274938	623	799	994	2.84e-08	191	52	114	25	12
unique_1941	1907	2107	3132	ENSP00000274938	621	799	994	2.34e-04	207	52	121	34	12
unique_1941	576	643	3132	ENSP00000220809	214	292	563	0.002	79	21	47	11	2
unique_1941	580	632	3132	ENSP00000220809	130	192	563	0.006	63	19	34	10	2
unique_1944	996	1139	1371	ENSP00000377291	217	363	683	1.23e-11	149	42	100	7	11
unique_1944	995	1192	1371	ENSP00000446490	190	385	461	5.66e-11	210	60	124	26	14
unique_1944	991	1196	1371	ENSP00000363702	203	426	531	2.01e-08	242	63	125	54	15
unique_1944	1074	1188	1371	ENSP00000257290	774	889	1090	1.67e-07	121	32	78	11	8
unique_1944	997	1139	1371	ENSP00000341325	1039	1182	1352	5.51e-06	152	42	93	17	10
unique_1944	1066	1190	1371	ENSP00000390477	277	416	477	4.60e-05	147	39	79	29	9
unique_1954	41	127	643	ENSP00000329380	93	179	653	0.003	91	32	51	8	14
unique_1961	211	1037	1037	ENSP00000349581	86	758	759	2.39e-86	837	228	435	174	80
unique_1961	589	1037	1037	ENSP00000505690	344	750	751	5.52e-57	458	142	256	60	56
unique_1961	215	346	1037	ENSP00000505690	59	157	751	1.30e-08	132	37	62	33	56
unique_1961	589	1037	1037	ENSP00000418525	344	750	751	5.52e-57	458	142	256	60	56
unique_1961	215	346	1037	ENSP00000418525	59	157	751	1.30e-08	132	37	62	33	56
unique_1961	589	1037	1037	ENSP00000353679	344	750	751	5.52e-57	458	142	256	60	56
unique_1961	215	346	1037	ENSP00000353679	59	157	751	1.30e-08	132	37	62	33	56
unique_1966	1131	1665	1718	ENSP00000435932	1365	1852	2003	0.004	551	126	346	79	31
unique_1974	193	296	454	ENSP00000403447	1668	1771	2004	0.001	106	39	63	4	24
unique_1974	188	244	454	ENSP00000403447	1763	1819	2004	0.006	57	21	36	0	24
unique_1985	388	562	793	ENSP00000377291	212	364	683	5.76e-09	184	54	90	40	22
unique_1985	394	670	793	ENSP00000341325	1039	1310	1352	1.65e-08	304	68	177	59	35
unique_1985	344	612	793	ENSP00000446490	147	377	461	1.21e-07	280	72	148	60	34
unique_1985	508	615	793	ENSP00000363702	303	416	531	0.002	123	35	64	24	14
unique_1985	511	615	793	ENSP00000257290	800	888	1090	0.006	105	25	64	16	13
unique_2032	150	191	708	ENSP00000378447	106	145	296	0.005	42	17	23	2	6
unique_2044	311	398	7897	ENSP00000384229	702	805	821	1.33e-04	104	31	57	16	1
unique_2044	261	478	7897	ENSP00000346845	196	383	899	0.001	226	55	125	46	3
unique_2044	261	478	7897	ENSP00000344972	196	383	899	0.001	226	55	125	46	3
unique_2044	261	478	7897	ENSP00000369207	210	397	1002	0.001	226	55	125	46	3
unique_2044	261	478	7897	ENSP00000353421	204	391	996	0.002	226	55	125	46	3
unique_2087	13	140	301	ENSP00000274938	29	149	994	3.63e-15	129	47	73	9	54
unique_2087	14	172	301	ENSP00000274938	237	383	994	2.38e-14	162	54	90	18	54
unique_2087	13	132	301	ENSP00000274938	277	386	994	6.76e-13	122	49	59	14	54
unique_2087	52	176	301	ENSP00000274938	24	142	994	4.04e-12	127	43	74	10	54
unique_2087	32	172	301	ENSP00000274938	211	343	994	2.68e-08	142	46	86	10	54
unique_2087	5	134	301	ENSP00000403447	498	620	2004	2.94e-12	133	42	78	13	58
unique_2087	13	179	301	ENSP00000403447	432	584	2004	8.23e-09	169	53	98	18	58
unique_2087	17	134	301	ENSP00000403447	352	468	2004	1.05e-08	126	42	67	17	58
unique_2087	32	134	301	ENSP00000403447	906	999	2004	7.02e-07	104	33	60	11	58
unique_2087	9	134	301	ENSP00000403447	268	386	2004	4.38e-06	131	37	77	17	58
unique_2087	13	179	301	ENSP00000403447	194	350	2004	1.59e-05	172	48	104	20	58
unique_2087	30	180	301	ENSP00000373539	840	990	2552	1.27e-10	156	43	103	10	70
unique_2087	18	180	301	ENSP00000373539	1430	1592	2552	1.03e-07	169	49	108	12	70
unique_2087	14	113	301	ENSP00000373539	1472	1565	2552	3.01e-07	100	34	60	6	70
unique_2087	68	219	301	ENSP00000373539	1356	1498	2552	8.81e-06	153	41	101	11	70
unique_2087	67	223	301	ENSP00000373539	2013	2155	2552	9.51e-05	158	40	102	16	70
unique_2087	68	139	301	ENSP00000360763	111	173	274	1.42e-07	72	27	36	9	24
unique_2087	23	147	301	ENSP00000366307	244	369	576	2.18e-05	139	39	73	27	42
unique_2091	528	735	2202	ENSP00000448517	74	295	444	2.34e-12	226	57	147	22	9
unique_2091	528	735	2202	ENSP00000447255	74	295	444	2.34e-12	226	57	147	22	9
unique_2140	1201	1285	2079	ENSP00000381204	53	136	209	0.010	85	23	61	1	4
unique_2230	1228	1276	3269	ENSP00000377291	310	361	683	0.005	55	22	24	9	1
unique_2232	2136	2253	3156	ENSP00000346845	219	341	899	8.16e-04	128	37	76	15	4
unique_2232	2136	2253	3156	ENSP00000344972	219	341	899	8.16e-04	128	37	76	15	4
unique_2232	2136	2253	3156	ENSP00000369207	233	355	1002	8.18e-04	128	37	76	15	4
unique_2232	2136	2253	3156	ENSP00000353421	227	349	996	0.001	128	37	76	15	4
unique_2244	172	248	8641	ENSP00000384229	738	816	821	0.001	80	31	45	4	1
unique_2274	7	46	102	ENSP00000411767	411	450	1065	2.37e-04	41	17	22	2	39
unique_2274	7	46	102	ENSP00000349783	411	450	1192	2.38e-04	41	17	22	2	39
unique_2275	108	158	918	ENSP00000349783	405	460	1192	0.004	57	23	27	7	6
unique_2275	108	158	918	ENSP00000411767	405	460	1065	0.005	57	23	27	7	6
unique_2308	81	109	364	ENSP00000349783	412	440	1192	3.59e-04	29	15	14	0	8
unique_2308	81	109	364	ENSP00000411767	412	440	1065	3.73e-04	29	15	14	0	8
unique_2313	210	460	598	ENSP00000377291	211	420	683	5.49e-05	255	63	143	49	42
unique_2313	361	460	598	ENSP00000446490	302	383	461	0.006	100	29	53	18	17
unique_2320	778	851	1355	ENSP00000398266	1411	1495	2016	0.001	85	20	54	11	5
unique_2341	504	654	1744	ENSP00000377291	209	364	683	1.32e-04	158	39	110	9	9
unique_2341	513	651	1744	ENSP00000446490	192	332	461	1.74e-04	144	38	98	8	11
unique_2341	1215	1264	1744	ENSP00000446490	349	396	461	0.003	50	23	25	2	11
unique_2341	502	651	1744	ENSP00000363702	198	354	531	0.001	170	46	91	33	9
unique_2341	1220	1314	1744	ENSP00000257290	861	948	1090	0.001	96	26	61	9	5
unique_2374	194	379	3194	ENSP00000377291	218	420	683	4.65e-13	206	59	124	23	6
unique_2374	194	380	3194	ENSP00000446490	192	384	461	1.35e-11	199	59	122	18	6
unique_2374	194	384	3194	ENSP00000341325	1039	1240	1352	2.72e-08	206	54	133	19	6
unique_2374	295	429	3194	ENSP00000257290	806	940	1090	8.67e-08	143	45	82	16	4
unique_2374	190	372	3194	ENSP00000390477	209	403	477	2.96e-07	207	57	114	36	6
unique_2380	1	82	270	ENSP00000384229	719	804	821	1.30e-04	86	26	56	4	30
unique_2405	57	207	478	ENSP00000446490	232	380	461	1.62e-11	161	46	93	22	32
unique_2405	114	259	478	ENSP00000257290	795	942	1090	3.69e-11	152	43	99	10	31
unique_2405	41	259	478	ENSP00000341325	1061	1284	1352	2.24e-09	236	58	149	29	46
unique_2405	53	162	478	ENSP00000377291	254	363	683	6.09e-07	118	36	66	16	23
unique_2405	82	208	478	ENSP00000390477	277	414	477	0.005	143	35	87	21	27
unique_2407	8	198	296	ENSP00000446490	191	385	461	6.03e-19	205	64	117	24	65
unique_2407	9	195	296	ENSP00000341325	1039	1233	1352	1.81e-12	200	54	128	18	63
unique_2407	6	241	296	ENSP00000363702	206	463	531	1.77e-11	275	76	143	56	80
unique_2407	8	197	296	ENSP00000377291	217	421	683	1.34e-10	206	53	136	17	64
unique_2407	81	202	296	ENSP00000257290	774	898	1090	2.51e-09	128	40	79	9	41
unique_2407	7	242	296	ENSP00000390477	211	470	477	6.77e-07	276	65	155	56	80
unique_2410	9	249	282	ENSP00000341325	1039	1284	1352	3.42e-15	251	61	175	15	85
unique_2410	9	195	282	ENSP00000377291	218	416	683	6.65e-14	199	52	135	12	66
unique_2410	9	198	282	ENSP00000446490	192	382	461	8.87e-14	193	49	139	5	67
unique_2410	105	255	282	ENSP00000257290	795	948	1090	2.91e-10	155	37	113	5	88
unique_2410	8	106	282	ENSP00000257290	603	708	1090	0.001	107	28	70	9	88
unique_2410	6	211	282	ENSP00000363702	206	431	531	3.60e-08	237	60	135	42	73
unique_2410	7	197	282	ENSP00000390477	211	414	477	4.98e-08	215	49	131	35	68
unique_2411	130	469	1820	ENSP00000435932	407	673	2003	1.49e-23	348	97	162	89	35
unique_2411	656	943	1820	ENSP00000435932	806	1137	2003	1.35e-10	340	83	197	60	35
unique_2411	130	469	1820	ENSP00000437073	407	673	2055	1.54e-23	348	97	162	89	35
unique_2411	656	943	1820	ENSP00000437073	806	1137	2055	1.46e-10	340	83	197	60	35
unique_2411	130	469	1820	ENSP00000434228	407	673	2040	1.61e-23	348	97	162	89	35
unique_2411	656	943	1820	ENSP00000434228	806	1137	2040	1.43e-10	340	83	197	60	35
unique_2435	406	477	943	ENSP00000287169	106	177	716	1.12e-17	72	30	42	0	8
unique_2440	260	470	1076	ENSP00000274938	190	386	994	1.98e-32	214	83	111	20	53
unique_2440	289	437	1076	ENSP00000274938	259	403	994	5.88e-25	151	59	84	8	53
unique_2440	753	1051	1076	ENSP00000274938	67	345	994	1.47e-24	341	95	142	104	53
unique_2440	309	526	1076	ENSP00000274938	29	243	994	6.94e-24	224	72	137	15	53
unique_2440	778	1003	1076	ENSP00000274938	251	439	994	1.44e-22	229	74	112	43	53
unique_2440	756	997	1076	ENSP00000274938	29	227	994	4.18e-22	248	83	110	55	53
unique_2440	289	422	1076	ENSP00000274938	54	189	994	9.23e-22	140	51	79	10	53
unique_2440	754	1048	1076	ENSP00000274938	110	382	994	2.50e-19	307	88	173	46	53
unique_2440	346	471	1076	ENSP00000274938	25	142	994	3.74e-17	129	47	68	14	53
unique_2440	851	1004	1076	ENSP00000274938	43	195	994	5.10e-16	159	53	95	11	53
unique_2440	384	475	1076	ENSP00000274938	22	105	994	1.26e-06	94	29	53	12	53
unique_2440	922	1047	1076	ENSP00000274938	29	136	994	3.44e-06	129	37	68	24	53
unique_2440	354	473	1076	ENSP00000308117	235	343	758	6.41e-15	123	45	61	17	46
unique_2440	304	426	1076	ENSP00000308117	232	346	758	6.75e-12	126	41	71	14	46
unique_2440	290	390	1076	ENSP00000308117	256	351	758	8.07e-11	103	44	50	9	46
unique_2440	850	963	1076	ENSP00000308117	242	352	758	7.10e-10	117	41	67	9	46
unique_2440	749	802	1076	ENSP00000308117	305	350	758	1.46e-04	54	23	23	8	46
unique_2440	933	1057	1076	ENSP00000308117	242	345	758	6.89e-04	126	36	67	23	46
unique_2440	782	875	1076	ENSP00000308117	289	347	758	0.002	95	25	33	37	46
unique_2440	312	484	1076	ENSP00000366307	244	407	576	9.00e-15	177	53	107	17	44
unique_2440	775	952	1076	ENSP00000366307	293	470	576	4.20e-13	217	62	77	78	44
unique_2440	828	1069	1076	ENSP00000366307	230	486	576	1.33e-11	277	77	145	55	44
unique_2440	307	425	1076	ENSP00000366307	323	476	576	2.59e-09	156	50	67	39	44
unique_2440	372	473	1076	ENSP00000366307	222	316	576	1.17e-05	107	32	58	17	44
unique_2440	756	996	1076	ENSP00000403447	432	654	2004	6.22e-13	249	77	138	34	50
unique_2440	265	488	1076	ENSP00000403447	484	686	2004	4.61e-12	233	73	121	39	50
unique_2440	756	950	1076	ENSP00000403447	314	503	2004	1.58e-06	208	60	117	31	50
unique_2440	309	502	1076	ENSP00000403447	314	497	2004	3.49e-06	200	55	123	22	50
unique_2440	289	438	1076	ENSP00000403447	340	480	2004	2.50e-05	159	48	84	27	50
unique_2440	855	1054	1076	ENSP00000403447	135	348	2004	1.17e-04	238	59	117	62	50
unique_2440	330	472	1076	ENSP00000403447	951	1080	2004	2.52e-04	149	44	80	25	50
unique_2440	859	949	1076	ENSP00000403447	988	1076	2004	5.04e-04	96	32	52	12	50
unique_2440	290	421	1076	ENSP00000403447	715	836	2004	0.001	138	41	75	22	50
unique_2440	854	950	1076	ENSP00000403447	907	996	2004	0.002	101	31	55	15	50
unique_2440	333	422	1076	ENSP00000403447	143	227	2004	0.003	96	33	46	17	50
unique_2440	271	472	1076	ENSP00000403447	593	798	2004	0.004	230	55	123	52	50
unique_2440	224	430	1076	ENSP00000373539	2023	2218	2552	2.67e-08	231	71	101	59	36
unique_2440	250	422	1076	ENSP00000373539	823	987	2552	8.01e-08	185	58	95	32	36
unique_2440	261	471	1076	ENSP00000373539	1352	1546	2552	1.63e-07	229	67	110	52	36
unique_2440	290	404	1076	ENSP00000373539	1456	1574	2552	3.33e-07	128	45	61	22	36
unique_2440	292	438	1076	ENSP00000373539	1406	1560	2552	1.29e-04	166	48	88	30	36
unique_2440	860	970	1076	ENSP00000373539	219	329	2552	2.79e-04	116	32	74	10	36
unique_2440	245	389	1076	ENSP00000373539	230	361	2552	0.002	154	46	77	31	36
unique_2440	859	997	1076	ENSP00000373539	848	986	2552	0.005	151	43	84	24	36
unique_2440	314	390	1076	ENSP00000360763	101	177	274	3.54e-07	82	31	41	10	13
unique_2440	374	426	1076	ENSP00000360763	123	172	274	8.53e-04	54	19	30	5	13
unique_2440	778	803	1076	ENSP00000360763	152	177	274	0.008	26	15	11	0	13
unique_2440	335	394	1076	ENSP00000354536	643	704	1295	2.74e-04	71	25	26	20	6
unique_2441	282	514	607	ENSP00000363702	203	425	531	0.001	253	58	145	50	38
unique_2490	273	367	2965	ENSP00000384229	728	814	821	1.74e-04	95	27	60	8	3
unique_2500	390	468	2187	ENSP00000381204	38	127	209	0.009	90	24	55	11	4
unique_2514	764	886	2519	ENSP00000384229	725	820	821	1.95e-04	126	38	55	33	5
unique_2541	8	300	1405	ENSP00000341325	1038	1332	1352	8.12e-20	306	81	201	24	21
unique_2541	6	207	1405	ENSP00000446490	189	392	461	5.26e-16	212	67	127	18	14
unique_2541	4	194	1405	ENSP00000390477	208	413	477	1.04e-09	219	58	120	41	14
unique_2541	9	197	1405	ENSP00000377291	218	420	683	1.84e-09	213	57	122	34	13
unique_2541	101	243	1405	ENSP00000257290	793	940	1090	6.30e-09	151	44	96	11	10
unique_2541	1	195	1405	ENSP00000363702	201	417	531	2.61e-08	224	51	137	36	14
unique_2548	399	480	688	ENSP00000435932	1552	1642	2003	0.008	93	34	46	13	12
unique_2557	191	224	817	ENSP00000349783	411	445	1192	0.002	35	16	18	1	8
unique_2557	113	143	817	ENSP00000349783	411	440	1192	0.007	31	16	14	1	8
unique_2557	191	224	817	ENSP00000411767	411	445	1065	0.003	35	16	18	1	8
unique_2557	113	143	817	ENSP00000411767	411	440	1065	0.008	31	16	14	1	8
unique_2561	523	562	1198	ENSP00000349783	411	450	1192	0.006	40	14	26	0	3
unique_2561	523	562	1198	ENSP00000411767	411	450	1065	0.008	40	14	26	0	3
unique_2564	76	142	931	ENSP00000296452	2941	3000	3927	0.008	67	24	36	7	7
unique_2569	301	412	544	ENSP00000382004	371	484	969	3.89e-04	116	33	77	6	21
unique_2569	301	412	544	ENSP00000434949	270	383	841	4.11e-04	116	33	77	6	21
unique_2569	301	412	544	ENSP00000435379	317	430	880	4.25e-04	116	33	77	6	21
unique_2570	147	203	221	ENSP00000454065	470	526	1198	4.89e-04	57	18	39	0	26
unique_2573	67	523	1170	ENSP00000435932	359	840	2003	5.41e-30	498	120	321	57	39
unique_2573	67	523	1170	ENSP00000434228	359	840	2040	5.58e-30	498	120	321	57	39
unique_2573	67	523	1170	ENSP00000437073	359	840	2055	5.74e-30	498	120	321	57	39
unique_2585	468	872	1113	ENSP00000478255	147	491	1281	1.49e-30	409	113	228	68	48
unique_2585	977	1100	1113	ENSP00000478255	502	623	1281	1.19e-28	125	62	59	4	48
unique_2585	974	1103	1113	ENSP00000478255	1144	1271	1281	4.54e-27	130	61	67	2	48
unique_2585	790	872	1113	ENSP00000478255	1052	1134	1281	5.90e-20	83	43	40	0	48
unique_2585	468	655	1113	ENSP00000478255	788	994	1281	9.35e-06	210	52	133	25	48
unique_2585	468	872	1113	ENSP00000265724	147	491	1281	1.49e-30	409	113	228	68	48
unique_2585	977	1100	1113	ENSP00000265724	502	623	1281	1.19e-28	125	62	59	4	48
unique_2585	974	1103	1113	ENSP00000265724	1144	1271	1281	4.54e-27	130	61	67	2	48
unique_2585	790	872	1113	ENSP00000265724	1052	1134	1281	5.90e-20	83	43	40	0	48
unique_2585	468	655	1113	ENSP00000265724	788	994	1281	9.35e-06	210	52	133	25	48
unique_2585	977	1113	1113	ENSP00000497274	1408	1540	1546	1.46e-15	140	48	82	10	19
unique_2585	790	869	1113	ENSP00000497274	1316	1395	1546	2.11e-08	80	26	54	0	19
unique_2585	988	1093	1113	ENSP00000497274	743	849	1546	5.75e-07	110	33	70	7	19
unique_2585	907	1094	1113	ENSP00000487081	445	622	860	1.34e-08	198	53	115	30	24
unique_2585	791	872	1113	ENSP00000487081	428	496	860	4.27e-04	82	24	45	13	24
unique_2587	211	347	415	ENSP00000398266	547	690	2016	0.004	147	40	94	13	33
unique_2602	108	327	1497	ENSP00000257290	595	826	1090	3.85e-06	244	59	149	36	15
unique_2602	486	552	1497	ENSP00000446490	330	395	461	0.008	70	23	40	7	4
unique_2629	89	138	282	ENSP00000334952	128	182	1322	0.004	56	23	26	7	18
unique_2644	969	1139	1381	ENSP00000403447	1653	1820	2004	1.13e-06	171	54	114	3	26
unique_2644	1032	1220	1381	ENSP00000403447	1586	1778	2004	3.47e-05	200	54	128	18	26
unique_2644	867	1107	1381	ENSP00000403447	1619	1823	2004	8.69e-05	243	67	136	40	26
unique_2657	370	805	1559	ENSP00000494050	44	493	600	6.06e-80	460	150	276	34	28
unique_2657	370	805	1559	ENSP00000495751	44	493	600	6.06e-80	460	150	276	34	28
unique_2657	370	805	1559	ENSP00000496171	44	493	600	6.06e-80	460	150	276	34	28
unique_2657	370	805	1559	ENSP00000494997	44	493	600	6.06e-80	460	150	276	34	28
unique_2657	370	805	1559	ENSP00000494136	44	493	600	6.06e-80	460	150	276	34	28
unique_2657	370	805	1559	ENSP00000494778	44	493	600	6.06e-80	460	150	276	34	28
unique_2657	370	805	1559	ENSP00000494191	44	493	600	6.06e-80	460	150	276	34	28
unique_2688	1148	1699	2662	ENSP00000434228	1248	1835	2040	1.33e-04	630	167	343	120	22
unique_2688	1184	1721	2662	ENSP00000434228	1407	1930	2040	0.007	571	130	361	80	22
unique_2688	1148	1699	2662	ENSP00000437073	1248	1835	2055	1.89e-04	630	167	343	120	25
unique_2688	1184	1806	2662	ENSP00000437073	1407	2022	2055	0.003	666	151	422	93	25
unique_2695	1043	1216	1433	ENSP00000403447	1631	1790	2004	4.18e-12	174	65	95	14	20
unique_2695	1110	1328	1433	ENSP00000403447	1619	1819	2004	1.19e-07	223	68	129	26	20
unique_2695	1347	1384	1433	ENSP00000356018	1468	1499	2040	3.81e-05	38	18	14	6	4
unique_2695	1343	1399	1433	ENSP00000356018	1011	1061	2040	2.54e-04	57	18	33	6	4
unique_2695	1343	1399	1433	ENSP00000356018	561	611	2040	3.38e-04	57	18	33	6	4
unique_2695	1343	1384	1433	ENSP00000356018	111	146	2040	0.004	42	15	21	6	4
unique_2718	221	334	1742	ENSP00000341325	1069	1184	1352	6.10e-06	116	28	86	2	7
unique_2718	297	333	1742	ENSP00000446490	299	335	461	1.06e-04	37	17	20	0	2
unique_2718	213	332	1742	ENSP00000377291	237	363	683	1.60e-04	127	35	85	7	7
unique_2718	212	360	1742	ENSP00000390477	231	386	477	0.002	163	39	103	21	9
unique_2726	58	370	2020	ENSP00000377291	204	552	683	8.41e-30	363	110	189	64	15
unique_2726	70	325	2020	ENSP00000446490	192	455	461	1.03e-27	270	85	165	20	13
unique_2726	69	330	2020	ENSP00000341325	1038	1298	1352	5.63e-14	277	71	175	31	13
unique_2726	61	252	2020	ENSP00000390477	204	413	477	2.68e-12	214	60	128	26	10
unique_2726	69	254	2020	ENSP00000363702	208	418	531	3.09e-11	213	55	129	29	9
unique_2726	152	324	2020	ENSP00000257290	790	953	1090	2.12e-07	180	46	111	23	9
unique_2738	596	665	685	ENSP00000287169	105	177	716	1.27e-12	73	23	47	3	10
unique_2771	213	463	558	ENSP00000446490	151	383	461	6.51e-06	263	65	156	42	45
unique_2771	372	461	558	ENSP00000257290	796	889	1090	1.70e-04	96	27	61	8	16
unique_2771	246	460	558	ENSP00000390477	206	413	477	2.90e-04	239	57	127	55	39
unique_2772	158	408	503	ENSP00000446490	151	383	461	4.85e-06	262	63	159	40	50
unique_2772	248	422	503	ENSP00000257290	711	904	1090	8.98e-05	205	52	112	41	35
unique_2772	335	405	503	ENSP00000390477	331	413	477	0.001	86	25	43	18	14
unique_2809	83	276	323	ENSP00000257290	773	954	1090	1.96e-07	199	50	127	22	60
unique_2809	11	208	323	ENSP00000446490	189	383	461	4.21e-06	207	52	134	21	61
unique_2809	12	213	323	ENSP00000341325	1037	1240	1352	1.58e-04	212	50	144	18	63
unique_2810	678	977	2568	ENSP00000351554	317	608	725	7.44e-07	308	73	211	24	17
unique_2810	577	1020	2568	ENSP00000351554	91	507	725	8.05e-06	457	92	312	53	17
unique_2810	599	1012	2568	ENSP00000435932	1432	1939	2003	0.003	525	135	262	128	16
unique_2810	754	981	2568	ENSP00000437073	1737	1952	2055	0.008	242	63	139	40	9
unique_2813	121	516	530	ENSP00000381634	59	477	488	1.03e-06	431	90	294	47	75
unique_2828	568	933	934	ENSP00000257290	631	956	1090	2.87e-21	381	102	209	70	39
unique_2828	742	860	934	ENSP00000446490	283	382	461	1.26e-14	119	42	58	19	13
unique_2828	722	934	934	ENSP00000341325	1111	1299	1352	2.36e-14	213	61	128	24	23
unique_2828	721	862	934	ENSP00000377291	290	421	683	5.06e-08	145	47	82	16	27
unique_2828	522	627	934	ENSP00000377291	201	301	683	6.34e-04	108	30	69	9	27
unique_2828	743	917	934	ENSP00000363702	297	491	531	7.56e-08	208	52	110	46	19
unique_2828	508	628	934	ENSP00000390477	189	296	477	1.87e-05	126	36	67	23	28
unique_2828	749	889	934	ENSP00000390477	306	456	477	3.86e-05	167	47	78	42	28
unique_2848	302	478	1542	ENSP00000446490	228	393	461	1.21e-12	186	51	106	29	11
unique_2848	300	479	1542	ENSP00000341325	1072	1245	1352	3.37e-08	191	55	108	28	12
unique_2848	302	411	1542	ENSP00000377291	254	364	683	8.40e-07	116	33	72	11	7
unique_2848	333	433	1542	ENSP00000363702	276	388	531	3.25e-06	119	39	56	24	7
unique_2848	364	471	1542	ENSP00000257290	800	897	1090	1.15e-04	114	34	58	22	7
unique_2848	298	546	1542	ENSP00000390477	238	472	477	2.39e-04	273	70	141	62	16
unique_2870	1095	1223	1598	ENSP00000403447	1637	1739	2004	1.25e-05	131	39	62	30	8
unique_2870	1056	1226	1598	ENSP00000459962	131	293	840	0.005	178	52	104	22	11
unique_2870	1459	1569	1598	ENSP00000346845	220	333	899	0.006	114	27	84	3	7
unique_2870	1459	1569	1598	ENSP00000344972	220	333	899	0.006	114	27	84	3	7
unique_2870	1459	1569	1598	ENSP00000369207	234	347	1002	0.006	114	27	84	3	7
unique_2876	667	1085	1230	ENSP00000444542	65	498	562	2.71e-89	450	195	208	47	34
unique_2889	1	517	525	ENSP00000478255	162	626	1281	2.69e-43	534	148	300	86	98
unique_2889	275	517	525	ENSP00000478255	1031	1271	1281	7.59e-41	247	85	152	10	98
unique_2889	1	517	525	ENSP00000265724	162	626	1281	2.69e-43	534	148	300	86	98
unique_2889	275	517	525	ENSP00000265724	1031	1271	1281	7.59e-41	247	85	152	10	98
unique_2889	157	507	525	ENSP00000497274	1180	1523	1546	3.21e-29	369	101	225	43	69
unique_2889	300	516	525	ENSP00000497274	657	859	1546	3.51e-19	220	64	136	20	69
unique_2889	295	508	525	ENSP00000487081	426	623	860	5.89e-19	215	63	134	18	41
unique_2896	71	152	852	ENSP00000381204	46	138	209	5.59e-05	93	22	60	11	10
unique_2898	50	117	133	ENSP00000247207	289	365	640	0.005	81	26	38	17	51
unique_2923	2343	2472	2492	ENSP00000384229	700	815	821	2.13e-04	131	39	76	16	5
unique_2933	159	299	470	ENSP00000287169	106	219	716	3.33e-19	141	50	64	27	30
unique_2942	149	375	975	ENSP00000487081	413	615	860	1.46e-12	231	62	137	32	23
unique_2942	166	369	975	ENSP00000478255	409	610	1281	3.32e-09	218	57	131	30	28
unique_2942	121	390	975	ENSP00000478255	1004	1267	1281	5.58e-08	295	81	158	56	28
unique_2942	166	369	975	ENSP00000265724	409	610	1281	3.32e-09	218	57	131	30	28
unique_2942	121	390	975	ENSP00000265724	1004	1267	1281	5.58e-08	295	81	158	56	28
unique_2942	150	388	975	ENSP00000497274	641	853	1546	8.26e-06	246	60	146	40	25
unique_2978	819	960	1007	ENSP00000341325	1109	1251	1352	5.04e-06	155	46	84	25	14
unique_2978	751	938	1007	ENSP00000390477	213	413	477	2.86e-04	220	54	115	51	19
unique_2978	826	938	1007	ENSP00000257290	773	888	1090	3.76e-04	118	30	81	7	11
unique_3005	126	267	1872	ENSP00000361682	613	764	811	7.23e-07	169	48	77	44	8
unique_3005	164	288	1872	ENSP00000329380	95	220	653	8.38e-05	131	43	77	11	7
unique_3005	161	274	1872	ENSP00000329380	70	157	653	0.003	116	36	50	30	7
unique_3005	129	269	1872	ENSP00000216241	160	312	763	5.23e-04	174	47	73	54	8
unique_3046	87	164	240	ENSP00000346845	232	336	899	3.73e-04	105	30	48	27	33
unique_3046	87	164	240	ENSP00000344972	232	336	899	3.73e-04	105	30	48	27	33
unique_3046	87	164	240	ENSP00000369207	246	350	1002	4.56e-04	105	30	48	27	33
unique_3046	87	164	240	ENSP00000353421	240	344	996	6.17e-04	105	30	48	27	33
unique_3051	252	472	553	ENSP00000446490	187	377	461	0.006	232	51	129	52	40
unique_3080	1482	1566	2779	ENSP00000346845	236	322	899	0.002	90	26	56	8	3
unique_3080	1482	1566	2779	ENSP00000344972	236	322	899	0.002	90	26	56	8	3
unique_3080	1475	1569	2779	ENSP00000381204	40	135	209	0.003	96	25	70	1	3
unique_3099	2152	2339	4919	ENSP00000274938	638	828	994	1.92e-06	206	62	111	33	22
unique_3099	1594	1702	4919	ENSP00000274938	639	729	994	5.32e-06	109	38	53	18	22
unique_3099	1531	1700	4919	ENSP00000274938	639	783	994	3.66e-05	176	49	90	37	22
unique_3099	2938	3143	4919	ENSP00000274938	611	799	994	9.90e-05	217	63	115	39	22
unique_3099	2187	2281	4919	ENSP00000274938	621	714	994	3.09e-04	98	36	55	7	22
unique_3099	1061	1264	4919	ENSP00000274938	634	830	994	4.15e-04	223	63	115	45	22
unique_3099	2564	2685	4919	ENSP00000274938	632	729	994	0.004	124	36	60	28	22
unique_3099	1828	2013	4919	ENSP00000274938	633	783	994	0.008	189	52	96	41	22
unique_3099	3975	4568	4919	ENSP00000437073	1415	1982	2055	8.57e-04	618	136	408	74	12
unique_3099	4595	4697	4919	ENSP00000351554	291	397	725	0.005	112	29	69	14	2
unique_3100	687	872	993	ENSP00000341325	1037	1232	1352	1.69e-13	200	58	124	18	19
unique_3100	689	874	993	ENSP00000446490	192	383	461	5.10e-13	198	58	122	18	19
unique_3100	793	878	993	ENSP00000257290	805	896	1090	6.55e-11	92	33	53	6	9
unique_3100	689	874	993	ENSP00000377291	218	420	683	5.68e-09	205	54	130	21	19
unique_3100	688	850	993	ENSP00000390477	212	386	477	3.00e-07	178	47	113	18	16
unique_3100	675	852	993	ENSP00000363702	195	390	531	5.14e-06	209	49	116	44	18
unique_3129	80	283	566	ENSP00000446490	187	390	461	8.00e-11	211	49	148	14	36
unique_3129	51	271	566	ENSP00000390477	178	411	477	5.96e-09	251	65	139	47	39
unique_3129	83	280	566	ENSP00000341325	1037	1239	1352	8.53e-08	212	59	130	23	35
unique_3129	85	293	566	ENSP00000377291	218	438	683	1.87e-05	232	55	143	34	37
unique_3129	180	282	566	ENSP00000257290	794	898	1090	8.89e-05	108	28	72	8	37
unique_3129	76	179	566	ENSP00000257290	590	696	1090	2.44e-04	113	31	67	15	37
unique_3154	754	854	1157	ENSP00000446490	297	397	461	2.07e-11	104	34	64	6	9
unique_3154	744	892	1157	ENSP00000257290	794	942	1090	2.15e-06	154	38	106	10	13
unique_3154	720	844	1157	ENSP00000341325	1111	1239	1352	5.21e-05	132	36	86	10	11
unique_3154	764	838	1157	ENSP00000363702	329	417	531	7.28e-04	92	27	45	20	6
unique_3156	149	235	782	ENSP00000446490	299	385	461	5.37e-08	90	32	52	6	11
unique_3156	124	236	782	ENSP00000257290	781	896	1090	3.44e-07	123	38	68	17	14
unique_3156	93	244	782	ENSP00000341325	1086	1247	1352	5.06e-04	164	44	106	14	19
unique_3160	80	283	536	ENSP00000446490	191	396	461	4.36e-16	211	60	139	12	38
unique_3160	79	274	536	ENSP00000341325	1037	1239	1352	2.16e-12	207	58	134	15	37
unique_3160	181	322	536	ENSP00000257290	801	942	1090	1.26e-09	148	44	92	12	26
unique_3160	81	265	536	ENSP00000390477	213	411	477	7.00e-09	211	55	118	38	35
unique_3160	73	247	536	ENSP00000363702	201	388	531	3.33e-08	202	56	105	41	33
unique_3160	80	270	536	ENSP00000377291	217	420	683	6.64e-07	209	50	136	23	36
unique_3209	2280	2388	2576	ENSP00000384229	724	820	821	2.62e-05	109	30	67	12	8
unique_3209	2310	2400	2576	ENSP00000384229	729	820	821	4.78e-05	95	33	55	7	8
unique_3209	1089	1165	2576	ENSP00000384229	724	806	821	1.72e-04	85	29	46	10	8
unique_3209	1090	1161	2576	ENSP00000384229	747	820	821	8.55e-04	76	26	44	6	8
unique_3209	2306	2419	2576	ENSP00000384229	698	820	821	0.003	125	35	77	13	8
unique_3209	1126	1180	2576	ENSP00000346845	256	326	899	0.002	71	25	30	16	2
unique_3209	1126	1180	2576	ENSP00000344972	256	326	899	0.002	71	25	30	16	2
unique_3209	1126	1180	2576	ENSP00000369207	270	340	1002	0.002	71	25	30	16	2
unique_3209	1126	1180	2576	ENSP00000353421	264	334	996	0.003	71	25	30	16	2
unique_3250	5076	5228	7564	ENSP00000369207	234	390	1002	0.008	157	36	117	4	2
unique_3250	5076	5228	7564	ENSP00000346845	220	376	899	0.009	157	36	117	4	2
unique_3250	5076	5228	7564	ENSP00000344972	220	376	899	0.009	157	36	117	4	2
unique_3256	40	240	575	ENSP00000341325	1037	1240	1352	6.05e-08	209	50	146	13	35
unique_3256	143	235	575	ENSP00000446490	299	383	461	9.76e-05	93	27	58	8	16
unique_3256	132	188	575	ENSP00000257290	795	848	1090	0.003	57	17	37	3	10
unique_3259	2741	2841	3568	ENSP00000446490	296	394	461	4.38e-10	104	39	57	8	3
unique_3259	2653	2829	3568	ENSP00000377291	247	418	683	5.87e-08	188	52	109	27	5
unique_3259	2658	2878	3568	ENSP00000341325	1075	1289	1352	1.03e-07	236	61	139	36	6
unique_3259	2711	2893	3568	ENSP00000257290	775	965	1090	1.05e-06	203	50	121	32	5
unique_3259	2728	2824	3568	ENSP00000390477	299	409	477	1.37e-05	111	36	61	14	3
unique_3259	2740	2824	3568	ENSP00000363702	308	412	531	1.70e-04	115	32	43	40	2
unique_3263	753	1147	1564	ENSP00000263980	136	517	816	7.80e-44	401	126	250	25	25
unique_3287	1538	1731	2132	ENSP00000341325	1039	1239	1352	2.16e-14	207	64	124	19	9
unique_3287	1535	1727	2132	ENSP00000446490	189	383	461	4.43e-11	201	58	129	14	9
unique_3287	1537	1728	2132	ENSP00000377291	217	421	683	4.95e-11	214	56	127	31	9
unique_3287	1533	1742	2132	ENSP00000363702	204	446	531	1.02e-07	255	66	132	57	10
unique_3287	1525	1726	2132	ENSP00000390477	200	415	477	1.88e-07	232	61	125	46	9
unique_3287	79	178	2132	ENSP00000454065	464	560	1198	2.76e-05	100	28	69	3	5
unique_3287	1635	1777	2132	ENSP00000257290	792	940	1090	2.86e-05	159	38	95	26	7
unique_3288	97	231	339	ENSP00000274938	28	155	994	1.27e-16	137	51	75	11	61
unique_3288	54	228	339	ENSP00000274938	29	198	994	3.78e-13	181	59	105	17	61
unique_3288	55	217	339	ENSP00000274938	237	386	994	8.35e-11	165	57	91	17	61
unique_3288	26	219	339	ENSP00000274938	86	308	994	9.21e-11	237	63	117	57	61
unique_3288	26	85	339	ENSP00000274938	332	383	994	0.006	60	21	31	8	61
unique_3288	18	178	339	ENSP00000373539	1438	1591	2552	1.12e-12	164	56	95	13	72
unique_3288	71	222	339	ENSP00000373539	840	990	2552	2.25e-11	156	46	101	9	72
unique_3288	70	222	339	ENSP00000373539	206	358	2552	5.67e-08	161	52	93	16	72
unique_3288	83	178	339	ENSP00000373539	2067	2160	2552	1.24e-06	99	32	59	8	72
unique_3288	109	262	339	ENSP00000373539	837	981	2552	1.83e-05	158	44	97	17	72
unique_3288	35	134	339	ENSP00000373539	895	989	2552	0.007	102	30	63	9	72
unique_3288	108	223	339	ENSP00000373539	2013	2119	2552	0.010	118	32	73	13	72
unique_3288	2	221	339	ENSP00000403447	308	508	2004	2.62e-11	232	68	121	43	78
unique_3288	26	220	339	ENSP00000403447	490	685	2004	5.02e-11	220	64	107	49	78
unique_3288	22	220	339	ENSP00000403447	778	1000	2004	2.15e-09	236	64	122	50	78
unique_3288	21	220	339	ENSP00000403447	166	387	2004	2.78e-07	239	68	115	56	78
unique_3288	22	238	339	ENSP00000403447	524	755	2004	6.00e-07	254	73	122	59	78
unique_3288	21	220	339	ENSP00000403447	561	761	2004	6.25e-06	222	57	122	43	78
unique_3288	33	174	339	ENSP00000403447	101	225	2004	6.36e-06	147	42	78	27	78
unique_3288	4	221	339	ENSP00000403447	728	925	2004	6.59e-06	231	62	123	46	78
unique_3288	27	265	339	ENSP00000403447	135	345	2004	2.28e-05	247	64	139	44	78
unique_3288	15	241	339	ENSP00000403447	30	252	2004	1.85e-04	238	62	150	26	78
unique_3288	33	192	339	ENSP00000366307	306	448	576	9.40e-06	161	43	99	19	59
unique_3288	20	218	339	ENSP00000366307	209	394	576	0.003	205	56	124	25	59
unique_3288	43	98	339	ENSP00000366307	428	479	576	0.006	58	22	28	8	59
unique_3288	102	229	339	ENSP00000308117	235	352	758	0.002	132	39	75	18	38
unique_3288	125	186	339	ENSP00000360763	123	179	274	0.003	64	24	31	9	18
unique_3294	150	239	806	ENSP00000341325	1110	1184	1352	1.26e-05	90	26	49	15	11
unique_3294	155	250	806	ENSP00000257290	769	854	1090	3.43e-05	99	29	54	16	12
unique_3294	187	237	806	ENSP00000446490	297	334	461	0.003	51	18	20	13	6
unique_3322	316	426	6072	ENSP00000384229	723	818	821	1.26e-07	111	36	60	15	2
unique_3322	341	447	6072	ENSP00000384229	725	816	821	1.44e-04	110	37	52	21	2
unique_3322	332	447	6072	ENSP00000346845	191	333	899	2.92e-06	143	41	75	27	2
unique_3322	326	437	6072	ENSP00000346845	221	346	899	3.99e-06	127	39	72	16	2
unique_3322	332	447	6072	ENSP00000344972	191	333	899	2.92e-06	143	41	75	27	2
unique_3322	326	437	6072	ENSP00000344972	221	346	899	3.99e-06	127	39	72	16	2
unique_3322	332	447	6072	ENSP00000369207	205	347	1002	3.55e-06	143	41	75	27	2
unique_3322	326	437	6072	ENSP00000369207	235	360	1002	4.69e-06	127	39	72	16	2
unique_3322	332	447	6072	ENSP00000353421	199	341	996	4.80e-06	143	41	75	27	2
unique_3322	326	437	6072	ENSP00000353421	229	354	996	6.08e-06	127	39	72	16	2
unique_3363	108	188	385	ENSP00000446490	298	380	461	7.65e-12	84	34	46	4	21
unique_3363	99	191	385	ENSP00000257290	795	891	1090	2.28e-10	100	32	58	10	24
unique_3363	2	244	385	ENSP00000341325	1073	1284	1352	8.67e-10	253	57	145	51	63
unique_3363	96	188	385	ENSP00000390477	302	413	477	1.16e-08	115	37	53	25	24
unique_3363	108	188	385	ENSP00000363702	311	416	531	1.93e-08	106	32	49	25	21
unique_3363	8	187	385	ENSP00000377291	251	416	683	3.21e-06	194	47	105	42	47
unique_3369	1265	1441	5298	ENSP00000274938	639	782	994	2.39e-05	182	49	90	43	30
unique_3369	2165	2259	5298	ENSP00000274938	639	729	994	5.78e-05	99	36	51	12	30
unique_3369	1658	1822	5298	ENSP00000274938	572	772	994	6.56e-05	210	59	97	54	30
unique_3369	4006	4140	5298	ENSP00000274938	630	790	994	8.66e-05	162	47	87	28	30
unique_3369	2540	2701	5298	ENSP00000274938	639	784	994	9.11e-05	169	45	94	30	30
unique_3369	4094	4262	5298	ENSP00000274938	633	793	994	1.20e-04	185	51	94	40	30
unique_3369	3526	3706	5298	ENSP00000274938	615	782	994	1.32e-04	195	55	99	41	30
unique_3369	2594	2767	5298	ENSP00000274938	639	798	994	2.99e-04	178	50	106	22	30
unique_3369	4098	4260	5298	ENSP00000274938	623	752	994	3.66e-04	164	50	79	35	30
unique_3369	3597	3729	5298	ENSP00000274938	639	754	994	7.00e-04	144	41	64	39	30
unique_3369	2007	2200	5298	ENSP00000274938	634	784	994	0.003	194	53	98	43	30
unique_3369	1453	1550	5298	ENSP00000274938	616	729	994	0.006	121	35	56	30	30
unique_3369	1803	1993	5298	ENSP00000274938	623	800	994	0.007	203	52	114	37	30
unique_3369	2666	2795	5298	ENSP00000274938	639	772	994	0.009	139	40	85	14	30
unique_3369	1343	1503	5298	ENSP00000274938	627	772	994	0.010	168	52	87	29	30
unique_3372	16	54	265	ENSP00000369207	101	139	1002	0.006	39	16	23	0	15
unique_3372	16	54	265	ENSP00000346845	87	125	899	0.006	39	16	23	0	15
unique_3372	16	54	265	ENSP00000344972	87	125	899	0.006	39	16	23	0	15
unique_3372	16	54	265	ENSP00000353421	95	133	996	0.006	39	16	23	0	15
unique_3390	10	70	228	ENSP00000357145	127	194	322	0.001	68	25	36	7	27
unique_3402	572	732	782	ENSP00000478255	409	587	1281	9.33e-12	179	57	104	18	51
unique_3402	206	408	782	ENSP00000478255	408	587	1281	1.40e-06	219	53	111	55	51
unique_3402	678	732	782	ENSP00000478255	1176	1232	1281	2.72e-06	57	24	31	2	51
unique_3402	213	443	782	ENSP00000478255	1058	1275	1281	7.59e-06	257	61	131	65	51
unique_3402	572	732	782	ENSP00000265724	409	587	1281	9.33e-12	179	57	104	18	51
unique_3402	206	408	782	ENSP00000265724	408	587	1281	1.40e-06	219	53	111	55	51
unique_3402	678	732	782	ENSP00000265724	1176	1232	1281	2.72e-06	57	24	31	2	51
unique_3402	213	443	782	ENSP00000265724	1058	1275	1281	7.59e-06	257	61	131	65	51
unique_3402	532	737	782	ENSP00000497274	621	825	1546	1.58e-06	225	56	130	39	53
unique_3402	210	416	782	ENSP00000497274	656	828	1546	5.92e-04	210	52	118	40	53
unique_3402	573	709	782	ENSP00000487081	428	566	860	2.96e-06	151	43	82	26	27
unique_3402	339	413	782	ENSP00000487081	533	597	860	2.98e-05	75	26	39	10	27
unique_3414	60	163	176	ENSP00000454065	465	570	1198	1.96e-06	107	26	77	4	59
unique_3427	157	290	1063	ENSP00000377291	309	435	683	0.004	139	37	85	17	13
unique_3431	159	321	492	ENSP00000363702	268	445	531	2.82e-12	187	52	102	33	33
unique_3431	199	346	492	ENSP00000257290	797	940	1090	4.46e-10	155	42	95	18	30
unique_3431	205	298	492	ENSP00000446490	296	386	461	4.75e-10	97	37	51	9	19
unique_3431	161	298	492	ENSP00000390477	268	419	477	1.12e-07	158	43	89	26	28
unique_3431	199	293	492	ENSP00000341325	1138	1232	1352	4.22e-07	101	30	59	12	19
unique_3431	172	308	492	ENSP00000377291	286	433	683	5.99e-07	152	43	90	19	28
unique_3432	56	259	347	ENSP00000274938	28	233	994	1.83e-11	217	59	134	24	65
unique_3432	35	217	347	ENSP00000274938	92	304	994	5.52e-09	226	66	104	56	65
unique_3432	105	216	347	ENSP00000274938	240	343	994	2.49e-05	113	38	65	10	65
unique_3432	34	178	347	ENSP00000403447	495	620	2004	6.66e-10	148	42	81	25	57
unique_3432	36	223	347	ENSP00000403447	339	508	2004	4.82e-09	194	53	111	30	57
unique_3432	38	222	347	ENSP00000403447	180	387	2004	2.68e-07	230	66	97	67	57
unique_3432	76	178	347	ENSP00000403447	781	875	2004	4.07e-07	103	32	63	8	57
unique_3432	38	232	347	ENSP00000403447	51	241	2004	1.09e-06	205	51	130	24	57
unique_3432	76	223	347	ENSP00000403447	906	1041	2004	2.74e-06	151	40	93	18	57
unique_3432	120	178	347	ENSP00000403447	745	798	2004	6.27e-04	59	22	32	5	57
unique_3432	74	224	347	ENSP00000373539	840	990	2552	3.22e-07	157	47	98	12	68
unique_3432	79	224	347	ENSP00000373539	1449	1592	2552	6.57e-07	149	43	98	8	68
unique_3432	28	138	347	ENSP00000373539	1488	1592	2552	8.91e-06	119	39	58	22	68
unique_3432	112	254	347	ENSP00000373539	2055	2188	2552	1.28e-05	150	51	76	23	68
unique_3432	139	263	347	ENSP00000373539	1421	1540	2552	5.31e-05	130	41	74	15	68
unique_3432	122	264	347	ENSP00000373539	846	981	2552	3.56e-04	152	46	81	25	68
unique_3432	170	264	347	ENSP00000373539	791	896	2552	5.25e-04	113	36	52	25	68
unique_3432	33	177	347	ENSP00000373539	217	354	2552	8.23e-04	156	49	78	29	68
unique_3432	28	138	347	ENSP00000373539	885	990	2552	0.009	116	33	68	15	68
unique_3432	77	216	347	ENSP00000366307	256	390	576	4.38e-07	144	41	90	13	52
unique_3432	36	216	347	ENSP00000366307	306	466	576	6.45e-07	182	45	115	22	52
unique_3432	128	188	347	ENSP00000360763	123	179	274	2.00e-05	62	23	33	6	18
unique_3432	19	94	347	ENSP00000308117	275	343	758	0.003	76	24	45	7	22
unique_3433	69	283	400	ENSP00000390477	198	425	477	4.18e-13	239	66	138	35	54
unique_3433	85	274	400	ENSP00000446490	192	383	461	1.33e-12	197	51	134	12	48
unique_3433	83	278	400	ENSP00000341325	1037	1239	1352	2.42e-09	208	50	141	17	49
unique_3433	82	272	400	ENSP00000363702	206	417	531	2.43e-08	221	60	122	39	48
unique_3433	179	287	400	ENSP00000257290	795	906	1090	5.29e-06	116	33	72	11	27
unique_3435	1918	1989	2014	ENSP00000341325	1219	1289	1352	1.28e-04	73	25	45	3	4
unique_3437	12	237	404	ENSP00000341325	1015	1244	1352	1.70e-10	243	64	149	30	56
unique_3437	29	228	404	ENSP00000446490	189	383	461	2.61e-08	206	47	142	17	50
unique_3437	128	276	404	ENSP00000257290	790	963	1090	7.17e-07	179	44	100	35	61
unique_3437	28	126	404	ENSP00000257290	595	690	1090	1.67e-04	101	32	62	7	61
unique_3437	10	223	404	ENSP00000390477	191	411	477	2.75e-06	238	59	138	41	53
unique_3437	32	181	404	ENSP00000377291	218	362	683	3.32e-05	165	43	87	35	37
unique_3449	150	221	3027	ENSP00000377291	268	346	683	0.002	79	26	46	7	2
unique_3458	59	128	1010	ENSP00000316029	1464	1533	2542	0.009	70	23	47	0	7
unique_3466	1042	1163	1367	ENSP00000361682	641	766	811	7.53e-06	126	40	82	4	9
unique_3487	52	245	581	ENSP00000446490	188	383	461	9.25e-18	212	63	115	34	33
unique_3487	54	249	581	ENSP00000341325	1037	1238	1352	8.19e-17	207	58	133	16	34
unique_3487	37	240	581	ENSP00000390477	197	411	477	9.83e-15	230	65	124	41	35
unique_3487	48	249	581	ENSP00000363702	201	430	531	8.99e-13	240	64	128	48	35
unique_3487	39	246	581	ENSP00000377291	205	421	683	1.04e-09	231	56	138	37	36
unique_3487	148	249	581	ENSP00000257290	793	895	1090	8.52e-07	106	31	68	7	32
unique_3487	54	137	581	ENSP00000257290	597	684	1090	0.003	91	25	56	10	32
unique_3487	448	575	581	ENSP00000454065	447	570	1198	0.001	138	35	79	24	22
unique_3496	63	266	293	ENSP00000403447	1634	1840	2004	1.09e-09	220	72	119	29	71
unique_3496	153	208	293	ENSP00000403447	1633	1688	2004	0.001	56	21	35	0	71
unique_3496	60	152	293	ENSP00000403447	1731	1824	2004	0.002	95	33	59	3	71
unique_3521	46	106	150	ENSP00000455374	125	173	651	0.002	61	23	26	12	41
unique_3571	574	700	942	ENSP00000287169	53	169	716	2.20e-19	128	45	71	12	13
unique_3596	218	512	609	ENSP00000477768	161	443	653	4.76e-12	322	79	177	66	48
unique_3607	446	800	2287	ENSP00000263980	156	498	816	7.23e-18	383	91	224	68	16
unique_3614	70	269	542	ENSP00000446490	192	383	461	3.91e-09	208	57	127	24	37
unique_3614	68	272	542	ENSP00000341325	1037	1237	1352	3.67e-05	224	55	127	42	38
unique_3614	69	267	542	ENSP00000363702	208	417	531	0.003	224	54	131	39	37
unique_3623	861	1130	1241	ENSP00000477768	191	453	653	7.75e-12	302	70	161	71	22
unique_3625	72	242	571	ENSP00000381634	1	150	488	1.83e-05	172	43	106	23	30
unique_3628	259	322	752	ENSP00000381204	67	131	209	0.006	66	19	44	3	9
unique_3661	131	286	493	ENSP00000341325	1139	1287	1352	7.49e-08	158	39	108	11	32
unique_3661	86	227	493	ENSP00000446490	243	385	461	2.30e-07	147	40	98	9	29
unique_3661	146	220	493	ENSP00000363702	328	414	531	2.67e-05	87	27	48	12	15
unique_3661	134	283	493	ENSP00000257290	801	942	1090	5.09e-05	154	32	106	16	30
unique_3661	99	220	493	ENSP00000390477	276	411	477	7.32e-05	139	37	82	20	25
unique_3662	370	596	1213	ENSP00000357156	149	347	348	2.79e-19	228	65	133	30	20
unique_3662	370	611	1213	ENSP00000357156	35	252	348	3.27e-10	252	66	142	44	20
unique_3704	440	543	630	ENSP00000446490	282	384	461	4.71e-07	110	34	63	13	17
unique_3704	461	545	630	ENSP00000363702	325	425	531	1.20e-04	101	29	56	16	13
unique_3704	441	540	630	ENSP00000257290	790	889	1090	3.13e-04	110	30	60	20	16
unique_3704	464	537	630	ENSP00000390477	330	411	477	8.24e-04	82	24	50	8	12
unique_3704	411	507	630	ENSP00000377291	277	391	683	0.001	117	32	63	22	15
unique_3726	383	454	2495	ENSP00000384229	739	818	821	0.002	80	23	49	8	3
unique_3748	8	84	533	ENSP00000398266	1235	1316	2016	4.38e-04	82	28	49	5	14
unique_3759	367	525	540	ENSP00000350699	143	296	313	4.65e-31	159	62	92	5	29
unique_3777	133	333	603	ENSP00000446490	191	396	461	4.16e-18	209	62	136	11	33
unique_3777	132	324	603	ENSP00000341325	1037	1239	1352	1.20e-08	208	54	134	20	32
unique_3777	134	315	603	ENSP00000390477	213	411	477	8.51e-07	210	58	113	39	30
unique_3777	231	370	603	ENSP00000257290	801	940	1090	3.10e-06	146	40	94	12	23
unique_3777	449	537	603	ENSP00000454065	444	534	1198	1.87e-05	91	27	62	2	15
unique_3777	130	320	603	ENSP00000377291	214	420	683	2.61e-05	212	53	133	26	32
unique_3777	134	400	603	ENSP00000363702	209	529	531	1.42e-04	331	76	181	74	44
unique_3785	1139	1501	2594	ENSP00000435932	1252	1627	2003	8.45e-04	392	100	247	45	14
unique_3829	1040	1233	1476	ENSP00000446490	190	383	461	5.01e-19	199	57	132	10	13
unique_3829	1040	1232	1476	ENSP00000341325	1037	1233	1352	3.10e-13	204	54	132	18	13
unique_3829	1144	1284	1476	ENSP00000257290	801	942	1090	7.28e-10	151	41	91	19	16
unique_3829	1034	1123	1476	ENSP00000257290	591	686	1090	0.008	98	27	61	10	16
unique_3829	1029	1246	1476	ENSP00000390477	200	427	477	2.91e-09	242	63	141	38	15
unique_3829	1414	1474	1476	ENSP00000454065	468	527	1198	3.14e-07	61	27	33	1	4
unique_3829	1141	1246	1476	ENSP00000363702	304	433	531	1.42e-04	133	33	70	30	7
unique_3839	658	898	1149	ENSP00000435932	1379	1617	2003	0.002	261	67	152	42	21
unique_3839	658	915	1149	ENSP00000434228	1379	1643	2040	0.008	282	75	166	41	22
unique_3839	658	915	1149	ENSP00000437073	1379	1643	2055	0.009	282	75	166	41	22
unique_3841	18	163	168	ENSP00000454065	398	527	1198	8.92e-08	167	42	67	58	87
unique_3846	153	347	662	ENSP00000503894	47	226	574	7.06e-05	201	44	130	27	29
unique_3846	153	347	662	ENSP00000396460	47	226	574	7.06e-05	201	44	130	27	29
unique_3878	62	192	205	ENSP00000390477	330	473	477	4.98e-06	148	44	83	21	64
unique_3878	52	137	205	ENSP00000446490	296	386	461	1.51e-04	93	27	57	9	42
unique_3878	59	132	205	ENSP00000363702	325	417	531	2.12e-04	93	27	47	19	36
unique_3878	50	133	205	ENSP00000257290	801	890	1090	0.010	91	21	62	8	41
unique_3883	141	221	281	ENSP00000361682	661	744	811	0.005	88	30	47	11	29
unique_3932	151	208	296	ENSP00000454065	207	277	1198	0.007	71	23	35	13	20
unique_3943	186	430	512	ENSP00000477768	188	432	653	7.22e-11	273	72	145	56	48
unique_3951	196	626	1089	ENSP00000324173	30	421	655	4.70e-34	431	114	278	39	40
unique_3951	190	626	1089	ENSP00000247207	1	401	640	6.56e-33	445	117	276	52	40
unique_3970	1725	1805	3095	ENSP00000369207	270	347	1002	0.007	81	20	58	3	3
unique_3995	289	522	536	ENSP00000287169	53	270	716	9.53e-21	249	76	127	46	44
unique_4004	374	533	555	ENSP00000503894	401	552	574	2.84e-06	165	47	100	18	49
unique_4004	19	132	555	ENSP00000503894	33	149	574	4.37e-05	118	31	82	5	49
unique_4004	374	533	555	ENSP00000396460	401	552	574	2.84e-06	165	47	100	18	49
unique_4004	19	132	555	ENSP00000396460	33	149	574	4.37e-05	118	31	82	5	49
unique_4007	19	563	567	ENSP00000503894	33	552	574	1.05e-10	575	136	354	85	96
unique_4007	19	563	567	ENSP00000396460	33	552	574	1.05e-10	575	136	354	85	96
unique_4018	110	211	216	ENSP00000384229	725	819	821	4.79e-04	105	30	62	13	48
unique_4018	108	196	216	ENSP00000384229	741	819	821	0.001	89	26	53	10	48
unique_4070	128	570	683	ENSP00000274938	33	439	994	5.21e-19	462	127	261	74	65
unique_4070	147	569	683	ENSP00000403447	569	1041	2004	2.02e-10	512	129	255	128	64
unique_4070	135	292	683	ENSP00000403447	939	1083	2004	9.27e-09	162	51	90	21	64
unique_4070	146	523	683	ENSP00000403447	136	509	2004	1.19e-08	415	101	236	78	64
unique_4070	145	519	683	ENSP00000403447	745	1079	2004	1.24e-08	381	91	238	52	64
unique_4070	149	520	683	ENSP00000403447	337	722	2004	2.21e-04	425	91	242	92	64
unique_4070	138	288	683	ENSP00000366307	249	394	576	1.32e-04	166	50	81	35	54
unique_4070	318	537	683	ENSP00000366307	254	445	576	0.002	220	53	139	28	54
unique_4070	327	473	683	ENSP00000373539	833	986	2552	0.006	162	45	94	23	22
unique_4084	342	562	639	ENSP00000351554	195	405	725	0.003	225	50	157	18	35
unique_4094	75	207	318	ENSP00000448517	76	200	444	2.64e-04	137	36	85	16	42
unique_4094	75	207	318	ENSP00000447255	76	200	444	2.64e-04	137	36	85	16	42
unique_4096	1060	1474	1686	ENSP00000435932	1375	1801	2003	1.75e-09	449	126	267	56	35
unique_4096	1004	1462	1686	ENSP00000435932	1375	1863	2003	2.52e-06	504	129	315	60	35
unique_4096	885	1234	1686	ENSP00000435932	1475	1776	2003	1.37e-04	359	85	208	66	35
unique_4096	885	1275	1686	ENSP00000437073	1475	1895	2055	1.23e-05	434	105	273	56	37
unique_4096	983	1462	1686	ENSP00000437073	1407	1900	2055	1.68e-05	524	132	318	74	37
unique_4096	976	1451	1686	ENSP00000437073	1375	1931	2055	3.78e-04	567	134	332	101	37
unique_4096	838	1254	1686	ENSP00000437073	1578	1966	2055	4.11e-04	442	113	251	78	37
unique_4096	983	1462	1686	ENSP00000434228	1407	1900	2040	1.69e-05	524	132	318	74	37
unique_4096	838	1217	1686	ENSP00000434228	1578	1921	2040	9.26e-05	394	103	227	64	37
unique_4096	1163	1245	1686	ENSP00000421439	115	201	232	6.72e-04	87	24	59	4	5
unique_4143	66	126	193	ENSP00000429055	551	614	707	0.008	64	20	41	3	32
unique_4167	147	285	516	ENSP00000316228	45	186	400	0.009	158	43	80	35	27
unique_4171	155	259	393	ENSP00000410715	54	166	347	0.009	117	34	67	16	27
unique_4203	41	286	296	ENSP00000403447	117	440	2004	8.52e-08	328	84	158	86	86
unique_4203	39	292	296	ENSP00000403447	591	857	2004	6.82e-07	284	80	157	47	86
unique_4203	61	276	296	ENSP00000403447	868	1125	2004	3.13e-06	266	73	135	58	86
unique_4203	61	293	296	ENSP00000403447	103	369	2004	5.22e-06	278	75	147	56	86
unique_4203	39	278	296	ENSP00000403447	278	550	2004	1.66e-05	281	76	156	49	86
unique_4203	53	281	296	ENSP00000403447	669	933	2004	1.75e-04	267	72	155	40	86
unique_4203	42	234	296	ENSP00000403447	772	1007	2004	0.004	236	64	129	43	86
unique_4203	40	277	296	ENSP00000403447	440	689	2004	0.006	271	70	147	54	86
unique_4203	47	165	296	ENSP00000373539	1934	2076	2552	5.27e-07	146	46	70	30	70
unique_4203	189	277	296	ENSP00000373539	1949	2042	2552	0.001	99	35	49	15	70
unique_4203	61	173	296	ENSP00000386367	479	618	789	1.33e-05	144	49	60	35	38
unique_4203	61	173	296	ENSP00000283249	479	618	789	1.33e-05	144	49	60	35	38
unique_4203	128	174	296	ENSP00000354536	457	500	1295	1.91e-04	47	19	25	3	16
unique_4203	50	118	296	ENSP00000388694	568	646	802	1.93e-04	79	32	37	10	23
unique_4203	50	118	296	ENSP00000503546	568	646	799	1.94e-04	79	32	37	10	23
unique_4203	50	118	296	ENSP00000503916	568	646	799	1.94e-04	79	32	37	10	23
unique_4203	50	118	296	ENSP00000502979	568	646	820	1.98e-04	79	32	37	10	23
unique_4287	350	453	540	ENSP00000446490	282	384	461	5.56e-07	110	33	64	13	19
unique_4287	371	455	540	ENSP00000363702	325	425	531	6.48e-05	101	30	55	16	16
unique_4287	351	450	540	ENSP00000257290	790	889	1090	1.54e-04	110	31	59	20	19
unique_4287	321	417	540	ENSP00000377291	277	391	683	8.74e-04	117	33	62	22	18
unique_4287	374	447	540	ENSP00000390477	330	411	477	0.001	82	23	51	8	14
unique_4366	797	942	974	ENSP00000341325	1150	1288	1352	0.010	149	34	102	13	15
unique_4374	150	321	334	ENSP00000403447	880	1039	2004	1.76e-06	181	49	102	30	51
unique_4374	179	295	334	ENSP00000403447	749	853	2004	3.43e-05	118	39	65	14	51
unique_4374	181	255	334	ENSP00000403447	497	564	2004	0.003	76	26	41	9	51
unique_4374	165	321	334	ENSP00000373539	204	355	2552	1.41e-05	165	50	94	21	48
unique_4374	163	274	334	ENSP00000373539	1480	1589	2552	2.52e-04	119	34	69	16	48
unique_4374	201	317	334	ENSP00000373539	199	308	2552	4.19e-04	120	37	70	13	48
unique_4374	178	273	334	ENSP00000308117	251	341	758	0.003	100	33	54	13	29
unique_4374	179	319	334	ENSP00000366307	261	393	576	0.004	151	42	81	28	42
unique_4428	600	671	706	ENSP00000257290	877	941	1090	0.002	72	18	47	7	10
unique_4437	2507	2649	3001	ENSP00000274938	28	155	994	5.09e-16	147	50	74	23	5
unique_4437	2493	2647	3001	ENSP00000274938	260	399	994	3.36e-10	161	48	86	27	5
unique_4437	2489	2549	3001	ENSP00000274938	297	355	994	1.33e-08	63	27	30	6	5
unique_4437	2486	2639	3001	ENSP00000274938	175	308	994	2.29e-07	156	44	88	24	5
unique_4437	2488	2666	3001	ENSP00000373539	847	1023	2552	1.09e-13	191	61	104	26	7
unique_4437	2493	2581	3001	ENSP00000373539	2108	2201	2552	2.04e-09	95	35	53	7	7
unique_4437	2454	2545	3001	ENSP00000373539	900	990	2552	3.47e-08	93	33	57	3	7
unique_4437	2489	2645	3001	ENSP00000373539	2026	2164	2552	9.44e-06	159	46	91	22	7
unique_4437	2470	2645	3001	ENSP00000373539	1433	1595	2552	2.42e-05	182	46	111	25	7
unique_4437	2494	2647	3001	ENSP00000373539	1949	2123	2552	6.08e-05	183	46	100	37	7
unique_4437	2476	2547	3001	ENSP00000373539	287	360	2552	3.66e-04	76	27	43	6	7
unique_4437	2489	2639	3001	ENSP00000373539	177	312	2552	0.002	158	45	84	29	7
unique_4437	2481	2528	3001	ENSP00000373539	2139	2189	2552	0.003	52	20	27	5	7
unique_4437	2493	2645	3001	ENSP00000373539	222	361	2552	0.004	161	45	87	29	7
unique_4437	2502	2673	3001	ENSP00000373539	1364	1525	2552	0.004	184	46	104	34	7
unique_4437	2489	2640	3001	ENSP00000403447	571	723	2004	2.40e-09	163	48	94	21	7
unique_4437	2489	2640	3001	ENSP00000403447	414	583	2004	8.25e-08	186	54	82	50	7
unique_4437	2467	2640	3001	ENSP00000403447	932	1081	2004	2.67e-06	181	53	90	38	7
unique_4437	2454	2650	3001	ENSP00000403447	267	484	2004	3.89e-06	233	60	122	51	7
unique_4437	2492	2640	3001	ENSP00000403447	179	349	2004	9.87e-05	177	51	92	34	7
unique_4437	2489	2634	3001	ENSP00000366307	304	466	576	4.84e-09	175	58	76	41	5
unique_4437	2587	2647	3001	ENSP00000366307	307	364	576	0.002	63	24	32	7	5
unique_4437	2556	2646	3001	ENSP00000360763	98	177	274	1.01e-05	94	31	46	17	5
unique_4437	2492	2552	3001	ENSP00000360763	122	179	274	3.82e-05	62	24	33	5	5
unique_4437	2581	2645	3001	ENSP00000308117	283	350	758	0.002	73	26	34	13	2
unique_4456	135	266	562	ENSP00000403447	1660	1791	2004	3.44e-05	132	45	87	0	37
unique_4456	169	342	562	ENSP00000403447	1580	1761	2004	0.005	191	60	105	26	37
unique_4468	18	554	574	ENSP00000503894	21	555	574	0.0	537	296	239	2	94
unique_4468	18	554	574	ENSP00000396460	21	555	574	0.0	537	296	239	2	94
unique_4478	154	457	563	ENSP00000341325	953	1243	1352	2.48e-07	330	69	196	65	54
unique_4478	219	359	563	ENSP00000377291	218	362	683	1.95e-05	146	40	100	6	25
unique_4478	202	384	563	ENSP00000390477	196	384	477	2.65e-04	199	52	121	26	33
unique_4478	216	511	563	ENSP00000446490	189	445	461	6.10e-04	302	65	186	51	53
unique_4478	215	309	563	ENSP00000257290	595	693	1090	0.008	99	28	67	4	17
unique_4478	287	446	563	ENSP00000363702	276	419	531	0.010	175	40	89	46	28
unique_4514	470	672	2227	ENSP00000341325	1039	1249	1352	2.21e-07	217	60	137	20	9
unique_4514	468	658	2227	ENSP00000446490	190	383	461	4.83e-07	196	44	145	7	9
unique_4514	564	664	2227	ENSP00000257290	798	898	1090	1.49e-06	105	30	67	8	5
unique_4514	459	648	2227	ENSP00000390477	202	400	477	7.55e-06	205	53	131	21	9
unique_4514	2101	2209	2227	ENSP00000454065	464	566	1198	1.74e-04	110	34	68	8	5
unique_4570	925	1028	2564	ENSP00000384229	738	820	821	7.27e-05	106	33	48	25	4
unique_4570	964	1028	2564	ENSP00000384229	737	802	821	8.83e-05	69	29	33	7	4
unique_4570	975	1030	2564	ENSP00000384229	729	786	821	2.65e-04	60	26	28	6	4
unique_4587	175	233	420	ENSP00000346845	268	325	899	0.004	59	23	35	1	14
unique_4587	175	233	420	ENSP00000344972	268	325	899	0.004	59	23	35	1	14
unique_4587	175	233	420	ENSP00000369207	282	339	1002	0.005	59	23	35	1	14
unique_4587	175	233	420	ENSP00000353421	276	333	996	0.007	59	23	35	1	14
unique_4596	43	135	1148	ENSP00000381204	40	132	209	6.45e-05	93	22	71	0	8
unique_4597	112	302	359	ENSP00000446490	192	383	461	8.84e-17	198	57	128	13	53
unique_4597	110	297	359	ENSP00000363702	207	414	531	1.49e-14	213	61	122	30	52
unique_4597	111	346	359	ENSP00000341325	1038	1274	1352	1.88e-14	245	63	165	17	66
unique_4597	112	273	359	ENSP00000377291	218	394	683	2.58e-13	179	46	114	19	45
unique_4597	107	297	359	ENSP00000390477	208	411	477	1.60e-11	211	56	128	27	53
unique_4597	208	306	359	ENSP00000257290	797	896	1090	6.30e-11	104	35	60	9	28
unique_4604	6001	6110	11945	ENSP00000346845	215	323	899	0.001	125	38	56	31	1
unique_4604	6001	6110	11945	ENSP00000344972	215	323	899	0.001	125	38	56	31	1
unique_4604	6001	6110	11945	ENSP00000369207	229	337	1002	0.001	125	38	56	31	1
unique_4643	80	656	666	ENSP00000503894	13	555	574	2.08e-119	578	204	338	36	87
unique_4643	80	656	666	ENSP00000396460	13	555	574	2.08e-119	578	204	338	36	87
unique_4649	987	1218	1446	ENSP00000478255	403	570	1281	5.22e-05	233	63	104	66	18
unique_4649	657	688	1446	ENSP00000478255	1176	1207	1281	0.004	32	16	16	0	18
unique_4649	993	1029	1446	ENSP00000478255	1052	1087	1281	0.009	37	16	20	1	18
unique_4649	987	1218	1446	ENSP00000265724	403	570	1281	5.22e-05	233	63	104	66	18
unique_4649	657	688	1446	ENSP00000265724	1176	1207	1281	0.004	32	16	16	0	18
unique_4649	993	1029	1446	ENSP00000265724	1052	1087	1281	0.009	37	16	20	1	18
unique_4649	359	468	1446	ENSP00000497274	652	770	1546	0.002	125	34	70	21	21
unique_4649	994	1026	1446	ENSP00000497274	654	686	1546	0.005	33	15	18	0	21
unique_4649	1177	1341	1446	ENSP00000497274	761	944	1546	0.006	186	47	116	23	21
unique_4649	985	1026	1446	ENSP00000487081	421	460	860	0.004	42	18	22	2	9
unique_4649	636	716	1446	ENSP00000487081	517	597	860	0.009	84	26	52	6	9
unique_4722	464	654	949	ENSP00000446490	192	385	461	1.28e-12	196	52	137	7	20
unique_4722	445	698	949	ENSP00000341325	1024	1282	1352	2.17e-12	270	68	175	27	27
unique_4722	453	660	949	ENSP00000363702	198	427	531	3.98e-12	238	68	132	38	22
unique_4722	408	649	949	ENSP00000390477	163	413	477	6.46e-10	266	71	156	39	26
unique_4722	464	668	949	ENSP00000377291	218	437	683	8.88e-09	222	58	145	19	22
unique_4722	561	651	949	ENSP00000257290	798	890	1090	9.79e-08	93	29	62	2	21
unique_4722	445	549	949	ENSP00000257290	578	688	1090	0.006	119	34	63	22	21
unique_4723	232	487	490	ENSP00000320043	21	226	231	1.02e-38	256	85	121	50	52
unique_4748	899	1047	1260	ENSP00000480090	1554	1706	1733	0.001	153	38	111	4	12
unique_4786	58	206	211	ENSP00000384229	699	819	821	7.41e-04	152	36	82	34	71
unique_4809	212	379	493	ENSP00000341325	1061	1237	1352	4.87e-09	186	44	115	27	34
unique_4809	276	370	493	ENSP00000257290	790	885	1090	2.65e-05	99	27	65	7	19
unique_4811	117	413	511	ENSP00000341325	945	1255	1352	2.00e-19	317	78	213	26	58
unique_4811	205	400	511	ENSP00000446490	192	389	461	6.07e-15	208	56	130	22	38
unique_4811	205	394	511	ENSP00000377291	218	421	683	2.00e-09	211	54	129	28	37
unique_4811	305	412	511	ENSP00000257290	798	912	1090	1.90e-08	118	35	70	13	40
unique_4811	197	293	511	ENSP00000257290	591	688	1090	4.71e-04	98	24	73	1	40
unique_4811	193	391	511	ENSP00000363702	197	417	531	3.61e-07	235	58	127	50	39
unique_4811	199	369	511	ENSP00000390477	207	386	477	5.85e-07	192	49	110	33	33
unique_4834	52	167	260	ENSP00000302569	45	161	248	5.56e-04	120	29	84	7	45
unique_4834	163	207	260	ENSP00000404537	87	135	248	0.007	49	14	31	4	17
unique_4835	116	177	486	ENSP00000296452	1198	1250	3927	0.003	62	25	28	9	13
unique_4960	515	655	1909	ENSP00000446490	237	361	461	5.96e-07	153	48	65	40	7
unique_4960	539	653	1909	ENSP00000377291	280	389	683	4.96e-06	120	35	70	15	6
unique_4960	510	631	1909	ENSP00000341325	1062	1184	1352	2.87e-05	123	30	92	1	6
unique_4960	578	629	1909	ENSP00000257290	790	841	1090	2.69e-04	52	19	33	0	3
unique_4960	598	632	1909	ENSP00000363702	325	359	531	3.60e-04	35	15	20	0	2
unique_4960	553	628	1909	ENSP00000390477	260	357	477	0.004	103	28	43	32	4
unique_4973	12	109	238	ENSP00000384229	711	808	821	0.007	105	33	58	14	41
unique_4990	103	148	235	ENSP00000367432	280	321	412	0.008	46	13	29	4	20
unique_4991	273	360	552	ENSP00000390477	331	423	477	6.27e-07	98	30	53	15	16
unique_4991	268	364	552	ENSP00000446490	302	391	461	2.42e-04	103	30	54	19	18
unique_4991	273	353	552	ENSP00000363702	329	418	531	0.002	93	25	53	15	15
unique_4991	253	388	552	ENSP00000341325	1135	1292	1352	0.010	160	35	99	26	25
unique_5002	43	167	311	ENSP00000357150	6	134	334	0.002	130	35	89	6	40
unique_5025	295	751	1029	ENSP00000494050	82	515	600	8.83e-10	468	88	335	45	44
unique_5025	295	751	1029	ENSP00000495751	82	515	600	8.83e-10	468	88	335	45	44
unique_5025	295	751	1029	ENSP00000496171	82	515	600	8.83e-10	468	88	335	45	44
unique_5025	295	751	1029	ENSP00000494997	82	515	600	8.83e-10	468	88	335	45	44
unique_5025	295	751	1029	ENSP00000494136	82	515	600	8.83e-10	468	88	335	45	44
unique_5025	295	751	1029	ENSP00000494778	82	515	600	8.83e-10	468	88	335	45	44
unique_5025	295	751	1029	ENSP00000494191	82	515	600	8.83e-10	468	88	335	45	44
unique_5057	168	221	229	ENSP00000435933	51	104	142	2.04e-09	54	24	30	0	24
unique_5058	180	407	681	ENSP00000446490	148	385	461	2.17e-15	241	59	166	16	33
unique_5058	219	455	681	ENSP00000341325	1039	1282	1352	8.10e-10	251	59	171	21	35
unique_5058	556	655	681	ENSP00000454065	466	571	1198	7.19e-08	106	26	74	6	16
unique_5058	588	666	681	ENSP00000454065	462	538	1198	0.001	79	22	55	2	16
unique_5058	312	457	681	ENSP00000257290	797	942	1090	2.60e-07	152	42	98	12	21
unique_5058	219	400	681	ENSP00000363702	209	414	531	1.38e-04	214	53	121	40	27
unique_5058	219	382	681	ENSP00000390477	213	386	477	5.36e-04	187	50	101	36	24
unique_5070	199	254	1316	ENSP00000264832	66	123	533	0.005	60	24	30	6	4
unique_5072	46	70	143	ENSP00000498074	164	189	926	0.009	26	12	13	1	17
unique_5079	156	248	652	ENSP00000503894	47	143	574	2.18e-08	97	30	63	4	14
unique_5079	156	248	652	ENSP00000396460	47	143	574	2.18e-08	97	30	63	4	14
unique_5086	262	462	608	ENSP00000403447	951	1135	2004	3.84e-06	203	54	129	20	39
unique_5086	228	424	608	ENSP00000403447	842	1051	2004	0.001	238	56	113	69	39
unique_5086	262	405	608	ENSP00000274938	257	386	994	2.48e-04	148	42	84	22	26
unique_5086	261	420	608	ENSP00000274938	178	321	994	3.18e-04	162	44	98	20	26
unique_5086	275	448	608	ENSP00000366307	277	428	576	3.73e-04	175	48	103	24	29
unique_5086	234	323	608	ENSP00000373539	1520	1604	2552	0.001	96	28	51	17	15
unique_5105	425	522	957	ENSP00000367230	386	467	473	0.001	98	26	56	16	10
unique_5125	755	986	1014	ENSP00000477768	245	484	653	1.69e-05	271	66	135	70	23
unique_5130	90	374	475	ENSP00000435932	391	673	2003	2.64e-31	289	82	197	10	60
unique_5130	90	374	475	ENSP00000437073	391	673	2055	3.72e-31	289	82	197	10	60
unique_5130	90	374	475	ENSP00000434228	391	673	2040	3.75e-31	289	82	197	10	60
unique_5143	1	68	2856	ENSP00000346845	261	324	899	5.37e-04	68	25	39	4	2
unique_5143	1	68	2856	ENSP00000344972	261	324	899	5.37e-04	68	25	39	4	2
unique_5147	938	1344	1355	ENSP00000312326	318	736	764	3.99e-43	441	123	262	56	30
unique_5151	276	363	1151	ENSP00000346845	252	334	899	0.004	88	27	56	5	8
unique_5151	276	363	1151	ENSP00000344972	252	334	899	0.004	88	27	56	5	8
unique_5151	276	363	1151	ENSP00000369207	266	348	1002	0.005	88	27	56	5	8
unique_5151	276	363	1151	ENSP00000353421	260	342	996	0.008	88	27	56	5	8
unique_5172	1171	1436	2811	ENSP00000341325	1038	1308	1352	1.41e-18	280	77	180	23	9
unique_5172	1264	1416	2811	ENSP00000257290	790	948	1090	1.16e-09	159	42	111	6	5
unique_5172	1156	1375	2811	ENSP00000446490	178	396	461	4.66e-09	235	63	141	31	8
unique_5172	1172	1363	2811	ENSP00000377291	218	421	683	4.95e-08	208	50	138	20	7
unique_5172	1171	1359	2811	ENSP00000390477	212	413	477	2.59e-05	217	55	119	43	7
unique_5172	1155	1462	2811	ENSP00000363702	200	514	531	2.18e-04	342	72	209	61	11
unique_5199	86	203	310	ENSP00000420525	689	797	802	0.003	123	33	71	19	38
unique_5210	9	219	350	ENSP00000446490	192	397	461	2.94e-14	218	65	134	19	60
unique_5210	1	166	350	ENSP00000377291	211	380	683	9.36e-11	175	48	113	14	47
unique_5210	7	196	350	ENSP00000390477	211	413	477	1.77e-08	212	55	126	31	54
unique_5210	107	205	350	ENSP00000257290	800	898	1090	6.75e-08	103	30	65	8	28
unique_5210	8	197	350	ENSP00000341325	1038	1232	1352	4.90e-07	208	51	126	31	54
unique_5210	6	283	350	ENSP00000363702	206	497	531	5.52e-07	314	85	171	58	79
unique_5227	997	1256	1364	ENSP00000477768	197	453	653	1.67e-10	280	70	167	43	19
unique_5266	1641	1701	2130	ENSP00000446490	298	360	461	4.05e-07	63	25	36	2	3
unique_5266	1629	1684	2130	ENSP00000257290	791	848	1090	2.07e-06	58	21	35	2	3
unique_5266	1641	1678	2130	ENSP00000377291	325	364	683	6.33e-05	40	18	20	2	2
unique_5266	1652	1701	2130	ENSP00000363702	331	388	531	7.11e-05	58	22	28	8	2
unique_5266	1629	1686	2130	ENSP00000341325	1132	1190	1352	2.36e-04	60	18	39	3	3
unique_5266	1652	1714	2130	ENSP00000390477	333	399	477	3.85e-04	70	21	39	10	3
unique_5285	138	349	811	ENSP00000478255	402	611	1281	3.95e-16	220	65	137	18	26
unique_5285	138	333	811	ENSP00000478255	1045	1236	1281	1.78e-15	201	62	125	14	26
unique_5285	138	349	811	ENSP00000265724	402	611	1281	3.95e-16	220	65	137	18	26
unique_5285	138	333	811	ENSP00000265724	1045	1236	1281	1.78e-15	201	62	125	14	26
unique_5285	145	378	811	ENSP00000487081	427	639	860	3.94e-07	242	50	155	37	29
unique_5285	156	361	811	ENSP00000497274	664	850	1546	1.17e-05	209	45	139	25	27
unique_5285	144	357	811	ENSP00000497274	1315	1519	1546	4.88e-04	221	46	152	23	27
unique_5305	137	368	547	ENSP00000341325	1023	1233	1352	2.29e-12	242	66	135	41	42
unique_5305	242	369	547	ENSP00000257290	790	891	1090	2.66e-10	132	39	59	34	23
unique_5305	150	368	547	ENSP00000446490	192	382	461	1.80e-07	225	52	133	40	40
unique_5305	142	388	547	ENSP00000363702	201	428	531	8.67e-06	271	65	139	67	45
unique_5305	150	304	547	ENSP00000377291	218	374	683	0.002	161	37	114	10	28
unique_5318	142	282	332	ENSP00000357086	11	124	435	0.008	141	32	82	27	42
unique_5364	1	52	112	ENSP00000504728	26	81	449	0.006	56	15	37	4	46
unique_5364	1	52	112	ENSP00000429036	26	81	449	0.006	56	15	37	4	46
unique_5364	1	52	112	ENSP00000355746	26	81	449	0.006	56	15	37	4	46
unique_5374	2888	2979	3396	ENSP00000429055	580	670	707	0.005	98	35	50	13	3
unique_5379	541	645	2074	ENSP00000384229	712	820	821	2.01e-05	110	40	64	6	6
unique_5379	513	629	2074	ENSP00000384229	703	819	821	0.005	122	42	70	10	6
unique_5379	866	994	2074	ENSP00000346845	219	340	899	0.002	137	44	70	23	6
unique_5379	866	994	2074	ENSP00000344972	219	340	899	0.002	137	44	70	23	6
unique_5379	866	994	2074	ENSP00000369207	233	354	1002	0.004	137	44	70	23	6
unique_5379	866	994	2074	ENSP00000353421	227	348	996	0.006	137	44	70	23	6
unique_5389	195	280	282	ENSP00000378447	203	289	296	6.77e-05	87	23	63	1	30
unique_5395	78	313	368	ENSP00000216241	65	312	763	2.83e-08	252	75	157	20	73
unique_5395	102	316	368	ENSP00000216241	430	680	763	3.00e-07	251	64	151	36	73
unique_5395	56	286	368	ENSP00000216241	58	310	763	3.45e-07	253	67	164	22	73
unique_5395	166	315	368	ENSP00000216241	428	607	763	7.80e-04	181	47	102	32	73
unique_5395	178	323	368	ENSP00000216241	82	228	763	0.001	147	44	102	1	73
unique_5395	76	291	368	ENSP00000361682	494	746	811	2.85e-08	256	72	141	43	59
unique_5395	142	316	368	ENSP00000345985	53	247	790	2.01e-06	195	55	120	20	48
unique_5395	62	178	368	ENSP00000329380	49	179	653	3.00e-05	131	41	76	14	72
unique_5395	146	327	368	ENSP00000329380	52	237	653	8.62e-05	192	55	121	16	72
unique_5395	187	313	368	ENSP00000441219	93	270	421	0.004	179	42	84	53	35
unique_5398	3713	3796	4195	ENSP00000384229	729	811	821	0.001	85	26	56	3	2
unique_5401	40	245	392	ENSP00000341325	1027	1232	1352	9.65e-14	223	63	126	34	53
unique_5401	49	249	392	ENSP00000446490	189	385	461	1.76e-11	212	57	129	26	51
unique_5401	137	245	392	ENSP00000257290	778	889	1090	1.89e-10	114	35	72	7	28
unique_5401	52	248	392	ENSP00000377291	218	421	683	1.68e-05	217	52	132	33	50
unique_5401	51	244	392	ENSP00000390477	212	413	477	0.002	218	48	130	40	49
unique_5412	740	958	4624	ENSP00000369207	241	467	1002	0.001	231	54	161	16	5
unique_5412	740	958	4624	ENSP00000353421	235	461	996	0.001	231	54	161	16	5
unique_5412	740	939	4624	ENSP00000346845	227	434	899	0.002	212	52	144	16	4
unique_5412	740	939	4624	ENSP00000344972	227	434	899	0.002	212	52	144	16	4
unique_5413	475	550	639	ENSP00000446490	301	381	461	7.51e-05	82	25	50	7	12
unique_5413	480	543	639	ENSP00000390477	330	407	477	0.003	79	25	38	16	10
unique_5417	185	416	665	ENSP00000446490	189	384	461	9.59e-13	234	50	144	40	35
unique_5417	189	349	665	ENSP00000341325	1040	1199	1352	1.61e-08	169	51	101	17	24
unique_5417	178	420	665	ENSP00000390477	203	431	477	1.33e-04	272	65	135	72	37
unique_5417	480	628	665	ENSP00000454065	362	528	1198	0.002	167	34	115	18	22
unique_5460	526	796	797	ENSP00000478255	410	645	1281	7.65e-23	271	75	161	35	61
unique_5460	510	780	797	ENSP00000478255	1037	1274	1281	7.85e-23	272	79	158	35	61
unique_5460	163	359	797	ENSP00000478255	146	341	1281	4.38e-08	205	52	136	17	61
unique_5460	526	796	797	ENSP00000265724	410	645	1281	7.65e-23	271	75	161	35	61
unique_5460	510	780	797	ENSP00000265724	1037	1274	1281	7.85e-23	272	79	158	35	61
unique_5460	163	359	797	ENSP00000265724	146	341	1281	4.38e-08	205	52	136	17	61
unique_5460	541	778	797	ENSP00000497274	1332	1533	1546	7.26e-18	239	74	127	38	37
unique_5460	505	797	797	ENSP00000497274	634	880	1546	5.62e-15	294	72	174	48	37
unique_5460	505	778	797	ENSP00000487081	404	632	860	2.67e-14	278	65	160	53	34
unique_5466	703	794	810	ENSP00000384229	719	820	821	4.58e-04	102	37	55	10	12
unique_5466	719	798	810	ENSP00000384229	729	806	821	0.002	86	34	38	14	12
unique_5482	220	707	1036	ENSP00000494050	47	479	600	9.50e-56	496	148	277	71	47
unique_5482	220	707	1036	ENSP00000495751	47	479	600	9.50e-56	496	148	277	71	47
unique_5482	220	707	1036	ENSP00000496171	47	479	600	9.50e-56	496	148	277	71	47
unique_5482	220	707	1036	ENSP00000494997	47	479	600	9.50e-56	496	148	277	71	47
unique_5482	220	707	1036	ENSP00000494136	47	479	600	9.50e-56	496	148	277	71	47
unique_5482	220	707	1036	ENSP00000494778	47	479	600	9.50e-56	496	148	277	71	47
unique_5482	220	707	1036	ENSP00000494191	47	479	600	9.50e-56	496	148	277	71	47
unique_5487	314	350	1113	ENSP00000349783	403	442	1192	2.85e-04	40	19	18	3	11
unique_5487	355	441	1113	ENSP00000349783	411	492	1192	0.001	92	28	49	15	11
unique_5487	314	350	1113	ENSP00000411767	403	442	1065	3.15e-04	40	19	18	3	11
unique_5487	355	441	1113	ENSP00000411767	411	492	1065	0.001	92	28	49	15	11
unique_5518	1446	1572	4500	ENSP00000446490	255	381	461	5.53e-11	131	47	76	8	3
unique_5518	1483	1588	4500	ENSP00000257290	798	906	1090	9.22e-09	111	31	73	7	2
unique_5518	1426	1572	4500	ENSP00000341325	1085	1232	1352	1.27e-07	154	35	106	13	3
unique_5518	1451	1593	4500	ENSP00000363702	277	439	531	9.63e-07	171	49	86	36	3
unique_5518	1390	1576	4500	ENSP00000377291	235	422	683	0.001	201	47	127	27	4
unique_5519	132	189	220	ENSP00000435933	59	116	142	3.69e-11	58	21	37	0	26
unique_5521	245	433	710	ENSP00000446490	192	385	461	9.86e-18	197	62	124	11	27
unique_5521	245	487	710	ENSP00000363702	209	497	531	1.38e-08	299	72	161	66	34
unique_5521	240	409	710	ENSP00000390477	208	387	477	6.25e-07	196	55	99	42	24
unique_5521	243	435	710	ENSP00000341325	1037	1239	1352	7.04e-07	212	51	133	28	27
unique_5521	236	431	710	ENSP00000377291	209	420	683	2.79e-06	216	60	132	24	28
unique_5521	557	674	710	ENSP00000454065	444	571	1198	5.85e-06	128	35	83	10	17
unique_5521	342	451	710	ENSP00000257290	801	913	1090	5.22e-05	116	28	79	9	15
unique_5538	2101	2352	2461	ENSP00000446490	202	385	461	5.52e-08	256	59	121	76	10
unique_5538	2107	2351	2461	ENSP00000377291	233	421	683	2.38e-06	252	60	122	70	10
unique_5538	2139	2215	2461	ENSP00000390477	256	343	477	8.69e-05	89	31	45	13	3
unique_5550	77	106	1105	ENSP00000349783	411	440	1192	3.46e-05	30	17	13	0	5
unique_5550	151	179	1105	ENSP00000349783	411	440	1192	0.009	30	14	15	1	5
unique_5550	77	106	1105	ENSP00000411767	411	440	1065	3.64e-05	30	17	13	0	3
unique_5551	1791	1912	3956	ENSP00000363702	331	424	531	1.28e-04	132	34	50	48	3
unique_5551	1786	1844	3956	ENSP00000390477	328	392	477	8.16e-04	65	22	37	6	1
unique_5551	1790	1839	3956	ENSP00000446490	308	361	461	0.003	54	20	30	4	1
unique_5559	132	296	774	ENSP00000377291	218	381	683	1.88e-08	172	48	109	15	21
unique_5559	132	278	774	ENSP00000446490	192	344	461	1.65e-06	155	43	102	10	24
unique_5559	382	418	774	ENSP00000446490	348	383	461	5.38e-04	37	19	17	1	24
unique_5559	94	272	774	ENSP00000341325	1001	1182	1352	6.74e-05	185	31	145	9	23
unique_5559	122	271	774	ENSP00000390477	203	357	477	2.43e-04	161	39	105	17	19
unique_5559	243	286	774	ENSP00000257290	812	855	1090	0.004	44	15	29	0	6
unique_5569	92	324	1598	ENSP00000363702	200	433	531	1.53e-08	255	65	147	43	15
unique_5569	67	311	1598	ENSP00000377291	183	421	683	1.56e-08	265	61	158	46	15
unique_5569	99	359	1598	ENSP00000341325	1037	1284	1352	4.12e-08	270	67	172	31	16
unique_5569	223	359	1598	ENSP00000257290	812	942	1090	1.29e-06	143	37	88	18	12
unique_5569	132	185	1598	ENSP00000257290	634	686	1090	0.002	55	21	31	3	12
unique_5569	101	307	1598	ENSP00000390477	213	413	477	4.52e-04	225	59	124	42	13
unique_5585	55	503	1512	ENSP00000435932	379	841	2003	1.57e-33	491	130	291	70	30
unique_5585	55	503	1512	ENSP00000434228	379	841	2040	1.70e-33	506	133	273	100	30
unique_5585	55	503	1512	ENSP00000437073	379	841	2055	2.07e-33	506	133	273	100	30
unique_5589	215	335	903	ENSP00000346845	203	332	899	7.57e-04	136	46	69	21	13
unique_5589	215	335	903	ENSP00000344972	203	332	899	7.57e-04	136	46	69	21	13
unique_5589	215	335	903	ENSP00000369207	217	346	1002	0.001	136	46	69	21	13
unique_5589	243	331	903	ENSP00000384229	725	820	821	0.001	99	41	45	13	13
unique_5589	215	315	903	ENSP00000384229	717	820	821	0.001	115	43	47	25	13
unique_5589	215	335	903	ENSP00000353421	211	340	996	0.002	136	46	69	21	13
unique_5675	2305	2467	2486	ENSP00000257290	788	953	1090	1.91e-14	166	49	114	3	7
unique_5675	2257	2475	2486	ENSP00000341325	1091	1307	1352	2.13e-14	228	69	139	20	9
unique_5675	2245	2411	2486	ENSP00000446490	231	388	461	3.81e-12	171	59	95	17	7
unique_5675	2257	2411	2486	ENSP00000377291	268	425	683	1.30e-09	166	50	97	19	6
unique_5675	2312	2402	2486	ENSP00000390477	304	412	477	4.78e-05	110	32	58	20	4
unique_5709	211	418	1162	ENSP00000487081	430	619	860	8.91e-16	217	66	115	36	18
unique_5709	207	420	1162	ENSP00000478255	408	616	1281	9.09e-14	224	71	128	25	19
unique_5709	208	430	1162	ENSP00000478255	1052	1275	1281	2.90e-10	233	60	154	19	19
unique_5709	207	420	1162	ENSP00000265724	408	616	1281	9.09e-14	224	71	128	25	19
unique_5709	208	430	1162	ENSP00000265724	1052	1275	1281	2.90e-10	233	60	154	19	19
unique_5709	219	421	1162	ENSP00000497274	664	850	1546	1.14e-09	214	56	120	38	18
unique_5709	208	419	1162	ENSP00000497274	1316	1521	1546	5.04e-06	227	56	135	36	18
unique_5710	102	245	332	ENSP00000257290	781	929	1090	5.01e-09	154	43	96	15	43
unique_5710	119	219	332	ENSP00000446490	291	388	461	5.93e-08	103	33	63	7	30
unique_5710	13	246	332	ENSP00000341325	1037	1272	1352	7.24e-07	256	57	157	42	70
unique_5710	109	213	332	ENSP00000363702	294	418	531	1.73e-06	128	36	66	26	32
unique_5710	99	211	332	ENSP00000390477	287	413	477	0.001	131	35	74	22	34
unique_5728	876	1170	2278	ENSP00000477768	197	488	653	5.32e-11	329	80	178	71	13
unique_5740	455	636	1304	ENSP00000377291	187	363	683	1.14e-11	192	53	114	25	14
unique_5740	482	638	1304	ENSP00000446490	191	336	461	8.14e-10	164	46	93	25	15
unique_5740	1023	1059	1304	ENSP00000446490	349	384	461	0.003	37	18	18	1	15
unique_5740	483	636	1304	ENSP00000341325	1039	1182	1352	4.63e-08	154	31	113	10	12
unique_5740	483	642	1304	ENSP00000363702	209	362	531	1.01e-07	171	46	97	28	12
unique_5740	571	636	1304	ENSP00000257290	775	841	1090	3.40e-05	67	19	47	1	5
unique_5740	478	635	1304	ENSP00000390477	208	357	477	0.001	168	38	102	28	12
unique_5746	2091	2210	2788	ENSP00000346845	223	344	899	0.007	124	27	91	6	4
unique_5746	2091	2210	2788	ENSP00000344972	223	344	899	0.007	124	27	91	6	4
unique_5779	318	713	945	ENSP00000437073	1578	1966	2055	0.004	437	114	234	89	42
unique_5782	8	97	154	ENSP00000384229	729	820	821	1.96e-04	97	27	58	12	58
unique_5801	9	201	294	ENSP00000446490	192	382	461	5.90e-16	204	61	119	24	66
unique_5801	7	251	294	ENSP00000341325	1037	1284	1352	1.06e-11	254	60	179	15	83
unique_5801	114	251	294	ENSP00000257290	801	942	1090	7.54e-10	142	37	101	4	47
unique_5801	9	198	294	ENSP00000377291	218	416	683	2.62e-08	202	48	139	15	65
unique_5801	4	199	294	ENSP00000363702	204	416	531	7.72e-05	228	54	127	47	67
unique_5801	8	200	294	ENSP00000390477	212	414	477	1.06e-04	220	51	125	44	66
unique_5814	64	455	704	ENSP00000491215	288	675	826	4.28e-60	400	135	245	20	56
unique_5838	158	335	336	ENSP00000378447	119	294	296	2.56e-22	179	50	125	4	53
unique_5841	903	1255	2083	ENSP00000435932	1246	1607	2003	2.15e-04	378	102	235	41	17
unique_5841	903	1238	2083	ENSP00000434228	1246	1581	2040	0.008	352	96	224	32	16
unique_5841	931	1238	2083	ENSP00000437073	1270	1581	2055	0.009	324	87	209	28	15
unique_5853	1180	1468	1932	ENSP00000435932	1585	1852	2003	9.46e-05	308	78	171	59	15
unique_5872	550	677	915	ENSP00000446490	280	396	461	3.43e-08	130	40	75	15	14
unique_5872	555	668	915	ENSP00000257290	789	896	1090	2.12e-05	117	33	72	12	12
unique_5872	570	665	915	ENSP00000377291	324	421	683	0.002	106	30	58	18	10
unique_5872	579	661	915	ENSP00000390477	330	413	477	0.004	92	27	48	17	9
unique_5880	192	305	321	ENSP00000373539	207	312	2552	1.85e-07	114	33	73	8	49
unique_5880	162	305	321	ENSP00000373539	847	987	2552	1.01e-05	152	46	87	19	49
unique_5880	149	274	321	ENSP00000373539	2055	2174	2552	3.83e-05	130	42	74	14	49
unique_5880	166	303	321	ENSP00000403447	915	1037	2004	1.08e-06	139	44	78	17	50
unique_5880	149	277	321	ENSP00000403447	205	321	2004	0.001	131	39	76	16	50
unique_5880	159	281	321	ENSP00000403447	745	855	2004	0.006	124	34	76	14	50
unique_5880	142	257	321	ENSP00000403447	1011	1120	2004	0.007	120	37	69	14	50
unique_5880	156	304	321	ENSP00000366307	254	394	576	2.10e-04	157	45	88	24	46
unique_5908	20	236	332	ENSP00000341325	1039	1255	1352	8.27e-14	231	57	146	28	65
unique_5908	17	218	332	ENSP00000446490	189	385	461	8.36e-14	215	60	124	31	61
unique_5908	128	262	332	ENSP00000257290	798	940	1090	5.87e-09	145	36	97	12	73
unique_5908	11	118	332	ENSP00000257290	590	690	1090	0.001	110	32	67	11	73
unique_5908	94	275	332	ENSP00000363702	270	478	531	1.59e-07	212	54	125	33	55
unique_5908	52	216	332	ENSP00000377291	237	420	683	2.31e-07	187	49	113	25	50
unique_5908	98	213	332	ENSP00000390477	278	413	477	5.94e-07	136	39	77	20	35
unique_5927	378	510	572	ENSP00000390477	297	434	477	6.28e-06	141	36	94	11	23
unique_5927	377	526	572	ENSP00000363702	299	462	531	1.42e-05	174	44	96	34	26
unique_5927	389	496	572	ENSP00000257290	789	896	1090	0.002	120	35	61	24	19
unique_5927	366	440	572	ENSP00000446490	262	333	461	0.005	75	24	48	3	13
unique_5930	4910	4982	5223	ENSP00000346845	272	333	899	0.004	74	26	35	13	1
unique_5930	4910	4982	5223	ENSP00000344972	272	333	899	0.004	74	26	35	13	1
unique_5930	4910	4982	5223	ENSP00000369207	286	347	1002	0.005	74	26	35	13	1
unique_5957	28	288	1361	ENSP00000287169	11	253	716	2.25e-41	263	87	154	22	19
unique_5996	55	163	169	ENSP00000454065	455	570	1198	2.03e-06	118	31	76	11	64
unique_5996	66	163	169	ENSP00000454065	417	526	1198	0.001	110	24	74	12	64
unique_6015	358	395	688	ENSP00000257290	806	843	1090	5.67e-04	38	16	22	0	6
unique_6015	366	450	688	ENSP00000363702	329	388	531	0.007	85	23	37	25	12
unique_6015	358	415	688	ENSP00000446490	299	356	461	0.008	58	18	40	0	8
unique_6015	358	395	688	ENSP00000341325	1147	1184	1352	0.008	38	14	24	0	6
unique_6022	262	374	479	ENSP00000257290	636	730	1090	0.005	116	32	60	24	24
unique_6047	192	341	387	ENSP00000363702	299	462	531	2.93e-06	178	43	93	42	39
unique_6047	193	325	387	ENSP00000390477	297	434	477	2.92e-05	140	37	94	9	34
unique_6047	204	311	387	ENSP00000257290	789	896	1090	0.002	110	33	73	4	28
unique_6047	181	255	387	ENSP00000446490	262	333	461	0.002	75	24	48	3	19
unique_6047	172	255	387	ENSP00000377291	274	362	683	0.004	91	28	54	9	22
unique_6056	27	170	782	ENSP00000390477	205	342	477	6.06e-07	152	47	83	22	18
unique_6056	25	174	782	ENSP00000377291	208	351	683	0.004	157	44	93	20	19
unique_6068	45	190	282	ENSP00000346845	212	331	899	0.009	149	36	81	32	52
unique_6068	45	190	282	ENSP00000344972	212	331	899	0.009	149	36	81	32	52
unique_6068	45	190	282	ENSP00000369207	226	345	1002	0.010	149	36	81	32	52
unique_6109	588	648	774	ENSP00000390477	315	373	477	2.84e-04	61	20	39	2	8
unique_6117	355	467	530	ENSP00000257290	796	909	1090	0.010	123	35	69	19	21
unique_6146	470	583	2550	ENSP00000384229	697	810	821	3.76e-04	121	29	78	14	4
unique_6146	504	579	2550	ENSP00000346845	229	298	899	0.001	76	30	40	6	3
unique_6146	504	579	2550	ENSP00000344972	229	298	899	0.001	76	30	40	6	3
unique_6146	504	579	2550	ENSP00000369207	243	312	1002	0.001	76	30	40	6	3
unique_6146	504	579	2550	ENSP00000353421	237	306	996	0.002	76	30	40	6	3
unique_6148	764	1403	1882	ENSP00000497274	724	1275	1546	1.61e-27	653	146	393	114	71
unique_6148	597	748	1882	ENSP00000497274	653	779	1546	8.87e-21	152	56	71	25	71
unique_6148	1557	1664	1882	ENSP00000497274	1320	1426	1546	3.29e-15	108	35	72	1	71
unique_6148	91	487	1882	ENSP00000497274	307	652	1546	2.62e-07	406	87	250	69	71
unique_6148	1812	1858	1882	ENSP00000497274	1475	1521	1546	0.001	48	21	25	2	71
unique_6148	613	744	1882	ENSP00000497274	1332	1451	1546	0.005	138	40	74	24	71
unique_6148	597	745	1882	ENSP00000487081	427	550	860	1.81e-17	149	52	72	25	48
unique_6148	24	500	1882	ENSP00000487081	10	450	860	8.14e-11	501	95	322	84	48
unique_6148	918	1195	1882	ENSP00000487081	612	833	860	7.69e-10	286	73	141	72	48
unique_6148	500	744	1882	ENSP00000478255	939	1190	1281	1.75e-10	266	67	164	35	19
unique_6148	520	744	1882	ENSP00000478255	361	545	1281	1.25e-09	232	62	116	54	19
unique_6148	1557	1670	1882	ENSP00000478255	413	524	1281	1.78e-09	114	34	78	2	19
unique_6148	1552	1661	1882	ENSP00000478255	1051	1162	1281	1.41e-08	112	35	75	2	19
unique_6148	500	744	1882	ENSP00000265724	939	1190	1281	1.75e-10	266	67	164	35	19
unique_6148	520	744	1882	ENSP00000265724	361	545	1281	1.25e-09	232	62	116	54	19
unique_6148	1557	1670	1882	ENSP00000265724	413	524	1281	1.78e-09	114	34	78	2	19
unique_6148	1552	1661	1882	ENSP00000265724	1051	1162	1281	1.41e-08	112	35	75	2	19
unique_6151	273	469	708	ENSP00000446490	170	385	461	3.60e-19	221	65	127	29	28
unique_6151	280	471	708	ENSP00000341325	1038	1239	1352	2.93e-14	205	59	130	16	27
unique_6151	281	487	708	ENSP00000363702	209	440	531	5.14e-08	240	67	132	41	29
unique_6151	552	674	708	ENSP00000454065	391	526	1198	1.09e-07	139	38	82	19	17
unique_6151	281	462	708	ENSP00000390477	213	411	477	3.27e-06	209	54	118	37	26
unique_6164	111	402	715	ENSP00000381634	72	384	488	3.97e-16	313	73	219	21	41
unique_6189	286	419	795	ENSP00000504728	182	302	449	4.08e-07	134	33	88	13	26
unique_6189	711	780	795	ENSP00000504728	362	428	449	0.005	76	30	31	15	26
unique_6189	286	419	795	ENSP00000429036	182	302	449	4.08e-07	134	33	88	13	26
unique_6189	711	780	795	ENSP00000429036	362	428	449	0.005	76	30	31	15	26
unique_6189	286	419	795	ENSP00000355746	182	302	449	4.08e-07	134	33	88	13	26
unique_6189	711	780	795	ENSP00000355746	362	428	449	0.005	76	30	31	15	26
unique_6226	493	573	731	ENSP00000296452	2338	2417	3927	0.004	81	25	55	1	11
unique_6246	165	220	382	ENSP00000373539	846	902	2552	4.10e-04	57	22	34	1	15
unique_6246	127	266	382	ENSP00000366307	291	431	576	0.002	156	38	87	31	37
unique_6278	221	271	1487	ENSP00000379681	32	84	428	0.003	53	18	33	2	3
unique_6296	232	335	2613	ENSP00000384229	718	820	821	2.69e-11	112	53	42	17	5
unique_6296	255	362	2613	ENSP00000384229	710	817	821	4.66e-11	114	48	54	12	5
unique_6301	266	412	489	ENSP00000446490	243	384	461	8.11e-08	154	39	96	19	30
unique_6301	286	354	489	ENSP00000377291	296	362	683	3.57e-07	71	28	37	6	14
unique_6312	1601	1753	2885	ENSP00000341325	1142	1289	1352	0.001	160	36	105	19	5
unique_6317	84	219	346	ENSP00000385932	70	191	266	0.008	143	36	79	28	39
unique_6327	23	98	240	ENSP00000334952	62	141	1322	0.001	80	28	48	4	32
unique_6369	352	460	551	ENSP00000390477	294	413	477	4.12e-07	122	32	75	15	20
unique_6369	381	461	551	ENSP00000363702	328	417	531	2.58e-05	91	25	55	11	15
unique_6373	17	137	348	ENSP00000403447	906	1007	2004	0.001	127	38	58	31	35
unique_6382	120	232	355	ENSP00000287169	106	203	716	4.21e-17	113	39	59	15	32
unique_6403	66	190	768	ENSP00000403392	155	274	1190	8.92e-07	127	38	80	9	16
unique_6403	445	527	768	ENSP00000348997	319	407	1341	4.83e-05	93	33	46	14	20
unique_6403	403	554	768	ENSP00000348997	919	1065	1341	5.83e-05	167	48	84	35	20
unique_6403	481	553	768	ENSP00000348997	664	734	1341	9.86e-05	83	31	30	22	20
unique_6403	408	528	768	ENSP00000348997	657	774	1341	0.002	138	45	56	37	20
unique_6413	434	980	1004	ENSP00000478255	146	610	1281	1.36e-44	554	144	314	96	55
unique_6413	724	987	1004	ENSP00000478255	1034	1262	1281	2.03e-39	264	98	131	35	55
unique_6413	434	980	1004	ENSP00000265724	146	610	1281	1.36e-44	554	144	314	96	55
unique_6413	724	987	1004	ENSP00000265724	1034	1262	1281	2.03e-39	264	98	131	35	55
unique_6413	725	989	1004	ENSP00000497274	1300	1525	1546	6.61e-21	266	72	153	41	27
unique_6413	717	987	1004	ENSP00000497274	631	850	1546	3.89e-15	281	68	142	71	27
unique_6413	728	988	1004	ENSP00000487081	408	623	860	3.23e-13	267	64	146	57	26
unique_6416	45	121	253	ENSP00000216241	163	240	763	2.93e-05	79	30	46	3	47
unique_6416	61	163	253	ENSP00000216241	253	345	763	2.94e-04	103	32	61	10	47
unique_6416	49	121	253	ENSP00000334952	90	163	1322	3.02e-05	76	31	40	5	29
unique_6427	2652	2711	4982	ENSP00000361682	164	223	811	0.007	61	24	35	2	1
unique_6448	108	142	146	ENSP00000390477	331	365	477	0.010	35	13	22	0	24
unique_6449	84	334	429	ENSP00000446490	151	383	461	1.91e-05	263	65	156	42	59
unique_6449	243	348	429	ENSP00000257290	796	904	1090	5.30e-04	115	34	66	15	25
unique_6449	261	331	429	ENSP00000390477	331	413	477	0.008	86	24	44	18	17
unique_6453	435	835	1331	ENSP00000434228	1497	1863	2040	0.009	422	102	244	76	30
unique_6471	546	604	1208	ENSP00000329380	126	179	653	0.006	59	21	33	5	5
unique_6548	329	470	567	ENSP00000446490	240	383	461	3.85e-06	155	40	91	24	25
unique_6548	388	468	567	ENSP00000363702	325	417	531	0.001	93	21	60	12	14
unique_6548	368	467	567	ENSP00000390477	309	413	477	0.001	109	29	67	13	18
unique_6548	368	470	567	ENSP00000377291	310	420	683	0.007	118	30	66	22	18
unique_6549	271	470	567	ENSP00000446490	210	383	461	9.74e-06	208	50	116	42	35
unique_6549	367	474	567	ENSP00000257290	789	896	1090	3.71e-04	111	31	74	6	19
unique_6549	363	467	567	ENSP00000390477	304	413	477	5.20e-04	115	29	71	15	19
unique_6549	388	468	567	ENSP00000363702	325	417	531	0.002	94	22	58	14	14
unique_6556	478	536	560	ENSP00000435933	52	110	142	8.63e-04	59	16	43	0	11
unique_6591	355	393	915	ENSP00000369207	101	139	1002	0.008	39	17	22	0	4
unique_6591	355	393	915	ENSP00000353421	95	133	996	0.008	39	17	22	0	4
unique_6591	355	393	915	ENSP00000346845	87	125	899	0.009	39	17	22	0	4
unique_6591	355	393	915	ENSP00000344972	87	125	899	0.009	39	17	22	0	4
unique_6602	91	144	1291	ENSP00000454065	457	510	1198	3.64e-04	54	19	35	0	4
unique_6623	347	434	948	ENSP00000411767	965	1051	1065	0.006	97	33	45	19	9
unique_6623	347	411	948	ENSP00000349783	965	1035	1192	0.009	74	26	36	12	7
unique_6664	383	473	570	ENSP00000257290	795	889	1090	2.97e-04	97	28	61	8	16
unique_6664	402	472	570	ENSP00000390477	331	413	477	0.002	86	25	43	18	12
unique_6665	226	475	570	ENSP00000446490	152	383	461	1.28e-05	261	63	158	40	44
unique_6665	384	473	570	ENSP00000257290	796	889	1090	1.79e-04	96	28	60	8	16
unique_6665	402	472	570	ENSP00000390477	331	413	477	7.71e-04	86	25	43	18	12
unique_6666	324	413	463	ENSP00000257290	796	889	1090	5.96e-05	96	27	61	8	19
unique_6666	337	415	463	ENSP00000446490	302	383	461	1.77e-04	86	29	46	11	17
unique_6666	342	412	463	ENSP00000390477	331	413	477	0.001	86	24	44	18	15
unique_6670	234	484	579	ENSP00000446490	151	383	461	2.51e-05	262	62	160	40	43
unique_6670	393	482	579	ENSP00000257290	796	889	1090	1.26e-04	96	28	60	8	16
unique_6670	267	481	579	ENSP00000390477	206	413	477	4.41e-04	242	58	123	61	37
unique_6672	234	484	579	ENSP00000446490	151	383	461	4.14e-06	262	63	159	40	43
unique_6672	324	482	579	ENSP00000257290	711	889	1090	1.04e-04	186	45	107	34	27
unique_6672	267	481	579	ENSP00000390477	206	413	477	6.29e-04	242	59	122	61	37
unique_6681	228	1544	1544	ENSP00000478255	35	1278	1281	0.0	1347	503	711	133	85
unique_6681	244	835	1544	ENSP00000478255	711	1280	1281	1.32e-103	607	227	328	52	85
unique_6681	228	1544	1544	ENSP00000265724	35	1278	1281	0.0	1347	503	711	133	85
unique_6681	244	835	1544	ENSP00000265724	711	1280	1281	1.32e-103	607	227	328	52	85
unique_6681	1264	1533	1544	ENSP00000497274	1298	1529	1546	4.73e-32	271	84	147	40	67
unique_6681	301	822	1544	ENSP00000497274	1045	1530	1546	3.36e-25	536	126	346	64	67
unique_6681	1029	1527	1544	ENSP00000497274	412	850	1546	1.79e-17	518	117	303	98	67
unique_6681	573	817	1544	ENSP00000497274	628	852	1546	2.75e-13	248	64	158	26	67
unique_6681	1064	1526	1544	ENSP00000487081	222	621	860	4.15e-22	481	112	270	99	53
unique_6681	560	914	1544	ENSP00000487081	399	703	860	1.12e-15	361	89	210	62	53
unique_6688	1777	1889	2850	ENSP00000384229	699	819	821	0.002	126	33	75	18	4
unique_6696	239	1253	2156	ENSP00000403447	194	1125	2004	2.66e-14	1080	271	596	213	94
unique_6696	324	1461	2156	ENSP00000403447	24	1079	2004	5.78e-12	1221	301	672	248	94
unique_6696	1105	2086	2156	ENSP00000403447	101	972	2004	9.57e-12	1038	263	553	222	94
unique_6696	841	1898	2156	ENSP00000403447	101	1120	2004	9.19e-11	1167	279	632	256	94
unique_6696	101	725	2156	ENSP00000403447	517	1125	2004	1.69e-09	689	169	376	144	94
unique_6696	852	1985	2156	ENSP00000403447	24	1041	2004	7.17e-07	1210	295	647	268	94
unique_6696	101	1146	2156	ENSP00000403447	160	1161	2004	2.07e-06	1159	276	613	270	94
unique_6696	1640	2089	2156	ENSP00000403447	25	439	2004	1.65e-04	480	120	265	95	94
unique_6696	1368	2118	2156	ENSP00000403447	101	769	2004	0.002	812	206	402	204	94
unique_6696	1399	1784	2156	ENSP00000274938	47	408	994	1.66e-05	413	108	227	78	27
unique_6696	1496	1851	2156	ENSP00000274938	52	386	994	0.004	381	97	213	71	27
unique_6696	1960	2082	2156	ENSP00000274938	78	196	994	0.007	127	36	79	12	27
unique_6696	1175	1384	2156	ENSP00000373539	1401	1596	2552	6.83e-05	220	62	124	34	42
unique_6696	1167	1424	2156	ENSP00000373539	2082	2353	2552	2.12e-04	281	64	185	32	42
unique_6696	383	595	2156	ENSP00000373539	1401	1598	2552	7.30e-04	222	62	127	33	42
unique_6696	647	859	2156	ENSP00000373539	1401	1598	2552	7.30e-04	222	62	127	33	42
unique_6696	911	1123	2156	ENSP00000373539	1401	1598	2552	0.002	222	60	129	33	42
unique_6696	1597	1854	2156	ENSP00000366307	232	472	576	0.002	275	75	149	51	12
unique_6705	134	248	299	ENSP00000373539	851	954	2552	9.32e-07	116	37	66	13	60
unique_6705	71	192	299	ENSP00000373539	2054	2157	2552	1.31e-04	122	37	67	18	60
unique_6705	72	234	299	ENSP00000373539	1440	1584	2552	0.006	165	46	97	22	60
unique_6705	67	249	299	ENSP00000403447	934	1091	2004	7.77e-06	185	52	104	29	63
unique_6705	126	237	299	ENSP00000403447	907	997	2004	5.78e-05	113	38	52	23	63
unique_6705	65	237	299	ENSP00000403447	693	835	2004	8.34e-05	178	58	80	40	63
unique_6705	63	241	299	ENSP00000403447	392	546	2004	5.99e-04	186	56	92	38	63
unique_6705	64	192	299	ENSP00000403447	768	874	2004	0.008	129	37	70	22	63
unique_6705	126	237	299	ENSP00000274938	46	141	994	0.001	112	33	63	16	37
unique_6766	96	472	819	ENSP00000263980	146	535	816	1.13e-18	408	107	252	49	46
unique_6795	442	604	773	ENSP00000329380	66	230	653	2.67e-06	172	52	104	16	21
unique_6795	437	616	773	ENSP00000361682	597	795	811	2.21e-05	205	61	113	31	23
unique_6795	383	555	773	ENSP00000216241	461	611	763	1.10e-04	180	59	85	36	22
unique_6798	1358	1411	2593	ENSP00000446490	297	350	461	0.006	55	22	31	2	2
unique_6843	17	218	691	ENSP00000446490	191	385	461	2.63e-16	210	66	121	23	29
unique_6843	18	215	691	ENSP00000341325	1039	1233	1352	2.42e-13	203	53	137	13	29
unique_6843	117	222	691	ENSP00000257290	800	898	1090	1.66e-12	108	40	57	11	15
unique_6843	9	249	691	ENSP00000363702	200	454	531	1.86e-11	264	71	161	32	35
unique_6843	17	217	691	ENSP00000377291	217	421	683	2.66e-10	215	60	131	24	29
unique_6843	4	213	691	ENSP00000390477	199	413	477	1.99e-07	239	61	125	53	30
unique_6859	936	1098	1212	ENSP00000373539	1440	1588	2552	1.74e-13	170	56	86	28	16
unique_6859	936	1043	1212	ENSP00000373539	879	985	2552	2.21e-10	113	43	59	11	16
unique_6859	927	1116	1212	ENSP00000373539	195	372	2552	1.37e-08	193	49	126	18	16
unique_6859	926	1052	1212	ENSP00000373539	236	362	2552	6.01e-07	134	38	82	14	16
unique_6859	936	998	1212	ENSP00000373539	922	987	2552	2.65e-06	66	23	40	3	16
unique_6859	951	1098	1212	ENSP00000373539	1415	1546	2552	1.06e-05	151	46	83	22	16
unique_6859	936	1093	1212	ENSP00000373539	2051	2197	2552	1.85e-05	161	43	101	17	16
unique_6859	936	1099	1212	ENSP00000373539	837	987	2552	5.09e-05	169	49	97	23	16
unique_6859	923	965	1212	ENSP00000373539	949	993	2552	1.99e-04	45	18	25	2	16
unique_6859	951	1098	1212	ENSP00000373539	763	901	2552	0.007	167	46	74	47	16
unique_6859	936	1043	1212	ENSP00000274938	40	141	994	4.20e-13	111	43	56	12	14
unique_6859	932	1043	1212	ENSP00000274938	247	346	994	2.16e-12	116	46	50	20	14
unique_6859	966	1098	1212	ENSP00000274938	28	142	994	1.90e-06	136	41	71	24	14
unique_6859	952	1043	1212	ENSP00000274938	95	187	994	2.71e-06	95	33	57	5	14
unique_6859	968	1043	1212	ENSP00000274938	237	306	994	2.78e-05	78	30	38	10	14
unique_6859	952	996	1212	ENSP00000274938	341	386	994	0.005	46	20	25	1	14
unique_6859	615	882	1212	ENSP00000477768	190	454	653	1.04e-08	293	71	169	53	22
unique_6859	929	1105	1212	ENSP00000403447	477	678	2004	4.02e-08	223	61	95	67	17
unique_6859	928	1107	1212	ENSP00000403447	931	1088	2004	5.88e-06	182	51	105	26	17
unique_6859	928	1058	1212	ENSP00000403447	356	481	2004	1.12e-05	133	43	81	9	17
unique_6859	936	1098	1212	ENSP00000403447	901	1038	2004	1.37e-05	164	48	89	27	17
unique_6859	951	1099	1212	ENSP00000403447	460	582	2004	4.37e-05	150	43	79	28	17
unique_6859	907	1043	1212	ENSP00000403447	103	225	2004	6.50e-05	139	42	79	18	17
unique_6859	952	1040	1212	ENSP00000403447	262	343	2004	0.004	94	33	44	17	17
unique_6859	942	1040	1212	ENSP00000308117	246	337	758	7.94e-08	105	35	51	19	8
unique_6859	949	993	1212	ENSP00000366307	422	466	576	5.74e-07	46	26	18	2	9
unique_6859	951	1010	1212	ENSP00000366307	307	369	576	5.59e-05	63	22	38	3	9
unique_6859	991	1054	1212	ENSP00000366307	425	480	576	0.002	66	24	30	12	9
unique_6859	952	1042	1212	ENSP00000366307	265	353	576	0.006	105	34	41	30	9
unique_6859	952	997	1212	ENSP00000360763	123	167	274	0.001	46	18	27	1	4
unique_6865	149	451	617	ENSP00000398266	418	724	2016	0.004	331	76	203	52	49
unique_6873	25	233	2879	ENSP00000341325	1080	1290	1352	8.83e-15	220	59	141	20	7
unique_6873	25	177	2879	ENSP00000377291	257	419	683	4.41e-14	164	46	106	12	5
unique_6873	90	227	2879	ENSP00000257290	801	942	1090	1.35e-12	142	44	94	4	5
unique_6873	7	175	2879	ENSP00000446490	215	380	461	1.95e-12	177	53	105	19	6
unique_6873	6	175	2879	ENSP00000390477	226	413	477	1.80e-07	197	53	108	36	6
unique_6873	51	186	2879	ENSP00000363702	273	428	531	8.69e-07	161	43	88	30	5
unique_6882	117	218	448	ENSP00000411767	395	493	1065	4.49e-05	104	30	67	7	31
unique_6882	42	77	448	ENSP00000411767	408	444	1065	0.007	37	15	21	1	31
unique_6882	117	218	448	ENSP00000349783	395	493	1192	4.52e-05	104	30	67	7	31
unique_6882	42	77	448	ENSP00000349783	408	444	1192	0.007	37	15	21	1	31
unique_6994	233	309	399	ENSP00000337146	129	195	611	2.25e-04	77	25	42	10	19
unique_7020	218	264	539	ENSP00000398266	1248	1293	2016	0.003	47	16	30	1	9
unique_7027	199	344	469	ENSP00000274938	5	147	994	6.15e-05	153	41	95	17	31
unique_7027	242	344	469	ENSP00000308117	250	346	758	0.004	109	32	59	18	22
unique_7027	248	359	469	ENSP00000373539	181	284	2552	0.008	112	29	75	8	24
unique_7032	28	533	545	ENSP00000503894	41	554	574	2.49e-08	555	120	345	90	93
unique_7032	28	533	545	ENSP00000396460	41	554	574	2.49e-08	555	120	345	90	93
unique_7050	3	141	203	ENSP00000390477	294	434	477	1.04e-06	147	38	95	14	68
unique_7050	35	157	203	ENSP00000363702	310	462	531	2.16e-06	156	37	83	36	61
unique_7050	21	123	203	ENSP00000446490	283	383	461	0.001	110	28	66	16	51
unique_7050	20	127	203	ENSP00000257290	789	896	1090	0.001	120	35	61	24	53
unique_7073	13	215	2095	ENSP00000446490	191	396	461	8.77e-20	212	66	131	15	10
unique_7073	11	214	2095	ENSP00000341325	1036	1247	1352	5.59e-16	217	59	140	18	10
unique_7073	10	200	2095	ENSP00000363702	205	417	531	1.40e-12	222	62	120	40	9
unique_7073	13	203	2095	ENSP00000377291	217	421	683	1.17e-11	210	61	125	24	9
unique_7073	9	199	2095	ENSP00000390477	208	413	477	7.27e-11	220	64	113	43	9
unique_7073	112	334	2095	ENSP00000257290	801	1012	1090	8.54e-10	232	61	142	29	11
unique_7080	388	485	587	ENSP00000341325	1142	1237	1352	0.009	98	23	73	2	17
unique_7089	246	360	858	ENSP00000363702	278	403	531	0.002	127	36	78	13	13
unique_7097	195	369	1258	ENSP00000446490	261	397	461	5.50e-08	178	51	83	44	14
unique_7097	231	357	1258	ENSP00000257290	789	895	1090	5.52e-06	131	33	70	28	10
unique_7097	197	382	1258	ENSP00000363702	280	448	531	0.004	206	56	93	57	15
unique_7144	27	66	348	ENSP00000349783	412	450	1192	0.001	40	15	24	1	11
unique_7144	27	66	348	ENSP00000411767	412	450	1065	0.002	40	15	24	1	11
unique_7169	18	45	100	ENSP00000384229	623	650	821	0.009	28	12	16	0	28
unique_7182	1066	1156	4761	ENSP00000348997	313	403	1341	1.30e-04	101	40	41	20	5
unique_7182	583	637	4761	ENSP00000348997	349	408	1341	0.001	60	25	30	5	5
unique_7182	978	1128	4761	ENSP00000348997	911	1065	1341	0.004	168	53	85	30	5
unique_7187	98	222	666	ENSP00000361682	641	766	811	1.64e-07	129	46	76	7	19
unique_7187	126	220	666	ENSP00000361682	623	718	811	2.62e-06	99	39	53	7	19
unique_7192	31	375	378	ENSP00000333203	51	367	407	3.20e-21	358	93	211	54	91
unique_7192	48	378	378	ENSP00000371493	105	401	492	6.28e-12	333	77	218	38	88
unique_7225	257	406	1372	ENSP00000378447	77	221	296	0.005	158	36	101	21	11
unique_7246	83	158	3984	ENSP00000384229	751	820	821	7.73e-04	76	26	44	6	2
unique_7246	467	795	3984	ENSP00000435932	1641	1907	2003	0.009	333	83	180	70	8
unique_7248	332	394	462	ENSP00000478255	527	587	1281	4.56e-04	63	23	38	2	14
unique_7248	332	394	462	ENSP00000265724	527	587	1281	4.56e-04	63	23	38	2	14
unique_7248	149	201	462	ENSP00000497274	651	703	1546	0.002	53	20	33	0	11
unique_7253	2260	2327	2425	ENSP00000381204	64	131	209	4.05e-04	68	18	50	0	3
unique_7273	157	270	289	ENSP00000403447	1611	1738	2004	1.08e-04	136	44	62	30	39
unique_7275	1573	1957	2161	ENSP00000257290	576	890	1090	1.56e-13	404	104	192	108	18
unique_7275	1810	1957	2161	ENSP00000377291	310	419	683	1.64e-10	149	45	64	40	11
unique_7275	1594	1680	2161	ENSP00000377291	215	301	683	1.67e-05	89	31	54	4	11
unique_7275	1810	1957	2161	ENSP00000446490	283	382	461	2.37e-10	148	50	50	48	11
unique_7275	1596	1679	2161	ENSP00000446490	191	274	461	5.10e-04	84	25	59	0	11
unique_7275	1589	1693	2161	ENSP00000390477	205	308	477	4.32e-07	109	35	65	9	12
unique_7275	1803	1955	2161	ENSP00000390477	292	413	477	6.25e-04	165	44	66	55	12
unique_7275	1815	2005	2161	ENSP00000341325	1134	1282	1352	7.55e-07	195	56	89	50	11
unique_7275	2115	2156	2161	ENSP00000341325	1260	1301	1352	0.003	42	14	28	0	11
unique_7275	1812	1956	2161	ENSP00000363702	298	417	531	2.62e-04	164	42	59	63	7
unique_7276	4	178	241	ENSP00000446490	206	383	461	2.20e-16	180	55	118	7	73
unique_7276	5	175	241	ENSP00000390477	228	413	477	2.62e-12	195	56	106	33	71
unique_7276	28	183	241	ENSP00000341325	1080	1240	1352	3.16e-12	165	42	110	13	65
unique_7276	24	195	241	ENSP00000377291	253	437	683	8.37e-12	187	53	117	17	71
unique_7276	90	197	241	ENSP00000257290	801	912	1090	1.76e-10	113	34	73	6	45
unique_7276	7	153	241	ENSP00000363702	226	388	531	2.39e-04	170	38	102	30	61
unique_7278	1044	1108	2419	ENSP00000504728	2	68	449	3.97e-04	71	24	37	10	3
unique_7278	1044	1108	2419	ENSP00000429036	2	68	449	3.97e-04	71	24	37	10	3
unique_7278	1044	1108	2419	ENSP00000355746	2	68	449	3.97e-04	71	24	37	10	3
unique_7280	325	621	968	ENSP00000477768	161	458	653	4.58e-09	326	81	188	57	31
unique_7290	132	259	1297	ENSP00000446490	206	335	461	4.56e-08	134	41	83	10	10
unique_7290	129	260	1297	ENSP00000341325	1054	1184	1352	5.40e-08	135	36	92	7	10
unique_7290	215	260	1297	ENSP00000257290	798	843	1090	3.28e-07	46	21	25	0	4
unique_7290	133	258	1297	ENSP00000377291	233	363	683	3.67e-05	134	36	87	11	10
unique_7290	150	257	1297	ENSP00000390477	240	357	477	5.26e-05	118	35	73	10	8
unique_7312	194	257	2378	ENSP00000366729	26	92	256	0.008	69	27	35	7	3
unique_7337	911	971	1030	ENSP00000373539	499	557	2552	0.006	61	22	37	2	6
unique_7351	615	742	2332	ENSP00000367230	8	146	473	0.009	145	37	85	23	5
unique_7353	228	625	664	ENSP00000381634	25	448	488	9.93e-08	433	88	301	44	60
unique_7358	1890	2005	2937	ENSP00000384229	701	820	821	5.62e-04	120	33	83	4	4
unique_7358	2719	2758	2937	ENSP00000373539	2421	2460	2552	0.004	40	13	27	0	1
unique_7358	1904	2016	2937	ENSP00000308117	541	665	758	0.004	128	33	77	18	4
unique_7358	1887	1982	2937	ENSP00000429055	590	685	707	0.006	97	26	69	2	3
unique_7370	302	493	795	ENSP00000446490	192	385	461	1.01e-13	198	59	129	10	24
unique_7370	293	491	795	ENSP00000377291	209	420	683	3.01e-10	217	57	137	23	25
unique_7370	301	489	795	ENSP00000363702	208	417	531	1.42e-09	219	64	116	39	24
unique_7370	301	495	795	ENSP00000341325	1038	1239	1352	1.73e-09	204	55	138	11	25
unique_7370	301	488	795	ENSP00000390477	212	413	477	4.54e-07	214	56	120	38	24
unique_7370	395	510	795	ENSP00000257290	794	912	1090	4.17e-06	122	33	80	9	15
unique_7382	551	645	4579	ENSP00000361682	635	732	811	1.32e-04	98	31	64	3	2
unique_7382	557	618	4579	ENSP00000361682	687	748	811	6.08e-04	62	21	41	0	2
unique_7382	553	617	4579	ENSP00000361682	706	770	811	0.004	65	24	41	0	2
unique_7382	534	625	4579	ENSP00000216241	137	230	763	0.001	94	31	61	2	2
unique_7382	550	617	4579	ENSP00000345985	144	213	790	0.009	70	26	42	2	1
unique_7451	589	684	970	ENSP00000287169	106	198	716	5.30e-16	96	33	60	3	10
unique_7451	266	308	970	ENSP00000403447	1634	1676	2004	0.003	43	20	23	0	4
unique_7469	133	319	713	ENSP00000403447	1678	1859	2004	2.39e-06	187	56	126	5	26
unique_7469	209	275	713	ENSP00000403447	1619	1686	2004	6.79e-04	68	26	41	1	26
unique_7483	780	872	975	ENSP00000350699	150	232	313	0.002	94	28	54	12	10
unique_7513	482	848	880	ENSP00000494050	82	419	600	0.001	377	75	253	49	42
unique_7513	482	848	880	ENSP00000495751	82	419	600	0.001	377	75	253	49	42
unique_7513	482	848	880	ENSP00000496171	82	419	600	0.001	377	75	253	49	42
unique_7513	482	848	880	ENSP00000494997	82	419	600	0.001	377	75	253	49	42
unique_7513	482	848	880	ENSP00000494136	82	419	600	0.001	377	75	253	49	42
unique_7513	482	848	880	ENSP00000494778	82	419	600	0.001	377	75	253	49	42
unique_7513	482	848	880	ENSP00000494191	82	419	600	0.001	377	75	253	49	42
unique_7551	1403	1550	1567	ENSP00000257290	768	890	1090	1.10e-05	155	42	74	39	9
unique_7551	1328	1562	1567	ENSP00000446490	190	392	461	0.005	242	63	133	46	15
unique_7572	110	337	814	ENSP00000357156	167	347	348	1.86e-08	230	61	118	51	29
unique_7572	144	345	814	ENSP00000357156	83	248	348	1.24e-05	204	50	114	40	29
unique_7573	32	650	667	ENSP00000324173	20	644	655	0.0	625	442	177	6	93
unique_7573	41	641	667	ENSP00000247207	8	614	640	0.0	608	395	205	8	90
unique_7576	43	308	450	ENSP00000446490	149	396	461	4.11e-15	280	79	155	46	59
unique_7576	72	356	450	ENSP00000363702	199	485	531	2.71e-09	315	76	181	58	63
unique_7576	71	243	450	ENSP00000377291	207	363	683	9.39e-09	185	54	91	40	38
unique_7576	81	290	450	ENSP00000341325	1038	1232	1352	3.64e-08	217	49	139	29	47
unique_7576	183	290	450	ENSP00000257290	781	889	1090	4.24e-07	110	26	81	3	24
unique_7576	78	289	450	ENSP00000390477	209	413	477	7.59e-07	239	65	113	61	47
unique_7584	16	90	288	ENSP00000403447	1651	1726	2004	3.09e-07	76	29	46	1	42
unique_7584	4	86	288	ENSP00000403447	1605	1688	2004	1.22e-06	84	29	54	1	42
unique_7584	14	124	288	ENSP00000403447	1682	1793	2004	2.22e-05	112	36	75	1	42
unique_7584	12	93	288	ENSP00000403447	1714	1795	2004	8.77e-04	82	27	55	0	42
unique_7595	2327	2401	2681	ENSP00000384229	738	819	821	0.001	82	26	49	7	3
unique_7613	49	784	1952	ENSP00000435932	375	1134	2003	1.02e-41	835	198	463	174	38
unique_7613	49	784	1952	ENSP00000434228	375	1134	2040	1.49e-41	835	198	463	174	38
unique_7613	49	784	1952	ENSP00000437073	375	1134	2055	2.01e-41	835	198	463	174	38
unique_7617	31	396	438	ENSP00000333203	67	399	407	1.68e-18	379	97	223	59	84
unique_7617	28	396	438	ENSP00000371493	105	417	492	4.74e-12	382	91	209	82	84
unique_7668	600	729	7449	ENSP00000346845	236	364	899	0.004	130	33	96	1	2
unique_7668	600	729	7449	ENSP00000344972	236	364	899	0.004	130	33	96	1	2
unique_7668	600	729	7449	ENSP00000369207	250	378	1002	0.004	130	33	96	1	2
unique_7668	600	729	7449	ENSP00000353421	244	372	996	0.005	130	33	96	1	2
unique_7677	20	81	167	ENSP00000454065	468	528	1198	1.72e-05	62	22	39	1	37
unique_7685	824	913	989	ENSP00000247207	512	603	640	0.003	92	27	63	2	9
unique_7710	84	161	237	ENSP00000346845	232	336	899	3.70e-04	105	30	48	27	33
unique_7710	84	161	237	ENSP00000344972	232	336	899	3.70e-04	105	30	48	27	33
unique_7710	84	161	237	ENSP00000369207	246	350	1002	4.41e-04	105	30	48	27	33
unique_7710	84	161	237	ENSP00000353421	240	344	996	5.17e-04	105	30	48	27	33
unique_7722	880	1145	1162	ENSP00000478255	385	649	1281	3.45e-57	266	107	158	1	24
unique_7722	868	1126	1162	ENSP00000478255	1016	1275	1281	1.12e-53	264	107	148	9	24
unique_7722	880	1145	1162	ENSP00000265724	385	649	1281	3.45e-57	266	107	158	1	24
unique_7722	868	1126	1162	ENSP00000265724	1016	1275	1281	1.12e-53	264	107	148	9	24
unique_7722	874	1116	1162	ENSP00000497274	1285	1526	1546	3.70e-33	252	84	149	19	24
unique_7722	883	1150	1162	ENSP00000497274	633	883	1546	1.14e-23	273	76	170	27	24
unique_7722	905	1135	1162	ENSP00000487081	427	640	860	2.13e-17	232	60	153	19	20
unique_7723	172	253	369	ENSP00000334952	82	168	1322	0.009	89	30	50	9	22
unique_7735	18	507	564	ENSP00000262030	9	484	530	5.73e-23	510	122	334	54	87
unique_7756	135	176	1478	ENSP00000346845	50	91	899	0.005	42	14	28	0	3
unique_7756	135	176	1478	ENSP00000344972	50	91	899	0.005	42	14	28	0	3
unique_7759	298	770	774	ENSP00000478255	192	642	1281	1.81e-61	495	162	267	66	61
unique_7759	499	750	774	ENSP00000478255	1033	1267	1281	8.01e-55	254	107	126	21	61
unique_7759	298	770	774	ENSP00000265724	192	642	1281	1.81e-61	495	162	267	66	61
unique_7759	499	750	774	ENSP00000265724	1033	1267	1281	8.01e-55	254	107	126	21	61
unique_7759	387	744	774	ENSP00000497274	1176	1523	1546	9.63e-38	371	107	228	36	50
unique_7759	539	770	774	ENSP00000497274	656	876	1546	5.14e-25	235	69	149	17	50
unique_7759	537	771	774	ENSP00000487081	428	649	860	3.10e-23	236	65	156	15	30
unique_7760	5121	5487	5664	ENSP00000351554	43	408	725	6.79e-08	402	92	239	71	22
unique_7760	4861	5431	5664	ENSP00000351554	151	697	725	1.80e-07	608	125	385	98	22
unique_7760	4859	5555	5664	ENSP00000351554	71	679	725	6.85e-07	728	152	426	150	22
unique_7760	4360	4840	5664	ENSP00000351554	119	574	725	0.001	496	99	342	55	22
unique_7760	5203	5635	5664	ENSP00000351554	23	406	725	0.002	444	88	285	71	22
unique_7760	2377	2543	5664	ENSP00000274938	620	772	994	1.71e-07	177	51	92	34	25
unique_7760	2225	2433	5664	ENSP00000274938	639	800	994	1.79e-05	211	60	100	51	25
unique_7760	1943	2102	5664	ENSP00000274938	639	783	994	5.36e-05	166	44	95	27	25
unique_7760	1130	1255	5664	ENSP00000274938	638	772	994	7.58e-05	142	48	71	23	25
unique_7760	2857	3038	5664	ENSP00000274938	624	797	994	9.28e-05	196	54	106	36	25
unique_7760	1865	2065	5664	ENSP00000274938	639	799	994	1.51e-04	201	52	109	40	25
unique_7760	3494	3627	5664	ENSP00000274938	632	732	994	2.89e-04	134	42	59	33	25
unique_7760	2669	2811	5664	ENSP00000274938	637	783	994	5.09e-04	157	45	88	24	25
unique_7760	1801	1983	5664	ENSP00000274938	619	786	994	0.002	192	58	101	33	25
unique_7760	3287	3476	5664	ENSP00000274938	601	772	994	0.004	201	59	102	40	25
unique_7760	5072	5517	5664	ENSP00000434228	1513	1939	2040	5.51e-04	466	105	302	59	8
unique_7760	5072	5517	5664	ENSP00000437073	1513	1939	2055	6.97e-04	466	106	301	59	8
unique_7792	475	629	2672	ENSP00000274938	639	799	994	2.44e-06	164	49	103	12	15
unique_7792	671	834	2672	ENSP00000274938	610	773	994	2.05e-04	180	44	104	32	15
unique_7792	1010	1101	2672	ENSP00000274938	655	754	994	0.002	100	32	60	8	15
unique_7792	484	549	2672	ENSP00000361350	139	195	204	0.001	68	27	28	13	2
unique_7795	95	199	288	ENSP00000403447	868	961	2004	4.96e-06	105	37	57	11	46
unique_7795	75	202	288	ENSP00000403447	661	801	2004	1.87e-04	153	42	74	37	46
unique_7795	71	201	288	ENSP00000403447	929	1082	2004	0.005	157	39	89	29	46
unique_7795	82	202	288	ENSP00000403447	167	272	2004	0.007	122	33	72	17	46
unique_7795	91	173	288	ENSP00000403447	414	486	2004	0.008	83	23	50	10	46
unique_7797	476	561	569	ENSP00000334284	14	98	151	0.002	87	27	57	3	15
unique_7827	6	85	2606	ENSP00000384229	739	820	821	0.003	82	26	54	2	3
unique_7838	1514	1677	3827	ENSP00000274938	616	770	994	2.38e-05	177	56	86	35	24
unique_7838	3326	3459	3827	ENSP00000274938	639	772	994	1.40e-04	140	43	85	12	24
unique_7838	1816	1920	3827	ENSP00000274938	625	729	994	1.58e-04	111	40	59	12	24
unique_7838	2861	2993	3827	ENSP00000274938	650	783	994	4.48e-04	139	47	81	11	24
unique_7838	2917	3074	3827	ENSP00000274938	635	783	994	0.001	174	49	84	41	24
unique_7838	3347	3542	3827	ENSP00000274938	613	782	994	0.001	196	57	113	26	24
unique_7838	3272	3415	3827	ENSP00000274938	653	799	994	0.002	151	48	92	11	24
unique_7838	1787	1914	3827	ENSP00000274938	650	799	994	0.002	152	41	85	26	24
unique_7838	3496	3588	3827	ENSP00000274938	634	713	994	0.005	95	29	49	17	24
unique_7838	2697	2773	3827	ENSP00000274938	654	729	994	0.008	81	28	44	9	24
unique_7846	53	331	600	ENSP00000366809	72	323	443	4.04e-06	289	71	171	47	47
unique_7848	222	425	688	ENSP00000366809	144	347	443	2.31e-07	219	62	127	30	30
unique_7886	1920	2027	2705	ENSP00000384229	728	816	821	0.002	110	29	58	23	10
unique_7886	1905	1997	2705	ENSP00000384229	728	816	821	0.003	98	27	57	14	10
unique_7886	1950	2042	2705	ENSP00000384229	728	816	821	0.003	98	28	56	14	10
unique_7886	1965	2057	2705	ENSP00000384229	728	816	821	0.004	98	27	57	14	10
unique_7886	1875	1952	2705	ENSP00000384229	728	816	821	0.004	89	24	54	11	10
unique_7886	2069	2147	2705	ENSP00000384229	729	816	821	0.007	88	22	57	9	10
unique_7907	1528	1623	4533	ENSP00000384229	730	816	821	8.65e-05	104	33	46	25	2
unique_7911	90	186	192	ENSP00000454065	466	569	1198	1.58e-04	106	29	66	11	51
unique_7954	422	477	559	ENSP00000287169	102	157	716	1.45e-12	56	26	30	0	10
unique_7960	1271	1365	2849	ENSP00000346845	223	322	899	2.59e-04	101	32	62	7	3
unique_7960	1271	1365	2849	ENSP00000344972	223	322	899	2.59e-04	101	32	62	7	3
unique_7960	1282	1365	2849	ENSP00000384229	737	820	821	6.23e-04	90	31	47	12	3
unique_7972	3674	3757	4117	ENSP00000384229	737	818	821	0.008	84	23	59	2	2
unique_7982	540	987	1147	ENSP00000403447	103	550	2004	1.91e-29	485	148	263	74	42
unique_7982	520	996	1147	ENSP00000403447	278	812	2004	2.55e-28	547	169	296	82	42
unique_7982	522	982	1147	ENSP00000403447	695	1193	2004	9.55e-24	508	150	302	56	42
unique_7982	746	994	1147	ENSP00000403447	35	300	2004	1.05e-10	292	90	133	69	42
unique_7982	520	659	1147	ENSP00000403447	970	1125	2004	6.83e-10	158	53	85	20	42
unique_7982	536	702	1147	ENSP00000373539	1982	2153	2552	7.32e-09	185	63	91	31	43
unique_7982	518	656	1147	ENSP00000373539	195	356	2552	3.15e-08	164	50	87	27	43
unique_7982	524	773	1147	ENSP00000373539	710	973	2552	7.82e-08	285	81	148	56	43
unique_7982	522	656	1147	ENSP00000373539	2009	2159	2552	7.12e-07	152	47	87	18	43
unique_7982	562	656	1147	ENSP00000373539	120	230	2552	9.25e-07	113	40	53	20	43
unique_7982	537	694	1147	ENSP00000373539	1369	1536	2552	4.95e-06	179	55	92	32	43
unique_7982	510	683	1147	ENSP00000373539	780	964	2552	5.81e-06	202	62	95	45	43
unique_7982	692	916	1147	ENSP00000373539	734	991	2552	9.88e-06	271	80	132	59	43
unique_7982	782	1002	1147	ENSP00000373539	118	330	2552	1.15e-05	251	66	117	68	43
unique_7982	784	982	1147	ENSP00000373539	748	946	2552	2.90e-04	233	64	101	68	43
unique_7982	538	656	1147	ENSP00000373539	134	270	2552	0.004	140	39	77	24	43
unique_7982	580	662	1147	ENSP00000373539	1953	2044	2552	0.008	92	27	56	9	43
unique_7982	530	697	1147	ENSP00000386367	469	616	789	0.001	177	52	87	38	15
unique_7982	530	697	1147	ENSP00000283249	469	616	789	0.001	177	52	87	38	15
unique_7982	918	1009	1147	ENSP00000220809	84	190	563	0.002	107	27	65	15	8
unique_7985	3193	3323	3449	ENSP00000346845	226	346	899	9.38e-06	133	37	82	14	4
unique_7985	3193	3323	3449	ENSP00000344972	226	346	899	9.38e-06	133	37	82	14	4
unique_7985	3193	3323	3449	ENSP00000369207	240	360	1002	1.05e-05	133	37	82	14	4
unique_7985	3193	3323	3449	ENSP00000353421	234	354	996	1.15e-05	133	37	82	14	4
unique_8014	124	232	237	ENSP00000454065	456	571	1198	3.76e-04	117	28	80	9	46
unique_8035	370	425	1451	ENSP00000403447	1634	1688	2004	0.003	56	25	30	1	4
unique_8043	665	770	927	ENSP00000257290	789	898	1090	5.98e-06	111	31	74	6	11
unique_8043	673	763	927	ENSP00000341325	1138	1233	1352	3.57e-05	97	29	61	7	10
unique_8043	691	764	927	ENSP00000446490	308	383	461	0.002	78	26	46	6	8
unique_8061	329	369	1151	ENSP00000349783	411	445	1192	0.008	41	18	17	6	4
unique_8064	3	62	2412	ENSP00000454065	467	526	1198	2.01e-04	60	21	39	0	2
unique_8064	2194	2331	2412	ENSP00000257290	755	898	1090	0.007	147	37	98	12	6
unique_8064	2267	2323	2412	ENSP00000446490	324	382	461	0.010	60	23	33	4	2
unique_8135	14	155	187	ENSP00000403447	1599	1740	2004	8.38e-07	147	48	89	10	88
unique_8135	41	177	187	ENSP00000403447	1694	1832	2004	7.77e-04	144	45	87	12	88
unique_8135	40	140	187	ENSP00000403447	1726	1823	2004	0.002	101	35	63	3	88
unique_8135	48	125	187	ENSP00000459962	202	293	840	8.90e-04	93	29	48	16	55
unique_8135	96	149	187	ENSP00000459962	173	234	840	0.004	62	23	31	8	55
unique_8142	548	614	1046	ENSP00000287169	106	169	716	2.91e-17	67	32	32	3	6
unique_8161	276	332	647	ENSP00000345785	536	590	592	0.007	57	18	37	2	9
unique_8208	4696	4880	5071	ENSP00000446490	260	381	461	1.13e-05	186	51	70	65	4
unique_8208	4741	4784	5071	ENSP00000341325	1142	1184	1352	0.004	44	17	26	1	1
unique_8263	1244	1665	2751	ENSP00000351554	199	671	725	0.004	476	103	316	57	15
unique_8302	2750	3113	6671	ENSP00000434228	1455	1885	2040	2.75e-04	455	115	225	115	5
unique_8302	2750	3113	6671	ENSP00000437073	1455	1885	2055	3.25e-04	455	115	225	115	5
unique_8335	202	256	602	ENSP00000366809	255	308	443	6.05e-04	55	19	35	1	9
unique_8339	160	228	261	ENSP00000435933	47	115	142	1.15e-10	69	22	47	0	26
unique_8362	390	489	1036	ENSP00000398266	1186	1278	2016	0.004	100	25	68	7	10
unique_8380	721	898	1317	ENSP00000446490	194	360	461	7.24e-11	185	54	106	25	14
unique_8380	717	1008	1317	ENSP00000341325	1037	1284	1352	4.20e-10	292	62	186	44	22
unique_8380	717	1009	1317	ENSP00000363702	207	494	531	8.09e-10	320	81	180	59	22
unique_8380	719	956	1317	ENSP00000377291	218	427	683	1.09e-06	241	60	147	34	18
unique_8380	850	1015	1317	ENSP00000257290	815	949	1090	3.07e-04	167	40	94	33	13
unique_8380	717	875	1317	ENSP00000390477	211	357	477	0.001	164	41	101	22	12
unique_8384	109	256	277	ENSP00000287169	103	248	716	3.20e-15	155	46	93	16	53
unique_8393	148	209	3432	ENSP00000228916	601	661	670	0.008	66	29	28	9	2
unique_8413	5	126	229	ENSP00000216241	550	675	763	2.06e-06	129	40	79	10	53
unique_8467	132	191	429	ENSP00000287169	106	162	716	1.55e-14	60	29	28	3	14
unique_8491	129	333	360	ENSP00000287169	55	253	716	3.06e-19	223	59	122	42	57
unique_8510	83	330	370	ENSP00000287169	22	262	716	1.55e-41	254	92	143	19	67
