# Supplementary material for: Molecular Mimicry between Toxoplasma gondii B-Cell Epitopes and Neurodevelopmental Proteins: An Immunoinformatic Approach
Source: Biomolecules. 2024 Aug 1;14(8):933. doi: 10.3390/biom14080933 (PMC11352964; doi:10.3390/biom14080933)
Supplement: Supplementary file 1 [file biomolecules-14-00933-s001.zip › Supplemental S2/random/blast-all_methods-hs_surface_random_38-filtered.txt]

unique_87	3	1259	1266	ENSP00000497931	132	1314	1322	0.0	1269	449	722	98	99
unique_87	702	1261	1266	ENSP00000497931	134	656	1322	1.44e-74	566	194	323	49	99
unique_129	12	259	283	ENSP00000296474	1085	1333	1401	9.87e-14	255	63	179	13	88
unique_129	7	266	283	ENSP00000383977	779	1048	1082	5.96e-13	284	65	181	38	92
unique_129	23	259	283	ENSP00000257290	721	942	1090	7.51e-10	245	56	158	31	84
unique_277	1	666	666	ENSP00000247207	3	639	640	0.0	668	480	155	33	100
unique_277	5	624	666	ENSP00000324173	30	644	655	0.0	623	400	212	11	93
unique_355	1	267	270	ENSP00000393320	2	268	273	4.05e-104	267	137	130	0	99
unique_355	1	267	270	ENSP00000422182	2	268	273	4.05e-104	267	137	130	0	99
unique_732	8	169	192	ENSP00000265986	54	230	1020	4.88e-49	177	81	81	15	84
unique_1200	106	706	727	ENSP00000324173	28	639	655	0.0	618	321	274	23	83
unique_1532	12	76	78	ENSP00000317997	815	880	1552	0.001	66	16	49	1	85
unique_1532	11	76	78	ENSP00000317997	851	924	1552	0.010	74	17	49	8	85
unique_2410	9	249	282	ENSP00000296474	1088	1333	1401	2.88e-15	251	61	175	15	85
unique_2410	7	254	282	ENSP00000383977	785	1046	1082	1.18e-12	264	56	190	18	88
unique_2410	105	255	282	ENSP00000257290	795	948	1090	2.85e-10	155	37	113	5	88
unique_2410	8	106	282	ENSP00000257290	603	708	1090	0.001	107	28	70	9	88
unique_2410	1	249	282	ENSP00000357493	1937	2201	2342	1.82e-08	268	54	192	22	88
unique_2519	14	475	564	ENSP00000265986	558	939	1020	2.60e-14	467	99	278	90	82
unique_2889	4	519	525	ENSP00000497931	851	1316	1322	1.01e-41	520	137	325	58	99
unique_2889	1	517	525	ENSP00000497931	189	654	1322	2.88e-39	524	139	320	65	99
unique_2998	32	473	474	ENSP00000234590	1	431	435	0.0	444	292	137	15	93
unique_3841	18	163	168	ENSP00000317997	752	881	1552	8.91e-08	167	42	67	58	87
unique_4007	19	563	567	ENSP00000414446	33	552	574	1.03e-10	575	136	354	85	96
unique_4203	41	286	296	ENSP00000403447	117	440	2004	8.35e-08	328	84	158	86	86
unique_4203	39	292	296	ENSP00000403447	591	857	2004	6.68e-07	284	80	157	47	86
unique_4203	61	276	296	ENSP00000403447	868	1125	2004	3.07e-06	266	73	135	58	86
unique_4203	61	293	296	ENSP00000403447	103	369	2004	5.11e-06	278	75	147	56	86
unique_4203	39	278	296	ENSP00000403447	278	550	2004	1.63e-05	281	76	156	49	86
unique_4203	53	281	296	ENSP00000403447	669	933	2004	1.72e-04	267	72	155	40	86
unique_4203	42	234	296	ENSP00000403447	772	1007	2004	0.004	236	64	129	43	86
unique_4203	40	277	296	ENSP00000403447	440	689	2004	0.006	271	70	147	54	86
unique_4296	7	171	201	ENSP00000005257	14	178	207	3.22e-36	166	66	98	2	82
unique_4468	18	554	574	ENSP00000414446	21	555	574	0.0	537	296	239	2	94
unique_4643	80	656	666	ENSP00000414446	13	555	574	2.04e-119	578	204	338	36	87
unique_4879	22	185	193	ENSP00000005257	16	172	207	1.24e-09	167	41	113	13	85
unique_5210	9	296	350	ENSP00000490273	240	529	533	4.53e-11	321	83	174	64	82
unique_5312	8	273	289	ENSP00000393320	4	270	273	2.27e-95	268	137	128	3	92
unique_5312	8	273	289	ENSP00000422182	4	270	273	2.27e-95	268	137	128	3	92
unique_5801	9	268	294	ENSP00000414914	478	751	807	4.11e-19	283	70	181	32	88
unique_5801	8	256	294	ENSP00000383977	786	1046	1082	2.35e-15	266	62	182	22	85
unique_5801	8	255	294	ENSP00000357493	1944	2205	2342	3.24e-14	268	66	176	26	84
unique_5801	7	251	294	ENSP00000296474	1086	1333	1401	1.05e-11	254	60	179	15	83
unique_5801	6	257	294	ENSP00000490273	237	494	533	1.63e-08	280	70	160	50	86
unique_6214	19	931	1021	ENSP00000265986	46	944	1020	9.65e-99	925	251	636	38	89
unique_6681	193	1537	1544	ENSP00000497931	18	1314	1322	0.0	1403	480	759	164	88
unique_6681	997	1544	1544	ENSP00000497931	162	661	1322	3.97e-78	549	200	299	50	88
unique_6696	239	1253	2156	ENSP00000403447	194	1125	2004	2.60e-14	1080	271	596	213	94
unique_6696	324	1461	2156	ENSP00000403447	24	1079	2004	5.66e-12	1221	301	672	248	94
unique_6696	1105	2086	2156	ENSP00000403447	101	972	2004	9.38e-12	1038	263	553	222	94
unique_6696	841	1898	2156	ENSP00000403447	101	1120	2004	9.00e-11	1167	279	632	256	94
unique_6696	101	725	2156	ENSP00000403447	517	1125	2004	1.65e-09	689	169	376	144	94
unique_6696	852	1985	2156	ENSP00000403447	24	1041	2004	7.02e-07	1210	295	647	268	94
unique_6696	101	1146	2156	ENSP00000403447	160	1161	2004	2.03e-06	1159	276	613	270	94
unique_6696	1640	2089	2156	ENSP00000403447	25	439	2004	1.62e-04	480	120	265	95	94
unique_6696	1368	2118	2156	ENSP00000403447	101	769	2004	0.002	812	206	402	204	94
unique_7032	28	533	545	ENSP00000414446	41	554	574	2.44e-08	555	120	345	90	93
unique_7192	31	375	378	ENSP00000451610	51	367	407	3.13e-21	358	93	211	54	91
unique_7192	48	378	378	ENSP00000321853	105	401	492	6.15e-12	333	77	218	38	88
unique_7276	20	231	241	ENSP00000383977	819	1046	1082	9.05e-12	236	57	147	32	88
unique_7573	32	650	667	ENSP00000324173	20	644	655	0.0	625	442	177	6	93
unique_7573	41	641	667	ENSP00000247207	8	614	640	0.0	608	395	205	8	90
unique_7617	31	396	438	ENSP00000451610	67	399	407	1.64e-18	379	97	223	59	84
unique_7617	28	396	438	ENSP00000321853	105	417	492	4.64e-12	382	91	209	82	84
unique_8135	14	155	187	ENSP00000403447	1599	1740	2004	8.22e-07	147	48	89	10	88
unique_8135	41	177	187	ENSP00000403447	1694	1832	2004	7.61e-04	144	45	87	12	88
unique_8135	40	140	187	ENSP00000403447	1726	1823	2004	0.002	101	35	63	3	88
unique_8193	13	211	328	ENSP00000495993	817	983	1014	5.60e-16	199	66	101	32	94
unique_8193	15	280	328	ENSP00000495993	733	996	1014	7.43e-16	277	79	174	24	94
unique_8193	156	309	328	ENSP00000495993	816	970	1014	9.27e-09	155	46	108	1	94
unique_8193	3	163	328	ENSP00000495993	835	991	1014	2.38e-05	161	42	115	4	94
unique_8318	3	442	443	ENSP00000234590	3	431	435	0.0	442	273	154	15	99
