# Supplementary material for: Molecular Mimicry between Toxoplasma gondii B-Cell Epitopes and Neurodevelopmental Proteins: An Immunoinformatic Approach
Source: Biomolecules. 2024 Aug 1;14(8):933. doi: 10.3390/biom14080933 (PMC11352964; doi:10.3390/biom14080933)
Supplement: Supplementary file 1 [file biomolecules-14-00933-s001.zip › Supplemental S2/random/blast-all_methods-hs_surface_random_38-protein_ids.txt]

ENSP00000005257
ENSP00000234590
ENSP00000247207
ENSP00000257290
ENSP00000265986
ENSP00000296474
ENSP00000317997
ENSP00000321853
ENSP00000324173
ENSP00000357493
ENSP00000383977
ENSP00000393320
ENSP00000403447
ENSP00000414446
ENSP00000414914
ENSP00000422182
ENSP00000451610
ENSP00000490273
ENSP00000495993
ENSP00000497931
