# Supplementary material for: Molecular Mimicry between Toxoplasma gondii B-Cell Epitopes and Neurodevelopmental Proteins: An Immunoinformatic Approach
Source: Biomolecules. 2024 Aug 1;14(8):933. doi: 10.3390/biom14080933 (PMC11352964; doi:10.3390/biom14080933)
Supplement: Supplementary file 1 [file biomolecules-14-00933-s001.zip › Supplemental S2/random/blast-all_methods-hs_surface_random_38.txt]

unique_2	1470	1592	2375	ENSP00000429036	3	106	449	0.006	123	35	69	19	5
unique_6	613	658	784	ENSP00000335203	18	63	107	0.002	46	16	30	0	6
unique_9	43	197	541	ENSP00000414446	47	197	574	2.19e-07	159	42	105	12	29
unique_35	370	903	1044	ENSP00000426917	56	561	612	4.52e-55	549	154	337	58	51
unique_35	276	922	1044	ENSP00000354995	6	613	679	3.79e-43	675	175	405	95	62
unique_35	357	695	1044	ENSP00000263094	1773	2082	2147	2.59e-08	366	93	190	83	32
unique_35	368	541	1044	ENSP00000263094	813	973	2147	3.77e-06	179	43	113	23	32
unique_35	371	563	1044	ENSP00000497931	1090	1274	1322	1.16e-05	195	50	133	12	18
unique_35	371	563	1044	ENSP00000497931	432	614	1322	2.26e-05	197	53	126	18	18
unique_47	412	574	584	ENSP00000308117	500	657	758	1.73e-04	174	51	96	27	28
unique_62	163	220	279	ENSP00000479889	299	358	461	3.90e-08	60	23	35	2	21
unique_62	158	220	279	ENSP00000414914	600	664	807	1.28e-05	65	21	42	2	23
unique_62	152	208	279	ENSP00000296474	1185	1245	1401	6.96e-05	61	19	38	4	20
unique_62	156	203	279	ENSP00000358997	319	368	713	2.03e-04	50	16	32	2	17
unique_62	152	220	279	ENSP00000257290	795	865	1090	5.31e-04	71	21	48	2	25
unique_62	168	221	279	ENSP00000490273	355	412	533	6.79e-04	58	19	35	4	19
unique_70	1	172	215	ENSP00000005257	2	175	207	2.53e-36	175	68	103	4	80
unique_75	1605	1737	1941	ENSP00000497931	407	544	1322	1.03e-14	140	53	78	9	29
unique_75	1570	1753	1941	ENSP00000497931	1027	1220	1322	8.04e-14	196	56	126	14	29
unique_75	1819	1922	1941	ENSP00000497931	1209	1312	1322	6.57e-13	104	37	67	0	29
unique_75	767	992	1941	ENSP00000497931	1078	1303	1322	4.06e-10	236	61	155	20	29
unique_75	1837	1924	1941	ENSP00000497931	567	653	1322	3.46e-09	88	31	56	1	29
unique_75	782	1031	1941	ENSP00000497931	437	683	1322	3.66e-06	263	69	165	29	29
unique_75	1626	1701	1941	ENSP00000354995	87	168	679	4.27e-05	85	29	44	12	15
unique_75	781	992	1941	ENSP00000354995	99	304	679	0.001	224	53	141	30	15
unique_75	1615	1722	1941	ENSP00000263094	807	903	2147	7.85e-05	108	27	70	11	10
unique_75	1827	1921	1941	ENSP00000263094	938	1033	2147	2.21e-04	96	32	63	1	10
unique_75	795	1062	1941	ENSP00000426917	75	339	612	2.46e-04	281	58	194	29	14
unique_81	10	172	212	ENSP00000005257	14	175	207	4.99e-32	164	67	94	3	77
unique_87	3	1259	1266	ENSP00000497931	132	1314	1322	0.0	1269	449	722	98	99
unique_87	702	1261	1266	ENSP00000497931	134	656	1322	1.44e-74	566	194	323	49	99
unique_87	311	486	1266	ENSP00000354995	76	251	679	3.25e-14	188	55	109	24	36
unique_87	943	1217	1266	ENSP00000354995	21	277	679	8.37e-13	290	72	170	48	36
unique_87	297	560	1266	ENSP00000263094	789	1042	2147	3.99e-12	273	73	172	28	42
unique_87	997	1260	1266	ENSP00000263094	807	1039	2147	4.41e-11	268	66	163	39	42
unique_87	310	512	1266	ENSP00000263094	1790	1985	2147	9.65e-09	208	57	134	17	42
unique_87	1009	1216	1266	ENSP00000263094	1796	1985	2147	8.18e-06	218	53	127	38	42
unique_87	326	597	1266	ENSP00000426917	60	350	612	7.64e-11	301	76	186	39	35
unique_87	1029	1204	1266	ENSP00000426917	77	235	612	1.76e-07	184	48	103	33	35
unique_104	94	260	625	ENSP00000459962	202	384	840	5.20e-04	191	46	113	32	27
unique_104	93	148	625	ENSP00000403447	1633	1689	2004	0.001	57	22	34	1	9
unique_117	124	311	424	ENSP00000479889	232	385	461	1.84e-11	194	50	98	46	44
unique_117	123	222	424	ENSP00000296474	1129	1231	1401	2.64e-11	103	33	67	3	24
unique_117	57	315	424	ENSP00000414914	478	697	807	1.12e-08	280	61	138	81	61
unique_117	156	315	424	ENSP00000257290	773	898	1090	1.86e-07	164	43	79	42	38
unique_117	57	222	424	ENSP00000383977	787	944	1082	2.65e-07	188	45	91	52	39
unique_117	57	222	424	ENSP00000358997	218	363	713	4.17e-06	178	38	96	44	39
unique_117	56	325	424	ENSP00000357493	1944	2168	2342	8.42e-06	288	57	150	81	64
unique_117	195	225	424	ENSP00000490273	358	388	533	0.005	31	14	17	0	7
unique_126	79	195	209	ENSP00000393320	57	170	273	4.46e-05	118	27	86	5	56
unique_126	79	195	209	ENSP00000422182	57	170	273	4.46e-05	118	27	86	5	56
unique_126	79	163	209	ENSP00000512581	57	141	156	0.002	85	17	68	0	41
unique_129	85	264	283	ENSP00000414914	551	745	807	2.35e-15	195	51	129	15	64
unique_129	12	259	283	ENSP00000296474	1085	1333	1401	9.87e-14	255	63	179	13	88
unique_129	15	209	283	ENSP00000479889	192	382	461	4.84e-13	200	59	127	14	69
unique_129	7	266	283	ENSP00000383977	779	1048	1082	5.96e-13	284	65	181	38	92
unique_129	23	259	283	ENSP00000257290	721	942	1090	7.51e-10	245	56	158	31	84
unique_129	8	206	283	ENSP00000358997	211	416	713	5.26e-08	211	47	147	17	70
unique_129	87	263	283	ENSP00000357493	2018	2205	2342	4.04e-07	188	40	137	11	63
unique_129	132	259	283	ENSP00000490273	355	513	533	5.62e-06	160	41	86	33	45
unique_157	128	276	346	ENSP00000005257	16	141	207	0.008	152	35	88	29	43
unique_184	292	387	762	ENSP00000247207	224	318	640	1.59e-06	98	31	62	5	13
unique_221	297	364	852	ENSP00000457262	39	106	196	6.01e-07	68	18	50	0	13
unique_221	686	725	852	ENSP00000457262	45	85	196	0.002	41	15	25	1	13
unique_231	189	257	822	ENSP00000360158	3951	4013	4075	0.009	69	23	40	6	8
unique_248	392	498	1129	ENSP00000479889	299	383	461	1.59e-06	107	32	53	22	9
unique_248	274	496	1129	ENSP00000414914	469	688	807	1.89e-04	246	56	141	49	20
unique_264	38	141	144	ENSP00000317997	810	920	1552	1.75e-12	112	34	69	9	74
unique_264	67	144	144	ENSP00000317997	806	879	1552	2.38e-07	78	24	50	4	74
unique_271	153	758	765	ENSP00000354995	93	670	679	3.53e-80	632	199	353	80	79
unique_271	158	709	765	ENSP00000426917	61	578	612	6.12e-63	568	171	331	66	72
unique_271	170	341	765	ENSP00000263094	1819	1983	2147	2.23e-14	174	52	111	11	36
unique_271	96	371	765	ENSP00000263094	777	1025	2147	1.67e-13	284	72	169	43	36
unique_271	156	366	765	ENSP00000497931	1091	1298	1322	2.58e-14	218	56	145	17	28
unique_271	156	345	765	ENSP00000497931	433	619	1322	9.70e-09	194	56	127	11	28
unique_277	1	666	666	ENSP00000247207	3	639	640	0.0	668	480	155	33	100
unique_277	5	624	666	ENSP00000324173	30	644	655	0.0	623	400	212	11	93
unique_282	13	180	213	ENSP00000005257	14	182	207	2.88e-24	170	57	110	3	79
unique_284	339	725	793	ENSP00000336994	211	614	670	3.69e-88	411	160	220	31	49
unique_307	11	164	208	ENSP00000005257	15	168	207	7.96e-30	155	56	97	2	74
unique_349	441	603	693	ENSP00000490273	263	440	533	3.53e-05	181	39	121	21	24
unique_350	225	339	3185	ENSP00000346845	245	345	899	2.60e-04	116	32	68	16	4
unique_350	225	339	3185	ENSP00000344972	245	345	899	2.60e-04	116	32	68	16	4
unique_350	225	339	3185	ENSP00000350152	245	345	988	2.74e-04	116	32	68	16	4
unique_355	1	267	270	ENSP00000393320	2	268	273	4.05e-104	267	137	130	0	99
unique_355	1	267	270	ENSP00000422182	2	268	273	4.05e-104	267	137	130	0	99
unique_355	1	140	270	ENSP00000512581	2	141	156	5.77e-48	140	70	70	0	52
unique_416	26	143	543	ENSP00000263094	306	421	2147	0.007	120	31	83	6	22
unique_449	296	345	436	ENSP00000379681	52	98	428	1.99e-04	50	23	24	3	18
unique_449	300	365	436	ENSP00000379681	44	111	428	8.01e-04	69	25	40	4	18
unique_449	308	372	436	ENSP00000379681	31	99	428	0.005	69	26	39	4	18
unique_458	37	303	513	ENSP00000296474	1085	1331	1401	4.35e-11	275	63	176	36	52
unique_458	96	262	513	ENSP00000479889	242	388	461	6.89e-11	170	43	101	26	33
unique_458	29	300	513	ENSP00000357493	1934	2196	2342	1.28e-10	289	77	169	43	53
unique_458	33	258	513	ENSP00000358997	211	421	713	6.51e-10	234	57	146	31	44
unique_458	10	259	513	ENSP00000414914	439	694	807	2.25e-09	280	65	161	54	49
unique_458	29	265	513	ENSP00000383977	776	1000	1082	1.14e-07	254	55	153	46	46
unique_458	132	261	513	ENSP00000257290	789	896	1090	1.30e-07	131	33	74	24	25
unique_458	38	254	513	ENSP00000490273	238	440	533	1.91e-05	239	54	127	58	42
unique_459	9	135	469	ENSP00000457262	9	134	196	4.59e-23	130	48	75	7	46
unique_459	364	454	469	ENSP00000457262	39	128	196	6.96e-12	92	30	59	3	46
unique_468	10	176	225	ENSP00000005257	14	175	207	3.42e-19	168	54	107	7	74
unique_487	168	233	636	ENSP00000380963	45	112	161	7.57e-04	68	23	43	2	10
unique_498	64	141	497	ENSP00000411355	27	111	1307	0.009	87	29	47	11	16
unique_506	219	640	758	ENSP00000403447	712	1089	2004	9.24e-11	437	112	251	74	61
unique_506	214	637	758	ENSP00000403447	410	755	2004	5.57e-07	437	101	232	104	61
unique_506	218	658	758	ENSP00000403447	337	731	2004	7.50e-07	468	114	254	100	61
unique_506	197	636	758	ENSP00000403447	548	966	2004	1.29e-06	472	116	271	85	61
unique_536	70	160	614	ENSP00000374871	8	106	117	8.80e-04	99	30	61	8	15
unique_545	92	182	4007	ENSP00000478469	735	820	821	5.67e-04	95	30	52	13	2
unique_547	279	300	478	ENSP00000411355	848	869	1307	2.83e-04	22	15	7	0	5
unique_549	32	123	143	ENSP00000271836	309	399	815	0.006	97	26	60	11	64
unique_549	32	123	143	ENSP00000348227	309	399	840	0.006	97	26	60	11	64
unique_561	191	335	464	ENSP00000432202	38	169	663	3.52e-20	149	50	78	21	31
unique_567	31	322	407	ENSP00000414914	474	773	807	4.22e-07	320	65	207	48	72
unique_567	32	229	407	ENSP00000479889	189	383	461	4.45e-07	204	52	137	15	49
unique_567	33	237	407	ENSP00000296474	1086	1291	1401	1.30e-05	212	45	154	13	50
unique_567	112	260	407	ENSP00000383977	885	1024	1082	1.54e-04	157	41	91	25	37
unique_567	25	201	407	ENSP00000490273	230	409	533	3.55e-04	194	45	118	31	43
unique_567	120	297	407	ENSP00000257290	790	953	1090	3.56e-04	180	41	121	18	61
unique_567	31	101	407	ENSP00000257290	595	674	1090	0.009	80	23	48	9	61
unique_567	34	199	407	ENSP00000358997	217	390	713	0.004	178	47	115	16	41
unique_568	142	354	559	ENSP00000403447	1580	1786	2004	2.18e-04	216	68	136	12	43
unique_568	116	255	559	ENSP00000403447	1668	1791	2004	6.10e-04	140	49	75	16	43
unique_598	203	1372	2159	ENSP00000403447	102	1161	2004	1.24e-77	1216	358	656	202	60
unique_598	358	1294	2159	ENSP00000403447	35	1000	2004	5.71e-62	1058	290	555	213	60
unique_598	1182	1501	2159	ENSP00000403447	29	349	2004	1.21e-19	354	104	183	67	60
unique_598	1282	1381	2159	ENSP00000308117	252	346	758	1.71e-06	109	33	53	23	37
unique_598	503	595	2159	ENSP00000308117	252	341	758	3.79e-06	99	39	45	15	37
unique_598	713	806	2159	ENSP00000308117	250	340	758	1.03e-04	98	37	50	11	37
unique_598	207	363	2159	ENSP00000308117	225	361	758	1.29e-04	160	47	87	26	37
unique_598	278	383	2159	ENSP00000308117	244	345	758	7.82e-04	108	35	65	8	37
unique_598	1374	1517	2159	ENSP00000308117	221	361	758	0.001	157	51	77	29	37
unique_598	981	1086	2159	ENSP00000308117	252	349	758	0.002	114	37	53	24	37
unique_598	671	732	2159	ENSP00000308117	292	348	758	0.003	62	22	35	5	37
unique_598	743	857	2159	ENSP00000308117	244	351	758	0.004	124	40	59	25	37
unique_598	461	523	2159	ENSP00000329869	764	841	934	8.91e-05	78	29	34	15	15
unique_598	732	775	2159	ENSP00000329869	793	840	934	6.17e-04	48	23	21	4	15
unique_598	814	858	2159	ENSP00000329869	793	840	934	0.001	48	20	25	3	15
unique_598	1209	1300	2159	ENSP00000329869	786	870	934	0.001	96	29	52	15	15
unique_598	1464	1506	2159	ENSP00000329869	793	838	934	0.003	46	19	24	3	15
unique_598	560	606	2159	ENSP00000329869	793	840	934	0.004	48	21	26	1	15
unique_598	760	817	2159	ENSP00000411023	130	185	294	0.001	60	24	30	6	5
unique_598	1258	1300	2159	ENSP00000411023	143	184	294	0.003	45	19	21	5	5
unique_598	760	817	2159	ENSP00000398893	130	185	294	0.001	60	24	30	6	5
unique_598	1258	1300	2159	ENSP00000398893	143	184	294	0.003	45	19	21	5	5
unique_657	704	964	983	ENSP00000383977	775	1049	1082	9.96e-18	290	70	176	44	27
unique_657	716	905	983	ENSP00000479889	192	383	461	2.80e-17	195	57	130	8	19
unique_657	715	975	983	ENSP00000414914	477	760	807	3.40e-17	293	72	180	41	27
unique_657	716	855	983	ENSP00000358997	218	363	713	1.84e-13	150	43	93	14	14
unique_657	716	975	983	ENSP00000296474	1088	1352	1401	2.67e-12	271	57	197	17	26
unique_657	696	974	983	ENSP00000357493	1919	2219	2342	1.58e-11	310	83	187	40	28
unique_657	712	964	983	ENSP00000490273	236	521	533	5.01e-11	301	77	161	63	26
unique_657	809	965	983	ENSP00000257290	796	951	1090	5.17e-08	165	40	108	17	28
unique_657	685	800	983	ENSP00000257290	560	690	1090	0.001	131	34	82	15	28
unique_664	7	122	547	ENSP00000414446	29	148	574	2.12e-08	120	31	85	4	21
unique_665	181	336	366	ENSP00000414914	601	746	807	4.69e-09	162	45	95	22	43
unique_665	159	297	366	ENSP00000383977	883	1011	1082	2.90e-08	142	46	80	16	38
unique_665	175	277	366	ENSP00000479889	288	383	461	4.27e-08	107	32	60	15	28
unique_665	182	274	366	ENSP00000490273	339	440	533	1.22e-06	107	34	54	19	25
unique_665	181	308	366	ENSP00000257290	802	923	1090	1.88e-06	130	36	84	10	35
unique_665	180	290	366	ENSP00000357493	2056	2165	2342	1.40e-04	120	31	70	19	30
unique_665	150	278	366	ENSP00000358997	291	421	713	0.001	143	33	84	26	35
unique_665	181	283	366	ENSP00000296474	1192	1290	1401	0.002	112	31	59	22	28
unique_687	686	922	975	ENSP00000402576	274	500	1186	4.18e-05	242	55	167	20	24
unique_700	12	174	211	ENSP00000005257	16	174	207	1.85e-21	165	60	97	8	77
unique_709	1425	1498	1501	ENSP00000459962	628	699	840	8.09e-04	74	19	53	2	5
unique_716	59	135	266	ENSP00000478469	729	819	821	1.02e-06	91	32	45	14	38
unique_716	76	158	266	ENSP00000478469	712	788	821	2.64e-04	83	22	55	6	38
unique_732	8	169	192	ENSP00000265986	54	230	1020	4.88e-49	177	81	81	15	84
unique_758	117	167	1352	ENSP00000265986	105	154	1020	0.002	52	18	31	3	4
unique_764	13	112	237	ENSP00000342580	571	657	805	0.002	102	28	57	17	42
unique_783	359	515	2001	ENSP00000479889	222	383	461	0.001	165	36	118	11	8
unique_799	28	136	594	ENSP00000411767	537	638	1065	0.001	109	25	77	7	18
unique_814	128	292	360	ENSP00000432202	6	173	663	1.40e-21	185	58	90	37	46
unique_820	78	150	359	ENSP00000260061	314	391	663	7.17e-04	78	30	43	5	20
unique_820	71	158	359	ENSP00000361682	609	695	811	0.002	89	31	55	3	25
unique_862	264	621	852	ENSP00000422983	112	450	826	4.05e-37	362	113	222	27	42
unique_862	189	657	852	ENSP00000263980	85	533	816	1.06e-35	479	133	306	40	55
unique_868	341	434	1157	ENSP00000403447	1700	1791	2004	1.87e-06	94	35	57	2	29
unique_868	267	598	1157	ENSP00000403447	1501	1824	2004	0.004	362	96	198	68	29
unique_872	421	479	2030	ENSP00000411767	12	74	1065	6.92e-05	65	20	37	8	3
unique_880	374	560	612	ENSP00000263094	824	1022	2147	4.35e-08	211	59	116	36	55
unique_880	113	262	612	ENSP00000263094	834	975	2147	1.45e-04	161	40	91	30	55
unique_880	385	509	612	ENSP00000263094	1821	1961	2147	0.001	142	40	84	18	55
unique_880	113	284	612	ENSP00000354995	111	274	679	1.93e-06	180	46	110	24	51
unique_880	378	517	612	ENSP00000354995	105	260	679	2.41e-05	166	36	94	36	51
unique_880	112	289	612	ENSP00000497931	1105	1280	1322	2.67e-05	195	50	109	36	61
unique_880	360	507	612	ENSP00000497931	1085	1252	1322	5.10e-05	173	40	103	30	61
unique_880	360	554	612	ENSP00000497931	427	636	1322	0.003	221	55	129	37	61
unique_880	109	289	612	ENSP00000497931	444	620	1322	0.007	199	49	110	40	61
unique_880	389	532	612	ENSP00000426917	78	244	612	0.007	169	41	101	27	24
unique_886	969	1096	1387	ENSP00000383977	786	928	1082	5.68e-09	146	44	81	21	9
unique_886	955	1096	1387	ENSP00000414914	466	624	807	2.73e-06	162	43	96	23	10
unique_886	1211	1271	1387	ENSP00000479889	324	385	461	3.06e-04	64	25	34	5	14
unique_886	970	1097	1387	ENSP00000479889	192	319	461	0.002	131	36	89	6	14
unique_896	326	427	511	ENSP00000403447	1183	1285	2004	5.02e-10	111	40	54	17	47
unique_896	216	346	511	ENSP00000403447	1180	1284	2004	8.48e-06	141	42	53	46	47
unique_896	186	240	511	ENSP00000403447	1226	1285	2004	2.16e-04	62	24	29	9	47
unique_908	419	489	1084	ENSP00000265986	85	151	1020	5.01e-06	71	26	41	4	7
unique_914	60	513	824	ENSP00000247207	9	381	640	3.80e-15	455	103	269	83	55
unique_914	354	513	824	ENSP00000324173	250	403	655	1.45e-05	160	37	117	6	54
unique_914	498	617	824	ENSP00000324173	503	625	655	0.001	128	33	82	13	54
unique_914	57	234	824	ENSP00000324173	29	198	655	0.004	186	43	119	24	54
unique_928	501	585	621	ENSP00000457262	41	124	196	2.53e-12	88	33	48	7	32
unique_928	108	222	621	ENSP00000457262	45	159	196	2.37e-05	118	34	78	6	32
unique_932	1316	1445	3014	ENSP00000478469	708	813	821	2.31e-04	130	35	71	24	4
unique_1002	414	592	877	ENSP00000346845	196	382	899	0.006	206	57	103	46	20
unique_1002	414	592	877	ENSP00000344972	196	382	899	0.006	206	57	103	46	20
unique_1002	414	592	877	ENSP00000350152	196	382	988	0.008	206	57	103	46	20
unique_1025	194	222	1416	ENSP00000411767	411	440	1065	1.70e-04	30	19	10	1	2
unique_1053	201	304	310	ENSP00000403447	1716	1819	2004	2.54e-09	104	38	66	0	46
unique_1053	167	304	310	ENSP00000403447	1646	1786	2004	3.21e-07	144	45	90	9	46
unique_1053	215	310	310	ENSP00000403447	1583	1692	2004	0.001	110	32	64	14	46
unique_1053	221	301	310	ENSP00000459962	204	306	840	3.32e-07	103	35	46	22	26
unique_1114	119	196	272	ENSP00000346845	232	336	899	5.40e-04	105	30	48	27	29
unique_1114	119	196	272	ENSP00000344972	232	336	899	5.40e-04	105	30	48	27	29
unique_1114	119	196	272	ENSP00000350152	232	336	988	6.58e-04	105	30	48	27	29
unique_1124	416	455	1765	ENSP00000479889	347	385	461	2.58e-06	40	21	18	1	2
unique_1124	423	476	1765	ENSP00000357493	2121	2169	2342	7.01e-04	55	20	28	7	3
unique_1124	423	462	1765	ENSP00000414914	660	703	807	0.006	44	18	22	4	2
unique_1189	235	465	517	ENSP00000426917	61	284	612	3.56e-13	240	66	149	25	45
unique_1189	235	452	517	ENSP00000354995	98	301	679	8.84e-13	222	67	133	22	42
unique_1189	211	451	517	ENSP00000497931	1068	1299	1322	3.08e-09	253	65	155	33	47
unique_1189	236	293	517	ENSP00000497931	436	491	1322	6.52e-04	58	21	35	2	47
unique_1189	241	460	517	ENSP00000263094	1813	2018	2147	7.62e-08	221	55	150	16	49
unique_1189	207	451	517	ENSP00000263094	792	1021	2147	1.78e-07	248	62	165	21	49
unique_1200	106	706	727	ENSP00000324173	28	639	655	0.0	618	321	274	23	83
unique_1200	104	675	727	ENSP00000247207	3	584	640	0.0	587	300	267	20	79
unique_1217	593	681	745	ENSP00000479889	299	385	461	0.003	97	27	52	18	12
unique_1279	89	132	821	ENSP00000411767	411	454	1065	0.004	45	18	25	2	10
unique_1279	159	192	821	ENSP00000411767	409	440	1065	0.005	34	16	16	2	10
unique_1350	192	500	567	ENSP00000301891	232	523	551	0.002	319	72	210	37	54
unique_1433	338	501	534	ENSP00000383977	899	1050	1082	1.12e-04	173	45	98	30	31
unique_1433	343	429	534	ENSP00000414914	600	690	807	3.43e-04	93	28	57	8	16
unique_1438	42	75	76	ENSP00000497931	51	84	1322	8.27e-04	34	15	19	0	45
unique_1447	177	339	395	ENSP00000372654	41	219	324	4.18e-08	182	47	113	22	41
unique_1488	1	645	817	ENSP00000324173	29	606	655	1.43e-61	657	181	385	91	79
unique_1488	3	383	817	ENSP00000247207	8	382	640	7.10e-52	383	121	252	10	47
unique_1498	143	289	313	ENSP00000350152	196	324	988	0.001	148	41	87	20	47
unique_1499	1078	1201	1326	ENSP00000432202	48	169	663	1.48e-15	124	34	88	2	9
unique_1500	56	128	381	ENSP00000403731	431	505	552	0.001	79	27	42	10	19
unique_1518	213	277	455	ENSP00000361682	205	267	811	0.004	65	21	42	2	14
unique_1532	12	76	78	ENSP00000317997	815	880	1552	0.001	66	16	49	1	85
unique_1532	11	76	78	ENSP00000317997	851	924	1552	0.010	74	17	49	8	85
unique_1553	300	402	1306	ENSP00000479889	290	385	461	0.008	104	24	71	9	8
unique_1601	47	105	120	ENSP00000263398	199	253	362	0.002	59	17	38	4	49
unique_1617	155	323	716	ENSP00000403447	446	598	2004	4.37e-11	171	50	101	20	65
unique_1617	155	603	716	ENSP00000403447	243	631	2004	2.81e-09	460	110	268	82	65
unique_1617	199	331	716	ENSP00000403447	905	1021	2004	2.39e-07	134	40	76	18	65
unique_1617	148	591	716	ENSP00000403447	28	468	2004	3.32e-07	490	123	272	95	65
unique_1617	140	323	716	ENSP00000403447	310	484	2004	2.56e-05	192	54	113	25	65
unique_1617	172	234	716	ENSP00000403447	1031	1091	2004	0.006	67	24	33	10	65
unique_1624	132	312	461	ENSP00000403447	1634	1810	2004	2.56e-12	182	60	116	6	53
unique_1624	68	221	461	ENSP00000403447	1638	1787	2004	1.57e-09	154	46	104	4	53
unique_1624	202	278	461	ENSP00000459962	203	294	840	0.004	92	25	52	15	17
unique_1631	303	473	565	ENSP00000403447	939	1095	2004	2.30e-04	172	43	113	16	32
unique_1631	379	483	565	ENSP00000403447	394	487	2004	3.84e-04	110	38	51	21	32
unique_1631	315	466	565	ENSP00000308117	205	349	758	2.61e-04	158	41	98	19	27
unique_1662	67	266	762	ENSP00000479889	189	390	461	7.31e-19	208	60	134	14	26
unique_1662	69	312	762	ENSP00000296474	1087	1343	1401	3.15e-16	259	64	178	17	32
unique_1662	66	278	762	ENSP00000414914	474	711	807	5.21e-15	253	67	131	55	28
unique_1662	65	310	762	ENSP00000383977	782	1045	1082	9.77e-14	268	63	179	26	32
unique_1662	70	313	762	ENSP00000357493	1945	2208	2342	5.19e-11	270	60	178	32	32
unique_1662	167	313	762	ENSP00000257290	798	952	1090	1.37e-10	156	50	96	10	19
unique_1662	70	255	762	ENSP00000490273	240	440	533	2.61e-09	212	54	121	37	24
unique_1662	70	258	762	ENSP00000358997	218	420	713	4.75e-08	209	55	128	26	25
unique_1681	522	625	774	ENSP00000348169	154	261	817	3.97e-04	115	29	68	18	13
unique_1681	521	622	774	ENSP00000461168	165	269	836	4.97e-04	113	30	64	19	13
unique_1689	477	591	800	ENSP00000357493	1966	2081	2342	2.71e-04	123	33	75	15	14
unique_1689	683	740	800	ENSP00000479889	326	383	461	0.001	59	18	39	2	7
unique_1689	681	752	800	ENSP00000414914	630	705	807	0.002	80	22	46	12	9
unique_1710	107	663	793	ENSP00000426917	3	529	612	2.76e-55	569	150	365	54	70
unique_1710	118	714	793	ENSP00000354995	50	611	679	1.77e-48	624	166	369	89	75
unique_1710	172	381	793	ENSP00000263094	1817	2018	2147	7.68e-10	212	57	143	12	27
unique_1710	168	371	793	ENSP00000263094	827	1022	2147	2.88e-09	211	63	126	22	27
unique_1710	127	377	793	ENSP00000497931	1065	1305	1322	7.76e-08	265	62	165	38	32
unique_1710	164	375	793	ENSP00000497931	437	643	1322	0.002	220	51	148	21	32
unique_1727	138	392	674	ENSP00000403447	399	616	2004	1.34e-13	263	84	126	53	44
unique_1727	133	251	674	ENSP00000403447	515	615	2004	7.91e-06	119	40	61	18	44
unique_1727	104	364	674	ENSP00000403447	113	359	2004	2.01e-05	300	78	130	92	44
unique_1727	194	402	674	ENSP00000403447	906	1089	2004	3.56e-05	221	66	106	49	44
unique_1727	161	310	674	ENSP00000308117	217	351	758	1.48e-13	154	55	76	23	30
unique_1727	281	364	674	ENSP00000308117	242	316	758	2.16e-06	87	34	38	15	30
unique_1727	267	358	674	ENSP00000308117	267	350	758	6.03e-06	95	35	46	14	30
unique_1727	241	311	674	ENSP00000329869	772	840	934	2.46e-05	73	26	41	6	29
unique_1727	275	370	674	ENSP00000329869	750	850	934	2.61e-05	106	34	57	15	29
unique_1727	175	221	674	ENSP00000329869	794	840	934	0.007	47	15	32	0	29
unique_1727	219	259	674	ENSP00000329869	794	833	934	0.008	41	14	26	1	29
unique_1727	158	221	674	ENSP00000411023	130	185	294	0.003	64	20	36	8	9
unique_1727	158	221	674	ENSP00000398893	130	185	294	0.003	64	20	36	8	9
unique_1728	33	113	193	ENSP00000263094	1122	1211	2147	0.003	91	29	51	11	42
unique_1731	3163	3332	3593	ENSP00000497931	1033	1216	1322	2.38e-14	185	59	110	16	17
unique_1731	3197	3326	3593	ENSP00000497931	418	550	1322	1.46e-11	134	45	84	5	17
unique_1731	1931	2006	3593	ENSP00000497931	1155	1233	1322	0.001	79	24	52	3	17
unique_1731	2702	2946	3593	ENSP00000497931	144	372	1322	0.001	251	51	172	28	17
unique_1731	3483	3586	3593	ENSP00000497931	1218	1318	1322	0.003	104	29	72	3	17
unique_1731	1761	1789	3593	ENSP00000497931	437	465	1322	0.006	29	14	15	0	17
unique_1731	1759	1794	3593	ENSP00000354995	98	133	679	0.004	36	17	19	0	1
unique_1731	3214	3285	3593	ENSP00000263094	822	893	2147	0.008	73	27	44	2	2
unique_1743	1027	1079	1430	ENSP00000479889	332	383	461	0.001	53	17	35	1	4
unique_1755	89	151	172	ENSP00000376524	691	751	1325	1.21e-05	63	20	41	2	37
unique_1755	89	131	172	ENSP00000376524	1134	1176	1325	0.009	43	15	28	0	37
unique_1755	89	155	172	ENSP00000272367	489	544	590	2.23e-05	67	24	32	11	39
unique_1755	59	144	172	ENSP00000455897	953	1024	1457	2.33e-04	86	20	52	14	50
unique_1765	724	792	3914	ENSP00000478469	731	808	821	7.99e-05	78	27	42	9	2
unique_1765	721	785	3914	ENSP00000478469	746	819	821	2.98e-04	74	25	40	9	2
unique_1765	732	792	3914	ENSP00000478469	723	790	821	5.62e-04	68	24	37	7	2
unique_1776	221	351	797	ENSP00000351554	213	335	725	0.010	137	40	77	20	16
unique_1807	201	360	3282	ENSP00000346845	185	332	899	3.84e-06	164	47	97	20	5
unique_1807	201	360	3282	ENSP00000344972	185	332	899	3.84e-06	164	47	97	20	5
unique_1807	201	360	3282	ENSP00000350152	185	332	988	5.84e-06	164	47	97	20	5
unique_1815	118	339	390	ENSP00000432202	5	218	663	5.79e-36	225	81	130	14	57
unique_1848	31	245	342	ENSP00000383977	779	1011	1082	2.71e-22	234	68	146	20	63
unique_1848	31	230	342	ENSP00000414914	470	695	807	1.73e-21	228	69	129	30	58
unique_1848	39	251	342	ENSP00000357493	1945	2178	2342	6.08e-19	241	72	134	35	62
unique_1848	39	246	342	ENSP00000296474	1088	1304	1401	3.99e-15	221	56	148	17	61
unique_1848	27	228	342	ENSP00000479889	174	385	461	4.10e-14	218	60	136	22	59
unique_1848	39	223	342	ENSP00000490273	240	440	533	4.66e-10	213	55	118	40	54
unique_1848	32	226	342	ENSP00000358997	211	420	713	7.12e-09	214	51	140	23	57
unique_1848	138	250	342	ENSP00000257290	798	918	1090	1.27e-08	123	39	72	12	61
unique_1848	35	128	342	ENSP00000257290	595	690	1090	2.00e-07	98	32	60	6	61
unique_1850	1192	1386	1884	ENSP00000497931	1078	1281	1322	4.16e-08	219	60	120	39	11
unique_1850	1207	1392	1884	ENSP00000497931	437	627	1322	0.003	202	45	130	27	11
unique_1850	1211	1382	1884	ENSP00000263094	1813	1985	2147	3.16e-07	195	57	93	45	9
unique_1850	1192	1356	1884	ENSP00000354995	77	247	679	2.48e-05	183	48	105	30	9
unique_1866	1423	1467	1618	ENSP00000379681	34	78	428	1.11e-04	45	20	25	0	3
unique_1866	1428	1477	1618	ENSP00000379681	60	109	428	0.001	50	18	32	0	3
unique_1866	1426	1456	1618	ENSP00000379681	67	97	428	0.005	31	14	17	0	3
unique_1914	192	419	555	ENSP00000316228	71	272	400	0.004	235	57	138	40	41
unique_1925	1458	1586	2888	ENSP00000346845	212	334	899	0.001	138	38	76	24	4
unique_1925	1458	1586	2888	ENSP00000344972	212	334	899	0.001	138	38	76	24	4
unique_1926	1388	1664	1671	ENSP00000296474	1109	1356	1401	4.64e-20	281	77	167	37	17
unique_1926	1388	1652	1671	ENSP00000383977	807	1049	1082	2.31e-19	286	85	137	64	16
unique_1926	1388	1665	1671	ENSP00000414914	503	764	807	3.38e-18	302	81	157	64	17
unique_1926	1403	1589	1671	ENSP00000479889	226	381	461	1.99e-17	190	61	92	37	11
unique_1926	1365	1650	1671	ENSP00000357493	1931	2210	2342	5.13e-17	319	82	165	72	17
unique_1926	1457	1652	1671	ENSP00000257290	790	953	1090	6.05e-15	199	53	108	38	17
unique_1926	1372	1454	1671	ENSP00000257290	606	690	1090	7.98e-06	86	30	52	4	17
unique_1926	1376	1590	1671	ENSP00000358997	222	419	713	1.01e-13	224	62	127	35	13
unique_1926	1389	1593	1671	ENSP00000490273	257	445	533	6.59e-13	230	64	100	66	12
unique_1938	2698	2753	5381	ENSP00000478469	742	802	821	0.001	61	22	34	5	1
unique_1938	2698	2764	5381	ENSP00000478469	733	805	821	0.002	73	25	42	6	1
unique_1944	996	1139	1371	ENSP00000358997	217	363	713	1.19e-11	149	42	100	7	11
unique_1944	995	1192	1371	ENSP00000479889	190	385	461	5.54e-11	210	60	124	26	14
unique_1944	1098	1188	1371	ENSP00000414914	599	688	807	6.27e-08	95	29	57	9	7
unique_1944	991	1190	1371	ENSP00000490273	234	443	533	8.49e-08	225	61	124	40	15
unique_1944	1074	1188	1371	ENSP00000257290	774	889	1090	1.64e-07	121	32	78	11	8
unique_1944	1038	1206	1371	ENSP00000357493	1989	2168	2342	2.80e-06	187	45	117	25	12
unique_1944	997	1139	1371	ENSP00000296474	1088	1231	1401	5.52e-06	152	42	93	17	10
unique_1944	1040	1188	1371	ENSP00000383977	829	989	1082	2.71e-05	175	45	90	40	11
unique_1954	66	171	643	ENSP00000260061	471	573	663	3.49e-04	107	38	64	5	21
unique_1954	66	197	643	ENSP00000260061	320	456	663	3.93e-04	142	46	81	15	21
unique_1961	211	1037	1037	ENSP00000405088	82	754	755	1.83e-86	837	228	435	174	80
unique_1966	1343	1421	1718	ENSP00000272367	355	429	590	0.001	79	25	50	4	5
unique_1974	193	296	454	ENSP00000403447	1668	1771	2004	0.001	106	39	63	4	24
unique_1974	188	244	454	ENSP00000403447	1763	1819	2004	0.006	57	21	36	0	24
unique_1985	388	562	793	ENSP00000358997	212	364	713	5.51e-09	184	54	90	40	22
unique_1985	394	670	793	ENSP00000296474	1088	1359	1401	1.64e-08	304	68	177	59	35
unique_1985	394	693	793	ENSP00000414914	478	765	807	2.73e-08	317	70	201	46	38
unique_1985	394	681	793	ENSP00000357493	1945	2213	2342	3.07e-08	295	73	189	33	36
unique_1985	344	612	793	ENSP00000479889	147	377	461	1.19e-07	280	72	148	60	34
unique_1985	394	659	793	ENSP00000383977	787	1049	1082	8.15e-07	293	63	173	57	34
unique_1985	392	700	793	ENSP00000490273	238	500	533	2.49e-05	326	71	175	80	39
unique_1985	511	615	793	ENSP00000257290	800	888	1090	0.006	105	25	64	16	13
unique_1994	97	157	238	ENSP00000406367	665	722	1339	5.64e-04	61	22	36	3	26
unique_2044	311	398	7897	ENSP00000478469	702	805	821	1.30e-04	104	31	57	16	1
unique_2044	261	478	7897	ENSP00000346845	196	383	899	0.001	226	55	125	46	3
unique_2044	261	478	7897	ENSP00000344972	196	383	899	0.001	226	55	125	46	3
unique_2044	261	478	7897	ENSP00000350152	196	383	988	0.002	226	55	125	46	3
unique_2087	5	134	301	ENSP00000403447	498	620	2004	2.88e-12	133	42	78	13	58
unique_2087	13	179	301	ENSP00000403447	432	584	2004	8.07e-09	169	53	98	18	58
unique_2087	17	134	301	ENSP00000403447	352	468	2004	1.03e-08	126	42	67	17	58
unique_2087	32	134	301	ENSP00000403447	906	999	2004	6.88e-07	104	33	60	11	58
unique_2087	9	134	301	ENSP00000403447	268	386	2004	4.29e-06	131	37	77	17	58
unique_2087	13	179	301	ENSP00000403447	194	350	2004	1.56e-05	172	48	104	20	58
unique_2087	91	133	301	ENSP00000329869	785	829	934	0.002	46	18	24	4	14
unique_2169	328	410	441	ENSP00000457262	45	126	196	2.39e-06	84	27	54	3	19
unique_2175	267	434	1297	ENSP00000439894	569	733	1025	0.005	175	49	109	17	13
unique_2230	1228	1276	3269	ENSP00000358997	310	361	713	0.005	55	22	24	9	1
unique_2232	2136	2253	3156	ENSP00000346845	219	341	899	7.99e-04	128	37	76	15	4
unique_2232	2136	2253	3156	ENSP00000344972	219	341	899	7.99e-04	128	37	76	15	4
unique_2232	2136	2253	3156	ENSP00000350152	219	341	988	8.84e-04	128	37	76	15	4
unique_2244	172	248	8641	ENSP00000478469	738	816	821	0.001	80	31	45	4	1
unique_2274	7	46	102	ENSP00000411767	411	450	1065	2.32e-04	41	17	22	2	39
unique_2275	108	158	918	ENSP00000411767	405	460	1065	0.004	57	23	27	7	6
unique_2308	81	109	364	ENSP00000411767	412	440	1065	3.66e-04	29	15	14	0	8
unique_2311	313	439	1291	ENSP00000414914	538	656	807	9.42e-05	132	31	83	18	10
unique_2311	311	410	1291	ENSP00000383977	840	941	1082	1.83e-04	107	30	65	12	8
unique_2311	386	450	1291	ENSP00000490273	358	413	533	0.001	65	18	38	9	5
unique_2313	210	460	598	ENSP00000358997	211	420	713	5.83e-05	255	63	143	49	42
unique_2313	361	460	598	ENSP00000479889	302	383	461	0.005	100	29	53	18	17
unique_2341	502	651	1744	ENSP00000383977	776	942	1082	5.03e-06	170	47	100	23	9
unique_2341	505	782	1744	ENSP00000357493	1937	2233	2342	9.75e-06	322	71	182	69	16
unique_2341	504	654	1744	ENSP00000358997	209	364	713	1.35e-04	158	39	110	9	9
unique_2341	513	651	1744	ENSP00000479889	192	332	461	1.70e-04	144	38	98	8	11
unique_2341	1215	1264	1744	ENSP00000479889	349	396	461	0.003	50	23	25	2	11
unique_2341	1220	1314	1744	ENSP00000257290	861	948	1090	0.001	96	26	61	9	5
unique_2341	1213	1260	1744	ENSP00000490273	400	459	533	0.003	61	25	22	14	3
unique_2374	194	379	3194	ENSP00000358997	218	420	713	5.76e-13	206	59	124	23	6
unique_2374	194	380	3194	ENSP00000479889	192	384	461	1.32e-11	199	59	122	18	6
unique_2374	194	393	3194	ENSP00000414914	478	705	807	4.77e-11	234	61	133	40	6
unique_2374	181	394	3194	ENSP00000383977	775	1007	1082	8.07e-11	245	66	136	43	7
unique_2374	193	383	3194	ENSP00000357493	1944	2156	2342	4.07e-09	221	61	122	38	6
unique_2374	194	376	3194	ENSP00000490273	240	440	533	9.94e-09	217	57	110	50	6
unique_2374	194	384	3194	ENSP00000296474	1088	1289	1401	2.99e-08	206	54	133	19	6
unique_2374	295	429	3194	ENSP00000257290	806	940	1090	8.49e-08	143	45	82	16	4
unique_2380	1	82	270	ENSP00000478469	719	804	821	1.27e-04	86	26	56	4	30
unique_2405	2	264	478	ENSP00000414914	464	745	807	8.71e-14	290	73	182	35	55
unique_2405	57	207	478	ENSP00000479889	232	380	461	1.58e-11	161	46	93	22	32
unique_2405	114	259	478	ENSP00000257290	795	942	1090	3.62e-11	152	43	99	10	31
unique_2405	56	210	478	ENSP00000357493	1989	2151	2342	1.19e-09	165	42	111	12	32
unique_2405	58	264	478	ENSP00000383977	829	1046	1082	2.19e-09	225	51	149	25	43
unique_2405	41	259	478	ENSP00000296474	1110	1333	1401	2.83e-09	236	58	149	29	46
unique_2405	53	162	478	ENSP00000358997	254	363	713	5.79e-07	118	36	66	16	23
unique_2405	82	208	478	ENSP00000490273	304	441	533	8.10e-07	146	37	82	27	27
unique_2407	8	198	296	ENSP00000479889	191	385	461	5.90e-19	205	64	117	24	65
unique_2407	9	214	296	ENSP00000414914	478	708	807	8.25e-14	235	64	138	33	70
unique_2407	2	195	296	ENSP00000383977	782	990	1082	5.67e-13	215	58	130	27	66
unique_2407	9	195	296	ENSP00000296474	1088	1282	1401	2.24e-12	200	54	128	18	63
unique_2407	1	209	296	ENSP00000490273	232	455	533	1.51e-10	236	68	129	39	71
unique_2407	8	197	296	ENSP00000358997	217	421	713	1.67e-10	206	53	136	17	64
unique_2407	81	202	296	ENSP00000257290	774	898	1090	2.46e-09	128	40	79	9	41
unique_2407	9	209	296	ENSP00000357493	1945	2165	2342	1.28e-08	224	58	140	26	68
unique_2410	2	199	282	ENSP00000414914	471	690	807	1.69e-16	221	55	142	24	70
unique_2410	9	249	282	ENSP00000296474	1088	1333	1401	2.88e-15	251	61	175	15	85
unique_2410	9	195	282	ENSP00000358997	218	416	713	6.56e-14	199	52	135	12	66
unique_2410	9	198	282	ENSP00000479889	192	382	461	8.69e-14	193	49	139	5	67
unique_2410	7	254	282	ENSP00000383977	785	1046	1082	1.18e-12	264	56	190	18	88
unique_2410	9	197	282	ENSP00000490273	240	441	533	3.69e-11	212	51	128	33	67
unique_2410	105	255	282	ENSP00000257290	795	948	1090	2.85e-10	155	37	113	5	88
unique_2410	8	106	282	ENSP00000257290	603	708	1090	0.001	107	28	70	9	88
unique_2410	1	249	282	ENSP00000357493	1937	2201	2342	1.82e-08	268	54	192	22	88
unique_2435	406	477	943	ENSP00000432202	53	124	663	8.80e-18	72	30	42	0	8
unique_2440	354	473	1076	ENSP00000308117	235	343	758	6.28e-15	123	45	61	17	46
unique_2440	304	426	1076	ENSP00000308117	232	346	758	6.61e-12	126	41	71	14	46
unique_2440	290	390	1076	ENSP00000308117	256	351	758	7.91e-11	103	44	50	9	46
unique_2440	850	963	1076	ENSP00000308117	242	352	758	6.95e-10	117	41	67	9	46
unique_2440	749	802	1076	ENSP00000308117	305	350	758	1.43e-04	54	23	23	8	46
unique_2440	933	1057	1076	ENSP00000308117	242	345	758	6.76e-04	126	36	67	23	46
unique_2440	782	875	1076	ENSP00000308117	289	347	758	0.002	95	25	33	37	46
unique_2440	756	996	1076	ENSP00000403447	432	654	2004	6.10e-13	249	77	138	34	50
unique_2440	265	488	1076	ENSP00000403447	484	686	2004	4.52e-12	233	73	121	39	50
unique_2440	756	950	1076	ENSP00000403447	314	503	2004	1.55e-06	208	60	117	31	50
unique_2440	309	502	1076	ENSP00000403447	314	497	2004	3.42e-06	200	55	123	22	50
unique_2440	289	438	1076	ENSP00000403447	340	480	2004	2.45e-05	159	48	84	27	50
unique_2440	855	1054	1076	ENSP00000403447	135	348	2004	1.15e-04	238	59	117	62	50
unique_2440	330	472	1076	ENSP00000403447	951	1080	2004	2.47e-04	149	44	80	25	50
unique_2440	859	949	1076	ENSP00000403447	988	1076	2004	4.94e-04	96	32	52	12	50
unique_2440	290	421	1076	ENSP00000403447	715	836	2004	0.001	138	41	75	22	50
unique_2440	854	950	1076	ENSP00000403447	907	996	2004	0.002	101	31	55	15	50
unique_2440	333	422	1076	ENSP00000403447	143	227	2004	0.003	96	33	46	17	50
unique_2440	271	472	1076	ENSP00000403447	593	798	2004	0.004	230	55	123	52	50
unique_2440	333	391	1076	ENSP00000411023	130	185	294	2.28e-08	60	26	29	5	15
unique_2440	904	961	1076	ENSP00000411023	130	183	294	5.73e-05	58	22	32	4	15
unique_2440	374	433	1076	ENSP00000411023	130	185	294	2.67e-04	61	22	33	6	15
unique_2440	333	391	1076	ENSP00000398893	130	185	294	2.28e-08	60	26	29	5	15
unique_2440	904	961	1076	ENSP00000398893	130	183	294	5.73e-05	58	22	32	4	15
unique_2440	374	433	1076	ENSP00000398893	130	185	294	2.67e-04	61	22	33	6	15
unique_2440	291	391	1076	ENSP00000329869	767	840	934	6.48e-05	106	34	35	37	13
unique_2440	389	433	1076	ENSP00000329869	794	840	934	0.010	48	20	24	4	13
unique_2490	273	367	2965	ENSP00000478469	728	814	821	1.70e-04	95	27	60	8	3
unique_2514	764	886	2519	ENSP00000478469	725	820	821	1.91e-04	126	38	55	33	5
unique_2519	14	475	564	ENSP00000265986	558	939	1020	2.60e-14	467	99	278	90	82
unique_2541	2	268	1405	ENSP00000414914	471	764	807	4.60e-20	299	78	184	37	19
unique_2541	8	300	1405	ENSP00000296474	1087	1381	1401	8.78e-20	306	81	201	24	21
unique_2541	6	207	1405	ENSP00000479889	189	392	461	5.15e-16	212	67	127	18	14
unique_2541	8	243	1405	ENSP00000383977	786	1039	1082	1.35e-13	264	71	155	38	17
unique_2541	1	250	1405	ENSP00000357493	1937	2206	2342	6.33e-12	283	70	167	46	18
unique_2541	1	194	1405	ENSP00000490273	232	440	533	2.21e-11	222	61	120	41	14
unique_2541	9	197	1405	ENSP00000358997	218	420	713	2.14e-09	213	57	122	34	13
unique_2541	101	243	1405	ENSP00000257290	793	940	1090	6.18e-09	151	44	96	11	10
unique_2557	191	224	817	ENSP00000411767	411	445	1065	0.003	35	16	18	1	8
unique_2557	113	143	817	ENSP00000411767	411	440	1065	0.008	31	16	14	1	8
unique_2561	523	562	1198	ENSP00000411767	411	450	1065	0.008	40	14	26	0	3
unique_2569	301	412	544	ENSP00000432243	317	430	880	4.16e-04	116	33	77	6	21
unique_2569	301	412	544	ENSP00000432075	270	383	833	4.19e-04	116	33	77	6	21
unique_2569	301	412	544	ENSP00000409930	270	383	833	4.19e-04	116	33	77	6	21
unique_2569	301	412	544	ENSP00000437156	270	383	833	4.19e-04	116	33	77	6	21
unique_2570	147	203	221	ENSP00000317997	824	880	1552	6.11e-04	57	18	39	0	26
unique_2585	972	1100	1113	ENSP00000497931	1185	1311	1322	8.51e-27	129	57	70	2	51
unique_2585	748	872	1113	ENSP00000497931	420	519	1322	1.28e-20	125	50	50	25	51
unique_2585	439	872	1113	ENSP00000497931	802	1177	1322	2.17e-20	456	108	246	102	51
unique_2585	972	1100	1113	ENSP00000497931	525	651	1322	6.13e-18	129	55	72	2	51
unique_2585	440	599	1113	ENSP00000497931	146	305	1322	2.10e-07	167	44	109	14	51
unique_2585	999	1088	1113	ENSP00000354995	209	300	679	3.94e-08	92	33	57	2	14
unique_2585	783	843	1113	ENSP00000354995	93	156	679	1.21e-05	64	24	37	3	14
unique_2585	1007	1093	1113	ENSP00000426917	186	274	612	9.94e-06	89	28	59	2	8
unique_2585	1008	1066	1113	ENSP00000263094	1927	1985	2147	0.001	59	17	42	0	13
unique_2585	800	856	1113	ENSP00000263094	833	888	2147	0.002	57	17	39	1	13
unique_2585	1006	1088	1113	ENSP00000263094	939	1015	2147	0.005	83	23	54	6	13
unique_2602	108	327	1497	ENSP00000257290	595	826	1090	3.78e-06	244	59	149	36	15
unique_2602	110	193	1497	ENSP00000383977	785	871	1082	1.33e-04	87	29	55	3	6
unique_2602	130	201	1497	ENSP00000357493	1969	2040	2342	8.70e-04	72	22	50	0	5
unique_2602	486	552	1497	ENSP00000479889	330	395	461	0.008	70	23	40	7	4
unique_2644	969	1139	1381	ENSP00000403447	1653	1820	2004	1.11e-06	171	54	114	3	26
unique_2644	1032	1220	1381	ENSP00000403447	1586	1778	2004	3.40e-05	200	54	128	18	26
unique_2644	867	1107	1381	ENSP00000403447	1619	1823	2004	8.52e-05	243	67	136	40	26
unique_2657	370	805	1559	ENSP00000496238	44	493	600	5.94e-80	460	150	276	34	28
unique_2657	370	805	1559	ENSP00000494778	44	493	600	5.94e-80	460	150	276	34	28
unique_2657	370	805	1559	ENSP00000496302	44	493	600	5.94e-80	460	150	276	34	28
unique_2657	370	805	1559	ENSP00000494191	44	493	600	5.94e-80	460	150	276	34	28
unique_2657	370	805	1559	ENSP00000496064	44	493	600	5.94e-80	460	150	276	34	28
unique_2695	1043	1216	1433	ENSP00000403447	1631	1790	2004	4.10e-12	174	65	95	14	20
unique_2695	1110	1328	1433	ENSP00000403447	1619	1819	2004	1.16e-07	223	68	129	26	20
unique_2709	83	193	1709	ENSP00000265598	113	221	417	0.008	112	27	81	4	6
unique_2718	205	332	1742	ENSP00000383977	794	944	1082	3.65e-08	151	36	92	23	7
unique_2718	221	334	1742	ENSP00000296474	1118	1233	1401	5.43e-06	116	28	86	2	7
unique_2718	231	337	1742	ENSP00000414914	522	645	807	9.58e-06	124	28	79	17	6
unique_2718	297	333	1742	ENSP00000479889	299	335	461	1.04e-04	37	17	20	0	2
unique_2718	213	332	1742	ENSP00000358997	237	363	713	1.43e-04	127	35	85	7	7
unique_2718	212	334	1742	ENSP00000357493	1971	2103	2342	5.94e-04	143	37	76	30	7
unique_2726	58	327	2020	ENSP00000358997	204	521	713	1.37e-30	320	99	169	52	13
unique_2726	70	325	2020	ENSP00000479889	192	455	461	1.01e-27	270	85	165	20	13
unique_2726	68	327	2020	ENSP00000357493	1943	2212	2342	1.80e-18	295	86	149	60	13
unique_2726	69	330	2020	ENSP00000296474	1087	1347	1401	5.91e-14	277	71	175	31	13
unique_2726	66	254	2020	ENSP00000383977	783	990	1082	1.88e-13	213	60	124	29	9
unique_2726	70	252	2020	ENSP00000490273	240	440	533	4.84e-12	203	56	125	22	9
unique_2726	70	332	2020	ENSP00000414914	478	756	807	5.52e-12	297	70	175	52	13
unique_2726	152	324	2020	ENSP00000257290	790	953	1090	2.08e-07	180	46	111	23	9
unique_2738	596	665	685	ENSP00000432202	52	124	663	1.16e-12	73	23	47	3	10
unique_2771	213	463	558	ENSP00000479889	151	383	461	6.37e-06	263	65	156	42	45
unique_2771	247	482	558	ENSP00000414914	472	706	807	1.07e-05	258	61	152	45	42
unique_2771	372	461	558	ENSP00000257290	796	889	1090	1.66e-04	96	27	61	8	16
unique_2771	236	460	558	ENSP00000490273	225	440	533	2.83e-04	244	61	136	47	40
unique_2772	158	408	503	ENSP00000479889	151	383	461	4.76e-06	262	63	159	40	50
unique_2772	192	427	503	ENSP00000414914	472	706	807	5.72e-06	256	61	154	41	47
unique_2772	248	422	503	ENSP00000257290	711	904	1090	8.80e-05	205	52	112	41	35
unique_2772	295	405	503	ENSP00000490273	317	440	533	0.001	128	33	74	21	22
unique_2809	83	276	323	ENSP00000257290	773	954	1090	1.92e-07	199	50	127	22	60
unique_2809	11	208	323	ENSP00000479889	189	383	461	4.12e-06	207	52	134	21	61
unique_2809	6	215	323	ENSP00000414914	470	698	807	4.25e-06	242	55	142	45	65
unique_2809	12	213	323	ENSP00000296474	1086	1289	1401	1.55e-04	212	50	144	18	63
unique_2809	92	153	323	ENSP00000383977	883	944	1082	2.44e-04	65	22	37	6	19
unique_2810	678	977	2568	ENSP00000351554	317	608	725	7.29e-07	308	73	211	24	17
unique_2810	577	1020	2568	ENSP00000351554	91	507	725	7.89e-06	457	92	312	53	17
unique_2813	121	516	530	ENSP00000447853	59	477	488	1.01e-06	431	90	294	47	75
unique_2828	568	933	934	ENSP00000257290	631	956	1090	2.82e-21	381	102	209	70	39
unique_2828	752	930	934	ENSP00000357493	2055	2212	2342	5.60e-18	181	58	98	25	31
unique_2828	530	636	934	ENSP00000357493	1938	2042	2342	5.63e-07	113	30	69	14	31
unique_2828	721	931	934	ENSP00000414914	566	752	807	2.48e-17	219	66	113	40	41
unique_2828	459	626	934	ENSP00000414914	397	567	807	3.80e-04	177	50	112	15	41
unique_2828	749	932	934	ENSP00000383977	900	1054	1082	5.89e-17	187	55	97	35	25
unique_2828	581	628	934	ENSP00000383977	825	873	1082	6.82e-04	49	19	29	1	25
unique_2828	742	860	934	ENSP00000479889	283	382	461	1.23e-14	119	42	58	19	13
unique_2828	722	934	934	ENSP00000296474	1160	1348	1401	3.01e-14	213	61	128	24	23
unique_2828	733	932	934	ENSP00000490273	317	526	533	3.90e-08	226	58	126	42	32
unique_2828	530	626	934	ENSP00000490273	233	321	533	3.40e-04	101	26	59	16	32
unique_2828	721	862	934	ENSP00000358997	290	421	713	4.36e-08	145	47	82	16	27
unique_2828	522	627	934	ENSP00000358997	201	301	713	6.11e-04	108	30	69	9	27
unique_2848	302	478	1542	ENSP00000479889	228	393	461	1.19e-12	186	51	106	29	11
unique_2848	296	469	1542	ENSP00000383977	825	994	1082	4.74e-09	196	54	94	48	11
unique_2848	290	471	1542	ENSP00000414914	506	696	807	3.83e-08	211	57	105	49	12
unique_2848	300	479	1542	ENSP00000296474	1121	1294	1401	4.00e-08	191	55	108	28	12
unique_2848	302	411	1542	ENSP00000358997	254	364	713	9.66e-07	116	33	72	11	7
unique_2848	306	466	1542	ENSP00000357493	1990	2149	2342	1.69e-06	176	42	103	31	10
unique_2848	332	465	1542	ENSP00000490273	305	440	533	8.23e-06	152	45	73	34	9
unique_2848	364	471	1542	ENSP00000257290	800	897	1090	1.13e-04	114	34	58	22	7
unique_2870	1095	1223	1598	ENSP00000403447	1637	1739	2004	1.22e-05	131	39	62	30	8
unique_2870	1056	1226	1598	ENSP00000459962	131	293	840	0.005	178	52	104	22	11
unique_2870	1459	1569	1598	ENSP00000346845	220	333	899	0.006	114	27	84	3	7
unique_2870	1459	1569	1598	ENSP00000344972	220	333	899	0.006	114	27	84	3	7
unique_2870	1459	1569	1598	ENSP00000350152	220	333	988	0.007	114	27	84	3	7
unique_2876	667	1085	1230	ENSP00000449008	65	498	569	3.94e-89	450	195	208	47	34
unique_2889	4	519	525	ENSP00000497931	851	1316	1322	1.01e-41	520	137	325	58	99
unique_2889	1	517	525	ENSP00000497931	189	654	1322	2.88e-39	524	139	320	65	99
unique_2889	296	500	525	ENSP00000354995	100	299	679	1.22e-08	212	56	137	19	39
unique_2889	287	346	525	ENSP00000263094	815	873	2147	1.94e-06	60	22	37	1	42
unique_2889	275	494	525	ENSP00000263094	1788	2001	2147	2.06e-05	226	51	157	18	42
unique_2889	230	514	525	ENSP00000426917	4	283	612	4.26e-04	292	63	210	19	54
unique_2898	50	117	133	ENSP00000247207	289	365	640	0.005	81	26	38	17	51
unique_2923	2343	2472	2492	ENSP00000478469	700	815	821	2.09e-04	131	39	76	16	5
unique_2933	159	299	470	ENSP00000432202	53	166	663	3.27e-19	141	50	64	27	30
unique_2942	164	406	975	ENSP00000426917	61	299	612	1.76e-50	244	101	137	6	49
unique_2942	648	885	975	ENSP00000426917	325	550	612	4.88e-19	239	62	163	14	49
unique_2942	160	404	975	ENSP00000354995	88	328	679	3.45e-48	252	104	130	18	42
unique_2942	763	925	975	ENSP00000354995	456	619	679	6.76e-16	164	47	116	1	42
unique_2942	167	371	975	ENSP00000263094	824	1016	2147	5.72e-15	212	63	123	26	22
unique_2942	176	385	975	ENSP00000263094	1819	2017	2147	5.71e-14	212	67	130	15	22
unique_2942	166	375	975	ENSP00000497931	1095	1298	1322	3.72e-08	223	59	132	32	24
unique_2942	138	351	975	ENSP00000497931	402	616	1322	9.87e-08	231	63	135	33	24
unique_2978	750	981	1007	ENSP00000383977	786	1046	1082	2.10e-07	274	65	154	55	23
unique_2978	744	982	1007	ENSP00000414914	471	746	807	1.65e-06	295	70	150	75	24
unique_2978	819	960	1007	ENSP00000296474	1158	1300	1401	5.31e-06	155	46	84	25	14
unique_2978	826	938	1007	ENSP00000257290	773	888	1090	3.69e-04	118	30	81	7	11
unique_2998	32	473	474	ENSP00000234590	1	431	435	0.0	444	292	137	15	93
unique_3005	126	267	1872	ENSP00000361682	613	764	811	7.08e-07	169	48	77	44	8
unique_3005	183	282	1872	ENSP00000260061	492	586	663	0.005	101	35	59	7	5
unique_3046	87	164	240	ENSP00000346845	232	336	899	3.66e-04	105	30	48	27	33
unique_3046	87	164	240	ENSP00000344972	232	336	899	3.66e-04	105	30	48	27	33
unique_3046	87	164	240	ENSP00000350152	232	336	988	5.19e-04	105	30	48	27	33
unique_3051	251	476	553	ENSP00000414914	472	688	807	4.25e-05	245	51	147	47	41
unique_3051	252	472	553	ENSP00000479889	187	377	461	0.006	232	51	129	52	40
unique_3062	4	33	65	ENSP00000455897	780	809	1457	0.004	30	11	19	0	46
unique_3071	21	139	191	ENSP00000005257	16	141	207	1.12e-06	126	32	87	7	62
unique_3080	1482	1566	2779	ENSP00000346845	236	322	899	0.002	90	26	56	8	3
unique_3080	1482	1566	2779	ENSP00000344972	236	322	899	0.002	90	26	56	8	3
unique_3099	4595	4697	4919	ENSP00000351554	291	397	725	0.004	112	29	69	14	2
unique_3100	681	923	993	ENSP00000357493	1937	2199	2342	6.92e-14	275	71	160	44	24
unique_3100	687	872	993	ENSP00000296474	1086	1281	1401	1.76e-13	200	58	124	18	19
unique_3100	678	872	993	ENSP00000383977	776	989	1082	1.81e-13	214	51	144	19	20
unique_3100	689	874	993	ENSP00000479889	192	383	461	5.00e-13	198	58	122	18	19
unique_3100	660	891	993	ENSP00000414914	447	709	807	2.70e-12	264	70	161	33	23
unique_3100	793	878	993	ENSP00000257290	805	896	1090	6.42e-11	92	33	53	6	9
unique_3100	681	871	993	ENSP00000490273	232	440	533	2.97e-10	213	60	127	26	19
unique_3100	689	874	993	ENSP00000358997	218	420	713	7.08e-09	205	54	130	21	19
unique_3129	76	284	566	ENSP00000357493	1936	2160	2342	1.41e-14	229	59	146	24	37
unique_3129	84	298	566	ENSP00000383977	786	1019	1082	2.46e-12	242	68	139	35	38
unique_3129	76	282	566	ENSP00000414914	469	697	807	1.32e-11	235	62	139	34	37
unique_3129	80	283	566	ENSP00000479889	187	390	461	7.84e-11	211	49	148	14	36
unique_3129	71	273	566	ENSP00000490273	226	440	533	7.88e-08	228	52	138	38	36
unique_3129	83	280	566	ENSP00000296474	1086	1288	1401	1.02e-07	212	59	130	23	35
unique_3129	85	293	566	ENSP00000358997	218	438	713	1.84e-05	232	55	143	34	37
unique_3129	180	282	566	ENSP00000257290	794	898	1090	8.71e-05	108	28	72	8	37
unique_3129	76	179	566	ENSP00000257290	590	696	1090	2.39e-04	113	31	67	15	37
unique_3150	38	216	227	ENSP00000005257	16	175	207	9.28e-17	180	53	106	21	79
unique_3154	754	854	1157	ENSP00000479889	297	397	461	2.03e-11	104	34	64	6	9
unique_3154	737	898	1157	ENSP00000414914	586	746	807	3.10e-08	171	42	110	19	14
unique_3154	718	897	1157	ENSP00000383977	855	1046	1082	8.55e-08	199	52	121	26	16
unique_3154	719	892	1157	ENSP00000357493	2017	2201	2342	1.88e-07	191	47	121	23	15
unique_3154	744	892	1157	ENSP00000257290	794	942	1090	2.10e-06	154	38	106	10	13
unique_3154	720	844	1157	ENSP00000296474	1160	1288	1401	4.96e-05	132	36	86	10	11
unique_3156	116	250	782	ENSP00000414914	579	709	807	7.32e-09	140	41	85	14	17
unique_3156	149	235	782	ENSP00000479889	299	385	461	5.26e-08	90	32	52	6	11
unique_3156	124	236	782	ENSP00000257290	781	896	1090	3.37e-07	123	38	68	17	14
unique_3156	93	244	782	ENSP00000296474	1135	1296	1401	5.65e-04	164	44	106	14	19
unique_3160	81	320	536	ENSP00000357493	1945	2199	2342	1.25e-16	260	72	163	25	45
unique_3160	80	283	536	ENSP00000479889	191	396	461	4.27e-16	211	60	139	12	38
unique_3160	81	327	536	ENSP00000383977	787	1046	1082	2.64e-15	267	73	167	27	46
unique_3160	42	289	536	ENSP00000414914	445	710	807	1.32e-13	277	70	167	40	46
unique_3160	71	265	536	ENSP00000490273	230	438	533	2.55e-12	224	61	119	44	36
unique_3160	79	274	536	ENSP00000296474	1086	1288	1401	2.79e-12	207	58	134	15	37
unique_3160	181	322	536	ENSP00000257290	801	942	1090	1.23e-09	148	44	92	12	26
unique_3160	80	270	536	ENSP00000358997	217	420	713	7.77e-07	209	50	136	23	36
unique_3160	432	492	536	ENSP00000317997	820	880	1552	0.008	61	17	44	0	11
unique_3209	2280	2388	2576	ENSP00000478469	724	820	821	2.57e-05	109	30	67	12	8
unique_3209	2310	2400	2576	ENSP00000478469	729	820	821	4.69e-05	95	33	55	7	8
unique_3209	1089	1165	2576	ENSP00000478469	724	806	821	1.68e-04	85	29	46	10	8
unique_3209	1090	1161	2576	ENSP00000478469	747	820	821	8.38e-04	76	26	44	6	8
unique_3209	2306	2419	2576	ENSP00000478469	698	820	821	0.003	125	35	77	13	8
unique_3209	1126	1180	2576	ENSP00000346845	256	326	899	0.002	71	25	30	16	2
unique_3209	1126	1180	2576	ENSP00000344972	256	326	899	0.002	71	25	30	16	2
unique_3209	1126	1180	2576	ENSP00000350152	256	326	988	0.002	71	25	30	16	2
unique_3246	70	273	320	ENSP00000402576	367	565	1186	0.007	213	56	134	23	64
unique_3250	5076	5228	7564	ENSP00000346845	220	376	899	0.008	157	36	117	4	2
unique_3250	5076	5228	7564	ENSP00000344972	220	376	899	0.008	157	36	117	4	2
unique_3250	5076	5228	7564	ENSP00000350152	220	376	988	0.009	157	36	117	4	2
unique_3256	40	240	575	ENSP00000296474	1086	1289	1401	5.52e-08	209	50	146	13	35
unique_3256	38	256	575	ENSP00000414914	474	721	807	7.31e-07	257	58	152	47	38
unique_3256	143	235	575	ENSP00000479889	299	383	461	9.56e-05	93	27	58	8	16
unique_3256	132	188	575	ENSP00000257290	795	848	1090	0.003	57	17	37	3	10
unique_3256	121	181	575	ENSP00000383977	887	944	1082	0.004	61	18	40	3	11
unique_3259	2733	2888	3568	ENSP00000414914	594	754	807	1.39e-11	169	50	98	21	4
unique_3259	2741	2841	3568	ENSP00000479889	296	394	461	4.29e-10	104	39	57	8	3
unique_3259	2653	2829	3568	ENSP00000358997	247	418	713	6.33e-08	188	52	109	27	5
unique_3259	2726	2881	3568	ENSP00000383977	891	1049	1082	8.06e-08	169	48	98	23	4
unique_3259	2658	2903	3568	ENSP00000296474	1124	1365	1401	9.64e-08	263	66	159	38	7
unique_3259	2711	2893	3568	ENSP00000257290	775	965	1090	1.03e-06	203	50	121	32	5
unique_3259	2728	2824	3568	ENSP00000490273	326	436	533	2.95e-06	115	34	59	22	3
unique_3259	2661	2890	3568	ENSP00000357493	1987	2216	2342	3.03e-06	266	65	129	72	6
unique_3263	753	1147	1564	ENSP00000263980	136	517	816	7.65e-44	401	126	250	25	25
unique_3263	784	1123	1564	ENSP00000422983	114	450	826	1.23e-41	348	109	220	19	22
unique_3287	1538	1731	2132	ENSP00000296474	1088	1288	1401	1.98e-14	207	64	124	19	9
unique_3287	1538	1732	2132	ENSP00000357493	1945	2157	2342	8.62e-14	217	60	131	26	9
unique_3287	1535	1727	2132	ENSP00000479889	189	383	461	4.34e-11	201	58	129	14	9
unique_3287	1537	1728	2132	ENSP00000358997	217	421	713	4.72e-11	214	56	127	31	9
unique_3287	1559	1732	2132	ENSP00000414914	506	696	807	2.04e-10	199	51	115	33	8
unique_3287	1525	1794	2132	ENSP00000490273	227	510	533	9.34e-09	300	78	176	46	13
unique_3287	1579	1722	2132	ENSP00000383977	829	986	1082	9.00e-08	163	45	94	24	7
unique_3287	79	178	2132	ENSP00000317997	818	914	1552	1.39e-05	100	28	69	3	5
unique_3287	1635	1777	2132	ENSP00000257290	792	940	1090	2.80e-05	159	38	95	26	7
unique_3288	2	221	339	ENSP00000403447	308	508	2004	2.57e-11	232	68	121	43	78
unique_3288	26	220	339	ENSP00000403447	490	685	2004	4.92e-11	220	64	107	49	78
unique_3288	22	220	339	ENSP00000403447	778	1000	2004	2.11e-09	236	64	122	50	78
unique_3288	21	220	339	ENSP00000403447	166	387	2004	2.73e-07	239	68	115	56	78
unique_3288	22	238	339	ENSP00000403447	524	755	2004	5.88e-07	254	73	122	59	78
unique_3288	21	220	339	ENSP00000403447	561	761	2004	6.13e-06	222	57	122	43	78
unique_3288	33	174	339	ENSP00000403447	101	225	2004	6.24e-06	147	42	78	27	78
unique_3288	4	221	339	ENSP00000403447	728	925	2004	6.46e-06	231	62	123	46	78
unique_3288	27	265	339	ENSP00000403447	135	345	2004	2.24e-05	247	64	139	44	78
unique_3288	15	241	339	ENSP00000403447	30	252	2004	1.81e-04	238	62	150	26	78
unique_3288	102	229	339	ENSP00000308117	235	352	758	0.002	132	39	75	18	38
unique_3289	18	131	179	ENSP00000005257	16	133	207	0.007	121	28	83	10	64
unique_3294	150	239	806	ENSP00000296474	1159	1233	1401	1.15e-05	90	26	49	15	11
unique_3294	155	250	806	ENSP00000257290	769	854	1090	3.36e-05	99	29	54	16	12
unique_3294	170	239	806	ENSP00000414914	586	642	807	5.81e-05	70	24	33	13	9
unique_3294	187	237	806	ENSP00000479889	297	334	461	0.003	51	18	20	13	6
unique_3322	316	426	6072	ENSP00000478469	723	818	821	1.23e-07	111	36	60	15	2
unique_3322	341	447	6072	ENSP00000478469	725	816	821	1.42e-04	110	37	52	21	2
unique_3322	332	447	6072	ENSP00000346845	191	333	899	2.86e-06	143	41	75	27	2
unique_3322	326	437	6072	ENSP00000346845	221	346	899	3.91e-06	127	39	72	16	2
unique_3322	332	447	6072	ENSP00000344972	191	333	899	2.86e-06	143	41	75	27	2
unique_3322	326	437	6072	ENSP00000344972	221	346	899	3.91e-06	127	39	72	16	2
unique_3322	332	447	6072	ENSP00000350152	191	333	988	3.87e-06	143	41	75	27	2
unique_3322	326	437	6072	ENSP00000350152	221	346	988	5.02e-06	127	39	72	16	2
unique_3322	279	429	6072	ENSP00000411355	81	232	1307	0.007	161	42	100	19	2
unique_3336	122	601	618	ENSP00000336994	141	594	670	1.11e-52	502	134	298	70	78
unique_3363	9	191	385	ENSP00000414914	523	690	807	5.12e-15	189	49	113	27	48
unique_3363	11	251	385	ENSP00000383977	829	1048	1082	1.83e-12	249	63	149	37	63
unique_3363	108	188	385	ENSP00000479889	298	380	461	7.50e-12	84	34	46	4	21
unique_3363	99	191	385	ENSP00000257290	795	891	1090	2.23e-10	100	32	58	10	24
unique_3363	3	258	385	ENSP00000357493	1983	2215	2342	3.77e-10	266	63	160	43	66
unique_3363	2	244	385	ENSP00000296474	1122	1333	1401	1.09e-09	253	57	145	51	63
unique_3363	107	188	385	ENSP00000490273	340	440	533	3.07e-09	102	32	49	21	21
unique_3363	8	187	385	ENSP00000358997	251	416	713	2.89e-06	194	47	105	42	47
unique_3372	16	54	265	ENSP00000350152	87	125	988	0.006	39	16	23	0	15
unique_3372	16	54	265	ENSP00000346845	87	125	899	0.006	39	16	23	0	15
unique_3372	16	54	265	ENSP00000344972	87	125	899	0.006	39	16	23	0	15
unique_3382	3209	3422	4607	ENSP00000411355	30	234	1307	4.30e-05	217	45	157	15	5
unique_3402	524	709	782	ENSP00000354995	66	248	679	4.00e-12	197	63	109	25	44
unique_3402	214	372	782	ENSP00000354995	107	248	679	1.33e-04	168	44	89	35	44
unique_3402	576	733	782	ENSP00000263094	1813	1984	2147	1.65e-07	177	49	104	24	48
unique_3402	304	425	782	ENSP00000263094	1890	2000	2147	2.95e-05	124	36	73	15	48
unique_3402	573	736	782	ENSP00000263094	824	998	2147	3.49e-05	176	42	121	13	48
unique_3402	213	372	782	ENSP00000263094	829	971	2147	0.002	164	43	96	25	48
unique_3402	502	732	782	ENSP00000497931	1012	1275	1322	4.94e-07	275	67	153	55	60
unique_3402	572	740	782	ENSP00000497931	437	620	1322	2.31e-05	185	59	109	17	60
unique_3402	341	433	782	ENSP00000497931	1219	1298	1322	6.27e-04	93	28	52	13	60
unique_3402	206	375	782	ENSP00000497931	436	593	1322	0.005	171	46	111	14	60
unique_3402	587	720	782	ENSP00000426917	77	228	612	1.65e-05	152	43	91	18	36
unique_3402	222	372	782	ENSP00000426917	77	217	612	3.88e-04	166	43	83	40	36
unique_3414	60	163	176	ENSP00000317997	819	924	1552	1.96e-06	107	26	77	4	59
unique_3423	109	191	279	ENSP00000302716	2748	2824	4494	0.007	83	27	50	6	30
unique_3427	157	290	1063	ENSP00000358997	309	435	713	0.004	139	37	85	17	13
unique_3431	170	311	492	ENSP00000383977	855	1008	1082	3.45e-11	159	39	98	22	29
unique_3431	199	313	492	ENSP00000414914	596	709	807	9.44e-11	118	34	77	7	23
unique_3431	199	346	492	ENSP00000257290	797	940	1090	4.37e-10	155	42	95	18	30
unique_3431	205	298	492	ENSP00000479889	296	386	461	4.65e-10	97	37	51	9	19
unique_3431	172	293	492	ENSP00000357493	2018	2149	2342	1.05e-08	135	40	79	16	25
unique_3431	199	293	492	ENSP00000296474	1187	1281	1401	4.27e-07	101	30	59	12	19
unique_3431	172	308	492	ENSP00000358997	286	433	713	5.60e-07	152	43	90	19	28
unique_3431	169	288	492	ENSP00000490273	304	436	533	6.69e-07	139	39	75	25	24
unique_3432	34	178	347	ENSP00000403447	495	620	2004	6.53e-10	148	42	81	25	57
unique_3432	36	223	347	ENSP00000403447	339	508	2004	4.73e-09	194	53	111	30	57
unique_3432	38	222	347	ENSP00000403447	180	387	2004	2.62e-07	230	66	97	67	57
unique_3432	76	178	347	ENSP00000403447	781	875	2004	3.99e-07	103	32	63	8	57
unique_3432	38	232	347	ENSP00000403447	51	241	2004	1.07e-06	205	51	130	24	57
unique_3432	76	223	347	ENSP00000403447	906	1041	2004	2.68e-06	151	40	93	18	57
unique_3432	120	178	347	ENSP00000403447	745	798	2004	6.14e-04	59	22	32	5	57
unique_3432	26	145	347	ENSP00000329869	754	896	934	1.25e-06	146	42	75	29	46
unique_3432	118	183	347	ENSP00000329869	756	835	934	1.23e-05	80	27	39	14	46
unique_3432	128	183	347	ENSP00000411023	130	180	294	2.30e-04	56	20	31	5	16
unique_3432	128	183	347	ENSP00000398893	130	180	294	2.30e-04	56	20	31	5	16
unique_3432	19	94	347	ENSP00000308117	275	343	758	0.003	76	24	45	7	22
unique_3433	80	329	400	ENSP00000357493	1939	2200	2342	2.55e-13	271	79	162	30	63
unique_3433	85	274	400	ENSP00000479889	192	383	461	1.30e-12	197	51	134	12	48
unique_3433	77	291	400	ENSP00000383977	778	1010	1082	6.56e-11	236	55	157	24	54
unique_3433	82	332	400	ENSP00000490273	237	515	533	2.92e-10	289	71	170	48	63
unique_3433	83	278	400	ENSP00000296474	1086	1288	1401	2.44e-09	208	50	141	17	49
unique_3433	179	287	400	ENSP00000257290	795	906	1090	5.18e-06	116	33	72	11	27
unique_3435	1898	2003	2014	ENSP00000414914	658	759	807	5.38e-06	107	28	73	6	5
unique_3435	1918	1989	2014	ENSP00000296474	1268	1338	1401	1.41e-04	73	25	45	3	4
unique_3435	1900	1988	2014	ENSP00000357493	2121	2205	2342	1.68e-04	91	28	55	8	4
unique_3435	1900	1998	2014	ENSP00000383977	961	1055	1082	0.001	100	29	65	6	5
unique_3437	23	239	404	ENSP00000357493	1936	2159	2342	1.76e-15	237	63	141	33	54
unique_3437	23	234	404	ENSP00000414914	469	697	807	1.55e-10	241	55	145	41	52
unique_3437	12	237	404	ENSP00000296474	1064	1293	1401	1.68e-10	243	64	149	30	56
unique_3437	31	234	404	ENSP00000383977	786	998	1082	1.49e-09	226	52	139	35	50
unique_3437	29	228	404	ENSP00000479889	189	383	461	2.56e-08	206	47	142	17	50
unique_3437	128	276	404	ENSP00000257290	790	963	1090	7.02e-07	179	44	100	35	61
unique_3437	28	126	404	ENSP00000257290	595	690	1090	1.64e-04	101	32	62	7	61
unique_3437	32	181	404	ENSP00000358997	218	362	713	3.49e-05	165	43	87	35	37
unique_3437	13	281	404	ENSP00000490273	224	514	533	0.006	316	68	176	72	67
unique_3448	5	44	71	ENSP00000444928	295	336	356	0.010	42	15	25	2	56
unique_3449	150	221	3027	ENSP00000358997	268	346	713	0.002	79	26	46	7	2
unique_3458	59	128	1010	ENSP00000316029	1464	1533	2542	0.009	70	23	47	0	7
unique_3466	1042	1163	1367	ENSP00000361682	641	766	811	7.38e-06	126	40	82	4	9
unique_3466	1105	1207	1367	ENSP00000260061	314	417	663	0.006	108	38	61	9	18
unique_3466	768	889	1367	ENSP00000260061	469	575	663	0.007	122	31	76	15	18
unique_3466	827	908	1367	ENSP00000260061	49	130	663	0.009	84	28	52	4	18
unique_3487	51	249	581	ENSP00000383977	782	995	1082	6.26e-18	218	62	133	23	34
unique_3487	52	245	581	ENSP00000479889	188	383	461	9.06e-18	212	63	115	34	33
unique_3487	54	249	581	ENSP00000296474	1086	1287	1401	8.39e-17	210	58	130	22	34
unique_3487	54	255	581	ENSP00000414914	476	700	807	7.24e-15	228	60	139	29	35
unique_3487	17	252	581	ENSP00000357493	1904	2158	2342	7.79e-14	256	65	170	21	41
unique_3487	54	240	581	ENSP00000490273	238	438	533	1.45e-12	217	59	112	46	32
unique_3487	39	246	581	ENSP00000358997	205	421	713	1.08e-09	231	56	138	37	36
unique_3487	148	249	581	ENSP00000257290	793	895	1090	8.35e-07	106	31	68	7	32
unique_3487	54	137	581	ENSP00000257290	597	684	1090	0.003	91	25	56	10	32
unique_3487	448	537	581	ENSP00000317997	801	876	1552	0.001	90	26	50	14	15
unique_3496	63	266	293	ENSP00000403447	1634	1840	2004	1.06e-09	220	72	119	29	71
unique_3496	153	208	293	ENSP00000403447	1633	1688	2004	0.001	56	21	35	0	71
unique_3496	60	152	293	ENSP00000403447	1731	1824	2004	0.002	95	33	59	3	71
unique_3521	46	106	150	ENSP00000267082	125	173	799	0.001	61	23	26	12	41
unique_3571	575	700	942	ENSP00000432202	1	116	663	3.97e-19	127	45	70	12	13
unique_3582	214	298	416	ENSP00000348169	167	258	817	0.001	95	28	54	13	20
unique_3595	1407	1498	1516	ENSP00000457262	39	125	196	5.79e-13	92	36	51	5	36
unique_3595	990	1083	1516	ENSP00000457262	39	127	196	1.75e-11	94	34	55	5	36
unique_3595	1129	1222	1516	ENSP00000457262	39	127	196	1.75e-11	94	34	55	5	36
unique_3595	1268	1361	1516	ENSP00000457262	39	127	196	1.75e-11	94	34	55	5	36
unique_3595	851	944	1516	ENSP00000457262	38	127	196	2.38e-10	95	31	58	6	36
unique_3595	725	803	1516	ENSP00000457262	45	118	196	3.16e-09	81	30	42	9	36
unique_3607	449	808	2287	ENSP00000422983	113	454	826	2.01e-18	366	87	249	30	16
unique_3607	446	800	2287	ENSP00000263980	156	498	816	7.08e-18	383	91	224	68	16
unique_3614	70	269	542	ENSP00000479889	192	383	461	3.83e-09	208	57	127	24	37
unique_3614	97	273	542	ENSP00000357493	1977	2156	2342	1.82e-06	189	48	120	21	33
unique_3614	123	289	542	ENSP00000383977	839	1012	1082	2.94e-05	185	49	107	29	31
unique_3614	68	272	542	ENSP00000296474	1086	1286	1401	4.18e-05	224	55	127	42	38
unique_3614	123	275	542	ENSP00000414914	535	697	807	1.02e-04	173	46	97	30	28
unique_3625	72	242	571	ENSP00000447853	1	150	488	1.80e-05	172	43	106	23	30
unique_3661	131	289	493	ENSP00000296474	1188	1339	1401	8.03e-08	161	39	111	11	32
unique_3661	86	227	493	ENSP00000479889	243	385	461	2.25e-07	147	40	98	9	29
unique_3661	15	283	493	ENSP00000383977	778	1041	1082	7.36e-06	293	69	171	53	55
unique_3661	24	283	493	ENSP00000414914	476	740	807	1.15e-05	283	63	179	41	53
unique_3661	99	220	493	ENSP00000490273	303	438	533	2.02e-05	137	32	89	16	25
unique_3661	134	283	493	ENSP00000257290	801	942	1090	4.99e-05	154	32	106	16	30
unique_3662	362	597	1213	ENSP00000393474	382	588	1464	1.94e-13	237	63	143	31	21
unique_3662	370	605	1213	ENSP00000393474	497	700	1464	5.97e-13	239	69	132	38	21
unique_3662	364	599	1213	ENSP00000393474	170	376	1464	8.10e-13	237	56	150	31	21
unique_3662	369	599	1213	ENSP00000393474	58	269	1464	5.03e-12	242	66	135	41	21
unique_3662	364	594	1213	ENSP00000393474	915	1145	1464	1.92e-08	258	70	134	54	21
unique_3662	370	599	1213	ENSP00000393474	283	483	1464	2.04e-08	239	63	129	47	21
unique_3662	369	596	1213	ENSP00000393474	815	1011	1464	1.84e-06	229	54	142	33	21
unique_3662	364	527	1213	ENSP00000393474	1051	1195	1464	2.50e-05	165	43	101	21	21
unique_3662	352	596	1213	ENSP00000393474	1147	1357	1464	3.10e-04	251	60	145	46	21
unique_3662	364	526	1213	ENSP00000393474	598	741	1464	6.30e-04	168	46	93	29	21
unique_3662	996	1092	1213	ENSP00000321646	193	287	790	9.61e-07	100	31	61	8	13
unique_3662	645	710	1213	ENSP00000321646	207	275	790	2.62e-06	69	28	38	3	13
unique_3704	440	543	630	ENSP00000479889	282	384	461	4.62e-07	110	34	63	13	17
unique_3704	293	540	630	ENSP00000414914	457	688	807	1.07e-06	273	57	150	66	39
unique_3704	441	540	630	ENSP00000257290	790	889	1090	3.06e-04	110	30	60	20	16
unique_3704	464	537	630	ENSP00000490273	357	438	533	3.31e-04	82	21	53	8	12
unique_3704	411	507	630	ENSP00000358997	277	391	713	0.001	117	32	63	22	15
unique_3704	447	543	630	ENSP00000383977	899	999	1082	0.002	110	27	61	22	15
unique_3726	383	454	2495	ENSP00000478469	739	818	821	0.002	80	23	49	8	3
unique_3730	13	174	211	ENSP00000005257	14	175	207	4.00e-25	165	57	102	6	77
unique_3750	202	361	456	ENSP00000005257	14	175	207	4.57e-27	162	61	99	2	35
unique_3759	367	525	540	ENSP00000350699	143	296	313	4.56e-31	159	62	92	5	29
unique_3777	133	333	603	ENSP00000479889	191	396	461	4.07e-18	209	62	136	11	33
unique_3777	122	378	603	ENSP00000383977	774	1047	1082	5.96e-15	281	82	168	31	43
unique_3777	134	339	603	ENSP00000357493	1945	2171	2342	1.82e-12	233	62	138	33	34
unique_3777	132	375	603	ENSP00000414914	476	743	807	6.37e-10	276	69	167	40	40
unique_3777	132	324	603	ENSP00000296474	1086	1288	1401	1.19e-08	208	54	134	20	32
unique_3777	231	370	603	ENSP00000257290	801	940	1090	3.04e-06	146	40	94	12	23
unique_3777	131	315	603	ENSP00000490273	237	438	533	4.75e-06	212	55	120	37	31
unique_3777	449	537	603	ENSP00000317997	798	888	1552	1.67e-05	91	27	62	2	15
unique_3777	130	320	603	ENSP00000358997	214	420	713	3.49e-05	212	53	133	26	32
unique_3785	437	538	2594	ENSP00000497968	60	154	156	0.001	104	24	69	11	4
unique_3785	1949	2137	2594	ENSP00000272367	161	371	590	0.002	211	50	139	22	7
unique_3810	1	55	160	ENSP00000311712	186	240	264	7.16e-04	55	17	38	0	34
unique_3829	1040	1233	1476	ENSP00000479889	190	383	461	4.91e-19	199	57	132	10	13
unique_3829	1042	1288	1476	ENSP00000357493	1945	2205	2342	3.15e-18	267	74	167	26	17
unique_3829	1038	1289	1476	ENSP00000383977	783	1046	1082	5.84e-17	271	74	171	26	17
unique_3829	1036	1289	1476	ENSP00000414914	472	745	807	1.72e-16	279	67	182	30	17
unique_3829	1040	1232	1476	ENSP00000296474	1086	1282	1401	3.17e-13	204	54	132	18	13
unique_3829	1144	1284	1476	ENSP00000257290	801	942	1090	7.14e-10	151	41	91	19	16
unique_3829	1034	1123	1476	ENSP00000257290	591	686	1090	0.008	98	27	61	10	16
unique_3829	1029	1246	1476	ENSP00000490273	227	454	533	1.76e-09	242	58	146	38	15
unique_3829	1308	1474	1476	ENSP00000317997	725	881	1552	1.53e-07	170	49	105	16	11
unique_3841	18	163	168	ENSP00000317997	752	881	1552	8.91e-08	167	42	67	58	87
unique_3846	153	347	662	ENSP00000414446	47	226	574	6.92e-05	201	44	130	27	29
unique_3878	50	133	205	ENSP00000414914	600	689	807	8.76e-05	91	24	59	8	41
unique_3878	52	137	205	ENSP00000479889	296	386	461	1.48e-04	93	27	57	9	42
unique_3878	50	169	205	ENSP00000383977	904	1047	1082	0.002	146	33	85	28	59
unique_3878	62	126	205	ENSP00000490273	357	435	533	0.002	79	24	41	14	32
unique_3878	50	133	205	ENSP00000257290	801	890	1090	0.010	91	21	62	8	41
unique_3883	141	221	281	ENSP00000361682	661	744	811	0.005	88	30	47	11	29
unique_3932	151	208	296	ENSP00000317997	561	631	1552	0.005	71	23	35	13	20
unique_3951	196	626	1089	ENSP00000324173	30	421	655	4.60e-34	431	114	278	39	40
unique_3951	190	626	1089	ENSP00000247207	1	401	640	6.43e-33	445	117	276	52	40
unique_3977	59	709	1145	ENSP00000265986	52	657	1020	9.70e-95	653	217	387	49	77
unique_3977	863	1091	1145	ENSP00000265986	681	944	1020	5.56e-07	264	65	164	35	77
unique_3995	291	522	536	ENSP00000432202	2	217	663	1.46e-20	247	76	125	46	43
unique_4004	374	533	555	ENSP00000414446	401	552	574	2.79e-06	165	47	100	18	49
unique_4004	19	132	555	ENSP00000414446	33	149	574	4.28e-05	118	31	82	5	49
unique_4007	19	563	567	ENSP00000414446	33	552	574	1.03e-10	575	136	354	85	96
unique_4018	110	211	216	ENSP00000478469	725	819	821	4.70e-04	105	30	62	13	48
unique_4018	108	196	216	ENSP00000478469	741	819	821	0.001	89	26	53	10	48
unique_4070	147	569	683	ENSP00000403447	569	1041	2004	1.98e-10	512	129	255	128	64
unique_4070	135	292	683	ENSP00000403447	939	1083	2004	9.09e-09	162	51	90	21	64
unique_4070	146	523	683	ENSP00000403447	136	509	2004	1.16e-08	415	101	236	78	64
unique_4070	145	519	683	ENSP00000403447	745	1079	2004	1.21e-08	381	91	238	52	64
unique_4070	149	520	683	ENSP00000403447	337	722	2004	2.17e-04	425	91	242	92	64
unique_4084	152	319	639	ENSP00000495993	823	997	1014	9.65e-09	178	53	112	13	26
unique_4084	342	562	639	ENSP00000351554	195	405	725	0.003	225	50	157	18	35
unique_4096	969	1220	1686	ENSP00000272367	173	400	590	0.003	260	58	162	40	15
unique_4167	147	285	516	ENSP00000316228	45	186	400	0.008	158	43	80	35	27
unique_4203	61	183	296	ENSP00000452786	486	641	789	3.58e-08	158	53	68	37	42
unique_4203	41	286	296	ENSP00000403447	117	440	2004	8.35e-08	328	84	158	86	86
unique_4203	39	292	296	ENSP00000403447	591	857	2004	6.68e-07	284	80	157	47	86
unique_4203	61	276	296	ENSP00000403447	868	1125	2004	3.07e-06	266	73	135	58	86
unique_4203	61	293	296	ENSP00000403447	103	369	2004	5.11e-06	278	75	147	56	86
unique_4203	39	278	296	ENSP00000403447	278	550	2004	1.63e-05	281	76	156	49	86
unique_4203	53	281	296	ENSP00000403447	669	933	2004	1.72e-04	267	72	155	40	86
unique_4203	42	234	296	ENSP00000403447	772	1007	2004	0.004	236	64	129	43	86
unique_4203	40	277	296	ENSP00000403447	440	689	2004	0.006	271	70	147	54	86
unique_4203	50	118	296	ENSP00000504641	568	646	790	1.82e-04	79	32	37	10	23
unique_4203	143	199	296	ENSP00000383977	227	298	1082	1.85e-04	72	22	35	15	32
unique_4203	254	291	296	ENSP00000383977	227	267	1082	0.001	41	15	23	3	32
unique_4203	50	118	296	ENSP00000504444	568	646	799	1.90e-04	79	32	37	10	23
unique_4203	50	118	296	ENSP00000379350	568	646	799	1.90e-04	79	32	37	10	23
unique_4203	50	118	296	ENSP00000404546	568	646	799	1.90e-04	79	32	37	10	23
unique_4287	350	453	540	ENSP00000479889	282	384	461	5.45e-07	110	33	64	13	19
unique_4287	203	450	540	ENSP00000414914	457	688	807	7.09e-07	273	58	149	66	46
unique_4287	351	450	540	ENSP00000257290	790	889	1090	1.51e-04	110	31	59	20	19
unique_4287	374	447	540	ENSP00000490273	357	438	533	3.42e-04	82	20	54	8	14
unique_4287	321	417	540	ENSP00000358997	277	391	713	8.35e-04	117	33	62	22	18
unique_4287	357	453	540	ENSP00000383977	899	999	1082	0.001	110	26	62	22	18
unique_4296	7	171	201	ENSP00000005257	14	178	207	3.22e-36	166	66	98	2	82
unique_4373	83	183	225	ENSP00000260061	49	155	663	7.29e-04	108	31	69	8	45
unique_4374	150	321	334	ENSP00000403447	880	1039	2004	1.73e-06	181	49	102	30	51
unique_4374	179	295	334	ENSP00000403447	749	853	2004	3.36e-05	118	39	65	14	51
unique_4374	181	255	334	ENSP00000403447	497	564	2004	0.003	76	26	41	9	51
unique_4374	178	273	334	ENSP00000308117	251	341	758	0.003	100	33	54	13	29
unique_4428	600	671	706	ENSP00000257290	877	941	1090	0.002	72	18	47	7	10
unique_4437	2489	2640	3001	ENSP00000403447	571	723	2004	2.36e-09	163	48	94	21	7
unique_4437	2489	2640	3001	ENSP00000403447	414	583	2004	8.09e-08	186	54	82	50	7
unique_4437	2467	2640	3001	ENSP00000403447	932	1081	2004	2.62e-06	181	53	90	38	7
unique_4437	2454	2650	3001	ENSP00000403447	267	484	2004	3.82e-06	233	60	122	51	7
unique_4437	2492	2640	3001	ENSP00000403447	179	349	2004	9.67e-05	177	51	92	34	7
unique_4437	2506	2550	3001	ENSP00000329869	794	839	934	3.08e-07	46	22	23	1	3
unique_4437	2602	2646	3001	ENSP00000329869	794	839	934	1.41e-04	47	22	22	3	3
unique_4437	2581	2645	3001	ENSP00000308117	283	350	758	0.002	73	26	34	13	2
unique_4451	324	391	2172	ENSP00000265986	51	115	1020	4.80e-05	68	24	41	3	3
unique_4456	135	266	562	ENSP00000403447	1660	1791	2004	3.37e-05	132	45	87	0	37
unique_4456	169	342	562	ENSP00000403447	1580	1761	2004	0.004	191	60	105	26	37
unique_4468	18	554	574	ENSP00000414446	21	555	574	0.0	537	296	239	2	94
unique_4478	154	457	563	ENSP00000296474	1002	1292	1401	2.36e-07	330	69	196	65	54
unique_4478	213	518	563	ENSP00000414914	472	746	807	4.39e-07	329	64	188	77	54
unique_4478	212	535	563	ENSP00000383977	780	1065	1082	7.12e-06	343	72	195	76	58
unique_4478	219	359	563	ENSP00000358997	218	362	713	1.81e-05	146	40	100	6	25
unique_4478	284	384	563	ENSP00000490273	303	411	533	5.06e-04	111	28	71	12	18
unique_4478	216	511	563	ENSP00000479889	189	445	461	5.97e-04	302	65	186	51	53
unique_4478	215	309	563	ENSP00000257290	595	693	1090	0.008	99	28	67	4	17
unique_4514	470	674	2227	ENSP00000357493	1945	2168	2342	1.20e-09	229	71	129	29	9
unique_4514	470	674	2227	ENSP00000383977	787	1008	1082	3.36e-09	229	58	140	31	9
unique_4514	460	635	2227	ENSP00000490273	225	413	533	1.66e-07	195	50	120	25	8
unique_4514	470	672	2227	ENSP00000296474	1088	1298	1401	2.05e-07	217	60	137	20	9
unique_4514	468	658	2227	ENSP00000479889	190	383	461	4.73e-07	196	44	145	7	9
unique_4514	564	664	2227	ENSP00000257290	798	898	1090	1.46e-06	105	30	67	8	5
unique_4514	2101	2209	2227	ENSP00000317997	818	920	1552	9.30e-05	110	34	68	8	5
unique_4549	660	722	1472	ENSP00000321646	211	275	790	0.002	70	25	33	12	4
unique_4570	925	1028	2564	ENSP00000478469	738	820	821	7.12e-05	106	33	48	25	4
unique_4570	964	1028	2564	ENSP00000478469	737	802	821	8.65e-05	69	29	33	7	4
unique_4570	975	1030	2564	ENSP00000478469	729	786	821	2.60e-04	60	26	28	6	4
unique_4587	175	233	420	ENSP00000346845	268	325	899	0.004	59	23	35	1	14
unique_4587	175	233	420	ENSP00000344972	268	325	899	0.004	59	23	35	1	14
unique_4587	175	233	420	ENSP00000350152	268	325	988	0.005	59	23	35	1	14
unique_4587	161	251	420	ENSP00000411355	70	159	1307	0.007	91	22	68	1	22
unique_4593	292	407	413	ENSP00000265986	293	393	1020	0.010	116	27	74	15	28
unique_4597	112	302	359	ENSP00000479889	192	383	461	8.66e-17	198	57	128	13	53
unique_4597	112	326	359	ENSP00000414914	478	713	807	2.25e-16	247	69	135	43	60
unique_4597	109	316	359	ENSP00000383977	784	1016	1082	2.56e-15	245	65	131	49	58
unique_4597	111	346	359	ENSP00000296474	1087	1323	1401	1.71e-14	245	63	165	17	66
unique_4597	112	273	359	ENSP00000358997	218	394	713	3.06e-13	179	46	114	19	45
unique_4597	208	306	359	ENSP00000257290	797	896	1090	6.17e-11	104	35	60	9	28
unique_4597	108	331	359	ENSP00000357493	1941	2177	2342	1.85e-09	253	69	139	45	62
unique_4597	181	327	359	ENSP00000490273	307	480	533	4.66e-09	175	49	97	29	41
unique_4604	6001	6110	11945	ENSP00000346845	215	323	899	0.001	125	38	56	31	1
unique_4604	6001	6110	11945	ENSP00000344972	215	323	899	0.001	125	38	56	31	1
unique_4622	64	96	129	ENSP00000320058	273	301	317	0.008	33	17	12	4	26
unique_4643	80	656	666	ENSP00000414446	13	555	574	2.04e-119	578	204	338	36	87
unique_4649	992	1222	1446	ENSP00000354995	99	260	679	4.96e-06	231	58	104	69	21
unique_4649	637	702	1446	ENSP00000354995	199	262	679	0.003	66	22	42	2	21
unique_4649	360	392	1446	ENSP00000497931	437	469	1322	0.001	33	15	18	0	6
unique_4649	993	1039	1446	ENSP00000497931	437	482	1322	0.001	47	18	28	1	6
unique_4649	984	1028	1446	ENSP00000263094	814	858	2147	0.001	45	18	27	0	3
unique_4649	557	714	1446	ENSP00000426917	101	246	612	0.002	168	41	95	32	11
unique_4722	453	698	949	ENSP00000383977	776	1039	1082	2.98e-15	273	67	170	36	26
unique_4722	453	698	949	ENSP00000414914	467	738	807	1.60e-13	277	66	175	36	26
unique_4722	464	654	949	ENSP00000479889	192	385	461	1.25e-12	196	52	137	7	20
unique_4722	445	698	949	ENSP00000296474	1073	1331	1401	1.87e-12	270	68	175	27	27
unique_4722	451	649	949	ENSP00000490273	227	440	533	2.86e-09	220	53	140	27	21
unique_4722	464	668	949	ENSP00000358997	218	437	713	9.01e-09	222	58	145	19	22
unique_4722	456	651	949	ENSP00000357493	1937	2150	2342	4.18e-08	219	54	137	28	21
unique_4722	561	651	949	ENSP00000257290	798	890	1090	9.59e-08	93	29	62	2	21
unique_4722	445	549	949	ENSP00000257290	578	688	1090	0.006	119	34	63	22	21
unique_4723	232	487	490	ENSP00000344477	21	210	215	4.71e-27	256	75	115	66	52
unique_4786	58	206	211	ENSP00000478469	699	819	821	7.26e-04	152	36	82	34	71
unique_4809	212	379	493	ENSP00000296474	1110	1286	1401	4.92e-09	186	44	115	27	34
unique_4809	253	370	493	ENSP00000414914	569	684	807	1.17e-08	124	37	73	14	24
unique_4809	276	370	493	ENSP00000257290	790	885	1090	2.60e-05	99	27	65	7	19
unique_4809	229	374	493	ENSP00000383977	829	989	1082	1.61e-04	168	39	100	29	30
unique_4809	201	374	493	ENSP00000490273	246	450	533	2.81e-04	207	53	119	35	35
unique_4811	117	413	511	ENSP00000296474	994	1304	1401	2.20e-19	317	78	213	26	58
unique_4811	194	439	511	ENSP00000383977	776	1039	1082	3.33e-19	273	68	169	36	48
unique_4811	205	439	511	ENSP00000357493	1945	2199	2342	1.34e-17	262	68	160	34	46
unique_4811	205	395	511	ENSP00000414914	478	694	807	4.18e-16	219	60	129	30	37
unique_4811	205	400	511	ENSP00000479889	192	389	461	5.95e-15	208	56	130	22	38
unique_4811	205	394	511	ENSP00000358997	218	421	713	1.73e-09	211	54	129	28	37
unique_4811	305	412	511	ENSP00000257290	798	912	1090	1.86e-08	118	35	70	13	40
unique_4811	197	293	511	ENSP00000257290	591	688	1090	4.61e-04	98	24	73	1	40
unique_4811	274	390	511	ENSP00000490273	304	440	533	4.25e-06	142	40	72	30	23
unique_4834	163	207	260	ENSP00000414489	87	135	248	0.007	49	14	31	4	17
unique_4879	22	185	193	ENSP00000005257	16	172	207	1.24e-09	167	41	113	13	85
unique_4960	515	655	1909	ENSP00000479889	237	361	461	5.84e-07	153	48	65	40	7
unique_4960	539	653	1909	ENSP00000358997	280	389	713	4.16e-06	120	35	70	15	6
unique_4960	510	631	1909	ENSP00000296474	1111	1233	1401	2.81e-05	123	30	92	1	6
unique_4960	574	629	1909	ENSP00000414914	585	640	807	1.10e-04	56	18	38	0	3
unique_4960	539	629	1909	ENSP00000383977	851	944	1082	1.83e-04	94	26	65	3	5
unique_4960	578	629	1909	ENSP00000257290	790	841	1090	2.64e-04	52	19	33	0	3
unique_4960	602	631	1909	ENSP00000490273	358	387	533	6.47e-04	30	16	14	0	2
unique_4973	12	109	238	ENSP00000478469	711	808	821	0.007	105	33	58	14	41
unique_4974	494	649	770	ENSP00000005257	16	169	207	2.37e-24	156	55	99	2	20
unique_4990	103	148	235	ENSP00000367432	280	321	412	0.008	46	13	29	4	20
unique_4991	262	351	552	ENSP00000490273	339	441	533	5.86e-05	108	29	56	23	16
unique_4991	268	364	552	ENSP00000479889	302	391	461	2.37e-04	103	30	54	19	18
unique_4992	73	290	508	ENSP00000265986	69	293	1020	3.09e-10	228	57	158	13	43
unique_5025	295	751	1029	ENSP00000496238	82	515	600	8.65e-10	468	88	335	45	44
unique_5025	295	751	1029	ENSP00000494778	82	515	600	8.65e-10	468	88	335	45	44
unique_5025	295	751	1029	ENSP00000496302	82	515	600	8.65e-10	468	88	335	45	44
unique_5025	295	751	1029	ENSP00000494191	82	515	600	8.65e-10	468	88	335	45	44
unique_5025	295	751	1029	ENSP00000496064	82	515	600	8.65e-10	468	88	335	45	44
unique_5042	159	285	359	ENSP00000457262	44	171	196	3.72e-04	138	32	85	21	35
unique_5058	166	455	681	ENSP00000357493	1909	2199	2342	1.54e-16	306	81	194	31	43
unique_5058	180	407	681	ENSP00000479889	148	385	461	2.12e-15	241	59	166	16	33
unique_5058	207	462	681	ENSP00000383977	775	1046	1082	7.19e-13	280	76	172	32	38
unique_5058	216	424	681	ENSP00000414914	475	710	807	9.52e-13	239	67	139	33	31
unique_5058	219	455	681	ENSP00000296474	1088	1331	1401	7.53e-10	251	59	171	21	35
unique_5058	556	655	681	ENSP00000317997	820	925	1552	5.23e-08	106	26	74	6	15
unique_5058	588	656	681	ENSP00000317997	816	882	1552	0.001	69	20	47	2	15
unique_5058	312	457	681	ENSP00000257290	797	942	1090	2.55e-07	152	42	98	12	21
unique_5058	219	400	681	ENSP00000490273	240	438	533	3.69e-06	212	58	111	43	27
unique_5063	125	161	384	ENSP00000357493	1731	1767	2342	0.009	37	15	22	0	10
unique_5079	156	248	652	ENSP00000414446	47	143	574	2.14e-08	97	30	63	4	14
unique_5086	262	462	608	ENSP00000403447	951	1135	2004	3.77e-06	203	54	129	20	39
unique_5086	228	424	608	ENSP00000403447	842	1051	2004	0.001	238	56	113	69	39
unique_5113	397	436	611	ENSP00000380963	43	78	161	0.004	40	19	17	4	7
unique_5143	1	68	2856	ENSP00000346845	261	324	899	5.27e-04	68	25	39	4	2
unique_5143	1	68	2856	ENSP00000344972	261	324	899	5.27e-04	68	25	39	4	2
unique_5151	276	363	1151	ENSP00000346845	252	334	899	0.004	88	27	56	5	8
unique_5151	276	363	1151	ENSP00000344972	252	334	899	0.004	88	27	56	5	8
unique_5151	276	363	1151	ENSP00000350152	252	334	988	0.006	88	27	56	5	8
unique_5172	1171	1436	2811	ENSP00000296474	1087	1357	1401	1.21e-18	280	77	180	23	9
unique_5172	1172	1360	2811	ENSP00000414914	478	688	807	1.96e-14	215	54	131	30	7
unique_5172	1158	1408	2811	ENSP00000383977	773	1039	1082	3.58e-10	284	70	164	50	9
unique_5172	1264	1416	2811	ENSP00000257290	790	948	1090	1.14e-09	159	42	111	6	5
unique_5172	1156	1375	2811	ENSP00000479889	178	396	461	4.56e-09	235	63	141	31	8
unique_5172	1172	1363	2811	ENSP00000358997	218	421	713	5.12e-08	208	50	138	20	7
unique_5172	1171	1414	2811	ENSP00000357493	1944	2205	2342	8.91e-08	278	68	160	50	9
unique_5172	1172	1359	2811	ENSP00000490273	240	440	533	1.29e-05	214	57	118	39	7
unique_5199	86	203	310	ENSP00000420525	689	797	802	0.002	123	33	71	19	38
unique_5199	86	203	310	ENSP00000223051	689	797	802	0.002	123	33	71	19	38
unique_5210	9	219	350	ENSP00000479889	192	397	461	2.88e-14	218	65	134	19	60
unique_5210	9	215	350	ENSP00000414914	478	706	807	6.85e-14	235	65	136	34	59
unique_5210	7	197	350	ENSP00000383977	785	989	1082	6.41e-12	210	60	126	24	55
unique_5210	9	296	350	ENSP00000490273	240	529	533	4.53e-11	321	83	174	64	82
unique_5210	1	166	350	ENSP00000358997	211	380	713	9.41e-11	175	48	113	14	47
unique_5210	8	216	350	ENSP00000357493	1944	2169	2342	3.69e-10	237	63	135	39	60
unique_5210	107	205	350	ENSP00000257290	800	898	1090	6.61e-08	103	30	65	8	28
unique_5210	8	197	350	ENSP00000296474	1087	1281	1401	5.79e-07	208	51	126	31	54
unique_5266	1635	1677	2130	ENSP00000414914	598	640	807	3.38e-07	43	15	28	0	2
unique_5266	1641	1701	2130	ENSP00000479889	298	360	461	3.97e-07	63	25	36	2	3
unique_5266	1629	1684	2130	ENSP00000257290	791	848	1090	2.03e-06	58	21	35	2	3
unique_5266	1652	1710	2130	ENSP00000490273	360	422	533	2.24e-05	63	24	35	4	3
unique_5266	1641	1678	2130	ENSP00000358997	325	364	713	6.34e-05	40	18	20	2	2
unique_5266	1641	1677	2130	ENSP00000383977	908	944	1082	1.71e-04	37	15	22	0	2
unique_5266	1629	1686	2130	ENSP00000296474	1181	1239	1401	2.34e-04	60	18	39	3	3
unique_5266	1644	1701	2130	ENSP00000357493	2063	2127	2342	7.76e-04	67	23	33	11	3
unique_5285	122	401	811	ENSP00000426917	43	313	612	7.22e-53	281	105	165	11	64
unique_5285	484	718	811	ENSP00000426917	306	549	612	8.24e-08	254	54	171	29	64
unique_5285	53	423	811	ENSP00000354995	36	361	679	1.04e-46	372	119	206	47	77
unique_5285	498	748	811	ENSP00000354995	364	614	679	1.82e-10	259	64	179	16	77
unique_5285	101	364	811	ENSP00000263094	1766	2017	2147	2.71e-18	271	76	169	26	33
unique_5285	145	354	811	ENSP00000263094	823	1020	2147	1.95e-14	214	65	129	20	33
unique_5285	138	357	811	ENSP00000497931	1088	1301	1322	8.13e-12	225	59	150	16	27
unique_5285	138	333	811	ENSP00000497931	430	619	1322	6.14e-08	200	53	133	14	27
unique_5302	68	162	218	ENSP00000268150	58	149	388	6.28e-04	99	27	61	11	44
unique_5305	137	368	547	ENSP00000296474	1072	1282	1401	2.73e-12	242	66	135	41	42
unique_5305	138	369	547	ENSP00000414914	465	690	807	3.35e-11	257	64	137	56	42
unique_5305	242	369	547	ENSP00000257290	790	891	1090	2.60e-10	132	39	59	34	23
unique_5305	142	369	547	ENSP00000357493	1937	2151	2342	4.53e-10	250	64	129	57	42
unique_5305	150	368	547	ENSP00000479889	192	382	461	1.76e-07	225	52	133	40	40
unique_5305	98	369	547	ENSP00000383977	750	991	1082	3.33e-07	292	67	155	70	50
unique_5305	150	366	547	ENSP00000490273	240	440	533	1.27e-04	232	56	130	46	40
unique_5305	150	304	547	ENSP00000358997	218	374	713	0.002	161	37	114	10	28
unique_5312	8	273	289	ENSP00000393320	4	270	273	2.27e-95	268	137	128	3	92
unique_5312	8	273	289	ENSP00000422182	4	270	273	2.27e-95	268	137	128	3	92
unique_5312	13	146	289	ENSP00000512581	9	141	156	4.23e-49	134	73	60	1	46
unique_5364	1	52	112	ENSP00000429036	26	81	449	0.006	56	15	37	4	46
unique_5379	541	645	2074	ENSP00000478469	712	820	821	1.97e-05	110	40	64	6	6
unique_5379	513	629	2074	ENSP00000478469	703	819	821	0.005	122	42	70	10	6
unique_5379	866	994	2074	ENSP00000346845	219	340	899	0.002	137	44	70	23	6
unique_5379	866	994	2074	ENSP00000344972	219	340	899	0.002	137	44	70	23	6
unique_5379	866	994	2074	ENSP00000350152	219	340	988	0.004	137	44	70	23	6
unique_5395	75	319	368	ENSP00000260061	173	428	663	9.66e-12	258	77	166	15	67
unique_5395	123	295	368	ENSP00000260061	53	234	663	1.75e-08	186	57	112	17	67
unique_5395	76	313	368	ENSP00000260061	316	573	663	2.92e-08	259	78	159	22	67
unique_5395	230	317	368	ENSP00000260061	49	140	663	0.004	92	27	61	4	67
unique_5395	76	291	368	ENSP00000361682	494	746	811	2.79e-08	256	72	141	43	59
unique_5395	144	327	368	ENSP00000406367	87	260	1339	8.94e-05	193	51	114	28	50
unique_5398	3713	3796	4195	ENSP00000478469	729	811	821	8.91e-04	85	26	56	3	2
unique_5401	40	245	392	ENSP00000296474	1076	1281	1401	1.15e-13	223	63	126	34	53
unique_5401	48	265	392	ENSP00000414914	474	708	807	9.06e-12	257	72	124	61	56
unique_5401	49	249	392	ENSP00000479889	189	385	461	1.73e-11	212	57	129	26	51
unique_5401	33	265	392	ENSP00000383977	761	1010	1082	1.33e-10	263	69	151	43	59
unique_5401	137	245	392	ENSP00000257290	778	889	1090	1.85e-10	114	35	72	7	28
unique_5401	51	260	392	ENSP00000357493	1944	2165	2342	1.70e-09	237	56	139	42	54
unique_5401	52	248	392	ENSP00000358997	218	421	713	1.93e-05	217	52	132	33	50
unique_5410	217	296	616	ENSP00000315387	137	221	509	0.010	85	22	58	5	13
unique_5412	740	958	4624	ENSP00000350152	227	453	988	0.001	231	54	161	16	5
unique_5412	740	939	4624	ENSP00000346845	227	434	899	0.002	212	52	144	16	4
unique_5412	740	939	4624	ENSP00000344972	227	434	899	0.002	212	52	144	16	4
unique_5413	376	589	639	ENSP00000414914	488	747	807	1.04e-06	267	61	146	60	33
unique_5413	475	550	639	ENSP00000479889	301	381	461	7.36e-05	82	25	50	7	12
unique_5417	185	416	665	ENSP00000479889	189	384	461	9.40e-13	234	50	144	40	35
unique_5417	184	490	665	ENSP00000414914	474	778	807	2.58e-10	353	85	174	94	46
unique_5417	179	332	665	ENSP00000383977	778	943	1082	8.99e-09	169	49	102	18	23
unique_5417	189	349	665	ENSP00000296474	1089	1248	1401	1.76e-08	169	51	101	17	24
unique_5417	189	419	665	ENSP00000357493	1946	2156	2342	3.61e-08	248	66	128	54	35
unique_5417	480	628	665	ENSP00000317997	716	882	1552	0.001	167	34	115	18	22
unique_5450	228	389	431	ENSP00000005257	13	168	207	8.16e-27	162	61	95	6	38
unique_5460	522	777	797	ENSP00000497931	1092	1314	1322	1.59e-24	259	79	141	39	33
unique_5460	526	782	797	ENSP00000497931	438	659	1322	3.77e-21	262	78	139	45	33
unique_5460	525	769	797	ENSP00000263094	823	1040	2147	7.63e-09	250	67	146	37	31
unique_5460	519	718	797	ENSP00000263094	1788	1984	2147	5.14e-07	215	53	129	33	31
unique_5460	526	705	797	ENSP00000426917	64	231	612	8.73e-07	182	50	116	16	23
unique_5460	521	767	797	ENSP00000354995	96	305	679	1.09e-06	250	61	146	43	31
unique_5466	703	794	810	ENSP00000478469	719	820	821	4.49e-04	102	37	55	10	12
unique_5466	719	798	810	ENSP00000478469	729	806	821	0.002	86	34	38	14	12
unique_5482	220	707	1036	ENSP00000496238	47	479	600	9.31e-56	496	148	277	71	47
unique_5482	220	707	1036	ENSP00000494778	47	479	600	9.31e-56	496	148	277	71	47
unique_5482	220	707	1036	ENSP00000496302	47	479	600	9.31e-56	496	148	277	71	47
unique_5482	220	707	1036	ENSP00000494191	47	479	600	9.31e-56	496	148	277	71	47
unique_5482	220	707	1036	ENSP00000496064	47	479	600	9.31e-56	496	148	277	71	47
unique_5487	314	350	1113	ENSP00000411767	403	442	1065	3.09e-04	40	19	18	3	11
unique_5487	355	441	1113	ENSP00000411767	411	492	1065	0.001	92	28	49	15	11
unique_5518	1446	1572	4500	ENSP00000479889	255	381	461	5.41e-11	131	47	76	8	3
unique_5518	1416	1587	4500	ENSP00000414914	516	704	807	8.79e-11	189	48	124	17	4
unique_5518	1483	1588	4500	ENSP00000257290	798	906	1090	9.03e-09	111	31	73	7	2
unique_5518	1399	1587	4500	ENSP00000383977	814	1005	1082	1.39e-08	203	50	128	25	4
unique_5518	1426	1572	4500	ENSP00000296474	1134	1281	1401	1.38e-07	154	35	106	13	3
unique_5518	1451	1592	4500	ENSP00000357493	2018	2170	2342	3.66e-07	153	39	103	11	3
unique_5518	1441	1571	4500	ENSP00000490273	301	440	533	2.83e-04	150	40	81	29	3
unique_5518	1390	1576	4500	ENSP00000358997	235	422	713	0.001	201	47	127	27	4
unique_5521	245	433	710	ENSP00000479889	192	385	461	9.66e-18	197	62	124	11	27
unique_5521	144	450	710	ENSP00000357493	1880	2171	2342	5.15e-13	328	76	195	57	43
unique_5521	240	451	710	ENSP00000414914	473	711	807	5.71e-12	244	64	143	37	30
unique_5521	243	426	710	ENSP00000490273	238	438	533	7.45e-12	214	61	110	43	26
unique_5521	244	451	710	ENSP00000383977	786	1012	1082	4.94e-08	231	64	140	27	29
unique_5521	243	435	710	ENSP00000296474	1086	1288	1401	8.65e-07	212	51	133	28	27
unique_5521	236	431	710	ENSP00000358997	209	420	713	3.20e-06	216	60	132	24	28
unique_5521	557	674	710	ENSP00000317997	798	925	1552	4.84e-06	128	35	83	10	17
unique_5521	342	451	710	ENSP00000257290	801	913	1090	5.11e-05	116	28	79	9	15
unique_5538	2108	2406	2461	ENSP00000414914	503	747	807	3.63e-08	317	66	161	90	12
unique_5538	2101	2352	2461	ENSP00000479889	202	385	461	5.41e-08	256	59	121	76	10
unique_5538	2107	2351	2461	ENSP00000358997	233	421	713	2.21e-06	252	60	122	70	10
unique_5538	2141	2215	2461	ENSP00000383977	839	929	1082	2.39e-05	92	29	45	18	3
unique_5538	2139	2215	2461	ENSP00000490273	283	370	533	6.98e-05	89	30	46	13	3
unique_5550	77	106	1105	ENSP00000411767	411	440	1065	3.57e-05	30	17	13	0	3
unique_5551	1786	1837	3956	ENSP00000490273	355	412	533	0.002	58	21	31	6	1
unique_5551	1790	1839	3956	ENSP00000479889	308	361	461	0.003	54	20	30	4	1
unique_5551	1790	1956	3956	ENSP00000414914	614	746	807	0.004	168	33	99	36	4
unique_5559	132	296	774	ENSP00000358997	218	381	713	2.10e-08	172	48	109	15	21
unique_5559	132	278	774	ENSP00000479889	192	344	461	1.62e-06	155	43	102	10	24
unique_5559	382	418	774	ENSP00000479889	348	383	461	5.27e-04	37	19	17	1	24
unique_5559	127	272	774	ENSP00000414914	473	640	807	2.22e-06	170	39	105	26	23
unique_5559	388	422	774	ENSP00000414914	660	695	807	0.008	36	15	20	1	23
unique_5559	94	272	774	ENSP00000296474	1050	1231	1401	6.04e-05	185	31	145	9	23
unique_5559	131	289	774	ENSP00000383977	786	960	1082	1.60e-04	177	39	118	20	21
unique_5559	243	286	774	ENSP00000257290	812	855	1090	0.004	44	15	29	0	6
unique_5569	101	359	1598	ENSP00000357493	1945	2201	2342	2.26e-12	278	76	162	40	16
unique_5569	101	386	1598	ENSP00000414914	478	766	807	1.77e-09	308	75	192	41	18
unique_5569	67	311	1598	ENSP00000358997	183	421	713	1.50e-08	265	61	158	46	15
unique_5569	99	359	1598	ENSP00000296474	1086	1333	1401	5.06e-08	270	67	172	31	16
unique_5569	94	307	1598	ENSP00000490273	233	440	533	1.21e-07	233	63	126	44	13
unique_5569	101	364	1598	ENSP00000383977	787	1046	1082	1.53e-07	274	70	180	24	17
unique_5569	223	359	1598	ENSP00000257290	812	942	1090	1.27e-06	143	37	88	18	12
unique_5569	132	185	1598	ENSP00000257290	634	686	1090	0.002	55	21	31	3	12
unique_5589	215	335	903	ENSP00000346845	203	332	899	7.42e-04	136	46	69	21	13
unique_5589	215	335	903	ENSP00000344972	203	332	899	7.42e-04	136	46	69	21	13
unique_5589	243	331	903	ENSP00000478469	725	820	821	0.001	99	41	45	13	13
unique_5589	215	315	903	ENSP00000478469	717	820	821	0.001	115	43	47	25	13
unique_5589	215	335	903	ENSP00000350152	203	332	988	0.001	136	46	69	21	13
unique_5624	147	226	311	ENSP00000457262	44	126	196	7.01e-19	83	34	46	3	26
unique_5675	2243	2486	2486	ENSP00000383977	823	1071	1082	1.32e-20	257	81	155	21	10
unique_5675	2247	2464	2486	ENSP00000414914	525	748	807	1.34e-18	233	73	136	24	9
unique_5675	2247	2481	2486	ENSP00000357493	1991	2226	2342	1.66e-14	249	70	152	27	9
unique_5675	2305	2467	2486	ENSP00000257290	788	953	1090	1.87e-14	166	49	114	3	7
unique_5675	2257	2475	2486	ENSP00000296474	1140	1356	1401	2.33e-14	228	69	139	20	9
unique_5675	2245	2411	2486	ENSP00000479889	231	388	461	3.73e-12	171	59	95	17	7
unique_5675	2257	2411	2486	ENSP00000358997	268	425	713	1.02e-09	166	50	97	19	6
unique_5675	2312	2411	2486	ENSP00000490273	331	452	533	1.16e-05	122	37	63	22	4
unique_5709	206	446	1162	ENSP00000426917	61	300	612	2.29e-51	242	98	141	3	33
unique_5709	894	1037	1162	ENSP00000426917	386	529	612	3.61e-09	147	42	99	6	33
unique_5709	206	453	1162	ENSP00000354995	98	339	679	2.20e-48	250	98	142	10	41
unique_5709	929	1159	1162	ENSP00000354995	449	675	679	1.82e-16	233	61	164	8	41
unique_5709	205	416	1162	ENSP00000263094	820	1022	2147	1.17e-12	215	61	139	15	19
unique_5709	218	425	1162	ENSP00000263094	1819	2018	2147	1.83e-09	213	55	140	18	19
unique_5709	203	421	1162	ENSP00000497931	1089	1305	1322	5.53e-09	227	59	150	18	19
unique_5709	203	385	1162	ENSP00000497931	431	613	1322	1.29e-07	188	55	123	10	19
unique_5710	15	246	332	ENSP00000383977	787	1029	1082	2.79e-11	261	65	149	47	70
unique_5710	102	245	332	ENSP00000257290	781	929	1090	4.91e-09	154	43	96	15	43
unique_5710	119	219	332	ENSP00000479889	291	388	461	5.81e-08	103	33	63	7	30
unique_5710	4	211	332	ENSP00000490273	229	440	533	1.28e-07	230	53	137	40	63
unique_5710	15	214	332	ENSP00000357493	1945	2151	2342	3.59e-07	218	58	131	29	60
unique_5710	117	246	332	ENSP00000414914	595	728	807	5.95e-07	139	40	85	14	39
unique_5710	13	246	332	ENSP00000296474	1086	1321	1401	8.13e-07	256	57	157	42	70
unique_5737	700	885	5010	ENSP00000411355	39	224	1307	0.001	204	46	122	36	4
unique_5740	455	636	1304	ENSP00000358997	187	363	713	1.32e-11	192	53	114	25	14
unique_5740	482	638	1304	ENSP00000479889	191	336	461	7.97e-10	164	46	93	25	15
unique_5740	1023	1059	1304	ENSP00000479889	349	384	461	0.003	37	18	18	1	15
unique_5740	479	647	1304	ENSP00000383977	783	955	1082	1.99e-08	184	37	121	26	13
unique_5740	483	636	1304	ENSP00000296474	1088	1231	1401	4.38e-08	154	31	113	10	12
unique_5740	469	636	1304	ENSP00000414914	464	640	807	8.03e-08	184	40	121	23	15
unique_5740	1028	1055	1304	ENSP00000414914	660	687	807	0.009	28	13	15	0	15
unique_5740	571	636	1304	ENSP00000257290	775	841	1090	3.33e-05	67	19	47	1	5
unique_5740	482	635	1304	ENSP00000490273	239	384	533	0.002	169	36	95	38	12
unique_5746	2091	2210	2788	ENSP00000346845	223	344	899	0.007	124	27	91	6	4
unique_5746	2091	2210	2788	ENSP00000344972	223	344	899	0.007	124	27	91	6	4
unique_5777	16	87	105	ENSP00000457262	39	112	196	7.54e-09	74	23	49	2	69
unique_5779	308	462	945	ENSP00000305557	95	249	676	8.53e-04	167	50	93	24	16
unique_5782	8	97	154	ENSP00000478469	729	820	821	1.92e-04	97	27	58	12	58
unique_5801	9	268	294	ENSP00000414914	478	751	807	4.11e-19	283	70	181	32	88
unique_5801	9	201	294	ENSP00000479889	192	382	461	5.78e-16	204	61	119	24	66
unique_5801	8	256	294	ENSP00000383977	786	1046	1082	2.35e-15	266	62	182	22	85
unique_5801	8	255	294	ENSP00000357493	1944	2205	2342	3.24e-14	268	66	176	26	84
unique_5801	7	251	294	ENSP00000296474	1086	1333	1401	1.05e-11	254	60	179	15	83
unique_5801	114	251	294	ENSP00000257290	801	942	1090	7.39e-10	142	37	101	4	47
unique_5801	6	257	294	ENSP00000490273	237	494	533	1.63e-08	280	70	160	50	86
unique_5801	9	198	294	ENSP00000358997	218	416	713	2.33e-08	202	48	139	15	65
unique_5872	537	668	915	ENSP00000414914	570	695	807	3.05e-10	135	43	80	12	14
unique_5872	570	680	915	ENSP00000357493	2059	2168	2342	3.07e-08	115	38	68	9	12
unique_5872	550	677	915	ENSP00000479889	280	396	461	3.36e-08	130	40	75	15	14
unique_5872	555	668	915	ENSP00000257290	789	896	1090	2.07e-05	117	33	72	12	12
unique_5872	570	665	915	ENSP00000358997	324	421	713	0.002	106	30	58	18	10
unique_5872	564	682	915	ENSP00000383977	901	1010	1082	0.002	120	30	79	11	13
unique_5880	166	303	321	ENSP00000403447	915	1037	2004	1.06e-06	139	44	78	17	50
unique_5880	149	277	321	ENSP00000403447	205	321	2004	0.001	131	39	76	16	50
unique_5880	159	281	321	ENSP00000403447	745	855	2004	0.006	124	34	76	14	50
unique_5880	142	257	321	ENSP00000403447	1011	1120	2004	0.007	120	37	69	14	50
unique_5908	7	240	332	ENSP00000357493	1932	2176	2342	4.90e-17	258	70	151	37	70
unique_5908	14	235	332	ENSP00000383977	781	1011	1082	9.26e-17	242	65	146	31	67
unique_5908	14	220	332	ENSP00000414914	472	695	807	2.05e-15	232	64	135	33	62
unique_5908	20	236	332	ENSP00000296474	1088	1304	1401	7.94e-14	231	57	146	28	65
unique_5908	17	218	332	ENSP00000479889	189	385	461	8.19e-14	215	60	124	31	61
unique_5908	98	276	332	ENSP00000490273	305	503	533	6.85e-11	207	58	113	36	54
unique_5908	128	262	332	ENSP00000257290	798	940	1090	5.75e-09	145	36	97	12	73
unique_5908	11	118	332	ENSP00000257290	590	690	1090	0.001	110	32	67	11	73
unique_5908	52	216	332	ENSP00000358997	237	420	713	2.66e-07	187	49	113	25	50
unique_5927	401	527	572	ENSP00000414914	600	721	807	1.67e-05	131	34	84	13	22
unique_5927	413	445	572	ENSP00000490273	357	389	533	2.30e-04	33	15	18	0	6
unique_5927	389	496	572	ENSP00000257290	789	896	1090	0.002	120	35	61	24	19
unique_5927	366	440	572	ENSP00000479889	262	333	461	0.005	75	24	48	3	13
unique_5930	3554	3697	5223	ENSP00000411355	29	181	1307	0.003	153	38	106	9	3
unique_5930	4910	4982	5223	ENSP00000346845	272	333	899	0.004	74	26	35	13	1
unique_5930	4910	4982	5223	ENSP00000344972	272	333	899	0.004	74	26	35	13	1
unique_5930	4910	4982	5223	ENSP00000350152	272	333	988	0.005	74	26	35	13	1
unique_5957	70	288	1361	ENSP00000432202	1	200	663	6.14e-37	220	78	121	21	16
unique_5995	3600	3747	4150	ENSP00000411355	24	157	1307	1.98e-07	148	38	96	14	4
unique_5995	3585	3760	4150	ENSP00000411355	31	231	1307	0.003	206	52	119	35	4
unique_5996	55	163	169	ENSP00000317997	809	924	1552	2.74e-06	118	31	76	11	64
unique_5996	66	163	169	ENSP00000317997	771	880	1552	0.001	110	24	74	12	64
unique_6015	358	397	688	ENSP00000414914	605	644	807	1.27e-04	40	15	25	0	6
unique_6015	358	395	688	ENSP00000257290	806	843	1090	5.56e-04	38	16	22	0	6
unique_6015	350	396	688	ENSP00000383977	901	947	1082	0.002	47	16	31	0	7
unique_6015	358	415	688	ENSP00000479889	299	356	461	0.007	58	18	40	0	8
unique_6015	358	395	688	ENSP00000296474	1196	1233	1401	0.008	38	14	24	0	6
unique_6022	262	374	479	ENSP00000257290	636	730	1090	0.005	116	32	60	24	24
unique_6044	115	236	239	ENSP00000305557	39	152	676	0.002	135	39	62	34	51
unique_6047	216	342	387	ENSP00000414914	600	721	807	3.45e-06	128	34	87	7	33
unique_6047	229	260	387	ENSP00000490273	358	389	533	1.10e-04	32	15	17	0	8
unique_6047	204	311	387	ENSP00000257290	789	896	1090	0.002	110	33	73	4	28
unique_6047	181	255	387	ENSP00000479889	262	333	461	0.002	75	24	48	3	19
unique_6047	172	255	387	ENSP00000358997	274	362	713	0.004	91	28	54	9	22
unique_6056	27	172	782	ENSP00000490273	232	377	533	4.43e-07	158	46	88	24	19
unique_6056	23	173	782	ENSP00000383977	775	931	1082	0.001	170	42	96	32	19
unique_6056	25	174	782	ENSP00000358997	208	351	713	0.005	157	44	93	20	19
unique_6064	101	177	1569	ENSP00000265986	68	150	1020	2.26e-05	84	25	51	8	5
unique_6068	45	190	282	ENSP00000346845	212	331	899	0.009	149	36	81	32	52
unique_6068	45	190	282	ENSP00000344972	212	331	899	0.009	149	36	81	32	52
unique_6068	45	190	282	ENSP00000350152	212	331	988	0.010	149	36	81	32	52
unique_6089	616	717	717	ENSP00000497444	227	326	358	0.004	102	24	76	2	14
unique_6117	355	467	530	ENSP00000257290	796	909	1090	0.009	123	35	69	19	21
unique_6146	470	583	2550	ENSP00000478469	697	810	821	3.68e-04	121	29	78	14	4
unique_6146	504	579	2550	ENSP00000346845	229	298	899	0.001	76	30	40	6	3
unique_6146	504	579	2550	ENSP00000344972	229	298	899	0.001	76	30	40	6	3
unique_6146	504	579	2550	ENSP00000350152	229	298	988	0.001	76	30	40	6	3
unique_6148	1557	1670	1882	ENSP00000497931	441	552	1322	5.31e-08	115	35	76	4	14
unique_6148	596	744	1882	ENSP00000497931	1094	1233	1322	1.03e-06	154	43	92	19	14
unique_6148	1557	1624	1882	ENSP00000497931	1099	1166	1322	4.63e-06	68	22	46	0	14
unique_6148	595	744	1882	ENSP00000497931	435	573	1322	0.007	154	51	84	19	14
unique_6148	1515	1634	1882	ENSP00000263094	1761	1889	2147	0.006	130	31	88	11	6
unique_6148	1533	1633	1882	ENSP00000354995	92	178	679	0.007	104	27	57	20	5
unique_6151	273	469	708	ENSP00000479889	170	385	461	3.52e-19	221	65	127	29	28
unique_6151	280	524	708	ENSP00000383977	786	1046	1082	8.59e-16	268	78	160	30	35
unique_6151	281	486	708	ENSP00000357493	1945	2171	2342	1.44e-14	228	60	145	23	29
unique_6151	280	471	708	ENSP00000296474	1087	1288	1401	2.93e-14	205	59	130	16	27
unique_6151	281	525	708	ENSP00000414914	478	746	807	2.68e-13	275	70	169	36	35
unique_6151	552	674	708	ENSP00000317997	745	880	1552	6.94e-08	139	38	82	19	17
unique_6151	281	462	708	ENSP00000490273	240	438	533	3.10e-06	209	52	120	37	26
unique_6151	280	361	708	ENSP00000257290	598	686	1090	0.010	89	21	61	7	12
unique_6164	111	402	715	ENSP00000447853	72	384	488	3.89e-16	313	73	219	21	41
unique_6167	15	92	1122	ENSP00000400304	93	157	376	0.006	78	23	42	13	7
unique_6189	286	419	795	ENSP00000429036	182	302	449	4.00e-07	134	33	88	13	26
unique_6189	711	780	795	ENSP00000429036	362	428	449	0.005	76	30	31	15	26
unique_6214	19	931	1021	ENSP00000265986	46	944	1020	9.65e-99	925	251	636	38	89
unique_6221	679	748	1381	ENSP00000342580	609	676	805	0.006	70	24	44	2	5
unique_6237	30	213	240	ENSP00000005257	2	182	207	8.09e-29	184	62	119	3	77
unique_6278	221	271	1487	ENSP00000379681	32	84	428	0.003	53	18	33	2	3
unique_6296	232	335	2613	ENSP00000478469	718	820	821	2.63e-11	112	53	42	17	5
unique_6296	255	362	2613	ENSP00000478469	710	817	821	4.57e-11	114	48	54	12	5
unique_6301	266	412	489	ENSP00000479889	243	384	461	7.95e-08	154	39	96	19	30
unique_6301	286	354	489	ENSP00000358997	296	362	713	3.48e-07	71	28	37	6	14
unique_6301	304	415	489	ENSP00000414914	589	695	807	1.28e-04	114	29	76	9	23
unique_6301	286	367	489	ENSP00000490273	317	397	533	0.002	82	24	57	1	17
unique_6312	1601	1753	2885	ENSP00000296474	1191	1338	1401	0.001	160	36	105	19	5
unique_6369	354	474	551	ENSP00000414914	588	702	807	1.02e-04	126	33	77	16	22
unique_6369	376	460	551	ENSP00000490273	349	440	533	5.89e-04	94	26	57	11	15
unique_6373	17	137	348	ENSP00000403447	906	1007	2004	0.001	127	38	58	31	35
unique_6382	120	232	355	ENSP00000432202	53	150	663	4.26e-17	113	39	59	15	32
unique_6403	401	553	768	ENSP00000373472	818	965	1687	2.86e-08	163	56	82	25	48
unique_6403	275	492	768	ENSP00000373472	1415	1592	1687	3.83e-05	224	60	112	52	48
unique_6403	266	425	768	ENSP00000373472	818	965	1687	6.10e-05	176	50	82	44	48
unique_6403	474	632	768	ENSP00000373472	826	978	1687	2.29e-04	166	44	102	20	48
unique_6403	66	190	768	ENSP00000403392	155	274	1190	8.74e-07	127	38	80	9	16
unique_6403	72	217	768	ENSP00000373854	147	289	1162	4.23e-06	151	39	99	13	19
unique_6403	69	220	768	ENSP00000439894	18	167	1025	2.37e-05	155	41	106	8	20
unique_6403	445	527	768	ENSP00000485989	319	407	1341	4.74e-05	93	33	46	14	20
unique_6403	403	554	768	ENSP00000485989	919	1065	1341	5.71e-05	167	48	84	35	20
unique_6403	481	553	768	ENSP00000485989	664	734	1341	9.66e-05	83	31	30	22	20
unique_6403	408	528	768	ENSP00000485989	657	774	1341	0.002	138	45	56	37	20
unique_6413	725	987	1004	ENSP00000497931	1078	1305	1322	2.48e-39	263	94	134	35	57
unique_6413	416	986	1004	ENSP00000497931	155	644	1322	2.94e-28	576	138	347	91	57
unique_6413	719	1003	1004	ENSP00000354995	71	315	679	1.41e-10	296	69	165	62	28
unique_6413	758	980	1004	ENSP00000426917	78	268	612	1.74e-08	229	61	124	44	22
unique_6413	740	980	1004	ENSP00000263094	821	1020	2147	9.16e-07	250	63	128	59	24
unique_6427	2652	2711	4982	ENSP00000361682	164	223	811	0.006	61	24	35	2	1
unique_6436	768	836	1570	ENSP00000321646	211	281	790	0.005	75	25	40	10	4
unique_6449	84	334	429	ENSP00000479889	151	383	461	1.87e-05	263	65	156	42	59
unique_6449	118	349	429	ENSP00000414914	472	702	807	3.28e-05	250	60	153	37	54
unique_6449	243	348	429	ENSP00000257290	796	904	1090	5.19e-04	115	34	66	15	25
unique_6449	223	331	429	ENSP00000490273	319	440	533	0.001	126	33	72	21	25
unique_6471	477	655	1208	ENSP00000495993	814	996	1014	7.24e-08	191	59	112	20	29
unique_6471	162	330	1208	ENSP00000495993	800	981	1014	0.004	188	47	116	25	29
unique_6491	209	262	380	ENSP00000336829	313	366	454	0.007	56	22	30	4	14
unique_6548	329	470	567	ENSP00000479889	240	383	461	3.77e-06	155	40	91	24	25
unique_6548	379	479	567	ENSP00000414914	600	702	807	1.97e-04	106	30	68	8	18
unique_6548	391	446	567	ENSP00000490273	357	420	533	6.12e-04	64	16	40	8	10
unique_6548	366	482	567	ENSP00000383977	891	1004	1082	8.90e-04	118	28	85	5	21
unique_6548	368	470	567	ENSP00000358997	310	420	713	0.007	118	30	66	22	18
unique_6549	271	470	567	ENSP00000479889	210	383	461	9.54e-06	208	50	116	42	35
unique_6549	379	479	567	ENSP00000414914	600	702	807	9.03e-05	106	30	68	8	18
unique_6549	391	445	567	ENSP00000490273	357	419	533	2.16e-04	63	17	38	8	10
unique_6549	367	474	567	ENSP00000257290	789	896	1090	3.63e-04	111	31	74	6	19
unique_6549	366	482	567	ENSP00000383977	891	1004	1082	5.66e-04	120	32	79	9	21
unique_6551	177	285	290	ENSP00000406657	47	126	474	0.002	109	32	48	29	38
unique_6564	202	489	2431	ENSP00000265986	53	329	1020	1.72e-21	298	85	182	31	26
unique_6564	1010	1363	2431	ENSP00000265986	611	958	1020	5.46e-12	363	89	250	24	26
unique_6564	1701	1857	2431	ENSP00000398879	278	436	715	0.002	159	38	119	2	6
unique_6591	355	393	915	ENSP00000350152	87	125	988	0.008	39	17	22	0	4
unique_6591	355	393	915	ENSP00000346845	87	125	899	0.009	39	17	22	0	4
unique_6591	355	393	915	ENSP00000344972	87	125	899	0.009	39	17	22	0	4
unique_6597	124	223	242	ENSP00000457262	11	112	196	9.29e-05	105	26	71	8	41
unique_6602	91	144	1291	ENSP00000317997	811	864	1552	3.02e-04	54	19	35	0	4
unique_6623	347	434	948	ENSP00000411767	965	1051	1065	0.006	97	33	45	19	9
unique_6664	259	473	570	ENSP00000414914	472	688	807	3.79e-05	232	54	146	32	38
unique_6664	383	473	570	ENSP00000257290	795	889	1090	2.91e-04	97	28	61	8	16
unique_6664	371	472	570	ENSP00000490273	323	440	533	4.80e-04	119	32	69	18	18
unique_6665	259	494	570	ENSP00000414914	472	706	807	4.49e-06	256	61	154	41	41
unique_6665	226	475	570	ENSP00000479889	152	383	461	1.26e-05	261	63	158	40	44
unique_6665	384	473	570	ENSP00000257290	796	889	1090	1.76e-04	96	28	60	8	16
unique_6665	362	472	570	ENSP00000490273	317	440	533	0.001	128	33	74	21	19
unique_6666	324	434	463	ENSP00000414914	595	706	807	8.20e-06	120	31	72	17	24
unique_6666	324	413	463	ENSP00000257290	796	889	1090	5.84e-05	96	27	61	8	19
unique_6666	337	415	463	ENSP00000479889	302	383	461	1.73e-04	86	29	46	11	17
unique_6666	302	412	463	ENSP00000490273	317	440	533	7.21e-04	128	33	74	21	24
unique_6670	268	503	579	ENSP00000414914	472	706	807	2.81e-06	256	61	154	41	41
unique_6670	234	484	579	ENSP00000479889	151	383	461	2.46e-05	262	62	160	40	43
unique_6670	393	482	579	ENSP00000257290	796	889	1090	1.23e-04	96	28	60	8	16
unique_6670	371	481	579	ENSP00000490273	317	440	533	0.001	128	33	74	21	19
unique_6672	268	503	579	ENSP00000414914	472	706	807	3.61e-06	256	61	154	41	41
unique_6672	234	484	579	ENSP00000479889	151	383	461	4.06e-06	262	63	159	40	43
unique_6672	324	482	579	ENSP00000257290	711	889	1090	1.02e-04	186	45	107	34	27
unique_6672	371	481	579	ENSP00000490273	317	440	533	0.001	128	33	74	21	19
unique_6681	193	1537	1544	ENSP00000497931	18	1314	1322	0.0	1403	480	759	164	88
unique_6681	997	1544	1544	ENSP00000497931	162	661	1322	3.97e-78	549	200	299	50	88
unique_6681	581	756	1544	ENSP00000354995	76	251	679	1.93e-11	189	53	110	26	26
unique_6681	1250	1468	1544	ENSP00000354995	54	251	679	2.42e-07	232	57	128	47	26
unique_6681	600	829	1544	ENSP00000263094	824	1042	2147	1.80e-09	240	57	152	31	30
unique_6681	594	776	1544	ENSP00000263094	1796	1980	2147	7.39e-08	194	44	130	20	30
unique_6681	1266	1494	1544	ENSP00000263094	807	998	2147	6.11e-07	230	53	138	39	30
unique_6681	1280	1494	1544	ENSP00000263094	1806	1985	2147	1.42e-04	216	48	131	37	30
unique_6681	580	760	1544	ENSP00000426917	35	224	612	1.19e-07	198	54	119	25	26
unique_6681	1291	1508	1544	ENSP00000426917	71	261	612	6.87e-06	225	54	130	41	26
unique_6688	1777	1889	2850	ENSP00000478469	699	819	821	0.002	126	33	75	18	4
unique_6696	239	1253	2156	ENSP00000403447	194	1125	2004	2.60e-14	1080	271	596	213	94
unique_6696	324	1461	2156	ENSP00000403447	24	1079	2004	5.66e-12	1221	301	672	248	94
unique_6696	1105	2086	2156	ENSP00000403447	101	972	2004	9.38e-12	1038	263	553	222	94
unique_6696	841	1898	2156	ENSP00000403447	101	1120	2004	9.00e-11	1167	279	632	256	94
unique_6696	101	725	2156	ENSP00000403447	517	1125	2004	1.65e-09	689	169	376	144	94
unique_6696	852	1985	2156	ENSP00000403447	24	1041	2004	7.02e-07	1210	295	647	268	94
unique_6696	101	1146	2156	ENSP00000403447	160	1161	2004	2.03e-06	1159	276	613	270	94
unique_6696	1640	2089	2156	ENSP00000403447	25	439	2004	1.62e-04	480	120	265	95	94
unique_6696	1368	2118	2156	ENSP00000403447	101	769	2004	0.002	812	206	402	204	94
unique_6705	67	249	299	ENSP00000403447	934	1091	2004	7.62e-06	185	52	104	29	63
unique_6705	126	237	299	ENSP00000403447	907	997	2004	5.66e-05	113	38	52	23	63
unique_6705	65	237	299	ENSP00000403447	693	835	2004	8.17e-05	178	58	80	40	63
unique_6705	63	241	299	ENSP00000403447	392	546	2004	5.87e-04	186	56	92	38	63
unique_6705	64	192	299	ENSP00000403447	768	874	2004	0.008	129	37	70	22	63
unique_6766	104	486	819	ENSP00000422983	112	498	826	4.63e-21	397	109	264	24	47
unique_6766	96	472	819	ENSP00000263980	146	535	816	1.11e-18	408	107	252	49	46
unique_6790	401	592	992	ENSP00000373472	770	966	1687	8.57e-04	206	50	133	23	19
unique_6790	453	591	992	ENSP00000373472	1463	1592	1687	0.006	152	41	76	35	19
unique_6795	322	550	773	ENSP00000260061	263	551	663	1.70e-05	299	80	139	80	39
unique_6795	490	595	773	ENSP00000260061	313	420	663	0.007	111	40	63	8	39
unique_6795	452	547	773	ENSP00000260061	178	275	663	0.008	101	35	58	8	39
unique_6795	472	622	773	ENSP00000260061	52	203	663	0.008	163	55	85	23	39
unique_6795	437	616	773	ENSP00000361682	597	795	811	2.16e-05	205	61	113	31	23
unique_6798	1358	1411	2593	ENSP00000479889	297	350	461	0.006	55	22	31	2	2
unique_6798	2102	2197	2593	ENSP00000414914	648	746	807	0.007	100	25	70	5	4
unique_6843	17	218	691	ENSP00000479889	191	385	461	2.57e-16	210	66	121	23	29
unique_6843	16	233	691	ENSP00000414914	476	707	807	2.15e-14	247	67	136	44	32
unique_6843	18	215	691	ENSP00000296474	1088	1282	1401	2.74e-13	203	53	137	13	29
unique_6843	117	222	691	ENSP00000257290	800	898	1090	1.62e-12	108	40	57	11	15
unique_6843	4	247	691	ENSP00000490273	226	473	533	1.67e-11	264	72	156	36	35
unique_6843	17	217	691	ENSP00000358997	217	421	713	2.02e-10	221	63	122	36	29
unique_6843	18	232	691	ENSP00000383977	787	1008	1082	6.75e-08	239	60	138	41	31
unique_6843	18	241	691	ENSP00000357493	1945	2176	2342	1.73e-07	246	61	149	36	32
unique_6859	929	1105	1212	ENSP00000403447	477	678	2004	3.94e-08	223	61	95	67	17
unique_6859	928	1107	1212	ENSP00000403447	931	1088	2004	5.76e-06	182	51	105	26	17
unique_6859	928	1058	1212	ENSP00000403447	356	481	2004	1.09e-05	133	43	81	9	17
unique_6859	936	1098	1212	ENSP00000403447	901	1038	2004	1.34e-05	164	48	89	27	17
unique_6859	951	1099	1212	ENSP00000403447	460	582	2004	4.28e-05	150	43	79	28	17
unique_6859	907	1043	1212	ENSP00000403447	103	225	2004	6.37e-05	139	42	79	18	17
unique_6859	952	1040	1212	ENSP00000403447	262	343	2004	0.004	94	33	44	17	17
unique_6859	942	1040	1212	ENSP00000308117	246	337	758	7.78e-08	105	35	51	19	8
unique_6859	965	1006	1212	ENSP00000329869	794	840	934	9.92e-05	47	18	24	5	3
unique_6873	25	233	2879	ENSP00000296474	1129	1339	1401	9.76e-15	220	59	141	20	7
unique_6873	17	178	2879	ENSP00000414914	513	690	807	1.52e-14	179	52	109	18	6
unique_6873	25	177	2879	ENSP00000358997	257	419	713	4.67e-14	164	46	106	12	5
unique_6873	90	227	2879	ENSP00000257290	801	942	1090	1.32e-12	142	44	94	4	5
unique_6873	7	175	2879	ENSP00000479889	215	380	461	1.91e-12	177	53	105	19	6
unique_6873	20	178	2879	ENSP00000383977	822	991	1082	3.51e-12	175	53	101	21	6
unique_6873	25	178	2879	ENSP00000357493	1989	2151	2342	7.86e-11	166	44	107	15	5
unique_6873	53	175	2879	ENSP00000490273	305	440	533	2.36e-05	142	35	82	25	4
unique_6881	25	181	228	ENSP00000005257	16	175	207	5.45e-24	161	53	103	5	69
unique_6882	117	218	448	ENSP00000411767	395	493	1065	4.40e-05	104	30	67	7	31
unique_6882	42	77	448	ENSP00000411767	408	444	1065	0.007	37	15	21	1	31
unique_6953	40	199	242	ENSP00000005257	15	175	207	3.20e-22	162	51	108	3	66
unique_6994	233	309	399	ENSP00000400304	100	166	376	1.29e-04	77	25	42	10	19
unique_6994	233	309	399	ENSP00000359965	129	195	611	2.20e-04	77	25	42	10	19
unique_7027	242	344	469	ENSP00000308117	250	346	758	0.004	109	32	59	18	22
unique_7032	28	533	545	ENSP00000414446	41	554	574	2.44e-08	555	120	345	90	93
unique_7050	32	158	203	ENSP00000414914	600	721	807	2.64e-06	131	34	84	13	63
unique_7050	45	76	203	ENSP00000490273	358	389	533	4.76e-05	32	15	17	0	16
unique_7050	21	123	203	ENSP00000479889	283	383	461	0.001	110	28	66	16	51
unique_7050	20	127	203	ENSP00000257290	789	896	1090	0.001	120	35	61	24	53
unique_7050	19	135	203	ENSP00000383977	891	1004	1082	0.009	119	33	79	7	58
unique_7073	13	215	2095	ENSP00000479889	191	396	461	8.59e-20	212	66	131	15	10
unique_7073	10	253	2095	ENSP00000383977	783	1039	1082	4.33e-17	267	71	163	33	12
unique_7073	14	219	2095	ENSP00000357493	1945	2169	2342	1.94e-16	225	59	147	19	10
unique_7073	11	214	2095	ENSP00000296474	1085	1296	1401	5.73e-16	217	59	140	18	10
unique_7073	13	203	2095	ENSP00000358997	217	421	713	1.06e-11	210	61	125	24	9
unique_7073	34	219	2095	ENSP00000414914	505	708	807	1.14e-11	207	54	129	24	9
unique_7073	13	199	2095	ENSP00000490273	239	440	533	5.71e-10	217	65	107	45	9
unique_7073	112	334	2095	ENSP00000257290	801	1012	1090	8.36e-10	232	61	142	29	11
unique_7080	384	480	587	ENSP00000414914	596	688	807	2.64e-04	102	29	59	14	17
unique_7080	388	485	587	ENSP00000296474	1191	1286	1401	0.009	98	23	73	2	17
unique_7097	195	369	1258	ENSP00000479889	261	397	461	5.39e-08	178	51	83	44	14
unique_7097	192	353	1258	ENSP00000414914	551	688	807	2.06e-07	163	42	95	26	13
unique_7097	231	357	1258	ENSP00000257290	789	895	1090	5.41e-06	131	33	70	28	10
unique_7144	27	66	348	ENSP00000411767	412	450	1065	0.001	40	15	24	1	11
unique_7169	18	45	100	ENSP00000478469	623	650	821	0.009	28	12	16	0	28
unique_7182	479	672	4761	ENSP00000373472	1419	1602	1687	3.45e-08	201	60	117	24	17
unique_7182	536	715	4761	ENSP00000373472	1418	1592	1687	9.51e-07	200	59	96	45	17
unique_7182	1054	1182	4761	ENSP00000373472	830	960	1687	4.77e-06	140	43	77	20	17
unique_7182	870	1068	4761	ENSP00000373472	1418	1592	1687	4.06e-05	207	59	108	40	17
unique_7182	467	572	4761	ENSP00000373472	874	982	1687	1.04e-04	115	41	59	15	17
unique_7182	1113	1315	4761	ENSP00000373472	830	981	1687	1.20e-04	206	55	94	57	17
unique_7182	534	689	4761	ENSP00000373472	826	994	1687	7.22e-04	180	47	98	35	17
unique_7182	857	1013	4761	ENSP00000373472	813	965	1687	0.004	169	53	88	28	17
unique_7182	647	730	4761	ENSP00000373472	887	977	1687	0.004	97	33	45	19	17
unique_7182	1104	1147	4761	ENSP00000373472	538	580	1687	0.004	44	19	24	1	17
unique_7182	1281	1408	4761	ENSP00000373472	1419	1543	1687	0.007	132	37	84	11	17
unique_7182	984	1136	4761	ENSP00000373472	1402	1551	1687	0.007	168	49	86	33	17
unique_7182	1066	1156	4761	ENSP00000485989	313	403	1341	1.28e-04	101	40	41	20	5
unique_7182	583	637	4761	ENSP00000485989	349	408	1341	0.001	60	25	30	5	5
unique_7182	978	1128	4761	ENSP00000485989	911	1065	1341	0.004	168	53	85	30	5
unique_7187	98	222	666	ENSP00000361682	641	766	811	1.61e-07	129	46	76	7	19
unique_7187	126	220	666	ENSP00000361682	623	718	811	2.57e-06	99	39	53	7	19
unique_7192	31	375	378	ENSP00000451610	51	367	407	3.13e-21	358	93	211	54	91
unique_7192	48	378	378	ENSP00000321853	105	401	492	6.15e-12	333	77	218	38	88
unique_7246	83	158	3984	ENSP00000478469	751	820	821	7.57e-04	76	26	44	6	2
unique_7248	317	461	462	ENSP00000426917	160	309	612	3.62e-07	157	43	95	19	31
unique_7248	155	414	462	ENSP00000263094	827	1016	2147	8.60e-07	260	63	127	70	56
unique_7248	155	248	462	ENSP00000354995	104	195	679	0.004	97	33	56	8	20
unique_7264	6	166	213	ENSP00000005257	14	175	207	7.49e-31	163	62	98	3	76
unique_7273	157	270	289	ENSP00000403447	1611	1738	2004	1.06e-04	136	44	62	30	39
unique_7275	1573	1957	2161	ENSP00000257290	576	890	1090	1.53e-13	404	104	192	108	18
unique_7275	1810	1957	2161	ENSP00000358997	310	419	713	1.48e-10	149	45	64	40	11
unique_7275	1594	1680	2161	ENSP00000358997	215	301	713	1.57e-05	89	31	54	4	11
unique_7275	1810	1990	2161	ENSP00000414914	589	715	807	1.63e-10	183	55	70	58	16
unique_7275	2098	2153	2161	ENSP00000414914	702	754	807	1.47e-04	56	18	35	3	16
unique_7275	1584	1683	2161	ENSP00000414914	465	571	807	0.001	110	26	71	13	16
unique_7275	1810	1957	2161	ENSP00000479889	283	382	461	2.32e-10	148	50	50	48	11
unique_7275	1596	1679	2161	ENSP00000479889	191	274	461	5.00e-04	84	25	59	0	11
unique_7275	1821	1957	2161	ENSP00000357493	2056	2150	2342	4.01e-08	137	40	55	42	13
unique_7275	1585	1684	2161	ENSP00000357493	1933	2037	2342	2.40e-07	109	32	64	13	13
unique_7275	2115	2151	2161	ENSP00000357493	2177	2216	2342	3.93e-04	40	17	20	3	13
unique_7275	1814	2000	2161	ENSP00000383977	897	1039	1082	4.46e-08	196	57	77	62	13
unique_7275	1633	1685	2161	ENSP00000383977	824	877	1082	3.81e-05	54	21	32	1	13
unique_7275	2115	2158	2161	ENSP00000383977	1017	1060	1082	0.003	44	15	29	0	13
unique_7275	1815	2005	2161	ENSP00000296474	1183	1331	1401	8.16e-07	195	56	89	50	11
unique_7275	2115	2156	2161	ENSP00000296474	1309	1350	1401	0.003	42	14	28	0	11
unique_7275	1589	1688	2161	ENSP00000490273	232	330	533	4.03e-06	104	28	67	9	5
unique_7276	4	178	241	ENSP00000479889	206	383	461	2.16e-16	180	55	118	7	73
unique_7276	8	197	241	ENSP00000414914	505	710	807	3.20e-16	209	57	130	22	79
unique_7276	28	183	241	ENSP00000296474	1129	1289	1401	3.11e-12	165	42	110	13	65
unique_7276	20	231	241	ENSP00000383977	819	1046	1082	9.05e-12	236	57	147	32	88
unique_7276	24	195	241	ENSP00000358997	253	437	713	9.11e-12	187	53	117	17	71
unique_7276	5	175	241	ENSP00000490273	255	440	533	1.37e-10	196	54	107	35	71
unique_7276	90	197	241	ENSP00000257290	801	912	1090	1.73e-10	113	34	73	6	45
unique_7276	8	185	241	ENSP00000357493	1971	2161	2342	5.69e-10	197	52	120	25	74
unique_7278	1044	1108	2419	ENSP00000429036	2	68	449	3.89e-04	71	24	37	10	3
unique_7290	136	261	1297	ENSP00000414914	505	643	807	7.65e-09	143	45	77	21	10
unique_7290	132	259	1297	ENSP00000479889	206	335	461	4.46e-08	134	41	83	10	10
unique_7290	129	260	1297	ENSP00000296474	1103	1233	1401	5.51e-08	135	36	92	7	10
unique_7290	215	260	1297	ENSP00000257290	798	843	1090	3.21e-07	46	21	25	0	4
unique_7290	222	259	1297	ENSP00000383977	908	945	1082	6.41e-06	38	21	17	0	3
unique_7290	133	258	1297	ENSP00000358997	233	363	713	3.28e-05	134	36	87	11	10
unique_7290	155	261	1297	ENSP00000490273	272	388	533	0.001	117	33	74	10	8
unique_7290	222	263	1297	ENSP00000357493	2060	2106	2342	0.010	47	19	23	5	3
unique_7353	228	625	664	ENSP00000447853	25	448	488	9.73e-08	433	88	301	44	60
unique_7358	1890	2005	2937	ENSP00000478469	701	820	821	5.51e-04	120	33	83	4	4
unique_7358	1904	2016	2937	ENSP00000308117	541	665	758	0.004	128	33	77	18	4
unique_7370	302	493	795	ENSP00000479889	192	385	461	9.89e-14	198	59	129	10	24
unique_7370	295	539	795	ENSP00000383977	780	1039	1082	5.32e-12	265	67	173	25	31
unique_7370	293	491	795	ENSP00000358997	209	420	713	2.98e-10	217	57	137	23	25
unique_7370	301	495	795	ENSP00000296474	1087	1288	1401	1.94e-09	204	55	138	11	25
unique_7370	299	490	795	ENSP00000414914	480	689	807	1.43e-07	212	48	142	22	24
unique_7370	366	529	795	ENSP00000490273	301	472	533	4.85e-07	183	45	108	30	21
unique_7370	395	510	795	ENSP00000257290	794	912	1090	4.08e-06	122	33	80	9	15
unique_7374	249	329	570	ENSP00000272367	179	253	590	0.003	81	27	48	6	14
unique_7382	551	645	4579	ENSP00000361682	635	732	811	1.29e-04	98	31	64	3	2
unique_7382	557	618	4579	ENSP00000361682	687	748	811	5.96e-04	62	21	41	0	2
unique_7382	553	617	4579	ENSP00000361682	706	770	811	0.004	65	24	41	0	2
unique_7382	549	644	4579	ENSP00000406367	126	227	1339	0.002	105	35	58	12	2
unique_7448	167	237	1009	ENSP00000302716	1218	1289	4494	0.006	72	20	51	1	7
unique_7451	589	684	970	ENSP00000432202	53	145	663	5.07e-16	96	33	60	3	10
unique_7451	266	308	970	ENSP00000403447	1634	1676	2004	0.003	43	20	23	0	4
unique_7469	133	319	713	ENSP00000403447	1678	1859	2004	2.35e-06	187	56	126	5	26
unique_7469	209	275	713	ENSP00000403447	1619	1686	2004	6.65e-04	68	26	41	1	26
unique_7483	780	872	975	ENSP00000350699	150	232	313	0.002	94	28	54	12	10
unique_7513	482	848	880	ENSP00000496238	82	419	600	0.001	377	75	253	49	42
unique_7513	482	848	880	ENSP00000494778	82	419	600	0.001	377	75	253	49	42
unique_7513	482	848	880	ENSP00000496302	82	419	600	0.001	377	75	253	49	42
unique_7513	482	848	880	ENSP00000494191	82	419	600	0.001	377	75	253	49	42
unique_7513	482	848	880	ENSP00000496064	82	419	600	0.001	377	75	253	49	42
unique_7551	1330	1550	1567	ENSP00000414914	478	689	807	2.14e-06	249	54	130	65	14
unique_7551	1403	1550	1567	ENSP00000257290	768	890	1090	1.08e-05	155	42	74	39	9
unique_7551	1497	1564	1567	ENSP00000357493	2092	2165	2342	0.004	75	26	41	8	4
unique_7551	1328	1562	1567	ENSP00000479889	190	392	461	0.005	242	63	133	46	15
unique_7572	149	246	814	ENSP00000393474	109	207	1464	4.32e-06	104	29	64	11	31
unique_7572	149	340	814	ENSP00000393474	226	376	1464	6.89e-06	199	46	98	55	31
unique_7572	144	337	814	ENSP00000393474	435	587	1464	6.89e-06	195	46	106	43	31
unique_7572	92	340	814	ENSP00000393474	495	697	1464	1.10e-05	252	59	141	52	31
unique_7572	150	246	814	ENSP00000393474	334	421	1464	3.67e-04	98	28	59	11	31
unique_7572	157	246	814	ENSP00000393474	979	1088	1464	7.88e-04	114	31	55	28	31
unique_7572	385	450	814	ENSP00000321646	207	275	790	5.90e-05	69	27	39	3	8
unique_7573	32	650	667	ENSP00000324173	20	644	655	0.0	625	442	177	6	93
unique_7573	41	641	667	ENSP00000247207	8	614	640	0.0	608	395	205	8	90
unique_7576	43	308	450	ENSP00000479889	149	396	461	4.03e-15	280	79	155	46	59
unique_7576	82	310	450	ENSP00000414914	478	709	807	7.61e-12	249	68	144	37	51
unique_7576	74	290	450	ENSP00000383977	779	989	1082	3.79e-11	238	62	128	48	48
unique_7576	82	372	450	ENSP00000490273	240	514	533	6.00e-09	325	83	158	84	65
unique_7576	71	243	450	ENSP00000358997	207	363	713	9.85e-09	185	54	91	40	38
unique_7576	81	290	450	ENSP00000296474	1087	1281	1401	4.56e-08	217	49	139	29	47
unique_7576	183	290	450	ENSP00000257290	781	889	1090	4.15e-07	110	26	81	3	24
unique_7584	16	90	288	ENSP00000403447	1651	1726	2004	3.03e-07	76	29	46	1	42
unique_7584	4	86	288	ENSP00000403447	1605	1688	2004	1.20e-06	84	29	54	1	42
unique_7584	14	124	288	ENSP00000403447	1682	1793	2004	2.17e-05	112	36	75	1	42
unique_7584	12	93	288	ENSP00000403447	1714	1795	2004	8.59e-04	82	27	55	0	42
unique_7595	2327	2401	2681	ENSP00000478469	738	819	821	0.001	82	26	49	7	3
unique_7617	31	396	438	ENSP00000451610	67	399	407	1.64e-18	379	97	223	59	84
unique_7617	28	396	438	ENSP00000321853	105	417	492	4.64e-12	382	91	209	82	84
unique_7668	600	729	7449	ENSP00000346845	236	364	899	0.004	130	33	96	1	2
unique_7668	600	729	7449	ENSP00000344972	236	364	899	0.004	130	33	96	1	2
unique_7668	600	729	7449	ENSP00000350152	236	364	988	0.004	130	33	96	1	2
unique_7677	20	81	167	ENSP00000317997	822	882	1552	1.65e-05	62	22	39	1	37
unique_7685	824	913	989	ENSP00000247207	512	603	640	0.003	92	27	63	2	9
unique_7695	289	373	658	ENSP00000457262	41	125	196	0.001	88	22	60	6	13
unique_7700	288	391	544	ENSP00000457262	28	126	196	1.26e-22	107	44	52	11	38
unique_7700	155	258	544	ENSP00000457262	33	135	196	1.85e-13	110	36	61	13	38
unique_7710	84	161	237	ENSP00000346845	232	336	899	3.63e-04	105	30	48	27	33
unique_7710	84	161	237	ENSP00000344972	232	336	899	3.63e-04	105	30	48	27	33
unique_7710	84	161	237	ENSP00000350152	232	336	988	4.31e-04	105	30	48	27	33
unique_7722	861	1121	1162	ENSP00000497931	1041	1313	1322	6.56e-51	274	108	152	14	25
unique_7722	887	1154	1162	ENSP00000497931	420	680	1322	9.49e-45	268	108	153	7	25
unique_7722	900	1157	1162	ENSP00000263094	818	1077	2147	3.69e-18	269	74	175	20	23
unique_7722	889	1114	1162	ENSP00000263094	1795	2015	2147	8.20e-07	232	51	164	17	23
unique_7722	818	1084	1162	ENSP00000354995	24	275	679	2.92e-12	280	69	170	41	23
unique_7722	920	1106	1162	ENSP00000426917	77	268	612	6.75e-11	197	58	124	15	16
unique_7723	90	259	369	ENSP00000260061	56	218	663	0.010	186	52	95	39	46
unique_7756	135	176	1478	ENSP00000346845	50	91	899	0.005	42	14	28	0	3
unique_7756	135	176	1478	ENSP00000344972	50	91	899	0.005	42	14	28	0	3
unique_7756	135	176	1478	ENSP00000350152	50	91	988	0.005	42	14	28	0	3
unique_7759	474	751	774	ENSP00000497931	1050	1312	1322	4.92e-55	281	111	149	21	70
unique_7759	226	764	774	ENSP00000497931	160	666	1322	5.02e-51	551	161	334	56	70
unique_7759	501	749	774	ENSP00000354995	77	311	679	2.17e-15	262	72	150	40	32
unique_7759	484	743	774	ENSP00000426917	21	274	612	1.50e-14	269	74	171	24	34
unique_7759	512	738	774	ENSP00000263094	800	1021	2147	7.92e-12	230	54	165	11	30
unique_7759	659	742	774	ENSP00000263094	1927	2012	2147	5.13e-04	86	19	65	2	30
unique_7760	5121	5487	5664	ENSP00000351554	43	408	725	6.65e-08	402	92	239	71	22
unique_7760	4861	5431	5664	ENSP00000351554	151	697	725	1.76e-07	608	125	385	98	22
unique_7760	4859	5555	5664	ENSP00000351554	71	679	725	6.71e-07	728	152	426	150	22
unique_7760	4360	4840	5664	ENSP00000351554	119	574	725	0.001	496	99	342	55	22
unique_7760	5203	5635	5664	ENSP00000351554	23	406	725	0.002	444	88	285	71	22
unique_7795	95	199	288	ENSP00000403447	868	961	2004	4.86e-06	105	37	57	11	46
unique_7795	75	202	288	ENSP00000403447	661	801	2004	1.83e-04	153	42	74	37	46
unique_7795	71	201	288	ENSP00000403447	929	1082	2004	0.005	157	39	89	29	46
unique_7795	82	202	288	ENSP00000403447	167	272	2004	0.007	122	33	72	17	46
unique_7795	91	173	288	ENSP00000403447	414	486	2004	0.008	83	23	50	10	46
unique_7797	476	561	569	ENSP00000465345	14	98	226	0.009	87	27	57	3	15
unique_7808	446	510	1299	ENSP00000321646	211	275	790	0.004	67	22	41	4	5
unique_7821	2	145	357	ENSP00000411355	49	196	1307	0.009	154	36	102	16	40
unique_7827	6	85	2606	ENSP00000478469	739	820	821	0.003	82	26	54	2	3
unique_7846	53	331	600	ENSP00000301891	72	323	551	7.95e-06	289	71	171	47	47
unique_7848	222	425	688	ENSP00000301891	144	347	551	3.15e-07	219	62	127	30	30
unique_7886	1920	2027	2705	ENSP00000478469	728	816	821	0.002	110	29	58	23	10
unique_7886	1905	1997	2705	ENSP00000478469	728	816	821	0.003	98	27	57	14	10
unique_7886	1950	2042	2705	ENSP00000478469	728	816	821	0.003	98	28	56	14	10
unique_7886	1965	2057	2705	ENSP00000478469	728	816	821	0.004	98	27	57	14	10
unique_7886	1875	1952	2705	ENSP00000478469	728	816	821	0.004	89	24	54	11	10
unique_7886	2069	2147	2705	ENSP00000478469	729	816	821	0.007	88	22	57	9	10
unique_7907	1528	1623	4533	ENSP00000478469	730	816	821	8.48e-05	104	33	46	25	2
unique_7911	90	186	192	ENSP00000317997	820	923	1552	1.88e-04	106	29	66	11	51
unique_7940	1410	1468	1902	ENSP00000495993	928	986	1014	0.008	59	17	42	0	3
unique_7954	422	480	559	ENSP00000432202	49	107	663	1.32e-12	59	26	33	0	11
unique_7960	1271	1365	2849	ENSP00000346845	223	322	899	2.54e-04	101	32	62	7	3
unique_7960	1271	1365	2849	ENSP00000344972	223	322	899	2.54e-04	101	32	62	7	3
unique_7960	1282	1365	2849	ENSP00000478469	737	820	821	6.11e-04	90	31	47	12	3
unique_7972	3674	3757	4117	ENSP00000478469	737	818	821	0.008	84	23	59	2	2
unique_7982	540	987	1147	ENSP00000403447	103	550	2004	1.87e-29	485	148	263	74	42
unique_7982	520	996	1147	ENSP00000403447	278	812	2004	2.50e-28	547	169	296	82	42
unique_7982	522	982	1147	ENSP00000403447	695	1193	2004	9.36e-24	508	150	302	56	42
unique_7982	746	994	1147	ENSP00000403447	35	300	2004	1.03e-10	292	90	133	69	42
unique_7982	520	659	1147	ENSP00000403447	970	1125	2004	6.69e-10	158	53	85	20	42
unique_7982	527	654	1147	ENSP00000383977	227	332	1082	5.11e-05	130	32	72	26	23
unique_7982	869	950	1147	ENSP00000383977	210	300	1082	2.71e-04	100	32	41	27	23
unique_7982	924	987	1147	ENSP00000383977	226	300	1082	6.64e-04	76	25	38	13	23
unique_7982	961	999	1147	ENSP00000383977	227	265	1082	0.004	39	17	22	0	23
unique_7985	3193	3323	3449	ENSP00000346845	226	346	899	9.19e-06	133	37	82	14	4
unique_7985	3193	3323	3449	ENSP00000344972	226	346	899	9.19e-06	133	37	82	14	4
unique_7985	3193	3323	3449	ENSP00000350152	226	346	988	1.11e-05	133	37	82	14	4
unique_8014	124	232	237	ENSP00000317997	810	925	1552	4.22e-04	117	28	80	9	46
unique_8035	370	425	1451	ENSP00000403447	1634	1688	2004	0.003	56	25	30	1	4
unique_8043	665	770	927	ENSP00000257290	789	898	1090	5.85e-06	111	31	74	6	11
unique_8043	684	780	927	ENSP00000357493	2063	2168	2342	9.38e-06	108	34	61	13	10
unique_8043	682	782	927	ENSP00000414914	605	709	807	1.41e-05	106	31	69	6	11
unique_8043	673	763	927	ENSP00000296474	1187	1282	1401	3.89e-05	97	29	61	7	10
unique_8043	691	764	927	ENSP00000479889	308	383	461	0.002	78	26	46	6	8
unique_8043	628	776	927	ENSP00000383977	841	1004	1082	0.005	166	47	100	19	16
unique_8061	329	369	1151	ENSP00000411767	411	445	1065	0.010	41	18	17	6	4
unique_8064	1156	1264	2412	ENSP00000383977	775	878	1082	1.31e-06	110	33	70	7	8
unique_8064	2269	2345	2412	ENSP00000383977	936	1012	1082	0.007	79	25	50	4	8
unique_8064	2235	2345	2412	ENSP00000414914	592	711	807	2.08e-05	120	33	78	9	5
unique_8064	3	62	2412	ENSP00000317997	821	880	1552	9.08e-05	60	21	39	0	2
unique_8064	1149	1262	2412	ENSP00000357493	1940	2037	2342	0.001	114	37	61	16	5
unique_8064	2194	2331	2412	ENSP00000257290	755	898	1090	0.007	147	37	98	12	6
unique_8064	2267	2323	2412	ENSP00000479889	324	382	461	0.010	60	23	33	4	2
unique_8135	14	155	187	ENSP00000403447	1599	1740	2004	8.22e-07	147	48	89	10	88
unique_8135	41	177	187	ENSP00000403447	1694	1832	2004	7.61e-04	144	45	87	12	88
unique_8135	40	140	187	ENSP00000403447	1726	1823	2004	0.002	101	35	63	3	88
unique_8135	48	125	187	ENSP00000459962	202	293	840	8.72e-04	93	29	48	16	55
unique_8135	96	149	187	ENSP00000459962	173	234	840	0.004	62	23	31	8	55
unique_8142	548	614	1046	ENSP00000432202	53	116	663	2.72e-17	67	32	32	3	6
unique_8193	13	211	328	ENSP00000495993	817	983	1014	5.60e-16	199	66	101	32	94
unique_8193	15	280	328	ENSP00000495993	733	996	1014	7.43e-16	277	79	174	24	94
unique_8193	156	309	328	ENSP00000495993	816	970	1014	9.27e-09	155	46	108	1	94
unique_8193	3	163	328	ENSP00000495993	835	991	1014	2.38e-05	161	42	115	4	94
unique_8208	4696	4880	5071	ENSP00000479889	260	381	461	1.10e-05	186	51	70	65	4
unique_8208	4741	4786	5071	ENSP00000414914	600	644	807	0.002	46	17	28	1	1
unique_8208	4741	4784	5071	ENSP00000296474	1191	1233	1401	0.004	44	17	26	1	1
unique_8263	1244	1665	2751	ENSP00000351554	199	671	725	0.004	476	103	316	57	15
unique_8297	188	257	272	ENSP00000358430	35	110	330	0.007	76	21	49	6	26
unique_8316	731	817	877	ENSP00000457262	39	124	196	1.60e-13	89	33	51	5	22
unique_8316	128	233	877	ENSP00000457262	22	124	196	4.36e-06	106	26	77	3	22
unique_8318	3	442	443	ENSP00000234590	3	431	435	0.0	442	273	154	15	99
unique_8335	202	367	602	ENSP00000301891	255	415	551	5.56e-04	167	43	117	7	28
unique_8380	721	898	1317	ENSP00000479889	194	360	461	7.09e-11	185	54	106	25	14
unique_8380	717	1008	1317	ENSP00000296474	1086	1333	1401	4.44e-10	292	62	186	44	22
unique_8380	721	1029	1317	ENSP00000490273	242	532	533	4.76e-08	333	76	191	66	23
unique_8380	719	956	1317	ENSP00000358997	218	427	713	1.22e-06	241	60	147	34	18
unique_8380	712	1012	1317	ENSP00000383977	779	1045	1082	1.94e-06	308	67	193	48	23
unique_8380	721	1012	1317	ENSP00000414914	480	744	807	5.34e-06	316	72	169	75	22
unique_8380	850	1015	1317	ENSP00000257290	815	949	1090	3.01e-04	167	40	94	33	13
unique_8384	109	256	277	ENSP00000432202	50	195	663	3.99e-15	155	46	93	16	53
unique_8393	2750	2835	3432	ENSP00000346845	291	384	899	0.010	94	24	62	8	3
unique_8393	2750	2835	3432	ENSP00000344972	291	384	899	0.010	94	24	62	8	3
unique_8467	132	191	429	ENSP00000432202	53	109	663	1.61e-14	60	29	28	3	14
unique_8491	129	333	360	ENSP00000432202	2	200	663	4.29e-19	223	59	122	42	57
unique_8510	120	330	370	ENSP00000432202	6	209	663	8.66e-42	217	85	113	19	57
unique_8532	208	335	337	ENSP00000260061	400	563	663	0.005	170	45	77	48	38
