# Supplementary material for: Molecular Mimicry between Toxoplasma gondii B-Cell Epitopes and Neurodevelopmental Proteins: An Immunoinformatic Approach
Source: Biomolecules. 2024 Aug 1;14(8):933. doi: 10.3390/biom14080933 (PMC11352964; doi:10.3390/biom14080933)
Supplement: Supplementary file 1 [file biomolecules-14-00933-s001.zip › Supplemental S2/random/blast-all_methods-hs_surface_random_39-filtered.txt]

unique_87	3	1261	1266	ENSP00000478255	105	1273	1281	0.0	1266	481	681	104	99
unique_87	3	1261	1266	ENSP00000265724	105	1273	1281	0.0	1266	481	681	104	99
unique_129	12	259	283	ENSP00000482642	979	1227	1295	7.34e-14	255	63	179	13	88
unique_129	7	266	283	ENSP00000430686	674	943	977	5.05e-13	284	65	181	38	92
unique_129	11	266	283	ENSP00000351995	529	797	886	1.50e-10	279	67	179	33	90
unique_277	1	666	666	ENSP00000247207	3	639	640	0.0	668	480	155	33	100
unique_355	1	267	270	ENSP00000484113	2	268	273	4.06e-104	267	137	130	0	99
unique_355	1	267	270	ENSP00000426433	2	268	273	4.06e-104	267	137	130	0	99
unique_1170	82	457	465	ENSP00000435932	395	776	2003	2.01e-27	394	98	266	30	81
unique_1170	82	457	465	ENSP00000434228	395	776	2040	2.75e-27	394	98	266	30	81
unique_1350	34	499	567	ENSP00000499804	22	478	510	7.67e-40	475	126	322	27	82
unique_1350	34	499	567	ENSP00000320935	22	478	510	7.67e-40	475	126	322	27	82
unique_1532	12	76	78	ENSP00000317997	815	880	1552	0.001	66	16	49	1	85
unique_1532	11	76	78	ENSP00000317997	851	924	1552	0.010	74	17	49	8	85
unique_2410	9	249	282	ENSP00000482642	982	1227	1295	3.39e-15	251	61	175	15	85
unique_2410	7	254	282	ENSP00000430686	680	941	977	1.04e-12	264	56	190	18	88
unique_2410	1	249	282	ENSP00000357493	1937	2201	2342	1.82e-08	268	54	192	22	88
unique_2889	1	517	525	ENSP00000478255	162	626	1281	2.63e-43	534	148	300	86	98
unique_2889	275	517	525	ENSP00000478255	1031	1271	1281	7.44e-41	247	85	152	10	98
unique_2889	1	517	525	ENSP00000265724	162	626	1281	2.63e-43	534	148	300	86	98
unique_2889	275	517	525	ENSP00000265724	1031	1271	1281	7.44e-41	247	85	152	10	98
unique_3841	18	163	168	ENSP00000317997	752	881	1552	8.92e-08	167	42	67	58	87
unique_4007	19	563	567	ENSP00000402478	33	552	574	1.03e-10	575	136	354	85	96
unique_4296	8	178	201	ENSP00000449241	407	573	1193	9.13e-06	177	46	115	16	85
unique_4468	18	554	574	ENSP00000402478	21	555	574	0.0	537	296	239	2	94
unique_4643	80	656	666	ENSP00000402478	13	555	574	2.04e-119	578	204	338	36	87
unique_4879	17	184	193	ENSP00000449241	402	562	1193	7.04e-05	177	50	102	25	87
unique_5210	9	296	350	ENSP00000490273	240	529	533	4.53e-11	321	83	174	64	82
unique_5312	8	273	289	ENSP00000484113	4	270	273	2.27e-95	268	137	128	3	92
unique_5312	8	273	289	ENSP00000426433	4	270	273	2.27e-95	268	137	128	3	92
unique_5488	8	114	115	ENSP00000482779	11	114	116	1.01e-12	107	32	72	3	93
unique_5801	8	256	294	ENSP00000430686	681	941	977	2.54e-15	266	62	182	22	85
unique_5801	8	255	294	ENSP00000357493	1944	2205	2342	3.24e-14	268	66	176	26	84
unique_5801	7	251	294	ENSP00000482642	980	1227	1295	1.05e-11	254	60	179	15	83
unique_5801	7	268	294	ENSP00000351995	531	810	886	1.17e-10	284	63	195	26	89
unique_5801	6	257	294	ENSP00000490273	237	494	533	1.63e-08	280	70	160	50	86
unique_6681	228	1544	1544	ENSP00000478255	35	1278	1281	0.0	1347	503	711	133	85
unique_6681	244	835	1544	ENSP00000478255	711	1280	1281	1.30e-103	607	227	328	52	85
unique_6681	228	1544	1544	ENSP00000265724	35	1278	1281	0.0	1347	503	711	133	85
unique_6681	244	835	1544	ENSP00000265724	711	1280	1281	1.30e-103	607	227	328	52	85
unique_7032	28	533	545	ENSP00000402478	41	554	574	2.45e-08	555	120	345	90	93
unique_7192	31	375	378	ENSP00000451126	51	367	407	3.13e-21	358	93	211	54	91
unique_7276	20	231	241	ENSP00000430686	714	941	977	7.89e-12	236	57	147	32	88
unique_7276	28	230	241	ENSP00000351995	574	790	886	2.68e-11	220	51	149	20	84
unique_7573	41	641	667	ENSP00000247207	8	614	640	0.0	608	395	205	8	90
unique_7617	31	396	438	ENSP00000451126	67	399	407	1.64e-18	379	97	223	59	84
unique_7846	108	595	600	ENSP00000499804	26	508	510	1.36e-33	510	130	331	49	81
unique_7846	108	595	600	ENSP00000320935	26	508	510	1.36e-33	510	130	331	49	81
