# Supplementary material for: Molecular Mimicry between Toxoplasma gondii B-Cell Epitopes and Neurodevelopmental Proteins: An Immunoinformatic Approach
Source: Biomolecules. 2024 Aug 1;14(8):933. doi: 10.3390/biom14080933 (PMC11352964; doi:10.3390/biom14080933)
Supplement: Supplementary file 1 [file biomolecules-14-00933-s001.zip › Supplemental S2/random/blast-all_methods-hs_surface_random_39.txt]

unique_9	43	197	541	ENSP00000402478	47	197	574	2.20e-07	159	42	105	12	29
unique_35	276	922	1044	ENSP00000354995	6	613	679	3.79e-43	675	175	405	95	62
unique_35	379	592	1044	ENSP00000494609	428	615	1326	1.43e-09	220	67	115	38	20
unique_35	379	592	1044	ENSP00000487081	428	615	860	1.86e-09	220	67	115	38	20
unique_35	378	538	1044	ENSP00000478255	409	561	1281	2.78e-07	166	42	106	18	21
unique_35	378	592	1044	ENSP00000478255	1052	1255	1281	5.96e-06	222	58	139	25	21
unique_35	378	538	1044	ENSP00000265724	409	561	1281	2.78e-07	166	42	106	18	21
unique_35	378	592	1044	ENSP00000265724	1052	1255	1281	5.96e-06	222	58	139	25	21
unique_62	152	208	279	ENSP00000482642	1079	1139	1295	6.06e-05	61	19	38	4	20
unique_62	156	203	279	ENSP00000358991	319	368	634	1.71e-04	50	16	32	2	17
unique_62	156	203	279	ENSP00000377291	319	368	683	2.04e-04	50	16	32	2	17
unique_62	168	221	279	ENSP00000257963	328	385	506	6.20e-04	58	21	33	4	19
unique_62	168	221	279	ENSP00000490273	355	412	533	6.80e-04	58	19	35	4	19
unique_62	167	221	279	ENSP00000363702	325	387	531	0.003	63	21	34	8	20
unique_62	152	198	279	ENSP00000351995	640	686	886	0.003	47	13	34	0	17
unique_70	12	177	215	ENSP00000449241	407	571	1193	4.05e-04	175	42	114	19	77
unique_75	758	1421	1941	ENSP00000494609	403	974	1326	1.08e-80	671	205	360	106	73
unique_75	290	693	1941	ENSP00000494609	12	394	1326	1.14e-49	405	112	270	23	73
unique_75	1507	1734	1941	ENSP00000494609	972	1159	1326	1.69e-39	228	85	103	40	73
unique_75	1818	1929	1941	ENSP00000494609	1166	1277	1326	1.48e-30	112	55	57	0	73
unique_75	757	983	1941	ENSP00000494609	1032	1252	1326	2.65e-12	234	62	152	20	73
unique_75	1632	1728	1941	ENSP00000494609	428	510	1326	2.26e-06	97	30	53	14	73
unique_75	1822	1908	1941	ENSP00000494609	528	615	1326	8.69e-04	88	23	64	1	73
unique_75	758	1294	1941	ENSP00000487081	403	847	860	4.35e-64	544	171	267	106	58
unique_75	290	693	1941	ENSP00000487081	12	394	860	2.61e-50	405	112	270	23	58
unique_75	1632	1728	1941	ENSP00000487081	428	510	860	1.92e-06	97	30	53	14	58
unique_75	1822	1908	1941	ENSP00000487081	528	615	860	6.53e-04	88	23	64	1	58
unique_75	782	1056	1941	ENSP00000478255	409	687	1281	6.92e-17	290	78	186	26	27
unique_75	1611	1737	1941	ENSP00000478255	388	516	1281	1.51e-14	130	44	82	4	27
unique_75	1821	1929	1941	ENSP00000478255	1168	1276	1281	1.85e-14	109	39	70	0	27
unique_75	782	1004	1941	ENSP00000478255	1052	1274	1281	3.20e-14	231	63	152	16	27
unique_75	1818	1927	1941	ENSP00000478255	520	629	1281	1.65e-13	110	38	72	0	27
unique_75	1611	1753	1941	ENSP00000478255	1031	1174	1281	2.56e-12	149	44	94	11	27
unique_75	782	1056	1941	ENSP00000265724	409	687	1281	6.92e-17	290	78	186	26	27
unique_75	1611	1737	1941	ENSP00000265724	388	516	1281	1.51e-14	130	44	82	4	27
unique_75	1821	1929	1941	ENSP00000265724	1168	1276	1281	1.85e-14	109	39	70	0	27
unique_75	782	1004	1941	ENSP00000265724	1052	1274	1281	3.20e-14	231	63	152	16	27
unique_75	1818	1927	1941	ENSP00000265724	520	629	1281	1.65e-13	110	38	72	0	27
unique_75	1611	1753	1941	ENSP00000265724	1031	1174	1281	2.56e-12	149	44	94	11	27
unique_75	1626	1701	1941	ENSP00000354995	87	168	679	4.27e-05	85	29	44	12	15
unique_75	781	992	1941	ENSP00000354995	99	304	679	0.001	224	53	141	30	15
unique_81	12	181	212	ENSP00000449241	408	575	1193	1.69e-06	176	38	124	14	80
unique_85	77	512	821	ENSP00000435932	389	840	2003	4.72e-33	458	127	303	28	53
unique_85	77	512	821	ENSP00000434228	389	840	2040	5.27e-33	457	126	305	26	53
unique_87	3	1261	1266	ENSP00000478255	105	1273	1281	0.0	1266	481	681	104	99
unique_87	3	1261	1266	ENSP00000265724	105	1273	1281	0.0	1266	481	681	104	99
unique_87	310	557	1266	ENSP00000494609	1039	1274	1326	2.37e-30	249	84	151	14	65
unique_87	733	1260	1266	ENSP00000494609	788	1274	1326	5.44e-27	552	133	330	89	65
unique_87	1013	1249	1266	ENSP00000494609	426	622	1326	3.71e-19	238	67	129	42	65
unique_87	278	572	1266	ENSP00000494609	372	640	1326	7.63e-19	302	80	182	40	65
unique_87	1013	1249	1266	ENSP00000487081	426	622	860	1.82e-19	238	66	130	42	42
unique_87	278	572	1266	ENSP00000487081	372	640	860	3.70e-19	302	80	182	40	42
unique_87	311	486	1266	ENSP00000354995	76	251	679	3.25e-14	188	55	109	24	36
unique_87	943	1217	1266	ENSP00000354995	21	277	679	8.37e-13	290	72	170	48	36
unique_117	49	315	424	ENSP00000351995	488	743	886	1.20e-11	294	72	157	65	63
unique_117	123	222	424	ENSP00000482642	1023	1125	1295	2.11e-11	103	33	67	3	24
unique_117	152	315	424	ENSP00000363702	277	426	531	5.47e-08	182	53	79	50	39
unique_117	57	222	424	ENSP00000430686	682	839	977	2.54e-07	188	45	91	52	39
unique_117	57	222	424	ENSP00000358991	218	363	634	2.64e-06	178	38	96	44	39
unique_117	57	222	424	ENSP00000377291	218	363	683	3.50e-06	178	38	96	44	39
unique_117	56	325	424	ENSP00000357493	1944	2168	2342	8.43e-06	288	57	150	81	64
unique_117	98	221	424	ENSP00000257963	213	357	506	2.73e-04	146	37	86	23	29
unique_117	195	225	424	ENSP00000490273	358	388	533	0.005	31	14	17	0	7
unique_126	79	195	209	ENSP00000484113	57	170	273	4.47e-05	118	27	86	5	56
unique_126	79	195	209	ENSP00000426433	57	170	273	4.47e-05	118	27	86	5	56
unique_129	12	259	283	ENSP00000482642	979	1227	1295	7.34e-14	255	63	179	13	88
unique_129	7	266	283	ENSP00000430686	674	943	977	5.05e-13	284	65	181	38	92
unique_129	11	266	283	ENSP00000351995	529	797	886	1.50e-10	279	67	179	33	90
unique_129	8	206	283	ENSP00000358991	211	416	634	4.92e-08	211	47	147	17	70
unique_129	8	206	283	ENSP00000377291	211	416	683	5.21e-08	211	47	147	17	70
unique_129	87	263	283	ENSP00000357493	2018	2205	2342	4.04e-07	188	40	137	11	63
unique_129	132	259	283	ENSP00000490273	355	513	533	5.63e-06	160	41	86	33	45
unique_129	132	238	283	ENSP00000257963	328	460	506	3.58e-05	133	36	71	26	38
unique_129	87	206	283	ENSP00000363702	277	415	531	6.18e-05	139	39	81	19	42
unique_165	234	319	322	ENSP00000317714	206	291	298	3.22e-06	86	22	64	0	27
unique_184	292	387	762	ENSP00000247207	224	318	640	1.60e-06	98	31	62	5	13
unique_231	189	257	822	ENSP00000360158	3951	4013	4075	0.009	69	23	40	6	8
unique_244	21	56	90	ENSP00000329312	104	139	214	4.17e-04	36	14	22	0	40
unique_261	53	92	94	ENSP00000460252	83	122	293	0.003	40	16	24	0	43
unique_261	53	84	94	ENSP00000254868	83	114	317	0.004	32	16	16	0	34
unique_264	38	141	144	ENSP00000317997	810	920	1552	1.75e-12	112	34	69	9	74
unique_264	67	144	144	ENSP00000317997	806	879	1552	2.39e-07	78	24	50	4	74
unique_271	153	758	765	ENSP00000354995	93	670	679	3.54e-80	632	199	353	80	79
unique_271	159	360	765	ENSP00000478255	408	610	1281	5.96e-15	213	66	126	21	29
unique_271	160	378	765	ENSP00000478255	1052	1271	1281	9.42e-13	234	66	139	29	29
unique_271	159	360	765	ENSP00000265724	408	610	1281	5.96e-15	213	66	126	21	29
unique_271	160	378	765	ENSP00000265724	1052	1271	1281	9.42e-13	234	66	139	29	29
unique_271	161	366	765	ENSP00000487081	428	615	860	3.10e-08	209	53	132	24	27
unique_271	161	366	765	ENSP00000494609	428	615	1326	3.54e-08	209	53	132	24	28
unique_271	155	362	765	ENSP00000494609	1054	1252	1326	4.82e-04	218	57	132	29	28
unique_277	1	666	666	ENSP00000247207	3	639	640	0.0	668	480	155	33	100
unique_282	18	175	213	ENSP00000449241	411	567	1193	0.001	165	38	112	15	74
unique_307	12	178	208	ENSP00000449241	408	573	1193	0.002	173	36	124	13	80
unique_342	288	375	507	ENSP00000434228	389	481	2040	0.001	95	33	53	9	17
unique_342	288	375	507	ENSP00000435932	389	481	2003	0.002	95	33	53	9	17
unique_344	1310	1354	1486	ENSP00000358490	273	318	352	0.009	50	21	20	9	3
unique_349	501	611	693	ENSP00000257963	306	423	506	1.13e-05	118	28	83	7	16
unique_349	441	603	693	ENSP00000490273	263	440	533	3.54e-05	181	39	121	21	24
unique_349	526	631	693	ENSP00000363702	329	444	531	3.82e-04	116	29	77	10	15
unique_350	225	339	3185	ENSP00000350152	245	345	988	2.74e-04	116	32	68	16	4
unique_350	225	339	3185	ENSP00000369198	275	375	1018	3.52e-04	116	32	68	16	4
unique_350	225	339	3185	ENSP00000353421	253	353	996	3.54e-04	116	32	68	16	4
unique_350	225	339	3185	ENSP00000349015	261	361	1004	3.54e-04	116	32	68	16	4
unique_355	1	267	270	ENSP00000484113	2	268	273	4.06e-104	267	137	130	0	99
unique_355	1	267	270	ENSP00000426433	2	268	273	4.06e-104	267	137	130	0	99
unique_389	113	361	766	ENSP00000491215	320	583	826	1.32e-10	270	65	178	27	33
unique_458	37	303	513	ENSP00000482642	979	1225	1295	4.00e-11	275	63	176	36	52
unique_458	35	270	513	ENSP00000351995	528	750	886	1.21e-10	249	53	157	39	46
unique_458	29	300	513	ENSP00000357493	1934	2196	2342	1.28e-10	289	77	169	43	53
unique_458	33	274	513	ENSP00000358991	211	440	634	1.46e-10	253	61	158	34	47
unique_458	33	258	513	ENSP00000377291	211	421	683	6.34e-10	234	57	146	31	44
unique_458	36	254	513	ENSP00000257963	209	413	506	3.24e-08	240	55	129	56	43
unique_458	29	265	513	ENSP00000430686	671	895	977	1.32e-07	254	55	153	46	46
unique_458	28	255	513	ENSP00000363702	197	417	531	3.23e-07	255	57	137	61	44
unique_458	38	254	513	ENSP00000490273	238	440	533	1.91e-05	239	54	127	58	42
unique_506	197	376	758	ENSP00000373539	830	996	2552	1.63e-11	188	60	99	29	26
unique_506	201	320	758	ENSP00000373539	243	361	2552	2.72e-07	135	42	62	31	26
unique_506	197	320	758	ENSP00000373539	1475	1595	2552	4.42e-06	132	46	67	19	26
unique_506	203	395	758	ENSP00000373539	209	346	2552	0.001	194	49	88	57	26
unique_506	204	320	758	ENSP00000373539	2055	2164	2552	0.001	121	39	67	15	26
unique_506	289	356	758	ENSP00000373539	1480	1546	2552	0.005	68	21	46	1	26
unique_511	83	194	565	ENSP00000212355	20	139	852	0.008	121	35	76	10	20
unique_545	92	182	4007	ENSP00000484862	735	820	821	5.67e-04	95	30	52	13	2
unique_561	191	335	464	ENSP00000432202	38	169	663	3.52e-20	149	50	78	21	31
unique_566	17	89	826	ENSP00000027335	473	548	833	0.005	76	23	50	3	9
unique_567	31	291	407	ENSP00000351995	529	791	886	2.83e-08	281	60	183	38	64
unique_567	33	237	407	ENSP00000482642	980	1185	1295	1.25e-05	212	45	154	13	50
unique_567	119	260	407	ENSP00000430686	787	919	977	1.73e-04	150	40	85	25	35
unique_567	25	201	407	ENSP00000490273	230	409	533	3.55e-04	194	45	118	31	43
unique_567	34	199	407	ENSP00000377291	217	390	683	0.004	178	47	115	16	41
unique_567	34	199	407	ENSP00000358991	217	390	634	0.004	178	47	115	16	41
unique_567	13	201	407	ENSP00000257963	190	382	506	0.008	205	47	130	28	46
unique_598	306	561	2159	ENSP00000373539	736	993	2552	2.60e-22	268	91	155	22	65
unique_598	1275	1506	2159	ENSP00000373539	1360	1595	2552	6.39e-22	249	89	130	30	65
unique_598	402	688	2159	ENSP00000373539	2014	2312	2552	3.05e-18	314	93	179	42	65
unique_598	1355	1544	2159	ENSP00000373539	837	1036	2552	1.20e-17	200	65	125	10	65
unique_598	623	902	2159	ENSP00000373539	1327	1598	2552	1.12e-16	287	89	176	22	65
unique_598	284	520	2159	ENSP00000373539	1366	1595	2552	4.72e-16	251	87	129	35	65
unique_598	533	684	2159	ENSP00000373539	837	991	2552	3.52e-15	164	61	82	21	65
unique_598	797	1034	2159	ENSP00000373539	1368	1588	2552	1.33e-14	243	84	132	27	65
unique_598	1229	1424	2159	ENSP00000373539	1440	1595	2552	3.61e-14	199	57	96	46	65
unique_598	1263	1511	2159	ENSP00000373539	1293	1558	2552	7.25e-14	276	82	157	37	65
unique_598	358	523	2159	ENSP00000373539	837	996	2552	9.48e-14	170	62	94	14	65
unique_598	1152	1299	2159	ENSP00000373539	843	993	2552	1.66e-13	151	49	99	3	65
unique_598	1354	1506	2159	ENSP00000373539	203	361	2552	2.66e-13	163	54	95	14	65
unique_598	459	686	2159	ENSP00000373539	1412	1627	2552	3.26e-13	231	71	142	18	65
unique_598	1349	1511	2159	ENSP00000373539	2014	2169	2552	3.46e-13	165	54	100	11	65
unique_598	182	337	2159	ENSP00000373539	203	354	2552	8.71e-13	162	56	90	16	65
unique_598	745	903	2159	ENSP00000373539	837	997	2552	1.12e-12	163	51	106	6	65
unique_598	152	523	2159	ENSP00000373539	1914	2313	2552	2.07e-12	423	111	238	74	65
unique_598	183	429	2159	ENSP00000373539	740	992	2552	3.57e-12	267	78	155	34	65
unique_598	753	1000	2159	ENSP00000373539	757	993	2552	1.02e-11	264	77	144	43	65
unique_598	756	1000	2159	ENSP00000373539	1368	1595	2552	1.35e-11	255	79	139	37	65
unique_598	655	807	2159	ENSP00000373539	836	986	2552	1.73e-11	158	53	93	12	65
unique_598	417	572	2159	ENSP00000373539	222	373	2552	6.21e-10	163	56	89	18	65
unique_598	656	901	2159	ENSP00000373539	2055	2312	2552	1.23e-09	276	75	153	48	65
unique_598	181	383	2159	ENSP00000373539	821	990	2552	2.91e-09	221	65	87	69	65
unique_598	656	966	2159	ENSP00000373539	120	420	2552	2.30e-08	325	88	199	38	65
unique_598	1016	1217	2159	ENSP00000373539	1403	1595	2552	3.62e-07	212	64	119	29	65
unique_598	191	296	2159	ENSP00000373539	1482	1588	2552	5.41e-07	113	40	60	13	65
unique_598	416	595	2159	ENSP00000373539	180	354	2552	8.88e-07	192	61	102	29	65
unique_598	997	1167	2159	ENSP00000373539	820	986	2552	1.42e-06	180	55	103	22	65
unique_598	233	523	2159	ENSP00000373539	90	364	2552	1.53e-06	306	88	172	46	65
unique_598	1285	1406	2159	ENSP00000373539	2066	2190	2552	3.38e-06	129	41	77	11	65
unique_598	1179	1465	2159	ENSP00000373539	111	361	2552	3.77e-06	306	85	147	74	65
unique_598	1012	1181	2159	ENSP00000373539	2013	2175	2552	2.95e-05	180	54	99	27	65
unique_598	996	1054	2159	ENSP00000373539	2076	2131	2552	5.40e-05	59	23	33	3	65
unique_598	1188	1364	2159	ENSP00000373539	2014	2190	2552	1.47e-04	182	50	122	10	65
unique_598	828	1022	2159	ENSP00000373539	2014	2190	2552	1.54e-04	206	59	107	40	65
unique_598	1349	1510	2159	ENSP00000373539	120	279	2552	0.002	180	54	88	38	65
unique_598	1096	1217	2159	ENSP00000373539	2055	2164	2552	0.003	124	39	69	16	65
unique_598	1156	1250	2159	ENSP00000373539	257	354	2552	0.005	99	30	64	5	65
unique_598	191	333	2159	ENSP00000373539	1446	1582	2552	0.006	148	42	90	16	65
unique_598	461	523	2159	ENSP00000371633	591	668	761	7.76e-05	78	29	34	15	14
unique_598	732	775	2159	ENSP00000371633	620	667	761	5.54e-04	48	23	21	4	14
unique_598	814	858	2159	ENSP00000371633	620	667	761	0.001	48	20	25	3	14
unique_598	1209	1259	2159	ENSP00000371633	613	667	761	0.002	55	22	29	4	14
unique_598	1464	1506	2159	ENSP00000371633	620	665	761	0.003	46	19	24	3	14
unique_598	560	606	2159	ENSP00000371633	620	667	761	0.003	48	21	26	1	14
unique_598	461	523	2159	ENSP00000371636	707	784	877	9.75e-05	78	29	34	15	15
unique_598	732	775	2159	ENSP00000371636	736	783	877	6.75e-04	48	23	21	4	15
unique_598	814	858	2159	ENSP00000371636	736	783	877	0.001	48	20	25	3	15
unique_598	1209	1300	2159	ENSP00000371636	729	813	877	0.001	96	29	52	15	15
unique_598	1464	1506	2159	ENSP00000371636	736	781	877	0.003	46	19	24	3	15
unique_598	560	606	2159	ENSP00000371636	736	783	877	0.004	48	21	26	1	15
unique_598	760	817	2159	ENSP00000411023	130	185	294	0.001	60	24	30	6	5
unique_598	1258	1300	2159	ENSP00000411023	143	184	294	0.003	45	19	21	5	5
unique_598	760	817	2159	ENSP00000414996	130	185	294	0.001	60	24	30	6	5
unique_598	1258	1300	2159	ENSP00000414996	143	184	294	0.003	45	19	21	5	5
unique_598	760	817	2159	ENSP00000415577	130	185	294	0.001	60	24	30	6	5
unique_598	1258	1300	2159	ENSP00000415577	143	184	294	0.003	45	19	21	5	5
unique_598	509	553	2159	ENSP00000386147	885	928	1319	0.002	45	20	24	1	4
unique_598	554	594	2159	ENSP00000386147	889	928	1319	0.007	41	19	21	1	4
unique_598	509	553	2159	ENSP00000383276	813	856	1247	0.002	45	20	24	1	4
unique_598	554	594	2159	ENSP00000383276	817	856	1247	0.008	41	19	21	1	4
unique_654	30	204	324	ENSP00000441219	69	273	421	0.001	219	59	102	58	54
unique_654	59	232	324	ENSP00000312082	543	731	1060	0.003	192	54	117	21	54
unique_654	59	232	324	ENSP00000218032	525	713	1042	0.004	192	54	117	21	54
unique_657	704	964	983	ENSP00000430686	670	944	977	1.06e-17	290	70	176	44	27
unique_657	710	971	983	ENSP00000257963	207	501	506	3.93e-15	307	80	170	57	27
unique_657	716	855	983	ENSP00000358991	218	363	634	1.38e-13	150	43	93	14	14
unique_657	716	855	983	ENSP00000377291	218	363	683	1.95e-13	150	43	93	14	14
unique_657	716	975	983	ENSP00000482642	982	1246	1295	2.12e-12	271	57	197	17	26
unique_657	696	974	983	ENSP00000357493	1919	2219	2342	1.58e-11	310	83	187	40	28
unique_657	712	964	983	ENSP00000490273	236	521	533	5.01e-11	301	77	161	63	26
unique_657	704	965	983	ENSP00000351995	521	795	886	3.60e-10	281	58	198	25	27
unique_657	705	903	983	ENSP00000363702	198	417	531	1.98e-08	236	58	125	53	20
unique_664	7	122	547	ENSP00000402478	29	148	574	2.12e-08	120	31	85	4	21
unique_665	159	297	366	ENSP00000430686	778	906	977	3.29e-08	142	46	80	16	38
unique_665	182	274	366	ENSP00000490273	339	440	533	1.22e-06	107	34	54	19	25
unique_665	182	272	366	ENSP00000257963	312	411	506	1.92e-06	107	34	50	23	25
unique_665	177	329	366	ENSP00000351995	643	810	886	1.66e-05	181	39	101	41	42
unique_665	180	290	366	ENSP00000357493	2056	2165	2342	1.40e-04	120	31	70	19	30
unique_665	174	276	366	ENSP00000363702	302	417	531	2.20e-04	120	32	67	21	28
unique_665	150	246	366	ENSP00000377291	291	398	683	8.54e-04	108	26	71	11	27
unique_665	150	246	366	ENSP00000358991	291	398	634	8.63e-04	108	26	71	11	27
unique_665	181	283	366	ENSP00000482642	1086	1184	1295	0.001	112	31	59	22	28
unique_697	1281	1362	1584	ENSP00000358490	269	340	352	1.43e-06	82	31	41	10	5
unique_700	15	174	211	ENSP00000449241	411	565	1193	6.44e-06	179	47	89	43	76
unique_709	1340	1488	1501	ENSP00000398266	1299	1474	2016	8.04e-07	176	42	107	27	11
unique_709	1331	1401	1501	ENSP00000398266	206	277	2016	0.003	73	23	47	3	11
unique_709	1345	1447	1501	ENSP00000398266	810	903	2016	0.003	106	27	64	15	11
unique_716	59	135	266	ENSP00000484862	729	819	821	1.02e-06	91	32	45	14	38
unique_716	76	158	266	ENSP00000484862	712	788	821	2.64e-04	83	22	55	6	38
unique_722	764	850	1130	ENSP00000358490	270	350	352	3.64e-04	87	27	54	6	8
unique_799	28	136	594	ENSP00000411767	537	638	1065	0.001	109	25	77	7	18
unique_814	128	292	360	ENSP00000432202	6	173	663	1.40e-21	185	58	90	37	46
unique_820	45	160	359	ENSP00000312535	90	205	636	5.04e-05	123	36	73	14	32
unique_872	421	479	2030	ENSP00000411767	12	74	1065	6.92e-05	65	20	37	8	3
unique_880	353	549	612	ENSP00000478255	393	610	1281	4.39e-08	229	58	128	43	61
unique_880	111	289	612	ENSP00000478255	418	592	1281	9.40e-07	189	48	117	24	61
unique_880	111	289	612	ENSP00000478255	1061	1237	1281	6.80e-06	198	49	109	40	61
unique_880	360	548	612	ENSP00000478255	1042	1247	1281	1.29e-04	219	53	123	43	61
unique_880	353	549	612	ENSP00000265724	393	610	1281	4.39e-08	229	58	128	43	61
unique_880	111	289	612	ENSP00000265724	418	592	1281	9.40e-07	189	48	117	24	61
unique_880	111	289	612	ENSP00000265724	1061	1237	1281	6.80e-06	198	49	109	40	61
unique_880	360	548	612	ENSP00000265724	1042	1247	1281	1.29e-04	219	53	123	43	61
unique_880	359	532	612	ENSP00000494609	418	593	1326	4.53e-08	182	52	116	14	61
unique_880	111	310	612	ENSP00000494609	436	618	1326	1.26e-04	210	54	119	37	61
unique_880	359	532	612	ENSP00000487081	418	593	860	4.61e-08	182	52	116	14	61
unique_880	111	310	612	ENSP00000487081	436	618	860	2.36e-04	210	54	119	37	61
unique_880	113	284	612	ENSP00000354995	111	274	679	1.94e-06	180	46	110	24	51
unique_880	378	517	612	ENSP00000354995	105	260	679	2.41e-05	166	36	94	36	51
unique_886	969	1096	1387	ENSP00000430686	681	823	977	5.17e-09	146	44	81	21	9
unique_886	969	1096	1387	ENSP00000257963	212	342	506	0.003	142	35	82	25	9
unique_887	1553	1645	2071	ENSP00000458322	117	202	571	0.006	95	27	57	11	4
unique_897	221	533	2590	ENSP00000434228	402	637	2040	3.48e-13	318	75	156	87	16
unique_897	798	911	2590	ENSP00000434228	807	918	2040	0.004	116	32	78	6	16
unique_897	221	533	2590	ENSP00000435932	402	637	2003	3.56e-13	318	75	156	87	16
unique_897	798	911	2590	ENSP00000435932	807	918	2003	0.004	116	32	78	6	16
unique_907	651	804	807	ENSP00000435932	1747	1889	2003	0.001	162	39	96	27	19
unique_907	655	804	807	ENSP00000434228	1788	1926	2040	0.002	158	38	93	27	19
unique_914	60	513	824	ENSP00000247207	9	381	640	3.80e-15	455	103	269	83	55
unique_932	1316	1445	3014	ENSP00000484862	708	813	821	2.31e-04	130	35	71	24	4
unique_932	1299	1473	3014	ENSP00000458322	69	229	571	0.002	176	36	124	16	6
unique_937	2999	3255	3401	ENSP00000434228	1387	1633	2040	0.002	264	68	172	24	8
unique_1002	414	592	877	ENSP00000350152	196	382	988	0.008	206	57	103	46	20
unique_1002	414	592	877	ENSP00000349015	212	398	1004	0.008	206	57	103	46	20
unique_1002	414	592	877	ENSP00000369198	226	412	1018	0.009	206	57	103	46	20
unique_1002	414	592	877	ENSP00000353421	204	390	996	0.009	206	57	103	46	20
unique_1025	194	222	1416	ENSP00000411767	411	440	1065	1.70e-04	30	19	10	1	2
unique_1053	189	273	310	ENSP00000449241	1073	1145	1193	3.61e-05	87	32	39	16	27
unique_1114	119	196	272	ENSP00000350152	232	336	988	6.59e-04	105	30	48	27	29
unique_1114	119	196	272	ENSP00000353421	240	344	996	7.72e-04	105	30	48	27	29
unique_1114	119	196	272	ENSP00000349015	248	352	1004	7.73e-04	105	30	48	27	29
unique_1114	119	196	272	ENSP00000369198	262	366	1018	7.74e-04	105	30	48	27	29
unique_1124	423	476	1765	ENSP00000357493	2121	2169	2342	7.02e-04	55	20	28	7	3
unique_1154	1325	1491	2126	ENSP00000434228	1475	1637	2040	3.82e-06	175	52	103	20	8
unique_1170	82	457	465	ENSP00000435932	395	776	2003	2.01e-27	394	98	266	30	81
unique_1170	82	457	465	ENSP00000434228	395	776	2040	2.75e-27	394	98	266	30	81
unique_1189	235	452	517	ENSP00000354995	98	301	679	8.85e-13	222	67	133	22	42
unique_1189	236	501	517	ENSP00000478255	408	663	1281	1.09e-11	279	76	167	36	51
unique_1189	237	446	517	ENSP00000478255	1052	1251	1281	6.58e-10	219	59	132	28	51
unique_1189	236	501	517	ENSP00000265724	408	663	1281	1.09e-11	279	76	167	36	51
unique_1189	237	446	517	ENSP00000265724	1052	1251	1281	6.58e-10	219	59	132	28	51
unique_1189	238	451	517	ENSP00000494609	428	616	1326	0.001	219	53	131	35	41
unique_1189	238	400	517	ENSP00000487081	428	568	860	0.001	167	42	95	30	32
unique_1191	18	191	3025	ENSP00000458322	34	225	571	0.003	195	45	126	24	8
unique_1191	125	248	3025	ENSP00000458322	47	166	571	0.004	124	29	91	4	8
unique_1200	104	675	727	ENSP00000247207	3	584	640	0.0	587	300	267	20	79
unique_1217	566	679	745	ENSP00000257963	287	416	506	0.009	137	38	69	30	15
unique_1222	137	212	1100	ENSP00000358490	270	351	352	0.004	87	29	42	16	7
unique_1235	833	1513	1928	ENSP00000398266	1229	1922	2016	7.00e-21	753	158	464	131	58
unique_1235	250	618	1928	ENSP00000398266	1400	1713	2016	1.60e-09	379	76	228	75	58
unique_1235	402	615	1928	ENSP00000398266	703	898	2016	6.08e-06	223	47	140	36	58
unique_1235	772	1021	1928	ENSP00000398266	1500	1724	2016	2.20e-04	252	54	169	29	58
unique_1235	379	578	1928	ENSP00000398266	1151	1355	2016	0.004	221	38	146	37	58
unique_1279	89	132	821	ENSP00000411767	411	454	1065	0.004	45	18	25	2	10
unique_1279	159	192	821	ENSP00000411767	409	440	1065	0.005	34	16	16	2	10
unique_1350	34	499	567	ENSP00000499804	22	478	510	7.67e-40	475	126	322	27	82
unique_1350	34	499	567	ENSP00000320935	22	478	510	7.67e-40	475	126	322	27	82
unique_1433	338	501	534	ENSP00000430686	794	945	977	1.37e-04	173	45	98	30	31
unique_1433	330	426	534	ENSP00000257963	310	413	506	0.002	109	32	60	17	18
unique_1437	126	281	282	ENSP00000225698	106	280	283	1.50e-04	178	46	107	25	55
unique_1488	3	383	817	ENSP00000247207	8	382	640	7.11e-52	383	121	252	10	47
unique_1498	143	289	313	ENSP00000350152	196	324	988	0.001	148	41	87	20	47
unique_1498	143	289	313	ENSP00000369198	226	354	1018	0.001	148	41	87	20	47
unique_1498	143	289	313	ENSP00000349015	212	340	1004	0.001	148	41	87	20	47
unique_1498	143	289	313	ENSP00000353421	204	332	996	0.002	148	41	87	20	47
unique_1499	1078	1201	1326	ENSP00000432202	48	169	663	1.48e-15	124	34	88	2	9
unique_1500	56	128	381	ENSP00000514011	431	505	552	0.001	79	27	42	10	19
unique_1500	56	128	381	ENSP00000514009	431	505	552	0.001	79	27	42	10	19
unique_1532	12	76	78	ENSP00000317997	815	880	1552	0.001	66	16	49	1	85
unique_1532	11	76	78	ENSP00000317997	851	924	1552	0.010	74	17	49	8	85
unique_1553	291	408	1306	ENSP00000351995	633	744	886	0.005	118	26	86	6	9
unique_1583	715	902	2586	ENSP00000458322	45	225	571	2.87e-05	192	46	131	15	10
unique_1583	708	895	2586	ENSP00000458322	42	222	571	2.29e-04	193	45	131	17	10
unique_1583	710	946	2586	ENSP00000458322	22	231	571	6.35e-04	237	53	157	27	10
unique_1583	786	961	2586	ENSP00000458322	40	208	571	0.006	176	40	129	7	10
unique_1584	440	601	808	ENSP00000424536	224	395	477	1.57e-05	176	47	111	18	20
unique_1584	440	601	808	ENSP00000475405	149	320	402	7.10e-05	176	47	111	18	20
unique_1588	208	252	359	ENSP00000499694	185	227	541	0.001	45	19	24	2	13
unique_1617	155	307	716	ENSP00000373539	204	355	2552	1.09e-08	160	54	91	15	45
unique_1617	151	306	716	ENSP00000373539	744	901	2552	7.89e-06	166	51	97	18	45
unique_1617	142	271	716	ENSP00000373539	867	993	2552	3.45e-05	136	44	77	15	45
unique_1617	155	279	716	ENSP00000373539	2055	2172	2552	7.09e-04	129	42	72	15	45
unique_1617	342	495	716	ENSP00000373539	847	986	2552	0.002	156	43	95	18	45
unique_1631	361	502	565	ENSP00000373539	851	984	2552	0.008	144	41	91	12	25
unique_1662	66	312	762	ENSP00000351995	529	792	886	7.73e-22	267	74	170	23	32
unique_1662	69	312	762	ENSP00000482642	981	1237	1295	2.18e-16	259	64	178	17	32
unique_1662	65	310	762	ENSP00000430686	677	940	977	9.10e-14	268	63	179	26	32
unique_1662	70	313	762	ENSP00000357493	1945	2208	2342	5.20e-11	270	60	178	32	32
unique_1662	70	255	762	ENSP00000490273	240	440	533	2.61e-09	212	54	121	37	24
unique_1662	65	268	762	ENSP00000363702	204	430	531	2.61e-08	235	57	139	39	27
unique_1662	70	258	762	ENSP00000358991	218	420	634	3.57e-08	209	55	128	26	25
unique_1662	70	258	762	ENSP00000377291	218	420	683	4.68e-08	209	55	128	26	25
unique_1662	66	243	762	ENSP00000257963	209	385	506	4.14e-07	194	51	110	33	23
unique_1681	521	622	774	ENSP00000492323	165	269	836	4.98e-04	113	30	64	19	13
unique_1689	445	591	800	ENSP00000351995	512	671	886	1.08e-04	162	39	106	17	18
unique_1689	477	591	800	ENSP00000357493	1966	2081	2342	2.71e-04	123	33	75	15	14
unique_1709	398	666	2050	ENSP00000435932	1583	1888	2003	0.009	317	85	173	59	13
unique_1710	118	714	793	ENSP00000354995	50	611	679	1.77e-48	624	166	369	89	75
unique_1710	164	380	793	ENSP00000478255	1052	1269	1281	1.96e-10	229	62	144	23	29
unique_1710	149	365	793	ENSP00000478255	396	611	1281	2.47e-08	233	63	137	33	29
unique_1710	164	380	793	ENSP00000265724	1052	1269	1281	1.96e-10	229	62	144	23	29
unique_1710	149	365	793	ENSP00000265724	396	611	1281	2.47e-08	233	63	137	33	29
unique_1710	156	374	793	ENSP00000487081	405	619	860	1.90e-09	240	60	134	46	28
unique_1710	156	374	793	ENSP00000494609	405	619	1326	2.45e-09	240	60	134	46	28
unique_1710	178	365	793	ENSP00000494609	1071	1251	1326	6.09e-05	202	52	115	35	28
unique_1714	1	79	488	ENSP00000449241	926	1004	1193	7.62e-19	79	35	44	0	16
unique_1722	506	644	2483	ENSP00000435932	410	540	2003	7.16e-04	139	34	97	8	11
unique_1722	1389	1517	2483	ENSP00000435932	1095	1219	2003	0.002	129	36	89	4	11
unique_1722	506	644	2483	ENSP00000434228	410	540	2040	8.69e-04	139	34	97	8	11
unique_1722	1389	1517	2483	ENSP00000434228	1095	1219	2040	0.002	129	36	89	4	11
unique_1727	140	264	674	ENSP00000373539	1482	1596	2552	1.16e-06	125	37	78	10	25
unique_1727	154	309	674	ENSP00000373539	848	993	2552	1.32e-06	157	43	102	12	25
unique_1727	140	309	674	ENSP00000373539	204	361	2552	1.33e-05	175	46	107	22	25
unique_1727	155	225	674	ENSP00000373539	2105	2174	2552	6.67e-05	76	27	38	11	25
unique_1727	154	225	674	ENSP00000373539	1452	1517	2552	1.99e-04	72	24	42	6	25
unique_1727	241	311	674	ENSP00000371636	715	783	877	2.09e-05	73	26	41	6	29
unique_1727	275	370	674	ENSP00000371636	693	793	877	2.63e-05	106	34	57	15	29
unique_1727	175	221	674	ENSP00000371636	737	783	877	0.006	47	15	32	0	29
unique_1727	219	259	674	ENSP00000371636	737	776	877	0.007	41	14	26	1	29
unique_1727	275	370	674	ENSP00000371633	577	677	761	2.46e-05	106	34	57	15	26
unique_1727	241	311	674	ENSP00000371633	599	667	761	2.48e-05	73	26	41	6	26
unique_1727	175	221	674	ENSP00000371633	621	667	761	0.007	47	15	32	0	26
unique_1727	215	252	674	ENSP00000383276	429	465	1247	0.002	38	17	20	1	9
unique_1727	221	273	674	ENSP00000383276	192	239	1247	0.007	54	22	25	7	9
unique_1727	215	252	674	ENSP00000386147	501	537	1319	0.002	38	17	20	1	9
unique_1727	221	273	674	ENSP00000386147	264	311	1319	0.007	54	22	25	7	9
unique_1727	158	221	674	ENSP00000411023	130	185	294	0.003	64	20	36	8	9
unique_1727	158	221	674	ENSP00000414996	130	185	294	0.003	64	20	36	8	9
unique_1727	158	221	674	ENSP00000415577	130	185	294	0.003	64	20	36	8	9
unique_1731	3189	3332	3593	ENSP00000494609	1031	1174	1326	2.01e-27	144	61	83	0	24
unique_1731	2698	2966	3593	ENSP00000494609	764	1022	1326	9.28e-20	269	70	189	10	24
unique_1731	1931	2010	3593	ENSP00000494609	474	553	1326	7.38e-19	80	40	40	0	24
unique_1731	3450	3581	3593	ENSP00000494609	1141	1272	1326	9.58e-14	141	46	77	18	24
unique_1731	3214	3323	3593	ENSP00000494609	426	523	1326	7.84e-09	111	39	58	14	24
unique_1731	1762	1807	3593	ENSP00000494609	428	473	1326	2.09e-06	46	25	21	0	24
unique_1731	1170	1367	3593	ENSP00000494609	193	390	1326	0.001	200	47	149	4	24
unique_1731	3446	3565	3593	ENSP00000494609	496	615	1326	0.006	121	28	91	2	24
unique_1731	1931	2010	3593	ENSP00000487081	474	553	860	6.85e-19	80	40	40	0	18
unique_1731	3214	3323	3593	ENSP00000487081	426	523	860	1.39e-10	111	39	58	14	18
unique_1731	1762	1807	3593	ENSP00000487081	428	473	860	1.55e-07	46	25	21	0	18
unique_1731	1170	1367	3593	ENSP00000487081	193	390	860	4.35e-07	200	47	149	4	18
unique_1731	2698	2793	3593	ENSP00000487081	764	854	860	1.22e-05	96	24	67	5	18
unique_1731	3446	3565	3593	ENSP00000487081	496	615	860	0.009	121	28	91	2	18
unique_1731	3197	3332	3593	ENSP00000478255	1033	1173	1281	1.08e-11	142	41	94	7	10
unique_1731	3197	3326	3593	ENSP00000478255	390	522	1281	1.36e-08	133	38	92	3	10
unique_1731	3446	3578	3593	ENSP00000478255	491	623	1281	5.58e-08	135	39	92	4	10
unique_1731	3483	3586	3593	ENSP00000478255	1175	1277	1281	3.19e-07	105	36	66	3	10
unique_1731	1932	2006	3593	ENSP00000478255	470	545	1281	2.85e-05	76	27	48	1	10
unique_1731	1931	2006	3593	ENSP00000478255	1112	1190	1281	6.34e-05	79	25	51	3	10
unique_1731	3197	3332	3593	ENSP00000265724	1033	1173	1281	1.08e-11	142	41	94	7	10
unique_1731	3197	3326	3593	ENSP00000265724	390	522	1281	1.36e-08	133	38	92	3	10
unique_1731	3446	3578	3593	ENSP00000265724	491	623	1281	5.58e-08	135	39	92	4	10
unique_1731	3483	3586	3593	ENSP00000265724	1175	1277	1281	3.19e-07	105	36	66	3	10
unique_1731	1932	2006	3593	ENSP00000265724	470	545	1281	2.85e-05	76	27	48	1	10
unique_1731	1931	2006	3593	ENSP00000265724	1112	1190	1281	6.34e-05	79	25	51	3	10
unique_1731	1759	1794	3593	ENSP00000354995	98	133	679	0.004	36	17	19	0	1
unique_1732	239	308	451	ENSP00000399229	78	145	451	3.10e-04	72	22	44	6	16
unique_1755	74	161	172	ENSP00000331736	17	93	611	5.19e-06	88	23	54	11	51
unique_1755	89	155	172	ENSP00000347140	197	250	312	3.18e-05	67	23	31	13	39
unique_1755	89	155	172	ENSP00000460252	177	230	293	6.86e-04	67	21	33	13	39
unique_1755	89	155	172	ENSP00000254868	201	254	317	8.49e-04	67	21	33	13	39
unique_1765	724	792	3914	ENSP00000484862	731	808	821	8.00e-05	78	27	42	9	2
unique_1765	721	785	3914	ENSP00000484862	746	819	821	2.99e-04	74	25	40	9	2
unique_1765	732	792	3914	ENSP00000484862	723	790	821	5.63e-04	68	24	37	7	2
unique_1787	505	646	2451	ENSP00000434228	470	602	2040	1.42e-19	143	49	83	11	11
unique_1787	1253	1391	2451	ENSP00000434228	1011	1182	2040	0.003	174	41	96	37	11
unique_1787	505	646	2451	ENSP00000435932	470	602	2003	1.59e-19	143	49	83	11	11
unique_1787	1253	1391	2451	ENSP00000435932	1011	1182	2003	0.003	174	41	96	37	11
unique_1807	201	360	3282	ENSP00000350152	185	332	988	5.85e-06	164	47	97	20	5
unique_1807	201	360	3282	ENSP00000369198	215	362	1018	6.68e-06	164	47	97	20	5
unique_1807	102	322	3282	ENSP00000458322	11	221	571	4.78e-04	226	55	151	20	7
unique_1815	118	339	390	ENSP00000432202	5	218	663	5.80e-36	225	81	130	14	57
unique_1848	31	245	342	ENSP00000430686	674	906	977	2.44e-22	234	68	146	20	63
unique_1848	39	251	342	ENSP00000357493	1945	2178	2342	6.09e-19	241	72	134	35	62
unique_1848	39	246	342	ENSP00000482642	982	1198	1295	4.76e-15	221	56	148	17	61
unique_1848	35	245	342	ENSP00000351995	529	756	886	4.80e-14	231	57	151	23	62
unique_1848	39	223	342	ENSP00000490273	240	440	533	4.66e-10	213	55	118	40	54
unique_1848	32	226	342	ENSP00000377291	211	420	683	5.34e-09	214	51	140	23	57
unique_1848	32	226	342	ENSP00000358991	211	420	634	5.48e-09	214	51	140	23	57
unique_1848	30	263	342	ENSP00000363702	200	455	531	1.43e-08	269	70	151	48	68
unique_1848	39	223	342	ENSP00000257963	213	413	506	2.59e-06	216	59	111	46	54
unique_1850	1165	1392	1884	ENSP00000494609	390	604	1326	6.04e-13	235	76	132	27	12
unique_1850	1201	1383	1884	ENSP00000494609	1051	1236	1326	1.39e-07	200	56	113	31	12
unique_1850	1165	1392	1884	ENSP00000487081	390	604	860	1.15e-12	235	76	132	27	12
unique_1850	1207	1408	1884	ENSP00000478255	1052	1259	1281	3.90e-11	221	57	132	32	12
unique_1850	1188	1386	1884	ENSP00000478255	387	593	1281	5.75e-10	217	60	129	28	12
unique_1850	1207	1408	1884	ENSP00000265724	1052	1259	1281	3.90e-11	221	57	132	32	12
unique_1850	1188	1386	1884	ENSP00000265724	387	593	1281	5.75e-10	217	60	129	28	12
unique_1850	1192	1356	1884	ENSP00000354995	77	247	679	2.49e-05	183	48	105	30	9
unique_1916	61	841	2057	ENSP00000435932	403	1209	2003	6.64e-30	894	207	487	200	38
unique_1916	61	841	2057	ENSP00000434228	403	1209	2040	7.39e-30	894	207	487	200	38
unique_1926	1388	1664	1671	ENSP00000482642	1003	1250	1295	4.16e-20	281	77	167	37	17
unique_1926	1388	1652	1671	ENSP00000430686	702	944	977	3.44e-19	286	85	137	64	16
unique_1926	1365	1650	1671	ENSP00000357493	1931	2210	2342	5.13e-17	319	82	165	72	17
unique_1926	1388	1655	1671	ENSP00000351995	553	800	886	7.28e-17	282	72	162	48	16
unique_1926	1369	1621	1671	ENSP00000358991	195	463	634	9.13e-14	296	75	151	70	15
unique_1926	1376	1590	1671	ENSP00000377291	222	419	683	1.10e-13	224	62	127	35	13
unique_1926	1390	1591	1671	ENSP00000257963	231	416	506	3.28e-13	226	66	96	64	12
unique_1926	1389	1593	1671	ENSP00000490273	257	445	533	6.60e-13	230	64	100	66	12
unique_1926	1390	1591	1671	ENSP00000363702	227	419	531	1.37e-10	226	65	104	57	12
unique_1938	2698	2753	5381	ENSP00000484862	742	802	821	0.001	61	22	34	5	1
unique_1938	2698	2764	5381	ENSP00000484862	733	805	821	0.002	73	25	42	6	1
unique_1941	576	643	3132	ENSP00000392045	214	292	563	0.002	79	21	47	11	2
unique_1941	580	632	3132	ENSP00000392045	130	192	563	0.006	63	19	34	10	2
unique_1941	1937	1987	3132	ENSP00000366729	39	93	256	0.010	55	17	34	4	2
unique_1944	996	1139	1371	ENSP00000377291	217	363	683	1.20e-11	149	42	100	7	11
unique_1944	996	1139	1371	ENSP00000358991	217	363	634	1.38e-11	149	42	100	7	11
unique_1944	991	1196	1371	ENSP00000363702	203	426	531	1.97e-08	242	63	125	54	15
unique_1944	991	1190	1371	ENSP00000490273	234	443	533	8.50e-08	225	61	124	40	15
unique_1944	1038	1206	1371	ENSP00000357493	1989	2168	2342	2.80e-06	187	45	117	25	12
unique_1944	997	1139	1371	ENSP00000482642	982	1125	1295	3.49e-06	152	42	93	17	10
unique_1944	1066	1190	1371	ENSP00000257963	277	416	506	3.97e-05	147	39	79	29	9
unique_1944	1040	1188	1371	ENSP00000430686	724	884	977	4.31e-05	175	45	90	40	11
unique_1944	214	265	1371	ENSP00000369055	81	131	399	1.12e-04	52	23	28	1	4
unique_1944	997	1187	1371	ENSP00000351995	533	733	886	1.23e-04	209	48	135	26	14
unique_1961	211	1037	1037	ENSP00000349581	86	758	759	2.34e-86	837	228	435	174	80
unique_1961	589	1037	1037	ENSP00000505211	344	750	751	5.41e-57	458	142	256	60	56
unique_1961	215	346	1037	ENSP00000505211	59	157	751	1.27e-08	132	37	62	33	56
unique_1964	88	293	2189	ENSP00000458322	21	206	571	0.001	206	42	144	20	9
unique_1966	547	649	1718	ENSP00000458322	103	210	571	3.15e-04	108	25	78	5	6
unique_1966	1131	1665	1718	ENSP00000435932	1365	1852	2003	0.004	551	126	346	79	31
unique_1966	207	312	1718	ENSP00000312082	599	716	1060	0.005	120	40	64	16	6
unique_1966	207	312	1718	ENSP00000218032	581	698	1042	0.006	120	40	64	16	6
unique_1974	227	282	454	ENSP00000449241	1093	1147	1193	1.39e-04	56	22	33	1	24
unique_1974	229	296	454	ENSP00000449241	1058	1128	1193	8.74e-04	71	25	43	3	24
unique_1974	186	248	454	ENSP00000449241	1085	1147	1193	0.003	65	25	36	4	24
unique_1985	388	562	793	ENSP00000377291	212	364	683	5.65e-09	184	54	90	40	22
unique_1985	388	562	793	ENSP00000358991	212	364	634	5.75e-09	184	54	90	40	22
unique_1985	394	670	793	ENSP00000482642	982	1253	1295	1.78e-08	304	68	177	59	35
unique_1985	394	681	793	ENSP00000357493	1945	2213	2342	3.07e-08	295	73	189	33	36
unique_1985	394	615	793	ENSP00000430686	682	883	977	9.72e-07	232	53	139	40	28
unique_1985	392	700	793	ENSP00000490273	238	500	533	2.50e-05	326	71	175	80	39
unique_1985	392	628	793	ENSP00000351995	531	747	886	4.28e-05	242	53	159	30	30
unique_1985	508	615	793	ENSP00000363702	303	416	531	0.002	123	35	64	24	14
unique_1994	97	157	238	ENSP00000406367	665	722	1339	5.65e-04	61	22	36	3	26
unique_2032	150	191	708	ENSP00000317714	108	147	298	0.004	42	17	23	2	6
unique_2044	311	398	7897	ENSP00000484862	702	805	821	1.30e-04	104	31	57	16	1
unique_2044	261	478	7897	ENSP00000369198	226	413	1018	0.001	226	55	125	46	3
unique_2044	261	478	7897	ENSP00000350152	196	383	988	0.002	226	55	125	46	3
unique_2044	261	478	7897	ENSP00000353421	204	391	996	0.002	226	55	125	46	3
unique_2044	261	478	7897	ENSP00000349015	212	399	1004	0.002	226	55	125	46	3
unique_2087	30	180	301	ENSP00000373539	840	990	2552	1.24e-10	156	43	103	10	70
unique_2087	18	180	301	ENSP00000373539	1430	1592	2552	1.01e-07	169	49	108	12	70
unique_2087	14	113	301	ENSP00000373539	1472	1565	2552	2.95e-07	100	34	60	6	70
unique_2087	68	219	301	ENSP00000373539	1356	1498	2552	8.64e-06	153	41	101	11	70
unique_2087	67	223	301	ENSP00000373539	2013	2155	2552	9.33e-05	158	40	102	16	70
unique_2087	68	133	301	ENSP00000275358	1302	1352	1591	0.001	66	27	24	15	22
unique_2087	107	147	301	ENSP00000331736	143	180	611	0.006	41	16	22	3	14
unique_2087	80	129	301	ENSP00000386147	484	536	1319	0.006	53	19	31	3	17
unique_2087	80	129	301	ENSP00000383276	412	464	1247	0.007	53	19	31	3	17
unique_2175	267	434	1297	ENSP00000439894	569	733	1025	0.005	175	49	109	17	13
unique_2175	267	434	1297	ENSP00000358310	712	876	1168	0.005	175	49	109	17	13
unique_2230	1228	1276	3269	ENSP00000358991	310	361	634	0.004	55	22	24	9	1
unique_2230	1228	1276	3269	ENSP00000377291	310	361	683	0.005	55	22	24	9	1
unique_2232	2136	2253	3156	ENSP00000350152	219	341	988	8.85e-04	128	37	76	15	4
unique_2232	2136	2253	3156	ENSP00000349015	235	357	1004	0.001	128	37	76	15	4
unique_2232	2136	2253	3156	ENSP00000353421	227	349	996	0.001	128	37	76	15	4
unique_2232	2136	2253	3156	ENSP00000369198	249	371	1018	0.001	128	37	76	15	4
unique_2244	172	248	8641	ENSP00000484862	738	816	821	0.001	80	31	45	4	1
unique_2274	7	46	102	ENSP00000411767	411	450	1065	2.33e-04	41	17	22	2	39
unique_2275	108	158	918	ENSP00000411767	405	460	1065	0.004	57	23	27	7	6
unique_2305	519	615	973	ENSP00000369055	235	328	399	0.001	102	33	56	13	10
unique_2308	81	109	364	ENSP00000411767	412	440	1065	3.66e-04	29	15	14	0	8
unique_2311	311	410	1291	ENSP00000430686	735	836	977	1.71e-04	107	30	65	12	8
unique_2311	386	450	1291	ENSP00000490273	358	413	533	0.001	65	18	38	9	5
unique_2311	372	410	1291	ENSP00000351995	645	683	886	0.002	39	13	26	0	3
unique_2313	210	460	598	ENSP00000358991	211	420	634	4.88e-05	255	63	143	49	42
unique_2313	210	460	598	ENSP00000377291	211	420	683	5.39e-05	255	63	143	49	42
unique_2320	778	851	1355	ENSP00000398266	1411	1495	2016	0.001	85	20	54	11	5
unique_2325	286	609	642	ENSP00000424536	81	404	477	2.06e-11	355	82	211	62	50
unique_2325	327	609	642	ENSP00000475405	18	329	402	8.96e-11	327	77	191	59	44
unique_2341	502	651	1744	ENSP00000430686	671	837	977	5.46e-06	170	47	100	23	9
unique_2341	505	782	1744	ENSP00000357493	1937	2233	2342	9.76e-06	322	71	182	69	16
unique_2341	504	654	1744	ENSP00000358991	209	364	634	8.35e-05	158	39	110	9	9
unique_2341	504	654	1744	ENSP00000377291	209	364	683	1.29e-04	158	39	110	9	9
unique_2341	502	764	1744	ENSP00000351995	522	819	886	2.66e-04	301	68	192	41	15
unique_2341	502	651	1744	ENSP00000363702	198	354	531	0.001	170	46	91	33	9
unique_2341	1213	1260	1744	ENSP00000490273	400	459	533	0.003	61	25	22	14	3
unique_2374	194	379	3194	ENSP00000358991	218	420	634	3.30e-13	206	59	124	23	6
unique_2374	194	379	3194	ENSP00000377291	218	420	683	4.56e-13	206	59	124	23	6
unique_2374	181	394	3194	ENSP00000430686	670	902	977	8.35e-11	245	67	135	43	7
unique_2374	193	383	3194	ENSP00000357493	1944	2156	2342	4.08e-09	221	61	122	38	6
unique_2374	194	376	3194	ENSP00000490273	240	440	533	9.95e-09	217	57	110	50	6
unique_2374	194	384	3194	ENSP00000482642	982	1183	1295	1.99e-08	206	54	133	19	6
unique_2374	190	376	3194	ENSP00000257963	209	413	506	5.04e-07	218	58	116	44	6
unique_2380	1	82	270	ENSP00000484862	719	804	821	1.27e-04	86	26	56	4	30
unique_2389	259	402	1707	ENSP00000369055	29	182	399	0.002	161	47	90	24	8
unique_2405	14	208	478	ENSP00000351995	535	734	886	3.45e-12	205	46	144	15	41
unique_2405	56	210	478	ENSP00000357493	1989	2151	2342	1.19e-09	165	42	111	12	32
unique_2405	58	264	478	ENSP00000430686	724	941	977	2.70e-09	225	51	149	25	43
unique_2405	41	259	478	ENSP00000482642	1004	1227	1295	2.87e-09	236	58	149	29	46
unique_2405	53	162	478	ENSP00000377291	254	363	683	5.97e-07	118	36	66	16	23
unique_2405	53	162	478	ENSP00000358991	254	363	634	6.30e-07	118	36	66	16	23
unique_2405	82	208	478	ENSP00000490273	304	441	533	8.11e-07	146	37	82	27	27
unique_2405	82	208	478	ENSP00000257963	277	414	506	0.005	143	35	87	21	27
unique_2407	2	195	296	ENSP00000430686	677	885	977	5.35e-13	215	58	130	27	66
unique_2407	9	195	296	ENSP00000482642	982	1176	1295	2.47e-12	200	54	128	18	63
unique_2407	7	207	296	ENSP00000351995	531	748	886	1.01e-11	219	53	147	19	68
unique_2407	6	241	296	ENSP00000363702	206	463	531	1.74e-11	275	76	143	56	80
unique_2407	8	197	296	ENSP00000377291	217	421	683	1.32e-10	206	53	136	17	64
unique_2407	1	209	296	ENSP00000490273	232	455	533	1.51e-10	236	68	129	39	71
unique_2407	8	197	296	ENSP00000358991	217	421	634	1.70e-10	206	53	136	17	64
unique_2407	9	209	296	ENSP00000357493	1945	2165	2342	1.29e-08	224	58	140	26	68
unique_2407	7	237	296	ENSP00000257963	211	463	506	1.34e-06	269	63	152	54	78
unique_2410	9	249	282	ENSP00000482642	982	1227	1295	3.39e-15	251	61	175	15	85
unique_2410	7	203	282	ENSP00000351995	531	741	886	6.68e-15	212	48	148	16	70
unique_2410	9	195	282	ENSP00000377291	218	416	683	6.53e-14	199	52	135	12	66
unique_2410	9	195	282	ENSP00000358991	218	416	634	7.56e-14	199	52	135	12	66
unique_2410	7	254	282	ENSP00000430686	680	941	977	1.04e-12	264	56	190	18	88
unique_2410	9	197	282	ENSP00000490273	240	441	533	3.70e-11	212	51	128	33	67
unique_2410	1	249	282	ENSP00000357493	1937	2201	2342	1.82e-08	268	54	192	22	88
unique_2410	6	211	282	ENSP00000363702	206	431	531	3.53e-08	237	60	135	42	73
unique_2410	7	197	282	ENSP00000257963	211	414	506	5.43e-08	215	49	131	35	68
unique_2411	130	469	1820	ENSP00000435932	407	673	2003	1.46e-23	348	97	162	89	35
unique_2411	656	943	1820	ENSP00000435932	806	1137	2003	1.33e-10	340	83	197	60	35
unique_2411	130	469	1820	ENSP00000434228	407	673	2040	1.58e-23	348	97	162	89	35
unique_2411	656	943	1820	ENSP00000434228	806	1137	2040	1.40e-10	340	83	197	60	35
unique_2435	406	477	943	ENSP00000432202	53	124	663	8.81e-18	72	30	42	0	8
unique_2440	333	391	1076	ENSP00000411023	130	185	294	2.28e-08	60	26	29	5	15
unique_2440	904	961	1076	ENSP00000411023	130	183	294	5.74e-05	58	22	32	4	15
unique_2440	374	433	1076	ENSP00000411023	130	185	294	2.67e-04	61	22	33	6	15
unique_2440	333	391	1076	ENSP00000414996	130	185	294	2.28e-08	60	26	29	5	15
unique_2440	904	961	1076	ENSP00000414996	130	183	294	5.74e-05	58	22	32	4	15
unique_2440	374	433	1076	ENSP00000414996	130	185	294	2.67e-04	61	22	33	6	15
unique_2440	333	391	1076	ENSP00000415577	130	185	294	2.28e-08	60	26	29	5	15
unique_2440	904	961	1076	ENSP00000415577	130	183	294	5.74e-05	58	22	32	4	15
unique_2440	374	433	1076	ENSP00000415577	130	185	294	2.67e-04	61	22	33	6	15
unique_2440	224	430	1076	ENSP00000373539	2023	2218	2552	2.62e-08	231	71	101	59	36
unique_2440	250	422	1076	ENSP00000373539	823	987	2552	7.85e-08	185	58	95	32	36
unique_2440	261	471	1076	ENSP00000373539	1352	1546	2552	1.60e-07	229	67	110	52	36
unique_2440	290	404	1076	ENSP00000373539	1456	1574	2552	3.27e-07	128	45	61	22	36
unique_2440	292	438	1076	ENSP00000373539	1406	1560	2552	1.27e-04	166	48	88	30	36
unique_2440	860	970	1076	ENSP00000373539	219	329	2552	2.73e-04	116	32	74	10	36
unique_2440	245	389	1076	ENSP00000373539	230	361	2552	0.002	154	46	77	31	36
unique_2440	859	997	1076	ENSP00000373539	848	986	2552	0.005	151	43	84	24	36
unique_2440	291	391	1076	ENSP00000371633	594	667	761	7.05e-05	106	34	35	37	9
unique_2440	876	907	1076	ENSP00000386147	504	537	1319	7.27e-05	34	18	14	2	3
unique_2440	291	391	1076	ENSP00000371636	710	783	877	7.41e-05	106	34	35	37	13
unique_2440	389	433	1076	ENSP00000371636	737	783	877	0.010	48	20	24	4	13
unique_2440	876	907	1076	ENSP00000383276	432	465	1247	7.79e-05	34	18	14	2	3
unique_2440	853	921	1076	ENSP00000263686	173	245	831	0.010	76	23	43	10	6
unique_2441	282	514	607	ENSP00000363702	203	425	531	0.001	253	58	145	50	38
unique_2475	82	191	1489	ENSP00000358490	253	350	352	0.005	110	32	66	12	7
unique_2490	273	367	2965	ENSP00000484862	728	814	821	1.71e-04	95	27	60	8	3
unique_2514	764	886	2519	ENSP00000484862	725	820	821	1.91e-04	126	38	55	33	5
unique_2514	21	131	2519	ENSP00000458322	79	213	571	0.009	136	35	75	26	4
unique_2541	8	300	1405	ENSP00000482642	981	1275	1295	7.31e-20	306	81	201	24	21
unique_2541	5	216	1405	ENSP00000351995	529	756	886	2.46e-14	231	56	153	22	15
unique_2541	8	243	1405	ENSP00000430686	681	934	977	1.56e-13	264	71	155	38	17
unique_2541	1	250	1405	ENSP00000357493	1937	2206	2342	6.34e-12	283	70	167	46	18
unique_2541	1	194	1405	ENSP00000490273	232	440	533	2.21e-11	222	61	120	41	14
unique_2541	9	197	1405	ENSP00000358991	218	420	634	1.29e-09	213	57	122	34	13
unique_2541	9	197	1405	ENSP00000377291	218	420	683	1.80e-09	213	57	122	34	13
unique_2541	4	194	1405	ENSP00000257963	208	413	506	1.97e-09	219	58	120	41	14
unique_2541	1	195	1405	ENSP00000363702	201	417	531	2.56e-08	224	51	137	36	14
unique_2548	399	480	688	ENSP00000435932	1552	1642	2003	0.008	93	34	46	13	12
unique_2557	191	224	817	ENSP00000411767	411	445	1065	0.003	35	16	18	1	8
unique_2557	113	143	817	ENSP00000411767	411	440	1065	0.008	31	16	14	1	8
unique_2561	523	562	1198	ENSP00000411767	411	450	1065	0.008	40	14	26	0	3
unique_2569	301	412	544	ENSP00000434672	48	161	617	5.09e-04	116	33	77	6	21
unique_2570	147	203	221	ENSP00000317997	824	880	1552	6.12e-04	57	18	39	0	26
unique_2573	67	523	1170	ENSP00000435932	359	840	2003	5.30e-30	498	120	321	57	39
unique_2573	67	523	1170	ENSP00000434228	359	840	2040	5.48e-30	498	120	321	57	39
unique_2585	468	872	1113	ENSP00000478255	147	491	1281	1.46e-30	409	113	228	68	48
unique_2585	977	1100	1113	ENSP00000478255	502	623	1281	1.16e-28	125	62	59	4	48
unique_2585	974	1103	1113	ENSP00000478255	1144	1271	1281	4.45e-27	130	61	67	2	48
unique_2585	790	872	1113	ENSP00000478255	1052	1134	1281	5.79e-20	83	43	40	0	48
unique_2585	468	655	1113	ENSP00000478255	788	994	1281	9.17e-06	210	52	133	25	48
unique_2585	468	872	1113	ENSP00000265724	147	491	1281	1.46e-30	409	113	228	68	48
unique_2585	977	1100	1113	ENSP00000265724	502	623	1281	1.16e-28	125	62	59	4	48
unique_2585	974	1103	1113	ENSP00000265724	1144	1271	1281	4.45e-27	130	61	67	2	48
unique_2585	790	872	1113	ENSP00000265724	1052	1134	1281	5.79e-20	83	43	40	0	48
unique_2585	468	655	1113	ENSP00000265724	788	994	1281	9.17e-06	210	52	133	25	48
unique_2585	1007	1103	1113	ENSP00000494609	1177	1272	1326	1.06e-09	97	30	66	1	25
unique_2585	907	1094	1113	ENSP00000494609	445	622	1326	1.61e-08	198	53	115	30	25
unique_2585	804	869	1113	ENSP00000494609	1071	1135	1326	8.84e-06	66	23	42	1	25
unique_2585	791	872	1113	ENSP00000494609	428	496	1326	4.28e-04	82	24	45	13	25
unique_2585	907	1094	1113	ENSP00000487081	445	622	860	1.32e-08	198	53	115	30	24
unique_2585	791	872	1113	ENSP00000487081	428	496	860	4.19e-04	82	24	45	13	24
unique_2585	999	1088	1113	ENSP00000354995	209	300	679	3.94e-08	92	33	57	2	14
unique_2585	783	843	1113	ENSP00000354995	93	156	679	1.21e-05	64	24	37	3	14
unique_2587	211	347	415	ENSP00000398266	547	690	2016	0.004	147	40	94	13	33
unique_2602	110	193	1497	ENSP00000430686	680	766	977	1.30e-04	87	29	55	3	6
unique_2602	130	201	1497	ENSP00000357493	1969	2040	2342	8.71e-04	72	22	50	0	5
unique_2629	85	138	282	ENSP00000421006	124	182	617	5.36e-04	60	24	29	7	19
unique_2629	89	138	282	ENSP00000334952	128	182	1322	0.004	56	23	26	7	18
unique_2644	1016	1108	1381	ENSP00000449241	1057	1148	1193	3.36e-04	99	36	50	13	7
unique_2657	370	805	1559	ENSP00000496238	44	493	600	5.94e-80	460	150	276	34	28
unique_2657	370	805	1559	ENSP00000495900	44	493	600	5.94e-80	460	150	276	34	28
unique_2657	370	805	1559	ENSP00000494136	44	493	600	5.94e-80	460	150	276	34	28
unique_2657	370	805	1559	ENSP00000494778	44	493	600	5.94e-80	460	150	276	34	28
unique_2657	370	821	1559	ENSP00000479597	60	545	621	8.82e-80	494	163	281	50	29
unique_2657	1337	1407	1559	ENSP00000275358	1327	1390	1591	0.001	74	24	37	13	5
unique_2688	1148	1699	2662	ENSP00000434228	1248	1835	2040	1.30e-04	630	167	343	120	22
unique_2688	1184	1721	2662	ENSP00000434228	1407	1930	2040	0.007	571	130	361	80	22
unique_2695	1102	1184	1433	ENSP00000449241	1065	1148	1193	0.004	87	27	53	7	8
unique_2695	1162	1213	1433	ENSP00000449241	1093	1144	1193	0.009	52	19	33	0	8
unique_2718	205	332	1742	ENSP00000430686	689	839	977	3.62e-08	151	36	92	23	7
unique_2718	221	334	1742	ENSP00000482642	1012	1127	1295	3.83e-06	116	28	86	2	7
unique_2718	213	332	1742	ENSP00000358991	237	363	634	1.54e-04	127	35	85	7	7
unique_2718	213	332	1742	ENSP00000377291	237	363	683	1.57e-04	127	35	85	7	7
unique_2718	214	334	1742	ENSP00000351995	553	688	886	2.05e-04	136	30	91	15	7
unique_2718	212	334	1742	ENSP00000357493	1971	2103	2342	5.95e-04	143	37	76	30	7
unique_2718	212	356	1742	ENSP00000257963	231	382	506	0.004	159	38	100	21	8
unique_2726	58	370	2020	ENSP00000377291	204	552	683	8.25e-30	363	110	189	64	15
unique_2726	58	256	2020	ENSP00000358991	204	421	634	6.73e-28	219	77	121	21	10
unique_2726	68	327	2020	ENSP00000357493	1943	2212	2342	1.80e-18	295	86	149	60	13
unique_2726	69	330	2020	ENSP00000482642	981	1241	1295	3.40e-14	277	71	175	31	13
unique_2726	66	254	2020	ENSP00000430686	678	885	977	1.86e-13	213	60	124	29	9
unique_2726	70	254	2020	ENSP00000351995	533	735	886	1.51e-12	210	61	117	32	9
unique_2726	70	252	2020	ENSP00000490273	240	440	533	4.84e-12	203	56	125	22	9
unique_2726	61	252	2020	ENSP00000257963	204	413	506	6.81e-12	214	60	128	26	10
unique_2726	69	254	2020	ENSP00000363702	208	418	531	3.03e-11	213	55	129	29	9
unique_2738	596	665	685	ENSP00000432202	52	124	663	1.16e-12	73	23	47	3	10
unique_2771	246	460	558	ENSP00000257963	206	413	506	2.34e-04	245	60	118	67	39
unique_2771	236	460	558	ENSP00000490273	225	440	533	2.83e-04	244	61	136	47	40
unique_2772	335	405	503	ENSP00000257963	331	413	506	6.39e-04	86	25	43	18	14
unique_2772	295	405	503	ENSP00000490273	317	440	533	0.001	128	33	74	21	22
unique_2809	104	269	323	ENSP00000351995	641	791	886	3.70e-07	168	41	108	19	51
unique_2809	12	213	323	ENSP00000482642	980	1183	1295	1.54e-04	212	50	144	18	63
unique_2809	92	153	323	ENSP00000430686	778	839	977	2.54e-04	65	22	37	6	19
unique_2810	599	1012	2568	ENSP00000435932	1432	1939	2003	0.003	525	135	262	128	16
unique_2810	2368	2522	2568	ENSP00000458322	21	171	571	0.007	162	45	99	18	6
unique_2813	121	516	530	ENSP00000381634	59	477	488	1.01e-06	431	90	294	47	75
unique_2828	752	930	934	ENSP00000357493	2055	2212	2342	5.60e-18	181	58	98	25	31
unique_2828	530	636	934	ENSP00000357493	1938	2042	2342	5.64e-07	113	30	69	14	31
unique_2828	749	932	934	ENSP00000430686	795	949	977	7.07e-17	187	55	97	35	25
unique_2828	581	628	934	ENSP00000430686	720	768	977	7.57e-04	49	19	29	1	25
unique_2828	732	934	934	ENSP00000351995	623	801	886	3.21e-14	206	56	120	30	22
unique_2828	722	934	934	ENSP00000482642	1054	1242	1295	3.35e-14	213	61	128	24	23
unique_2828	733	932	934	ENSP00000490273	317	526	533	3.90e-08	226	58	126	42	32
unique_2828	530	626	934	ENSP00000490273	233	321	533	3.41e-04	101	26	59	16	32
unique_2828	721	862	934	ENSP00000377291	290	421	683	4.96e-08	145	47	82	16	27
unique_2828	522	627	934	ENSP00000377291	201	301	683	6.21e-04	108	30	69	9	27
unique_2828	742	862	934	ENSP00000358991	310	421	634	5.10e-08	123	39	71	13	24
unique_2828	522	627	934	ENSP00000358991	201	301	634	5.37e-04	108	30	69	9	24
unique_2828	743	917	934	ENSP00000363702	297	491	531	7.41e-08	208	52	110	46	19
unique_2828	749	927	934	ENSP00000257963	306	494	506	3.51e-07	205	56	107	42	32
unique_2828	508	628	934	ENSP00000257963	189	296	506	1.34e-05	126	36	67	23	32
unique_2836	1889	1957	3829	ENSP00000369962	312	382	408	0.002	71	27	42	2	2
unique_2848	296	469	1542	ENSP00000430686	720	889	977	6.42e-09	196	54	94	48	11
unique_2848	300	479	1542	ENSP00000482642	1015	1188	1295	3.33e-08	191	55	108	28	12
unique_2848	302	411	1542	ENSP00000358991	254	364	634	6.36e-07	116	33	72	11	7
unique_2848	302	411	1542	ENSP00000377291	254	364	683	8.24e-07	116	33	72	11	7
unique_2848	306	466	1542	ENSP00000357493	1990	2149	2342	1.69e-06	176	42	103	31	10
unique_2848	333	433	1542	ENSP00000363702	276	388	531	3.18e-06	119	39	56	24	7
unique_2848	332	465	1542	ENSP00000490273	305	440	533	8.24e-06	152	45	73	34	9
unique_2848	298	463	1542	ENSP00000257963	238	411	506	4.18e-04	188	53	99	36	11
unique_2870	1466	1560	1598	ENSP00000358490	262	350	352	3.36e-07	101	33	50	18	12
unique_2870	1475	1571	1598	ENSP00000358490	250	350	352	4.59e-06	108	31	59	18	12
unique_2870	1510	1572	1598	ENSP00000358490	270	340	352	2.07e-05	74	25	35	14	12
unique_2870	1524	1580	1598	ENSP00000358490	273	340	352	2.24e-05	68	24	33	11	12
unique_2870	1535	1596	1598	ENSP00000358490	273	337	352	3.16e-05	69	24	34	11	12
unique_2870	1402	1527	1598	ENSP00000358490	234	350	352	0.002	126	31	86	9	12
unique_2870	1459	1569	1598	ENSP00000350152	220	333	988	0.007	114	27	84	3	7
unique_2870	1459	1569	1598	ENSP00000369198	250	363	1018	0.008	114	27	84	3	7
unique_2870	1459	1569	1598	ENSP00000349015	236	349	1004	0.009	114	27	84	3	7
unique_2876	667	1085	1230	ENSP00000442810	61	494	558	4.66e-89	450	195	208	47	34
unique_2889	1	517	525	ENSP00000478255	162	626	1281	2.63e-43	534	148	300	86	98
unique_2889	275	517	525	ENSP00000478255	1031	1271	1281	7.44e-41	247	85	152	10	98
unique_2889	1	517	525	ENSP00000265724	162	626	1281	2.63e-43	534	148	300	86	98
unique_2889	275	517	525	ENSP00000265724	1031	1271	1281	7.44e-41	247	85	152	10	98
unique_2889	276	517	525	ENSP00000494609	1038	1273	1326	1.02e-19	247	67	164	16	46
unique_2889	295	507	525	ENSP00000494609	426	622	1326	6.56e-19	214	63	133	18	46
unique_2889	295	508	525	ENSP00000487081	426	623	860	5.78e-19	215	63	134	18	41
unique_2889	296	500	525	ENSP00000354995	100	299	679	1.22e-08	212	56	137	19	39
unique_2898	50	117	133	ENSP00000247207	289	365	640	0.005	81	26	38	17	51
unique_2917	1223	1297	2121	ENSP00000358490	282	344	352	0.006	75	27	36	12	4
unique_2923	2343	2472	2492	ENSP00000484862	700	815	821	2.09e-04	131	39	76	16	5
unique_2933	159	299	470	ENSP00000432202	53	166	663	3.27e-19	141	50	64	27	30
unique_2942	160	404	975	ENSP00000354995	88	328	679	3.46e-48	252	104	130	18	42
unique_2942	763	925	975	ENSP00000354995	456	619	679	6.77e-16	164	47	116	1	42
unique_2942	149	375	975	ENSP00000487081	413	615	860	1.43e-12	231	62	137	32	23
unique_2942	149	375	975	ENSP00000494609	413	615	1326	1.75e-12	231	62	137	32	23
unique_2942	161	323	975	ENSP00000494609	1054	1208	1326	0.004	176	44	98	34	23
unique_2942	166	369	975	ENSP00000478255	409	610	1281	3.26e-09	218	57	131	30	28
unique_2942	121	390	975	ENSP00000478255	1004	1267	1281	5.47e-08	295	81	158	56	28
unique_2942	166	369	975	ENSP00000265724	409	610	1281	3.26e-09	218	57	131	30	28
unique_2942	121	390	975	ENSP00000265724	1004	1267	1281	5.47e-08	295	81	158	56	28
unique_2978	750	981	1007	ENSP00000430686	681	941	977	2.56e-07	274	65	154	55	23
unique_2978	819	960	1007	ENSP00000482642	1052	1194	1295	4.63e-06	155	46	84	25	14
unique_2978	751	938	1007	ENSP00000257963	213	413	506	4.84e-04	220	54	115	51	19
unique_3046	87	164	240	ENSP00000350152	232	336	988	5.19e-04	105	30	48	27	33
unique_3046	87	164	240	ENSP00000369198	262	366	1018	5.26e-04	105	30	48	27	33
unique_3046	87	164	240	ENSP00000353421	240	344	996	6.05e-04	105	30	48	27	33
unique_3046	87	164	240	ENSP00000349015	248	352	1004	6.11e-04	105	30	48	27	33
unique_3046	90	159	240	ENSP00000453043	627	699	734	0.006	79	26	38	15	29
unique_3048	1424	1498	2396	ENSP00000358490	269	350	352	0.010	84	24	49	11	3
unique_3080	1437	1622	2779	ENSP00000458322	23	199	571	0.002	188	46	129	13	7
unique_3080	1444	1553	2779	ENSP00000458322	116	222	571	0.004	110	28	79	3	7
unique_3100	681	923	993	ENSP00000357493	1937	2199	2342	6.93e-14	275	71	160	44	24
unique_3100	687	872	993	ENSP00000482642	980	1175	1295	1.64e-13	200	58	124	18	19
unique_3100	678	872	993	ENSP00000430686	671	884	977	1.80e-13	214	51	144	19	20
unique_3100	667	871	993	ENSP00000351995	513	733	886	1.20e-11	226	60	140	26	21
unique_3100	681	871	993	ENSP00000490273	232	440	533	2.97e-10	213	60	127	26	19
unique_3100	689	874	993	ENSP00000358991	218	420	634	4.61e-09	205	54	130	21	19
unique_3100	689	874	993	ENSP00000377291	218	420	683	5.57e-09	205	54	130	21	19
unique_3100	688	850	993	ENSP00000257963	212	386	506	3.85e-07	178	47	113	18	16
unique_3100	533	633	993	ENSP00000262186	713	815	1160	4.87e-06	103	27	74	2	20
unique_3100	298	393	993	ENSP00000262186	733	828	1160	3.75e-05	96	26	70	0	20
unique_3100	675	852	993	ENSP00000363702	195	390	531	5.04e-06	209	49	116	44	18
unique_3129	76	284	566	ENSP00000357493	1936	2160	2342	1.41e-14	229	59	146	24	37
unique_3129	76	288	566	ENSP00000351995	524	749	886	1.95e-12	234	62	143	29	38
unique_3129	84	298	566	ENSP00000430686	681	914	977	3.96e-12	242	68	139	35	38
unique_3129	51	271	566	ENSP00000257963	178	411	506	7.83e-09	251	65	139	47	39
unique_3129	71	273	566	ENSP00000490273	226	440	533	7.89e-08	228	52	138	38	36
unique_3129	83	280	566	ENSP00000482642	980	1182	1295	8.45e-08	212	59	130	23	35
unique_3129	85	293	566	ENSP00000377291	218	438	683	1.83e-05	232	55	143	34	37
unique_3129	85	277	566	ENSP00000358991	218	421	634	3.08e-05	215	53	129	33	34
unique_3154	718	897	1157	ENSP00000430686	750	941	977	9.90e-08	199	52	121	26	16
unique_3154	719	892	1157	ENSP00000357493	2017	2201	2342	1.88e-07	191	47	121	23	15
unique_3154	720	844	1157	ENSP00000482642	1054	1182	1295	4.79e-05	132	36	86	10	11
unique_3154	764	838	1157	ENSP00000363702	329	417	531	7.14e-04	92	27	45	20	6
unique_3156	93	244	782	ENSP00000482642	1029	1190	1295	4.31e-04	164	44	106	14	19
unique_3160	81	320	536	ENSP00000357493	1945	2199	2342	1.25e-16	260	72	163	25	45
unique_3160	81	327	536	ENSP00000430686	682	941	977	3.16e-15	267	73	167	27	46
unique_3160	79	297	536	ENSP00000351995	531	764	886	6.82e-14	240	64	149	27	41
unique_3160	79	274	536	ENSP00000482642	980	1182	1295	2.37e-12	207	58	134	15	37
unique_3160	71	265	536	ENSP00000490273	230	438	533	2.56e-12	224	61	119	44	36
unique_3160	81	265	536	ENSP00000257963	213	411	506	8.06e-09	211	55	118	38	35
unique_3160	73	247	536	ENSP00000363702	201	388	531	3.27e-08	202	56	105	41	33
unique_3160	80	288	536	ENSP00000358991	217	441	634	5.68e-07	230	55	149	26	39
unique_3160	80	270	536	ENSP00000377291	217	420	683	6.51e-07	209	50	136	23	36
unique_3160	432	492	536	ENSP00000317997	820	880	1552	0.008	61	17	44	0	11
unique_3209	2280	2388	2576	ENSP00000484862	724	820	821	2.57e-05	109	30	67	12	8
unique_3209	2310	2400	2576	ENSP00000484862	729	820	821	4.69e-05	95	33	55	7	8
unique_3209	1089	1165	2576	ENSP00000484862	724	806	821	1.68e-04	85	29	46	10	8
unique_3209	1090	1161	2576	ENSP00000484862	747	820	821	8.39e-04	76	26	44	6	8
unique_3209	2306	2419	2576	ENSP00000484862	698	820	821	0.003	125	35	77	13	8
unique_3209	1126	1180	2576	ENSP00000350152	256	326	988	0.002	71	25	30	16	2
unique_3209	1126	1180	2576	ENSP00000369198	286	356	1018	0.002	71	25	30	16	2
unique_3209	1126	1180	2576	ENSP00000349015	272	342	1004	0.003	71	25	30	16	2
unique_3209	1126	1180	2576	ENSP00000353421	264	334	996	0.003	71	25	30	16	2
unique_3209	2278	2423	2576	ENSP00000458322	23	180	571	0.004	160	42	102	16	6
unique_3250	5076	5228	7564	ENSP00000350152	220	376	988	0.009	157	36	117	4	2
unique_3256	40	240	575	ENSP00000482642	980	1183	1295	4.04e-08	209	50	146	13	35
unique_3256	38	303	575	ENSP00000351995	529	798	886	2.82e-07	293	68	175	50	46
unique_3256	121	181	575	ENSP00000430686	782	839	977	0.004	61	18	40	3	11
unique_3259	2653	2829	3568	ENSP00000358991	247	418	634	5.33e-08	188	52	109	27	5
unique_3259	2653	2829	3568	ENSP00000377291	247	418	683	5.76e-08	188	52	109	27	5
unique_3259	2726	2881	3568	ENSP00000430686	786	944	977	6.15e-08	169	48	98	23	4
unique_3259	2658	2900	3568	ENSP00000482642	1018	1256	1295	8.24e-08	260	65	157	38	7
unique_3259	2660	2823	3568	ENSP00000351995	571	728	886	1.30e-07	170	46	106	18	5
unique_3259	2728	2824	3568	ENSP00000490273	326	436	533	2.96e-06	115	34	59	22	3
unique_3259	2661	2890	3568	ENSP00000357493	1987	2216	2342	3.03e-06	266	65	129	72	6
unique_3259	2730	2824	3568	ENSP00000257963	301	409	506	1.59e-05	109	33	62	14	3
unique_3259	2740	2824	3568	ENSP00000363702	308	412	531	1.66e-04	115	32	43	40	2
unique_3259	3161	3268	3568	ENSP00000458322	29	147	571	0.007	119	33	75	11	3
unique_3287	1538	1731	2132	ENSP00000482642	982	1182	1295	1.10e-14	207	64	124	19	9
unique_3287	1534	1732	2132	ENSP00000351995	529	742	886	4.55e-14	219	56	138	25	9
unique_3287	1538	1732	2132	ENSP00000357493	1945	2157	2342	8.63e-14	217	60	131	26	9
unique_3287	1537	1728	2132	ENSP00000358991	217	421	634	2.32e-11	214	56	127	31	9
unique_3287	1537	1728	2132	ENSP00000377291	217	421	683	4.85e-11	214	56	127	31	9
unique_3287	1525	1794	2132	ENSP00000490273	227	510	533	9.35e-09	300	78	176	46	13
unique_3287	1533	1742	2132	ENSP00000363702	204	446	531	9.98e-08	255	66	132	57	10
unique_3287	1579	1722	2132	ENSP00000430686	724	881	977	1.07e-07	163	45	94	24	7
unique_3287	1525	1726	2132	ENSP00000257963	200	415	506	2.59e-07	231	61	126	44	9
unique_3287	79	178	2132	ENSP00000317997	818	914	1552	1.39e-05	100	28	69	3	5
unique_3288	18	178	339	ENSP00000373539	1438	1591	2552	1.10e-12	164	56	95	13	72
unique_3288	71	222	339	ENSP00000373539	840	990	2552	2.20e-11	156	46	101	9	72
unique_3288	70	222	339	ENSP00000373539	206	358	2552	5.56e-08	161	52	93	16	72
unique_3288	83	178	339	ENSP00000373539	2067	2160	2552	1.21e-06	99	32	59	8	72
unique_3288	109	262	339	ENSP00000373539	837	981	2552	1.80e-05	158	44	97	17	72
unique_3288	35	134	339	ENSP00000373539	895	989	2552	0.007	102	30	63	9	72
unique_3288	108	223	339	ENSP00000373539	2013	2119	2552	0.009	118	32	73	13	72
unique_3288	143	174	339	ENSP00000383276	824	856	1247	0.007	33	14	18	1	9
unique_3288	143	171	339	ENSP00000383276	191	221	1247	0.009	31	14	15	2	9
unique_3288	143	174	339	ENSP00000386147	896	928	1319	0.008	33	14	18	1	9
unique_3288	143	171	339	ENSP00000386147	263	293	1319	0.009	31	14	15	2	9
unique_3294	150	239	806	ENSP00000482642	1053	1127	1295	1.13e-05	90	26	49	15	11
unique_3322	316	426	6072	ENSP00000484862	723	818	821	1.24e-07	111	36	60	15	2
unique_3322	341	447	6072	ENSP00000484862	725	816	821	1.42e-04	110	37	52	21	2
unique_3322	332	447	6072	ENSP00000350152	191	333	988	3.87e-06	143	41	75	27	2
unique_3322	326	437	6072	ENSP00000350152	221	346	988	5.03e-06	127	39	72	16	2
unique_3322	332	447	6072	ENSP00000369198	221	363	1018	3.93e-06	143	41	75	27	2
unique_3322	326	437	6072	ENSP00000369198	251	376	1018	5.06e-06	127	39	72	16	2
unique_3322	332	447	6072	ENSP00000349015	207	349	1004	4.48e-06	143	41	75	27	2
unique_3322	326	437	6072	ENSP00000349015	237	362	1004	5.77e-06	127	39	72	16	2
unique_3322	332	447	6072	ENSP00000353421	199	341	996	4.71e-06	143	41	75	27	2
unique_3322	326	437	6072	ENSP00000353421	229	354	996	5.96e-06	127	39	72	16	2
unique_3327	424	461	513	ENSP00000300900	203	242	313	1.04e-06	40	21	17	2	7
unique_3363	11	251	385	ENSP00000430686	724	943	977	1.89e-12	249	63	149	37	63
unique_3363	78	248	385	ENSP00000351995	612	790	886	1.22e-10	186	45	119	22	44
unique_3363	3	258	385	ENSP00000357493	1983	2215	2342	3.77e-10	266	63	160	43	66
unique_3363	2	244	385	ENSP00000482642	1016	1227	1295	1.02e-09	253	57	145	51	63
unique_3363	107	188	385	ENSP00000490273	340	440	533	3.07e-09	102	32	49	21	21
unique_3363	81	188	385	ENSP00000257963	286	413	506	8.89e-09	131	40	65	26	28
unique_3363	108	188	385	ENSP00000363702	311	416	531	1.89e-08	106	32	49	25	21
unique_3363	8	187	385	ENSP00000377291	251	416	683	3.15e-06	194	47	105	42	47
unique_3363	90	187	385	ENSP00000358991	309	416	634	3.39e-06	108	30	68	10	25
unique_3372	16	54	265	ENSP00000350152	87	125	988	0.006	39	16	23	0	15
unique_3372	16	54	265	ENSP00000353421	95	133	996	0.006	39	16	23	0	15
unique_3372	16	54	265	ENSP00000349015	103	141	1004	0.006	39	16	23	0	15
unique_3372	16	54	265	ENSP00000369198	117	155	1018	0.006	39	16	23	0	15
unique_3382	3209	3422	4607	ENSP00000458322	28	232	571	1.13e-04	217	45	157	15	5
unique_3390	10	70	228	ENSP00000357145	127	194	322	0.001	68	25	36	7	27
unique_3402	524	709	782	ENSP00000354995	66	248	679	4.00e-12	197	63	109	25	44
unique_3402	214	372	782	ENSP00000354995	107	248	679	1.33e-04	168	44	89	35	44
unique_3402	572	732	782	ENSP00000478255	409	587	1281	9.15e-12	179	57	104	18	51
unique_3402	206	408	782	ENSP00000478255	408	587	1281	1.37e-06	219	53	111	55	51
unique_3402	678	732	782	ENSP00000478255	1176	1232	1281	2.66e-06	57	24	31	2	51
unique_3402	213	443	782	ENSP00000478255	1058	1275	1281	7.45e-06	257	61	131	65	51
unique_3402	572	732	782	ENSP00000265724	409	587	1281	9.15e-12	179	57	104	18	51
unique_3402	206	408	782	ENSP00000265724	408	587	1281	1.37e-06	219	53	111	55	51
unique_3402	678	732	782	ENSP00000265724	1176	1232	1281	2.66e-06	57	24	31	2	51
unique_3402	213	443	782	ENSP00000265724	1058	1275	1281	7.45e-06	257	61	131	65	51
unique_3402	573	717	782	ENSP00000494609	428	574	1326	2.04e-06	159	44	89	26	38
unique_3402	339	413	782	ENSP00000494609	533	597	1326	2.74e-05	75	26	39	10	38
unique_3402	167	240	782	ENSP00000494609	1025	1090	1326	5.87e-04	77	27	36	14	38
unique_3402	573	709	782	ENSP00000487081	428	566	860	2.90e-06	151	43	82	26	27
unique_3402	339	413	782	ENSP00000487081	533	597	860	2.92e-05	75	26	39	10	27
unique_3414	60	163	176	ENSP00000317997	819	924	1552	1.96e-06	107	26	77	4	59
unique_3427	157	290	1063	ENSP00000377291	309	435	683	0.004	139	37	85	17	13
unique_3427	157	279	1063	ENSP00000358991	309	420	634	0.010	124	33	78	13	12
unique_3431	159	321	492	ENSP00000363702	268	445	531	2.77e-12	187	52	102	33	33
unique_3431	170	311	492	ENSP00000430686	750	903	977	4.16e-11	159	39	98	22	29
unique_3431	172	293	492	ENSP00000357493	2018	2149	2342	1.05e-08	135	40	79	16	25
unique_3431	172	308	492	ENSP00000351995	609	750	886	2.08e-08	146	37	96	13	28
unique_3431	161	298	492	ENSP00000257963	268	419	506	1.19e-07	158	43	89	26	28
unique_3431	199	293	492	ENSP00000482642	1081	1175	1295	4.19e-07	101	30	59	12	19
unique_3431	172	316	492	ENSP00000358991	286	439	634	4.99e-07	160	45	94	21	29
unique_3431	172	308	492	ENSP00000377291	286	433	683	5.88e-07	152	43	90	19	28
unique_3431	169	288	492	ENSP00000490273	304	436	533	6.70e-07	139	39	75	25	24
unique_3432	74	224	347	ENSP00000373539	840	990	2552	3.16e-07	157	47	98	12	68
unique_3432	79	224	347	ENSP00000373539	1449	1592	2552	6.45e-07	149	43	98	8	68
unique_3432	28	138	347	ENSP00000373539	1488	1592	2552	8.74e-06	119	39	58	22	68
unique_3432	112	254	347	ENSP00000373539	2055	2188	2552	1.26e-05	150	51	76	23	68
unique_3432	139	263	347	ENSP00000373539	1421	1540	2552	5.21e-05	130	41	74	15	68
unique_3432	122	264	347	ENSP00000373539	846	981	2552	3.49e-04	152	46	81	25	68
unique_3432	170	264	347	ENSP00000373539	791	896	2552	5.15e-04	113	36	52	25	68
unique_3432	33	177	347	ENSP00000373539	217	354	2552	8.07e-04	156	49	78	29	68
unique_3432	28	138	347	ENSP00000373539	885	990	2552	0.009	116	33	68	15	68
unique_3432	26	145	347	ENSP00000371636	697	839	877	1.29e-06	146	42	75	29	46
unique_3432	118	183	347	ENSP00000371636	699	778	877	1.26e-05	80	27	39	14	46
unique_3432	26	145	347	ENSP00000371633	581	723	761	1.34e-06	146	42	75	29	46
unique_3432	118	183	347	ENSP00000371633	583	662	761	1.47e-05	80	27	39	14	46
unique_3432	192	287	347	ENSP00000386147	513	605	1319	2.19e-05	97	29	63	5	36
unique_3432	147	176	347	ENSP00000386147	897	928	1319	0.005	32	15	15	2	36
unique_3432	192	287	347	ENSP00000383276	441	533	1247	2.19e-05	97	29	63	5	36
unique_3432	147	176	347	ENSP00000383276	825	856	1247	0.005	32	15	15	2	36
unique_3432	128	183	347	ENSP00000411023	130	180	294	2.30e-04	56	20	31	5	16
unique_3432	128	183	347	ENSP00000414996	130	180	294	2.30e-04	56	20	31	5	16
unique_3432	128	183	347	ENSP00000415577	130	180	294	2.30e-04	56	20	31	5	16
unique_3433	80	329	400	ENSP00000357493	1939	2200	2342	2.55e-13	271	79	162	30	63
unique_3433	69	283	400	ENSP00000257963	198	425	506	4.94e-13	239	66	138	35	54
unique_3433	77	291	400	ENSP00000430686	673	905	977	7.96e-11	236	55	157	24	54
unique_3433	82	332	400	ENSP00000490273	237	515	533	2.92e-10	289	71	170	48	63
unique_3433	83	278	400	ENSP00000482642	980	1182	1295	2.59e-09	208	50	141	17	49
unique_3433	82	272	400	ENSP00000363702	206	417	531	2.38e-08	221	60	122	39	48
unique_3435	1918	1989	2014	ENSP00000482642	1162	1232	1295	1.24e-04	73	25	45	3	4
unique_3435	1900	1988	2014	ENSP00000357493	2121	2205	2342	1.68e-04	91	28	55	8	4
unique_3435	1900	1998	2014	ENSP00000430686	856	950	977	0.001	100	29	65	6	5
unique_3437	23	239	404	ENSP00000357493	1936	2159	2342	1.76e-15	237	63	141	33	54
unique_3437	23	240	404	ENSP00000351995	524	749	886	1.28e-11	235	58	151	26	54
unique_3437	12	237	404	ENSP00000482642	958	1187	1295	1.76e-10	243	64	149	30	56
unique_3437	31	234	404	ENSP00000430686	681	893	977	1.78e-09	226	52	139	35	50
unique_3437	10	223	404	ENSP00000257963	191	411	506	2.49e-06	238	59	138	41	53
unique_3437	32	181	404	ENSP00000377291	218	362	683	3.25e-05	165	43	87	35	37
unique_3437	32	181	404	ENSP00000358991	218	362	634	3.45e-05	165	43	87	35	37
unique_3437	13	281	404	ENSP00000490273	224	514	533	0.006	316	68	176	72	67
unique_3448	5	44	71	ENSP00000444928	295	336	356	0.010	42	15	25	2	56
unique_3448	5	44	71	ENSP00000351059	327	368	388	0.010	42	15	25	2	56
unique_3449	150	221	3027	ENSP00000358991	268	346	634	0.001	83	30	38	15	2
unique_3449	150	221	3027	ENSP00000377291	268	346	683	0.002	79	26	46	7	2
unique_3466	10	117	1367	ENSP00000312082	567	691	1060	5.22e-06	128	38	67	23	8
unique_3466	10	117	1367	ENSP00000218032	549	673	1042	5.57e-06	128	38	67	23	8
unique_3487	51	249	581	ENSP00000430686	677	890	977	6.03e-18	218	62	133	23	34
unique_3487	54	249	581	ENSP00000482642	980	1181	1295	8.07e-17	210	58	130	22	34
unique_3487	37	240	581	ENSP00000257963	197	411	506	1.10e-14	230	65	124	41	35
unique_3487	17	252	581	ENSP00000357493	1904	2158	2342	7.80e-14	256	65	170	21	41
unique_3487	48	249	581	ENSP00000363702	201	430	531	8.82e-13	240	64	128	48	35
unique_3487	54	240	581	ENSP00000490273	238	438	533	1.45e-12	217	59	112	46	32
unique_3487	45	240	581	ENSP00000351995	520	731	886	1.03e-10	218	53	137	28	34
unique_3487	39	246	581	ENSP00000377291	205	421	683	1.02e-09	231	56	138	37	36
unique_3487	39	246	581	ENSP00000358991	205	421	634	1.03e-09	231	56	138	37	36
unique_3487	448	537	581	ENSP00000317997	801	876	1552	0.001	90	26	50	14	15
unique_3534	650	768	1717	ENSP00000458322	13	142	571	0.004	134	36	79	19	7
unique_3571	575	700	942	ENSP00000432202	1	116	663	3.97e-19	127	45	70	12	13
unique_3614	97	273	542	ENSP00000357493	1977	2156	2342	1.82e-06	189	48	120	21	33
unique_3614	123	289	542	ENSP00000430686	734	907	977	3.15e-05	188	52	101	35	31
unique_3614	68	272	542	ENSP00000482642	980	1180	1295	5.04e-05	224	55	127	42	38
unique_3614	69	267	542	ENSP00000363702	208	417	531	0.003	224	54	131	39	37
unique_3625	72	242	571	ENSP00000381634	1	150	488	1.80e-05	172	43	106	23	30
unique_3661	131	286	493	ENSP00000482642	1082	1230	1295	6.14e-08	158	39	108	11	32
unique_3661	15	283	493	ENSP00000430686	673	936	977	5.79e-06	293	69	171	53	55
unique_3661	99	220	493	ENSP00000490273	303	438	533	2.02e-05	137	32	89	16	25
unique_3661	146	220	493	ENSP00000363702	328	414	531	2.62e-05	87	27	48	12	15
unique_3661	99	220	493	ENSP00000257963	276	411	506	8.73e-05	139	37	82	20	25
unique_3661	138	220	493	ENSP00000351995	650	731	886	0.001	83	21	61	1	17
unique_3662	996	1092	1213	ENSP00000321573	193	287	776	9.32e-07	100	31	61	8	13
unique_3662	645	710	1213	ENSP00000321573	207	275	776	2.65e-06	69	28	38	3	13
unique_3704	461	545	630	ENSP00000363702	325	425	531	1.18e-04	101	29	56	16	13
unique_3704	464	537	630	ENSP00000490273	357	438	533	3.31e-04	82	21	53	8	12
unique_3704	464	537	630	ENSP00000257963	330	411	506	6.10e-04	82	24	50	8	12
unique_3704	411	507	630	ENSP00000377291	277	391	683	0.001	117	32	63	22	15
unique_3704	411	507	630	ENSP00000358991	277	391	634	0.001	117	32	63	22	15
unique_3704	447	543	630	ENSP00000430686	794	894	977	0.002	110	27	61	22	15
unique_3726	383	454	2495	ENSP00000484862	739	818	821	0.002	80	23	49	8	3
unique_3730	14	175	211	ENSP00000449241	407	567	1193	0.003	171	44	108	19	77
unique_3748	8	84	533	ENSP00000398266	1235	1316	2016	4.29e-04	82	28	49	5	14
unique_3750	203	370	456	ENSP00000449241	407	575	1193	8.03e-05	175	44	118	13	37
unique_3759	367	525	540	ENSP00000350699	143	296	313	4.56e-31	159	62	92	5	29
unique_3777	122	378	603	ENSP00000430686	669	942	977	6.36e-15	281	82	168	31	43
unique_3777	134	339	603	ENSP00000357493	1945	2171	2342	1.82e-12	233	62	138	33	34
unique_3777	132	369	603	ENSP00000351995	531	805	886	1.17e-10	283	68	162	53	39
unique_3777	132	324	603	ENSP00000482642	980	1182	1295	1.54e-08	208	54	134	20	32
unique_3777	134	315	603	ENSP00000257963	213	411	506	1.03e-06	210	58	113	39	30
unique_3777	131	315	603	ENSP00000490273	237	438	533	4.75e-06	212	55	120	37	31
unique_3777	449	537	603	ENSP00000317997	798	888	1552	1.67e-05	91	27	62	2	15
unique_3777	130	320	603	ENSP00000358991	214	420	634	2.28e-05	212	53	133	26	32
unique_3777	130	320	603	ENSP00000377291	214	420	683	2.56e-05	212	53	133	26	32
unique_3777	134	400	603	ENSP00000363702	209	529	531	1.39e-04	331	76	181	74	44
unique_3785	1139	1501	2594	ENSP00000435932	1252	1627	2003	8.29e-04	392	100	247	45	14
unique_3829	1042	1288	1476	ENSP00000357493	1945	2205	2342	3.16e-18	267	74	167	26	17
unique_3829	1038	1289	1476	ENSP00000430686	678	941	977	5.06e-17	271	74	171	26	17
unique_3829	1040	1232	1476	ENSP00000482642	980	1176	1295	2.33e-13	204	55	131	18	13
unique_3829	1007	1266	1476	ENSP00000351995	489	782	886	3.46e-13	299	72	183	44	18
unique_3829	1029	1246	1476	ENSP00000490273	227	454	533	1.76e-09	242	58	146	38	15
unique_3829	1029	1246	1476	ENSP00000257963	200	427	506	7.00e-09	242	63	141	38	15
unique_3829	1308	1474	1476	ENSP00000317997	725	881	1552	1.53e-07	170	49	105	16	11
unique_3829	1141	1246	1476	ENSP00000363702	304	433	531	1.39e-04	133	33	70	30	7
unique_3839	658	898	1149	ENSP00000435932	1379	1617	2003	0.002	261	67	152	42	21
unique_3839	658	915	1149	ENSP00000434228	1379	1643	2040	0.008	282	75	166	41	22
unique_3841	18	163	168	ENSP00000317997	752	881	1552	8.92e-08	167	42	67	58	87
unique_3846	153	347	662	ENSP00000402478	47	226	574	6.93e-05	201	44	130	27	29
unique_3878	48	133	205	ENSP00000351995	644	735	886	6.76e-05	93	25	60	8	42
unique_3878	59	132	205	ENSP00000363702	325	417	531	2.08e-04	93	27	47	19	36
unique_3878	62	131	205	ENSP00000257963	330	413	506	2.46e-04	84	27	43	14	34
unique_3878	50	169	205	ENSP00000430686	799	942	977	0.002	146	33	85	28	59
unique_3878	62	126	205	ENSP00000490273	357	435	533	0.002	79	24	41	14	32
unique_3932	151	208	296	ENSP00000317997	561	631	1552	0.005	71	23	35	13	20
unique_3937	197	296	1373	ENSP00000358490	240	350	352	3.07e-05	117	37	57	23	7
unique_3951	190	626	1089	ENSP00000247207	1	401	640	6.44e-33	445	117	276	52	40
unique_3995	291	522	536	ENSP00000432202	2	217	663	1.46e-20	247	76	125	46	43
unique_4004	374	533	555	ENSP00000402478	401	552	574	2.79e-06	165	47	100	18	49
unique_4004	19	132	555	ENSP00000402478	33	149	574	4.29e-05	118	31	82	5	49
unique_4007	19	563	567	ENSP00000402478	33	552	574	1.03e-10	575	136	354	85	96
unique_4018	110	211	216	ENSP00000484862	725	819	821	4.70e-04	105	30	62	13	48
unique_4018	108	196	216	ENSP00000484862	741	819	821	0.001	89	26	53	10	48
unique_4070	327	473	683	ENSP00000373539	833	986	2552	0.006	162	45	94	23	22
unique_4096	1060	1474	1686	ENSP00000435932	1375	1801	2003	1.72e-09	449	126	267	56	35
unique_4096	1004	1462	1686	ENSP00000435932	1375	1863	2003	2.47e-06	504	129	315	60	35
unique_4096	885	1234	1686	ENSP00000435932	1475	1776	2003	1.35e-04	359	85	208	66	35
unique_4096	983	1462	1686	ENSP00000434228	1407	1900	2040	1.66e-05	524	132	318	74	37
unique_4096	838	1217	1686	ENSP00000434228	1578	1921	2040	9.08e-05	394	103	227	64	37
unique_4151	1358	1735	2268	ENSP00000498132	51	399	641	8.27e-21	393	94	240	59	17
unique_4203	61	278	296	ENSP00000275358	1346	1583	1591	4.66e-14	252	72	132	48	80
unique_4203	43	236	296	ENSP00000275358	1391	1587	1591	2.70e-11	199	63	129	7	80
unique_4203	58	276	296	ENSP00000275358	1201	1421	1591	1.87e-07	238	65	137	36	80
unique_4203	172	279	296	ENSP00000275358	1298	1392	1591	1.06e-05	110	33	60	17	80
unique_4203	47	165	296	ENSP00000373539	1934	2076	2552	5.17e-07	146	46	70	30	70
unique_4203	189	277	296	ENSP00000373539	1949	2042	2552	0.001	99	35	49	15	70
unique_4203	61	173	296	ENSP00000283249	479	618	789	1.30e-05	144	49	60	35	38
unique_4203	50	118	296	ENSP00000388694	568	646	802	1.89e-04	79	32	37	10	23
unique_4203	50	118	296	ENSP00000503546	568	646	799	1.90e-04	79	32	37	10	23
unique_4203	50	118	296	ENSP00000503916	568	646	799	1.90e-04	79	32	37	10	23
unique_4203	50	118	296	ENSP00000504205	568	646	799	1.90e-04	79	32	37	10	23
unique_4203	50	118	296	ENSP00000379350	568	646	799	1.90e-04	79	32	37	10	23
unique_4203	143	199	296	ENSP00000430686	123	194	977	2.16e-04	72	22	35	15	32
unique_4203	254	291	296	ENSP00000430686	123	163	977	0.001	41	15	23	3	32
unique_4203	161	267	296	ENSP00000222573	505	614	770	6.18e-04	118	36	63	19	74
unique_4203	48	96	296	ENSP00000222573	559	616	770	0.003	61	22	24	15	74
unique_4203	96	214	296	ENSP00000222573	504	607	770	0.004	129	41	53	35	74
unique_4203	125	199	296	ENSP00000296575	594	666	701	0.003	75	26	47	2	48
unique_4203	40	106	296	ENSP00000296575	602	669	701	0.003	69	26	40	3	48
unique_4287	371	455	540	ENSP00000363702	325	425	531	6.36e-05	101	30	55	16	16
unique_4287	374	447	540	ENSP00000490273	357	438	533	3.43e-04	82	20	54	8	14
unique_4287	374	447	540	ENSP00000257963	330	411	506	6.49e-04	82	23	51	8	14
unique_4287	321	417	540	ENSP00000377291	277	391	683	8.57e-04	117	33	62	22	18
unique_4287	321	417	540	ENSP00000358991	277	391	634	0.001	117	33	62	22	18
unique_4287	357	453	540	ENSP00000430686	794	894	977	0.001	110	26	62	22	18
unique_4296	8	178	201	ENSP00000449241	407	573	1193	9.13e-06	177	46	115	16	85
unique_4366	802	886	974	ENSP00000351995	659	741	886	0.007	86	20	62	4	9
unique_4366	797	942	974	ENSP00000482642	1093	1231	1295	0.009	149	34	102	13	15
unique_4373	81	138	225	ENSP00000218032	123	180	1042	0.006	61	25	30	6	26
unique_4373	81	138	225	ENSP00000312082	141	198	1060	0.006	61	25	30	6	26
unique_4374	165	321	334	ENSP00000373539	204	355	2552	1.38e-05	165	50	94	21	48
unique_4374	163	274	334	ENSP00000373539	1480	1589	2552	2.47e-04	119	34	69	16	48
unique_4374	201	317	334	ENSP00000373539	199	308	2552	4.11e-04	120	37	70	13	48
unique_4437	2488	2666	3001	ENSP00000373539	847	1023	2552	1.07e-13	191	61	104	26	7
unique_4437	2493	2581	3001	ENSP00000373539	2108	2201	2552	2.00e-09	95	35	53	7	7
unique_4437	2454	2545	3001	ENSP00000373539	900	990	2552	3.41e-08	93	33	57	3	7
unique_4437	2489	2645	3001	ENSP00000373539	2026	2164	2552	9.26e-06	159	46	91	22	7
unique_4437	2470	2645	3001	ENSP00000373539	1433	1595	2552	2.37e-05	182	46	111	25	7
unique_4437	2494	2647	3001	ENSP00000373539	1949	2123	2552	5.96e-05	183	46	100	37	7
unique_4437	2476	2547	3001	ENSP00000373539	287	360	2552	3.59e-04	76	27	43	6	7
unique_4437	2489	2639	3001	ENSP00000373539	177	312	2552	0.001	158	45	84	29	7
unique_4437	2481	2528	3001	ENSP00000373539	2139	2189	2552	0.003	52	20	27	5	7
unique_4437	2493	2645	3001	ENSP00000373539	222	361	2552	0.004	161	45	87	29	7
unique_4437	2502	2673	3001	ENSP00000373539	1364	1525	2552	0.004	184	46	104	34	7
unique_4437	2506	2550	3001	ENSP00000371633	621	666	761	3.45e-07	46	22	23	1	3
unique_4437	2602	2646	3001	ENSP00000371633	621	666	761	1.49e-04	47	22	22	3	3
unique_4437	2506	2550	3001	ENSP00000371636	737	782	877	3.46e-07	46	22	23	1	3
unique_4437	2602	2646	3001	ENSP00000371636	737	782	877	1.48e-04	47	22	22	3	3
unique_4437	2499	2537	3001	ENSP00000386147	255	293	1319	4.50e-04	39	16	23	0	1
unique_4437	2503	2538	3001	ENSP00000386147	502	537	1319	6.86e-04	36	16	20	0	1
unique_4437	2499	2537	3001	ENSP00000383276	183	221	1247	4.82e-04	39	16	23	0	1
unique_4437	2503	2538	3001	ENSP00000383276	430	465	1247	7.04e-04	36	16	20	0	1
unique_4456	166	232	562	ENSP00000449241	1081	1147	1193	1.78e-04	67	22	45	0	12
unique_4465	120	230	3905	ENSP00000458322	111	221	571	0.002	111	23	88	0	3
unique_4468	18	554	574	ENSP00000402478	21	555	574	0.0	537	296	239	2	94
unique_4478	154	457	563	ENSP00000482642	896	1186	1295	2.04e-07	330	69	196	65	54
unique_4478	212	535	563	ENSP00000430686	675	960	977	9.53e-06	343	72	195	76	58
unique_4478	219	359	563	ENSP00000358991	218	362	634	1.69e-05	146	40	100	6	25
unique_4478	219	359	563	ENSP00000377291	218	362	683	1.92e-05	146	40	100	6	25
unique_4478	215	418	563	ENSP00000351995	529	745	886	9.59e-05	219	48	154	17	36
unique_4478	202	384	563	ENSP00000257963	196	384	506	3.91e-04	199	52	121	26	33
unique_4478	284	384	563	ENSP00000490273	303	411	533	5.06e-04	111	28	71	12	18
unique_4478	287	446	563	ENSP00000363702	276	419	531	0.010	175	40	89	46	28
unique_4495	110	196	217	ENSP00000449241	926	1012	1193	2.78e-25	87	40	47	0	40
unique_4514	470	674	2227	ENSP00000357493	1945	2168	2342	1.20e-09	229	71	129	29	9
unique_4514	470	674	2227	ENSP00000430686	682	903	977	4.32e-09	229	58	140	31	9
unique_4514	486	670	2227	ENSP00000351995	551	749	886	7.38e-08	203	50	131	22	8
unique_4514	470	672	2227	ENSP00000482642	982	1192	1295	1.61e-07	217	60	137	20	9
unique_4514	460	635	2227	ENSP00000490273	225	413	533	1.66e-07	195	50	120	25	8
unique_4514	459	648	2227	ENSP00000257963	202	400	506	9.54e-06	205	53	131	21	9
unique_4514	2101	2209	2227	ENSP00000317997	818	920	1552	9.31e-05	110	34	68	8	5
unique_4538	669	756	1264	ENSP00000358490	253	350	352	0.008	98	26	62	10	7
unique_4549	660	722	1472	ENSP00000321573	211	275	776	0.002	70	25	33	12	4
unique_4570	925	1028	2564	ENSP00000484862	738	820	821	7.13e-05	106	33	48	25	4
unique_4570	964	1028	2564	ENSP00000484862	737	802	821	8.66e-05	69	29	33	7	4
unique_4570	975	1030	2564	ENSP00000484862	729	786	821	2.60e-04	60	26	28	6	4
unique_4587	175	233	420	ENSP00000350152	268	325	988	0.005	59	23	35	1	14
unique_4587	175	233	420	ENSP00000369198	298	355	1018	0.006	59	23	35	1	14
unique_4587	175	233	420	ENSP00000353421	276	333	996	0.007	59	23	35	1	14
unique_4587	175	233	420	ENSP00000349015	284	341	1004	0.007	59	23	35	1	14
unique_4597	109	316	359	ENSP00000430686	679	911	977	2.43e-15	245	65	131	49	58
unique_4597	110	297	359	ENSP00000363702	207	414	531	1.46e-14	213	61	122	30	52
unique_4597	111	346	359	ENSP00000482642	981	1217	1295	2.15e-14	245	63	165	17	66
unique_4597	112	273	359	ENSP00000377291	218	394	683	2.53e-13	179	46	114	19	45
unique_4597	112	253	359	ENSP00000358991	218	364	634	2.60e-13	149	40	100	9	40
unique_4597	107	297	359	ENSP00000257963	208	411	506	2.08e-11	211	56	128	27	53
unique_4597	112	306	359	ENSP00000351995	533	741	886	1.90e-10	218	51	135	32	54
unique_4597	108	331	359	ENSP00000357493	1941	2177	2342	1.85e-09	253	69	139	45	62
unique_4597	181	327	359	ENSP00000490273	307	480	533	4.66e-09	175	49	97	29	41
unique_4622	64	96	129	ENSP00000454940	273	301	317	0.008	33	17	12	4	26
unique_4643	80	656	666	ENSP00000402478	13	555	574	2.04e-119	578	204	338	36	87
unique_4649	992	1222	1446	ENSP00000354995	99	260	679	4.97e-06	231	58	104	69	21
unique_4649	637	702	1446	ENSP00000354995	199	262	679	0.003	66	22	42	2	21
unique_4649	987	1218	1446	ENSP00000478255	403	570	1281	5.12e-05	233	63	104	66	18
unique_4649	657	688	1446	ENSP00000478255	1176	1207	1281	0.004	32	16	16	0	18
unique_4649	993	1029	1446	ENSP00000478255	1052	1087	1281	0.009	37	16	20	1	18
unique_4649	987	1218	1446	ENSP00000265724	403	570	1281	5.12e-05	233	63	104	66	18
unique_4649	657	688	1446	ENSP00000265724	1176	1207	1281	0.004	32	16	16	0	18
unique_4649	993	1029	1446	ENSP00000265724	1052	1087	1281	0.009	37	16	20	1	18
unique_4649	985	1026	1446	ENSP00000494609	421	460	1326	0.003	42	18	22	2	9
unique_4649	636	716	1446	ENSP00000494609	517	597	1326	0.008	84	26	52	6	9
unique_4649	985	1026	1446	ENSP00000487081	421	460	860	0.003	42	18	22	2	9
unique_4649	636	716	1446	ENSP00000487081	517	597	860	0.008	84	26	52	6	9
unique_4722	453	698	949	ENSP00000430686	671	934	977	3.62e-15	273	67	170	36	26
unique_4722	449	698	949	ENSP00000351995	518	784	886	6.67e-15	267	63	187	17	26
unique_4722	445	698	949	ENSP00000482642	967	1225	1295	1.01e-12	270	68	175	27	27
unique_4722	453	660	949	ENSP00000363702	198	427	531	3.91e-12	238	68	132	38	22
unique_4722	408	649	949	ENSP00000257963	163	413	506	1.99e-09	266	71	156	39	26
unique_4722	451	649	949	ENSP00000490273	227	440	533	2.86e-09	220	53	140	27	21
unique_4722	464	674	949	ENSP00000358991	218	443	634	5.92e-09	228	61	148	19	22
unique_4722	464	668	949	ENSP00000377291	218	437	683	8.71e-09	222	58	145	19	22
unique_4722	456	651	949	ENSP00000357493	1937	2150	2342	4.19e-08	219	54	137	28	21
unique_4775	1426	1548	2791	ENSP00000458322	43	177	571	8.53e-06	135	35	88	12	4
unique_4786	58	206	211	ENSP00000484862	699	819	821	7.26e-04	152	36	82	34	71
unique_4805	1176	1251	2155	ENSP00000458322	22	105	571	0.003	85	25	50	10	4
unique_4805	1189	1262	2155	ENSP00000458322	26	100	571	0.008	77	22	50	5	4
unique_4809	212	379	493	ENSP00000482642	1004	1180	1295	4.50e-09	186	44	115	27	34
unique_4809	240	410	493	ENSP00000351995	586	757	886	9.01e-07	187	43	113	31	35
unique_4809	229	374	493	ENSP00000430686	724	884	977	1.66e-04	168	39	100	29	30
unique_4809	201	374	493	ENSP00000490273	246	450	533	2.81e-04	207	53	119	35	35
unique_4811	117	413	511	ENSP00000482642	888	1198	1295	2.65e-19	315	76	217	22	58
unique_4811	194	439	511	ENSP00000430686	671	934	977	3.70e-19	275	70	165	40	48
unique_4811	205	439	511	ENSP00000357493	1945	2199	2342	1.34e-17	262	68	160	34	46
unique_4811	192	452	511	ENSP00000351995	518	796	886	7.04e-11	282	61	197	24	51
unique_4811	205	394	511	ENSP00000358991	218	421	634	1.44e-09	211	54	129	28	37
unique_4811	205	394	511	ENSP00000377291	218	421	683	1.96e-09	211	54	129	28	37
unique_4811	193	391	511	ENSP00000363702	197	417	531	3.54e-07	235	58	127	50	39
unique_4811	199	369	511	ENSP00000257963	207	386	506	8.82e-07	192	49	110	33	33
unique_4811	274	390	511	ENSP00000490273	304	440	533	4.26e-06	142	40	72	30	23
unique_4834	52	167	260	ENSP00000431461	45	161	190	4.68e-04	120	29	84	7	45
unique_4834	163	207	260	ENSP00000401609	87	135	248	0.007	49	14	31	4	17
unique_4834	163	207	260	ENSP00000404537	87	135	248	0.007	49	14	31	4	17
unique_4834	163	207	260	ENSP00000373126	87	135	248	0.007	49	14	31	4	17
unique_4879	17	184	193	ENSP00000449241	402	562	1193	7.04e-05	177	50	102	25	87
unique_4960	554	653	1909	ENSP00000358991	287	389	634	4.50e-06	107	34	62	11	5
unique_4960	539	653	1909	ENSP00000377291	280	389	683	4.87e-06	120	35	70	15	6
unique_4960	510	631	1909	ENSP00000482642	1005	1127	1295	1.97e-05	123	30	92	1	6
unique_4960	539	629	1909	ENSP00000430686	746	839	977	2.19e-04	94	26	65	3	5
unique_4960	598	632	1909	ENSP00000363702	325	359	531	3.53e-04	35	15	20	0	2
unique_4960	602	631	1909	ENSP00000490273	358	387	533	6.48e-04	30	16	14	0	2
unique_4960	576	631	1909	ENSP00000351995	633	688	886	0.002	56	14	42	0	3
unique_4960	553	628	1909	ENSP00000257963	260	357	506	0.006	103	28	43	32	4
unique_4973	12	109	238	ENSP00000484862	711	808	821	0.007	105	33	58	14	41
unique_4974	492	661	770	ENSP00000449241	406	572	1193	3.83e-09	176	49	112	15	22
unique_4988	1019	1198	1670	ENSP00000361027	477	685	1085	0.004	214	54	121	39	11
unique_4990	103	148	235	ENSP00000367432	280	321	412	0.008	46	13	29	4	20
unique_4990	103	148	235	ENSP00000367433	280	321	412	0.008	46	13	29	4	20
unique_4991	273	408	552	ENSP00000257963	331	492	506	4.22e-07	167	41	90	36	25
unique_4991	262	351	552	ENSP00000490273	339	441	533	5.86e-05	108	29	56	23	16
unique_4991	273	353	552	ENSP00000363702	329	418	531	0.002	93	25	53	15	15
unique_4991	253	388	552	ENSP00000482642	1078	1235	1295	0.008	160	35	99	26	25
unique_5025	295	715	1029	ENSP00000479597	98	499	621	7.69e-11	425	88	310	27	41
unique_5025	295	751	1029	ENSP00000496238	82	515	600	8.66e-10	468	88	335	45	44
unique_5025	295	751	1029	ENSP00000495900	82	515	600	8.66e-10	468	88	335	45	44
unique_5025	295	751	1029	ENSP00000494136	82	515	600	8.66e-10	468	88	335	45	44
unique_5025	295	751	1029	ENSP00000494778	82	515	600	8.66e-10	468	88	335	45	44
unique_5044	964	1091	2594	ENSP00000458322	29	154	571	1.67e-05	128	30	96	2	5
unique_5044	954	1074	2594	ENSP00000458322	63	207	571	5.42e-04	145	32	89	24	5
unique_5053	298	482	2666	ENSP00000458322	15	204	571	1.07e-04	196	45	134	17	7
unique_5058	166	455	681	ENSP00000357493	1909	2199	2342	1.55e-16	306	81	194	31	43
unique_5058	219	462	681	ENSP00000430686	682	941	977	9.39e-13	267	73	164	30	36
unique_5058	207	460	681	ENSP00000351995	521	789	886	2.88e-12	275	65	183	27	37
unique_5058	219	455	681	ENSP00000482642	982	1225	1295	6.53e-10	251	59	171	21	35
unique_5058	556	655	681	ENSP00000317997	820	925	1552	5.23e-08	106	26	74	6	15
unique_5058	588	656	681	ENSP00000317997	816	882	1552	0.001	69	20	47	2	15
unique_5058	219	400	681	ENSP00000490273	240	438	533	3.69e-06	212	58	111	43	27
unique_5058	219	400	681	ENSP00000363702	209	414	531	1.36e-04	214	53	121	40	27
unique_5058	219	382	681	ENSP00000257963	213	386	506	5.10e-04	187	50	101	36	24
unique_5063	125	161	384	ENSP00000357493	1731	1767	2342	0.009	37	15	22	0	10
unique_5078	59	311	374	ENSP00000424536	66	295	477	3.31e-06	256	57	170	29	68
unique_5079	156	248	652	ENSP00000402478	47	143	574	2.14e-08	97	30	63	4	14
unique_5086	234	323	608	ENSP00000373539	1520	1604	2552	0.001	96	28	51	17	15
unique_5089	30	115	296	ENSP00000313419	300	382	558	4.77e-04	86	26	57	3	29
unique_5130	90	374	475	ENSP00000435932	391	673	2003	2.59e-31	289	82	197	10	60
unique_5130	90	374	475	ENSP00000434228	391	673	2040	3.68e-31	289	82	197	10	60
unique_5151	276	363	1151	ENSP00000350152	252	334	988	0.006	88	27	56	5	8
unique_5151	276	363	1151	ENSP00000369198	282	364	1018	0.007	88	27	56	5	8
unique_5151	276	363	1151	ENSP00000353421	260	342	996	0.008	88	27	56	5	8
unique_5151	276	363	1151	ENSP00000349015	268	350	1004	0.008	88	27	56	5	8
unique_5168	248	428	893	ENSP00000308321	78	228	417	3.90e-08	185	43	104	38	20
unique_5172	1171	1436	2811	ENSP00000482642	981	1251	1295	1.12e-18	280	77	180	23	9
unique_5172	1158	1408	2811	ENSP00000430686	668	934	977	4.25e-10	284	70	164	50	9
unique_5172	1172	1363	2811	ENSP00000358991	218	421	634	3.52e-08	208	50	138	20	7
unique_5172	1172	1363	2811	ENSP00000377291	218	421	683	4.86e-08	208	50	138	20	7
unique_5172	1172	1374	2811	ENSP00000351995	533	749	886	6.13e-08	222	50	148	24	7
unique_5172	1171	1414	2811	ENSP00000357493	1944	2205	2342	8.92e-08	278	68	160	50	9
unique_5172	1172	1359	2811	ENSP00000490273	240	440	533	1.29e-05	214	57	118	39	7
unique_5172	1171	1359	2811	ENSP00000257963	212	413	506	7.54e-05	217	55	119	43	7
unique_5172	1155	1462	2811	ENSP00000363702	200	514	531	2.14e-04	342	72	209	61	11
unique_5210	7	197	350	ENSP00000430686	680	884	977	5.10e-12	210	60	126	24	55
unique_5210	9	296	350	ENSP00000490273	240	529	533	4.53e-11	321	83	174	64	82
unique_5210	1	166	350	ENSP00000377291	211	380	683	9.18e-11	175	48	113	14	47
unique_5210	1	149	350	ENSP00000358991	211	363	634	9.31e-11	158	46	98	14	43
unique_5210	8	216	350	ENSP00000357493	1944	2169	2342	3.69e-10	237	63	135	39	60
unique_5210	7	196	350	ENSP00000257963	211	413	506	1.71e-08	212	55	126	31	54
unique_5210	6	283	350	ENSP00000363702	206	497	531	5.41e-07	314	85	171	58	79
unique_5210	8	197	350	ENSP00000482642	981	1175	1295	5.99e-07	208	51	126	31	54
unique_5210	9	205	350	ENSP00000351995	533	743	886	3.19e-04	224	51	133	40	56
unique_5266	1652	1710	2130	ENSP00000490273	360	422	533	2.25e-05	63	24	35	4	3
unique_5266	1641	1678	2130	ENSP00000358991	325	364	634	5.57e-05	40	18	20	2	2
unique_5266	1641	1678	2130	ENSP00000377291	325	364	683	6.21e-05	40	18	20	2	2
unique_5266	1652	1701	2130	ENSP00000363702	331	388	531	6.97e-05	58	22	28	8	2
unique_5266	1641	1677	2130	ENSP00000430686	803	839	977	1.83e-04	37	15	22	0	2
unique_5266	1629	1686	2130	ENSP00000482642	1075	1133	1295	2.25e-04	60	18	39	3	3
unique_5266	1624	1677	2130	ENSP00000351995	633	686	886	2.94e-04	54	17	37	0	3
unique_5266	1652	1714	2130	ENSP00000257963	333	399	506	4.25e-04	70	21	39	10	3
unique_5266	1644	1701	2130	ENSP00000357493	2063	2127	2342	7.77e-04	67	23	33	11	3
unique_5285	53	423	811	ENSP00000354995	36	361	679	1.04e-46	372	119	206	47	77
unique_5285	498	748	811	ENSP00000354995	364	614	679	1.82e-10	259	64	179	16	77
unique_5285	138	349	811	ENSP00000478255	402	611	1281	3.87e-16	220	65	137	18	26
unique_5285	138	333	811	ENSP00000478255	1045	1236	1281	1.75e-15	201	62	125	14	26
unique_5285	138	349	811	ENSP00000265724	402	611	1281	3.87e-16	220	65	137	18	26
unique_5285	138	333	811	ENSP00000265724	1045	1236	1281	1.75e-15	201	62	125	14	26
unique_5285	145	378	811	ENSP00000494609	427	639	1326	2.27e-07	237	50	160	27	29
unique_5285	145	378	811	ENSP00000487081	427	639	860	3.87e-07	242	50	155	37	29
unique_5305	137	368	547	ENSP00000482642	966	1176	1295	2.53e-12	242	66	135	41	42
unique_5305	142	307	547	ENSP00000351995	523	704	886	5.73e-12	182	43	123	16	30
unique_5305	142	369	547	ENSP00000357493	1937	2151	2342	4.53e-10	250	64	129	57	42
unique_5305	77	369	547	ENSP00000430686	626	886	977	2.48e-07	313	71	170	72	54
unique_5305	142	388	547	ENSP00000363702	201	428	531	8.50e-06	271	65	139	67	45
unique_5305	150	366	547	ENSP00000490273	240	440	533	1.27e-04	232	56	130	46	40
unique_5305	150	304	547	ENSP00000358991	218	374	634	0.001	161	37	114	10	28
unique_5305	150	304	547	ENSP00000377291	218	374	683	0.002	161	37	114	10	28
unique_5312	8	273	289	ENSP00000484113	4	270	273	2.27e-95	268	137	128	3	92
unique_5312	8	273	289	ENSP00000426433	4	270	273	2.27e-95	268	137	128	3	92
unique_5318	142	282	332	ENSP00000357086	11	124	435	0.008	141	32	82	27	42
unique_5368	511	621	1634	ENSP00000222573	564	680	770	0.004	117	29	82	6	7
unique_5379	541	645	2074	ENSP00000484862	712	820	821	1.97e-05	110	40	64	6	6
unique_5379	513	629	2074	ENSP00000484862	703	819	821	0.005	122	42	70	10	6
unique_5379	866	994	2074	ENSP00000350152	219	340	988	0.004	137	44	70	23	6
unique_5379	866	994	2074	ENSP00000369198	249	370	1018	0.004	137	44	70	23	6
unique_5379	866	994	2074	ENSP00000349015	235	356	1004	0.005	137	44	70	23	6
unique_5379	866	994	2074	ENSP00000353421	227	348	996	0.006	137	44	70	23	6
unique_5389	195	280	282	ENSP00000317714	205	291	298	1.15e-04	87	23	63	1	30
unique_5395	75	264	368	ENSP00000218032	530	746	1042	8.93e-13	222	67	118	37	65
unique_5395	93	249	368	ENSP00000218032	283	437	1042	2.41e-04	173	45	94	34	65
unique_5395	76	313	368	ENSP00000218032	126	430	1042	0.003	325	81	137	107	65
unique_5395	75	264	368	ENSP00000312082	548	764	1060	1.07e-12	222	67	118	37	65
unique_5395	93	249	368	ENSP00000312082	301	455	1060	2.59e-04	173	45	94	34	65
unique_5395	76	313	368	ENSP00000312082	144	448	1060	0.004	325	81	137	107	65
unique_5395	142	317	368	ENSP00000312535	49	240	636	3.11e-10	192	57	119	16	48
unique_5395	144	327	368	ENSP00000406367	87	260	1339	8.95e-05	193	51	114	28	50
unique_5395	187	313	368	ENSP00000441219	93	270	421	0.003	179	42	84	53	35
unique_5398	3713	3796	4195	ENSP00000484862	729	811	821	8.92e-04	85	26	56	3	2
unique_5401	40	245	392	ENSP00000482642	970	1175	1295	1.15e-13	223	63	126	34	53
unique_5401	48	244	392	ENSP00000351995	529	733	886	4.06e-11	210	49	143	18	50
unique_5401	33	265	392	ENSP00000430686	656	905	977	1.45e-10	263	69	151	43	59
unique_5401	51	260	392	ENSP00000357493	1944	2165	2342	1.70e-09	237	56	139	42	54
unique_5401	52	248	392	ENSP00000358991	218	421	634	1.22e-05	220	54	127	39	50
unique_5401	52	248	392	ENSP00000377291	218	421	683	1.65e-05	217	52	132	33	50
unique_5401	51	244	392	ENSP00000257963	212	413	506	0.004	218	48	130	40	49
unique_5412	740	958	4624	ENSP00000350152	227	453	988	0.001	231	54	161	16	5
unique_5412	740	958	4624	ENSP00000349015	243	469	1004	0.001	231	54	161	16	5
unique_5412	740	958	4624	ENSP00000353421	235	461	996	0.001	231	54	161	16	5
unique_5412	740	958	4624	ENSP00000369198	257	483	1018	0.001	231	54	161	16	5
unique_5413	392	589	639	ENSP00000351995	559	793	886	1.41e-05	238	57	138	43	31
unique_5413	480	543	639	ENSP00000257963	330	407	506	0.002	79	25	38	16	10
unique_5417	179	332	665	ENSP00000430686	673	838	977	1.07e-08	169	49	102	18	23
unique_5417	189	349	665	ENSP00000482642	983	1142	1295	2.19e-08	169	51	101	17	24
unique_5417	189	419	665	ENSP00000357493	1946	2156	2342	3.61e-08	248	66	128	54	35
unique_5417	178	471	665	ENSP00000257963	203	487	506	3.12e-05	329	75	175	79	44
unique_5417	184	428	665	ENSP00000351995	529	748	886	4.03e-05	259	56	150	53	37
unique_5417	480	628	665	ENSP00000317997	716	882	1552	0.001	167	34	115	18	22
unique_5450	230	404	431	ENSP00000449241	407	574	1193	2.87e-09	183	43	117	23	41
unique_5460	526	796	797	ENSP00000478255	410	645	1281	7.51e-23	271	75	161	35	61
unique_5460	510	780	797	ENSP00000478255	1037	1274	1281	7.70e-23	272	79	158	35	61
unique_5460	163	359	797	ENSP00000478255	146	341	1281	4.29e-08	205	52	136	17	61
unique_5460	526	796	797	ENSP00000265724	410	645	1281	7.51e-23	271	75	161	35	61
unique_5460	510	780	797	ENSP00000265724	1037	1274	1281	7.70e-23	272	79	158	35	61
unique_5460	163	359	797	ENSP00000265724	146	341	1281	4.29e-08	205	52	136	17	61
unique_5460	505	778	797	ENSP00000487081	404	632	860	2.62e-14	278	65	160	53	34
unique_5460	505	778	797	ENSP00000494609	404	632	1326	3.42e-14	278	65	160	53	35
unique_5460	505	784	797	ENSP00000494609	1037	1277	1326	4.95e-10	280	66	175	39	35
unique_5460	521	767	797	ENSP00000354995	96	305	679	1.09e-06	250	61	146	43	31
unique_5466	703	794	810	ENSP00000484862	719	820	821	4.49e-04	102	37	55	10	12
unique_5466	719	798	810	ENSP00000484862	729	806	821	0.002	86	34	38	14	12
unique_5482	190	707	1036	ENSP00000479597	30	503	621	1.55e-58	530	161	301	68	50
unique_5482	220	707	1036	ENSP00000496238	47	479	600	9.32e-56	496	148	277	71	47
unique_5482	220	707	1036	ENSP00000495900	47	479	600	9.32e-56	496	148	277	71	47
unique_5482	220	707	1036	ENSP00000494136	47	479	600	9.32e-56	496	148	277	71	47
unique_5482	220	707	1036	ENSP00000494778	47	479	600	9.32e-56	496	148	277	71	47
unique_5487	314	350	1113	ENSP00000411767	403	442	1065	3.09e-04	40	19	18	3	11
unique_5487	355	441	1113	ENSP00000411767	411	492	1065	0.001	92	28	49	15	11
unique_5488	8	114	115	ENSP00000482779	11	114	116	1.01e-12	107	32	72	3	93
unique_5518	1451	1571	4500	ENSP00000351995	609	733	886	4.45e-12	125	35	86	4	3
unique_5518	1399	1574	4500	ENSP00000430686	709	886	977	1.16e-07	189	47	118	24	4
unique_5518	1426	1572	4500	ENSP00000482642	1028	1175	1295	1.29e-07	154	35	106	13	3
unique_5518	1451	1592	4500	ENSP00000357493	2018	2170	2342	3.67e-07	153	39	103	11	3
unique_5518	1451	1593	4500	ENSP00000363702	277	439	531	9.45e-07	171	49	86	36	3
unique_5518	1441	1571	4500	ENSP00000490273	301	440	533	2.83e-04	150	40	81	29	3
unique_5518	1390	1576	4500	ENSP00000377291	235	422	683	0.001	201	47	127	27	4
unique_5518	1390	1576	4500	ENSP00000358991	235	422	634	0.001	201	47	127	27	4
unique_5521	144	450	710	ENSP00000357493	1880	2171	2342	5.16e-13	328	76	195	57	43
unique_5521	243	426	710	ENSP00000490273	238	438	533	7.46e-12	214	61	110	43	26
unique_5521	241	451	710	ENSP00000351995	529	757	886	1.46e-11	233	64	143	26	30
unique_5521	200	451	710	ENSP00000430686	631	907	977	1.18e-08	281	74	174	33	35
unique_5521	245	487	710	ENSP00000363702	209	497	531	1.35e-08	299	72	161	66	34
unique_5521	240	409	710	ENSP00000257963	208	387	506	4.93e-07	196	55	99	42	24
unique_5521	243	435	710	ENSP00000482642	980	1182	1295	1.05e-06	212	51	133	28	27
unique_5521	236	431	710	ENSP00000358991	209	420	634	2.19e-06	216	60	132	24	28
unique_5521	236	431	710	ENSP00000377291	209	420	683	2.73e-06	216	60	132	24	28
unique_5521	557	674	710	ENSP00000317997	798	925	1552	4.84e-06	128	35	83	10	17
unique_5538	2107	2351	2461	ENSP00000358991	233	421	634	1.64e-06	252	60	122	70	10
unique_5538	2107	2351	2461	ENSP00000377291	233	421	683	2.33e-06	252	60	122	70	10
unique_5538	2141	2215	2461	ENSP00000430686	734	824	977	3.15e-05	92	29	45	18	3
unique_5538	2139	2215	2461	ENSP00000490273	283	370	533	6.99e-05	89	30	46	13	3
unique_5538	2139	2215	2461	ENSP00000257963	256	343	506	5.82e-04	89	31	45	13	3
unique_5550	77	106	1105	ENSP00000411767	411	440	1065	3.57e-05	30	17	13	0	3
unique_5551	1791	1912	3956	ENSP00000363702	331	424	531	1.25e-04	132	34	50	48	3
unique_5551	1786	1844	3956	ENSP00000257963	328	392	506	5.50e-04	65	22	37	6	1
unique_5551	1786	1837	3956	ENSP00000490273	355	412	533	0.002	58	21	31	6	1
unique_5559	132	296	774	ENSP00000358991	218	381	634	1.39e-08	172	48	109	15	21
unique_5559	132	296	774	ENSP00000377291	218	381	683	1.85e-08	172	48	109	15	21
unique_5559	95	272	774	ENSP00000351995	509	686	886	4.64e-05	196	47	113	36	23
unique_5559	94	272	774	ENSP00000482642	944	1125	1295	5.19e-05	185	31	145	9	23
unique_5559	131	289	774	ENSP00000430686	681	855	977	1.86e-04	177	39	118	20	21
unique_5559	122	271	774	ENSP00000257963	203	357	506	3.98e-04	161	39	105	17	19
unique_5569	101	359	1598	ENSP00000357493	1945	2201	2342	2.26e-12	278	76	162	40	16
unique_5569	99	359	1598	ENSP00000351995	531	786	886	7.21e-11	284	72	161	51	16
unique_5569	67	311	1598	ENSP00000358991	183	421	634	5.47e-09	265	61	158	46	15
unique_5569	92	324	1598	ENSP00000363702	200	433	531	1.50e-08	255	65	147	43	15
unique_5569	67	311	1598	ENSP00000377291	183	421	683	1.53e-08	265	61	158	46	15
unique_5569	99	359	1598	ENSP00000482642	980	1227	1295	3.14e-08	270	67	172	31	16
unique_5569	94	307	1598	ENSP00000490273	233	440	533	1.21e-07	233	63	126	44	13
unique_5569	101	364	1598	ENSP00000430686	682	941	977	1.68e-07	274	70	180	24	17
unique_5569	101	307	1598	ENSP00000257963	213	413	506	3.80e-05	225	59	124	42	13
unique_5585	55	503	1512	ENSP00000435932	379	841	2003	1.54e-33	491	130	291	70	30
unique_5585	55	503	1512	ENSP00000434228	379	841	2040	1.66e-33	506	133	273	100	30
unique_5589	243	331	903	ENSP00000484862	725	820	821	0.001	99	41	45	13	13
unique_5589	215	315	903	ENSP00000484862	717	820	821	0.001	115	43	47	25	13
unique_5589	215	335	903	ENSP00000350152	203	332	988	0.001	136	46	69	21	13
unique_5589	215	335	903	ENSP00000349015	219	348	1004	0.001	136	46	69	21	13
unique_5589	215	335	903	ENSP00000369198	233	362	1018	0.001	136	46	69	21	13
unique_5589	215	335	903	ENSP00000353421	211	340	996	0.002	136	46	69	21	13
unique_5675	2243	2486	2486	ENSP00000430686	718	966	977	1.69e-20	257	81	155	21	10
unique_5675	2257	2466	2486	ENSP00000351995	585	796	886	2.32e-17	218	64	140	14	8
unique_5675	2247	2481	2486	ENSP00000357493	1991	2226	2342	1.66e-14	249	70	152	27	9
unique_5675	2257	2475	2486	ENSP00000482642	1034	1250	1295	1.67e-14	228	69	139	20	9
unique_5675	2257	2411	2486	ENSP00000377291	268	425	683	1.27e-09	166	50	97	19	6
unique_5675	2257	2411	2486	ENSP00000358991	268	425	634	1.28e-09	166	50	97	19	6
unique_5675	2312	2411	2486	ENSP00000490273	331	452	533	1.16e-05	122	37	63	22	4
unique_5675	2312	2402	2486	ENSP00000257963	304	412	506	3.77e-05	110	32	58	20	4
unique_5709	206	453	1162	ENSP00000354995	98	339	679	2.20e-48	250	98	142	10	41
unique_5709	929	1159	1162	ENSP00000354995	449	675	679	1.82e-16	233	61	164	8	41
unique_5709	211	414	1162	ENSP00000494609	430	615	1326	7.27e-16	213	66	111	36	22
unique_5709	160	416	1162	ENSP00000494609	991	1258	1326	0.009	292	63	170	59	22
unique_5709	211	418	1162	ENSP00000487081	430	619	860	8.74e-16	217	66	115	36	18
unique_5709	207	420	1162	ENSP00000478255	408	616	1281	8.92e-14	224	71	128	25	19
unique_5709	208	430	1162	ENSP00000478255	1052	1275	1281	2.85e-10	233	60	154	19	19
unique_5709	207	420	1162	ENSP00000265724	408	616	1281	8.92e-14	224	71	128	25	19
unique_5709	208	430	1162	ENSP00000265724	1052	1275	1281	2.85e-10	233	60	154	19	19
unique_5710	15	246	332	ENSP00000430686	682	924	977	3.04e-11	261	66	148	47	70
unique_5710	4	211	332	ENSP00000490273	229	440	533	1.28e-07	230	53	137	40	63
unique_5710	15	214	332	ENSP00000357493	1945	2151	2342	3.59e-07	218	58	131	29	60
unique_5710	13	246	332	ENSP00000482642	980	1215	1295	9.77e-07	256	57	157	42	70
unique_5710	109	213	332	ENSP00000363702	294	418	531	1.70e-06	128	36	66	26	32
unique_5710	99	211	332	ENSP00000257963	287	413	506	0.001	131	35	74	22	34
unique_5737	716	885	5010	ENSP00000458322	69	222	571	0.004	172	36	116	20	3
unique_5740	455	636	1304	ENSP00000377291	187	363	683	1.12e-11	192	53	114	25	14
unique_5740	455	636	1304	ENSP00000358991	187	363	634	1.38e-11	192	53	114	25	14
unique_5740	479	647	1304	ENSP00000430686	678	850	977	1.88e-08	184	37	121	26	13
unique_5740	483	636	1304	ENSP00000482642	982	1125	1295	3.30e-08	154	31	113	10	12
unique_5740	483	642	1304	ENSP00000363702	209	362	531	9.91e-08	171	46	97	28	12
unique_5740	461	636	1304	ENSP00000351995	506	686	886	6.16e-05	193	44	120	29	13
unique_5740	482	635	1304	ENSP00000490273	239	384	533	0.002	169	36	95	38	12
unique_5740	478	635	1304	ENSP00000257963	208	357	506	0.002	168	38	102	28	12
unique_5746	1697	1842	2788	ENSP00000458322	86	224	571	0.005	154	38	93	23	5
unique_5779	308	462	945	ENSP00000361027	504	658	1085	1.29e-05	166	49	95	22	16
unique_5782	8	97	154	ENSP00000484862	729	820	821	1.92e-04	97	27	58	12	58
unique_5801	8	256	294	ENSP00000430686	681	941	977	2.54e-15	266	62	182	22	85
unique_5801	8	255	294	ENSP00000357493	1944	2205	2342	3.24e-14	268	66	176	26	84
unique_5801	7	251	294	ENSP00000482642	980	1227	1295	1.05e-11	254	60	179	15	83
unique_5801	7	268	294	ENSP00000351995	531	810	886	1.17e-10	284	63	195	26	89
unique_5801	6	257	294	ENSP00000490273	237	494	533	1.63e-08	280	70	160	50	86
unique_5801	9	198	294	ENSP00000358991	218	416	634	2.55e-08	208	52	129	27	65
unique_5801	9	198	294	ENSP00000377291	218	416	683	2.57e-08	202	48	139	15	65
unique_5801	4	199	294	ENSP00000363702	204	416	531	7.57e-05	228	54	127	47	67
unique_5801	8	240	294	ENSP00000257963	212	449	506	7.80e-05	264	60	147	57	79
unique_5814	64	455	704	ENSP00000491215	288	675	826	4.20e-60	400	135	245	20	56
unique_5815	1558	1655	1938	ENSP00000359285	373	477	628	6.76e-05	109	34	60	15	5
unique_5820	97	190	500	ENSP00000449241	943	1042	1193	2.12e-15	101	37	56	8	19
unique_5838	73	335	336	ENSP00000317714	40	296	298	1.90e-23	265	68	187	10	78
unique_5841	903	1255	2083	ENSP00000435932	1246	1607	2003	2.11e-04	378	102	235	41	17
unique_5841	903	1238	2083	ENSP00000434228	1246	1581	2040	0.007	352	96	224	32	16
unique_5853	1180	1468	1932	ENSP00000435932	1585	1852	2003	9.28e-05	308	78	171	59	15
unique_5853	1360	1578	1932	ENSP00000361027	431	646	1085	0.001	227	60	148	19	11
unique_5872	570	680	915	ENSP00000357493	2059	2168	2342	3.08e-08	115	38	68	9	12
unique_5872	570	665	915	ENSP00000358991	324	421	634	0.002	106	30	58	18	10
unique_5872	570	665	915	ENSP00000377291	324	421	683	0.002	106	30	58	18	10
unique_5872	564	682	915	ENSP00000430686	796	905	977	0.002	120	30	79	11	13
unique_5872	579	661	915	ENSP00000257963	330	413	506	0.004	92	27	48	17	9
unique_5880	192	305	321	ENSP00000373539	207	312	2552	1.82e-07	114	33	73	8	49
unique_5880	162	305	321	ENSP00000373539	847	987	2552	9.90e-06	152	46	87	19	49
unique_5880	149	274	321	ENSP00000373539	2055	2174	2552	3.75e-05	130	42	74	14	49
unique_5908	7	240	332	ENSP00000357493	1932	2176	2342	4.90e-17	258	70	151	37	70
unique_5908	14	235	332	ENSP00000430686	676	906	977	1.01e-16	242	65	146	31	67
unique_5908	20	236	332	ENSP00000482642	982	1198	1295	8.65e-14	231	57	146	28	65
unique_5908	16	236	332	ENSP00000351995	529	757	886	1.54e-12	239	60	151	28	67
unique_5908	98	276	332	ENSP00000490273	305	503	533	6.85e-11	207	58	113	36	54
unique_5908	94	275	332	ENSP00000363702	270	478	531	1.56e-07	212	54	125	33	55
unique_5908	52	216	332	ENSP00000377291	237	420	683	2.27e-07	187	49	113	25	50
unique_5908	52	216	332	ENSP00000358991	237	420	634	2.33e-07	187	49	113	25	50
unique_5908	144	213	332	ENSP00000257963	331	413	506	4.88e-07	83	30	40	13	21
unique_5927	378	510	572	ENSP00000257963	297	434	506	7.92e-06	141	36	94	11	23
unique_5927	377	526	572	ENSP00000363702	299	462	531	1.39e-05	174	44	96	34	26
unique_5927	413	445	572	ENSP00000490273	357	389	533	2.30e-04	33	15	18	0	6
unique_5930	4910	4982	5223	ENSP00000350152	272	333	988	0.005	74	26	35	13	1
unique_5930	4910	4982	5223	ENSP00000369198	302	363	1018	0.006	74	26	35	13	1
unique_5930	3554	3697	5223	ENSP00000458322	27	179	571	0.009	153	37	107	9	3
unique_5957	70	288	1361	ENSP00000432202	1	200	663	6.14e-37	220	78	121	21	16
unique_5995	3600	3747	4150	ENSP00000458322	22	155	571	3.82e-07	148	38	96	14	4
unique_5995	3585	3760	4150	ENSP00000458322	29	229	571	0.007	206	52	119	35	4
unique_5996	55	163	169	ENSP00000317997	809	924	1552	2.74e-06	118	31	76	11	64
unique_5996	66	163	169	ENSP00000317997	771	880	1552	0.001	110	24	74	12	64
unique_5996	21	57	169	ENSP00000325296	629	665	806	0.004	37	15	22	0	22
unique_6015	350	396	688	ENSP00000430686	796	842	977	0.002	47	16	31	0	7
unique_6015	252	395	688	ENSP00000351995	538	688	886	0.002	152	31	112	9	21
unique_6015	358	395	688	ENSP00000482642	1090	1127	1295	0.006	38	14	24	0	6
unique_6015	366	450	688	ENSP00000363702	329	388	531	0.007	85	23	37	25	12
unique_6044	115	236	239	ENSP00000361027	448	561	1085	0.002	135	39	62	34	51
unique_6047	192	341	387	ENSP00000363702	299	462	531	2.87e-06	178	43	93	42	39
unique_6047	193	325	387	ENSP00000257963	297	434	506	3.03e-05	140	37	94	9	34
unique_6047	229	260	387	ENSP00000490273	358	389	533	1.10e-04	32	15	17	0	8
unique_6047	172	255	387	ENSP00000377291	274	362	683	0.004	91	28	54	9	22
unique_6047	172	255	387	ENSP00000358991	274	362	634	0.005	91	28	54	9	22
unique_6056	27	172	782	ENSP00000490273	232	377	533	4.44e-07	158	46	88	24	19
unique_6056	27	170	782	ENSP00000257963	205	342	506	1.09e-06	152	47	83	22	18
unique_6056	23	173	782	ENSP00000430686	670	826	977	0.001	170	42	96	32	19
unique_6056	25	174	782	ENSP00000358991	208	351	634	0.002	157	44	93	20	19
unique_6056	25	174	782	ENSP00000377291	208	351	683	0.004	157	44	93	20	19
unique_6068	45	190	282	ENSP00000350152	212	331	988	0.010	149	36	81	32	52
unique_6089	616	717	717	ENSP00000497444	227	326	358	0.004	102	24	76	2	14
unique_6109	588	648	774	ENSP00000257963	315	373	506	3.24e-04	61	20	39	2	8
unique_6146	470	583	2550	ENSP00000484862	697	810	821	3.69e-04	121	29	78	14	4
unique_6146	504	579	2550	ENSP00000350152	229	298	988	0.001	76	30	40	6	3
unique_6146	504	579	2550	ENSP00000369198	259	328	1018	0.002	76	30	40	6	3
unique_6146	504	579	2550	ENSP00000349015	245	314	1004	0.002	76	30	40	6	3
unique_6146	504	579	2550	ENSP00000353421	237	306	996	0.002	76	30	40	6	3
unique_6148	918	1438	1882	ENSP00000494609	612	1037	1326	7.05e-22	532	135	280	117	67
unique_6148	597	745	1882	ENSP00000494609	427	550	1326	1.99e-17	149	52	72	25	67
unique_6148	1556	1664	1882	ENSP00000494609	1060	1166	1326	1.26e-15	109	44	63	2	67
unique_6148	24	500	1882	ENSP00000494609	10	450	1326	3.55e-11	501	95	322	84	67
unique_6148	613	744	1882	ENSP00000494609	1073	1191	1326	1.31e-07	135	41	75	19	67
unique_6148	597	745	1882	ENSP00000487081	427	550	860	1.78e-17	149	52	72	25	48
unique_6148	24	500	1882	ENSP00000487081	10	450	860	7.98e-11	501	95	322	84	48
unique_6148	918	1195	1882	ENSP00000487081	612	833	860	7.54e-10	286	73	141	72	48
unique_6148	500	744	1882	ENSP00000478255	939	1190	1281	1.72e-10	266	67	164	35	19
unique_6148	520	744	1882	ENSP00000478255	361	545	1281	1.23e-09	232	62	116	54	19
unique_6148	1557	1670	1882	ENSP00000478255	413	524	1281	1.75e-09	114	34	78	2	19
unique_6148	1552	1661	1882	ENSP00000478255	1051	1162	1281	1.38e-08	112	35	75	2	19
unique_6148	500	744	1882	ENSP00000265724	939	1190	1281	1.72e-10	266	67	164	35	19
unique_6148	520	744	1882	ENSP00000265724	361	545	1281	1.23e-09	232	62	116	54	19
unique_6148	1557	1670	1882	ENSP00000265724	413	524	1281	1.75e-09	114	34	78	2	19
unique_6148	1552	1661	1882	ENSP00000265724	1051	1162	1281	1.38e-08	112	35	75	2	19
unique_6148	1533	1633	1882	ENSP00000354995	92	178	679	0.007	104	27	57	20	5
unique_6151	280	524	708	ENSP00000430686	681	941	977	1.10e-15	268	78	160	30	35
unique_6151	280	517	708	ENSP00000351995	532	784	886	1.37e-14	265	69	157	39	34
unique_6151	281	486	708	ENSP00000357493	1945	2171	2342	1.44e-14	228	60	145	23	29
unique_6151	280	471	708	ENSP00000482642	981	1182	1295	2.68e-14	205	59	130	16	27
unique_6151	281	487	708	ENSP00000363702	209	440	531	5.04e-08	240	67	132	41	29
unique_6151	552	674	708	ENSP00000317997	745	880	1552	6.95e-08	139	38	82	19	17
unique_6151	281	462	708	ENSP00000490273	240	438	533	3.10e-06	209	52	120	37	26
unique_6151	281	462	708	ENSP00000257963	213	411	506	4.50e-06	209	54	118	37	26
unique_6164	111	402	715	ENSP00000381634	72	384	488	3.89e-16	313	73	219	21	41
unique_6237	44	212	240	ENSP00000449241	407	573	1193	4.02e-07	175	48	113	14	70
unique_6246	165	220	382	ENSP00000373539	846	902	2552	4.02e-04	57	22	34	1	18
unique_6246	153	218	382	ENSP00000373539	922	985	2552	0.010	66	21	43	2	18
unique_6296	232	335	2613	ENSP00000484862	718	820	821	2.64e-11	112	53	42	17	5
unique_6296	255	362	2613	ENSP00000484862	710	817	821	4.57e-11	114	48	54	12	5
unique_6301	286	354	489	ENSP00000358991	296	362	634	3.32e-07	71	28	37	6	14
unique_6301	286	354	489	ENSP00000377291	296	362	683	3.50e-07	71	28	37	6	14
unique_6301	306	415	489	ENSP00000351995	634	741	886	0.001	115	28	75	12	22
unique_6301	286	367	489	ENSP00000490273	317	397	533	0.002	82	24	57	1	17
unique_6312	1601	1753	2885	ENSP00000482642	1085	1232	1295	6.90e-04	160	36	105	19	5
unique_6317	84	219	346	ENSP00000006724	70	191	266	0.008	143	36	79	28	39
unique_6327	23	98	240	ENSP00000334952	62	141	1322	0.001	80	28	48	4	32
unique_6327	23	110	240	ENSP00000421006	62	155	617	0.002	94	31	57	6	37
unique_6369	352	460	551	ENSP00000257963	294	413	506	4.71e-07	122	32	75	15	20
unique_6369	381	461	551	ENSP00000363702	328	417	531	2.53e-05	91	25	55	11	15
unique_6369	376	460	551	ENSP00000490273	349	440	533	5.90e-04	94	26	57	11	15
unique_6371	103	429	468	ENSP00000424536	75	390	477	2.75e-10	357	81	205	71	70
unique_6371	150	429	468	ENSP00000475405	18	315	402	1.28e-07	316	74	188	54	60
unique_6382	120	232	355	ENSP00000432202	53	150	663	4.26e-17	113	39	59	15	32
unique_6403	66	193	768	ENSP00000441691	140	264	1153	2.39e-07	135	36	82	17	17
unique_6403	75	210	768	ENSP00000268296	151	282	1164	2.94e-06	138	32	98	8	18
unique_6403	67	220	768	ENSP00000358310	159	310	1168	1.17e-05	157	41	108	8	20
unique_6403	69	220	768	ENSP00000439894	18	167	1025	2.37e-05	155	41	106	8	20
unique_6403	445	527	768	ENSP00000347927	350	438	1372	4.63e-05	93	33	46	14	20
unique_6403	403	554	768	ENSP00000347927	950	1096	1372	5.98e-05	167	48	84	35	20
unique_6403	481	553	768	ENSP00000347927	695	765	1372	9.61e-05	83	31	30	22	20
unique_6403	408	528	768	ENSP00000347927	688	805	1372	0.002	138	45	56	37	20
unique_6403	445	527	768	ENSP00000360997	350	438	1428	4.74e-05	93	33	46	14	20
unique_6403	403	554	768	ENSP00000360997	950	1096	1428	6.48e-05	167	48	84	35	20
unique_6403	481	553	768	ENSP00000360997	695	765	1428	9.10e-05	83	31	30	22	20
unique_6403	408	528	768	ENSP00000360997	688	805	1428	0.002	138	45	56	37	20
unique_6403	65	225	768	ENSP00000349252	146	296	1171	7.36e-05	167	39	106	22	21
unique_6403	478	582	768	ENSP00000299164	848	944	951	8.77e-04	108	35	59	14	16
unique_6403	459	528	768	ENSP00000299164	506	571	951	0.008	70	20	46	4	16
unique_6413	434	980	1004	ENSP00000478255	146	610	1281	1.34e-44	554	144	314	96	55
unique_6413	724	987	1004	ENSP00000478255	1034	1262	1281	1.99e-39	264	98	131	35	55
unique_6413	434	980	1004	ENSP00000265724	146	610	1281	1.34e-44	554	144	314	96	55
unique_6413	724	987	1004	ENSP00000265724	1034	1262	1281	1.99e-39	264	98	131	35	55
unique_6413	725	986	1004	ENSP00000494609	1041	1262	1326	2.92e-20	271	77	136	58	26
unique_6413	728	988	1004	ENSP00000494609	408	623	1326	4.49e-13	267	64	146	57	26
unique_6413	728	988	1004	ENSP00000487081	408	623	860	3.16e-13	267	64	146	57	26
unique_6413	719	1003	1004	ENSP00000354995	71	315	679	1.42e-10	296	69	165	62	28
unique_6416	49	121	253	ENSP00000421006	90	163	617	2.66e-05	76	31	40	5	29
unique_6416	49	121	253	ENSP00000334952	90	163	1322	2.96e-05	76	31	40	5	29
unique_6432	944	1028	1133	ENSP00000317714	98	172	298	0.009	86	23	51	12	8
unique_6436	768	836	1570	ENSP00000321573	211	281	776	0.005	75	25	40	10	4
unique_6449	223	331	429	ENSP00000490273	319	440	533	0.001	126	33	72	21	25
unique_6449	261	331	429	ENSP00000257963	331	413	506	0.005	86	24	44	18	17
unique_6453	435	835	1331	ENSP00000434228	1497	1863	2040	0.009	422	102	244	76	30
unique_6524	873	990	1658	ENSP00000382334	221	334	336	0.009	121	30	81	10	7
unique_6548	391	446	567	ENSP00000490273	357	420	533	6.12e-04	64	16	40	8	10
unique_6548	366	482	567	ENSP00000430686	786	899	977	8.86e-04	118	28	85	5	21
unique_6548	388	468	567	ENSP00000363702	325	417	531	0.001	93	21	60	12	14
unique_6548	368	467	567	ENSP00000257963	309	413	506	0.001	109	29	67	13	18
unique_6548	368	470	567	ENSP00000377291	310	420	683	0.007	118	30	66	22	18
unique_6548	368	470	567	ENSP00000358991	310	420	634	0.009	118	30	66	22	18
unique_6549	391	445	567	ENSP00000490273	357	419	533	2.16e-04	63	17	38	8	10
unique_6549	366	470	567	ENSP00000430686	786	893	977	5.04e-04	114	31	68	15	19
unique_6549	363	467	567	ENSP00000257963	304	413	506	7.28e-04	115	29	71	15	19
unique_6549	388	468	567	ENSP00000363702	325	417	531	0.002	94	22	58	14	14
unique_6591	355	393	915	ENSP00000350152	87	125	988	0.008	39	17	22	0	4
unique_6591	355	393	915	ENSP00000353421	95	133	996	0.008	39	17	22	0	4
unique_6591	355	393	915	ENSP00000349015	103	141	1004	0.008	39	17	22	0	4
unique_6591	355	393	915	ENSP00000369198	117	155	1018	0.008	39	17	22	0	4
unique_6602	91	144	1291	ENSP00000317997	811	864	1552	3.03e-04	54	19	35	0	4
unique_6623	347	434	948	ENSP00000411767	965	1051	1065	0.006	97	33	45	19	9
unique_6654	1011	1063	1658	ENSP00000325296	478	529	806	0.002	53	19	33	1	3
unique_6664	371	472	570	ENSP00000490273	323	440	533	4.80e-04	119	32	69	18	18
unique_6664	402	472	570	ENSP00000257963	331	413	506	0.001	86	25	43	18	12
unique_6665	402	472	570	ENSP00000257963	331	413	506	5.76e-04	86	25	43	18	12
unique_6665	362	472	570	ENSP00000490273	317	440	533	0.001	128	33	74	21	19
unique_6666	302	412	463	ENSP00000490273	317	440	533	7.22e-04	128	33	74	21	24
unique_6666	342	412	463	ENSP00000257963	331	413	506	0.001	86	24	44	18	15
unique_6670	267	481	579	ENSP00000257963	206	413	506	4.73e-04	248	61	114	73	37
unique_6670	371	481	579	ENSP00000490273	317	440	533	0.001	128	33	74	21	19
unique_6672	411	481	579	ENSP00000257963	331	413	506	5.53e-04	86	25	43	18	12
unique_6672	371	481	579	ENSP00000490273	317	440	533	0.001	128	33	74	21	19
unique_6681	228	1544	1544	ENSP00000478255	35	1278	1281	0.0	1347	503	711	133	85
unique_6681	244	835	1544	ENSP00000478255	711	1280	1281	1.30e-103	607	227	328	52	85
unique_6681	228	1544	1544	ENSP00000265724	35	1278	1281	0.0	1347	503	711	133	85
unique_6681	244	835	1544	ENSP00000265724	711	1280	1281	1.30e-103	607	227	328	52	85
unique_6681	582	826	1544	ENSP00000494609	1041	1274	1326	3.88e-29	245	76	158	11	53
unique_6681	1264	1508	1544	ENSP00000494609	1039	1249	1326	1.21e-25	246	77	133	36	53
unique_6681	1064	1526	1544	ENSP00000494609	222	621	1326	6.00e-22	481	112	270	99	53
unique_6681	554	914	1544	ENSP00000494609	393	703	1326	2.03e-15	367	90	215	62	53
unique_6681	1064	1526	1544	ENSP00000487081	222	621	860	4.07e-22	481	112	270	99	53
unique_6681	560	914	1544	ENSP00000487081	399	703	860	1.10e-15	361	89	210	62	53
unique_6681	581	756	1544	ENSP00000354995	76	251	679	1.93e-11	189	53	110	26	26
unique_6681	1250	1468	1544	ENSP00000354995	54	251	679	2.42e-07	232	57	128	47	26
unique_6688	1777	1889	2850	ENSP00000484862	699	819	821	0.002	126	33	75	18	4
unique_6696	1175	1384	2156	ENSP00000373539	1401	1596	2552	6.70e-05	220	62	124	34	42
unique_6696	1167	1424	2156	ENSP00000373539	2082	2353	2552	2.08e-04	281	64	185	32	42
unique_6696	383	595	2156	ENSP00000373539	1401	1598	2552	7.16e-04	222	62	127	33	42
unique_6696	647	859	2156	ENSP00000373539	1401	1598	2552	7.16e-04	222	62	127	33	42
unique_6696	911	1123	2156	ENSP00000373539	1401	1598	2552	0.002	222	60	129	33	42
unique_6705	134	248	299	ENSP00000373539	851	954	2552	9.14e-07	116	37	66	13	60
unique_6705	71	192	299	ENSP00000373539	2054	2157	2552	1.28e-04	122	37	67	18	60
unique_6705	72	234	299	ENSP00000373539	1440	1584	2552	0.006	165	46	97	22	60
unique_6768	178	278	338	ENSP00000369198	238	330	1018	0.001	101	28	65	8	30
unique_6790	450	536	992	ENSP00000299164	840	916	951	0.003	94	34	36	24	9
unique_6798	1367	1399	2593	ENSP00000257963	330	361	506	0.010	33	16	16	1	1
unique_6843	18	215	691	ENSP00000482642	982	1176	1295	2.21e-13	203	53	137	13	29
unique_6843	4	247	691	ENSP00000490273	226	473	533	1.67e-11	264	72	156	36	35
unique_6843	9	249	691	ENSP00000363702	200	454	531	1.82e-11	264	71	161	32	35
unique_6843	4	223	691	ENSP00000351995	522	744	886	5.46e-11	237	56	150	31	32
unique_6843	17	217	691	ENSP00000358991	217	421	634	1.33e-10	221	63	122	36	29
unique_6843	17	217	691	ENSP00000377291	217	421	683	2.61e-10	215	60	131	24	29
unique_6843	18	232	691	ENSP00000430686	682	903	977	5.11e-08	239	60	138	41	31
unique_6843	18	241	691	ENSP00000357493	1945	2176	2342	1.73e-07	246	61	149	36	32
unique_6843	4	213	691	ENSP00000257963	199	413	506	5.32e-07	239	61	125	53	30
unique_6859	936	1098	1212	ENSP00000373539	1440	1588	2552	1.70e-13	170	56	86	28	16
unique_6859	936	1043	1212	ENSP00000373539	879	985	2552	2.17e-10	113	43	59	11	16
unique_6859	927	1116	1212	ENSP00000373539	195	372	2552	1.34e-08	193	49	126	18	16
unique_6859	926	1052	1212	ENSP00000373539	236	362	2552	5.89e-07	134	38	82	14	16
unique_6859	936	998	1212	ENSP00000373539	922	987	2552	2.60e-06	66	23	40	3	16
unique_6859	951	1098	1212	ENSP00000373539	1415	1546	2552	1.04e-05	151	46	83	22	16
unique_6859	936	1093	1212	ENSP00000373539	2051	2197	2552	1.82e-05	161	43	101	17	16
unique_6859	936	1099	1212	ENSP00000373539	837	987	2552	4.99e-05	169	49	97	23	16
unique_6859	923	965	1212	ENSP00000373539	949	993	2552	1.95e-04	45	18	25	2	16
unique_6859	951	1098	1212	ENSP00000373539	763	901	2552	0.007	167	46	74	47	16
unique_6859	965	1006	1212	ENSP00000371636	737	783	877	1.05e-04	47	18	24	5	3
unique_6859	965	1006	1212	ENSP00000371633	621	667	761	1.15e-04	47	18	24	5	3
unique_6859	961	994	1212	ENSP00000386147	501	537	1319	0.003	37	17	17	3	3
unique_6859	961	994	1212	ENSP00000383276	429	465	1247	0.003	37	17	17	3	3
unique_6863	593	636	1518	ENSP00000460252	90	132	293	0.009	44	20	23	1	3
unique_6865	149	451	617	ENSP00000398266	418	724	2016	0.004	331	76	203	52	49
unique_6873	25	175	2879	ENSP00000351995	574	733	886	1.08e-17	164	48	99	17	5
unique_6873	25	226	2879	ENSP00000482642	1023	1226	1295	8.54e-15	213	58	135	20	7
unique_6873	25	177	2879	ENSP00000377291	257	419	683	4.33e-14	164	46	106	12	5
unique_6873	25	177	2879	ENSP00000358991	257	419	634	4.42e-14	164	46	106	12	5
unique_6873	20	178	2879	ENSP00000430686	717	886	977	3.75e-12	175	53	101	21	6
unique_6873	25	178	2879	ENSP00000357493	1989	2151	2342	7.86e-11	166	44	107	15	5
unique_6873	6	175	2879	ENSP00000257963	226	413	506	3.07e-07	197	54	107	36	6
unique_6873	51	186	2879	ENSP00000363702	273	428	531	8.52e-07	161	43	88	30	5
unique_6873	53	175	2879	ENSP00000490273	305	440	533	2.36e-05	142	35	82	25	4
unique_6881	11	49	228	ENSP00000449241	394	432	1193	0.001	39	13	26	0	17
unique_6882	117	218	448	ENSP00000411767	395	493	1065	4.41e-05	104	30	67	7	31
unique_6882	42	77	448	ENSP00000411767	408	444	1065	0.007	37	15	21	1	31
unique_6953	38	199	242	ENSP00000449241	405	566	1193	2.21e-06	171	44	109	18	67
unique_7020	218	264	539	ENSP00000398266	1248	1293	2016	0.003	47	16	30	1	9
unique_7027	248	359	469	ENSP00000373539	181	284	2552	0.007	112	29	75	8	24
unique_7032	28	533	545	ENSP00000402478	41	554	574	2.45e-08	555	120	345	90	93
unique_7050	3	141	203	ENSP00000257963	294	434	506	1.09e-06	147	38	95	14	68
unique_7050	35	157	203	ENSP00000363702	310	462	531	2.12e-06	156	37	83	36	61
unique_7050	45	76	203	ENSP00000490273	358	389	533	4.76e-05	32	15	17	0	16
unique_7050	19	135	203	ENSP00000430686	786	899	977	0.009	119	33	79	7	58
unique_7073	10	253	2095	ENSP00000430686	678	934	977	5.29e-17	267	71	163	33	12
unique_7073	14	219	2095	ENSP00000357493	1945	2169	2342	1.94e-16	225	59	147	19	10
unique_7073	10	208	2095	ENSP00000351995	529	743	886	2.36e-16	218	59	137	22	9
unique_7073	11	214	2095	ENSP00000482642	979	1190	1295	4.76e-16	217	59	140	18	10
unique_7073	10	200	2095	ENSP00000363702	205	417	531	1.37e-12	222	62	120	40	9
unique_7073	13	203	2095	ENSP00000358991	217	421	634	1.02e-11	210	61	125	24	9
unique_7073	13	203	2095	ENSP00000377291	217	421	683	1.15e-11	210	61	125	24	9
unique_7073	13	199	2095	ENSP00000490273	239	440	533	5.72e-10	217	65	107	45	9
unique_7073	9	199	2095	ENSP00000257963	208	413	506	3.41e-09	218	62	117	39	9
unique_7080	388	485	587	ENSP00000482642	1085	1180	1295	0.009	98	23	73	2	17
unique_7089	246	360	858	ENSP00000363702	278	403	531	0.002	127	36	78	13	13
unique_7097	197	382	1258	ENSP00000363702	280	448	531	0.004	206	56	93	57	15
unique_7144	27	66	348	ENSP00000411767	412	450	1065	0.001	40	15	24	1	11
unique_7169	18	45	100	ENSP00000484862	623	650	821	0.009	28	12	16	0	28
unique_7182	1328	1439	4761	ENSP00000299164	836	939	951	5.96e-06	122	43	51	28	11
unique_7182	957	1071	4761	ENSP00000299164	810	919	951	4.66e-05	118	34	73	11	11
unique_7182	506	622	4761	ENSP00000299164	455	555	951	1.71e-04	119	31	68	20	11
unique_7182	862	915	4761	ENSP00000299164	515	570	951	3.80e-04	56	24	30	2	11
unique_7182	989	1044	4761	ENSP00000299164	515	572	951	6.86e-04	58	24	32	2	11
unique_7182	1282	1378	4761	ENSP00000299164	848	935	951	0.002	98	33	54	11	11
unique_7182	1382	1442	4761	ENSP00000299164	513	574	951	0.004	62	21	40	1	11
unique_7182	1082	1156	4761	ENSP00000299164	490	566	951	0.010	84	29	39	16	11
unique_7182	1066	1156	4761	ENSP00000360997	344	434	1428	1.09e-04	101	40	41	20	5
unique_7182	583	637	4761	ENSP00000360997	380	439	1428	0.001	60	25	30	5	5
unique_7182	978	1128	4761	ENSP00000360997	942	1096	1428	0.003	168	53	85	30	5
unique_7182	1001	1182	4761	ENSP00000360997	903	1090	1428	0.009	203	67	100	36	5
unique_7182	1066	1156	4761	ENSP00000347927	344	434	1372	1.31e-04	101	40	41	20	5
unique_7182	583	637	4761	ENSP00000347927	380	439	1372	0.001	60	25	30	5	5
unique_7182	978	1128	4761	ENSP00000347927	942	1096	1372	0.004	168	53	85	30	5
unique_7192	31	375	378	ENSP00000451126	51	367	407	3.13e-21	358	93	211	54	91
unique_7225	257	406	1372	ENSP00000317714	79	223	298	0.003	158	36	101	21	11
unique_7244	1046	1147	2609	ENSP00000458322	42	154	571	0.001	115	32	68	15	4
unique_7246	83	158	3984	ENSP00000484862	751	820	821	7.58e-04	76	26	44	6	2
unique_7246	467	795	3984	ENSP00000435932	1641	1907	2003	0.008	333	83	180	70	8
unique_7248	332	394	462	ENSP00000478255	527	587	1281	4.47e-04	63	23	38	2	14
unique_7248	332	394	462	ENSP00000265724	527	587	1281	4.47e-04	63	23	38	2	14
unique_7248	155	248	462	ENSP00000354995	104	195	679	0.004	97	33	56	8	20
unique_7252	274	614	618	ENSP00000424536	75	391	477	2.09e-13	367	93	198	76	55
unique_7252	307	614	618	ENSP00000475405	5	316	402	1.41e-09	343	81	196	66	50
unique_7275	1810	1957	2161	ENSP00000377291	310	419	683	1.61e-10	149	45	64	40	11
unique_7275	1594	1680	2161	ENSP00000377291	215	301	683	1.64e-05	89	31	54	4	11
unique_7275	1810	1957	2161	ENSP00000358991	310	419	634	1.79e-10	149	45	64	40	11
unique_7275	1594	1680	2161	ENSP00000358991	215	301	634	1.48e-05	89	31	54	4	11
unique_7275	1821	1957	2161	ENSP00000357493	2056	2150	2342	4.01e-08	137	40	55	42	13
unique_7275	1585	1684	2161	ENSP00000357493	1933	2037	2342	2.40e-07	109	32	64	13	13
unique_7275	2115	2151	2161	ENSP00000357493	2177	2216	2342	3.93e-04	40	17	20	3	13
unique_7275	1814	2000	2161	ENSP00000430686	792	934	977	5.06e-08	196	57	77	62	15
unique_7275	1583	1685	2161	ENSP00000430686	672	772	977	3.68e-05	108	31	65	12	15
unique_7275	2115	2158	2161	ENSP00000430686	912	955	977	0.003	44	15	29	0	15
unique_7275	1589	1693	2161	ENSP00000257963	205	308	506	6.98e-07	109	35	65	9	12
unique_7275	1803	1955	2161	ENSP00000257963	292	413	506	5.29e-04	165	44	66	55	12
unique_7275	1815	2005	2161	ENSP00000482642	1077	1225	1295	8.00e-07	195	56	89	50	11
unique_7275	2115	2156	2161	ENSP00000482642	1203	1244	1295	0.003	42	14	28	0	11
unique_7275	1589	1688	2161	ENSP00000490273	232	330	533	4.03e-06	104	28	67	9	5
unique_7275	1816	1955	2161	ENSP00000351995	641	733	886	5.06e-05	140	38	55	47	9
unique_7275	2097	2159	2161	ENSP00000351995	747	802	886	0.003	63	24	32	7	9
unique_7275	1812	1956	2161	ENSP00000363702	298	417	531	2.57e-04	164	42	59	63	7
unique_7276	5	175	241	ENSP00000257963	228	413	506	2.71e-12	195	56	106	33	71
unique_7276	28	183	241	ENSP00000482642	1023	1183	1295	3.08e-12	165	42	110	13	65
unique_7276	20	231	241	ENSP00000430686	714	941	977	7.89e-12	236	57	147	32	88
unique_7276	24	195	241	ENSP00000377291	253	437	683	8.21e-12	187	53	117	17	71
unique_7276	28	230	241	ENSP00000351995	574	790	886	2.68e-11	220	51	149	20	84
unique_7276	24	191	241	ENSP00000358991	253	433	634	3.41e-11	183	51	115	17	70
unique_7276	5	175	241	ENSP00000490273	255	440	533	1.38e-10	196	54	107	35	71
unique_7276	8	185	241	ENSP00000357493	1971	2161	2342	5.70e-10	197	52	120	25	74
unique_7276	7	153	241	ENSP00000363702	226	388	531	2.35e-04	170	38	102	30	61
unique_7290	129	260	1297	ENSP00000482642	997	1127	1295	3.95e-08	135	36	92	7	10
unique_7290	135	260	1297	ENSP00000351995	554	688	886	7.84e-07	141	36	84	21	10
unique_7290	222	259	1297	ENSP00000430686	803	840	977	6.84e-06	38	21	17	0	3
unique_7290	133	258	1297	ENSP00000358991	233	363	634	2.30e-05	134	36	87	11	10
unique_7290	133	258	1297	ENSP00000377291	233	363	683	3.60e-05	134	36	87	11	10
unique_7290	155	257	1297	ENSP00000257963	245	357	506	7.99e-05	113	35	68	10	8
unique_7290	155	261	1297	ENSP00000490273	272	388	533	0.001	117	33	74	10	8
unique_7290	222	263	1297	ENSP00000357493	2060	2106	2342	0.010	47	19	23	5	3
unique_7312	194	257	2378	ENSP00000366729	26	92	256	0.008	69	27	35	7	3
unique_7337	911	971	1030	ENSP00000373539	499	557	2552	0.006	61	22	37	2	6
unique_7347	1049	1255	1657	ENSP00000479597	302	506	621	1.81e-06	208	47	157	4	20
unique_7347	590	713	1657	ENSP00000479597	58	178	621	1.06e-04	126	36	83	7	20
unique_7353	228	625	664	ENSP00000381634	25	448	488	9.74e-08	433	88	301	44	60
unique_7358	1890	2005	2937	ENSP00000484862	701	820	821	5.51e-04	120	33	83	4	4
unique_7358	2719	2758	2937	ENSP00000373539	2421	2460	2552	0.004	40	13	27	0	1
unique_7370	294	539	795	ENSP00000430686	674	934	977	7.31e-12	266	67	174	25	31
unique_7370	293	507	795	ENSP00000358991	209	439	634	4.67e-11	236	61	149	26	27
unique_7370	293	491	795	ENSP00000377291	209	420	683	2.95e-10	217	57	137	23	25
unique_7370	301	511	795	ENSP00000351995	532	757	886	8.99e-10	226	54	157	15	27
unique_7370	301	495	795	ENSP00000482642	981	1182	1295	1.38e-09	204	55	138	11	25
unique_7370	301	489	795	ENSP00000363702	208	417	531	1.40e-09	219	64	116	39	24
unique_7370	366	529	795	ENSP00000490273	301	472	533	4.85e-07	183	45	108	30	21
unique_7370	301	488	795	ENSP00000257963	212	413	506	6.55e-07	214	56	120	38	24
unique_7382	554	624	4579	ENSP00000218032	687	759	1042	7.73e-07	73	30	41	2	2
unique_7382	554	624	4579	ENSP00000312082	705	777	1060	7.76e-07	73	30	41	2	2
unique_7382	477	631	4579	ENSP00000312535	51	223	636	5.65e-04	175	49	104	22	3
unique_7382	549	644	4579	ENSP00000406367	126	227	1339	0.002	105	35	58	12	2
unique_7385	1536	1813	2316	ENSP00000361027	447	685	1085	3.84e-04	287	75	155	57	12
unique_7451	589	684	970	ENSP00000432202	53	145	663	5.08e-16	96	33	60	3	10
unique_7469	148	216	713	ENSP00000449241	1082	1149	1193	3.16e-05	69	24	44	1	10
unique_7483	780	872	975	ENSP00000350699	150	232	313	0.002	94	28	54	12	10
unique_7513	482	848	880	ENSP00000496238	82	419	600	0.001	377	75	253	49	42
unique_7513	482	848	880	ENSP00000495900	82	419	600	0.001	377	75	253	49	42
unique_7513	482	848	880	ENSP00000494136	82	419	600	0.001	377	75	253	49	42
unique_7513	482	848	880	ENSP00000494778	82	419	600	0.001	377	75	253	49	42
unique_7551	1497	1564	1567	ENSP00000357493	2092	2165	2342	0.004	75	26	41	8	4
unique_7572	385	450	814	ENSP00000321573	207	275	776	6.24e-05	69	27	39	3	8
unique_7573	41	641	667	ENSP00000247207	8	614	640	0.0	608	395	205	8	90
unique_7574	208	405	2642	ENSP00000458322	25	226	571	0.007	207	50	143	14	7
unique_7576	74	290	450	ENSP00000430686	674	884	977	3.57e-11	238	62	128	48	48
unique_7576	72	356	450	ENSP00000363702	199	485	531	2.66e-09	315	76	181	58	63
unique_7576	82	372	450	ENSP00000490273	240	514	533	6.01e-09	325	83	158	84	65
unique_7576	71	243	450	ENSP00000377291	207	363	683	9.21e-09	185	54	91	40	38
unique_7576	71	243	450	ENSP00000358991	207	363	634	9.75e-09	185	54	91	40	38
unique_7576	81	290	450	ENSP00000482642	981	1175	1295	4.87e-08	217	49	139	29	47
unique_7576	78	289	450	ENSP00000351995	529	733	886	6.77e-08	222	53	142	27	47
unique_7576	78	289	450	ENSP00000257963	209	413	506	9.36e-07	239	65	113	61	47
unique_7584	28	89	288	ENSP00000449241	1087	1148	1193	7.76e-05	62	22	40	0	22
unique_7595	2327	2401	2681	ENSP00000484862	738	819	821	0.001	82	26	49	7	3
unique_7613	49	784	1952	ENSP00000435932	375	1134	2003	1.00e-41	835	198	463	174	38
unique_7613	49	784	1952	ENSP00000434228	375	1134	2040	1.46e-41	835	198	463	174	38
unique_7617	31	396	438	ENSP00000451126	67	399	407	1.64e-18	379	97	223	59	84
unique_7637	382	442	518	ENSP00000300900	217	276	313	7.11e-05	61	22	38	1	12
unique_7642	401	545	1922	ENSP00000458322	39	194	571	8.69e-04	160	41	100	19	8
unique_7668	600	729	7449	ENSP00000350152	236	364	988	0.004	130	33	96	1	2
unique_7668	600	729	7449	ENSP00000369198	266	394	1018	0.005	130	33	96	1	2
unique_7668	600	729	7449	ENSP00000349015	252	380	1004	0.005	130	33	96	1	2
unique_7668	600	729	7449	ENSP00000353421	244	372	996	0.005	130	33	96	1	2
unique_7677	20	81	167	ENSP00000317997	822	882	1552	1.65e-05	62	22	39	1	37
unique_7685	824	913	989	ENSP00000247207	512	603	640	0.003	92	27	63	2	9
unique_7710	84	161	237	ENSP00000350152	232	336	988	4.31e-04	105	30	48	27	33
unique_7710	84	161	237	ENSP00000353421	240	344	996	5.07e-04	105	30	48	27	33
unique_7710	84	161	237	ENSP00000349015	248	352	1004	5.07e-04	105	30	48	27	33
unique_7710	84	161	237	ENSP00000369198	262	366	1018	5.13e-04	105	30	48	27	33
unique_7722	880	1145	1162	ENSP00000478255	385	649	1281	3.39e-57	266	107	158	1	24
unique_7722	868	1126	1162	ENSP00000478255	1016	1275	1281	1.10e-53	264	107	148	9	24
unique_7722	880	1145	1162	ENSP00000265724	385	649	1281	3.39e-57	266	107	158	1	24
unique_7722	868	1126	1162	ENSP00000265724	1016	1275	1281	1.10e-53	264	107	148	9	24
unique_7722	879	1127	1162	ENSP00000494609	1033	1278	1326	4.34e-31	250	81	164	5	22
unique_7722	905	1135	1162	ENSP00000494609	427	640	1326	2.23e-17	232	60	153	19	22
unique_7722	905	1135	1162	ENSP00000487081	427	640	860	2.09e-17	232	60	153	19	20
unique_7722	818	1084	1162	ENSP00000354995	24	275	679	2.92e-12	280	69	170	41	23
unique_7723	154	281	369	ENSP00000312535	77	243	636	2.19e-05	167	55	73	39	35
unique_7723	151	252	369	ENSP00000218032	690	776	1042	3.48e-05	105	35	49	21	28
unique_7723	151	252	369	ENSP00000312082	708	794	1060	3.58e-05	105	35	49	21	28
unique_7723	172	253	369	ENSP00000421006	82	168	617	0.007	89	30	50	9	22
unique_7723	172	253	369	ENSP00000334952	82	168	1322	0.009	89	30	50	9	22
unique_7756	135	176	1478	ENSP00000350152	50	91	988	0.005	42	14	28	0	3
unique_7759	298	770	774	ENSP00000478255	192	642	1281	1.78e-61	495	162	267	66	61
unique_7759	499	750	774	ENSP00000478255	1033	1267	1281	7.86e-55	254	107	126	21	61
unique_7759	298	770	774	ENSP00000265724	192	642	1281	1.78e-61	495	162	267	66	61
unique_7759	499	750	774	ENSP00000265724	1033	1267	1281	7.86e-55	254	107	126	21	61
unique_7759	488	753	774	ENSP00000494609	1031	1272	1326	2.07e-37	266	88	154	24	37
unique_7759	537	771	774	ENSP00000494609	428	649	1326	7.03e-23	236	65	156	15	37
unique_7759	537	771	774	ENSP00000487081	428	649	860	3.04e-23	236	65	156	15	30
unique_7759	501	749	774	ENSP00000354995	77	311	679	2.18e-15	262	72	150	40	32
unique_7760	5072	5517	5664	ENSP00000434228	1513	1939	2040	5.40e-04	466	105	302	59	8
unique_7785	298	490	555	ENSP00000351995	608	790	886	1.23e-06	201	47	128	26	35
unique_7808	446	510	1299	ENSP00000321573	211	275	776	0.003	67	22	41	4	5
unique_7827	6	85	2606	ENSP00000484862	739	820	821	0.003	82	26	54	2	3
unique_7846	108	595	600	ENSP00000499804	26	508	510	1.36e-33	510	130	331	49	81
unique_7846	108	595	600	ENSP00000320935	26	508	510	1.36e-33	510	130	331	49	81
unique_7848	228	532	688	ENSP00000499804	85	373	510	7.59e-33	312	100	182	30	44
unique_7848	228	532	688	ENSP00000320935	85	373	510	7.59e-33	312	100	182	30	44
unique_7886	1920	2027	2705	ENSP00000484862	728	816	821	0.002	110	29	58	23	10
unique_7886	1905	1997	2705	ENSP00000484862	728	816	821	0.003	98	27	57	14	10
unique_7886	1950	2042	2705	ENSP00000484862	728	816	821	0.003	98	28	56	14	10
unique_7886	1965	2057	2705	ENSP00000484862	728	816	821	0.004	98	27	57	14	10
unique_7886	1875	1952	2705	ENSP00000484862	728	816	821	0.004	89	24	54	11	10
unique_7886	2069	2147	2705	ENSP00000484862	729	816	821	0.007	88	22	57	9	10
unique_7907	1528	1623	4533	ENSP00000484862	730	816	821	8.49e-05	104	33	46	25	2
unique_7911	90	186	192	ENSP00000317997	820	923	1552	1.88e-04	106	29	66	11	51
unique_7954	422	480	559	ENSP00000432202	49	107	663	1.33e-12	59	26	33	0	11
unique_7960	1282	1365	2849	ENSP00000484862	737	820	821	6.11e-04	90	31	47	12	3
unique_7967	16	106	128	ENSP00000351995	459	552	886	0.009	98	25	62	11	71
unique_7972	3674	3757	4117	ENSP00000484862	737	818	821	0.008	84	23	59	2	2
unique_7982	703	986	1147	ENSP00000275358	1302	1550	1591	3.20e-20	285	92	156	37	40
unique_7982	758	996	1147	ENSP00000275358	1313	1496	1591	1.36e-13	244	73	106	65	40
unique_7982	540	950	1147	ENSP00000275358	1204	1583	1591	1.01e-12	429	117	245	67	40
unique_7982	856	988	1147	ENSP00000275358	1297	1456	1591	4.39e-08	165	52	76	37	40
unique_7982	535	626	1147	ENSP00000275358	1501	1586	1591	0.003	92	30	56	6	40
unique_7982	536	702	1147	ENSP00000373539	1982	2153	2552	7.18e-09	185	63	91	31	43
unique_7982	518	656	1147	ENSP00000373539	195	356	2552	3.09e-08	164	50	87	27	43
unique_7982	524	773	1147	ENSP00000373539	710	973	2552	7.67e-08	285	81	148	56	43
unique_7982	522	656	1147	ENSP00000373539	2009	2159	2552	6.99e-07	152	47	87	18	43
unique_7982	562	656	1147	ENSP00000373539	120	230	2552	9.07e-07	113	40	53	20	43
unique_7982	537	694	1147	ENSP00000373539	1369	1536	2552	4.86e-06	179	55	92	32	43
unique_7982	510	683	1147	ENSP00000373539	780	964	2552	5.70e-06	202	62	95	45	43
unique_7982	692	916	1147	ENSP00000373539	734	991	2552	9.69e-06	271	80	132	59	43
unique_7982	782	1002	1147	ENSP00000373539	118	330	2552	1.13e-05	251	66	117	68	43
unique_7982	784	982	1147	ENSP00000373539	748	946	2552	2.85e-04	233	64	101	68	43
unique_7982	538	656	1147	ENSP00000373539	134	270	2552	0.004	140	39	77	24	43
unique_7982	580	662	1147	ENSP00000373539	1953	2044	2552	0.008	92	27	56	9	43
unique_7982	519	612	1147	ENSP00000222573	503	614	770	2.16e-06	116	40	50	26	8
unique_7982	527	654	1147	ENSP00000430686	123	228	977	4.65e-05	130	32	72	26	23
unique_7982	869	950	1147	ENSP00000430686	106	196	977	2.71e-04	100	32	41	27	23
unique_7982	924	987	1147	ENSP00000430686	122	196	977	6.43e-04	76	25	38	13	23
unique_7982	961	999	1147	ENSP00000430686	123	161	977	0.003	39	17	22	0	23
unique_7982	922	988	1147	ENSP00000296575	609	669	701	1.40e-04	67	25	36	6	7
unique_7982	903	950	1147	ENSP00000296575	620	668	701	1.73e-04	49	20	28	1	7
unique_7982	546	602	1147	ENSP00000331736	125	190	611	1.45e-04	66	23	34	9	5
unique_7982	530	697	1147	ENSP00000283249	469	616	789	0.001	177	52	87	38	15
unique_7982	918	1009	1147	ENSP00000392045	84	190	563	0.002	107	27	65	15	8
unique_7985	3193	3323	3449	ENSP00000350152	226	346	988	1.11e-05	133	37	82	14	4
unique_7985	3193	3323	3449	ENSP00000353421	234	354	996	1.12e-05	133	37	82	14	4
unique_7985	3193	3323	3449	ENSP00000369198	256	376	1018	1.27e-05	133	37	82	14	4
unique_7985	3193	3323	3449	ENSP00000349015	242	362	1004	1.32e-05	133	37	82	14	4
unique_8014	124	232	237	ENSP00000317997	810	925	1552	4.23e-04	117	28	80	9	46
unique_8043	681	776	927	ENSP00000351995	650	749	886	3.10e-06	103	32	61	10	10
unique_8043	684	780	927	ENSP00000357493	2063	2168	2342	9.39e-06	108	34	61	13	10
unique_8043	673	763	927	ENSP00000482642	1081	1176	1295	3.57e-05	97	29	61	7	10
unique_8043	423	772	927	ENSP00000430686	549	895	977	0.003	392	97	208	87	38
unique_8061	329	369	1151	ENSP00000411767	411	445	1065	0.010	41	18	17	6	4
unique_8064	1156	1264	2412	ENSP00000430686	670	773	977	1.40e-06	110	33	70	7	8
unique_8064	2269	2345	2412	ENSP00000430686	831	907	977	0.007	79	25	50	4	8
unique_8064	3	62	2412	ENSP00000317997	821	880	1552	9.09e-05	60	21	39	0	2
unique_8064	1149	1262	2412	ENSP00000357493	1940	2037	2342	0.001	114	37	61	16	5
unique_8140	35	52	74	ENSP00000398266	1568	1586	2016	0.010	19	12	6	1	24
unique_8142	548	614	1046	ENSP00000432202	53	116	663	2.72e-17	67	32	32	3	6
unique_8195	1820	1998	2909	ENSP00000458322	40	226	571	0.001	193	51	122	20	8
unique_8195	1814	2046	2909	ENSP00000458322	5	211	571	0.009	236	52	152	32	8
unique_8208	4741	4784	5071	ENSP00000482642	1085	1127	1295	0.003	44	17	26	1	1
unique_8302	2750	3113	6671	ENSP00000434228	1455	1885	2040	2.69e-04	455	115	225	115	5
unique_8335	98	360	602	ENSP00000499804	92	356	510	2.45e-11	275	77	176	22	44
unique_8335	98	360	602	ENSP00000320935	92	356	510	2.45e-11	275	77	176	22	44
unique_8362	390	489	1036	ENSP00000398266	1186	1278	2016	0.003	100	25	68	7	10
unique_8380	717	1012	1317	ENSP00000351995	531	790	886	7.06e-11	305	77	174	54	22
unique_8380	717	1008	1317	ENSP00000482642	980	1227	1295	4.37e-10	292	62	186	44	22
unique_8380	717	1009	1317	ENSP00000363702	207	494	531	7.94e-10	320	81	180	59	22
unique_8380	721	1029	1317	ENSP00000490273	242	532	533	4.77e-08	333	76	191	66	23
unique_8380	719	1014	1317	ENSP00000358991	218	474	634	6.69e-08	299	72	182	45	22
unique_8380	719	956	1317	ENSP00000377291	218	427	683	1.07e-06	241	60	147	34	18
unique_8380	712	1012	1317	ENSP00000430686	674	940	977	1.54e-06	308	67	193	48	23
unique_8380	790	875	1317	ENSP00000257963	278	357	506	0.001	88	25	53	10	7
unique_8384	109	256	277	ENSP00000432202	50	195	663	3.99e-15	155	46	93	16	53
unique_8386	738	789	1347	ENSP00000351995	830	880	886	0.005	52	22	29	1	4
unique_8467	132	191	429	ENSP00000432202	53	109	663	1.61e-14	60	29	28	3	14
unique_8491	129	333	360	ENSP00000432202	2	200	663	4.30e-19	223	59	122	42	57
unique_8495	787	870	1224	ENSP00000460252	64	151	293	0.004	88	21	63	4	7
unique_8510	120	330	370	ENSP00000432202	6	209	663	8.67e-42	217	85	113	19	57
unique_8574	154	892	1032	ENSP00000256637	135	787	832	1.13e-57	770	203	419	148	72
