# Supplementary material for: Molecular Mimicry between Toxoplasma gondii B-Cell Epitopes and Neurodevelopmental Proteins: An Immunoinformatic Approach
Source: Biomolecules. 2024 Aug 1;14(8):933. doi: 10.3390/biom14080933 (PMC11352964; doi:10.3390/biom14080933)
Supplement: Supplementary file 1 [file biomolecules-14-00933-s001.zip › Supplemental S2/random/blast-all_methods-hs_surface_random_4-filtered.txt]

unique_87	3	1259	1266	ENSP00000497931	132	1314	1322	0.0	1269	449	722	98	99
unique_87	702	1261	1266	ENSP00000497931	134	656	1322	1.39e-74	566	194	323	49	99
unique_129	12	259	283	ENSP00000341325	1036	1284	1352	7.10e-14	255	63	179	13	88
unique_129	12	259	283	ENSP00000296474	1085	1333	1401	9.49e-14	255	63	179	13	88
unique_129	13	265	283	ENSP00000342838	1015	1276	1371	1.23e-13	270	64	181	25	89
unique_129	7	266	283	ENSP00000430686	674	943	977	4.85e-13	284	65	181	38	92
unique_129	11	266	283	ENSP00000351995	529	797	886	1.44e-10	279	67	179	33	90
unique_355	8	270	270	ENSP00000441875	19	283	300	1.56e-89	267	132	129	6	97
unique_459	12	343	469	ENSP00000262455	17	366	407	7.32e-30	354	92	236	26	94
unique_459	356	462	469	ENSP00000262455	37	146	407	1.13e-08	111	23	83	5	94
unique_1170	82	457	465	ENSP00000437073	395	776	2055	3.08e-27	394	98	266	30	81
unique_1350	34	499	567	ENSP00000320935	22	478	510	7.37e-40	475	126	322	27	82
unique_1532	12	76	78	ENSP00000454065	461	526	1198	8.86e-04	66	16	49	1	85
unique_1532	11	76	78	ENSP00000454065	497	570	1198	0.009	74	17	49	8	85
unique_2410	1	254	282	ENSP00000342838	1009	1275	1371	1.50e-17	269	59	193	17	90
unique_2410	9	249	282	ENSP00000296474	1088	1333	1401	2.77e-15	251	61	175	15	85
unique_2410	9	249	282	ENSP00000341325	1039	1284	1352	3.22e-15	251	61	175	15	85
unique_2410	7	254	282	ENSP00000430686	680	941	977	1.00e-12	264	56	190	18	88
unique_2889	4	519	525	ENSP00000497931	851	1316	1322	9.68e-42	520	137	325	58	99
unique_2889	1	517	525	ENSP00000497931	189	654	1322	2.77e-39	524	139	320	65	99
unique_2998	32	473	474	ENSP00000234590	1	431	435	0.0	444	292	137	15	93
unique_3841	18	163	168	ENSP00000454065	398	527	1198	8.40e-08	167	42	67	58	87
unique_4203	50	289	296	ENSP00000365351	104	362	495	3.38e-07	279	83	137	59	81
unique_4203	50	269	296	ENSP00000365351	194	438	495	3.16e-05	265	73	127	65	81
unique_4203	51	289	296	ENSP00000365332	12	269	402	1.70e-06	278	82	137	59	84
unique_4203	50	269	296	ENSP00000365332	101	345	402	2.79e-05	278	75	112	91	84
unique_4203	40	234	296	ENSP00000365332	136	396	402	0.008	264	75	117	72	84
unique_5210	8	297	350	ENSP00000295754	249	546	568	2.23e-11	319	86	183	50	83
unique_5312	12	289	289	ENSP00000441875	18	298	300	1.66e-103	281	146	132	3	96
unique_5488	8	114	115	ENSP00000482779	11	114	116	9.72e-13	107	32	72	3	93
unique_5801	8	256	294	ENSP00000430686	681	941	977	2.44e-15	266	62	182	22	85
unique_5801	6	258	294	ENSP00000342838	1014	1277	1371	2.71e-14	270	69	178	23	86
unique_5801	7	251	294	ENSP00000341325	1037	1284	1352	9.94e-12	254	60	179	15	83
unique_5801	7	251	294	ENSP00000296474	1086	1333	1401	1.01e-11	254	60	179	15	83
unique_5801	7	268	294	ENSP00000351995	531	810	886	1.12e-10	284	63	195	26	89
unique_5801	8	271	294	ENSP00000295754	249	550	568	1.28e-06	313	62	191	60	90
unique_6681	193	1537	1544	ENSP00000497931	18	1314	1322	0.0	1403	480	759	164	88
unique_6681	997	1544	1544	ENSP00000497931	162	661	1322	3.82e-78	549	200	299	50	88
unique_7192	31	375	378	ENSP00000450837	51	367	407	3.01e-21	358	93	211	54	91
unique_7192	48	378	378	ENSP00000479005	105	401	492	6.41e-12	333	77	218	38	88
unique_7276	20	231	241	ENSP00000430686	714	941	977	7.58e-12	236	57	147	32	88
unique_7276	28	230	241	ENSP00000351995	574	790	886	2.57e-11	220	51	149	20	84
unique_7276	37	232	241	ENSP00000286301	704	908	973	2.44e-09	213	47	141	25	81
unique_7617	31	396	438	ENSP00000450837	67	399	407	1.58e-18	379	97	223	59	84
unique_7617	28	396	438	ENSP00000479005	105	417	492	4.50e-12	382	91	209	82	84
unique_7846	108	595	600	ENSP00000320935	26	508	510	1.30e-33	510	130	331	49	81
unique_8318	3	442	443	ENSP00000234590	3	431	435	0.0	442	273	154	15	99
