# Supplementary material for: Molecular Mimicry between Toxoplasma gondii B-Cell Epitopes and Neurodevelopmental Proteins: An Immunoinformatic Approach
Source: Biomolecules. 2024 Aug 1;14(8):933. doi: 10.3390/biom14080933 (PMC11352964; doi:10.3390/biom14080933)
Supplement: Supplementary file 1 [file biomolecules-14-00933-s001.zip › Supplemental S2/random/blast-all_methods-hs_surface_random_4.txt]

unique_2	1470	1592	2375	ENSP00000355747	3	106	449	0.005	123	35	69	19	5
unique_35	370	908	1044	ENSP00000237612	56	571	656	4.71e-55	559	154	342	63	52
unique_35	371	922	1044	ENSP00000339744	104	612	678	1.78e-42	568	148	345	75	53
unique_35	379	592	1044	ENSP00000494751	428	615	1279	1.43e-09	220	67	115	38	20
unique_35	379	592	1044	ENSP00000487081	428	615	860	1.78e-09	220	67	115	38	20
unique_35	371	563	1044	ENSP00000497931	1090	1274	1322	1.11e-05	195	50	133	12	18
unique_35	371	563	1044	ENSP00000497931	432	614	1322	2.17e-05	197	53	126	18	18
unique_35	352	611	1044	ENSP00000497274	1291	1529	1546	4.17e-05	270	61	168	41	25
unique_35	388	543	1044	ENSP00000497274	663	793	1546	1.82e-04	158	44	85	29	25
unique_35	389	538	1044	ENSP00000363868	1939	2075	2262	4.66e-05	153	39	95	19	15
unique_35	386	538	1044	ENSP00000363868	923	1063	2262	4.66e-04	156	32	106	18	15
unique_62	163	220	279	ENSP00000408734	175	234	337	2.73e-08	60	23	35	2	21
unique_62	168	221	279	ENSP00000295754	372	429	568	4.02e-05	58	23	31	4	19
unique_62	152	208	279	ENSP00000296474	1185	1245	1401	6.70e-05	61	19	38	4	20
unique_62	152	208	279	ENSP00000341325	1136	1196	1352	6.91e-05	61	19	38	4	20
unique_62	156	203	279	ENSP00000358991	319	368	634	1.64e-04	50	16	32	2	17
unique_62	156	203	279	ENSP00000358997	319	368	713	1.95e-04	50	16	32	2	17
unique_62	111	220	279	ENSP00000286301	720	825	973	2.32e-04	112	30	74	8	39
unique_62	171	221	279	ENSP00000442885	279	333	454	6.19e-04	55	20	31	4	18
unique_62	152	198	279	ENSP00000351995	640	686	886	0.003	47	13	34	0	17
unique_62	158	230	279	ENSP00000342838	1130	1199	1371	0.004	75	20	48	7	26
unique_75	766	1421	1941	ENSP00000497274	636	1233	1546	5.43e-107	664	229	361	74	72
unique_75	294	689	1941	ENSP00000497274	198	617	1546	7.31e-58	433	142	241	50	72
unique_75	1509	1734	1941	ENSP00000497274	1233	1419	1546	4.29e-47	226	95	92	39	72
unique_75	1815	1913	1941	ENSP00000497274	1423	1521	1546	1.08e-26	99	54	45	0	72
unique_75	780	996	1941	ENSP00000497274	1314	1525	1546	1.28e-14	225	65	139	21	72
unique_75	1821	1924	1941	ENSP00000497274	753	859	1546	4.77e-05	107	29	75	3	72
unique_75	758	1294	1941	ENSP00000487081	403	847	860	4.17e-64	544	171	267	106	58
unique_75	290	693	1941	ENSP00000487081	12	394	860	2.51e-50	405	112	270	23	58
unique_75	1632	1728	1941	ENSP00000487081	428	510	860	1.84e-06	97	30	53	14	58
unique_75	1822	1908	1941	ENSP00000487081	528	615	860	6.27e-04	88	23	64	1	58
unique_75	758	1012	1941	ENSP00000494751	403	640	1279	3.82e-51	258	118	117	23	66
unique_75	290	693	1941	ENSP00000494751	12	394	1279	9.73e-50	405	112	270	23	66
unique_75	1507	1734	1941	ENSP00000494751	925	1112	1279	1.56e-39	228	85	103	40	66
unique_75	1818	1929	1941	ENSP00000494751	1119	1230	1279	1.48e-30	112	55	57	0	66
unique_75	1135	1421	1941	ENSP00000494751	672	927	1279	3.75e-26	291	70	182	39	66
unique_75	757	983	1941	ENSP00000494751	985	1205	1279	2.43e-12	234	62	152	20	66
unique_75	1632	1728	1941	ENSP00000494751	428	510	1279	2.16e-06	97	30	53	14	66
unique_75	1822	1908	1941	ENSP00000494751	528	615	1279	0.001	88	23	64	1	66
unique_75	1605	1737	1941	ENSP00000497931	407	544	1322	9.86e-15	140	53	78	9	29
unique_75	1570	1753	1941	ENSP00000497931	1027	1220	1322	7.73e-14	196	56	126	14	29
unique_75	1819	1922	1941	ENSP00000497931	1209	1312	1322	6.32e-13	104	37	67	0	29
unique_75	767	992	1941	ENSP00000497931	1078	1303	1322	3.91e-10	236	61	155	20	29
unique_75	1837	1924	1941	ENSP00000497931	567	653	1322	3.33e-09	88	31	56	1	29
unique_75	782	1031	1941	ENSP00000497931	437	683	1322	3.52e-06	263	69	165	29	29
unique_75	1615	1702	1941	ENSP00000363868	899	985	2262	1.55e-05	88	22	65	1	20
unique_75	785	988	1941	ENSP00000363868	918	1114	2262	2.42e-04	215	49	137	29	20
unique_75	1811	1908	1941	ENSP00000363868	2027	2126	2262	4.82e-04	106	31	61	14	20
unique_75	1813	1908	1941	ENSP00000363868	1012	1113	2262	0.002	102	29	67	6	20
unique_75	1626	1701	1941	ENSP00000339744	98	179	678	5.25e-05	85	29	44	12	15
unique_75	781	992	1941	ENSP00000339744	110	315	678	8.35e-04	224	53	141	30	15
unique_75	795	1062	1941	ENSP00000237612	75	339	656	2.48e-04	281	58	194	29	14
unique_85	77	512	821	ENSP00000437073	389	840	2055	5.93e-33	457	126	305	26	53
unique_87	3	1259	1266	ENSP00000497931	132	1314	1322	0.0	1269	449	722	98	99
unique_87	702	1261	1266	ENSP00000497931	134	656	1322	1.39e-74	566	194	323	49	99
unique_87	997	1255	1266	ENSP00000497274	1300	1529	1546	8.60e-31	260	81	148	31	56
unique_87	310	553	1266	ENSP00000497274	1298	1530	1546	8.94e-28	245	78	154	13	56
unique_87	296	573	1266	ENSP00000497274	620	884	1546	5.37e-19	291	77	175	39	56
unique_87	841	1265	1266	ENSP00000497274	490	866	1546	8.61e-15	434	101	267	66	56
unique_87	310	557	1266	ENSP00000494751	992	1227	1279	2.26e-30	249	84	151	14	64
unique_87	742	1260	1266	ENSP00000494751	750	1227	1279	5.33e-27	543	132	322	89	64
unique_87	1013	1249	1266	ENSP00000494751	426	622	1279	3.67e-19	238	67	129	42	64
unique_87	278	572	1266	ENSP00000494751	372	640	1279	7.04e-19	302	80	182	40	64
unique_87	1013	1249	1266	ENSP00000487081	426	622	860	1.75e-19	238	66	130	42	42
unique_87	278	572	1266	ENSP00000487081	372	640	860	3.56e-19	302	80	182	40	42
unique_87	311	486	1266	ENSP00000339744	87	262	678	3.45e-14	188	55	109	24	36
unique_87	943	1217	1266	ENSP00000339744	32	288	678	9.06e-13	290	72	170	48	36
unique_87	327	560	1266	ENSP00000363868	913	1135	2262	4.57e-14	244	68	145	31	38
unique_87	1017	1213	1266	ENSP00000363868	918	1087	2262	1.43e-12	200	55	112	33	38
unique_87	283	512	1266	ENSP00000363868	1889	2104	2262	3.21e-07	237	58	151	28	38
unique_87	1009	1216	1266	ENSP00000363868	1923	2104	2262	8.36e-05	223	43	124	56	38
unique_87	326	597	1266	ENSP00000237612	60	350	656	4.18e-11	301	76	186	39	35
unique_87	1029	1204	1266	ENSP00000237612	77	235	656	1.65e-07	184	48	103	33	35
unique_117	49	315	424	ENSP00000351995	488	743	886	1.16e-11	294	72	157	65	63
unique_117	124	311	424	ENSP00000408734	108	261	337	1.85e-11	194	50	98	46	44
unique_117	123	222	424	ENSP00000341325	1080	1182	1352	2.35e-11	103	33	67	3	24
unique_117	123	222	424	ENSP00000296474	1129	1231	1401	2.54e-11	103	33	67	3	24
unique_117	57	222	424	ENSP00000430686	682	839	977	2.44e-07	188	45	91	52	39
unique_117	75	222	424	ENSP00000342838	1010	1170	1371	2.45e-07	161	40	108	13	35
unique_117	57	222	424	ENSP00000358991	218	363	634	2.53e-06	178	38	96	44	39
unique_117	57	222	424	ENSP00000358997	218	363	713	4.01e-06	178	38	96	44	39
unique_117	182	315	424	ENSP00000288135	775	872	977	6.02e-05	135	33	64	38	32
unique_117	182	222	424	ENSP00000286301	761	801	973	7.93e-05	41	15	26	0	10
unique_117	98	221	424	ENSP00000442885	161	305	454	4.38e-04	146	37	86	23	29
unique_117	185	221	424	ENSP00000295754	356	401	568	8.91e-04	46	17	20	9	9
unique_126	38	194	209	ENSP00000441875	25	188	300	1.05e-08	164	42	115	7	75
unique_129	12	259	283	ENSP00000341325	1036	1284	1352	7.10e-14	255	63	179	13	88
unique_129	12	259	283	ENSP00000296474	1085	1333	1401	9.49e-14	255	63	179	13	88
unique_129	13	265	283	ENSP00000342838	1015	1276	1371	1.23e-13	270	64	181	25	89
unique_129	15	209	283	ENSP00000408734	68	258	337	2.29e-13	200	59	127	14	69
unique_129	7	266	283	ENSP00000430686	674	943	977	4.85e-13	284	65	181	38	92
unique_129	11	266	283	ENSP00000351995	529	797	886	1.44e-10	279	67	179	33	90
unique_129	105	263	283	ENSP00000286301	744	906	973	1.79e-10	166	42	114	10	56
unique_129	8	206	283	ENSP00000358991	211	416	634	4.72e-08	211	47	147	17	70
unique_129	8	206	283	ENSP00000358997	211	416	713	5.06e-08	211	47	147	17	70
unique_129	122	264	283	ENSP00000288135	775	921	977	3.95e-06	147	35	108	4	51
unique_129	135	238	283	ENSP00000442885	279	408	454	2.54e-05	130	35	69	26	37
unique_129	132	189	283	ENSP00000295754	372	433	568	2.87e-05	62	23	35	4	20
unique_221	297	364	852	ENSP00000457262	39	106	196	5.78e-07	68	18	50	0	13
unique_221	686	725	852	ENSP00000457262	45	85	196	0.002	41	15	25	1	13
unique_221	284	673	852	ENSP00000262455	31	381	407	1.12e-06	403	87	251	65	46
unique_244	21	56	90	ENSP00000329312	104	139	214	4.00e-04	36	14	22	0	40
unique_248	391	498	1129	ENSP00000408734	174	259	337	1.22e-06	108	32	54	22	10
unique_248	469	493	1129	ENSP00000342838	1190	1215	1371	0.004	26	15	10	1	2
unique_248	363	493	1129	ENSP00000295754	332	455	568	0.004	147	37	71	39	12
unique_261	53	92	94	ENSP00000460252	83	122	293	0.003	40	16	24	0	43
unique_261	49	92	94	ENSP00000458728	79	122	257	0.008	44	16	28	0	47
unique_264	38	141	144	ENSP00000454065	456	566	1198	1.65e-12	112	34	69	9	74
unique_264	67	144	144	ENSP00000454065	452	525	1198	2.26e-07	78	24	50	4	74
unique_271	153	758	765	ENSP00000339744	104	669	678	8.02e-77	615	189	368	58	79
unique_271	158	763	765	ENSP00000237612	61	653	656	5.16e-71	629	189	381	59	79
unique_271	128	341	765	ENSP00000363868	1895	2102	2262	1.03e-15	227	66	129	32	32
unique_271	157	371	765	ENSP00000363868	912	1118	2262	1.01e-13	218	53	151	14	32
unique_271	156	366	765	ENSP00000497931	1091	1298	1322	2.48e-14	218	56	145	17	28
unique_271	156	345	765	ENSP00000497931	433	619	1322	9.33e-09	194	56	127	11	28
unique_271	161	366	765	ENSP00000487081	428	615	860	2.98e-08	209	53	132	24	27
unique_271	161	366	765	ENSP00000494751	428	615	1279	3.21e-08	209	53	132	24	28
unique_271	155	362	765	ENSP00000494751	1007	1205	1279	4.61e-04	218	57	132	29	28
unique_271	164	385	765	ENSP00000497274	657	862	1546	9.84e-06	231	50	147	34	30
unique_271	157	375	765	ENSP00000497274	1313	1530	1546	1.33e-05	237	53	147	37	30
unique_342	288	375	507	ENSP00000437073	389	481	2055	0.001	95	33	53	9	17
unique_349	501	611	693	ENSP00000442885	254	371	454	8.17e-06	118	28	83	7	16
unique_349	523	603	693	ENSP00000295754	372	457	568	0.002	86	19	62	5	12
unique_355	8	270	270	ENSP00000441875	19	283	300	1.56e-89	267	132	129	6	97
unique_458	37	303	513	ENSP00000341325	1036	1282	1352	3.08e-11	276	63	175	38	52
unique_458	37	303	513	ENSP00000296474	1085	1331	1401	4.19e-11	275	63	176	36	52
unique_458	96	262	513	ENSP00000408734	118	264	337	4.44e-11	170	43	101	26	33
unique_458	35	270	513	ENSP00000351995	528	750	886	1.16e-10	249	53	157	39	46
unique_458	33	274	513	ENSP00000358991	211	440	634	1.41e-10	253	61	158	34	47
unique_458	33	258	513	ENSP00000358997	211	421	713	6.26e-10	234	57	146	31	44
unique_458	36	254	513	ENSP00000442885	157	361	454	2.60e-08	237	54	133	50	43
unique_458	145	318	513	ENSP00000288135	775	936	977	5.66e-08	185	48	103	34	34
unique_458	36	256	513	ENSP00000295754	246	459	568	7.61e-08	242	55	138	49	43
unique_458	29	265	513	ENSP00000430686	671	895	977	1.27e-07	254	55	153	46	46
unique_458	7	266	513	ENSP00000342838	981	1230	1371	1.42e-06	277	57	176	44	51
unique_458	145	303	513	ENSP00000286301	761	900	973	4.73e-05	162	39	98	25	31
unique_459	12	343	469	ENSP00000262455	17	366	407	7.32e-30	354	92	236	26	94
unique_459	356	462	469	ENSP00000262455	37	146	407	1.13e-08	111	23	83	5	94
unique_459	9	135	469	ENSP00000457262	9	134	196	4.41e-23	130	48	75	7	46
unique_459	364	454	469	ENSP00000457262	39	128	196	6.69e-12	92	30	59	3	46
unique_506	250	644	758	ENSP00000310658	62	436	1000	1.85e-07	426	103	241	82	52
unique_506	207	375	758	ENSP00000246006	272	433	653	2.65e-05	178	54	99	25	48
unique_506	399	596	758	ENSP00000246006	282	460	653	6.95e-04	200	49	128	23	48
unique_506	199	320	758	ENSP00000379438	63	181	674	8.45e-04	127	37	77	13	16
unique_511	83	194	565	ENSP00000212355	20	139	852	0.008	121	35	76	10	20
unique_511	83	194	565	ENSP00000432638	20	139	851	0.008	121	35	76	10	20
unique_532	473	628	672	ENSP00000342838	1137	1288	1371	1.84e-04	166	44	98	24	23
unique_536	70	160	614	ENSP00000374871	8	106	117	8.46e-04	99	30	61	8	15
unique_545	92	182	4007	ENSP00000484862	735	820	821	5.45e-04	95	30	52	13	2
unique_549	32	123	143	ENSP00000357397	309	399	797	0.006	97	26	60	11	64
unique_549	32	123	143	ENSP00000432927	319	409	825	0.006	97	26	60	11	64
unique_567	31	291	407	ENSP00000351995	529	791	886	2.72e-08	281	60	183	38	64
unique_567	118	313	407	ENSP00000286301	748	924	973	4.25e-08	198	45	130	23	48
unique_567	32	229	407	ENSP00000408734	65	259	337	4.49e-07	204	52	137	15	49
unique_567	33	237	407	ENSP00000341325	1037	1242	1352	1.05e-05	212	45	154	13	50
unique_567	33	237	407	ENSP00000296474	1086	1291	1401	1.25e-05	212	45	154	13	50
unique_567	33	296	407	ENSP00000342838	1015	1280	1371	1.68e-05	285	55	190	40	65
unique_567	119	260	407	ENSP00000430686	787	919	977	1.66e-04	150	40	85	25	35
unique_567	131	295	407	ENSP00000288135	775	925	977	4.22e-04	167	37	112	18	41
unique_567	34	199	407	ENSP00000358991	217	390	634	0.004	178	47	115	16	41
unique_567	34	199	407	ENSP00000358997	217	390	713	0.004	178	47	115	16	41
unique_567	13	201	407	ENSP00000442885	138	330	454	0.005	205	47	130	28	46
unique_592	96	126	272	ENSP00000261488	142	172	644	0.002	31	13	18	0	11
unique_598	471	893	2159	ENSP00000310658	35	434	1000	6.60e-43	442	150	231	61	62
unique_598	908	1341	2159	ENSP00000310658	45	441	1000	2.81e-38	453	148	230	75	62
unique_598	254	639	2159	ENSP00000310658	35	434	1000	8.53e-33	421	142	223	56	62
unique_598	1118	1535	2159	ENSP00000310658	30	482	1000	1.31e-32	478	151	242	85	62
unique_598	1045	1418	2159	ENSP00000310658	44	434	1000	2.20e-27	417	127	221	69	62
unique_598	606	1003	2159	ENSP00000310658	45	445	1000	3.10e-25	445	131	223	91	62
unique_598	204	555	2159	ENSP00000310658	71	434	1000	2.53e-23	395	114	207	74	62
unique_598	198	423	2159	ENSP00000310658	209	433	1000	2.84e-13	238	64	149	25	62
unique_598	447	575	2159	ENSP00000379438	67	189	674	1.35e-23	133	66	53	14	52
unique_598	744	912	2159	ENSP00000379438	67	256	674	8.26e-23	194	75	90	29	52
unique_598	1411	1506	2159	ENSP00000379438	83	181	674	7.26e-21	99	49	47	3	52
unique_598	274	383	2159	ENSP00000379438	67	178	674	2.02e-20	114	55	53	6	52
unique_598	492	624	2159	ENSP00000379438	68	195	674	1.17e-18	136	60	65	11	52
unique_598	371	520	2159	ENSP00000379438	39	181	674	1.33e-18	152	60	81	11	52
unique_598	851	991	2159	ENSP00000379438	48	174	674	5.73e-14	144	55	69	20	52
unique_598	188	296	2159	ENSP00000379438	65	174	674	1.05e-12	115	47	57	11	52
unique_598	962	1079	2159	ENSP00000379438	60	175	674	1.90e-11	120	45	69	6	52
unique_598	1229	1481	2159	ENSP00000379438	68	371	674	1.42e-10	313	82	162	69	52
unique_598	1160	1251	2159	ENSP00000379438	82	175	674	8.47e-10	97	36	53	8	52
unique_598	203	379	2159	ENSP00000246006	284	458	653	1.15e-19	184	70	98	16	61
unique_598	838	1034	2159	ENSP00000246006	280	458	653	2.78e-17	202	71	103	28	61
unique_598	327	554	2159	ENSP00000246006	281	458	653	4.30e-16	231	83	92	56	61
unique_598	782	1001	2159	ENSP00000246006	265	468	653	5.75e-15	226	76	122	28	61
unique_598	1200	1376	2159	ENSP00000246006	281	458	653	1.03e-14	186	62	107	17	61
unique_598	659	857	2159	ENSP00000246006	272	468	653	4.47e-14	211	70	115	26	61
unique_598	1229	1513	2159	ENSP00000246006	225	476	653	4.95e-14	301	93	143	65	61
unique_598	874	1086	2159	ENSP00000246006	274	466	653	1.32e-13	216	66	124	26	61
unique_598	1094	1322	2159	ENSP00000246006	269	484	653	1.38e-13	240	73	132	35	61
unique_598	544	732	2159	ENSP00000246006	281	465	653	1.68e-13	194	63	117	14	61
unique_598	931	1173	2159	ENSP00000246006	281	465	653	1.52e-12	246	78	104	64	61
unique_598	1413	1506	2159	ENSP00000260356	575	689	1171	6.14e-12	116	47	46	23	26
unique_598	532	684	2159	ENSP00000260356	555	687	1171	6.21e-06	163	51	72	40	26
unique_598	1240	1333	2159	ENSP00000260356	568	682	1171	2.04e-05	115	36	58	21	26
unique_598	869	1025	2159	ENSP00000260356	556	724	1171	4.20e-04	178	53	95	30	26
unique_598	981	1078	2159	ENSP00000260356	568	682	1171	0.003	118	36	59	23	26
unique_634	25	104	156	ENSP00000260356	813	888	1171	0.002	80	21	55	4	51
unique_654	30	204	324	ENSP00000440049	69	273	421	0.001	219	59	102	58	54
unique_654	59	232	324	ENSP00000218032	525	713	1042	0.003	192	54	117	21	54
unique_657	704	964	983	ENSP00000430686	670	944	977	1.02e-17	290	70	176	44	27
unique_657	716	905	983	ENSP00000408734	68	259	337	2.56e-17	195	57	130	8	19
unique_657	710	971	983	ENSP00000442885	155	449	454	3.79e-15	303	80	174	49	27
unique_657	716	855	983	ENSP00000358991	218	363	634	1.32e-13	150	43	93	14	14
unique_657	716	855	983	ENSP00000358997	218	363	713	1.77e-13	150	43	93	14	14
unique_657	716	975	983	ENSP00000341325	1039	1303	1352	2.46e-12	271	57	197	17	26
unique_657	716	975	983	ENSP00000296474	1088	1352	1401	2.56e-12	271	57	197	17	26
unique_657	699	965	983	ENSP00000342838	1000	1279	1371	1.15e-11	285	70	192	23	27
unique_657	704	965	983	ENSP00000351995	521	795	886	3.46e-10	281	58	198	25	27
unique_657	703	961	983	ENSP00000295754	240	535	568	3.43e-08	309	71	175	63	26
unique_657	811	965	983	ENSP00000288135	772	925	977	1.35e-07	159	37	113	9	27
unique_657	685	796	983	ENSP00000288135	558	682	977	7.91e-04	129	40	68	21	27
unique_657	809	965	983	ENSP00000286301	756	911	973	1.47e-07	159	38	116	5	29
unique_657	685	832	983	ENSP00000286301	551	712	973	3.73e-05	163	43	104	16	29
unique_665	175	277	366	ENSP00000408734	164	259	337	2.83e-08	107	32	60	15	28
unique_665	159	297	366	ENSP00000430686	778	906	977	3.16e-08	142	46	80	16	38
unique_665	39	311	366	ENSP00000342838	1015	1255	1371	1.52e-07	283	65	166	52	75
unique_665	181	274	366	ENSP00000295754	354	457	568	1.40e-06	107	31	60	16	26
unique_665	182	272	366	ENSP00000442885	260	359	454	2.02e-06	107	34	50	23	25
unique_665	181	297	366	ENSP00000286301	762	872	973	3.00e-06	121	33	74	14	32
unique_665	177	329	366	ENSP00000351995	643	810	886	1.59e-05	181	39	101	41	42
unique_665	181	306	366	ENSP00000288135	776	895	977	2.79e-05	130	35	81	14	34
unique_665	150	246	366	ENSP00000358991	291	398	634	8.29e-04	108	26	71	11	27
unique_665	150	278	366	ENSP00000358997	291	421	713	0.001	143	33	84	26	35
unique_665	181	283	366	ENSP00000341325	1143	1241	1352	0.001	112	31	59	22	28
unique_665	181	283	366	ENSP00000296474	1192	1290	1401	0.002	112	31	59	22	28
unique_676	46	116	669	ENSP00000266557	188	259	261	0.009	72	21	50	1	11
unique_716	59	135	266	ENSP00000484862	729	819	821	9.82e-07	91	32	45	14	38
unique_716	76	158	266	ENSP00000484862	712	788	821	2.54e-04	83	22	55	6	38
unique_783	359	515	2001	ENSP00000408734	98	259	337	8.82e-04	165	36	118	11	8
unique_820	78	150	359	ENSP00000260061	314	391	663	6.89e-04	78	30	43	5	20
unique_862	264	621	852	ENSP00000422983	112	450	826	3.90e-37	362	113	222	27	42
unique_872	421	479	2030	ENSP00000474148	12	74	219	5.85e-04	65	20	37	8	3
unique_880	359	532	612	ENSP00000487081	418	593	860	4.43e-08	182	52	116	14	61
unique_880	111	310	612	ENSP00000487081	436	618	860	2.26e-04	210	54	119	37	61
unique_880	359	532	612	ENSP00000494751	418	593	1279	4.48e-08	182	52	116	14	61
unique_880	111	310	612	ENSP00000494751	436	618	1279	1.30e-04	210	52	121	37	61
unique_880	113	284	612	ENSP00000339744	122	285	678	1.56e-06	180	46	110	24	51
unique_880	378	517	612	ENSP00000339744	116	271	678	2.55e-05	166	36	94	36	51
unique_880	385	507	612	ENSP00000497274	665	794	1546	8.00e-06	140	38	75	27	20
unique_880	380	559	612	ENSP00000363868	922	1115	2262	1.25e-05	203	52	119	32	72
unique_880	112	370	612	ENSP00000363868	1938	2188	2262	4.31e-05	282	59	169	54	72
unique_880	385	509	612	ENSP00000363868	1940	2080	2262	3.92e-04	145	41	80	24	72
unique_880	112	289	612	ENSP00000497931	1105	1280	1322	2.56e-05	195	50	109	36	61
unique_880	360	507	612	ENSP00000497931	1085	1252	1322	4.90e-05	173	40	103	30	61
unique_880	360	554	612	ENSP00000497931	427	636	1322	0.003	221	55	129	37	61
unique_880	109	289	612	ENSP00000497931	444	620	1322	0.006	199	49	110	40	61
unique_880	457	532	612	ENSP00000237612	164	244	656	0.007	81	21	55	5	12
unique_886	969	1096	1387	ENSP00000430686	681	823	977	4.96e-09	146	44	81	21	9
unique_886	1211	1271	1387	ENSP00000408734	200	261	337	1.76e-04	64	25	34	5	14
unique_886	970	1097	1387	ENSP00000408734	68	195	337	8.93e-04	131	36	89	6	14
unique_886	1209	1290	1387	ENSP00000342838	1158	1242	1371	4.43e-04	86	25	56	5	6
unique_897	221	533	2590	ENSP00000437073	402	637	2055	3.86e-13	318	75	156	87	14
unique_897	798	854	2590	ENSP00000437073	807	862	2055	0.004	57	19	37	1	14
unique_907	655	804	807	ENSP00000437073	1788	1926	2055	0.002	158	38	93	27	19
unique_928	501	585	621	ENSP00000457262	41	124	196	2.44e-12	88	33	48	7	32
unique_928	108	222	621	ENSP00000457262	45	159	196	2.28e-05	118	34	78	6	32
unique_928	99	246	621	ENSP00000262455	41	191	407	4.12e-09	154	41	104	9	46
unique_928	485	620	621	ENSP00000262455	31	169	407	1.64e-05	144	30	101	13	46
unique_932	1316	1445	3014	ENSP00000484862	708	813	821	2.22e-04	130	35	71	24	4
unique_932	1560	1652	3014	ENSP00000512854	354	450	660	0.008	97	25	68	4	3
unique_937	3081	3197	3401	ENSP00000360170	92	198	461	0.002	121	36	67	18	3
unique_937	2999	3255	3401	ENSP00000437073	1387	1633	2055	0.003	264	68	172	24	8
unique_1037	166	323	883	ENSP00000260356	438	573	1171	0.002	164	45	85	34	18
unique_1124	416	455	1765	ENSP00000408734	223	261	337	1.60e-06	40	21	18	1	2
unique_1124	423	470	1765	ENSP00000286301	821	869	973	2.23e-04	49	19	29	1	3
unique_1124	423	510	1765	ENSP00000342838	1190	1268	1371	0.005	90	26	51	13	5
unique_1154	1325	1491	2126	ENSP00000437073	1475	1637	2055	4.13e-06	175	52	103	20	8
unique_1170	82	457	465	ENSP00000437073	395	776	2055	3.08e-27	394	98	266	30	81
unique_1189	235	452	517	ENSP00000339744	109	312	678	6.05e-13	222	67	133	22	42
unique_1189	235	465	517	ENSP00000237612	61	284	656	8.86e-13	240	66	149	25	45
unique_1189	211	451	517	ENSP00000497931	1068	1299	1322	2.96e-09	253	65	155	33	47
unique_1189	236	293	517	ENSP00000497931	436	491	1322	6.27e-04	58	21	35	2	47
unique_1189	221	472	517	ENSP00000363868	899	1136	2262	3.32e-08	255	63	172	20	49
unique_1189	220	471	517	ENSP00000363868	1911	2147	2262	4.56e-06	258	63	168	27	49
unique_1189	231	498	517	ENSP00000497274	647	882	1546	2.83e-07	273	67	164	42	55
unique_1189	213	451	517	ENSP00000497274	1293	1517	1546	5.46e-04	241	52	171	18	55
unique_1189	238	451	517	ENSP00000494751	428	616	1279	0.001	219	53	131	35	41
unique_1189	238	400	517	ENSP00000487081	428	568	860	0.001	167	42	95	30	32
unique_1217	593	681	745	ENSP00000408734	175	261	337	0.003	102	28	46	28	12
unique_1217	586	677	745	ENSP00000342838	1128	1218	1371	0.006	100	29	54	17	12
unique_1217	566	686	745	ENSP00000295754	330	467	568	0.007	144	32	83	29	16
unique_1235	471	618	1928	ENSP00000265969	272	412	586	0.002	156	36	97	23	8
unique_1350	34	499	567	ENSP00000320935	22	478	510	7.37e-40	475	126	322	27	82
unique_1385	15	56	1605	ENSP00000363868	915	952	2262	0.001	42	19	19	4	3
unique_1433	309	497	534	ENSP00000342838	1094	1275	1371	2.19e-09	199	49	123	27	35
unique_1433	322	518	534	ENSP00000286301	737	917	973	8.95e-05	206	44	128	34	37
unique_1433	338	501	534	ENSP00000430686	794	945	977	1.32e-04	173	45	98	30	31
unique_1433	343	429	534	ENSP00000288135	775	865	977	3.55e-04	100	28	50	22	16
unique_1433	330	426	534	ENSP00000442885	258	361	454	0.002	109	32	60	17	18
unique_1438	42	75	76	ENSP00000497931	51	84	1322	7.96e-04	34	15	19	0	45
unique_1440	400	514	598	ENSP00000497274	309	436	1546	6.95e-04	131	35	77	19	19
unique_1500	56	128	381	ENSP00000514012	431	505	552	0.001	79	27	42	10	19
unique_1532	12	76	78	ENSP00000454065	461	526	1198	8.86e-04	66	16	49	1	85
unique_1532	11	76	78	ENSP00000454065	497	570	1198	0.009	74	17	49	8	85
unique_1553	291	408	1306	ENSP00000351995	633	744	886	0.005	118	26	86	6	9
unique_1584	440	601	808	ENSP00000402228	180	351	433	1.42e-05	176	47	111	18	20
unique_1617	146	315	716	ENSP00000246006	257	424	653	2.61e-07	182	55	101	26	37
unique_1617	489	586	716	ENSP00000246006	285	369	653	4.19e-04	99	31	53	15	37
unique_1617	173	602	716	ENSP00000310658	71	443	1000	4.04e-06	454	105	244	105	60
unique_1617	150	272	716	ENSP00000379438	63	182	674	6.16e-04	128	37	78	13	17
unique_1617	232	300	716	ENSP00000260356	549	617	1171	6.49e-04	72	24	42	6	19
unique_1617	167	291	716	ENSP00000260356	566	713	1171	0.003	150	48	75	27	19
unique_1631	317	471	565	ENSP00000310658	302	444	1000	2.83e-05	159	52	87	20	30
unique_1631	303	415	565	ENSP00000310658	56	162	1000	0.005	127	37	56	34	30
unique_1631	282	507	565	ENSP00000246006	241	461	653	5.03e-05	243	69	135	39	40
unique_1631	303	411	565	ENSP00000379438	68	174	674	0.007	126	38	52	36	19
unique_1658	1828	2136	3265	ENSP00000402673	69	398	639	0.006	345	71	223	51	9
unique_1662	66	312	762	ENSP00000351995	529	792	886	7.42e-22	267	74	170	23	32
unique_1662	67	266	762	ENSP00000408734	65	266	337	6.97e-19	209	62	131	16	26
unique_1662	69	312	762	ENSP00000341325	1038	1294	1352	2.34e-16	259	64	178	17	32
unique_1662	69	312	762	ENSP00000296474	1087	1343	1401	3.02e-16	259	64	178	17	32
unique_1662	65	310	762	ENSP00000430686	677	940	977	8.74e-14	268	63	179	26	32
unique_1662	70	318	762	ENSP00000342838	1017	1288	1371	2.35e-12	279	67	175	37	33
unique_1662	167	312	762	ENSP00000288135	772	922	977	7.64e-09	152	46	99	7	19
unique_1662	70	258	762	ENSP00000358991	218	420	634	3.43e-08	209	55	128	26	25
unique_1662	70	258	762	ENSP00000358997	218	420	713	4.57e-08	209	55	128	26	25
unique_1662	167	310	762	ENSP00000286301	758	906	973	1.22e-07	150	38	105	7	32
unique_1662	65	182	762	ENSP00000286301	583	704	973	0.003	125	33	82	10	32
unique_1662	58	255	762	ENSP00000295754	238	457	568	5.74e-07	226	52	140	34	26
unique_1662	66	243	762	ENSP00000442885	157	333	454	6.60e-07	194	51	110	33	23
unique_1689	445	591	800	ENSP00000351995	512	671	886	1.04e-04	162	39	106	17	18
unique_1689	683	740	800	ENSP00000408734	202	259	337	0.001	59	18	39	2	7
unique_1710	107	703	793	ENSP00000237612	3	572	656	4.13e-59	615	162	390	63	75
unique_1710	118	401	793	ENSP00000339744	61	341	678	4.48e-48	292	106	167	19	36
unique_1710	156	374	793	ENSP00000487081	405	619	860	1.82e-09	240	60	134	46	28
unique_1710	156	374	793	ENSP00000494751	405	619	1279	2.30e-09	240	60	134	46	28
unique_1710	178	365	793	ENSP00000494751	1024	1204	1279	5.72e-05	202	52	115	35	28
unique_1710	168	408	793	ENSP00000497274	657	881	1546	6.64e-09	247	58	161	28	31
unique_1710	164	394	793	ENSP00000497274	1316	1534	1546	2.88e-06	250	65	135	50	31
unique_1710	171	365	793	ENSP00000363868	922	1108	2262	7.45e-09	198	50	134	14	26
unique_1710	158	317	793	ENSP00000363868	1922	2075	2262	8.19e-08	162	42	110	10	26
unique_1710	127	377	793	ENSP00000497931	1065	1305	1322	7.46e-08	265	62	165	38	32
unique_1710	164	375	793	ENSP00000497931	437	643	1322	0.002	220	51	148	21	32
unique_1722	506	644	2483	ENSP00000437073	410	540	2055	0.001	139	34	97	8	11
unique_1722	1389	1517	2483	ENSP00000437073	1095	1219	2055	0.002	129	36	89	4	11
unique_1727	166	314	674	ENSP00000310658	35	172	1000	6.65e-19	149	57	81	11	34
unique_1727	158	312	674	ENSP00000310658	306	445	1000	2.91e-17	155	53	87	15	34
unique_1727	158	364	674	ENSP00000310658	71	327	1000	1.03e-16	272	80	112	80	34
unique_1727	178	344	674	ENSP00000310658	283	430	1000	1.38e-13	167	51	97	19	34
unique_1727	154	358	674	ENSP00000310658	194	407	1000	3.46e-12	233	67	119	47	34
unique_1727	284	382	674	ENSP00000310658	61	158	1000	3.96e-07	107	37	53	17	34
unique_1727	201	359	674	ENSP00000246006	325	468	653	2.82e-18	160	56	87	17	37
unique_1727	117	309	674	ENSP00000246006	291	467	653	4.32e-18	194	66	110	18	37
unique_1727	281	368	674	ENSP00000246006	271	353	653	9.72e-05	89	29	53	7	37
unique_1727	158	251	674	ENSP00000379438	83	170	674	9.82e-15	95	40	47	8	33
unique_1727	215	377	674	ENSP00000379438	61	194	674	6.21e-11	163	59	75	29	33
unique_1727	290	342	674	ENSP00000260356	568	618	1171	2.87e-04	54	24	26	4	17
unique_1727	195	254	674	ENSP00000260356	562	613	1171	0.002	62	24	26	12	17
unique_1731	3189	3332	3593	ENSP00000494751	984	1127	1279	1.95e-27	144	61	83	0	24
unique_1731	2698	2966	3593	ENSP00000494751	717	975	1279	7.73e-20	269	70	189	10	24
unique_1731	1931	2010	3593	ENSP00000494751	474	553	1279	6.63e-19	80	40	40	0	24
unique_1731	3450	3581	3593	ENSP00000494751	1094	1225	1279	9.26e-14	141	46	77	18	24
unique_1731	3214	3323	3593	ENSP00000494751	426	523	1279	7.17e-09	111	39	58	14	24
unique_1731	1762	1807	3593	ENSP00000494751	428	473	1279	1.96e-06	46	25	21	0	24
unique_1731	1170	1367	3593	ENSP00000494751	193	390	1279	8.76e-04	200	47	149	4	24
unique_1731	3446	3565	3593	ENSP00000494751	496	615	1279	0.005	121	28	91	2	24
unique_1731	2718	2966	3593	ENSP00000497274	1047	1281	1546	3.96e-24	250	69	165	16	29
unique_1731	3189	3335	3593	ENSP00000497274	1290	1438	1546	5.59e-24	149	63	84	2	29
unique_1731	1934	2007	3593	ENSP00000497274	703	776	1546	3.43e-15	74	36	38	0	29
unique_1731	3483	3586	3593	ENSP00000497274	1436	1537	1546	1.01e-11	105	37	64	4	29
unique_1731	1170	1367	3593	ENSP00000497274	419	617	1546	1.80e-09	200	47	150	3	29
unique_1731	1664	1807	3593	ENSP00000497274	550	699	1546	1.16e-08	154	44	96	14	29
unique_1731	3223	3371	3593	ENSP00000497274	661	794	1546	1.71e-04	156	44	83	29	29
unique_1731	3482	3571	3593	ENSP00000497274	759	849	1546	0.001	92	30	59	3	29
unique_1731	2064	2139	3593	ENSP00000497274	749	821	1546	0.003	80	25	44	11	29
unique_1731	1931	2010	3593	ENSP00000487081	474	553	860	6.58e-19	80	40	40	0	18
unique_1731	3214	3323	3593	ENSP00000487081	426	523	860	1.33e-10	111	39	58	14	18
unique_1731	1762	1807	3593	ENSP00000487081	428	473	860	1.49e-07	46	25	21	0	18
unique_1731	1170	1367	3593	ENSP00000487081	193	390	860	4.18e-07	200	47	149	4	18
unique_1731	2698	2793	3593	ENSP00000487081	764	854	860	1.18e-05	96	24	67	5	18
unique_1731	3446	3565	3593	ENSP00000487081	496	615	860	0.009	121	28	91	2	18
unique_1731	3163	3332	3593	ENSP00000497931	1033	1216	1322	2.29e-14	185	59	110	16	17
unique_1731	3197	3326	3593	ENSP00000497931	418	550	1322	1.40e-11	134	45	84	5	17
unique_1731	1931	2006	3593	ENSP00000497931	1155	1233	1322	0.001	79	24	52	3	17
unique_1731	2702	2946	3593	ENSP00000497931	144	372	1322	0.001	251	51	172	28	17
unique_1731	3483	3586	3593	ENSP00000497931	1218	1318	1322	0.003	104	29	72	3	17
unique_1731	1761	1789	3593	ENSP00000497931	437	465	1322	0.006	29	14	15	0	17
unique_1731	3208	3285	3593	ENSP00000363868	908	985	2262	0.001	79	25	52	2	2
unique_1731	1759	1794	3593	ENSP00000339744	109	144	678	0.004	36	17	19	0	1
unique_1732	239	308	451	ENSP00000307887	78	145	443	3.87e-04	72	22	44	6	16
unique_1743	1027	1079	1430	ENSP00000408734	208	259	337	6.93e-04	53	17	35	1	4
unique_1743	820	864	1430	ENSP00000288135	772	814	977	0.004	46	18	24	4	3
unique_1745	1672	1806	1882	ENSP00000188790	618	752	761	2.52e-16	137	43	90	4	14
unique_1745	599	646	1882	ENSP00000188790	183	231	761	1.86e-06	49	19	29	1	14
unique_1745	1429	1514	1882	ENSP00000188790	531	613	761	2.40e-05	90	27	52	11	14
unique_1745	1672	1764	1882	ENSP00000353731	624	716	767	5.65e-13	95	38	53	4	16
unique_1745	530	646	1882	ENSP00000353731	99	233	767	3.64e-06	135	33	84	18	16
unique_1745	1429	1514	1882	ENSP00000353731	537	619	767	0.004	87	30	52	5	16
unique_1755	74	161	172	ENSP00000331736	17	93	611	4.99e-06	88	23	54	11	51
unique_1755	89	155	172	ENSP00000460252	177	230	293	6.59e-04	67	21	33	13	39
unique_1755	87	133	172	ENSP00000302569	138	185	248	0.002	48	14	33	1	27
unique_1756	488	587	1716	ENSP00000443909	175	273	467	0.006	104	30	65	9	6
unique_1765	724	792	3914	ENSP00000484862	731	808	821	7.68e-05	78	27	42	9	2
unique_1765	721	785	3914	ENSP00000484862	746	819	821	2.87e-04	74	25	40	9	2
unique_1765	732	792	3914	ENSP00000484862	723	790	821	5.41e-04	68	24	37	7	2
unique_1776	221	351	797	ENSP00000377492	214	336	726	0.010	137	40	77	20	16
unique_1787	505	646	2451	ENSP00000437073	470	602	2055	1.45e-19	143	49	83	11	11
unique_1787	1253	1391	2451	ENSP00000437073	1011	1182	2055	0.003	174	41	96	37	11
unique_1848	31	245	342	ENSP00000430686	674	906	977	2.34e-22	234	68	146	20	63
unique_1848	39	246	342	ENSP00000296474	1088	1304	1401	3.84e-15	221	56	148	17	61
unique_1848	39	246	342	ENSP00000341325	1039	1255	1352	4.53e-15	221	56	148	17	61
unique_1848	39	223	342	ENSP00000342838	1017	1217	1371	2.64e-14	203	52	131	20	54
unique_1848	36	228	342	ENSP00000408734	65	261	337	3.27e-14	203	55	132	16	56
unique_1848	35	245	342	ENSP00000351995	529	756	886	4.61e-14	231	57	151	23	62
unique_1848	33	161	342	ENSP00000288135	589	726	977	2.47e-09	141	43	83	15	58
unique_1848	138	230	342	ENSP00000288135	772	870	977	3.99e-08	99	30	63	6	58
unique_1848	32	226	342	ENSP00000358991	211	420	634	5.27e-09	214	51	140	23	57
unique_1848	32	226	342	ENSP00000358997	211	420	713	6.85e-09	214	51	140	23	57
unique_1848	31	126	342	ENSP00000286301	580	677	973	1.78e-08	101	33	60	8	63
unique_1848	138	256	342	ENSP00000286301	758	884	973	3.69e-08	127	35	84	8	63
unique_1848	26	223	342	ENSP00000442885	148	361	454	3.18e-06	227	58	127	42	58
unique_1848	39	223	342	ENSP00000295754	250	457	568	1.57e-05	214	54	125	35	54
unique_1850	1165	1392	1884	ENSP00000494751	390	604	1279	6.25e-13	235	76	132	27	12
unique_1850	1201	1383	1884	ENSP00000494751	1004	1189	1279	1.32e-07	200	56	113	31	12
unique_1850	1165	1392	1884	ENSP00000487081	390	604	860	1.11e-12	235	76	132	27	12
unique_1850	1192	1386	1884	ENSP00000497931	1078	1281	1322	4.00e-08	219	60	120	39	11
unique_1850	1207	1392	1884	ENSP00000497931	437	627	1322	0.003	202	45	130	27	11
unique_1850	1211	1356	1884	ENSP00000497274	657	791	1546	2.62e-07	147	42	92	13	10
unique_1850	1202	1382	1884	ENSP00000497274	1311	1495	1546	1.25e-05	199	56	111	32	10
unique_1850	1192	1356	1884	ENSP00000339744	88	258	678	1.83e-05	183	48	105	30	9
unique_1850	1211	1356	1884	ENSP00000363868	1932	2075	2262	0.004	154	41	95	18	8
unique_1850	1197	1356	1884	ENSP00000363868	905	1063	2262	0.005	164	43	112	9	8
unique_1914	192	419	555	ENSP00000316228	71	272	400	0.004	235	57	138	40	41
unique_1916	61	841	2057	ENSP00000437073	403	1209	2055	7.12e-30	894	207	487	200	38
unique_1926	1388	1664	1671	ENSP00000341325	1060	1307	1352	3.94e-20	281	77	167	37	17
unique_1926	1388	1664	1671	ENSP00000296474	1109	1356	1401	4.46e-20	281	77	167	37	17
unique_1926	1388	1652	1671	ENSP00000430686	702	944	977	3.30e-19	286	85	137	64	16
unique_1926	1403	1589	1671	ENSP00000408734	102	257	337	3.47e-18	190	61	92	37	11
unique_1926	1388	1655	1671	ENSP00000351995	553	800	886	7.00e-17	282	72	162	48	16
unique_1926	1375	1650	1671	ENSP00000342838	1027	1279	1371	4.56e-16	287	74	168	45	17
unique_1926	1369	1621	1671	ENSP00000358991	195	463	634	8.77e-14	296	75	151	70	15
unique_1926	1456	1650	1671	ENSP00000286301	749	911	973	9.38e-14	198	52	108	38	12
unique_1926	1376	1590	1671	ENSP00000358997	222	419	713	9.69e-14	224	62	127	35	13
unique_1926	1465	1665	1671	ENSP00000288135	772	940	977	9.72e-14	204	52	114	38	17
unique_1926	1372	1454	1671	ENSP00000288135	602	686	977	8.33e-04	86	29	53	4	17
unique_1926	1390	1591	1671	ENSP00000442885	179	364	454	1.02e-12	226	66	96	64	12
unique_1926	1390	1591	1671	ENSP00000295754	274	460	568	1.25e-11	225	63	101	61	12
unique_1938	2698	2753	5381	ENSP00000484862	742	802	821	0.001	61	22	34	5	1
unique_1938	2698	2764	5381	ENSP00000484862	733	805	821	0.002	73	25	42	6	1
unique_1941	1742	1923	3132	ENSP00000310658	637	804	1000	1.55e-06	193	54	103	36	12
unique_1941	1964	2128	3132	ENSP00000310658	624	775	1000	8.60e-04	178	46	93	39	12
unique_1941	1706	1865	3132	ENSP00000310658	654	804	1000	0.010	165	46	100	19	12
unique_1941	576	643	3132	ENSP00000220809	214	292	563	0.002	79	21	47	11	2
unique_1941	580	632	3132	ENSP00000220809	130	192	563	0.006	63	19	34	10	2
unique_1944	995	1199	1371	ENSP00000408734	66	268	337	4.67e-12	216	60	132	24	15
unique_1944	996	1139	1371	ENSP00000358997	217	363	713	1.15e-11	149	42	100	7	11
unique_1944	996	1139	1371	ENSP00000358991	217	363	634	1.33e-11	149	42	100	7	11
unique_1944	997	1139	1371	ENSP00000341325	1039	1182	1352	5.19e-06	152	42	93	17	10
unique_1944	997	1139	1371	ENSP00000296474	1088	1231	1401	5.31e-06	152	42	93	17	10
unique_1944	1099	1187	1371	ENSP00000342838	1130	1217	1371	7.11e-06	89	24	64	1	6
unique_1944	1099	1188	1371	ENSP00000286301	761	849	973	1.47e-05	92	26	61	5	7
unique_1944	1098	1188	1371	ENSP00000288135	774	863	977	2.20e-05	93	27	61	5	7
unique_1944	1040	1188	1371	ENSP00000430686	724	884	977	4.14e-05	175	45	90	40	11
unique_1944	997	1190	1371	ENSP00000442885	161	364	454	6.89e-05	223	59	116	48	14
unique_1944	997	1187	1371	ENSP00000351995	533	733	886	1.18e-04	209	48	135	26	14
unique_1954	66	171	643	ENSP00000260061	471	573	663	3.35e-04	107	38	64	5	21
unique_1954	66	197	643	ENSP00000260061	320	456	663	3.78e-04	142	46	81	15	21
unique_1961	589	1037	1037	ENSP00000502021	344	750	751	5.20e-57	458	142	256	60	56
unique_1961	215	346	1037	ENSP00000502021	59	157	751	1.22e-08	132	37	62	33	56
unique_1966	207	312	1718	ENSP00000218032	581	698	1042	0.006	120	40	64	16	6
unique_1985	388	562	793	ENSP00000358997	212	364	713	5.30e-09	184	54	90	40	22
unique_1985	388	562	793	ENSP00000358991	212	364	634	5.52e-09	184	54	90	40	22
unique_1985	394	670	793	ENSP00000341325	1039	1310	1352	1.56e-08	304	68	177	59	35
unique_1985	394	670	793	ENSP00000296474	1088	1359	1401	1.58e-08	304	68	177	59	35
unique_1985	344	612	793	ENSP00000408734	23	253	337	4.06e-08	280	72	148	60	34
unique_1985	394	615	793	ENSP00000430686	682	883	977	9.33e-07	232	53	139	40	28
unique_1985	392	628	793	ENSP00000351995	531	747	886	4.11e-05	242	53	159	30	30
unique_1985	516	627	793	ENSP00000295754	357	472	568	1.86e-04	126	35	67	24	14
unique_1985	494	651	793	ENSP00000342838	1111	1254	1371	5.24e-04	162	39	101	22	20
unique_1985	511	615	793	ENSP00000288135	774	862	977	6.52e-04	105	25	64	16	13
unique_1985	516	699	793	ENSP00000286301	765	926	973	0.004	187	42	117	28	23
unique_2044	311	398	7897	ENSP00000484862	702	805	821	1.25e-04	104	31	57	16	1
unique_2087	14	190	301	ENSP00000310658	283	447	1000	6.69e-15	180	56	106	18	69
unique_2087	13	140	301	ENSP00000310658	45	165	1000	2.39e-14	129	49	71	9	69
unique_2087	48	220	301	ENSP00000310658	36	199	1000	4.96e-11	175	54	108	13	69
unique_2087	13	133	301	ENSP00000310658	323	433	1000	5.88e-10	123	45	64	14	69
unique_2087	68	210	301	ENSP00000379438	68	208	674	4.19e-13	147	50	87	10	66
unique_2087	24	170	301	ENSP00000379438	65	203	674	2.19e-10	152	50	84	18	66
unique_2087	12	127	301	ENSP00000379438	97	203	674	6.64e-09	119	42	62	15	66
unique_2087	13	139	301	ENSP00000246006	345	464	653	3.82e-07	131	41	75	15	53
unique_2087	40	172	301	ENSP00000246006	326	454	653	1.19e-06	138	44	80	14	53
unique_2087	68	133	301	ENSP00000275358	1302	1352	1591	0.001	66	27	24	15	22
unique_2087	107	147	301	ENSP00000331736	143	180	611	0.006	41	16	22	3	14
unique_2155	1508	1695	1975	ENSP00000295754	246	430	568	8.58e-04	198	60	115	23	10
unique_2155	1502	1695	1975	ENSP00000442885	151	334	454	0.007	209	57	112	40	10
unique_2169	328	410	441	ENSP00000457262	45	126	196	2.30e-06	84	27	54	3	19
unique_2230	1228	1276	3269	ENSP00000358991	310	361	634	0.004	55	22	24	9	1
unique_2230	1228	1276	3269	ENSP00000358997	310	361	713	0.004	55	22	24	9	1
unique_2230	1231	1282	3269	ENSP00000342838	1126	1174	1371	0.006	52	17	32	3	2
unique_2231	364	401	445	ENSP00000261488	141	177	644	0.005	38	16	21	1	9
unique_2244	172	248	8641	ENSP00000484862	738	816	821	0.001	80	31	45	4	1
unique_2311	310	454	1291	ENSP00000342838	1071	1211	1371	3.62e-05	146	36	104	6	11
unique_2311	311	410	1291	ENSP00000430686	735	836	977	1.65e-04	107	30	65	12	8
unique_2311	372	410	1291	ENSP00000351995	645	683	886	0.002	39	13	26	0	3
unique_2311	386	415	1291	ENSP00000295754	375	404	568	0.004	30	13	17	0	2
unique_2313	210	460	598	ENSP00000358991	211	420	634	4.69e-05	255	63	143	49	42
unique_2313	210	460	598	ENSP00000358997	211	420	713	5.60e-05	255	63	143	49	42
unique_2313	339	464	598	ENSP00000286301	747	856	973	6.81e-04	128	33	75	20	21
unique_2313	361	460	598	ENSP00000408734	178	259	337	0.004	100	29	53	18	17
unique_2313	353	464	598	ENSP00000288135	775	870	977	0.006	114	31	63	20	19
unique_2325	436	609	642	ENSP00000402228	165	360	433	1.27e-05	203	48	119	36	27
unique_2341	502	651	1744	ENSP00000430686	671	837	977	5.25e-06	170	47	100	23	9
unique_2341	504	654	1744	ENSP00000358991	209	364	634	8.02e-05	158	39	110	9	9
unique_2341	504	654	1744	ENSP00000358997	209	364	713	1.30e-04	158	39	110	9	9
unique_2341	502	764	1744	ENSP00000351995	522	819	886	2.56e-04	301	68	192	41	15
unique_2341	513	651	1744	ENSP00000408734	68	208	337	2.98e-04	144	38	98	8	11
unique_2341	1215	1264	1744	ENSP00000408734	225	272	337	0.002	50	23	25	2	11
unique_2341	1220	1314	1744	ENSP00000288135	835	922	977	5.04e-04	101	28	54	19	5
unique_2374	194	379	3194	ENSP00000358991	218	420	634	3.17e-13	206	59	124	23	6
unique_2374	194	379	3194	ENSP00000358997	218	420	713	5.54e-13	206	59	124	23	6
unique_2374	194	380	3194	ENSP00000408734	68	260	337	5.49e-12	199	59	122	18	6
unique_2374	181	394	3194	ENSP00000430686	670	902	977	8.02e-11	245	67	135	43	7
unique_2374	194	393	3194	ENSP00000342838	1017	1235	1371	1.52e-08	223	56	140	27	6
unique_2374	194	384	3194	ENSP00000341325	1039	1240	1352	2.56e-08	206	54	133	19	6
unique_2374	194	384	3194	ENSP00000296474	1088	1289	1401	2.88e-08	206	54	133	19	6
unique_2374	190	357	3194	ENSP00000442885	157	336	454	3.92e-07	194	56	98	40	5
unique_2374	298	397	3194	ENSP00000286301	769	870	973	6.22e-07	105	33	64	8	3
unique_2374	190	390	3194	ENSP00000295754	246	480	568	4.50e-06	244	60	132	52	6
unique_2374	298	397	3194	ENSP00000288135	783	884	977	3.37e-05	105	33	64	8	3
unique_2380	1	82	270	ENSP00000484862	719	804	821	1.22e-04	86	26	56	4	30
unique_2405	114	286	478	ENSP00000286301	755	927	973	1.75e-14	178	51	117	10	36
unique_2405	120	264	478	ENSP00000288135	775	921	977	1.30e-13	150	47	95	8	30
unique_2405	14	208	478	ENSP00000351995	535	734	886	3.31e-12	205	46	144	15	41
unique_2405	57	207	478	ENSP00000408734	108	256	337	9.14e-12	161	46	93	22	32
unique_2405	1	265	478	ENSP00000342838	1009	1276	1371	2.13e-11	280	65	188	27	55
unique_2405	41	259	478	ENSP00000341325	1061	1284	1352	2.11e-09	236	58	149	29	46
unique_2405	58	264	478	ENSP00000430686	724	941	977	2.59e-09	225	51	149	25	43
unique_2405	41	259	478	ENSP00000296474	1110	1333	1401	2.72e-09	236	58	149	29	46
unique_2405	53	162	478	ENSP00000358997	254	363	713	5.57e-07	118	36	66	16	23
unique_2405	53	162	478	ENSP00000358991	254	363	634	6.05e-07	118	36	66	16	23
unique_2405	82	208	478	ENSP00000442885	225	362	454	0.005	143	35	87	21	27
unique_2407	8	198	296	ENSP00000408734	67	261	337	4.35e-19	205	64	117	24	65
unique_2407	2	195	296	ENSP00000430686	677	885	977	5.14e-13	215	58	130	27	66
unique_2407	9	195	296	ENSP00000341325	1039	1233	1352	1.71e-12	200	54	128	18	63
unique_2407	9	195	296	ENSP00000296474	1088	1282	1401	2.15e-12	200	54	128	18	63
unique_2407	7	207	296	ENSP00000351995	531	748	886	9.72e-12	219	53	147	19	68
unique_2407	1	212	296	ENSP00000342838	1009	1236	1371	2.37e-11	230	55	155	20	72
unique_2407	8	197	296	ENSP00000358997	217	421	713	1.61e-10	206	53	136	17	64
unique_2407	8	197	296	ENSP00000358991	217	421	634	1.63e-10	206	53	136	17	64
unique_2407	72	214	296	ENSP00000288135	739	884	977	1.27e-09	150	39	100	11	48
unique_2407	104	214	296	ENSP00000286301	758	870	973	5.69e-07	117	31	76	10	38
unique_2407	7	237	296	ENSP00000442885	159	411	454	1.09e-06	269	63	152	54	78
unique_2407	120	195	296	ENSP00000295754	375	459	568	2.20e-04	85	23	53	9	26
unique_2410	1	254	282	ENSP00000342838	1009	1275	1371	1.50e-17	269	59	193	17	90
unique_2410	9	249	282	ENSP00000296474	1088	1333	1401	2.77e-15	251	61	175	15	85
unique_2410	9	249	282	ENSP00000341325	1039	1284	1352	3.22e-15	251	61	175	15	85
unique_2410	7	203	282	ENSP00000351995	531	741	886	6.41e-15	212	48	148	16	70
unique_2410	9	195	282	ENSP00000358997	218	416	713	6.31e-14	199	52	135	12	66
unique_2410	9	195	282	ENSP00000358991	218	416	634	7.26e-14	199	52	135	12	66
unique_2410	9	198	282	ENSP00000408734	68	258	337	9.12e-14	193	49	139	5	67
unique_2410	7	254	282	ENSP00000430686	680	941	977	1.00e-12	264	56	190	18	88
unique_2410	7	197	282	ENSP00000442885	159	362	454	3.86e-08	215	49	131	35	68
unique_2410	9	198	282	ENSP00000295754	250	459	568	6.29e-08	215	49	136	30	67
unique_2410	111	278	282	ENSP00000288135	775	950	977	3.63e-07	179	41	124	14	60
unique_2410	98	196	282	ENSP00000286301	748	848	973	6.24e-07	101	24	75	2	67
unique_2410	7	95	282	ENSP00000286301	586	680	973	1.80e-04	95	24	65	6	67
unique_2411	130	469	1820	ENSP00000437073	407	673	2055	1.45e-23	348	97	162	89	35
unique_2411	656	943	1820	ENSP00000437073	806	1137	2055	1.38e-10	340	83	197	60	35
unique_2440	310	473	1076	ENSP00000310658	283	435	1000	2.07e-33	164	73	80	11	48
unique_2440	289	483	1076	ENSP00000310658	70	255	1000	5.71e-25	201	65	115	21	48
unique_2440	756	1004	1076	ENSP00000310658	45	250	1000	3.53e-23	255	85	115	55	48
unique_2440	753	1047	1076	ENSP00000310658	83	347	1000	6.94e-22	325	95	140	90	48
unique_2440	778	961	1076	ENSP00000310658	297	442	1000	1.41e-20	186	66	78	42	48
unique_2440	754	923	1076	ENSP00000310658	321	445	1000	3.28e-16	170	52	73	45	48
unique_2440	289	392	1076	ENSP00000310658	305	445	1000	3.53e-14	145	44	56	45	48
unique_2440	265	474	1076	ENSP00000310658	84	356	1000	7.65e-14	285	69	129	87	48
unique_2440	754	1047	1076	ENSP00000310658	126	427	1000	1.44e-13	342	83	171	88	48
unique_2440	331	474	1076	ENSP00000246006	326	461	653	3.14e-21	145	56	79	10	45
unique_2440	307	390	1076	ENSP00000246006	383	468	653	3.95e-15	86	37	47	2	45
unique_2440	784	913	1076	ENSP00000246006	325	461	653	1.48e-12	137	43	87	7	45
unique_2440	753	875	1076	ENSP00000246006	342	464	653	5.30e-11	133	44	69	20	45
unique_2440	860	1002	1076	ENSP00000246006	325	463	653	1.13e-09	154	49	79	26	45
unique_2440	783	950	1076	ENSP00000246006	281	456	653	1.80e-09	177	50	117	10	45
unique_2440	850	1047	1076	ENSP00000246006	271	452	653	1.86e-09	204	64	112	28	45
unique_2440	354	474	1076	ENSP00000246006	264	418	653	1.42e-08	165	49	62	54	45
unique_2440	890	1064	1076	ENSP00000246006	270	426	653	7.01e-04	180	47	105	28	45
unique_2440	863	962	1076	ENSP00000379438	83	182	674	1.70e-11	107	45	48	14	47
unique_2440	265	380	1076	ENSP00000379438	68	174	674	1.04e-10	124	45	54	25	47
unique_2440	778	911	1076	ENSP00000379438	74	175	674	2.33e-10	136	41	59	36	47
unique_2440	333	422	1076	ENSP00000379438	83	175	674	4.31e-10	96	37	50	9	47
unique_2440	374	472	1076	ENSP00000379438	83	175	674	6.98e-09	102	39	51	12	47
unique_2440	754	808	1076	ENSP00000379438	96	145	674	3.02e-05	55	25	25	5	47
unique_2440	903	1048	1076	ENSP00000379438	82	169	674	5.76e-04	146	39	49	58	47
unique_2440	880	999	1076	ENSP00000260356	548	684	1171	8.14e-04	142	40	75	27	11
unique_2448	138	199	267	ENSP00000261488	142	196	644	0.001	62	20	35	7	23
unique_2477	226	266	377	ENSP00000442885	40	80	454	0.009	41	13	28	0	11
unique_2490	273	367	2965	ENSP00000484862	728	814	821	1.64e-04	95	27	60	8	3
unique_2514	764	886	2519	ENSP00000484862	725	820	821	1.84e-04	126	38	55	33	5
unique_2541	8	300	1405	ENSP00000341325	1038	1332	1352	7.65e-20	306	81	201	24	21
unique_2541	8	300	1405	ENSP00000296474	1087	1381	1401	8.44e-20	306	81	201	24	21
unique_2541	6	207	1405	ENSP00000408734	65	268	337	1.20e-16	212	67	127	18	14
unique_2541	1	245	1405	ENSP00000342838	1009	1270	1371	8.80e-16	269	72	166	31	17
unique_2541	5	216	1405	ENSP00000351995	529	756	886	2.36e-14	231	56	153	22	15
unique_2541	8	243	1405	ENSP00000430686	681	934	977	1.50e-13	264	71	155	38	17
unique_2541	106	249	1405	ENSP00000288135	772	920	977	8.15e-10	153	43	97	13	10
unique_2541	9	197	1405	ENSP00000358991	218	420	634	1.24e-09	213	57	122	34	13
unique_2541	9	197	1405	ENSP00000358997	218	420	713	2.06e-09	213	57	122	34	13
unique_2541	5	194	1405	ENSP00000442885	157	361	454	2.44e-08	216	56	123	37	14
unique_2541	102	249	1405	ENSP00000286301	754	906	973	7.83e-08	154	37	110	7	17
unique_2541	5	92	1405	ENSP00000286301	584	675	973	0.001	95	28	57	10	17
unique_2541	5	194	1405	ENSP00000295754	246	457	568	5.02e-07	217	54	131	32	14
unique_2563	1074	1147	1151	ENSP00000344998	124	205	342	0.009	85	30	41	14	6
unique_2569	301	412	544	ENSP00000403518	270	383	868	3.63e-04	116	33	77	6	21
unique_2569	301	412	544	ENSP00000354785	371	484	942	3.75e-04	116	33	77	6	21
unique_2569	301	412	544	ENSP00000432075	270	383	833	4.03e-04	116	33	77	6	21
unique_2569	301	412	544	ENSP00000436543	371	484	934	4.22e-04	116	33	77	6	21
unique_2569	301	412	544	ENSP00000432623	48	161	640	4.93e-04	116	33	77	6	21
unique_2570	147	203	221	ENSP00000454065	470	526	1198	4.60e-04	57	18	39	0	26
unique_2573	67	523	1170	ENSP00000437073	359	840	2055	5.41e-30	498	120	321	57	39
unique_2585	972	1100	1113	ENSP00000497931	1185	1311	1322	8.19e-27	129	57	70	2	51
unique_2585	748	872	1113	ENSP00000497931	420	519	1322	1.23e-20	125	50	50	25	51
unique_2585	439	872	1113	ENSP00000497931	802	1177	1322	2.09e-20	456	108	246	102	51
unique_2585	972	1100	1113	ENSP00000497931	525	651	1322	5.89e-18	129	55	72	2	51
unique_2585	440	599	1113	ENSP00000497931	146	305	1322	2.02e-07	167	44	109	14	51
unique_2585	977	1113	1113	ENSP00000497274	1408	1540	1546	1.38e-15	140	48	82	10	19
unique_2585	790	869	1113	ENSP00000497274	1316	1395	1546	1.99e-08	80	26	54	0	19
unique_2585	988	1093	1113	ENSP00000497274	743	849	1546	5.42e-07	110	33	70	7	19
unique_2585	1007	1103	1113	ENSP00000494751	1130	1225	1279	9.54e-10	97	30	66	1	25
unique_2585	907	1094	1113	ENSP00000494751	445	622	1279	1.47e-08	198	53	115	30	25
unique_2585	804	869	1113	ENSP00000494751	1024	1088	1279	8.16e-06	66	23	42	1	25
unique_2585	791	872	1113	ENSP00000494751	428	496	1279	3.73e-04	82	24	45	13	25
unique_2585	907	1094	1113	ENSP00000487081	445	622	860	1.26e-08	198	53	115	30	24
unique_2585	791	872	1113	ENSP00000487081	428	496	860	4.02e-04	82	24	45	13	24
unique_2585	999	1088	1113	ENSP00000339744	220	311	678	2.93e-08	92	33	57	2	14
unique_2585	783	843	1113	ENSP00000339744	104	167	678	1.12e-05	64	24	37	3	14
unique_2585	1007	1093	1113	ENSP00000237612	186	274	656	9.95e-06	89	28	59	2	8
unique_2585	800	871	1113	ENSP00000363868	925	996	2262	6.35e-04	73	20	51	2	6
unique_2602	107	329	1497	ENSP00000286301	583	788	973	3.73e-05	230	58	141	31	15
unique_2602	110	193	1497	ENSP00000430686	680	766	977	1.25e-04	87	29	55	3	6
unique_2602	486	552	1497	ENSP00000408734	206	271	337	0.006	70	23	40	7	4
unique_2629	41	157	282	ENSP00000377997	62	151	800	0.002	117	35	55	27	41
unique_2657	370	805	1559	ENSP00000496171	44	493	600	5.71e-80	460	150	276	34	28
unique_2657	370	805	1559	ENSP00000496390	44	493	600	5.71e-80	460	150	276	34	28
unique_2657	370	805	1559	ENSP00000493591	44	493	600	5.71e-80	460	150	276	34	28
unique_2657	370	805	1559	ENSP00000496302	44	493	600	5.71e-80	460	150	276	34	28
unique_2657	370	805	1559	ENSP00000496619	44	493	600	5.71e-80	460	150	276	34	28
unique_2657	1337	1407	1559	ENSP00000275358	1327	1390	1591	0.001	74	24	37	13	5
unique_2688	1148	1699	2662	ENSP00000437073	1248	1835	2055	1.78e-04	630	167	343	120	25
unique_2688	1184	1806	2662	ENSP00000437073	1407	2022	2055	0.003	666	151	422	93	25
unique_2688	1071	1202	2662	ENSP00000360170	88	221	461	2.36e-04	134	30	102	2	5
unique_2695	1347	1384	1433	ENSP00000356018	1468	1499	2040	3.59e-05	38	18	14	6	4
unique_2695	1343	1399	1433	ENSP00000356018	1011	1061	2040	2.39e-04	57	18	33	6	4
unique_2695	1343	1399	1433	ENSP00000356018	561	611	2040	3.18e-04	57	18	33	6	4
unique_2695	1343	1384	1433	ENSP00000356018	111	146	2040	0.003	42	15	21	6	4
unique_2718	205	332	1742	ENSP00000430686	689	839	977	3.48e-08	151	36	92	23	7
unique_2718	221	334	1742	ENSP00000296474	1118	1233	1401	5.22e-06	116	28	86	2	7
unique_2718	221	334	1742	ENSP00000341325	1069	1184	1352	5.74e-06	116	28	86	2	7
unique_2718	297	333	1742	ENSP00000408734	175	211	337	9.47e-05	37	17	20	0	2
unique_2718	213	332	1742	ENSP00000358997	237	363	713	1.38e-04	127	35	85	7	7
unique_2718	213	332	1742	ENSP00000358991	237	363	634	1.48e-04	127	35	85	7	7
unique_2718	214	334	1742	ENSP00000351995	553	688	886	1.97e-04	136	30	91	15	7
unique_2718	224	334	1742	ENSP00000342838	1052	1172	1371	2.12e-04	121	31	80	10	6
unique_2718	212	356	1742	ENSP00000442885	179	330	454	0.007	159	38	100	21	8
unique_2726	58	327	2020	ENSP00000358997	204	521	713	1.32e-30	320	99	169	52	13
unique_2726	70	325	2020	ENSP00000408734	68	331	337	1.06e-28	270	85	165	20	13
unique_2726	58	256	2020	ENSP00000358991	204	421	634	6.47e-28	219	77	121	21	10
unique_2726	70	335	2020	ENSP00000342838	1017	1284	1371	8.05e-17	294	77	163	54	13
unique_2726	69	330	2020	ENSP00000341325	1038	1298	1352	5.30e-14	277	71	175	31	13
unique_2726	69	330	2020	ENSP00000296474	1087	1347	1401	5.68e-14	277	71	175	31	13
unique_2726	66	254	2020	ENSP00000430686	678	885	977	1.78e-13	213	60	124	29	9
unique_2726	70	254	2020	ENSP00000351995	533	735	886	1.45e-12	210	61	117	32	9
unique_2726	61	252	2020	ENSP00000442885	152	361	454	2.08e-11	214	60	128	26	10
unique_2726	66	279	2020	ENSP00000295754	246	479	568	4.12e-09	248	63	137	48	11
unique_2726	159	340	2020	ENSP00000288135	771	940	977	8.68e-09	184	48	120	16	9
unique_2726	152	325	2020	ENSP00000286301	750	911	973	4.74e-08	174	43	119	12	9
unique_2771	213	463	558	ENSP00000408734	27	259	337	6.57e-06	263	65	156	42	45
unique_2771	375	550	558	ENSP00000288135	773	928	977	7.68e-06	186	44	102	40	32
unique_2771	246	460	558	ENSP00000442885	154	361	454	1.85e-04	245	60	118	67	39
unique_2771	372	480	558	ENSP00000286301	756	865	973	7.39e-04	118	31	70	17	20
unique_2772	158	408	503	ENSP00000408734	27	259	337	5.36e-06	262	63	159	40	50
unique_2772	320	495	503	ENSP00000288135	773	928	977	1.04e-05	186	44	102	40	35
unique_2772	335	405	503	ENSP00000442885	279	361	454	7.10e-04	86	25	43	18	14
unique_2772	317	425	503	ENSP00000286301	756	865	973	0.001	118	31	70	17	22
unique_2809	104	269	323	ENSP00000351995	641	791	886	3.56e-07	168	41	108	19	51
unique_2809	87	153	323	ENSP00000286301	738	801	973	2.19e-06	67	26	38	3	21
unique_2809	110	273	323	ENSP00000288135	775	925	977	3.81e-06	166	44	105	17	51
unique_2809	11	211	323	ENSP00000408734	65	261	337	4.24e-06	210	54	134	22	62
unique_2809	12	213	323	ENSP00000341325	1037	1240	1352	1.49e-04	212	50	144	18	63
unique_2809	12	213	323	ENSP00000296474	1086	1289	1401	1.49e-04	212	50	144	18	63
unique_2809	92	153	323	ENSP00000430686	778	839	977	2.44e-04	65	22	37	6	19
unique_2809	7	216	323	ENSP00000342838	1010	1229	1371	6.25e-04	233	49	148	36	65
unique_2810	678	977	2568	ENSP00000402673	231	522	639	2.19e-07	308	73	211	24	17
unique_2810	577	1020	2568	ENSP00000402673	5	421	639	1.87e-06	457	92	312	53	17
unique_2810	678	977	2568	ENSP00000377492	318	609	726	7.01e-07	308	73	211	24	18
unique_2810	549	1020	2568	ENSP00000377492	64	508	726	5.84e-06	485	95	337	53	18
unique_2810	754	981	2568	ENSP00000437073	1737	1952	2055	0.007	242	63	139	40	9
unique_2828	585	928	934	ENSP00000286301	633	911	973	4.40e-19	347	89	187	71	37
unique_2828	750	928	934	ENSP00000288135	772	925	977	2.77e-17	179	56	98	25	26
unique_2828	585	645	934	ENSP00000288135	640	701	977	2.46e-05	62	23	38	1	26
unique_2828	749	932	934	ENSP00000430686	795	949	977	6.79e-17	187	55	97	35	25
unique_2828	581	628	934	ENSP00000430686	720	768	977	7.27e-04	49	19	29	1	25
unique_2828	742	860	934	ENSP00000408734	159	258	337	4.10e-15	119	42	58	19	22
unique_2828	537	626	934	ENSP00000408734	68	150	337	0.002	90	25	58	7	22
unique_2828	722	934	934	ENSP00000341325	1111	1299	1352	2.22e-14	213	61	128	24	23
unique_2828	722	934	934	ENSP00000296474	1160	1348	1401	2.89e-14	213	61	128	24	23
unique_2828	732	934	934	ENSP00000351995	623	801	886	3.08e-14	206	56	120	30	22
unique_2828	749	928	934	ENSP00000342838	1126	1279	1371	3.87e-14	180	52	102	26	19
unique_2828	742	860	934	ENSP00000295754	342	459	568	1.97e-09	134	44	59	31	13
unique_2828	721	862	934	ENSP00000358997	290	421	713	4.19e-08	145	47	82	16	27
unique_2828	522	627	934	ENSP00000358997	201	301	713	5.88e-04	108	30	69	9	27
unique_2828	742	862	934	ENSP00000358991	310	421	634	4.90e-08	123	39	71	13	24
unique_2828	522	627	934	ENSP00000358991	201	301	634	5.15e-04	108	30	69	9	24
unique_2828	749	927	934	ENSP00000442885	254	442	454	2.50e-07	205	56	107	42	32
unique_2828	508	628	934	ENSP00000442885	137	244	454	6.29e-06	126	36	67	23	32
unique_2848	302	478	1542	ENSP00000408734	104	269	337	4.54e-13	186	51	106	29	11
unique_2848	296	469	1542	ENSP00000430686	720	889	977	6.17e-09	196	54	94	48	11
unique_2848	300	479	1542	ENSP00000341325	1072	1245	1352	3.17e-08	191	55	108	28	12
unique_2848	300	479	1542	ENSP00000296474	1121	1294	1401	3.84e-08	191	55	108	28	12
unique_2848	302	411	1542	ENSP00000358991	254	364	634	6.11e-07	116	33	72	11	7
unique_2848	302	411	1542	ENSP00000358997	254	364	713	9.29e-07	116	33	72	11	7
unique_2848	378	458	1542	ENSP00000295754	375	457	568	1.54e-04	88	32	44	12	5
unique_2848	364	525	1542	ENSP00000288135	774	922	977	1.80e-04	172	44	95	33	11
unique_2848	298	433	1542	ENSP00000442885	186	334	454	2.94e-04	156	48	81	27	9
unique_2848	365	523	1542	ENSP00000286301	761	906	973	0.002	167	37	101	29	10
unique_2889	4	519	525	ENSP00000497931	851	1316	1322	9.68e-42	520	137	325	58	99
unique_2889	1	517	525	ENSP00000497931	189	654	1322	2.77e-39	524	139	320	65	99
unique_2889	157	507	525	ENSP00000497274	1180	1523	1546	3.03e-29	369	101	225	43	69
unique_2889	300	516	525	ENSP00000497274	657	859	1546	3.30e-19	220	64	136	20	69
unique_2889	276	517	525	ENSP00000494751	991	1226	1279	8.93e-20	247	67	164	16	46
unique_2889	295	507	525	ENSP00000494751	426	622	1279	6.23e-19	214	63	133	18	46
unique_2889	295	508	525	ENSP00000487081	426	623	860	5.55e-19	215	63	134	18	41
unique_2889	296	500	525	ENSP00000339744	111	310	678	1.51e-08	212	56	137	19	39
unique_2889	297	494	525	ENSP00000363868	916	1107	2262	2.80e-06	200	42	148	10	38
unique_2889	230	514	525	ENSP00000237612	4	283	656	3.36e-04	292	63	210	19	54
unique_2923	2343	2472	2492	ENSP00000484862	700	815	821	2.01e-04	131	39	76	16	5
unique_2942	164	406	975	ENSP00000237612	61	299	656	6.08e-50	244	101	137	6	53
unique_2942	648	920	975	ENSP00000237612	325	586	656	1.78e-25	274	71	190	13	53
unique_2942	160	404	975	ENSP00000339744	99	339	678	2.38e-48	252	104	130	18	42
unique_2942	763	925	975	ENSP00000339744	455	618	678	3.91e-16	164	47	116	1	42
unique_2942	163	377	975	ENSP00000363868	912	1115	2262	4.23e-15	218	59	142	17	23
unique_2942	176	384	975	ENSP00000363868	1938	2135	2262	1.34e-14	215	63	129	23	23
unique_2942	149	375	975	ENSP00000487081	413	615	860	1.38e-12	231	62	137	32	23
unique_2942	149	375	975	ENSP00000494751	413	615	1279	1.74e-12	231	62	137	32	23
unique_2942	161	323	975	ENSP00000494751	1007	1161	1279	0.004	176	44	98	34	23
unique_2942	166	375	975	ENSP00000497931	1095	1298	1322	3.58e-08	223	59	132	32	24
unique_2942	138	351	975	ENSP00000497931	402	616	1322	9.49e-08	231	63	135	33	24
unique_2942	150	388	975	ENSP00000497274	641	853	1546	7.78e-06	246	60	146	40	25
unique_2958	574	813	822	ENSP00000353731	512	742	767	1.56e-04	249	58	164	27	29
unique_2978	750	981	1007	ENSP00000430686	681	941	977	2.46e-07	274	65	154	55	23
unique_2978	819	960	1007	ENSP00000341325	1109	1251	1352	4.75e-06	155	46	84	25	14
unique_2978	819	960	1007	ENSP00000296474	1158	1300	1401	5.10e-06	155	46	84	25	14
unique_2978	726	895	1007	ENSP00000295754	220	401	568	2.53e-04	193	44	115	34	17
unique_2978	751	938	1007	ENSP00000442885	161	361	454	6.40e-04	220	54	115	51	19
unique_2978	851	976	1007	ENSP00000342838	1127	1270	1371	0.007	153	35	82	36	13
unique_2998	32	473	474	ENSP00000234590	1	431	435	0.0	444	292	137	15	93
unique_3005	183	282	1872	ENSP00000260061	492	586	663	0.005	101	35	59	7	5
unique_3051	247	518	553	ENSP00000342838	1009	1268	1371	8.29e-05	286	72	174	40	49
unique_3051	386	476	553	ENSP00000286301	756	849	973	2.69e-04	97	29	59	9	16
unique_3051	388	518	553	ENSP00000288135	772	914	977	0.001	147	38	89	20	24
unique_3051	252	472	553	ENSP00000408734	63	253	337	0.005	232	51	129	52	40
unique_3094	164	205	264	ENSP00000379438	296	336	674	0.009	42	17	24	1	16
unique_3099	2170	2314	4919	ENSP00000310658	654	804	1000	5.52e-09	163	53	80	30	12
unique_3099	1531	1700	4919	ENSP00000310658	641	788	1000	3.18e-06	177	50	91	36	12
unique_3099	1409	1552	4919	ENSP00000310658	641	788	1000	8.37e-05	162	46	84	32	12
unique_3099	1474	1634	4919	ENSP00000310658	617	791	1000	2.19e-04	181	53	102	26	12
unique_3099	3035	3143	4919	ENSP00000310658	701	804	1000	3.85e-04	111	32	70	9	12
unique_3099	1580	1755	4919	ENSP00000310658	619	788	1000	4.95e-04	193	56	97	40	12
unique_3099	3975	4568	4919	ENSP00000437073	1415	1982	2055	8.08e-04	618	136	408	74	12
unique_3099	4402	4697	4919	ENSP00000377492	67	398	726	0.001	338	69	221	48	6
unique_3099	4595	4697	4919	ENSP00000402673	205	311	639	0.004	112	29	69	14	2
unique_3100	687	872	993	ENSP00000341325	1037	1232	1352	1.60e-13	200	58	124	18	19
unique_3100	687	872	993	ENSP00000296474	1086	1281	1401	1.70e-13	200	58	124	18	19
unique_3100	678	872	993	ENSP00000430686	671	884	977	1.73e-13	214	51	144	19	20
unique_3100	689	877	993	ENSP00000408734	68	261	337	2.50e-13	201	60	122	19	19
unique_3100	667	871	993	ENSP00000351995	513	733	886	1.15e-11	226	60	140	26	21
unique_3100	793	878	993	ENSP00000288135	779	870	977	1.24e-09	92	31	55	6	9
unique_3100	689	874	993	ENSP00000358991	218	420	634	4.43e-09	205	54	130	21	19
unique_3100	677	871	993	ENSP00000342838	1005	1217	1371	4.51e-09	215	51	142	22	20
unique_3100	689	874	993	ENSP00000358997	218	420	713	6.81e-09	205	54	130	21	19
unique_3100	786	878	993	ENSP00000286301	758	856	973	1.48e-08	99	30	63	6	9
unique_3100	688	871	993	ENSP00000442885	160	361	454	4.72e-07	206	53	127	26	19
unique_3100	533	633	993	ENSP00000262186	713	815	1160	4.67e-06	103	27	74	2	20
unique_3100	298	393	993	ENSP00000262186	733	828	1160	3.60e-05	96	26	70	0	20
unique_3100	769	850	993	ENSP00000295754	344	430	568	4.04e-04	98	29	42	27	8
unique_3129	76	288	566	ENSP00000351995	524	749	886	1.88e-12	234	62	143	29	38
unique_3129	84	298	566	ENSP00000430686	681	914	977	3.81e-12	242	68	139	35	38
unique_3129	73	283	566	ENSP00000408734	50	266	337	1.16e-10	223	52	153	18	37
unique_3129	64	253	566	ENSP00000295754	228	430	568	7.49e-10	210	49	134	27	34
unique_3129	51	271	566	ENSP00000442885	126	359	454	8.45e-09	251	65	139	47	39
unique_3129	83	280	566	ENSP00000341325	1037	1239	1352	8.04e-08	212	59	130	23	35
unique_3129	83	280	566	ENSP00000296474	1086	1288	1401	9.83e-08	212	59	130	23	35
unique_3129	76	293	566	ENSP00000342838	1008	1238	1371	6.26e-07	235	49	165	21	39
unique_3129	85	293	566	ENSP00000358997	218	438	713	1.77e-05	232	55	143	34	37
unique_3129	85	277	566	ENSP00000358991	218	421	634	2.96e-05	215	53	129	33	34
unique_3129	76	174	566	ENSP00000286301	579	678	973	1.19e-04	101	31	67	3	17
unique_3129	76	174	566	ENSP00000288135	586	686	977	0.005	103	30	67	6	17
unique_3154	754	854	1157	ENSP00000408734	173	273	337	1.69e-11	104	34	64	6	9
unique_3154	718	897	1157	ENSP00000430686	750	941	977	9.51e-08	199	52	121	26	16
unique_3154	720	898	1157	ENSP00000342838	1089	1276	1371	1.95e-07	197	48	122	27	15
unique_3154	720	844	1157	ENSP00000296474	1160	1288	1401	4.77e-05	132	36	86	10	11
unique_3154	720	844	1157	ENSP00000341325	1111	1239	1352	4.91e-05	132	36	86	10	11
unique_3154	764	839	1157	ENSP00000295754	375	459	568	6.95e-04	88	25	48	15	7
unique_3154	743	866	1157	ENSP00000286301	753	878	973	0.001	129	32	89	8	11
unique_3156	149	235	782	ENSP00000408734	175	261	337	3.28e-08	90	32	52	6	11
unique_3156	137	251	782	ENSP00000286301	754	871	973	4.08e-05	120	32	81	7	15
unique_3156	93	244	782	ENSP00000341325	1086	1247	1352	4.76e-04	164	44	106	14	19
unique_3156	93	244	782	ENSP00000296474	1135	1296	1401	5.43e-04	164	44	106	14	19
unique_3160	79	283	536	ENSP00000408734	66	272	337	2.14e-16	212	60	140	12	38
unique_3160	81	327	536	ENSP00000430686	682	941	977	3.04e-15	267	73	167	27	46
unique_3160	79	297	536	ENSP00000351995	531	764	886	6.55e-14	240	64	149	27	41
unique_3160	54	328	536	ENSP00000342838	992	1276	1371	3.88e-13	298	69	193	36	51
unique_3160	79	274	536	ENSP00000341325	1037	1239	1352	2.04e-12	207	58	134	15	37
unique_3160	79	274	536	ENSP00000296474	1086	1288	1401	2.68e-12	207	58	134	15	37
unique_3160	81	324	536	ENSP00000295754	250	532	568	3.45e-11	293	72	162	59	46
unique_3160	181	320	536	ENSP00000288135	775	914	977	7.08e-09	149	43	88	18	26
unique_3160	81	265	536	ENSP00000442885	161	359	454	9.42e-09	211	55	118	38	35
unique_3160	181	276	536	ENSP00000286301	761	858	973	5.26e-07	104	33	57	14	18
unique_3160	80	288	536	ENSP00000358991	217	441	634	5.45e-07	230	55	149	26	39
unique_3160	80	270	536	ENSP00000358997	217	420	713	7.47e-07	209	50	136	23	36
unique_3160	432	491	536	ENSP00000454065	466	525	1198	0.009	60	17	43	0	11
unique_3209	2280	2388	2576	ENSP00000484862	724	820	821	2.47e-05	109	30	67	12	8
unique_3209	2310	2400	2576	ENSP00000484862	729	820	821	4.51e-05	95	33	55	7	8
unique_3209	1089	1165	2576	ENSP00000484862	724	806	821	1.62e-04	85	29	46	10	8
unique_3209	1090	1161	2576	ENSP00000484862	747	820	821	8.06e-04	76	26	44	6	8
unique_3209	2306	2419	2576	ENSP00000484862	698	820	821	0.003	125	35	77	13	8
unique_3256	40	240	575	ENSP00000296474	1086	1289	1401	5.31e-08	209	50	146	13	35
unique_3256	40	240	575	ENSP00000341325	1037	1240	1352	5.70e-08	209	50	146	13	35
unique_3256	38	303	575	ENSP00000351995	529	798	886	2.71e-07	293	68	175	50	46
unique_3256	115	312	575	ENSP00000286301	738	924	973	1.25e-05	200	46	139	15	34
unique_3256	143	235	575	ENSP00000408734	175	259	337	1.21e-04	93	27	58	8	16
unique_3256	121	181	575	ENSP00000430686	782	839	977	0.004	61	18	40	3	11
unique_3256	135	253	575	ENSP00000288135	772	884	977	0.004	120	29	83	8	21
unique_3259	2741	2841	3568	ENSP00000408734	172	270	337	2.10e-10	104	39	57	8	3
unique_3259	2633	2885	3568	ENSP00000342838	1028	1282	1371	7.83e-10	280	71	157	52	7
unique_3259	2740	2881	3568	ENSP00000286301	762	910	973	1.24e-08	157	46	88	23	4
unique_3259	2653	2829	3568	ENSP00000358991	247	418	634	5.12e-08	188	52	109	27	5
unique_3259	2726	2881	3568	ENSP00000430686	786	944	977	5.91e-08	169	48	98	23	4
unique_3259	2653	2829	3568	ENSP00000358997	247	418	713	6.08e-08	188	52	109	27	5
unique_3259	2741	2884	3568	ENSP00000288135	777	926	977	8.28e-08	165	48	81	36	4
unique_3259	2658	2903	3568	ENSP00000296474	1124	1365	1401	9.27e-08	263	66	159	38	7
unique_3259	2658	2878	3568	ENSP00000341325	1075	1289	1352	9.69e-08	236	61	139	36	6
unique_3259	2660	2823	3568	ENSP00000351995	571	728	886	1.25e-07	170	46	106	18	5
unique_3259	2730	2824	3568	ENSP00000442885	249	357	454	1.14e-05	109	33	62	14	3
unique_3259	2741	2806	3568	ENSP00000295754	355	428	568	0.010	74	28	38	8	2
unique_3263	784	1123	1564	ENSP00000422983	114	450	826	1.18e-41	348	109	220	19	22
unique_3287	1538	1731	2132	ENSP00000296474	1088	1288	1401	1.91e-14	207	64	124	19	9
unique_3287	1538	1731	2132	ENSP00000341325	1039	1239	1352	2.04e-14	207	64	124	19	9
unique_3287	1534	1732	2132	ENSP00000351995	529	742	886	4.37e-14	219	56	138	25	9
unique_3287	1535	1727	2132	ENSP00000408734	65	259	337	1.76e-11	201	58	129	14	9
unique_3287	1537	1728	2132	ENSP00000358991	217	421	634	2.23e-11	214	56	127	31	9
unique_3287	1537	1728	2132	ENSP00000358997	217	421	713	4.54e-11	214	56	127	31	9
unique_3287	1525	1726	2132	ENSP00000442885	148	363	454	8.75e-08	231	61	126	44	9
unique_3287	1579	1722	2132	ENSP00000430686	724	881	977	1.02e-07	163	45	94	24	7
unique_3287	1538	1722	2132	ENSP00000295754	250	455	568	3.18e-07	216	59	116	41	9
unique_3287	79	178	2132	ENSP00000454065	464	560	1198	2.60e-05	100	28	69	3	5
unique_3287	1537	1722	2132	ENSP00000342838	1016	1215	1371	4.94e-05	206	46	134	26	9
unique_3287	1644	1787	2132	ENSP00000288135	782	924	977	1.13e-04	152	41	94	17	7
unique_3287	1618	1737	2132	ENSP00000286301	741	865	973	1.51e-04	128	36	81	11	6
unique_3288	119	229	339	ENSP00000379438	77	185	674	8.93e-17	114	50	56	8	63
unique_3288	16	134	339	ENSP00000379438	64	177	674	1.45e-09	121	44	68	9	63
unique_3288	31	182	339	ENSP00000246006	324	465	653	1.15e-15	155	54	85	16	60
unique_3288	79	225	339	ENSP00000246006	281	422	653	1.87e-09	153	53	83	17	60
unique_3288	23	94	339	ENSP00000246006	397	463	653	0.003	73	26	40	7	60
unique_3288	40	227	339	ENSP00000310658	30	213	1000	1.33e-14	195	66	111	18	67
unique_3288	24	175	339	ENSP00000310658	60	204	1000	4.71e-12	161	58	78	25	67
unique_3288	74	250	339	ENSP00000310658	297	466	1000	6.71e-11	180	52	115	13	67
unique_3288	26	175	339	ENSP00000310658	297	433	1000	2.95e-09	155	56	76	23	67
unique_3288	37	134	339	ENSP00000260356	575	685	1171	6.26e-04	115	31	63	21	29
unique_3291	42	118	147	ENSP00000432638	655	727	851	0.010	78	22	50	6	52
unique_3291	42	118	147	ENSP00000212355	656	728	852	0.010	78	22	50	6	52
unique_3294	150	239	806	ENSP00000296474	1159	1233	1401	1.10e-05	90	26	49	15	11
unique_3294	150	239	806	ENSP00000341325	1110	1184	1352	1.18e-05	90	26	49	15	11
unique_3294	181	240	806	ENSP00000288135	772	818	977	2.44e-04	60	19	28	13	7
unique_3294	187	237	806	ENSP00000408734	173	210	337	0.002	51	18	20	13	6
unique_3294	184	239	806	ENSP00000286301	761	803	973	0.005	56	18	25	13	7
unique_3322	316	426	6072	ENSP00000484862	723	818	821	1.19e-07	111	36	60	15	2
unique_3322	341	447	6072	ENSP00000484862	725	816	821	1.36e-04	110	37	52	21	2
unique_3363	2	249	385	ENSP00000342838	1053	1275	1371	7.15e-14	253	61	157	35	64
unique_3363	11	251	385	ENSP00000430686	724	943	977	1.82e-12	249	63	149	37	63
unique_3363	104	250	385	ENSP00000286301	761	908	973	3.28e-12	151	37	107	7	38
unique_3363	108	188	385	ENSP00000408734	174	256	337	4.95e-12	84	34	46	4	21
unique_3363	104	249	385	ENSP00000288135	775	921	977	7.87e-12	154	41	98	15	38
unique_3363	78	248	385	ENSP00000351995	612	790	886	1.17e-10	186	45	119	22	44
unique_3363	2	244	385	ENSP00000341325	1073	1284	1352	8.17e-10	253	57	145	51	63
unique_3363	2	244	385	ENSP00000296474	1122	1333	1401	1.05e-09	253	57	145	51	63
unique_3363	96	188	385	ENSP00000442885	250	361	454	8.90e-09	115	37	53	25	24
unique_3363	108	188	385	ENSP00000295754	357	457	568	5.47e-08	102	33	47	22	21
unique_3363	8	187	385	ENSP00000358997	251	416	713	2.78e-06	194	47	105	42	47
unique_3363	90	187	385	ENSP00000358991	309	416	634	3.25e-06	108	30	68	10	25
unique_3369	2074	2257	5298	ENSP00000310658	607	788	1000	4.64e-05	199	60	107	32	18
unique_3369	2156	2261	5298	ENSP00000310658	631	759	1000	8.96e-05	130	42	63	25	18
unique_3369	3340	3499	5298	ENSP00000310658	655	804	1000	2.99e-04	164	44	102	18	18
unique_3369	4152	4251	5298	ENSP00000310658	711	804	1000	3.69e-04	101	30	63	8	18
unique_3369	2594	2765	5298	ENSP00000310658	641	800	1000	0.001	179	50	103	26	18
unique_3369	1815	2005	5298	ENSP00000310658	641	814	1000	0.005	196	52	117	27	18
unique_3369	2666	2812	5298	ENSP00000310658	641	808	1000	0.006	175	49	91	35	18
unique_3369	1904	2045	5298	ENSP00000310658	640	787	1000	0.007	154	40	96	18	18
unique_3369	2010	2213	5298	ENSP00000310658	639	802	1000	0.007	205	48	115	42	18
unique_3369	2540	2701	5298	ENSP00000310658	641	789	1000	0.010	172	46	93	33	18
unique_3390	10	70	228	ENSP00000357142	127	194	377	0.001	68	25	36	7	27
unique_3402	524	709	782	ENSP00000339744	77	259	678	4.41e-12	197	63	109	25	44
unique_3402	214	372	782	ENSP00000339744	118	259	678	1.20e-04	168	44	89	35	44
unique_3402	566	736	782	ENSP00000363868	909	1091	2262	3.99e-07	184	47	123	14	50
unique_3402	586	732	782	ENSP00000363868	1942	2102	2262	9.70e-07	164	48	96	20	50
unique_3402	218	425	782	ENSP00000363868	1939	2119	2262	0.002	215	55	119	41	50
unique_3402	204	372	782	ENSP00000363868	911	1064	2262	0.006	170	37	116	17	50
unique_3402	502	732	782	ENSP00000497931	1012	1275	1322	4.75e-07	275	67	153	55	60
unique_3402	572	740	782	ENSP00000497931	437	620	1322	2.22e-05	185	59	109	17	60
unique_3402	341	433	782	ENSP00000497931	1219	1298	1322	6.03e-04	93	28	52	13	60
unique_3402	206	375	782	ENSP00000497931	436	593	1322	0.005	171	46	111	14	60
unique_3402	532	737	782	ENSP00000497274	621	825	1546	1.49e-06	225	56	130	39	53
unique_3402	210	416	782	ENSP00000497274	656	828	1546	5.58e-04	210	52	118	40	53
unique_3402	573	709	782	ENSP00000494751	428	566	1279	2.11e-06	151	43	82	26	37
unique_3402	339	413	782	ENSP00000494751	533	597	1279	2.83e-05	75	26	39	10	37
unique_3402	167	240	782	ENSP00000494751	978	1043	1279	5.95e-04	77	27	36	14	37
unique_3402	573	709	782	ENSP00000487081	428	566	860	2.79e-06	151	43	82	26	27
unique_3402	339	413	782	ENSP00000487081	533	597	860	2.81e-05	75	26	39	10	27
unique_3402	587	720	782	ENSP00000237612	77	228	656	2.95e-05	162	48	76	38	36
unique_3402	222	372	782	ENSP00000237612	77	217	656	4.48e-04	166	43	83	40	36
unique_3414	60	163	176	ENSP00000454065	465	570	1198	1.85e-06	107	26	77	4	59
unique_3427	157	290	1063	ENSP00000358997	309	435	713	0.004	139	37	85	17	13
unique_3427	157	279	1063	ENSP00000358991	309	420	634	0.009	124	33	78	13	12
unique_3431	170	311	492	ENSP00000430686	750	903	977	4.00e-11	159	39	98	22	29
unique_3431	205	298	492	ENSP00000408734	172	262	337	3.28e-10	97	37	51	9	19
unique_3431	172	292	492	ENSP00000342838	1089	1217	1371	4.17e-09	137	37	76	24	25
unique_3431	172	308	492	ENSP00000351995	609	750	886	2.00e-08	146	37	96	13	28
unique_3431	203	313	492	ENSP00000286301	761	870	973	5.42e-08	117	31	73	13	23
unique_3431	161	298	492	ENSP00000442885	216	367	454	9.59e-08	158	43	89	26	28
unique_3431	172	298	492	ENSP00000295754	323	463	568	1.95e-07	150	42	76	32	26
unique_3431	199	314	492	ENSP00000288135	771	885	977	2.49e-07	122	33	76	13	24
unique_3431	199	293	492	ENSP00000341325	1138	1232	1352	3.98e-07	101	30	59	12	19
unique_3431	199	293	492	ENSP00000296474	1187	1281	1401	4.10e-07	101	30	59	12	19
unique_3431	172	316	492	ENSP00000358991	286	439	634	4.79e-07	160	45	94	21	29
unique_3431	172	308	492	ENSP00000358997	286	433	713	5.39e-07	152	43	90	19	28
unique_3432	112	259	347	ENSP00000379438	68	200	674	6.39e-15	151	52	78	21	64
unique_3432	38	161	347	ENSP00000379438	83	212	674	6.72e-10	140	52	62	26	64
unique_3432	97	266	347	ENSP00000310658	41	201	1000	1.71e-13	175	56	100	19	74
unique_3432	56	230	347	ENSP00000310658	44	214	1000	5.63e-13	182	55	109	18	74
unique_3432	74	285	347	ENSP00000310658	294	517	1000	4.40e-11	233	65	138	30	74
unique_3432	28	179	347	ENSP00000310658	297	435	1000	8.67e-09	154	48	89	17	74
unique_3432	71	221	347	ENSP00000310658	254	394	1000	5.12e-06	153	49	90	14	74
unique_3432	7	184	347	ENSP00000246006	307	465	653	2.34e-13	182	62	93	27	61
unique_3432	78	184	347	ENSP00000246006	277	423	653	1.51e-05	150	40	64	46	61
unique_3432	105	216	347	ENSP00000246006	264	369	653	5.89e-05	115	32	71	12	61
unique_3432	105	224	347	ENSP00000260356	551	686	1171	2.11e-08	147	49	60	38	49
unique_3432	54	172	347	ENSP00000260356	585	714	1171	3.05e-04	136	38	75	23	49
unique_3433	84	283	400	ENSP00000442885	160	373	454	3.79e-13	226	64	124	38	50
unique_3433	85	274	400	ENSP00000408734	68	259	337	1.56e-12	197	51	134	12	48
unique_3433	77	291	400	ENSP00000430686	673	905	977	7.65e-11	236	55	157	24	54
unique_3433	83	278	400	ENSP00000341325	1037	1239	1352	2.28e-09	208	50	141	17	49
unique_3433	83	278	400	ENSP00000296474	1086	1288	1401	2.35e-09	208	50	141	17	49
unique_3433	84	279	400	ENSP00000295754	249	465	568	7.43e-09	225	55	133	37	49
unique_3433	82	336	400	ENSP00000342838	1014	1276	1371	8.34e-09	278	59	181	38	64
unique_3433	179	292	400	ENSP00000286301	755	871	973	5.66e-07	121	34	76	11	29
unique_3435	1900	1992	2014	ENSP00000342838	1190	1278	1371	5.53e-07	95	32	55	8	5
unique_3435	1898	1998	2014	ENSP00000288135	833	930	977	2.55e-06	104	30	65	9	5
unique_3435	1918	1989	2014	ENSP00000341325	1219	1289	1352	1.20e-04	73	25	45	3	4
unique_3435	1918	1989	2014	ENSP00000296474	1268	1338	1401	1.36e-04	73	25	45	3	4
unique_3435	1898	1998	2014	ENSP00000286301	819	916	973	4.60e-04	105	28	66	11	5
unique_3435	1900	1998	2014	ENSP00000430686	856	950	977	0.001	100	29	65	6	5
unique_3437	23	240	404	ENSP00000351995	524	749	886	1.23e-11	235	58	151	26	54
unique_3437	23	234	404	ENSP00000342838	1008	1227	1371	7.08e-11	236	60	136	40	52
unique_3437	12	237	404	ENSP00000341325	1015	1244	1352	1.60e-10	243	64	149	30	56
unique_3437	12	237	404	ENSP00000296474	1064	1293	1401	1.61e-10	243	64	149	30	56
unique_3437	31	234	404	ENSP00000430686	681	893	977	1.71e-09	226	52	139	35	50
unique_3437	29	228	404	ENSP00000408734	65	259	337	2.48e-08	206	47	142	17	50
unique_3437	28	205	404	ENSP00000295754	246	430	568	7.06e-08	197	48	118	31	44
unique_3437	10	223	404	ENSP00000442885	139	359	454	3.23e-06	238	59	138	41	53
unique_3437	32	181	404	ENSP00000358991	218	362	634	3.31e-05	165	43	87	35	37
unique_3437	32	181	404	ENSP00000358997	218	362	713	3.36e-05	165	43	87	35	37
unique_3437	126	234	404	ENSP00000286301	748	858	973	3.45e-05	114	29	77	8	51
unique_3437	23	120	404	ENSP00000286301	579	673	973	0.001	99	29	65	5	51
unique_3437	135	234	404	ENSP00000288135	771	872	977	1.01e-04	105	26	71	8	25
unique_3449	150	221	3027	ENSP00000358991	268	346	634	0.001	83	30	38	15	2
unique_3449	150	221	3027	ENSP00000358997	268	346	713	0.002	79	26	46	7	2
unique_3466	10	117	1367	ENSP00000218032	549	673	1042	5.35e-06	128	38	67	23	8
unique_3466	1105	1207	1367	ENSP00000260061	314	417	663	0.006	108	38	61	9	18
unique_3466	768	889	1367	ENSP00000260061	469	575	663	0.007	122	31	76	15	18
unique_3466	827	908	1367	ENSP00000260061	49	130	663	0.008	84	28	52	4	18
unique_3487	52	245	581	ENSP00000408734	64	259	337	3.50e-18	212	63	115	34	33
unique_3487	51	249	581	ENSP00000430686	677	890	977	5.79e-18	218	62	133	23	34
unique_3487	54	249	581	ENSP00000341325	1037	1238	1352	7.72e-17	207	58	133	16	34
unique_3487	54	249	581	ENSP00000296474	1086	1287	1401	8.07e-17	210	58	130	22	34
unique_3487	37	240	581	ENSP00000442885	145	359	454	1.57e-14	230	65	124	41	35
unique_3487	31	244	581	ENSP00000295754	227	459	568	3.54e-13	243	62	142	39	37
unique_3487	45	240	581	ENSP00000351995	520	731	886	9.88e-11	218	53	137	28	34
unique_3487	54	244	581	ENSP00000342838	1015	1219	1371	2.09e-10	208	52	136	20	33
unique_3487	39	246	581	ENSP00000358991	205	421	634	9.94e-10	231	56	138	37	36
unique_3487	39	246	581	ENSP00000358997	205	421	713	1.04e-09	231	56	138	37	36
unique_3487	156	255	581	ENSP00000288135	775	875	977	6.73e-08	105	34	62	9	17
unique_3487	149	244	581	ENSP00000286301	754	850	973	4.64e-05	101	29	63	9	31
unique_3487	54	137	581	ENSP00000286301	586	673	973	0.001	88	24	60	4	31
unique_3487	448	575	581	ENSP00000454065	447	570	1198	0.001	138	35	79	24	22
unique_3521	46	106	150	ENSP00000267082	125	173	799	0.001	61	23	26	12	41
unique_3591	1734	1813	2555	ENSP00000402673	231	321	639	0.002	91	28	52	11	3
unique_3595	1407	1498	1516	ENSP00000457262	39	125	196	5.57e-13	92	36	51	5	36
unique_3595	990	1083	1516	ENSP00000457262	39	127	196	1.69e-11	94	34	55	5	36
unique_3595	1129	1222	1516	ENSP00000457262	39	127	196	1.69e-11	94	34	55	5	36
unique_3595	1268	1361	1516	ENSP00000457262	39	127	196	1.69e-11	94	34	55	5	36
unique_3595	851	944	1516	ENSP00000457262	38	127	196	2.29e-10	95	31	58	6	36
unique_3595	725	803	1516	ENSP00000457262	45	118	196	3.04e-09	81	30	42	9	36
unique_3595	725	819	1516	ENSP00000262455	50	144	407	1.86e-08	95	24	71	0	41
unique_3595	836	951	1516	ENSP00000262455	29	144	407	5.63e-08	116	25	91	0	41
unique_3595	1404	1499	1516	ENSP00000262455	41	136	407	2.59e-07	96	22	74	0	41
unique_3595	987	1090	1516	ENSP00000262455	41	144	407	7.99e-06	104	21	83	0	41
unique_3595	1126	1229	1516	ENSP00000262455	41	144	407	7.99e-06	104	21	83	0	41
unique_3595	1265	1368	1516	ENSP00000262455	41	144	407	7.99e-06	104	21	83	0	41
unique_3607	449	808	2287	ENSP00000422983	113	454	826	1.94e-18	366	87	249	30	16
unique_3614	70	269	542	ENSP00000408734	68	259	337	1.90e-09	207	54	131	22	37
unique_3614	68	326	542	ENSP00000342838	1015	1276	1371	3.09e-08	280	66	175	39	48
unique_3614	123	289	542	ENSP00000430686	734	907	977	3.03e-05	188	52	101	35	31
unique_3614	68	272	542	ENSP00000341325	1037	1237	1352	3.46e-05	224	55	127	42	38
unique_3614	68	272	542	ENSP00000296474	1086	1286	1401	4.01e-05	224	55	127	42	38
unique_3661	131	286	493	ENSP00000341325	1139	1287	1352	7.05e-08	158	39	108	11	32
unique_3661	131	289	493	ENSP00000296474	1188	1339	1401	7.73e-08	161	39	111	11	32
unique_3661	134	283	493	ENSP00000288135	775	916	977	8.82e-08	154	39	99	16	30
unique_3661	86	227	493	ENSP00000408734	119	261	337	3.86e-07	147	40	98	9	29
unique_3661	15	283	493	ENSP00000430686	673	936	977	5.56e-06	293	69	171	53	55
unique_3661	99	220	493	ENSP00000442885	224	359	454	7.70e-05	139	37	82	20	25
unique_3661	102	213	493	ENSP00000295754	322	442	568	1.18e-04	124	37	72	15	23
unique_3661	134	283	493	ENSP00000286301	761	902	973	1.71e-04	154	33	105	16	30
unique_3661	138	283	493	ENSP00000342838	1134	1270	1371	4.45e-04	151	33	99	19	30
unique_3661	138	220	493	ENSP00000351995	650	731	886	0.001	83	21	61	1	17
unique_3662	369	599	1213	ENSP00000403885	169	370	1122	4.28e-15	233	69	131	33	21
unique_3662	370	594	1213	ENSP00000403885	837	1028	1122	2.82e-08	239	61	117	61	21
unique_3662	364	594	1213	ENSP00000403885	588	818	1122	5.99e-08	256	62	144	50	21
unique_3662	364	613	1213	ENSP00000403885	271	487	1122	2.21e-07	255	62	150	43	21
unique_3662	364	601	1213	ENSP00000403885	56	265	1122	2.77e-07	241	57	150	34	21
unique_3662	364	526	1213	ENSP00000403885	483	624	1122	6.98e-07	170	45	90	35	21
unique_3662	482	607	1213	ENSP00000403885	51	163	1122	1.11e-06	129	40	70	19	21
unique_3662	364	478	1213	ENSP00000403885	934	1037	1122	3.12e-06	115	36	68	11	21
unique_3704	440	543	630	ENSP00000408734	158	260	337	3.06e-07	110	34	63	13	17
unique_3704	432	549	630	ENSP00000286301	741	854	973	5.12e-05	128	33	71	24	19
unique_3704	440	601	630	ENSP00000342838	1118	1268	1371	7.19e-05	172	41	100	31	26
unique_3704	465	611	630	ENSP00000295754	375	538	568	3.00e-04	166	41	104	21	23
unique_3704	464	537	630	ENSP00000442885	278	359	454	5.98e-04	82	24	50	8	12
unique_3704	411	507	630	ENSP00000358997	277	391	713	0.001	117	32	63	22	15
unique_3704	411	507	630	ENSP00000358991	277	391	634	0.001	117	32	63	22	15
unique_3704	447	543	630	ENSP00000430686	794	894	977	0.002	110	27	61	22	15
unique_3704	449	540	630	ENSP00000288135	772	863	977	0.006	102	28	54	20	15
unique_3705	445	552	727	ENSP00000260356	407	501	1171	0.009	113	30	60	23	15
unique_3726	383	454	2495	ENSP00000484862	739	818	821	0.001	80	23	49	8	3
unique_3759	367	525	540	ENSP00000499921	143	296	313	4.38e-31	159	62	92	5	29
unique_3759	367	525	540	ENSP00000350699	143	296	313	4.38e-31	159	62	92	5	29
unique_3777	133	333	603	ENSP00000408734	67	272	337	1.42e-18	209	62	136	11	33
unique_3777	122	378	603	ENSP00000430686	669	942	977	6.11e-15	281	82	168	31	43
unique_3777	97	372	603	ENSP00000342838	974	1270	1371	4.04e-11	308	77	188	43	46
unique_3777	132	369	603	ENSP00000351995	531	805	886	1.13e-10	283	68	162	53	39
unique_3777	132	324	603	ENSP00000341325	1037	1239	1352	1.13e-08	208	54	134	20	32
unique_3777	132	324	603	ENSP00000296474	1086	1288	1401	1.14e-08	208	54	134	20	32
unique_3777	231	377	603	ENSP00000288135	775	921	977	6.98e-07	153	40	101	12	24
unique_3777	134	315	603	ENSP00000442885	161	359	454	8.01e-07	210	58	113	39	30
unique_3777	244	315	603	ENSP00000295754	375	455	568	1.40e-05	84	24	45	15	12
unique_3777	449	537	603	ENSP00000454065	444	534	1198	1.76e-05	91	27	62	2	15
unique_3777	130	320	603	ENSP00000358991	214	420	634	2.19e-05	212	53	133	26	32
unique_3777	130	320	603	ENSP00000358997	214	420	713	3.36e-05	212	53	133	26	32
unique_3777	231	326	603	ENSP00000286301	761	858	973	0.003	101	27	66	8	16
unique_3829	1041	1233	1476	ENSP00000408734	67	259	337	1.45e-18	198	57	131	10	13
unique_3829	1038	1289	1476	ENSP00000430686	678	941	977	4.86e-17	271	74	171	26	17
unique_3829	1040	1232	1476	ENSP00000341325	1037	1233	1352	2.92e-13	204	54	132	18	13
unique_3829	1040	1232	1476	ENSP00000296474	1086	1282	1401	3.05e-13	204	54	132	18	13
unique_3829	1007	1266	1476	ENSP00000351995	489	782	886	3.32e-13	299	72	183	44	18
unique_3829	1040	1290	1476	ENSP00000342838	1015	1276	1371	3.44e-13	269	64	180	25	17
unique_3829	1144	1290	1476	ENSP00000288135	775	922	977	6.19e-12	158	50	87	21	10
unique_3829	1144	1288	1476	ENSP00000286301	761	906	973	4.99e-08	151	39	101	11	10
unique_3829	1029	1340	1476	ENSP00000442885	148	445	454	2.93e-07	336	82	192	62	21
unique_3829	1414	1474	1476	ENSP00000454065	468	527	1198	2.96e-07	61	27	33	1	4
unique_3829	1042	1234	1476	ENSP00000295754	250	461	568	2.71e-06	230	56	119	55	13
unique_3839	658	915	1149	ENSP00000437073	1379	1643	2055	0.008	282	75	166	41	22
unique_3841	18	163	168	ENSP00000454065	398	527	1198	8.40e-08	167	42	67	58	87
unique_3878	48	133	205	ENSP00000351995	644	735	886	6.49e-05	93	25	60	8	42
unique_3878	50	133	205	ENSP00000342838	1130	1219	1371	9.67e-05	91	27	56	8	41
unique_3878	52	137	205	ENSP00000408734	172	262	337	1.32e-04	93	27	57	9	42
unique_3878	62	131	205	ENSP00000442885	278	361	454	2.06e-04	84	27	43	14	34
unique_3878	50	169	205	ENSP00000430686	799	942	977	0.002	146	33	85	28	59
unique_3878	63	147	205	ENSP00000295754	375	469	568	0.004	99	28	53	18	41
unique_3932	151	208	296	ENSP00000454065	207	277	1198	0.006	71	23	35	13	20
unique_4018	110	211	216	ENSP00000484862	725	819	821	4.51e-04	105	30	62	13	48
unique_4018	108	196	216	ENSP00000484862	741	819	821	0.001	89	26	53	10	48
unique_4070	128	519	683	ENSP00000310658	49	433	1000	1.04e-11	416	108	253	55	64
unique_4070	228	566	683	ENSP00000310658	62	433	1000	4.58e-06	395	97	219	79	64
unique_4070	280	475	683	ENSP00000246006	283	460	653	2.62e-07	200	57	117	26	47
unique_4070	153	263	683	ENSP00000246006	328	437	653	5.43e-05	122	36	63	23	47
unique_4070	185	395	683	ENSP00000246006	280	470	653	0.005	215	55	132	28	47
unique_4070	130	263	683	ENSP00000379438	63	190	674	3.40e-07	139	44	79	16	44
unique_4070	417	580	683	ENSP00000379438	31	197	674	0.003	176	43	112	21	44
unique_4084	342	562	639	ENSP00000377492	196	406	726	0.003	225	50	157	18	35
unique_4096	885	1275	1686	ENSP00000437073	1475	1895	2055	1.16e-05	434	105	273	56	37
unique_4096	983	1462	1686	ENSP00000437073	1407	1900	2055	1.58e-05	524	132	318	74	37
unique_4096	976	1451	1686	ENSP00000437073	1375	1931	2055	3.56e-04	567	134	332	101	37
unique_4096	838	1254	1686	ENSP00000437073	1578	1966	2055	3.87e-04	442	113	251	78	37
unique_4096	1163	1245	1686	ENSP00000421439	115	201	232	6.33e-04	87	24	59	4	5
unique_4096	964	1097	1686	ENSP00000360170	66	205	461	0.002	141	33	100	8	15
unique_4096	1060	1213	1686	ENSP00000360170	78	240	461	0.003	165	38	114	13	15
unique_4143	66	126	193	ENSP00000351605	551	614	707	0.007	64	20	41	3	32
unique_4147	80	323	455	ENSP00000217456	112	327	417	2.10e-27	246	79	135	32	54
unique_4151	1358	1735	2268	ENSP00000498132	51	399	641	7.94e-21	393	94	240	59	17
unique_4167	147	285	516	ENSP00000316228	45	186	400	0.008	158	43	80	35	27
unique_4203	61	278	296	ENSP00000275358	1346	1583	1591	4.47e-14	252	72	132	48	80
unique_4203	43	236	296	ENSP00000275358	1391	1587	1591	2.60e-11	199	63	129	7	80
unique_4203	58	276	296	ENSP00000275358	1201	1421	1591	1.79e-07	238	65	137	36	80
unique_4203	172	279	296	ENSP00000275358	1298	1392	1591	1.02e-05	110	33	60	17	80
unique_4203	50	289	296	ENSP00000365351	104	362	495	3.38e-07	279	83	137	59	81
unique_4203	50	269	296	ENSP00000365351	194	438	495	3.16e-05	265	73	127	65	81
unique_4203	51	289	296	ENSP00000365332	12	269	402	1.70e-06	278	82	137	59	84
unique_4203	50	269	296	ENSP00000365332	101	345	402	2.79e-05	278	75	112	91	84
unique_4203	40	234	296	ENSP00000365332	136	396	402	0.008	264	75	117	72	84
unique_4203	50	118	296	ENSP00000388694	568	646	802	1.81e-04	79	32	37	10	23
unique_4203	50	118	296	ENSP00000502882	568	646	799	1.83e-04	79	32	37	10	23
unique_4203	143	199	296	ENSP00000430686	123	194	977	2.08e-04	72	22	35	15	32
unique_4203	254	291	296	ENSP00000430686	123	163	977	0.001	41	15	23	3	32
unique_4203	187	277	296	ENSP00000463651	489	574	1753	0.005	100	34	43	23	31
unique_4287	350	453	540	ENSP00000408734	158	260	337	3.49e-07	110	33	64	13	19
unique_4287	342	459	540	ENSP00000286301	741	854	973	4.00e-05	128	34	70	24	22
unique_4287	350	447	540	ENSP00000342838	1118	1215	1371	1.52e-04	108	27	61	20	18
unique_4287	374	447	540	ENSP00000442885	278	359	454	6.49e-04	82	23	51	8	14
unique_4287	375	521	540	ENSP00000295754	375	538	568	7.60e-04	166	40	105	21	27
unique_4287	321	417	540	ENSP00000358997	277	391	713	8.03e-04	117	33	62	22	18
unique_4287	321	417	540	ENSP00000358991	277	391	634	0.001	117	33	62	22	18
unique_4287	357	453	540	ENSP00000430686	794	894	977	0.001	110	26	62	22	18
unique_4287	359	450	540	ENSP00000288135	772	863	977	0.006	102	27	55	20	17
unique_4327	445	496	704	ENSP00000261488	144	193	644	0.005	52	20	30	2	7
unique_4330	340	400	600	ENSP00000295754	341	401	568	3.75e-04	70	22	30	18	10
unique_4366	781	942	974	ENSP00000342838	1122	1274	1371	2.26e-05	168	40	107	21	17
unique_4366	784	886	974	ENSP00000286301	756	856	973	0.003	108	24	72	12	11
unique_4366	802	886	974	ENSP00000351995	659	741	886	0.007	86	20	62	4	9
unique_4366	797	942	974	ENSP00000341325	1150	1288	1352	0.009	149	34	102	13	15
unique_4373	83	183	225	ENSP00000260061	49	155	663	7.01e-04	108	31	69	8	45
unique_4373	81	138	225	ENSP00000218032	123	180	1042	0.006	61	25	30	6	26
unique_4428	432	678	706	ENSP00000342838	1044	1276	1371	0.009	280	65	135	80	35
unique_4437	2493	2723	3001	ENSP00000379438	83	279	674	4.34e-14	252	71	105	76	8
unique_4437	2481	2652	3001	ENSP00000246006	315	474	653	5.28e-14	180	62	90	28	6
unique_4437	2489	2645	3001	ENSP00000246006	281	425	653	1.37e-06	165	49	88	28	6
unique_4437	2457	2705	3001	ENSP00000310658	35	293	1000	1.11e-09	280	77	151	52	8
unique_4437	2469	2707	3001	ENSP00000310658	283	502	1000	8.54e-09	250	68	141	41	8
unique_4437	2453	2535	3001	ENSP00000260356	532	608	1171	6.59e-04	84	27	49	8	3
unique_4478	154	457	563	ENSP00000296474	1002	1292	1401	2.27e-07	330	69	196	65	54
unique_4478	154	457	563	ENSP00000341325	953	1243	1352	2.34e-07	330	69	196	65	54
unique_4478	212	535	563	ENSP00000430686	675	960	977	9.15e-06	343	72	195	76	58
unique_4478	219	359	563	ENSP00000358991	218	362	634	1.62e-05	146	40	100	6	25
unique_4478	219	359	563	ENSP00000358997	218	362	713	1.74e-05	146	40	100	6	25
unique_4478	215	418	563	ENSP00000351995	529	745	886	9.22e-05	219	48	154	17	36
unique_4478	202	384	563	ENSP00000442885	144	332	454	6.28e-04	199	52	121	26	33
unique_4478	216	511	563	ENSP00000408734	65	321	337	6.33e-04	302	65	186	51	53
unique_4514	470	674	2227	ENSP00000430686	682	903	977	4.15e-09	229	58	140	31	9
unique_4514	486	670	2227	ENSP00000351995	551	749	886	7.09e-08	203	50	131	22	8
unique_4514	470	672	2227	ENSP00000296474	1088	1298	1401	1.97e-07	217	60	137	20	9
unique_4514	470	672	2227	ENSP00000341325	1039	1249	1352	2.08e-07	217	60	137	20	9
unique_4514	469	658	2227	ENSP00000408734	67	259	337	9.61e-07	195	44	144	7	9
unique_4514	459	649	2227	ENSP00000442885	150	349	454	7.40e-06	206	53	132	21	9
unique_4514	564	696	2227	ENSP00000286301	755	895	973	1.95e-05	145	41	88	16	10
unique_4514	462	553	2227	ENSP00000286301	580	678	973	0.006	99	24	68	7	10
unique_4514	566	664	2227	ENSP00000288135	774	872	977	3.97e-05	102	31	65	6	4
unique_4514	2101	2209	2227	ENSP00000454065	464	566	1198	1.64e-04	110	34	68	8	5
unique_4570	925	1028	2564	ENSP00000484862	738	820	821	6.85e-05	106	33	48	25	4
unique_4570	964	1028	2564	ENSP00000484862	737	802	821	8.32e-05	69	29	33	7	4
unique_4570	975	1030	2564	ENSP00000484862	729	786	821	2.50e-04	60	26	28	6	4
unique_4597	112	302	359	ENSP00000408734	68	259	337	1.12e-16	198	57	128	13	53
unique_4597	109	316	359	ENSP00000430686	679	911	977	2.33e-15	245	65	131	49	58
unique_4597	77	300	359	ENSP00000295754	219	458	568	6.49e-15	249	67	148	34	62
unique_4597	111	346	359	ENSP00000296474	1087	1323	1401	1.65e-14	245	63	165	17	66
unique_4597	111	346	359	ENSP00000341325	1038	1274	1352	1.77e-14	245	63	165	17	66
unique_4597	112	253	359	ENSP00000358991	218	364	634	2.50e-13	149	40	100	9	40
unique_4597	112	273	359	ENSP00000358997	218	394	713	2.94e-13	179	46	114	19	45
unique_4597	112	300	359	ENSP00000342838	1017	1218	1371	6.87e-13	209	53	129	27	53
unique_4597	107	297	359	ENSP00000442885	156	359	454	1.71e-11	211	56	128	27	53
unique_4597	208	306	359	ENSP00000288135	771	870	977	1.75e-11	104	36	59	9	28
unique_4597	112	306	359	ENSP00000351995	533	741	886	1.83e-10	218	51	135	32	54
unique_4597	208	297	359	ENSP00000286301	757	846	973	2.04e-10	98	31	51	16	50
unique_4597	112	199	359	ENSP00000286301	588	679	973	0.002	92	21	67	4	50
unique_4622	64	96	129	ENSP00000454940	273	301	317	0.007	33	17	12	4	26
unique_4649	992	1222	1446	ENSP00000339744	110	271	678	4.16e-06	231	58	104	69	21
unique_4649	637	702	1446	ENSP00000339744	210	273	678	0.003	66	22	42	2	21
unique_4649	360	392	1446	ENSP00000497931	437	469	1322	0.001	33	15	18	0	6
unique_4649	993	1039	1446	ENSP00000497931	437	482	1322	0.001	47	18	28	1	6
unique_4649	359	468	1446	ENSP00000497274	652	770	1546	0.002	125	34	70	21	21
unique_4649	994	1026	1446	ENSP00000497274	654	686	1546	0.004	33	15	18	0	21
unique_4649	1177	1341	1446	ENSP00000497274	761	944	1546	0.006	186	47	116	23	21
unique_4649	557	714	1446	ENSP00000237612	101	246	656	0.003	168	41	95	32	11
unique_4649	985	1026	1446	ENSP00000494751	421	460	1279	0.003	42	18	22	2	9
unique_4649	636	716	1446	ENSP00000494751	517	597	1279	0.008	84	26	52	6	9
unique_4649	985	1026	1446	ENSP00000487081	421	460	860	0.003	42	18	22	2	9
unique_4649	636	716	1446	ENSP00000487081	517	597	860	0.008	84	26	52	6	9
unique_4722	453	698	949	ENSP00000430686	671	934	977	3.48e-15	273	67	170	36	26
unique_4722	449	698	949	ENSP00000351995	518	784	886	6.40e-15	267	63	187	17	26
unique_4722	445	698	949	ENSP00000296474	1073	1331	1401	1.80e-12	270	68	175	27	27
unique_4722	445	698	949	ENSP00000341325	1024	1282	1352	2.04e-12	270	68	175	27	27
unique_4722	464	654	949	ENSP00000408734	68	261	337	2.43e-12	196	52	137	7	20
unique_4722	408	649	949	ENSP00000442885	111	361	454	3.85e-09	266	71	156	39	26
unique_4722	464	674	949	ENSP00000358991	218	443	634	5.69e-09	228	61	148	19	22
unique_4722	464	668	949	ENSP00000358997	218	437	713	8.66e-09	222	58	145	19	22
unique_4722	561	656	949	ENSP00000286301	758	856	973	6.34e-07	100	31	64	5	10
unique_4722	434	698	949	ENSP00000342838	987	1268	1371	7.48e-07	288	65	194	29	28
unique_4722	447	649	949	ENSP00000295754	235	457	568	1.28e-06	234	55	137	42	21
unique_4722	561	651	949	ENSP00000288135	772	864	977	3.23e-05	94	26	64	4	10
unique_4734	20	71	144	ENSP00000261488	142	186	644	0.001	52	17	28	7	36
unique_4786	58	206	211	ENSP00000484862	699	819	821	6.98e-04	152	36	82	34	71
unique_4809	212	379	493	ENSP00000341325	1061	1237	1352	4.59e-09	186	44	115	27	34
unique_4809	212	379	493	ENSP00000296474	1110	1286	1401	4.74e-09	186	44	115	27	34
unique_4809	240	410	493	ENSP00000351995	586	757	886	8.66e-07	187	43	113	31	35
unique_4809	284	373	493	ENSP00000288135	772	862	977	1.01e-06	93	26	62	5	18
unique_4809	280	370	493	ENSP00000286301	754	845	973	2.56e-05	94	26	63	5	18
unique_4809	229	374	493	ENSP00000430686	724	884	977	1.59e-04	168	39	100	29	30
unique_4811	117	413	511	ENSP00000341325	945	1255	1352	1.88e-19	317	78	213	26	58
unique_4811	117	413	511	ENSP00000296474	994	1304	1401	2.11e-19	317	78	213	26	58
unique_4811	194	439	511	ENSP00000430686	671	934	977	3.56e-19	275	70	165	40	48
unique_4811	205	401	511	ENSP00000408734	68	266	337	2.34e-15	209	56	131	22	39
unique_4811	192	452	511	ENSP00000351995	518	796	886	6.76e-11	282	61	197	24	51
unique_4811	205	395	511	ENSP00000342838	1017	1224	1371	1.20e-10	208	50	141	17	37
unique_4811	205	394	511	ENSP00000358991	218	421	634	1.38e-09	211	54	129	28	37
unique_4811	205	394	511	ENSP00000358997	218	421	713	1.67e-09	211	54	129	28	37
unique_4811	305	439	511	ENSP00000288135	772	914	977	3.23e-09	146	40	92	14	47
unique_4811	201	328	511	ENSP00000288135	591	726	977	3.97e-05	136	36	92	8	47
unique_4811	305	392	511	ENSP00000286301	758	850	973	2.73e-08	94	27	60	7	36
unique_4811	197	294	511	ENSP00000286301	580	678	973	1.05e-05	99	26	72	1	36
unique_4811	205	390	511	ENSP00000295754	250	457	568	8.69e-07	216	54	124	38	36
unique_4811	199	369	511	ENSP00000442885	155	334	454	1.18e-06	192	49	110	33	33
unique_4834	52	167	260	ENSP00000302569	45	161	248	5.24e-04	120	29	84	7	45
unique_4866	46	140	286	ENSP00000377997	456	546	800	1.71e-04	97	28	61	8	33
unique_4954	18	190	221	ENSP00000475168	20	193	197	1.66e-60	178	87	82	9	78
unique_4960	515	655	1909	ENSP00000408734	113	237	337	4.40e-07	153	48	65	40	7
unique_4960	539	653	1909	ENSP00000358997	280	389	713	4.00e-06	120	35	70	15	6
unique_4960	554	653	1909	ENSP00000358991	287	389	634	4.32e-06	107	34	62	11	5
unique_4960	510	631	1909	ENSP00000296474	1111	1233	1401	2.70e-05	123	30	92	1	6
unique_4960	510	631	1909	ENSP00000341325	1062	1184	1352	2.71e-05	123	30	92	1	6
unique_4960	480	629	1909	ENSP00000342838	1036	1170	1371	6.09e-05	157	44	84	29	8
unique_4960	539	629	1909	ENSP00000430686	746	839	977	2.10e-04	94	26	65	3	5
unique_4960	576	631	1909	ENSP00000295754	343	404	568	0.002	62	21	35	6	3
unique_4960	576	631	1909	ENSP00000351995	633	688	886	0.002	56	14	42	0	3
unique_4960	600	629	1909	ENSP00000288135	786	815	977	0.003	30	15	15	0	2
unique_4960	600	629	1909	ENSP00000286301	772	801	973	0.003	30	14	16	0	2
unique_4960	602	628	1909	ENSP00000442885	279	305	454	0.006	27	14	13	0	1
unique_4973	12	109	238	ENSP00000484862	711	808	821	0.006	105	33	58	14	41
unique_4991	273	408	552	ENSP00000442885	279	440	454	4.79e-07	167	41	90	36	25
unique_4991	273	358	552	ENSP00000295754	375	465	568	5.37e-05	94	27	56	11	16
unique_4991	268	364	552	ENSP00000408734	178	267	337	2.58e-04	103	30	54	19	18
unique_4991	253	388	552	ENSP00000341325	1135	1292	1352	0.009	160	35	99	26	25
unique_5025	295	751	1029	ENSP00000496171	82	515	600	8.32e-10	468	88	335	45	44
unique_5025	295	751	1029	ENSP00000496390	82	515	600	8.32e-10	468	88	335	45	44
unique_5025	295	751	1029	ENSP00000493591	82	515	600	8.32e-10	468	88	335	45	44
unique_5025	295	751	1029	ENSP00000496302	82	515	600	8.32e-10	468	88	335	45	44
unique_5025	295	751	1029	ENSP00000496619	82	515	600	8.32e-10	468	88	335	45	44
unique_5042	159	285	359	ENSP00000457262	44	171	196	3.58e-04	138	32	85	21	35
unique_5052	642	662	1217	ENSP00000260356	384	404	1171	0.002	21	15	6	0	5
unique_5052	641	702	1217	ENSP00000260356	496	551	1171	0.008	62	19	37	6	5
unique_5058	180	407	681	ENSP00000408734	24	261	337	7.14e-16	241	59	166	16	33
unique_5058	219	462	681	ENSP00000430686	682	941	977	9.02e-13	267	73	164	30	36
unique_5058	207	460	681	ENSP00000351995	521	789	886	2.76e-12	275	65	183	27	37
unique_5058	219	462	681	ENSP00000342838	1017	1275	1371	5.22e-11	265	68	170	27	36
unique_5058	219	455	681	ENSP00000296474	1088	1331	1401	7.24e-10	251	59	171	21	35
unique_5058	219	455	681	ENSP00000341325	1039	1282	1352	7.64e-10	251	59	171	21	35
unique_5058	556	655	681	ENSP00000454065	466	571	1198	6.77e-08	106	26	74	6	16
unique_5058	588	666	681	ENSP00000454065	462	538	1198	0.001	79	22	55	2	16
unique_5058	312	455	681	ENSP00000288135	771	914	977	5.43e-07	151	45	92	14	21
unique_5058	217	400	681	ENSP00000295754	248	455	568	4.55e-05	216	53	123	40	27
unique_5058	316	432	681	ENSP00000286301	761	884	973	2.05e-04	128	36	77	15	17
unique_5058	219	382	681	ENSP00000442885	161	334	454	5.26e-04	187	50	101	36	24
unique_5072	46	70	143	ENSP00000498074	164	189	926	0.009	26	12	13	1	17
unique_5078	59	119	374	ENSP00000402228	66	122	433	2.55e-04	61	18	39	4	16
unique_5086	256	407	608	ENSP00000246006	276	416	653	5.46e-07	158	50	85	23	28
unique_5086	342	424	608	ENSP00000246006	273	350	653	0.001	84	24	53	7	28
unique_5086	298	421	608	ENSP00000310658	63	171	1000	1.12e-04	127	36	70	21	20
unique_5086	305	406	608	ENSP00000379438	82	174	674	0.008	102	30	63	9	17
unique_5089	30	115	296	ENSP00000437940	300	382	557	4.70e-04	86	26	57	3	29
unique_5130	90	374	475	ENSP00000437073	391	673	2055	3.51e-31	289	82	197	10	60
unique_5147	938	1344	1355	ENSP00000312326	318	736	764	3.76e-43	441	123	262	56	30
unique_5168	248	428	893	ENSP00000171887	47	197	1736	2.91e-09	185	43	104	38	20
unique_5172	1171	1436	2811	ENSP00000296474	1087	1357	1401	1.16e-18	280	77	180	23	9
unique_5172	1171	1436	2811	ENSP00000341325	1038	1308	1352	1.33e-18	280	77	180	23	9
unique_5172	1158	1408	2811	ENSP00000430686	668	934	977	4.08e-10	284	70	164	50	9
unique_5172	1262	1360	2811	ENSP00000286301	748	849	973	6.88e-10	103	34	64	5	4
unique_5172	1275	1442	2811	ENSP00000288135	775	946	977	8.58e-10	177	44	119	14	6
unique_5172	1156	1375	2811	ENSP00000408734	54	272	337	1.88e-09	235	63	141	31	8
unique_5172	1172	1408	2811	ENSP00000342838	1017	1268	1371	8.72e-09	259	59	171	29	8
unique_5172	1172	1363	2811	ENSP00000358991	218	421	634	3.38e-08	208	50	138	20	7
unique_5172	1172	1363	2811	ENSP00000358997	218	421	713	4.92e-08	208	50	138	20	7
unique_5172	1172	1374	2811	ENSP00000351995	533	749	886	5.88e-08	222	50	148	24	7
unique_5172	1171	1338	2811	ENSP00000442885	160	334	454	2.63e-05	189	51	103	35	6
unique_5172	1222	1409	2811	ENSP00000295754	299	529	568	0.005	235	53	131	51	7
unique_5210	9	219	350	ENSP00000408734	68	273	337	1.68e-14	218	65	134	19	60
unique_5210	7	197	350	ENSP00000430686	680	884	977	4.90e-12	210	60	126	24	55
unique_5210	8	297	350	ENSP00000295754	249	546	568	2.23e-11	319	86	183	50	83
unique_5210	1	149	350	ENSP00000358991	211	363	634	8.94e-11	158	46	98	14	43
unique_5210	1	166	350	ENSP00000358997	211	380	713	9.04e-11	175	48	113	14	47
unique_5210	7	196	350	ENSP00000442885	159	361	454	1.32e-08	212	55	126	31	54
unique_5210	107	230	350	ENSP00000288135	774	900	977	6.68e-08	130	35	86	9	35
unique_5210	8	197	350	ENSP00000341325	1038	1232	1352	4.61e-07	208	51	126	31	54
unique_5210	8	197	350	ENSP00000296474	1087	1281	1401	5.57e-07	208	51	126	31	54
unique_5210	6	196	350	ENSP00000342838	1014	1217	1371	3.58e-06	217	56	122	39	55
unique_5210	108	215	350	ENSP00000286301	761	868	973	7.35e-05	111	28	77	6	31
unique_5210	9	205	350	ENSP00000351995	533	743	886	3.06e-04	224	51	133	40	56
unique_5266	1627	1684	2130	ENSP00000286301	749	808	973	1.25e-07	60	23	35	2	3
unique_5266	1641	1701	2130	ENSP00000408734	174	236	337	2.27e-07	63	25	36	2	3
unique_5266	1634	1684	2130	ENSP00000288135	772	822	977	1.55e-06	51	19	32	0	2
unique_5266	1634	1701	2130	ENSP00000342838	1127	1196	1371	4.81e-05	72	21	45	6	3
unique_5266	1641	1678	2130	ENSP00000358991	325	364	634	5.35e-05	40	18	20	2	2
unique_5266	1641	1678	2130	ENSP00000358997	325	364	713	6.09e-05	40	18	20	2	2
unique_5266	1641	1677	2130	ENSP00000430686	803	839	977	1.76e-04	37	15	22	0	2
unique_5266	1629	1686	2130	ENSP00000341325	1132	1190	1352	2.23e-04	60	18	39	3	3
unique_5266	1629	1686	2130	ENSP00000296474	1181	1239	1401	2.25e-04	60	18	39	3	3
unique_5266	1624	1677	2130	ENSP00000351995	633	686	886	2.82e-04	54	17	37	0	3
unique_5266	1651	1701	2130	ENSP00000295754	376	430	568	3.84e-04	55	24	27	4	2
unique_5266	1652	1712	2130	ENSP00000442885	281	345	454	5.26e-04	68	21	37	10	3
unique_5285	122	397	811	ENSP00000237612	43	309	656	1.77e-52	277	105	161	11	66
unique_5285	484	740	811	ENSP00000237612	306	578	656	3.12e-12	277	61	192	24	66
unique_5285	53	423	811	ENSP00000339744	47	372	678	8.46e-47	372	119	206	47	77
unique_5285	498	748	811	ENSP00000339744	375	613	678	3.55e-11	258	63	169	26	77
unique_5285	135	366	811	ENSP00000363868	1914	2131	2262	5.62e-16	237	69	144	24	29
unique_5285	144	354	811	ENSP00000363868	914	1113	2262	3.29e-15	214	63	134	17	29
unique_5285	138	357	811	ENSP00000497931	1088	1301	1322	7.81e-12	225	59	150	16	27
unique_5285	138	333	811	ENSP00000497931	430	619	1322	5.91e-08	200	53	133	14	27
unique_5285	145	378	811	ENSP00000494751	427	639	1279	2.27e-07	237	49	161	27	29
unique_5285	145	378	811	ENSP00000487081	427	639	860	3.71e-07	242	50	155	37	29
unique_5285	156	361	811	ENSP00000497274	664	850	1546	1.10e-05	209	45	139	25	27
unique_5285	144	357	811	ENSP00000497274	1315	1519	1546	4.60e-04	221	46	152	23	27
unique_5305	137	368	547	ENSP00000341325	1023	1233	1352	2.16e-12	242	66	135	41	42
unique_5305	137	368	547	ENSP00000296474	1072	1282	1401	2.63e-12	242	66	135	41	42
unique_5305	142	307	547	ENSP00000351995	523	704	886	5.51e-12	182	43	123	16	30
unique_5305	113	372	547	ENSP00000342838	971	1223	1371	1.95e-10	291	74	148	69	48
unique_5305	252	369	547	ENSP00000288135	774	865	977	3.40e-08	122	36	52	34	22
unique_5305	150	367	547	ENSP00000408734	68	257	337	1.14e-07	224	52	132	40	40
unique_5305	77	369	547	ENSP00000430686	626	886	977	2.38e-07	313	71	170	72	54
unique_5305	257	369	547	ENSP00000286301	765	851	973	6.08e-06	117	31	52	34	21
unique_5305	247	366	547	ENSP00000295754	347	457	568	4.47e-05	134	36	61	37	22
unique_5305	150	304	547	ENSP00000358991	218	374	634	0.001	161	37	114	10	28
unique_5305	150	304	547	ENSP00000358997	218	374	713	0.002	161	37	114	10	28
unique_5312	12	289	289	ENSP00000441875	18	298	300	1.66e-103	281	146	132	3	96
unique_5318	142	282	332	ENSP00000357086	11	124	435	0.008	141	32	82	27	42
unique_5364	1	52	112	ENSP00000355747	26	81	449	0.005	56	15	37	4	46
unique_5374	2888	2979	3396	ENSP00000351605	580	670	707	0.005	98	35	50	13	3
unique_5379	541	645	2074	ENSP00000484862	712	820	821	1.89e-05	110	40	64	6	6
unique_5379	513	629	2074	ENSP00000484862	703	819	821	0.004	122	42	70	10	6
unique_5395	75	264	368	ENSP00000218032	530	746	1042	8.58e-13	222	67	118	37	65
unique_5395	93	249	368	ENSP00000218032	283	437	1042	2.32e-04	173	45	94	34	65
unique_5395	76	313	368	ENSP00000218032	126	430	1042	0.003	325	81	137	107	65
unique_5395	75	319	368	ENSP00000260061	173	428	663	9.29e-12	258	77	166	15	67
unique_5395	123	295	368	ENSP00000260061	53	234	663	1.69e-08	186	57	112	17	67
unique_5395	76	313	368	ENSP00000260061	316	573	663	2.80e-08	259	78	159	22	67
unique_5395	230	317	368	ENSP00000260061	49	140	663	0.004	92	27	61	4	67
unique_5395	142	317	368	ENSP00000466989	60	255	629	1.68e-07	196	56	120	20	48
unique_5395	142	317	368	ENSP00000246529	60	255	629	1.68e-07	196	56	120	20	48
unique_5395	77	266	368	ENSP00000377997	313	516	800	9.75e-05	205	58	131	16	52
unique_5395	187	313	368	ENSP00000440049	93	270	421	0.003	179	42	84	53	35
unique_5398	3713	3796	4195	ENSP00000484862	729	811	821	8.57e-04	85	26	56	3	2
unique_5401	40	245	392	ENSP00000341325	1027	1232	1352	9.09e-14	223	63	126	34	53
unique_5401	40	245	392	ENSP00000296474	1076	1281	1401	1.10e-13	223	63	126	34	53
unique_5401	49	249	392	ENSP00000408734	65	261	337	1.53e-11	212	57	129	26	51
unique_5401	48	244	392	ENSP00000351995	529	733	886	3.90e-11	210	49	143	18	50
unique_5401	33	265	392	ENSP00000430686	656	905	977	1.39e-10	263	69	151	43	59
unique_5401	155	265	392	ENSP00000288135	772	884	977	4.37e-09	115	34	75	6	28
unique_5401	155	331	392	ENSP00000286301	758	921	973	9.95e-08	181	44	116	21	45
unique_5401	50	244	392	ENSP00000342838	1015	1217	1371	1.99e-07	218	59	121	38	50
unique_5401	52	248	392	ENSP00000358991	218	421	634	1.17e-05	220	54	127	39	50
unique_5401	52	248	392	ENSP00000358997	218	421	713	1.85e-05	217	52	132	33	50
unique_5401	44	244	392	ENSP00000295754	242	457	568	3.20e-04	238	56	123	59	51
unique_5401	51	244	392	ENSP00000442885	160	361	454	0.004	218	48	130	40	49
unique_5410	217	296	616	ENSP00000491063	137	221	509	0.009	85	22	58	5	13
unique_5413	392	589	639	ENSP00000351995	559	793	886	1.35e-05	238	57	138	43	31
unique_5413	475	550	639	ENSP00000408734	177	257	337	7.52e-05	82	25	50	7	12
unique_5413	480	543	639	ENSP00000442885	278	355	454	0.002	79	25	38	16	10
unique_5417	185	416	665	ENSP00000408734	65	260	337	5.01e-13	234	50	144	40	35
unique_5417	179	332	665	ENSP00000430686	673	838	977	1.03e-08	169	49	102	18	23
unique_5417	189	349	665	ENSP00000341325	1040	1199	1352	1.52e-08	169	51	101	17	24
unique_5417	189	349	665	ENSP00000296474	1089	1248	1401	1.69e-08	169	51	101	17	24
unique_5417	189	468	665	ENSP00000342838	1018	1268	1371	1.27e-07	292	67	172	53	42
unique_5417	178	471	665	ENSP00000442885	151	435	454	2.01e-05	329	75	175	79	44
unique_5417	184	428	665	ENSP00000351995	529	748	886	3.87e-05	259	56	150	53	37
unique_5417	184	278	665	ENSP00000286301	584	685	973	7.47e-05	102	28	67	7	14
unique_5417	480	628	665	ENSP00000454065	362	528	1198	0.002	167	34	115	18	22
unique_5417	184	310	665	ENSP00000288135	591	726	977	0.006	139	37	87	15	19
unique_5460	522	777	797	ENSP00000497931	1092	1314	1322	1.53e-24	259	79	141	39	33
unique_5460	526	782	797	ENSP00000497931	438	659	1322	3.63e-21	262	78	139	45	33
unique_5460	541	778	797	ENSP00000497274	1332	1533	1546	6.84e-18	239	74	127	38	37
unique_5460	505	797	797	ENSP00000497274	634	880	1546	5.29e-15	294	72	174	48	37
unique_5460	505	778	797	ENSP00000487081	404	632	860	2.52e-14	278	65	160	53	34
unique_5460	505	778	797	ENSP00000494751	404	632	1279	3.31e-14	278	65	160	53	35
unique_5460	505	784	797	ENSP00000494751	990	1230	1279	5.18e-10	280	66	175	39	35
unique_5460	521	772	797	ENSP00000363868	911	1136	2262	3.33e-08	252	63	163	26	32
unique_5460	525	755	797	ENSP00000363868	1928	2147	2262	2.54e-05	244	61	146	37	32
unique_5460	521	767	797	ENSP00000339744	107	316	678	1.27e-06	250	61	146	43	31
unique_5460	526	705	797	ENSP00000237612	64	231	656	1.50e-06	182	50	116	16	23
unique_5466	703	794	810	ENSP00000484862	719	820	821	4.32e-04	102	37	55	10	12
unique_5466	719	798	810	ENSP00000484862	729	806	821	0.002	86	34	38	14	12
unique_5482	220	707	1036	ENSP00000496171	47	479	600	8.95e-56	496	148	277	71	47
unique_5482	220	707	1036	ENSP00000496390	47	479	600	8.95e-56	496	148	277	71	47
unique_5482	220	707	1036	ENSP00000493591	47	479	600	8.95e-56	496	148	277	71	47
unique_5482	220	707	1036	ENSP00000496302	47	479	600	8.95e-56	496	148	277	71	47
unique_5482	220	707	1036	ENSP00000496619	47	479	600	8.95e-56	496	148	277	71	47
unique_5488	8	114	115	ENSP00000482779	11	114	116	9.72e-13	107	32	72	3	93
unique_5518	1451	1571	4500	ENSP00000351995	609	733	886	4.27e-12	125	35	86	4	3
unique_5518	1446	1572	4500	ENSP00000408734	131	257	337	2.00e-11	131	47	76	8	3
unique_5518	1443	1582	4500	ENSP00000342838	1081	1229	1371	4.18e-10	149	40	100	9	3
unique_5518	1444	1571	4500	ENSP00000295754	316	457	568	4.16e-09	147	44	79	24	3
unique_5518	1483	1593	4500	ENSP00000288135	772	885	977	7.24e-08	114	32	79	3	2
unique_5518	1399	1574	4500	ENSP00000430686	709	886	977	1.11e-07	189	47	118	24	4
unique_5518	1426	1572	4500	ENSP00000341325	1085	1232	1352	1.20e-07	154	35	106	13	3
unique_5518	1426	1572	4500	ENSP00000296474	1134	1281	1401	1.33e-07	154	35	106	13	3
unique_5518	1469	1590	4500	ENSP00000286301	744	868	973	7.73e-07	125	30	92	3	3
unique_5518	1390	1576	4500	ENSP00000358991	235	422	634	0.001	201	47	127	27	4
unique_5518	1390	1576	4500	ENSP00000358997	235	422	713	0.001	201	47	127	27	4
unique_5521	245	433	710	ENSP00000408734	68	261	337	2.56e-18	197	62	124	11	27
unique_5521	241	451	710	ENSP00000351995	529	757	886	1.40e-11	233	64	143	26	30
unique_5521	200	451	710	ENSP00000430686	631	907	977	1.14e-08	281	74	174	33	35
unique_5521	245	426	710	ENSP00000295754	250	455	568	9.13e-08	210	51	127	32	26
unique_5521	240	481	710	ENSP00000342838	1012	1268	1371	1.72e-07	264	63	172	29	34
unique_5521	240	409	710	ENSP00000442885	156	335	454	5.34e-07	196	55	99	42	24
unique_5521	243	435	710	ENSP00000341325	1037	1239	1352	6.63e-07	212	51	133	28	27
unique_5521	243	435	710	ENSP00000296474	1086	1288	1401	8.32e-07	212	51	133	28	27
unique_5521	236	431	710	ENSP00000358991	209	420	634	2.10e-06	216	60	132	24	28
unique_5521	236	431	710	ENSP00000358997	209	420	713	3.08e-06	216	60	132	24	28
unique_5521	557	674	710	ENSP00000454065	444	571	1198	5.51e-06	128	35	83	10	17
unique_5521	237	325	710	ENSP00000286301	580	675	973	0.001	96	26	63	7	13
unique_5538	2101	2352	2461	ENSP00000408734	78	261	337	2.52e-08	256	59	121	76	10
unique_5538	2107	2351	2461	ENSP00000358991	233	421	634	1.58e-06	252	60	122	70	10
unique_5538	2107	2351	2461	ENSP00000358997	233	421	713	2.13e-06	252	60	122	70	10
unique_5538	2141	2215	2461	ENSP00000430686	734	824	977	3.02e-05	92	29	45	18	3
unique_5538	2139	2215	2461	ENSP00000442885	204	291	454	4.62e-04	89	31	45	13	3
unique_5538	2096	2219	2461	ENSP00000295754	260	391	568	4.71e-04	139	37	80	22	5
unique_5538	2105	2218	2461	ENSP00000342838	1037	1158	1371	0.001	124	31	81	12	5
unique_5551	1786	1844	3956	ENSP00000442885	276	340	454	3.34e-04	65	22	37	6	1
unique_5551	1790	1951	3956	ENSP00000295754	376	531	568	5.33e-04	181	49	88	44	4
unique_5551	1669	1839	3956	ENSP00000408734	105	237	337	0.002	178	41	85	52	4
unique_5551	1769	1842	3956	ENSP00000342838	1128	1200	1371	0.004	81	25	41	15	2
unique_5551	1790	1903	3956	ENSP00000288135	789	871	977	0.005	119	32	46	41	3
unique_5559	132	296	774	ENSP00000358991	218	381	634	1.34e-08	172	48	109	15	21
unique_5559	132	296	774	ENSP00000358997	218	381	713	2.02e-08	172	48	109	15	21
unique_5559	132	278	774	ENSP00000408734	68	220	337	1.32e-06	163	42	95	26	24
unique_5559	382	418	774	ENSP00000408734	224	259	337	3.80e-04	37	19	17	1	24
unique_5559	127	272	774	ENSP00000342838	1012	1170	1371	2.61e-05	163	37	105	21	19
unique_5559	95	272	774	ENSP00000351995	509	686	886	4.45e-05	196	47	113	36	23
unique_5559	94	272	774	ENSP00000296474	1050	1231	1401	5.81e-05	185	31	145	9	23
unique_5559	94	272	774	ENSP00000341325	1001	1182	1352	6.35e-05	185	31	145	9	23
unique_5559	131	289	774	ENSP00000430686	681	855	977	1.78e-04	177	39	118	20	21
unique_5559	122	271	774	ENSP00000442885	151	305	454	5.22e-04	161	39	105	17	19
unique_5559	243	286	774	ENSP00000288135	786	829	977	0.008	44	17	27	0	6
unique_5569	99	359	1598	ENSP00000351995	531	786	886	6.92e-11	284	72	161	51	16
unique_5569	67	311	1598	ENSP00000358991	183	421	634	5.25e-09	265	61	158	46	15
unique_5569	67	311	1598	ENSP00000358997	183	421	713	1.44e-08	265	61	158	46	15
unique_5569	81	365	1598	ENSP00000342838	995	1276	1371	1.59e-08	309	75	183	51	18
unique_5569	99	359	1598	ENSP00000341325	1037	1284	1352	3.88e-08	270	67	172	31	16
unique_5569	99	359	1598	ENSP00000296474	1086	1333	1401	4.86e-08	270	67	172	31	16
unique_5569	223	366	1598	ENSP00000286301	772	909	973	1.28e-07	151	39	92	20	9
unique_5569	101	364	1598	ENSP00000430686	682	941	977	1.62e-07	274	70	180	24	17
unique_5569	68	307	1598	ENSP00000295754	227	457	568	1.93e-06	264	71	136	57	15
unique_5569	101	307	1598	ENSP00000442885	161	361	454	1.49e-05	225	59	124	42	13
unique_5569	223	314	1598	ENSP00000288135	786	870	977	0.005	96	28	53	15	6
unique_5585	55	503	1512	ENSP00000437073	379	841	2055	1.95e-33	506	133	273	100	30
unique_5589	243	331	903	ENSP00000484862	725	820	821	0.001	99	41	45	13	13
unique_5589	215	315	903	ENSP00000484862	717	820	821	0.001	115	43	47	25	13
unique_5624	147	226	311	ENSP00000457262	44	126	196	6.74e-19	83	34	46	3	26
unique_5624	122	264	311	ENSP00000262455	26	175	407	1.34e-10	153	43	97	13	46
unique_5675	2243	2486	2486	ENSP00000430686	718	966	977	1.63e-20	257	81	155	21	10
unique_5675	2319	2479	2486	ENSP00000288135	776	939	977	1.85e-17	167	54	104	9	6
unique_5675	2257	2466	2486	ENSP00000351995	585	796	886	2.23e-17	218	64	140	14	8
unique_5675	2319	2466	2486	ENSP00000286301	762	912	973	2.45e-17	154	49	96	9	6
unique_5675	2311	2466	2486	ENSP00000342838	1123	1280	1371	1.46e-15	165	51	98	16	6
unique_5675	2257	2475	2486	ENSP00000341325	1091	1307	1352	2.00e-14	228	69	139	20	9
unique_5675	2257	2475	2486	ENSP00000296474	1140	1356	1401	2.24e-14	228	69	139	20	9
unique_5675	2245	2411	2486	ENSP00000408734	107	264	337	8.71e-13	173	61	91	21	7
unique_5675	2257	2411	2486	ENSP00000358997	268	425	713	9.85e-10	166	50	97	19	6
unique_5675	2257	2411	2486	ENSP00000358991	268	425	634	1.22e-09	166	50	97	19	6
unique_5675	2319	2402	2486	ENSP00000295754	354	456	568	2.84e-07	103	37	47	19	3
unique_5675	2312	2402	2486	ENSP00000442885	252	360	454	1.53e-04	110	32	58	20	4
unique_5709	206	446	1162	ENSP00000237612	61	300	656	1.45e-50	242	98	141	3	40
unique_5709	894	1114	1162	ENSP00000237612	386	594	656	3.05e-15	226	63	141	22	40
unique_5709	206	453	1162	ENSP00000339744	109	350	678	1.59e-48	250	98	142	10	41
unique_5709	929	1159	1162	ENSP00000339744	448	674	678	1.14e-16	233	61	164	8	41
unique_5709	211	414	1162	ENSP00000494751	430	615	1279	6.90e-16	213	66	111	36	22
unique_5709	160	416	1162	ENSP00000494751	944	1211	1279	0.009	292	63	170	59	22
unique_5709	211	418	1162	ENSP00000487081	430	619	860	8.39e-16	217	66	115	36	18
unique_5709	211	410	1162	ENSP00000363868	918	1109	2262	5.18e-13	203	59	130	14	17
unique_5709	218	389	1162	ENSP00000363868	1938	2102	2262	3.11e-07	175	47	115	13	17
unique_5709	219	421	1162	ENSP00000497274	664	850	1546	1.07e-09	214	56	120	38	18
unique_5709	208	419	1162	ENSP00000497274	1316	1521	1546	4.75e-06	227	56	135	36	18
unique_5709	203	421	1162	ENSP00000497931	1089	1305	1322	5.32e-09	227	59	150	18	19
unique_5709	203	385	1162	ENSP00000497931	431	613	1322	1.24e-07	188	55	123	10	19
unique_5710	15	246	332	ENSP00000430686	682	924	977	2.92e-11	261	66	148	47	70
unique_5710	119	219	332	ENSP00000408734	167	264	337	2.53e-08	103	33	63	7	30
unique_5710	118	214	332	ENSP00000288135	771	865	977	7.62e-08	103	35	54	14	29
unique_5710	105	214	332	ENSP00000286301	744	851	973	3.51e-07	116	35	67	14	33
unique_5710	13	246	332	ENSP00000341325	1037	1272	1352	6.83e-07	256	57	157	42	70
unique_5710	13	246	332	ENSP00000296474	1086	1321	1401	7.82e-07	256	57	157	42	70
unique_5710	117	211	332	ENSP00000442885	253	361	454	7.38e-04	113	33	58	22	29
unique_5710	135	211	332	ENSP00000295754	375	457	568	7.80e-04	86	26	48	12	23
unique_5721	249	341	1115	ENSP00000495909	1913	2016	2329	0.003	106	29	62	15	8
unique_5726	716	793	1970	ENSP00000402673	243	319	639	0.006	80	26	49	5	4
unique_5740	455	636	1304	ENSP00000358997	187	363	713	1.27e-11	192	53	114	25	14
unique_5740	455	636	1304	ENSP00000358991	187	363	634	1.33e-11	192	53	114	25	14
unique_5740	482	638	1304	ENSP00000408734	67	212	337	4.93e-09	167	47	89	31	15
unique_5740	1024	1059	1304	ENSP00000408734	226	260	337	0.005	36	18	17	1	15
unique_5740	479	647	1304	ENSP00000430686	678	850	977	1.80e-08	184	37	121	26	13
unique_5740	483	636	1304	ENSP00000296474	1088	1231	1401	4.21e-08	154	31	113	10	12
unique_5740	483	636	1304	ENSP00000341325	1039	1182	1352	4.36e-08	154	31	113	10	12
unique_5740	471	636	1304	ENSP00000342838	1005	1170	1371	3.83e-07	177	40	115	22	20
unique_5740	1028	1116	1304	ENSP00000342838	1190	1270	1371	0.004	91	27	52	12	20
unique_5740	583	636	1304	ENSP00000286301	748	801	973	1.53e-06	54	20	34	0	4
unique_5740	461	636	1304	ENSP00000351995	506	686	886	5.91e-05	193	44	120	29	13
unique_5740	595	636	1304	ENSP00000288135	774	815	977	3.06e-04	42	14	28	0	3
unique_5740	479	635	1304	ENSP00000295754	246	401	568	6.93e-04	168	38	107	23	12
unique_5740	478	635	1304	ENSP00000442885	156	305	454	0.005	168	38	102	28	12
unique_5777	14	83	105	ENSP00000262455	42	116	407	1.68e-11	75	26	44	5	67
unique_5777	16	87	105	ENSP00000457262	39	112	196	7.25e-09	74	23	49	2	69
unique_5779	318	713	945	ENSP00000437073	1578	1966	2055	0.004	437	114	234	89	42
unique_5782	8	97	154	ENSP00000484862	729	820	821	1.85e-04	97	27	58	12	58
unique_5801	9	199	294	ENSP00000408734	68	256	337	3.48e-16	202	61	117	24	65
unique_5801	8	256	294	ENSP00000430686	681	941	977	2.44e-15	266	62	182	22	85
unique_5801	6	258	294	ENSP00000342838	1014	1277	1371	2.71e-14	270	69	178	23	86
unique_5801	114	258	294	ENSP00000288135	775	923	977	2.75e-12	154	47	93	14	49
unique_5801	7	251	294	ENSP00000341325	1037	1284	1352	9.94e-12	254	60	179	15	83
unique_5801	7	251	294	ENSP00000296474	1086	1333	1401	1.01e-11	254	60	179	15	83
unique_5801	97	275	294	ENSP00000286301	744	924	973	4.86e-11	186	46	128	12	61
unique_5801	7	268	294	ENSP00000351995	531	810	886	1.12e-10	284	63	195	26	89
unique_5801	9	198	294	ENSP00000358997	218	416	713	2.24e-08	202	48	139	15	65
unique_5801	9	198	294	ENSP00000358991	218	416	634	2.45e-08	208	52	129	27	65
unique_5801	8	271	294	ENSP00000295754	249	550	568	1.28e-06	313	62	191	60	90
unique_5801	8	240	294	ENSP00000442885	160	397	454	3.88e-05	264	60	147	57	79
unique_5810	155	352	594	ENSP00000441875	46	199	300	0.003	200	49	103	48	33
unique_5821	216	325	680	ENSP00000418735	1478	1593	1936	0.004	120	34	72	14	16
unique_5841	931	1238	2083	ENSP00000437073	1270	1581	2055	0.009	324	87	209	28	15
unique_5872	550	677	915	ENSP00000408734	156	272	337	2.66e-08	130	40	75	15	14
unique_5872	506	773	915	ENSP00000295754	292	542	568	3.31e-07	296	66	157	73	29
unique_5872	549	661	915	ENSP00000342838	1112	1217	1371	3.40e-06	115	31	73	11	12
unique_5872	567	661	915	ENSP00000286301	761	848	973	4.06e-05	97	30	56	11	10
unique_5872	564	668	915	ENSP00000288135	772	870	977	3.09e-04	113	31	60	22	11
unique_5872	570	665	915	ENSP00000358991	324	421	634	0.002	106	30	58	18	10
unique_5872	570	665	915	ENSP00000358997	324	421	713	0.002	106	30	58	18	10
unique_5872	564	682	915	ENSP00000430686	796	905	977	0.002	120	30	79	11	13
unique_5872	579	661	915	ENSP00000442885	278	361	454	0.004	92	27	48	17	9
unique_5880	167	308	321	ENSP00000310658	71	208	1000	0.004	146	42	92	12	44
unique_5908	14	235	332	ENSP00000430686	676	906	977	9.66e-17	242	65	146	31	67
unique_5908	17	218	332	ENSP00000408734	65	261	337	6.78e-14	215	60	124	31	61
unique_5908	20	236	332	ENSP00000296474	1088	1304	1401	7.63e-14	231	57	146	28	65
unique_5908	20	236	332	ENSP00000341325	1039	1255	1352	7.79e-14	231	57	146	28	65
unique_5908	20	213	332	ENSP00000342838	1017	1217	1371	8.18e-13	212	56	127	29	58
unique_5908	16	236	332	ENSP00000351995	529	757	886	1.48e-12	239	60	151	28	67
unique_5908	128	220	332	ENSP00000288135	772	870	977	4.70e-08	99	27	66	6	63
unique_5908	11	151	332	ENSP00000288135	586	726	977	7.17e-04	149	37	96	16	63
unique_5908	11	220	332	ENSP00000286301	579	856	973	7.48e-08	284	62	142	80	63
unique_5908	52	216	332	ENSP00000358991	237	420	634	2.24e-07	187	49	113	25	50
unique_5908	52	216	332	ENSP00000358997	237	420	713	2.56e-07	187	49	113	25	50
unique_5908	144	213	332	ENSP00000442885	279	361	454	5.27e-07	83	30	40	13	21
unique_5908	144	213	332	ENSP00000295754	375	457	568	9.52e-06	83	25	45	13	21
unique_5927	378	510	572	ENSP00000442885	245	382	454	6.24e-06	141	36	94	11	23
unique_5927	396	440	572	ENSP00000286301	756	800	973	0.003	45	17	28	0	8
unique_5927	402	487	572	ENSP00000295754	354	455	568	0.003	103	22	63	18	15
unique_5927	366	492	572	ENSP00000408734	138	259	337	0.003	136	33	80	23	22
unique_5935	196	292	703	ENSP00000377833	119	216	322	0.002	105	28	62	15	14
unique_5996	55	163	169	ENSP00000454065	455	570	1198	1.92e-06	118	31	76	11	64
unique_5996	66	163	169	ENSP00000454065	417	526	1198	0.001	110	24	74	12	64
unique_6015	350	396	688	ENSP00000430686	796	842	977	0.002	47	16	31	0	7
unique_6015	252	395	688	ENSP00000351995	538	688	886	0.002	152	31	112	9	21
unique_6015	366	396	688	ENSP00000295754	375	405	568	0.002	31	15	16	0	5
unique_6015	275	395	688	ENSP00000342838	1041	1172	1371	0.003	132	32	89	11	18
unique_6015	361	403	688	ENSP00000288135	783	825	977	0.005	43	15	28	0	6
unique_6015	358	415	688	ENSP00000408734	175	232	337	0.005	58	18	40	0	8
unique_6015	358	395	688	ENSP00000341325	1147	1184	1352	0.007	38	14	24	0	6
unique_6015	358	395	688	ENSP00000296474	1196	1233	1401	0.007	38	14	24	0	6
unique_6047	193	325	387	ENSP00000442885	245	382	454	2.62e-05	140	37	94	9	34
unique_6047	211	302	387	ENSP00000286301	756	846	973	6.86e-04	92	25	66	1	24
unique_6047	216	311	387	ENSP00000288135	775	870	977	8.67e-04	97	27	68	2	25
unique_6047	181	255	387	ENSP00000408734	138	209	337	0.002	78	24	45	9	19
unique_6047	172	255	387	ENSP00000358997	274	362	713	0.004	91	28	54	9	22
unique_6047	172	255	387	ENSP00000358991	274	362	634	0.004	91	28	54	9	22
unique_6047	217	302	387	ENSP00000295754	354	455	568	0.008	103	22	63	18	22
unique_6056	27	170	782	ENSP00000442885	153	290	454	1.07e-06	152	47	83	22	18
unique_6056	23	173	782	ENSP00000430686	670	826	977	0.001	170	42	96	32	19
unique_6056	84	172	782	ENSP00000295754	301	394	568	0.001	102	30	51	21	11
unique_6056	25	174	782	ENSP00000358991	208	351	634	0.002	157	44	93	20	19
unique_6056	25	174	782	ENSP00000358997	208	351	713	0.005	157	44	93	20	19
unique_6109	588	648	774	ENSP00000442885	263	321	454	3.25e-04	61	20	39	2	8
unique_6146	470	583	2550	ENSP00000484862	697	810	821	3.54e-04	121	29	78	14	4
unique_6148	764	1403	1882	ENSP00000497274	724	1275	1546	1.52e-27	653	146	393	114	71
unique_6148	597	748	1882	ENSP00000497274	653	779	1546	8.35e-21	152	56	71	25	71
unique_6148	1557	1664	1882	ENSP00000497274	1320	1426	1546	3.10e-15	108	35	72	1	71
unique_6148	91	487	1882	ENSP00000497274	307	652	1546	2.47e-07	406	87	250	69	71
unique_6148	1812	1858	1882	ENSP00000497274	1475	1521	1546	0.001	48	21	25	2	71
unique_6148	613	744	1882	ENSP00000497274	1332	1451	1546	0.004	138	40	74	24	71
unique_6148	1125	1438	1882	ENSP00000494751	716	990	1279	9.30e-21	317	87	185	45	56
unique_6148	597	745	1882	ENSP00000494751	427	550	1279	2.05e-17	149	52	72	25	56
unique_6148	1556	1664	1882	ENSP00000494751	1013	1119	1279	1.32e-15	109	44	63	2	56
unique_6148	24	500	1882	ENSP00000494751	10	450	1279	3.41e-11	501	95	322	84	56
unique_6148	613	744	1882	ENSP00000494751	1026	1144	1279	1.29e-07	135	41	75	19	56
unique_6148	597	745	1882	ENSP00000487081	427	550	860	1.71e-17	149	52	72	25	48
unique_6148	24	500	1882	ENSP00000487081	10	450	860	7.67e-11	501	95	322	84	48
unique_6148	918	1195	1882	ENSP00000487081	612	833	860	7.24e-10	286	73	141	72	48
unique_6148	1557	1670	1882	ENSP00000497931	441	552	1322	5.10e-08	115	35	76	4	14
unique_6148	596	744	1882	ENSP00000497931	1094	1233	1322	9.92e-07	154	43	92	19	14
unique_6148	1557	1624	1882	ENSP00000497931	1099	1166	1322	4.45e-06	68	22	46	0	14
unique_6148	595	744	1882	ENSP00000497931	435	573	1322	0.007	154	51	84	19	14
unique_6148	1565	1631	1882	ENSP00000363868	927	992	2262	7.33e-04	67	21	45	1	4
unique_6148	1533	1633	1882	ENSP00000339744	103	189	678	0.006	104	27	57	20	5
unique_6151	273	469	708	ENSP00000408734	46	261	337	1.76e-19	221	65	127	29	28
unique_6151	280	524	708	ENSP00000430686	681	941	977	1.06e-15	268	78	160	30	35
unique_6151	280	517	708	ENSP00000351995	532	784	886	1.31e-14	265	69	157	39	34
unique_6151	280	471	708	ENSP00000341325	1038	1239	1352	2.76e-14	205	59	130	16	27
unique_6151	280	471	708	ENSP00000296474	1087	1288	1401	2.81e-14	205	59	130	16	27
unique_6151	281	519	708	ENSP00000342838	1017	1270	1371	2.73e-13	260	70	163	27	34
unique_6151	378	525	708	ENSP00000288135	775	922	977	1.56e-08	154	47	95	12	21
unique_6151	552	674	708	ENSP00000454065	391	526	1198	1.03e-07	139	38	82	19	17
unique_6151	258	462	708	ENSP00000295754	226	455	568	2.34e-07	235	55	145	35	29
unique_6151	281	462	708	ENSP00000442885	161	359	454	5.36e-06	209	54	118	37	26
unique_6151	378	473	708	ENSP00000286301	761	858	973	3.50e-04	101	30	63	8	14
unique_6152	529	590	665	ENSP00000261488	142	196	644	0.002	62	19	36	7	9
unique_6167	15	92	1122	ENSP00000400304	93	157	376	0.005	78	23	42	13	7
unique_6189	286	419	795	ENSP00000355747	182	302	449	3.84e-07	134	33	88	13	26
unique_6189	711	780	795	ENSP00000355747	362	428	449	0.005	76	30	31	15	26
unique_6246	137	266	382	ENSP00000379438	49	174	674	1.57e-06	139	45	72	22	34
unique_6246	146	229	382	ENSP00000260356	650	726	1171	0.002	85	26	50	9	22
unique_6296	232	335	2613	ENSP00000484862	718	820	821	2.53e-11	112	53	42	17	5
unique_6296	255	362	2613	ENSP00000484862	710	817	821	4.39e-11	114	48	54	12	5
unique_6301	266	412	489	ENSP00000408734	119	260	337	5.30e-08	154	39	96	19	30
unique_6301	286	354	489	ENSP00000358991	296	362	634	3.19e-07	71	28	37	6	14
unique_6301	286	354	489	ENSP00000358997	296	362	713	3.35e-07	71	28	37	6	14
unique_6301	310	427	489	ENSP00000286301	756	871	973	3.32e-04	125	32	77	16	24
unique_6301	306	415	489	ENSP00000351995	634	741	886	0.001	115	28	75	12	22
unique_6301	307	408	489	ENSP00000342838	1122	1217	1371	0.005	103	21	74	8	21
unique_6312	1601	1753	2885	ENSP00000341325	1142	1289	1352	0.001	160	36	105	19	5
unique_6312	1601	1753	2885	ENSP00000296474	1191	1338	1401	0.001	160	36	105	19	5
unique_6312	1593	1769	2885	ENSP00000342838	1122	1294	1371	0.005	185	43	122	20	6
unique_6369	352	460	551	ENSP00000442885	242	361	454	5.39e-07	122	32	75	15	20
unique_6369	366	490	551	ENSP00000342838	1120	1241	1371	4.46e-05	137	34	76	27	23
unique_6369	374	470	551	ENSP00000288135	780	873	977	2.11e-04	103	25	63	15	18
unique_6369	369	470	551	ENSP00000286301	761	859	973	2.58e-04	108	24	69	15	19
unique_6369	382	460	551	ENSP00000295754	375	457	568	0.009	85	22	55	8	14
unique_6371	263	429	468	ENSP00000402228	164	346	433	0.002	190	40	120	30	49
unique_6371	103	163	468	ENSP00000402228	75	131	433	0.002	65	21	32	12	49
unique_6403	336	530	768	ENSP00000260356	377	549	1171	2.43e-18	198	66	104	28	36
unique_6403	408	615	768	ENSP00000260356	385	579	1171	3.24e-15	217	66	120	31	36
unique_6403	272	501	768	ENSP00000418735	1498	1710	1936	4.19e-14	235	74	134	27	53
unique_6403	275	553	768	ENSP00000418735	1188	1464	1936	6.65e-13	318	82	156	80	53
unique_6403	255	623	768	ENSP00000418735	1370	1703	1936	8.65e-13	375	95	233	47	53
unique_6403	246	622	768	ENSP00000418735	1217	1580	1936	1.42e-12	408	112	221	75	53
unique_6403	217	492	768	ENSP00000418735	940	1261	1936	2.22e-06	346	91	161	94	53
unique_6403	407	553	768	ENSP00000418735	1002	1130	1936	9.13e-06	152	44	80	28	53
unique_6403	335	493	768	ENSP00000418735	992	1131	1936	1.35e-05	165	47	87	31	53
unique_6403	433	623	768	ENSP00000418735	952	1133	1936	9.79e-05	210	56	107	47	53
unique_6403	466	590	768	ENSP00000418735	532	642	1936	0.003	128	36	72	20	53
unique_6403	66	190	768	ENSP00000327290	155	274	1189	8.40e-07	127	38	80	9	16
unique_6413	725	987	1004	ENSP00000497931	1078	1305	1322	2.39e-39	263	94	134	35	57
unique_6413	416	986	1004	ENSP00000497931	155	644	1322	2.82e-28	576	138	347	91	57
unique_6413	725	989	1004	ENSP00000497274	1300	1525	1546	6.23e-21	266	72	153	41	27
unique_6413	717	987	1004	ENSP00000497274	631	850	1546	3.67e-15	281	68	142	71	27
unique_6413	725	986	1004	ENSP00000494751	994	1215	1279	3.06e-20	271	77	136	58	26
unique_6413	728	988	1004	ENSP00000494751	408	623	1279	4.98e-13	267	64	146	57	26
unique_6413	728	988	1004	ENSP00000487081	408	623	860	3.04e-13	267	64	146	57	26
unique_6413	719	1003	1004	ENSP00000339744	82	326	678	1.16e-10	296	69	165	62	28
unique_6413	758	980	1004	ENSP00000237612	78	268	656	1.30e-08	229	61	124	44	22
unique_6413	725	976	1004	ENSP00000363868	899	1109	2262	8.15e-06	255	56	152	47	25
unique_6449	246	421	429	ENSP00000288135	773	928	977	1.09e-05	186	44	102	40	41
unique_6449	84	337	429	ENSP00000408734	27	261	337	1.65e-05	266	67	156	43	59
unique_6449	248	351	429	ENSP00000286301	761	865	973	0.004	113	30	66	17	24
unique_6449	261	331	429	ENSP00000442885	279	361	454	0.006	86	24	44	18	17
unique_6471	185	230	1208	ENSP00000316328	994	1039	1131	0.010	46	17	29	0	4
unique_6524	876	961	1658	ENSP00000244295	224	302	327	0.007	86	25	54	7	5
unique_6524	873	990	1658	ENSP00000386008	221	334	336	0.008	121	30	81	10	7
unique_6524	873	990	1658	ENSP00000382334	221	334	336	0.008	121	30	81	10	7
unique_6548	329	470	567	ENSP00000408734	116	259	337	3.26e-06	155	40	91	24	25
unique_6548	374	534	567	ENSP00000286301	756	922	973	5.29e-06	180	43	105	32	28
unique_6548	242	467	567	ENSP00000342838	1017	1217	1371	4.92e-05	235	56	136	43	40
unique_6548	366	482	567	ENSP00000430686	786	899	977	8.51e-04	118	28	85	5	21
unique_6548	391	467	567	ENSP00000442885	278	361	454	0.001	85	22	54	9	14
unique_6548	368	470	567	ENSP00000358997	310	420	713	0.007	118	30	66	22	18
unique_6548	368	470	567	ENSP00000358991	310	420	634	0.008	118	30	66	22	18
unique_6549	374	534	567	ENSP00000286301	756	922	973	6.90e-06	179	44	105	30	28
unique_6549	271	470	567	ENSP00000408734	86	259	337	9.13e-06	208	50	116	42	35
unique_6549	366	470	567	ENSP00000430686	786	893	977	4.84e-04	114	31	68	15	19
unique_6549	374	467	567	ENSP00000342838	1125	1217	1371	5.84e-04	96	23	68	5	17
unique_6549	363	446	567	ENSP00000442885	252	341	454	8.43e-04	94	24	56	14	15
unique_6549	376	474	567	ENSP00000288135	772	870	977	0.006	102	26	70	6	17
unique_6551	177	285	290	ENSP00000401853	47	126	474	0.002	109	32	48	29	38
unique_6581	501	609	696	ENSP00000288135	771	874	977	6.83e-04	114	29	70	15	16
unique_6597	143	219	242	ENSP00000262455	35	116	407	6.63e-07	82	26	51	5	32
unique_6597	124	223	242	ENSP00000457262	11	112	196	8.94e-05	105	26	71	8	41
unique_6602	91	144	1291	ENSP00000454065	457	510	1198	3.43e-04	54	19	35	0	4
unique_6664	402	472	570	ENSP00000442885	279	361	454	0.001	86	25	43	18	12
unique_6665	387	562	570	ENSP00000288135	773	928	977	1.72e-05	186	44	102	40	31
unique_6665	226	475	570	ENSP00000408734	28	259	337	2.31e-05	261	63	158	40	44
unique_6665	402	472	570	ENSP00000442885	279	361	454	6.38e-04	86	25	43	18	12
unique_6665	384	492	570	ENSP00000286301	756	865	973	0.001	118	31	70	17	19
unique_6666	327	413	463	ENSP00000288135	773	863	977	6.51e-05	94	26	58	10	19
unique_6666	337	415	463	ENSP00000408734	178	259	337	1.26e-04	86	29	46	11	17
unique_6666	329	432	463	ENSP00000286301	761	865	973	3.53e-04	113	30	66	17	22
unique_6666	342	412	463	ENSP00000442885	279	361	454	0.001	86	24	44	18	15
unique_6670	396	571	579	ENSP00000288135	773	928	977	2.04e-05	186	44	102	40	30
unique_6670	234	484	579	ENSP00000408734	27	259	337	3.85e-05	262	62	160	40	43
unique_6670	267	481	579	ENSP00000442885	154	361	454	3.91e-04	248	61	114	73	37
unique_6670	338	501	579	ENSP00000286301	704	865	973	5.51e-04	174	44	108	22	28
unique_6672	234	484	579	ENSP00000408734	27	259	337	6.43e-06	262	63	159	40	43
unique_6672	396	571	579	ENSP00000288135	773	928	977	1.82e-05	186	44	102	40	30
unique_6672	267	481	579	ENSP00000442885	154	361	454	5.24e-04	248	61	114	73	37
unique_6672	393	501	579	ENSP00000286301	756	865	973	0.001	118	31	70	17	19
unique_6681	193	1537	1544	ENSP00000497931	18	1314	1322	0.0	1403	480	759	164	88
unique_6681	997	1544	1544	ENSP00000497931	162	661	1322	3.82e-78	549	200	299	50	88
unique_6681	1264	1533	1544	ENSP00000497274	1298	1529	1546	4.45e-32	271	84	147	40	67
unique_6681	301	822	1544	ENSP00000497274	1045	1530	1546	3.16e-25	536	126	346	64	67
unique_6681	1029	1527	1544	ENSP00000497274	412	850	1546	1.69e-17	518	117	303	98	67
unique_6681	573	817	1544	ENSP00000497274	628	852	1546	2.59e-13	248	64	158	26	67
unique_6681	582	826	1544	ENSP00000494751	994	1227	1279	3.75e-29	245	76	158	11	50
unique_6681	1264	1508	1544	ENSP00000494751	992	1202	1279	1.27e-25	246	77	133	36	50
unique_6681	1064	1526	1544	ENSP00000494751	222	621	1279	6.71e-22	481	112	270	99	50
unique_6681	561	867	1544	ENSP00000494751	400	670	1279	2.87e-15	313	80	185	48	50
unique_6681	1064	1526	1544	ENSP00000487081	222	621	860	3.91e-22	481	112	270	99	53
unique_6681	560	914	1544	ENSP00000487081	399	703	860	1.05e-15	361	89	210	62	53
unique_6681	581	756	1544	ENSP00000339744	87	262	678	2.10e-11	189	53	110	26	26
unique_6681	1250	1468	1544	ENSP00000339744	65	262	678	3.13e-07	232	57	128	47	26
unique_6681	601	829	1544	ENSP00000363868	917	1135	2262	3.72e-09	233	59	156	18	32
unique_6681	594	776	1544	ENSP00000363868	1923	2099	2262	4.03e-08	185	44	131	10	32
unique_6681	1287	1508	1544	ENSP00000363868	919	1106	2262	1.15e-06	226	52	132	42	32
unique_6681	1248	1488	1544	ENSP00000363868	1894	2099	2262	0.001	241	51	155	35	32
unique_6681	580	760	1544	ENSP00000237612	35	224	656	1.03e-07	198	54	119	25	26
unique_6681	1291	1508	1544	ENSP00000237612	71	261	656	4.17e-06	225	54	130	41	26
unique_6688	1777	1889	2850	ENSP00000484862	699	819	821	0.002	126	33	75	18	4
unique_6696	1399	1782	2156	ENSP00000310658	63	451	1000	4.02e-05	433	119	221	93	18
unique_6705	67	244	299	ENSP00000246006	264	421	653	6.76e-06	178	51	107	20	60
unique_6766	104	486	819	ENSP00000422983	112	498	826	4.45e-21	397	109	264	24	47
unique_6790	462	753	992	ENSP00000418735	945	1239	1936	2.31e-08	316	81	190	45	34
unique_6790	458	723	992	ENSP00000418735	1388	1638	1936	4.16e-07	292	78	147	67	34
unique_6790	459	793	992	ENSP00000418735	885	1206	1936	0.001	353	77	227	49	34
unique_6790	522	650	992	ENSP00000418735	1337	1465	1936	0.002	140	45	73	22	34
unique_6790	512	649	992	ENSP00000260356	378	515	1171	7.19e-07	141	41	94	6	34
unique_6790	458	619	992	ENSP00000260356	385	543	1171	2.86e-06	180	53	88	39	34
unique_6790	572	752	992	ENSP00000260356	383	547	1171	3.02e-05	184	49	113	22	34
unique_6790	629	788	992	ENSP00000260356	382	508	1171	8.13e-05	161	45	81	35	34
unique_6790	448	522	992	ENSP00000260356	488	570	1171	0.004	88	28	42	18	34
unique_6795	322	550	773	ENSP00000260061	263	551	663	1.63e-05	299	80	139	80	39
unique_6795	490	595	773	ENSP00000260061	313	420	663	0.006	111	40	63	8	39
unique_6795	452	547	773	ENSP00000260061	178	275	663	0.007	101	35	58	8	39
unique_6795	472	622	773	ENSP00000260061	52	203	663	0.008	163	55	85	23	39
unique_6798	2102	2195	2593	ENSP00000342838	1178	1274	1371	0.007	97	21	73	3	4
unique_6798	1367	1399	2593	ENSP00000442885	278	309	454	0.010	33	16	16	1	1
unique_6843	17	218	691	ENSP00000408734	67	261	337	4.00e-17	210	66	121	23	29
unique_6843	18	215	691	ENSP00000341325	1039	1233	1352	2.28e-13	203	53	137	13	29
unique_6843	18	215	691	ENSP00000296474	1088	1282	1401	2.64e-13	203	53	137	13	29
unique_6843	11	314	691	ENSP00000342838	1010	1298	1371	4.78e-11	335	80	178	77	44
unique_6843	4	223	691	ENSP00000351995	522	744	886	5.25e-11	237	56	150	31	32
unique_6843	17	217	691	ENSP00000358991	217	421	634	1.27e-10	221	63	122	36	29
unique_6843	117	263	691	ENSP00000288135	774	914	977	1.87e-10	149	45	94	10	21
unique_6843	17	217	691	ENSP00000358997	217	421	713	1.94e-10	221	63	122	36	29
unique_6843	118	233	691	ENSP00000286301	761	869	973	6.65e-09	117	36	72	9	17
unique_6843	18	232	691	ENSP00000430686	682	903	977	4.91e-08	239	60	138	41	31
unique_6843	18	215	691	ENSP00000295754	250	459	568	3.73e-07	227	56	125	46	29
unique_6843	4	213	691	ENSP00000442885	147	361	454	1.28e-06	239	61	125	53	30
unique_6859	936	1043	1212	ENSP00000379438	68	173	674	3.92e-17	113	49	52	12	9
unique_6859	936	1043	1212	ENSP00000310658	56	157	1000	7.46e-15	112	47	51	14	13
unique_6859	941	1073	1212	ENSP00000310658	296	414	1000	1.98e-11	137	50	65	22	13
unique_6859	967	1098	1212	ENSP00000310658	45	158	1000	1.50e-08	134	41	71	22	13
unique_6859	952	1043	1212	ENSP00000310658	111	203	1000	3.90e-06	95	33	57	5	13
unique_6859	968	1072	1212	ENSP00000310658	283	383	1000	5.16e-05	109	33	64	12	13
unique_6859	922	1098	1212	ENSP00000246006	297	458	653	3.73e-13	183	62	94	27	15
unique_6859	927	991	1212	ENSP00000260356	547	608	1171	0.006	66	22	39	5	5
unique_6863	593	636	1518	ENSP00000460252	90	132	293	0.009	44	20	23	1	3
unique_6873	25	175	2879	ENSP00000351995	574	733	886	1.04e-17	164	48	99	17	5
unique_6873	19	179	2879	ENSP00000342838	1054	1221	1371	2.68e-15	171	53	105	13	6
unique_6873	25	233	2879	ENSP00000341325	1080	1290	1352	8.32e-15	220	59	141	20	7
unique_6873	25	233	2879	ENSP00000296474	1129	1339	1401	9.38e-15	220	59	141	20	7
unique_6873	90	226	2879	ENSP00000288135	775	915	977	2.58e-14	141	47	90	4	5
unique_6873	25	177	2879	ENSP00000358991	257	419	634	4.25e-14	164	46	106	12	5
unique_6873	25	177	2879	ENSP00000358997	257	419	713	4.49e-14	164	46	106	12	5
unique_6873	7	175	2879	ENSP00000408734	91	256	337	7.26e-13	177	53	105	19	6
unique_6873	90	178	2879	ENSP00000286301	761	851	973	1.41e-12	91	33	56	2	3
unique_6873	20	178	2879	ENSP00000430686	717	886	977	3.60e-12	175	53	101	21	6
unique_6873	91	175	2879	ENSP00000295754	354	457	568	7.46e-09	104	36	49	19	3
unique_6873	6	175	2879	ENSP00000442885	174	361	454	1.69e-06	197	53	108	36	6
unique_6941	397	426	775	ENSP00000454065	500	529	1198	0.010	30	11	19	0	4
unique_6994	233	309	399	ENSP00000400304	100	166	376	1.24e-04	77	25	42	10	19
unique_6994	233	309	399	ENSP00000337146	129	195	611	2.12e-04	77	25	42	10	19
unique_6994	233	309	399	ENSP00000261488	143	209	644	0.001	77	22	45	10	19
unique_7027	207	340	469	ENSP00000379438	55	175	674	1.98e-06	139	45	71	23	29
unique_7027	301	389	469	ENSP00000246006	251	336	653	0.004	93	29	53	11	28
unique_7027	266	396	469	ENSP00000246006	300	424	653	0.010	139	38	79	22	28
unique_7050	3	141	203	ENSP00000442885	242	382	454	1.14e-06	147	38	95	14	68
unique_7050	27	71	203	ENSP00000286301	756	800	973	5.86e-04	45	17	28	0	22
unique_7050	35	123	203	ENSP00000408734	173	259	337	7.41e-04	95	24	57	14	44
unique_7050	33	118	203	ENSP00000295754	354	455	568	0.001	103	22	63	18	42
unique_7050	32	127	203	ENSP00000288135	775	870	977	0.006	107	28	57	22	47
unique_7050	19	135	203	ENSP00000430686	786	899	977	0.009	119	33	79	7	58
unique_7073	13	215	2095	ENSP00000408734	67	272	337	1.76e-20	212	66	131	15	10
unique_7073	10	253	2095	ENSP00000430686	678	934	977	5.09e-17	267	71	163	33	12
unique_7073	10	208	2095	ENSP00000351995	529	743	886	2.27e-16	218	59	137	22	9
unique_7073	11	214	2095	ENSP00000341325	1036	1247	1352	5.26e-16	217	59	140	18	10
unique_7073	11	214	2095	ENSP00000296474	1085	1296	1401	5.51e-16	217	59	140	18	10
unique_7073	14	253	2095	ENSP00000342838	1017	1268	1371	5.42e-14	261	66	165	30	11
unique_7073	10	257	2095	ENSP00000295754	246	499	568	8.87e-13	276	73	153	50	12
unique_7073	13	203	2095	ENSP00000358991	217	421	634	9.80e-12	210	61	125	24	9
unique_7073	13	203	2095	ENSP00000358997	217	421	713	1.02e-11	210	61	125	24	9
unique_7073	112	209	2095	ENSP00000288135	775	873	977	1.04e-09	103	35	59	9	5
unique_7073	9	199	2095	ENSP00000442885	156	361	454	1.15e-09	218	64	115	39	9
unique_7073	94	208	2095	ENSP00000286301	742	858	973	8.16e-09	123	42	67	14	5
unique_7080	388	485	587	ENSP00000341325	1142	1237	1352	0.008	98	23	73	2	17
unique_7080	388	485	587	ENSP00000296474	1191	1286	1401	0.009	98	23	73	2	17
unique_7097	226	369	1258	ENSP00000408734	157	273	337	2.91e-08	147	43	71	33	11
unique_7097	232	353	1258	ENSP00000286301	750	849	973	3.68e-07	123	37	62	24	10
unique_7097	193	352	1258	ENSP00000342838	1088	1217	1371	1.59e-06	160	44	86	30	13
unique_7097	240	353	1258	ENSP00000288135	772	863	977	3.17e-06	115	32	59	24	9
unique_7169	18	45	100	ENSP00000484862	623	650	821	0.008	28	12	16	0	28
unique_7182	578	1186	4761	ENSP00000418735	989	1634	1936	2.04e-21	718	192	345	181	21
unique_7182	527	1366	4761	ENSP00000418735	876	1711	1936	4.14e-21	929	231	516	182	21
unique_7182	480	952	4761	ENSP00000418735	1191	1705	1936	1.36e-18	553	140	295	118	21
unique_7182	479	1085	4761	ENSP00000418735	1060	1715	1936	1.73e-18	711	189	363	159	21
unique_7182	648	1438	4761	ENSP00000418735	887	1733	1936	4.33e-18	914	236	488	190	21
unique_7182	1039	1442	4761	ENSP00000418735	928	1443	1936	5.94e-11	542	134	244	164	21
unique_7182	453	715	4761	ENSP00000418735	1432	1700	1936	1.03e-09	296	87	149	60	21
unique_7182	986	1042	4761	ENSP00000418735	579	642	1936	4.54e-04	64	28	29	7	21
unique_7182	1276	1447	4761	ENSP00000260356	382	555	1171	3.37e-17	191	62	93	36	21
unique_7182	644	801	4761	ENSP00000260356	384	548	1171	3.79e-16	169	54	100	15	21
unique_7182	467	636	4761	ENSP00000260356	372	546	1171	4.19e-16	179	62	104	13	21
unique_7182	533	697	4761	ENSP00000260356	383	554	1171	1.46e-14	176	58	103	15	21
unique_7182	869	1050	4761	ENSP00000260356	385	554	1171	1.67e-12	193	58	101	34	21
unique_7182	996	1157	4761	ENSP00000260356	385	543	1171	1.90e-12	172	56	93	23	21
unique_7182	928	1094	4761	ENSP00000260356	382	541	1171	3.98e-12	169	55	103	11	21
unique_7182	742	929	4761	ENSP00000260356	366	559	1171	3.29e-08	206	54	122	30	21
unique_7182	1108	1311	4761	ENSP00000260356	383	531	1171	3.78e-07	205	55	93	57	21
unique_7182	755	990	4761	ENSP00000260356	330	549	1171	1.20e-05	247	66	143	38	21
unique_7192	31	375	378	ENSP00000450837	51	367	407	3.01e-21	358	93	211	54	91
unique_7192	48	378	378	ENSP00000479005	105	401	492	6.41e-12	333	77	218	38	88
unique_7246	83	158	3984	ENSP00000484862	751	820	821	7.28e-04	76	26	44	6	2
unique_7246	467	795	3984	ENSP00000437073	1678	1944	2055	0.010	333	83	180	70	8
unique_7248	322	414	462	ENSP00000363868	1019	1109	2262	1.56e-07	93	30	61	2	32
unique_7248	155	208	462	ENSP00000363868	919	972	2262	0.004	54	18	36	0	32
unique_7248	317	461	462	ENSP00000237612	160	309	656	4.32e-07	157	43	95	19	31
unique_7248	149	201	462	ENSP00000497274	651	703	1546	0.002	53	20	33	0	11
unique_7248	155	248	462	ENSP00000339744	115	206	678	0.004	97	33	56	8	20
unique_7252	274	614	618	ENSP00000402228	75	347	433	1.09e-08	362	88	164	110	55
unique_7275	1810	1957	2161	ENSP00000408734	159	258	337	6.22e-11	148	50	50	48	11
unique_7275	1596	1679	2161	ENSP00000408734	67	150	337	2.97e-04	84	25	59	0	11
unique_7275	1810	1957	2161	ENSP00000358997	310	419	713	1.43e-10	149	45	64	40	11
unique_7275	1594	1680	2161	ENSP00000358997	215	301	713	1.51e-05	89	31	54	4	11
unique_7275	1810	1957	2161	ENSP00000358991	310	419	634	1.72e-10	149	45	64	40	11
unique_7275	1594	1680	2161	ENSP00000358991	215	301	634	1.42e-05	89	31	54	4	11
unique_7275	1584	1679	2161	ENSP00000286301	575	675	973	1.19e-08	101	35	61	5	15
unique_7275	1783	1985	2161	ENSP00000286301	723	879	973	6.95e-07	206	53	101	52	15
unique_7275	2115	2149	2161	ENSP00000286301	878	912	973	4.60e-04	35	15	20	0	15
unique_7275	1818	1984	2161	ENSP00000288135	772	892	977	4.07e-08	169	52	67	50	14
unique_7275	1584	1683	2161	ENSP00000288135	582	686	977	7.62e-05	105	33	67	5	14
unique_7275	2115	2149	2161	ENSP00000288135	892	926	977	6.57e-04	35	12	23	0	14
unique_7275	1814	2000	2161	ENSP00000430686	792	934	977	4.86e-08	196	57	77	62	15
unique_7275	1583	1685	2161	ENSP00000430686	672	772	977	3.53e-05	108	31	65	12	15
unique_7275	2115	2158	2161	ENSP00000430686	912	955	977	0.003	44	15	29	0	15
unique_7275	1802	1957	2161	ENSP00000295754	334	459	568	7.76e-08	169	49	64	56	7
unique_7275	1815	2005	2161	ENSP00000341325	1134	1282	1352	7.11e-07	195	56	89	50	11
unique_7275	2115	2156	2161	ENSP00000341325	1260	1301	1352	0.003	42	14	28	0	11
unique_7275	1815	2005	2161	ENSP00000296474	1183	1331	1401	7.85e-07	195	56	89	50	11
unique_7275	2115	2156	2161	ENSP00000296474	1309	1350	1401	0.003	42	14	28	0	11
unique_7275	1811	1957	2161	ENSP00000342838	1120	1219	1371	1.76e-06	147	37	63	47	10
unique_7275	2094	2152	2161	ENSP00000342838	1228	1283	1371	1.03e-04	59	20	36	3	10
unique_7275	1589	1693	2161	ENSP00000442885	153	256	454	5.08e-06	109	35	65	9	8
unique_7275	1803	1869	2161	ENSP00000442885	240	305	454	0.003	73	26	34	13	8
unique_7275	1816	1955	2161	ENSP00000351995	641	733	886	4.86e-05	140	38	55	47	9
unique_7275	2097	2159	2161	ENSP00000351995	747	802	886	0.002	63	24	32	7	9
unique_7276	4	178	241	ENSP00000408734	82	259	337	2.23e-16	180	56	117	7	73
unique_7276	5	175	241	ENSP00000442885	176	361	454	2.39e-12	195	56	106	33	71
unique_7276	28	183	241	ENSP00000341325	1080	1240	1352	2.98e-12	165	42	110	13	65
unique_7276	28	183	241	ENSP00000296474	1129	1289	1401	2.99e-12	165	42	110	13	65
unique_7276	90	231	241	ENSP00000288135	775	921	977	4.72e-12	149	40	100	9	59
unique_7276	20	231	241	ENSP00000430686	714	941	977	7.58e-12	236	57	147	32	88
unique_7276	24	195	241	ENSP00000358997	253	437	713	8.76e-12	187	53	117	17	71
unique_7276	28	230	241	ENSP00000351995	574	790	886	2.57e-11	220	51	149	20	84
unique_7276	24	191	241	ENSP00000358991	253	433	634	3.28e-11	183	51	115	17	70
unique_7276	8	175	241	ENSP00000295754	274	457	568	1.12e-09	193	52	107	34	70
unique_7276	8	199	241	ENSP00000342838	1042	1242	1371	1.25e-09	204	46	143	15	80
unique_7276	37	232	241	ENSP00000286301	704	908	973	2.44e-09	213	47	141	25	81
unique_7278	1044	1108	2419	ENSP00000355747	2	68	449	3.74e-04	71	24	37	10	3
unique_7290	133	259	1297	ENSP00000408734	83	211	337	7.10e-09	133	41	82	10	10
unique_7290	129	260	1297	ENSP00000341325	1054	1184	1352	5.09e-08	135	36	92	7	10
unique_7290	129	260	1297	ENSP00000296474	1103	1233	1401	5.30e-08	135	36	92	7	10
unique_7290	215	345	1297	ENSP00000288135	772	901	977	2.42e-07	133	39	89	5	10
unique_7290	135	260	1297	ENSP00000351995	554	688	886	7.53e-07	141	36	84	21	10
unique_7290	222	259	1297	ENSP00000430686	803	840	977	6.57e-06	38	21	17	0	3
unique_7290	133	258	1297	ENSP00000358991	233	363	634	2.20e-05	134	36	87	11	10
unique_7290	133	258	1297	ENSP00000358997	233	363	713	3.16e-05	134	36	87	11	10
unique_7290	152	261	1297	ENSP00000295754	291	405	568	4.49e-05	119	34	72	13	8
unique_7290	149	263	1297	ENSP00000286301	697	805	973	1.19e-04	118	35	71	12	9
unique_7290	155	257	1297	ENSP00000442885	193	305	454	3.17e-04	113	35	68	10	8
unique_7290	222	260	1297	ENSP00000342838	1134	1172	1371	0.003	39	14	25	0	3
unique_7358	1890	2005	2937	ENSP00000484862	701	820	821	5.30e-04	120	33	83	4	5
unique_7358	1943	2027	2937	ENSP00000484862	739	820	821	0.005	86	26	55	5	5
unique_7358	1887	1982	2937	ENSP00000351605	590	685	707	0.006	97	26	69	2	3
unique_7370	302	493	795	ENSP00000408734	68	261	337	9.25e-14	198	59	129	10	24
unique_7370	294	539	795	ENSP00000430686	674	934	977	7.02e-12	266	67	174	25	31
unique_7370	293	507	795	ENSP00000358991	209	439	634	4.49e-11	236	61	149	26	27
unique_7370	293	491	795	ENSP00000358997	209	420	713	2.87e-10	217	57	137	23	25
unique_7370	301	511	795	ENSP00000351995	532	757	886	8.64e-10	226	54	157	15	27
unique_7370	301	495	795	ENSP00000341325	1038	1239	1352	1.63e-09	204	55	138	11	25
unique_7370	301	495	795	ENSP00000296474	1087	1288	1401	1.86e-09	204	55	138	11	25
unique_7370	302	539	795	ENSP00000342838	1017	1268	1371	2.86e-08	260	67	163	30	30
unique_7370	299	488	795	ENSP00000295754	247	457	568	3.94e-08	216	56	129	31	24
unique_7370	301	488	795	ENSP00000442885	160	361	454	5.19e-07	214	56	120	38	24
unique_7370	403	539	795	ENSP00000288135	775	914	977	7.53e-06	142	31	104	7	17
unique_7370	402	509	795	ENSP00000286301	760	870	973	5.60e-05	114	28	77	9	14
unique_7382	554	624	4579	ENSP00000218032	687	759	1042	7.42e-07	73	30	41	2	2
unique_7382	556	624	4579	ENSP00000466989	157	227	629	1.69e-04	71	28	41	2	2
unique_7382	556	624	4579	ENSP00000246529	157	227	629	1.69e-04	71	28	41	2	2
unique_7408	273	337	1166	ENSP00000495909	202	266	2329	0.002	65	21	44	0	6
unique_7483	780	872	975	ENSP00000499921	150	232	313	0.002	94	28	54	12	10
unique_7483	780	872	975	ENSP00000350699	150	232	313	0.002	94	28	54	12	10
unique_7513	482	848	880	ENSP00000496171	82	419	600	0.001	377	75	253	49	42
unique_7513	482	848	880	ENSP00000496390	82	419	600	0.001	377	75	253	49	42
unique_7513	482	848	880	ENSP00000493591	82	419	600	0.001	377	75	253	49	42
unique_7513	482	848	880	ENSP00000496302	82	419	600	0.001	377	75	253	49	42
unique_7513	482	848	880	ENSP00000496619	82	419	600	0.001	377	75	253	49	42
unique_7551	1433	1553	1567	ENSP00000286301	752	853	973	0.002	126	33	64	29	8
unique_7551	1447	1550	1567	ENSP00000288135	780	864	977	0.002	109	34	46	29	7
unique_7551	1328	1562	1567	ENSP00000408734	66	268	337	0.003	242	63	133	46	15
unique_7551	1433	1548	1567	ENSP00000342838	1121	1217	1371	0.004	122	31	60	31	7
unique_7572	149	246	814	ENSP00000403885	220	308	1122	1.36e-06	99	31	57	11	25
unique_7572	199	246	814	ENSP00000403885	717	761	1122	0.002	49	18	26	5	25
unique_7572	216	335	814	ENSP00000403885	940	1028	1122	0.008	122	32	55	35	25
unique_7572	144	345	814	ENSP00000403885	321	482	1122	0.009	203	42	119	42	25
unique_7576	43	308	450	ENSP00000408734	25	272	337	2.19e-15	280	79	155	46	59
unique_7576	74	290	450	ENSP00000430686	674	884	977	3.43e-11	238	62	128	48	48
unique_7576	71	243	450	ENSP00000358991	207	363	634	9.37e-09	185	54	91	40	38
unique_7576	71	243	450	ENSP00000358997	207	363	713	9.47e-09	185	54	91	40	38
unique_7576	81	290	450	ENSP00000341325	1038	1232	1352	3.43e-08	217	49	139	29	47
unique_7576	81	290	450	ENSP00000296474	1087	1281	1401	4.38e-08	217	49	139	29	47
unique_7576	78	289	450	ENSP00000351995	529	733	886	6.51e-08	222	53	142	27	47
unique_7576	82	322	450	ENSP00000342838	1017	1251	1371	8.78e-08	266	55	155	56	54
unique_7576	74	298	450	ENSP00000286301	580	858	973	1.22e-07	285	70	149	66	50
unique_7576	203	290	450	ENSP00000288135	775	863	977	7.27e-07	91	29	57	5	20
unique_7576	78	289	450	ENSP00000442885	157	361	454	1.43e-06	239	65	113	61	47
unique_7576	192	267	450	ENSP00000295754	342	430	568	4.26e-05	89	28	48	13	17
unique_7595	2327	2401	2681	ENSP00000484862	738	819	821	0.001	82	26	49	7	3
unique_7613	49	784	1952	ENSP00000437073	375	1134	2055	1.89e-41	835	198	463	174	38
unique_7617	31	396	438	ENSP00000450837	67	399	407	1.58e-18	379	97	223	59	84
unique_7617	28	396	438	ENSP00000479005	105	417	492	4.50e-12	382	91	209	82	84
unique_7677	20	81	167	ENSP00000454065	468	528	1198	1.62e-05	62	22	39	1	37
unique_7695	272	376	658	ENSP00000262455	30	138	407	1.92e-04	111	27	76	8	16
unique_7695	289	373	658	ENSP00000457262	41	125	196	0.001	88	22	60	6	13
unique_7700	288	391	544	ENSP00000457262	28	126	196	1.21e-22	107	44	52	11	38
unique_7700	155	258	544	ENSP00000457262	33	135	196	1.78e-13	110	36	61	13	38
unique_7700	284	390	544	ENSP00000262455	28	135	407	1.68e-11	113	35	67	11	36
unique_7700	159	248	544	ENSP00000262455	40	135	407	1.87e-05	99	26	61	12	36
unique_7715	106	224	602	ENSP00000262455	31	153	407	1.45e-04	125	31	86	8	20
unique_7722	861	1121	1162	ENSP00000497931	1041	1313	1322	6.31e-51	274	108	152	14	25
unique_7722	887	1154	1162	ENSP00000497931	420	680	1322	9.12e-45	268	108	153	7	25
unique_7722	874	1116	1162	ENSP00000497274	1285	1526	1546	3.48e-33	252	84	149	19	24
unique_7722	883	1150	1162	ENSP00000497274	633	883	1546	1.08e-23	273	76	170	27	24
unique_7722	879	1127	1162	ENSP00000494751	986	1231	1279	3.95e-31	250	81	164	5	22
unique_7722	905	1135	1162	ENSP00000494751	427	640	1279	2.17e-17	232	60	153	19	22
unique_7722	905	1135	1162	ENSP00000487081	427	640	860	2.01e-17	232	60	153	19	20
unique_7722	903	1096	1162	ENSP00000363868	913	1112	2262	2.00e-16	210	54	130	26	19
unique_7722	901	1116	1162	ENSP00000363868	1923	2136	2262	5.47e-10	236	50	144	42	19
unique_7722	792	1112	1162	ENSP00000339744	5	316	678	1.23e-12	337	80	216	41	28
unique_7722	920	1106	1162	ENSP00000237612	77	268	656	9.79e-11	197	58	124	15	16
unique_7723	151	252	369	ENSP00000218032	690	776	1042	3.34e-05	105	35	49	21	28
unique_7723	90	259	369	ENSP00000260061	56	218	663	0.010	186	52	95	39	46
unique_7759	474	751	774	ENSP00000497931	1050	1312	1322	4.73e-55	281	111	149	21	70
unique_7759	226	764	774	ENSP00000497931	160	666	1322	4.83e-51	551	161	334	56	70
unique_7759	387	744	774	ENSP00000497274	1176	1523	1546	9.07e-38	371	107	228	36	50
unique_7759	539	770	774	ENSP00000497274	656	876	1546	4.84e-25	235	69	149	17	50
unique_7759	488	753	774	ENSP00000494751	984	1225	1279	1.95e-37	266	88	154	24	37
unique_7759	537	771	774	ENSP00000494751	428	649	1279	6.31e-23	236	65	156	15	37
unique_7759	537	771	774	ENSP00000487081	428	649	860	2.92e-23	236	65	156	15	30
unique_7759	531	738	774	ENSP00000363868	910	1114	2262	2.04e-16	212	50	151	11	27
unique_7759	537	716	774	ENSP00000363868	1929	2104	2262	1.00e-04	187	35	134	18	27
unique_7759	501	749	774	ENSP00000339744	88	322	678	2.09e-15	262	72	150	40	32
unique_7759	484	743	774	ENSP00000237612	21	274	656	8.95e-15	269	74	171	24	34
unique_7760	4861	5437	5664	ENSP00000402673	65	589	639	2.45e-08	612	130	360	122	21
unique_7760	5183	5487	5664	ENSP00000402673	8	322	639	2.72e-08	340	81	199	60	21
unique_7760	4871	5555	5664	ENSP00000402673	6	593	639	1.14e-07	707	150	416	141	21
unique_7760	4360	4840	5664	ENSP00000402673	33	488	639	2.49e-04	496	99	342	55	21
unique_7760	5163	5487	5664	ENSP00000377492	67	409	726	3.39e-08	368	87	213	68	21
unique_7760	4861	5431	5664	ENSP00000377492	152	698	726	1.71e-07	608	125	385	98	21
unique_7760	4847	5555	5664	ENSP00000377492	44	680	726	5.32e-07	735	154	457	124	21
unique_7760	4360	4840	5664	ENSP00000377492	120	575	726	0.001	496	99	342	55	21
unique_7760	2391	2553	5664	ENSP00000310658	632	787	1000	9.89e-07	173	47	99	27	17
unique_7760	2864	3008	5664	ENSP00000310658	641	775	1000	1.25e-05	150	48	82	20	17
unique_7760	3523	3621	5664	ENSP00000310658	711	804	1000	1.31e-04	99	28	66	5	17
unique_7760	1879	2065	5664	ENSP00000310658	639	804	1000	3.48e-04	191	48	114	29	17
unique_7760	3523	3630	5664	ENSP00000310658	654	797	1000	0.002	148	40	64	44	17
unique_7760	2224	2337	5664	ENSP00000310658	697	811	1000	0.003	122	36	71	15	17
unique_7760	2743	2897	5664	ENSP00000310658	657	804	1000	0.003	169	49	85	35	17
unique_7760	1753	1898	5664	ENSP00000310658	641	804	1000	0.004	172	45	93	34	17
unique_7760	5072	5517	5664	ENSP00000437073	1513	1939	2055	6.57e-04	466	106	301	59	8
unique_7785	298	490	555	ENSP00000351995	608	790	886	1.18e-06	201	47	128	26	35
unique_7792	475	629	2672	ENSP00000310658	641	804	1000	3.82e-06	166	47	106	13	6
unique_7797	476	561	569	ENSP00000244709	14	98	235	0.007	87	27	57	3	15
unique_7797	476	561	569	ENSP00000465345	14	98	226	0.009	87	27	57	3	15
unique_7827	6	85	2606	ENSP00000484862	739	820	821	0.003	82	26	54	2	3
unique_7838	2921	2993	3827	ENSP00000310658	698	788	1000	9.11e-05	91	30	43	18	8
unique_7838	1419	1577	3827	ENSP00000310658	632	788	1000	0.005	169	46	101	22	8
unique_7838	2959	3074	3827	ENSP00000310658	641	788	1000	0.007	149	43	72	34	8
unique_7846	108	595	600	ENSP00000320935	26	508	510	1.30e-33	510	130	331	49	81
unique_7848	228	532	688	ENSP00000320935	85	373	510	7.29e-33	312	100	182	30	44
unique_7886	1920	2027	2705	ENSP00000484862	728	816	821	0.002	110	29	58	23	10
unique_7886	1905	1997	2705	ENSP00000484862	728	816	821	0.003	98	27	57	14	10
unique_7886	1950	2042	2705	ENSP00000484862	728	816	821	0.003	98	28	56	14	10
unique_7886	1965	2057	2705	ENSP00000484862	728	816	821	0.004	98	27	57	14	10
unique_7886	1875	1952	2705	ENSP00000484862	728	816	821	0.004	89	24	54	11	10
unique_7886	2069	2147	2705	ENSP00000484862	729	816	821	0.006	88	22	57	9	10
unique_7907	1528	1623	4533	ENSP00000484862	730	816	821	8.15e-05	104	33	46	25	2
unique_7911	90	186	192	ENSP00000454065	466	569	1198	1.49e-04	106	29	66	11	51
unique_7960	1282	1365	2849	ENSP00000484862	737	820	821	5.87e-04	90	31	47	12	3
unique_7967	16	106	128	ENSP00000351995	459	552	886	0.009	98	25	62	11	71
unique_7972	3674	3757	4117	ENSP00000484862	737	818	821	0.007	84	23	59	2	2
unique_7982	703	986	1147	ENSP00000275358	1302	1550	1591	3.07e-20	285	92	156	37	40
unique_7982	758	996	1147	ENSP00000275358	1313	1496	1591	1.30e-13	244	73	106	65	40
unique_7982	540	950	1147	ENSP00000275358	1204	1583	1591	9.74e-13	429	117	245	67	40
unique_7982	856	988	1147	ENSP00000275358	1297	1456	1591	4.21e-08	165	52	76	37	40
unique_7982	535	626	1147	ENSP00000275358	1501	1586	1591	0.003	92	30	56	6	40
unique_7982	679	954	1147	ENSP00000365351	70	404	495	2.12e-07	350	97	164	89	37
unique_7982	562	681	1147	ENSP00000365351	288	420	495	3.93e-04	142	48	63	31	37
unique_7982	527	808	1147	ENSP00000365351	63	398	495	0.001	353	105	160	88	37
unique_7982	713	954	1147	ENSP00000365332	12	311	402	2.94e-07	313	87	142	84	32
unique_7982	562	681	1147	ENSP00000365332	195	327	402	0.001	142	48	63	31	32
unique_7982	527	654	1147	ENSP00000430686	123	228	977	4.47e-05	130	32	72	26	23
unique_7982	869	950	1147	ENSP00000430686	106	196	977	2.60e-04	100	32	41	27	23
unique_7982	924	987	1147	ENSP00000430686	122	196	977	6.18e-04	76	25	38	13	23
unique_7982	961	999	1147	ENSP00000430686	123	161	977	0.003	39	17	22	0	23
[truncated: 54 more rows]
