# Supplementary material for: Molecular Mimicry between Toxoplasma gondii B-Cell Epitopes and Neurodevelopmental Proteins: An Immunoinformatic Approach
Source: Biomolecules. 2024 Aug 1;14(8):933. doi: 10.3390/biom14080933 (PMC11352964; doi:10.3390/biom14080933)
Supplement: Supplementary file 1 [file biomolecules-14-00933-s001.zip › Supplemental S2/random/blast-all_methods-hs_surface_random_40-filtered.txt]

unique_129	13	264	283	ENSP00000275493	716	965	1211	1.72e-11	261	56	185	20	89
unique_355	1	267	270	ENSP00000479488	2	268	273	3.80e-104	267	137	130	0	99
unique_1953	5	577	606	ENSP00000383125	6	480	484	3.00e-70	585	181	282	122	95
unique_2998	32	473	474	ENSP00000234590	1	431	435	0.0	444	292	137	15	93
unique_4568	78	598	619	ENSP00000308312	102	529	606	3.82e-17	526	122	301	103	84
unique_5165	2	396	396	ENSP00000308312	2	390	606	5.62e-115	399	175	210	14	99
unique_5210	9	296	350	ENSP00000492290	240	529	533	4.24e-11	321	83	174	64	82
unique_5210	9	296	350	ENSP00000489707	240	529	533	4.24e-11	321	83	174	64	82
unique_5312	8	273	289	ENSP00000479488	4	270	273	2.13e-95	268	137	128	3	92
unique_5488	8	114	115	ENSP00000482779	11	114	116	9.48e-13	107	32	72	3	93
unique_5801	6	257	294	ENSP00000492290	237	494	533	1.53e-08	280	70	160	50	86
unique_5801	6	257	294	ENSP00000489707	237	494	533	1.53e-08	280	70	160	50	86
unique_7192	31	375	378	ENSP00000333203	51	367	407	2.94e-21	358	93	211	54	91
unique_7192	48	378	378	ENSP00000479005	105	401	492	6.25e-12	333	77	218	38	88
unique_7192	51	378	378	ENSP00000403877	44	337	428	1.38e-09	330	74	218	38	87
unique_7617	31	396	438	ENSP00000333203	67	399	407	1.54e-18	379	97	223	59	84
unique_7617	28	396	438	ENSP00000479005	105	417	492	4.39e-12	382	91	209	82	84
unique_8193	13	211	328	ENSP00000300589	844	1010	1041	3.84e-16	199	66	101	32	94
unique_8193	15	280	328	ENSP00000300589	760	1023	1041	5.19e-16	277	79	174	24	94
unique_8193	156	309	328	ENSP00000300589	843	997	1041	6.70e-09	155	46	108	1	94
unique_8193	3	163	328	ENSP00000300589	862	1018	1041	1.98e-05	161	42	115	4	94
unique_8318	3	442	443	ENSP00000234590	3	431	435	0.0	442	273	154	15	99
