# Supplementary material for: Molecular Mimicry between Toxoplasma gondii B-Cell Epitopes and Neurodevelopmental Proteins: An Immunoinformatic Approach
Source: Biomolecules. 2024 Aug 1;14(8):933. doi: 10.3390/biom14080933 (PMC11352964; doi:10.3390/biom14080933)
Supplement: Supplementary file 1 [file biomolecules-14-00933-s001.zip › Supplemental S2/random/blast-all_methods-hs_surface_random_40-protein_ids.txt]

ENSP00000234590
ENSP00000275493
ENSP00000300589
ENSP00000308312
ENSP00000333203
ENSP00000383125
ENSP00000403877
ENSP00000479005
ENSP00000479488
ENSP00000482779
ENSP00000489707
ENSP00000492290
