# Supplementary material for: Molecular Mimicry between Toxoplasma gondii B-Cell Epitopes and Neurodevelopmental Proteins: An Immunoinformatic Approach
Source: Biomolecules. 2024 Aug 1;14(8):933. doi: 10.3390/biom14080933 (PMC11352964; doi:10.3390/biom14080933)
Supplement: Supplementary file 1 [file biomolecules-14-00933-s001.zip › Supplemental S2/random/blast-all_methods-hs_surface_random_40.txt]

unique_2	1470	1592	2375	ENSP00000503116	3	106	449	0.005	123	35	69	19	5
unique_2	1470	1592	2375	ENSP00000504728	3	106	449	0.005	123	35	69	19	5
unique_6	613	658	784	ENSP00000335203	18	63	107	0.002	46	16	30	0	6
unique_35	371	922	1044	ENSP00000381475	95	603	669	1.51e-42	568	148	345	75	53
unique_62	152	200	279	ENSP00000275493	814	862	1211	2.38e-06	49	14	35	0	18
unique_62	171	221	279	ENSP00000442885	279	333	454	6.04e-04	55	20	31	4	18
unique_62	168	221	279	ENSP00000492290	355	412	533	6.37e-04	58	19	35	4	19
unique_62	168	221	279	ENSP00000489707	355	412	533	6.37e-04	58	19	35	4	19
unique_62	168	221	279	ENSP00000397550	328	385	488	7.56e-04	58	21	33	4	19
unique_75	1626	1701	1941	ENSP00000381475	89	170	669	4.16e-05	85	29	44	12	15
unique_75	781	992	1941	ENSP00000381475	101	306	669	7.84e-04	224	53	141	30	15
unique_87	311	486	1266	ENSP00000381475	78	253	669	3.89e-14	188	55	109	24	36
unique_87	943	1217	1266	ENSP00000381475	23	279	669	1.03e-12	290	72	170	48	36
unique_117	71	225	424	ENSP00000275493	704	863	1211	2.27e-07	162	44	109	9	37
unique_117	98	221	424	ENSP00000397550	213	357	488	3.20e-04	146	37	86	23	29
unique_117	98	221	424	ENSP00000442885	161	305	454	4.27e-04	146	37	86	23	29
unique_117	195	225	424	ENSP00000492290	358	388	533	0.005	31	14	17	0	7
unique_117	195	225	424	ENSP00000489707	358	388	533	0.005	31	14	17	0	7
unique_126	79	195	209	ENSP00000479488	57	170	273	4.18e-05	118	27	86	5	56
unique_129	13	264	283	ENSP00000275493	716	965	1211	1.72e-11	261	56	185	20	89
unique_129	132	259	283	ENSP00000492290	355	513	533	5.27e-06	160	41	86	33	45
unique_129	132	259	283	ENSP00000489707	355	513	533	5.27e-06	160	41	86	33	45
unique_129	135	238	283	ENSP00000442885	279	408	454	2.47e-05	130	35	69	26	37
unique_129	132	208	283	ENSP00000397550	328	414	488	6.79e-05	87	30	47	10	27
unique_144	271	339	683	ENSP00000308312	229	300	606	0.002	72	19	50	3	10
unique_271	153	758	765	ENSP00000381475	95	660	669	9.21e-77	614	186	372	56	79
unique_284	339	725	793	ENSP00000336994	211	614	670	3.46e-88	411	160	220	31	49
unique_349	501	611	693	ENSP00000442885	254	371	454	7.96e-06	118	28	83	7	16
unique_349	441	603	693	ENSP00000492290	263	440	533	3.31e-05	181	39	121	21	24
unique_349	441	603	693	ENSP00000489707	263	440	533	3.31e-05	181	39	121	21	24
unique_349	501	608	693	ENSP00000397550	306	420	488	7.63e-05	115	27	81	7	16
unique_350	225	339	3185	ENSP00000369198	275	375	1018	3.30e-04	116	32	68	16	4
unique_355	1	267	270	ENSP00000479488	2	268	273	3.80e-104	267	137	130	0	99
unique_442	264	508	583	ENSP00000482760	200	448	970	2.38e-06	280	57	157	66	42
unique_458	34	263	513	ENSP00000275493	712	917	1211	2.82e-10	244	52	140	52	45
unique_458	36	254	513	ENSP00000442885	157	361	454	2.53e-08	237	54	133	50	43
unique_458	36	254	513	ENSP00000397550	209	413	488	4.84e-08	240	55	129	56	43
unique_458	38	254	513	ENSP00000492290	238	440	533	1.79e-05	239	54	127	58	42
unique_458	38	254	513	ENSP00000489707	238	440	533	1.79e-05	239	54	127	58	42
unique_487	168	228	636	ENSP00000348273	178	240	305	0.003	63	21	40	2	10
unique_498	64	141	497	ENSP00000411355	27	111	1307	0.008	87	29	47	11	16
unique_506	197	376	758	ENSP00000373539	830	996	2552	1.52e-11	188	60	99	29	26
unique_506	201	320	758	ENSP00000373539	243	361	2552	2.55e-07	135	42	62	31	26
unique_506	197	320	758	ENSP00000373539	1475	1595	2552	4.14e-06	132	46	67	19	26
unique_506	203	395	758	ENSP00000373539	209	346	2552	0.001	194	49	88	57	26
unique_506	204	320	758	ENSP00000373539	2055	2164	2552	0.001	121	39	67	15	26
unique_506	289	356	758	ENSP00000373539	1480	1546	2552	0.004	68	21	46	1	26
unique_506	533	658	758	ENSP00000367064	366	479	3624	0.004	128	36	76	16	17
unique_545	92	182	4007	ENSP00000384229	735	820	821	5.31e-04	95	30	52	13	2
unique_547	279	300	478	ENSP00000411355	848	869	1307	2.65e-04	22	15	7	0	5
unique_547	216	346	478	ENSP00000400010	1159	1307	1338	5.50e-04	153	37	90	26	27
unique_549	32	123	143	ENSP00000403843	309	399	863	0.005	97	26	60	11	64
unique_549	32	123	143	ENSP00000432347	309	399	823	0.005	97	26	60	11	64
unique_549	32	123	143	ENSP00000352226	309	399	839	0.005	97	26	60	11	64
unique_549	32	123	143	ENSP00000271836	309	399	815	0.006	97	26	60	11	64
unique_549	32	123	143	ENSP00000348227	309	399	840	0.006	97	26	60	11	64
unique_567	10	300	407	ENSP00000275493	695	967	1211	2.64e-07	298	65	201	32	71
unique_567	25	201	407	ENSP00000492290	230	409	533	3.33e-04	194	45	118	31	43
unique_567	25	201	407	ENSP00000489707	230	409	533	3.33e-04	194	45	118	31	43
unique_567	13	201	407	ENSP00000442885	138	330	454	0.005	205	47	130	28	46
unique_598	312	646	2159	ENSP00000367064	137	468	3624	1.66e-25	359	114	194	51	57
unique_598	1212	1501	2159	ENSP00000367064	125	426	3624	5.55e-23	312	101	179	32	57
unique_598	670	992	2159	ENSP00000367064	153	463	3624	1.10e-22	338	106	190	42	57
unique_598	921	1336	2159	ENSP00000367064	142	497	3624	1.07e-20	436	128	208	100	57
unique_598	908	1242	2159	ENSP00000367064	170	487	3624	4.90e-19	353	110	190	53	57
unique_598	492	768	2159	ENSP00000367064	141	464	3624	8.81e-19	338	104	159	75	57
unique_598	263	595	2159	ENSP00000367064	131	462	3624	5.05e-18	358	113	194	51	57
unique_598	263	471	2159	ENSP00000367064	262	464	3624	2.09e-15	218	73	121	24	57
unique_598	554	942	2159	ENSP00000367064	124	463	3624	2.11e-15	413	116	200	97	57
unique_598	306	561	2159	ENSP00000373539	736	993	2552	2.43e-22	268	91	155	22	65
unique_598	1275	1506	2159	ENSP00000373539	1360	1595	2552	5.98e-22	249	89	130	30	65
unique_598	402	688	2159	ENSP00000373539	2014	2312	2552	2.86e-18	314	93	179	42	65
unique_598	1355	1544	2159	ENSP00000373539	837	1036	2552	1.12e-17	200	65	125	10	65
unique_598	623	902	2159	ENSP00000373539	1327	1598	2552	1.05e-16	287	89	176	22	65
unique_598	284	520	2159	ENSP00000373539	1366	1595	2552	4.42e-16	251	87	129	35	65
unique_598	533	684	2159	ENSP00000373539	837	991	2552	3.30e-15	164	61	82	21	65
unique_598	797	1034	2159	ENSP00000373539	1368	1588	2552	1.24e-14	243	84	132	27	65
unique_598	1229	1424	2159	ENSP00000373539	1440	1595	2552	3.38e-14	199	57	96	46	65
unique_598	1263	1511	2159	ENSP00000373539	1293	1558	2552	6.79e-14	276	82	157	37	65
unique_598	358	523	2159	ENSP00000373539	837	996	2552	8.88e-14	170	62	94	14	65
unique_598	1152	1299	2159	ENSP00000373539	843	993	2552	1.56e-13	151	49	99	3	65
unique_598	1354	1506	2159	ENSP00000373539	203	361	2552	2.50e-13	163	54	95	14	65
unique_598	459	686	2159	ENSP00000373539	1412	1627	2552	3.05e-13	231	71	142	18	65
unique_598	1349	1511	2159	ENSP00000373539	2014	2169	2552	3.24e-13	165	54	100	11	65
unique_598	182	337	2159	ENSP00000373539	203	354	2552	8.16e-13	162	56	90	16	65
unique_598	745	903	2159	ENSP00000373539	837	997	2552	1.05e-12	163	51	106	6	65
unique_598	152	523	2159	ENSP00000373539	1914	2313	2552	1.94e-12	423	111	238	74	65
unique_598	183	429	2159	ENSP00000373539	740	992	2552	3.35e-12	267	78	155	34	65
unique_598	753	1000	2159	ENSP00000373539	757	993	2552	9.56e-12	264	77	144	43	65
unique_598	756	1000	2159	ENSP00000373539	1368	1595	2552	1.26e-11	255	79	139	37	65
unique_598	655	807	2159	ENSP00000373539	836	986	2552	1.62e-11	158	53	93	12	65
unique_598	417	572	2159	ENSP00000373539	222	373	2552	5.82e-10	163	56	89	18	65
unique_598	656	901	2159	ENSP00000373539	2055	2312	2552	1.15e-09	276	75	153	48	65
unique_598	181	383	2159	ENSP00000373539	821	990	2552	2.73e-09	221	65	87	69	65
unique_598	656	966	2159	ENSP00000373539	120	420	2552	2.15e-08	325	88	199	38	65
unique_598	1016	1217	2159	ENSP00000373539	1403	1595	2552	3.39e-07	212	64	119	29	65
unique_598	191	296	2159	ENSP00000373539	1482	1588	2552	5.07e-07	113	40	60	13	65
unique_598	416	595	2159	ENSP00000373539	180	354	2552	8.32e-07	192	61	102	29	65
unique_598	997	1167	2159	ENSP00000373539	820	986	2552	1.33e-06	180	55	103	22	65
unique_598	233	523	2159	ENSP00000373539	90	364	2552	1.44e-06	306	88	172	46	65
unique_598	1285	1406	2159	ENSP00000373539	2066	2190	2552	3.16e-06	129	41	77	11	65
unique_598	1179	1465	2159	ENSP00000373539	111	361	2552	3.53e-06	306	85	147	74	65
unique_598	1012	1181	2159	ENSP00000373539	2013	2175	2552	2.76e-05	180	54	99	27	65
unique_598	996	1054	2159	ENSP00000373539	2076	2131	2552	5.05e-05	59	23	33	3	65
unique_598	1188	1364	2159	ENSP00000373539	2014	2190	2552	1.37e-04	182	50	122	10	65
unique_598	828	1022	2159	ENSP00000373539	2014	2190	2552	1.44e-04	206	59	107	40	65
unique_598	1349	1510	2159	ENSP00000373539	120	279	2552	0.002	180	54	88	38	65
unique_598	1096	1217	2159	ENSP00000373539	2055	2164	2552	0.003	124	39	69	16	65
unique_598	1156	1250	2159	ENSP00000373539	257	354	2552	0.005	99	30	64	5	65
unique_598	191	333	2159	ENSP00000373539	1446	1582	2552	0.006	148	42	90	16	65
unique_598	1226	1321	2159	ENSP00000360764	108	194	274	5.98e-06	99	34	50	15	23
unique_598	532	626	2159	ENSP00000360764	110	194	274	2.00e-05	98	37	45	16	23
unique_598	921	1001	2159	ENSP00000360764	112	177	274	0.002	81	29	37	15	23
unique_598	1411	1465	2159	ENSP00000360764	123	176	274	0.002	58	24	27	7	23
unique_598	242	303	2159	ENSP00000360764	122	174	274	0.003	63	24	28	11	23
unique_598	290	346	2159	ENSP00000360764	123	176	274	0.004	59	24	28	7	23
unique_598	463	520	2159	ENSP00000360764	123	176	274	0.005	61	24	27	10	23
unique_598	461	523	2159	ENSP00000371633	591	668	761	7.27e-05	78	29	34	15	14
unique_598	732	775	2159	ENSP00000371633	620	667	761	5.18e-04	48	23	21	4	14
unique_598	814	858	2159	ENSP00000371633	620	667	761	0.001	48	20	25	3	14
unique_598	1209	1259	2159	ENSP00000371633	613	667	761	0.002	55	22	29	4	14
unique_598	1464	1506	2159	ENSP00000371633	620	665	761	0.003	46	19	24	3	14
unique_598	560	606	2159	ENSP00000371633	620	667	761	0.003	48	21	26	1	14
unique_626	305	375	1602	ENSP00000381204	64	138	209	0.006	75	20	51	4	4
unique_654	30	204	324	ENSP00000440049	69	273	421	0.001	219	59	102	58	54
unique_654	30	204	324	ENSP00000489447	69	273	421	0.001	219	59	102	58	54
unique_654	30	204	324	ENSP00000489140	69	273	421	0.001	219	59	102	58	54
unique_657	713	960	983	ENSP00000275493	715	964	1211	8.20e-18	256	65	177	14	25
unique_657	710	971	983	ENSP00000442885	155	449	454	3.69e-15	303	80	174	49	27
unique_657	712	964	983	ENSP00000492290	236	521	533	4.70e-11	301	77	161	63	26
unique_657	712	964	983	ENSP00000489707	236	521	533	4.70e-11	301	77	161	63	26
unique_657	710	902	983	ENSP00000397550	207	413	488	7.68e-11	219	61	120	38	20
unique_665	182	274	366	ENSP00000492290	339	440	533	1.14e-06	107	34	54	19	25
unique_665	182	274	366	ENSP00000489707	339	440	533	1.14e-06	107	34	54	19	25
unique_665	182	272	366	ENSP00000397550	312	411	488	1.74e-06	107	34	50	23	25
unique_665	182	272	366	ENSP00000442885	260	359	454	1.97e-06	107	34	50	23	25
unique_665	181	281	366	ENSP00000275493	821	915	1211	1.71e-05	107	27	62	18	28
unique_676	46	116	669	ENSP00000266557	188	259	261	0.009	72	21	50	1	11
unique_697	262	354	1584	ENSP00000308312	150	244	606	0.005	101	29	58	14	6
unique_709	1340	1488	1501	ENSP00000328968	1300	1475	2017	7.47e-07	176	42	107	27	11
unique_709	1331	1401	1501	ENSP00000328968	206	277	2017	0.003	73	23	47	3	11
unique_709	1345	1447	1501	ENSP00000328968	810	903	2017	0.003	106	27	64	15	11
unique_716	59	135	266	ENSP00000384229	729	819	821	9.57e-07	91	32	45	14	38
unique_716	76	158	266	ENSP00000384229	712	788	821	2.48e-04	83	22	55	6	38
unique_820	45	160	359	ENSP00000312535	90	205	636	4.72e-05	123	36	73	14	32
unique_820	78	150	359	ENSP00000384126	314	391	663	6.72e-04	78	30	43	5	20
unique_820	78	150	359	ENSP00000260061	314	391	663	6.72e-04	78	30	43	5	20
unique_820	71	158	359	ENSP00000361682	609	695	811	0.002	89	31	55	3	25
unique_830	1002	1048	1070	ENSP00000383125	398	445	484	3.74e-05	48	19	28	1	8
unique_830	449	486	1070	ENSP00000383125	95	132	484	1.31e-04	38	18	20	0	8
unique_880	113	284	612	ENSP00000381475	113	276	669	1.56e-06	180	46	110	24	51
unique_880	378	517	612	ENSP00000381475	107	262	669	2.35e-05	166	36	94	36	51
unique_886	969	1096	1387	ENSP00000397550	212	342	488	0.002	142	35	82	25	9
unique_932	1316	1445	3014	ENSP00000384229	708	813	821	2.17e-04	130	35	71	24	4
unique_932	1560	1652	3014	ENSP00000512854	354	450	660	0.007	97	25	68	4	3
unique_964	187	397	645	ENSP00000303366	75	260	357	7.02e-10	216	52	129	35	33
unique_1002	414	592	877	ENSP00000369198	226	412	1018	0.008	206	57	103	46	20
unique_1068	766	1014	1063	ENSP00000482760	189	436	970	2.00e-05	267	67	163	37	23
unique_1114	119	196	272	ENSP00000369198	262	366	1018	7.25e-04	105	30	48	27	29
unique_1124	372	452	1765	ENSP00000275493	835	909	1211	0.002	82	27	47	8	5
unique_1189	235	452	517	ENSP00000381475	100	303	669	6.79e-13	222	67	133	22	42
unique_1191	2918	2983	3025	ENSP00000383125	407	457	484	0.007	66	20	31	15	5
unique_1191	2584	2660	3025	ENSP00000383125	85	174	484	0.009	94	34	39	21	5
unique_1197	346	413	514	ENSP00000308312	222	296	606	4.56e-04	75	23	45	7	13
unique_1202	344	585	676	ENSP00000308312	200	437	606	1.23e-20	251	65	164	22	36
unique_1235	833	1513	1928	ENSP00000328968	1230	1923	2017	6.56e-21	753	158	464	131	58
unique_1235	250	618	1928	ENSP00000328968	1401	1714	2017	1.54e-09	379	76	228	75	58
unique_1235	402	615	1928	ENSP00000328968	703	898	2017	5.83e-06	223	47	140	36	58
unique_1235	772	1021	1928	ENSP00000328968	1501	1725	2017	2.08e-04	252	54	169	29	58
unique_1235	379	578	1928	ENSP00000328968	1152	1356	2017	0.004	221	38	146	37	58
unique_1433	330	426	534	ENSP00000442885	258	361	454	0.002	109	32	60	17	18
unique_1433	335	426	534	ENSP00000397550	315	413	488	0.004	104	31	56	17	17
unique_1447	177	339	395	ENSP00000462597	19	197	302	8.09e-08	182	47	113	22	41
unique_1447	177	339	395	ENSP00000393121	19	197	302	8.09e-08	182	47	113	22	41
unique_1498	143	289	313	ENSP00000369198	226	354	1018	0.001	148	41	87	20	47
unique_1500	56	128	381	ENSP00000402685	431	505	552	0.001	79	27	42	10	19
unique_1500	56	128	381	ENSP00000216223	431	505	552	0.001	79	27	42	10	19
unique_1518	213	277	455	ENSP00000361682	205	267	811	0.004	65	21	42	2	14
unique_1562	292	582	620	ENSP00000308312	168	430	606	1.98e-21	296	79	179	38	47
unique_1577	139	195	224	ENSP00000054666	11	67	101	2.56e-04	57	17	40	0	25
unique_1584	209	601	808	ENSP00000318585	75	420	502	5.58e-07	413	89	237	87	49
unique_1588	208	252	359	ENSP00000382814	185	227	553	0.001	45	19	24	2	13
unique_1588	208	252	359	ENSP00000499447	185	227	541	0.001	45	19	24	2	13
unique_1617	108	320	716	ENSP00000367064	272	476	3624	7.17e-09	220	68	130	22	30
unique_1617	121	323	716	ENSP00000367064	247	441	3624	1.85e-05	215	61	122	32	30
unique_1617	155	307	716	ENSP00000373539	204	355	2552	1.02e-08	160	54	91	15	45
unique_1617	151	306	716	ENSP00000373539	744	901	2552	7.39e-06	166	51	97	18	45
unique_1617	142	271	716	ENSP00000373539	867	993	2552	3.23e-05	136	44	77	15	45
unique_1617	155	279	716	ENSP00000373539	2055	2172	2552	6.64e-04	129	42	72	15	45
unique_1617	342	495	716	ENSP00000373539	847	986	2552	0.002	156	43	95	18	45
unique_1631	361	502	565	ENSP00000373539	851	984	2552	0.007	144	41	91	12	25
unique_1631	303	418	565	ENSP00000367064	360	483	3624	0.009	134	41	65	28	21
unique_1662	64	263	762	ENSP00000275493	712	916	1211	6.35e-15	207	57	141	9	26
unique_1662	70	255	762	ENSP00000492290	240	440	533	2.45e-09	212	54	121	37	24
unique_1662	70	255	762	ENSP00000489707	240	440	533	2.45e-09	212	54	121	37	24
unique_1662	66	269	762	ENSP00000397550	209	440	488	5.84e-08	249	60	127	62	27
unique_1662	66	243	762	ENSP00000442885	157	333	454	6.44e-07	194	51	110	33	23
unique_1681	522	625	774	ENSP00000342535	154	261	817	3.72e-04	115	29	68	18	13
unique_1681	521	622	774	ENSP00000492198	165	269	836	4.66e-04	113	30	64	19	13
unique_1681	521	622	774	ENSP00000492323	165	269	836	4.66e-04	113	30	64	19	13
unique_1681	521	622	774	ENSP00000461168	165	269	836	4.66e-04	113	30	64	19	13
unique_1710	118	714	793	ENSP00000381475	52	601	669	3.60e-48	620	163	364	93	75
unique_1727	139	343	674	ENSP00000367064	273	458	3624	7.48e-10	213	64	114	35	31
unique_1727	138	315	674	ENSP00000367064	139	309	3624	1.95e-09	191	60	98	33	31
unique_1727	140	264	674	ENSP00000373539	1482	1596	2552	1.08e-06	125	37	78	10	25
unique_1727	154	309	674	ENSP00000373539	848	993	2552	1.24e-06	157	43	102	12	25
unique_1727	140	309	674	ENSP00000373539	204	361	2552	1.25e-05	175	46	107	22	25
unique_1727	155	225	674	ENSP00000373539	2105	2174	2552	6.24e-05	76	27	38	11	25
unique_1727	154	225	674	ENSP00000373539	1452	1517	2552	1.86e-04	72	24	42	6	25
unique_1727	275	370	674	ENSP00000371633	577	677	761	2.30e-05	106	34	57	15	29
unique_1727	241	311	674	ENSP00000371633	599	667	761	2.32e-05	73	26	41	6	29
unique_1727	175	221	674	ENSP00000371633	621	667	761	0.007	47	15	32	0	29
unique_1727	219	259	674	ENSP00000371633	621	660	761	0.010	41	14	26	1	29
unique_1727	285	321	674	ENSP00000353013	262	297	491	5.35e-04	37	17	19	1	5
unique_1727	158	220	674	ENSP00000360764	123	177	274	0.001	63	21	34	8	20
unique_1727	267	336	674	ENSP00000360764	137	200	274	0.002	70	24	40	6	20
unique_1731	1759	1794	3593	ENSP00000381475	100	135	669	0.004	36	17	19	0	1
unique_1732	239	308	451	ENSP00000436135	69	136	434	3.04e-04	72	22	44	6	16
unique_1743	823	890	1430	ENSP00000275493	820	885	1211	0.001	68	20	46	2	5
unique_1755	46	151	172	ENSP00000263636	642	728	1723	5.21e-07	109	31	53	25	62
unique_1755	82	131	172	ENSP00000263636	1407	1456	1723	0.004	50	14	36	0	62
unique_1755	89	145	172	ENSP00000263636	972	1028	1723	0.006	57	15	42	0	62
unique_1755	89	152	172	ENSP00000299665	104	157	216	3.61e-06	64	24	30	10	37
unique_1755	87	133	172	ENSP00000379743	59	106	169	0.001	48	14	33	1	27
unique_1755	87	133	172	ENSP00000302569	138	185	248	0.002	48	14	33	1	27
unique_1755	32	152	172	ENSP00000353690	51	140	199	0.005	121	32	58	31	70
unique_1765	724	792	3914	ENSP00000384229	731	808	821	7.49e-05	78	27	42	9	2
unique_1765	721	785	3914	ENSP00000384229	746	819	821	2.80e-04	74	25	40	9	2
unique_1765	732	792	3914	ENSP00000384229	723	790	821	5.27e-04	68	24	37	7	2
unique_1776	221	351	797	ENSP00000351554	213	335	725	0.009	137	40	77	20	16
unique_1807	201	360	3282	ENSP00000369198	215	362	1018	6.26e-06	164	47	97	20	5
unique_1848	39	272	342	ENSP00000275493	718	958	1211	6.35e-17	248	65	162	21	68
unique_1848	39	223	342	ENSP00000492290	240	440	533	4.36e-10	213	55	118	40	54
unique_1848	39	223	342	ENSP00000489707	240	440	533	4.36e-10	213	55	118	40	54
unique_1848	39	223	342	ENSP00000397550	213	413	488	2.61e-06	216	59	111	46	54
unique_1848	26	223	342	ENSP00000442885	148	361	454	3.10e-06	227	58	127	42	58
unique_1850	1192	1356	1884	ENSP00000381475	79	249	669	2.02e-05	183	48	105	30	9
unique_1866	1417	1454	1618	ENSP00000502615	24	65	249	0.007	42	18	20	4	2
unique_1926	1390	1642	1671	ENSP00000275493	742	961	1211	6.41e-17	258	62	153	43	15
unique_1926	1389	1593	1671	ENSP00000492290	257	445	533	6.18e-13	230	64	100	66	12
unique_1926	1389	1593	1671	ENSP00000489707	257	445	533	6.18e-13	230	64	100	66	12
unique_1926	1390	1621	1671	ENSP00000397550	231	459	488	7.08e-13	269	73	119	77	14
unique_1926	1390	1591	1671	ENSP00000442885	179	364	454	9.96e-13	226	66	96	64	12
unique_1931	909	990	1032	ENSP00000263636	1409	1514	1723	0.007	106	31	51	24	8
unique_1938	2698	2753	5381	ENSP00000384229	742	802	821	0.001	61	22	34	5	1
unique_1938	2698	2764	5381	ENSP00000384229	733	805	821	0.002	73	25	42	6	1
unique_1941	576	643	3132	ENSP00000504311	214	292	563	0.002	79	21	47	11	2
unique_1941	580	632	3132	ENSP00000504311	130	192	563	0.006	63	19	34	10	2
unique_1944	991	1190	1371	ENSP00000492290	234	443	533	7.96e-08	225	61	124	40	15
unique_1944	991	1190	1371	ENSP00000489707	234	443	533	7.96e-08	225	61	124	40	15
unique_1944	997	1190	1371	ENSP00000442885	161	364	454	6.72e-05	223	59	116	48	14
unique_1944	991	1142	1371	ENSP00000275493	712	863	1211	1.37e-04	157	35	112	10	11
unique_1944	1066	1190	1371	ENSP00000397550	277	416	488	2.12e-04	147	39	79	29	9
unique_1953	5	577	606	ENSP00000383125	6	480	484	3.00e-70	585	181	282	122	95
unique_1954	66	171	643	ENSP00000384126	471	573	663	3.27e-04	107	38	64	5	21
unique_1954	66	197	643	ENSP00000384126	320	456	663	3.69e-04	142	46	81	15	21
unique_1954	66	171	643	ENSP00000260061	471	573	663	3.27e-04	107	38	64	5	21
unique_1954	66	197	643	ENSP00000260061	320	456	663	3.69e-04	142	46	81	15	21
unique_1985	392	700	793	ENSP00000492290	238	500	533	2.34e-05	326	71	175	80	39
unique_1985	392	700	793	ENSP00000489707	238	500	533	2.34e-05	326	71	175	80	39
unique_1985	388	709	793	ENSP00000275493	712	995	1211	7.03e-05	331	78	197	56	41
unique_2044	311	398	7897	ENSP00000384229	702	805	821	1.22e-04	104	31	57	16	1
unique_2044	261	478	7897	ENSP00000369198	226	413	1018	0.001	226	55	125	46	3
unique_2087	9	178	301	ENSP00000367064	301	464	3624	3.44e-11	171	51	112	8	59
unique_2087	13	186	301	ENSP00000367064	263	430	3624	2.11e-10	183	62	97	24	59
unique_2087	16	184	301	ENSP00000367064	209	390	3624	7.59e-09	188	57	106	25	59
unique_2087	30	180	301	ENSP00000373539	840	990	2552	1.16e-10	156	43	103	10	70
unique_2087	18	180	301	ENSP00000373539	1430	1592	2552	9.49e-08	169	49	108	12	70
unique_2087	14	113	301	ENSP00000373539	1472	1565	2552	2.76e-07	100	34	60	6	70
unique_2087	68	219	301	ENSP00000373539	1356	1498	2552	8.09e-06	153	41	101	11	70
unique_2087	67	223	301	ENSP00000373539	2013	2155	2552	8.74e-05	158	40	102	16	70
unique_2087	68	139	301	ENSP00000360764	111	173	274	1.31e-07	72	27	36	9	24
unique_2091	528	735	2202	ENSP00000339157	74	295	444	2.15e-12	226	57	147	22	9
unique_2140	1201	1285	2079	ENSP00000381204	53	136	209	0.009	85	23	61	1	4
unique_2155	1506	1688	1975	ENSP00000275493	712	905	1211	0.006	204	43	130	31	9
unique_2155	1502	1695	1975	ENSP00000442885	151	334	454	0.007	209	57	112	40	10
unique_2175	267	434	1297	ENSP00000439894	569	733	1025	0.005	175	49	109	17	13
unique_2232	2136	2253	3156	ENSP00000369198	249	371	1018	8.99e-04	128	37	76	15	4
unique_2244	172	248	8641	ENSP00000384229	738	816	821	0.001	80	31	45	4	1
unique_2311	311	420	1291	ENSP00000275493	772	867	1211	4.00e-07	110	31	65	14	9
unique_2311	386	450	1291	ENSP00000492290	358	413	533	0.001	65	18	38	9	5
unique_2311	386	450	1291	ENSP00000489707	358	413	533	0.001	65	18	38	9	5
unique_2320	778	851	1355	ENSP00000328968	1412	1496	2017	0.001	85	20	54	11	5
unique_2325	286	588	642	ENSP00000318585	81	409	502	1.01e-13	347	84	201	62	47
unique_2341	488	651	1744	ENSP00000275493	697	858	1211	2.72e-05	171	41	114	16	9
unique_2341	1213	1260	1744	ENSP00000492290	400	459	533	0.002	61	25	22	14	3
unique_2341	1213	1260	1744	ENSP00000489707	400	459	533	0.002	61	25	22	14	3
unique_2374	180	397	3194	ENSP00000275493	705	932	1211	8.66e-12	233	62	151	20	7
unique_2374	194	376	3194	ENSP00000492290	240	440	533	9.32e-09	217	57	110	50	6
unique_2374	194	376	3194	ENSP00000489707	240	440	533	9.32e-09	217	57	110	50	6
unique_2374	190	357	3194	ENSP00000442885	157	336	454	3.83e-07	194	56	98	40	5
unique_2374	190	372	3194	ENSP00000397550	209	403	488	2.06e-06	207	57	114	36	6
unique_2380	1	82	270	ENSP00000384229	719	804	821	1.19e-04	86	26	56	4	30
unique_2405	114	216	478	ENSP00000275493	814	917	1211	1.93e-10	106	32	69	5	22
unique_2405	82	208	478	ENSP00000492290	304	441	533	7.59e-07	146	37	82	27	27
unique_2405	82	208	478	ENSP00000489707	304	441	533	7.59e-07	146	37	82	27	27
unique_2405	82	223	478	ENSP00000397550	277	442	488	0.002	171	42	95	34	30
unique_2405	82	208	478	ENSP00000442885	225	362	454	0.005	143	35	87	21	27
unique_2407	2	194	296	ENSP00000275493	711	908	1211	3.43e-11	206	51	134	21	65
unique_2407	1	209	296	ENSP00000492290	232	455	533	1.41e-10	236	68	129	39	71
unique_2407	1	209	296	ENSP00000489707	232	455	533	1.41e-10	236	68	129	39	71
unique_2407	7	237	296	ENSP00000442885	159	411	454	1.07e-06	269	63	152	54	78
unique_2407	7	194	296	ENSP00000397550	211	414	488	3.62e-06	219	53	120	46	64
unique_2410	6	232	282	ENSP00000275493	715	943	1211	2.49e-13	233	45	178	10	80
unique_2410	9	197	282	ENSP00000492290	240	441	533	3.46e-11	212	51	128	33	67
unique_2410	9	197	282	ENSP00000489707	240	441	533	3.46e-11	212	51	128	33	67
unique_2410	7	197	282	ENSP00000442885	159	362	454	3.76e-08	215	49	131	35	68
unique_2410	7	197	282	ENSP00000397550	211	414	488	5.63e-08	215	49	131	35	68
unique_2440	311	482	1076	ENSP00000367064	265	435	3624	1.60e-10	184	58	101	25	41
unique_2440	841	954	1076	ENSP00000367064	175	297	3624	0.001	126	38	73	15	41
unique_2440	756	1023	1076	ENSP00000367064	170	403	3624	0.001	277	70	155	52	41
unique_2440	350	472	1076	ENSP00000367064	170	341	3624	0.002	179	49	67	63	41
unique_2440	224	430	1076	ENSP00000373539	2023	2218	2552	2.46e-08	231	71	101	59	36
unique_2440	250	422	1076	ENSP00000373539	823	987	2552	7.36e-08	185	58	95	32	36
unique_2440	261	471	1076	ENSP00000373539	1352	1546	2552	1.49e-07	229	67	110	52	36
unique_2440	290	404	1076	ENSP00000373539	1456	1574	2552	3.06e-07	128	45	61	22	36
unique_2440	292	438	1076	ENSP00000373539	1406	1560	2552	1.19e-04	166	48	88	30	36
unique_2440	860	970	1076	ENSP00000373539	219	329	2552	2.56e-04	116	32	74	10	36
unique_2440	245	389	1076	ENSP00000373539	230	361	2552	0.002	154	46	77	31	36
unique_2440	859	997	1076	ENSP00000373539	848	986	2552	0.004	151	43	84	24	36
unique_2440	314	390	1076	ENSP00000360764	101	177	274	3.26e-07	82	31	41	10	13
unique_2440	374	426	1076	ENSP00000360764	123	172	274	7.83e-04	54	19	30	5	13
unique_2440	778	803	1076	ENSP00000360764	152	177	274	0.008	26	15	11	0	13
unique_2440	291	391	1076	ENSP00000371633	594	667	761	6.61e-05	106	34	35	37	9
unique_2440	335	394	1076	ENSP00000354536	643	704	1295	2.52e-04	71	25	26	20	6
unique_2440	365	394	1076	ENSP00000353013	262	291	491	5.32e-04	30	16	14	0	3
unique_2475	475	538	1489	ENSP00000356102	84	143	888	0.002	64	24	36	4	4
unique_2477	226	266	377	ENSP00000442885	40	80	454	0.009	41	13	28	0	11
unique_2477	228	266	377	ENSP00000397550	94	132	488	0.010	39	13	26	0	10
unique_2490	273	367	2965	ENSP00000384229	728	814	821	1.60e-04	95	27	60	8	3
unique_2500	390	468	2187	ENSP00000381204	38	127	209	0.008	90	24	55	11	4
unique_2514	764	886	2519	ENSP00000384229	725	820	821	1.79e-04	126	38	55	33	5
unique_2541	8	217	1405	ENSP00000275493	717	931	1211	1.37e-15	217	60	148	9	15
unique_2541	1	194	1405	ENSP00000492290	232	440	533	2.07e-11	222	61	120	41	14
unique_2541	1	194	1405	ENSP00000489707	232	440	533	2.07e-11	222	61	120	41	14
unique_2541	4	203	1405	ENSP00000397550	208	435	488	9.46e-11	241	63	124	54	14
unique_2541	5	194	1405	ENSP00000442885	157	361	454	2.38e-08	216	56	123	37	14
unique_2559	54	114	4123	ENSP00000356102	579	645	888	5.47e-04	67	21	40	6	1
unique_2569	301	412	544	ENSP00000433334	317	430	909	3.51e-04	116	33	77	6	21
unique_2569	301	412	544	ENSP00000382004	371	484	969	3.58e-04	116	33	77	6	21
unique_2569	301	412	544	ENSP00000436323	317	430	880	3.90e-04	116	33	77	6	21
unique_2569	301	412	544	ENSP00000432075	270	383	833	3.93e-04	116	33	77	6	21
unique_2569	301	412	544	ENSP00000413586	371	484	934	4.11e-04	116	33	77	6	21
unique_2585	999	1088	1113	ENSP00000381475	211	302	669	2.99e-08	92	33	57	2	14
unique_2585	783	843	1113	ENSP00000381475	95	158	669	1.05e-05	64	24	37	3	14
unique_2587	211	347	415	ENSP00000328968	547	690	2017	0.004	147	40	94	13	33
unique_2629	85	138	282	ENSP00000421006	124	182	617	5.02e-04	60	24	29	7	19
unique_2629	41	157	282	ENSP00000377997	62	151	800	0.002	117	35	55	27	41
unique_2657	370	805	1559	ENSP00000496238	44	493	600	5.57e-80	460	150	276	34	28
unique_2657	370	805	1559	ENSP00000494191	44	493	600	5.57e-80	460	150	276	34	28
unique_2657	370	805	1559	ENSP00000496619	44	493	600	5.57e-80	460	150	276	34	28
unique_2657	370	821	1559	ENSP00000270349	60	545	621	8.26e-80	494	163	281	50	29
unique_2666	999	1198	1412	ENSP00000252321	320	503	614	1.15e-07	209	47	128	34	14
unique_2718	210	334	1742	ENSP00000275493	740	862	1211	2.47e-07	128	34	86	8	7
unique_2718	212	360	1742	ENSP00000397550	231	386	488	0.006	163	39	103	21	9
unique_2718	212	356	1742	ENSP00000442885	179	330	454	0.007	159	38	100	21	8
unique_2726	39	324	2020	ENSP00000275493	695	968	1211	7.06e-14	297	68	195	34	14
unique_2726	70	252	2020	ENSP00000492290	240	440	533	4.53e-12	203	56	125	22	9
unique_2726	70	252	2020	ENSP00000489707	240	440	533	4.53e-12	203	56	125	22	9
unique_2726	61	252	2020	ENSP00000397550	204	413	488	1.13e-11	214	60	128	26	10
unique_2726	61	252	2020	ENSP00000442885	152	361	454	2.03e-11	214	60	128	26	10
unique_2771	372	481	558	ENSP00000275493	815	928	1211	9.81e-05	117	33	74	10	20
unique_2771	246	472	558	ENSP00000397550	206	439	488	1.29e-04	263	64	134	65	41
unique_2771	246	460	558	ENSP00000442885	154	361	454	1.80e-04	245	60	118	67	39
unique_2771	236	460	558	ENSP00000492290	225	440	533	2.65e-04	244	61	136	47	40
unique_2771	236	460	558	ENSP00000489707	225	440	533	2.65e-04	244	61	136	47	40
unique_2772	335	417	503	ENSP00000397550	331	439	488	1.62e-04	112	32	48	32	17
unique_2772	317	426	503	ENSP00000275493	815	928	1211	3.02e-04	117	33	74	10	22
unique_2772	335	405	503	ENSP00000442885	279	361	454	6.92e-04	86	25	43	18	14
unique_2772	295	405	503	ENSP00000492290	317	440	533	8.45e-04	128	33	74	21	22
unique_2772	295	405	503	ENSP00000489707	317	440	533	8.45e-04	128	33	74	21	22
unique_2809	14	240	323	ENSP00000275493	718	939	1211	4.18e-06	236	59	154	23	70
unique_2810	678	977	2568	ENSP00000351554	317	608	725	6.83e-07	308	73	211	24	17
unique_2810	577	1020	2568	ENSP00000351554	91	507	725	7.40e-06	457	92	312	53	17
unique_2828	737	924	934	ENSP00000275493	810	965	1211	2.71e-09	191	49	104	38	20
unique_2828	733	932	934	ENSP00000492290	317	526	533	3.65e-08	226	58	126	42	32
unique_2828	530	626	934	ENSP00000492290	233	321	533	3.19e-04	101	26	59	16	32
unique_2828	733	932	934	ENSP00000489707	317	526	533	3.65e-08	226	58	126	42	32
unique_2828	530	626	934	ENSP00000489707	233	321	533	3.19e-04	101	26	59	16	32
unique_2828	749	927	934	ENSP00000442885	254	442	454	2.44e-07	205	56	107	42	32
unique_2828	508	628	934	ENSP00000442885	137	244	454	6.13e-06	126	36	67	23	32
unique_2828	508	654	934	ENSP00000397550	189	319	488	2.67e-05	152	42	84	26	30
unique_2828	749	878	934	ENSP00000397550	306	445	488	3.64e-05	157	43	70	44	30
unique_2848	365	473	1542	ENSP00000275493	820	916	1211	5.74e-06	113	35	58	20	7
unique_2848	332	465	1542	ENSP00000492290	305	440	533	7.71e-06	152	45	73	34	9
unique_2848	332	465	1542	ENSP00000489707	305	440	533	7.71e-06	152	45	73	34	9
unique_2848	298	433	1542	ENSP00000442885	186	334	454	2.87e-04	156	48	81	27	9
unique_2848	298	472	1542	ENSP00000397550	238	425	488	3.73e-04	202	56	105	41	11
unique_2870	1459	1569	1598	ENSP00000369198	250	363	1018	0.008	114	27	84	3	7
unique_2889	296	500	525	ENSP00000381475	102	301	669	1.21e-08	212	56	137	19	39
unique_2896	71	152	852	ENSP00000381204	46	138	209	5.14e-05	93	22	60	11	10
unique_2923	2343	2472	2492	ENSP00000384229	700	815	821	1.96e-04	131	39	76	16	5
unique_2940	172	710	1145	ENSP00000356102	51	553	888	1.19e-48	543	142	357	44	47
unique_2942	160	404	975	ENSP00000381475	90	330	669	3.01e-48	252	104	130	18	42
unique_2942	763	925	975	ENSP00000381475	446	609	669	4.63e-16	164	47	116	1	42
unique_2978	751	938	1007	ENSP00000442885	161	361	454	6.24e-04	220	54	115	51	19
unique_2978	751	938	1007	ENSP00000397550	213	413	488	0.001	220	54	115	51	19
unique_2978	744	938	1007	ENSP00000492290	233	440	533	0.010	220	54	129	37	19
unique_2978	744	938	1007	ENSP00000489707	233	440	533	0.010	220	54	129	37	19
unique_2998	32	473	474	ENSP00000234590	1	431	435	0.0	444	292	137	15	93
unique_3005	126	267	1872	ENSP00000361682	613	764	811	6.64e-07	169	48	77	44	8
unique_3005	183	282	1872	ENSP00000384126	492	586	663	0.005	101	35	59	7	5
unique_3005	183	282	1872	ENSP00000260061	492	586	663	0.005	101	35	59	7	5
unique_3046	87	164	240	ENSP00000369198	262	366	1018	4.92e-04	105	30	48	27	33
unique_3080	1475	1569	2779	ENSP00000381204	40	135	209	0.003	96	25	70	1	3
unique_3099	4595	4697	4919	ENSP00000351554	291	397	725	0.004	112	29	69	14	2
unique_3100	682	872	993	ENSP00000275493	711	908	1211	1.85e-16	201	60	128	13	19
unique_3100	681	871	993	ENSP00000492290	232	440	533	2.78e-10	213	60	127	26	19
unique_3100	681	871	993	ENSP00000489707	232	440	533	2.78e-10	213	60	127	26	19
unique_3100	688	871	993	ENSP00000442885	160	361	454	4.60e-07	206	53	127	26	19
unique_3100	688	878	993	ENSP00000397550	212	433	488	4.77e-07	226	57	130	39	19
unique_3100	533	633	993	ENSP00000262186	713	815	1160	4.56e-06	103	27	74	2	20
unique_3100	298	393	993	ENSP00000262186	733	828	1160	3.51e-05	96	26	70	0	20
unique_3119	68	205	636	ENSP00000308312	340	472	606	0.006	142	35	94	13	22
unique_3119	146	187	636	ENSP00000308312	219	260	606	0.007	42	14	28	0	22
unique_3129	42	288	566	ENSP00000275493	675	923	1211	5.49e-16	255	71	170	14	44
unique_3129	51	271	566	ENSP00000442885	126	359	454	8.24e-09	251	65	139	47	39
unique_3129	51	271	566	ENSP00000397550	178	411	488	1.23e-08	251	65	139	47	39
unique_3129	71	273	566	ENSP00000492290	226	440	533	7.38e-08	228	52	138	38	36
unique_3129	71	273	566	ENSP00000489707	226	440	533	7.38e-08	228	52	138	38	36
unique_3154	751	852	1157	ENSP00000275493	820	923	1211	5.60e-06	109	31	66	12	9
unique_3156	138	236	782	ENSP00000275493	814	915	1211	7.27e-05	104	30	67	7	13
unique_3160	75	299	536	ENSP00000275493	712	940	1211	6.27e-16	239	64	151	24	42
unique_3160	71	265	536	ENSP00000492290	230	438	533	2.39e-12	224	61	119	44	36
unique_3160	71	265	536	ENSP00000489707	230	438	533	2.39e-12	224	61	119	44	36
unique_3160	81	274	536	ENSP00000397550	213	433	488	1.61e-09	233	60	122	51	36
unique_3160	81	265	536	ENSP00000442885	161	359	454	9.19e-09	211	55	118	38	35
unique_3182	153	225	827	ENSP00000296420	112	185	262	0.007	76	23	48	5	9
unique_3209	2280	2388	2576	ENSP00000384229	724	820	821	2.41e-05	109	30	67	12	8
unique_3209	2310	2400	2576	ENSP00000384229	729	820	821	4.39e-05	95	33	55	7	8
unique_3209	1089	1165	2576	ENSP00000384229	724	806	821	1.58e-04	85	29	46	10	8
unique_3209	1090	1161	2576	ENSP00000384229	747	820	821	7.86e-04	76	26	44	6	8
unique_3209	2306	2419	2576	ENSP00000384229	698	820	821	0.003	125	35	77	13	8
unique_3209	1126	1180	2576	ENSP00000369198	286	356	1018	0.002	71	25	30	16	2
unique_3214	519	536	1250	ENSP00000383125	95	112	484	0.004	18	12	6	0	1
unique_3250	5076	5228	7564	ENSP00000369198	250	406	1018	0.009	157	36	117	4	2
unique_3256	36	246	575	ENSP00000275493	712	922	1211	6.93e-08	218	53	151	14	37
unique_3259	2659	2899	3568	ENSP00000275493	756	977	1211	2.87e-08	255	61	147	47	7
unique_3259	2728	2824	3568	ENSP00000492290	326	436	533	2.77e-06	115	34	59	22	3
unique_3259	2728	2824	3568	ENSP00000489707	326	436	533	2.77e-06	115	34	59	22	3
unique_3259	2730	2824	3568	ENSP00000442885	249	357	454	1.11e-05	109	33	62	14	3
unique_3259	2728	2824	3568	ENSP00000397550	299	409	488	1.53e-05	111	36	61	14	3
unique_3287	1538	1725	2132	ENSP00000275493	718	908	1211	2.18e-12	196	56	127	13	9
unique_3287	1525	1794	2132	ENSP00000492290	227	510	533	8.76e-09	300	78	176	46	13
unique_3287	1525	1794	2132	ENSP00000489707	227	510	533	8.76e-09	300	78	176	46	13
unique_3287	1525	1726	2132	ENSP00000442885	148	363	454	8.53e-08	231	61	126	44	9
unique_3287	1525	1726	2132	ENSP00000397550	200	415	488	3.04e-07	232	61	125	46	9
unique_3288	5	222	339	ENSP00000367064	137	386	3624	4.10e-13	272	76	120	76	64
unique_3288	26	221	339	ENSP00000367064	280	465	3624	8.31e-12	202	68	112	22	64
unique_3288	18	178	339	ENSP00000373539	1438	1591	2552	1.03e-12	164	56	95	13	72
unique_3288	71	222	339	ENSP00000373539	840	990	2552	2.06e-11	156	46	101	9	72
unique_3288	70	222	339	ENSP00000373539	206	358	2552	5.21e-08	161	52	93	16	72
unique_3288	83	178	339	ENSP00000373539	2067	2160	2552	1.14e-06	99	32	59	8	72
unique_3288	109	262	339	ENSP00000373539	837	981	2552	1.68e-05	158	44	97	17	72
unique_3288	35	134	339	ENSP00000373539	895	989	2552	0.007	102	30	63	9	72
unique_3288	108	223	339	ENSP00000373539	2013	2119	2552	0.009	118	32	73	13	72
unique_3288	125	186	339	ENSP00000360764	123	179	274	0.003	64	24	31	9	18
unique_3322	316	426	6072	ENSP00000384229	723	818	821	1.16e-07	111	36	60	15	2
unique_3322	341	447	6072	ENSP00000384229	725	816	821	1.33e-04	110	37	52	21	2
unique_3322	332	447	6072	ENSP00000369198	221	363	1018	3.68e-06	143	41	75	27	2
unique_3322	326	437	6072	ENSP00000369198	251	376	1018	4.74e-06	127	39	72	16	2
unique_3322	279	429	6072	ENSP00000411355	81	232	1307	0.006	161	42	100	19	2
unique_3336	122	601	618	ENSP00000336994	141	594	670	1.04e-52	502	134	298	70	78
unique_3348	368	467	534	ENSP00000308312	340	440	606	9.26e-05	103	25	73	5	19
unique_3363	96	249	385	ENSP00000275493	812	965	1211	3.62e-10	158	38	112	8	40
unique_3363	107	188	385	ENSP00000492290	340	440	533	2.87e-09	102	32	49	21	21
unique_3363	107	188	385	ENSP00000489707	340	440	533	2.87e-09	102	32	49	21	21
unique_3363	96	188	385	ENSP00000442885	250	361	454	8.68e-09	115	37	53	25	24
unique_3363	96	188	385	ENSP00000397550	302	413	488	1.41e-08	115	37	53	25	24
unique_3372	16	54	265	ENSP00000369198	117	155	1018	0.006	39	16	23	0	15
unique_3382	3209	3422	4607	ENSP00000411355	30	234	1307	4.03e-05	217	45	157	15	5
unique_3385	279	400	2539	ENSP00000252321	394	513	614	1.05e-04	133	37	72	24	5
unique_3390	10	70	228	ENSP00000357145	127	194	322	0.001	68	25	36	7	27
unique_3390	10	70	228	ENSP00000402906	28	95	290	0.002	68	25	36	7	27
unique_3402	524	726	782	ENSP00000381475	68	267	669	3.53e-12	214	64	125	25	46
unique_3402	214	372	782	ENSP00000381475	109	250	669	1.09e-04	168	44	89	35	46
unique_3431	170	299	492	ENSP00000275493	786	915	1211	1.95e-08	135	36	89	10	26
unique_3431	161	298	492	ENSP00000442885	216	367	454	9.35e-08	158	43	89	26	28
unique_3431	161	298	492	ENSP00000397550	268	419	488	2.43e-07	158	43	89	26	28
unique_3431	169	288	492	ENSP00000492290	304	436	533	6.27e-07	139	39	75	25	24
unique_3431	169	288	492	ENSP00000489707	304	436	533	6.27e-07	139	39	75	25	24
unique_3432	55	222	347	ENSP00000367064	303	464	3624	1.73e-12	173	58	99	16	55
unique_3432	36	225	347	ENSP00000367064	154	345	3624	0.002	204	57	121	26	55
unique_3432	74	224	347	ENSP00000373539	840	990	2552	2.96e-07	157	47	98	12	68
unique_3432	79	224	347	ENSP00000373539	1449	1592	2552	6.04e-07	149	43	98	8	68
unique_3432	28	138	347	ENSP00000373539	1488	1592	2552	8.19e-06	119	39	58	22	68
unique_3432	112	254	347	ENSP00000373539	2055	2188	2552	1.18e-05	150	51	76	23	68
unique_3432	139	263	347	ENSP00000373539	1421	1540	2552	4.88e-05	130	41	74	15	68
unique_3432	122	264	347	ENSP00000373539	846	981	2552	3.27e-04	152	46	81	25	68
unique_3432	170	264	347	ENSP00000373539	791	896	2552	4.83e-04	113	36	52	25	68
unique_3432	33	177	347	ENSP00000373539	217	354	2552	7.56e-04	156	49	78	29	68
unique_3432	28	138	347	ENSP00000373539	885	990	2552	0.008	116	33	68	15	68
unique_3432	26	145	347	ENSP00000371633	581	723	761	1.25e-06	146	42	75	29	46
unique_3432	118	183	347	ENSP00000371633	583	662	761	1.37e-05	80	27	39	14	46
unique_3432	128	188	347	ENSP00000360764	123	179	274	1.84e-05	62	23	33	6	18
unique_3433	84	283	400	ENSP00000442885	160	373	454	3.70e-13	226	64	124	38	50
unique_3433	69	271	400	ENSP00000397550	198	413	488	1.64e-11	227	63	129	35	51
unique_3433	82	332	400	ENSP00000492290	237	515	533	2.74e-10	289	71	170	48	63
unique_3433	82	332	400	ENSP00000489707	237	515	533	2.74e-10	289	71	170	48	63
unique_3433	81	278	400	ENSP00000275493	714	915	1211	5.57e-09	213	51	136	26	50
unique_3437	30	241	404	ENSP00000275493	716	924	1211	3.14e-13	229	55	137	37	52
unique_3437	10	223	404	ENSP00000442885	139	359	454	3.15e-06	238	59	138	41	53
unique_3437	10	223	404	ENSP00000397550	191	411	488	3.78e-06	238	59	138	41	53
unique_3437	13	281	404	ENSP00000492290	224	514	533	0.006	316	68	176	72	67
unique_3437	13	281	404	ENSP00000489707	224	514	533	0.006	316	68	176	72	67
unique_3448	5	44	71	ENSP00000444928	295	336	356	0.009	42	15	25	2	56
unique_3466	1042	1163	1367	ENSP00000361682	641	766	811	6.91e-06	126	40	82	4	9
unique_3466	1105	1207	1367	ENSP00000384126	314	417	663	0.006	108	38	61	9	18
unique_3466	768	889	1367	ENSP00000384126	469	575	663	0.006	122	31	76	15	18
unique_3466	827	908	1367	ENSP00000384126	49	130	663	0.008	84	28	52	4	18
unique_3466	1105	1207	1367	ENSP00000260061	314	417	663	0.006	108	38	61	9	18
unique_3466	768	889	1367	ENSP00000260061	469	575	663	0.006	122	31	76	15	18
unique_3466	827	908	1367	ENSP00000260061	49	130	663	0.008	84	28	52	4	18
unique_3487	50	260	581	ENSP00000275493	712	925	1211	4.65e-15	220	56	149	15	36
unique_3487	37	240	581	ENSP00000397550	197	411	488	1.29e-14	230	65	124	41	35
unique_3487	37	240	581	ENSP00000442885	145	359	454	1.53e-14	230	65	124	41	35
unique_3487	54	240	581	ENSP00000492290	238	438	533	1.36e-12	217	59	112	46	32
unique_3487	54	240	581	ENSP00000489707	238	438	533	1.36e-12	217	59	112	46	32
unique_3521	46	106	150	ENSP00000408741	125	173	799	0.001	61	23	26	12	41
unique_3582	214	298	416	ENSP00000342535	167	258	817	8.75e-04	95	28	54	13	20
unique_3596	218	512	609	ENSP00000482760	161	443	970	7.30e-12	322	79	177	66	48
unique_3614	68	285	542	ENSP00000275493	716	927	1211	5.15e-08	224	58	148	18	40
unique_3623	861	1130	1241	ENSP00000482760	191	453	970	3.12e-12	304	71	158	75	22
unique_3628	259	322	752	ENSP00000381204	67	131	209	0.006	66	19	44	3	9
unique_3661	19	229	493	ENSP00000275493	711	915	1211	1.33e-06	228	59	129	40	43
unique_3661	99	220	493	ENSP00000492290	303	438	533	1.90e-05	137	32	89	16	25
unique_3661	99	220	493	ENSP00000489707	303	438	533	1.90e-05	137	32	89	16	25
unique_3661	99	220	493	ENSP00000442885	224	359	454	7.50e-05	139	37	82	20	25
unique_3661	99	220	493	ENSP00000397550	276	411	488	1.08e-04	139	37	82	20	25
unique_3673	1612	1659	3601	ENSP00000383125	407	453	484	0.003	48	17	30	1	1
unique_3704	464	537	630	ENSP00000492290	357	438	533	3.10e-04	82	21	53	8	12
unique_3704	464	537	630	ENSP00000489707	357	438	533	3.10e-04	82	21	53	8	12
unique_3704	464	537	630	ENSP00000442885	278	359	454	5.83e-04	82	24	50	8	12
unique_3704	464	546	630	ENSP00000397550	330	433	488	7.82e-04	104	27	56	21	13
unique_3704	429	496	630	ENSP00000275493	795	864	1211	0.007	70	18	50	2	11
unique_3726	383	454	2495	ENSP00000384229	739	818	821	0.001	80	23	49	8	3
unique_3748	8	84	533	ENSP00000328968	1236	1317	2017	4.09e-04	82	28	49	5	14
unique_3759	367	525	540	ENSP00000500620	143	296	313	4.27e-31	159	62	92	5	29
unique_3760	568	978	1604	ENSP00000261514	210	658	867	1.56e-33	459	122	279	58	26
unique_3777	132	340	603	ENSP00000275493	716	931	1211	2.59e-10	225	58	142	25	35
unique_3777	134	325	603	ENSP00000397550	213	434	488	2.18e-07	233	63	118	52	32
unique_3777	134	315	603	ENSP00000442885	161	359	454	7.81e-07	210	58	113	39	30
unique_3777	131	315	603	ENSP00000492290	237	438	533	4.45e-06	212	55	120	37	31
unique_3777	131	315	603	ENSP00000489707	237	438	533	4.45e-06	212	55	120	37	31
unique_3829	1040	1245	1476	ENSP00000275493	716	923	1211	6.04e-16	215	59	140	16	14
unique_3829	1029	1246	1476	ENSP00000492290	227	454	533	1.65e-09	242	58	146	38	15
unique_3829	1029	1246	1476	ENSP00000489707	227	454	533	1.65e-09	242	58	146	38	15
unique_3829	1029	1234	1476	ENSP00000397550	200	417	488	1.10e-08	230	59	135	36	14
unique_3829	1029	1340	1476	ENSP00000442885	148	445	454	2.86e-07	336	82	192	62	21
unique_3878	14	133	205	ENSP00000275493	781	909	1211	2.75e-06	130	35	84	11	59
unique_3878	62	131	205	ENSP00000442885	278	361	454	2.01e-04	84	27	43	14	34
unique_3878	62	131	205	ENSP00000397550	330	413	488	3.29e-04	84	27	43	14	34
unique_3878	62	126	205	ENSP00000492290	357	435	533	0.002	79	24	41	14	32
unique_3878	62	126	205	ENSP00000489707	357	435	533	0.002	79	24	41	14	32
unique_3883	141	221	281	ENSP00000361682	661	744	811	0.004	88	30	47	11	29
unique_3943	179	432	512	ENSP00000482760	181	434	970	2.24e-10	286	74	148	64	50
unique_4018	110	211	216	ENSP00000384229	725	819	821	4.40e-04	105	30	62	13	48
unique_4018	108	196	216	ENSP00000384229	741	819	821	0.001	89	26	53	10	48
unique_4056	17	136	387	ENSP00000275493	1035	1138	1211	0.004	121	32	71	18	31
unique_4070	327	473	683	ENSP00000373539	833	986	2552	0.005	162	45	94	23	22
unique_4084	152	319	639	ENSP00000300589	850	1024	1041	6.52e-09	178	53	112	13	26
unique_4084	342	562	639	ENSP00000351554	195	405	725	0.003	225	50	157	18	35
unique_4094	75	207	318	ENSP00000339157	76	200	444	2.43e-04	137	36	85	16	42
unique_4151	1358	1735	2268	ENSP00000432332	51	399	641	7.74e-21	393	94	240	59	17
unique_4203	47	165	296	ENSP00000373539	1934	2076	2552	4.84e-07	146	46	70	30	70
unique_4203	189	277	296	ENSP00000373539	1949	2042	2552	0.001	99	35	49	15	70
unique_4203	61	173	296	ENSP00000386367	479	618	789	1.22e-05	144	49	60	35	38
unique_4203	128	174	296	ENSP00000354536	457	500	1295	1.76e-04	47	19	25	3	16
unique_4203	42	114	296	ENSP00000367064	400	480	3624	0.004	84	32	38	14	25
unique_4287	374	447	540	ENSP00000492290	357	438	533	3.21e-04	82	20	54	8	14
unique_4287	374	447	540	ENSP00000489707	357	438	533	3.21e-04	82	20	54	8	14
unique_4287	374	470	540	ENSP00000397550	330	442	488	3.22e-04	118	29	63	26	18
unique_4287	374	447	540	ENSP00000442885	278	359	454	6.33e-04	82	23	51	8	14
unique_4287	339	406	540	ENSP00000275493	795	864	1211	0.005	70	19	49	2	13
unique_4325	83	124	124	ENSP00000385017	56	96	1508	0.005	42	16	25	1	34
unique_4373	83	183	225	ENSP00000384126	49	155	663	6.83e-04	108	31	69	8	45
unique_4373	83	183	225	ENSP00000260061	49	155	663	6.83e-04	108	31	69	8	45
unique_4374	165	321	334	ENSP00000373539	204	355	2552	1.30e-05	165	50	94	21	48
unique_4374	163	274	334	ENSP00000373539	1480	1589	2552	2.31e-04	119	34	69	16	48
unique_4374	201	317	334	ENSP00000373539	199	308	2552	3.85e-04	120	37	70	13	48
unique_4437	2488	2666	3001	ENSP00000373539	847	1023	2552	1.00e-13	191	61	104	26	7
unique_4437	2493	2581	3001	ENSP00000373539	2108	2201	2552	1.87e-09	95	35	53	7	7
unique_4437	2454	2545	3001	ENSP00000373539	900	990	2552	3.19e-08	93	33	57	3	7
unique_4437	2489	2645	3001	ENSP00000373539	2026	2164	2552	8.67e-06	159	46	91	22	7
unique_4437	2470	2645	3001	ENSP00000373539	1433	1595	2552	2.22e-05	182	46	111	25	7
unique_4437	2494	2647	3001	ENSP00000373539	1949	2123	2552	5.58e-05	183	46	100	37	7
unique_4437	2476	2547	3001	ENSP00000373539	287	360	2552	3.36e-04	76	27	43	6	7
unique_4437	2489	2639	3001	ENSP00000373539	177	312	2552	0.001	158	45	84	29	7
unique_4437	2481	2528	3001	ENSP00000373539	2139	2189	2552	0.002	52	20	27	5	7
unique_4437	2493	2645	3001	ENSP00000373539	222	361	2552	0.004	161	45	87	29	7
unique_4437	2502	2673	3001	ENSP00000373539	1364	1525	2552	0.004	184	46	104	34	7
unique_4437	2475	2661	3001	ENSP00000367064	270	452	3624	3.23e-10	198	59	113	26	7
unique_4437	2456	2645	3001	ENSP00000367064	118	347	3624	4.00e-09	238	63	119	56	7
unique_4437	2506	2550	3001	ENSP00000371633	621	666	761	3.23e-07	46	22	23	1	3
unique_4437	2602	2646	3001	ENSP00000371633	621	666	761	1.40e-04	47	22	22	3	3
unique_4437	2556	2646	3001	ENSP00000360764	98	177	274	9.27e-06	94	31	46	17	5
unique_4437	2492	2552	3001	ENSP00000360764	122	179	274	3.51e-05	62	24	33	5	5
unique_4478	202	368	563	ENSP00000275493	699	868	1211	3.75e-08	173	41	123	9	30
unique_4478	284	384	563	ENSP00000492290	303	411	533	4.74e-04	111	28	71	12	18
unique_4478	284	384	563	ENSP00000489707	303	411	533	4.74e-04	111	28	71	12	18
unique_4478	202	384	563	ENSP00000442885	144	332	454	6.12e-04	199	52	121	26	33
unique_4478	202	384	563	ENSP00000397550	196	384	488	7.60e-04	199	52	121	26	33
unique_4514	460	635	2227	ENSP00000492290	225	413	533	1.56e-07	195	50	120	25	8
unique_4514	460	635	2227	ENSP00000489707	225	413	533	1.56e-07	195	50	120	25	8
unique_4514	459	649	2227	ENSP00000442885	150	349	454	7.22e-06	206	53	132	21	9
unique_4514	459	648	2227	ENSP00000397550	202	400	488	1.78e-05	205	53	131	21	9
unique_4568	78	598	619	ENSP00000308312	102	529	606	3.82e-17	526	122	301	103	84
unique_4570	925	1028	2564	ENSP00000384229	738	820	821	6.67e-05	106	33	48	25	4
unique_4570	964	1028	2564	ENSP00000384229	737	802	821	8.11e-05	69	29	33	7	4
unique_4570	975	1030	2564	ENSP00000384229	729	786	821	2.43e-04	60	26	28	6	4
unique_4587	175	233	420	ENSP00000369198	298	355	1018	0.006	59	23	35	1	14
unique_4587	161	251	420	ENSP00000411355	70	159	1307	0.007	91	22	68	1	22
unique_4596	43	135	1148	ENSP00000381204	40	132	209	5.93e-05	93	22	71	0	8
unique_4597	110	307	359	ENSP00000275493	716	916	1211	1.11e-11	206	55	138	13	55
unique_4597	107	297	359	ENSP00000442885	156	359	454	1.66e-11	211	56	128	27	53
unique_4597	107	297	359	ENSP00000397550	208	411	488	2.53e-11	211	56	128	27	53
unique_4597	181	327	359	ENSP00000492290	307	480	533	4.37e-09	175	49	97	29	41
unique_4597	181	327	359	ENSP00000489707	307	480	533	4.37e-09	175	49	97	29	41
unique_4622	64	96	129	ENSP00000452736	491	519	534	0.003	33	17	12	4	26
unique_4649	992	1233	1446	ENSP00000381475	101	276	669	3.10e-06	245	61	112	72	21
unique_4649	637	702	1446	ENSP00000381475	201	264	669	0.003	66	22	42	2	21
unique_4722	408	649	949	ENSP00000397550	163	413	488	2.35e-09	266	71	156	39	26
unique_4722	451	649	949	ENSP00000492290	227	440	533	2.68e-09	220	53	140	27	21
unique_4722	451	649	949	ENSP00000489707	227	440	533	2.68e-09	220	53	140	27	21
unique_4722	408	649	949	ENSP00000442885	111	361	454	3.75e-09	266	71	156	39	26
unique_4722	453	651	949	ENSP00000275493	707	909	1211	3.88e-09	206	48	148	10	21
unique_4786	58	206	211	ENSP00000384229	699	819	821	6.80e-04	152	36	82	34	71
unique_4809	284	380	493	ENSP00000275493	817	915	1211	1.12e-04	100	26	70	4	20
unique_4809	201	374	493	ENSP00000492290	246	450	533	2.63e-04	207	53	119	35	35
unique_4809	201	374	493	ENSP00000489707	246	450	533	2.63e-04	207	53	119	35	35
unique_4811	190	397	511	ENSP00000275493	703	915	1211	9.63e-16	224	61	136	27	41
unique_4811	199	369	511	ENSP00000442885	155	334	454	1.16e-06	192	49	110	33	33
unique_4811	199	390	511	ENSP00000397550	207	413	488	1.43e-06	219	54	126	39	38
unique_4811	274	390	511	ENSP00000492290	304	440	533	3.99e-06	142	40	72	30	23
unique_4811	274	390	511	ENSP00000489707	304	440	533	3.99e-06	142	40	72	30	23
unique_4834	52	167	260	ENSP00000302569	45	161	248	5.11e-04	120	29	84	7	45
unique_4834	163	207	260	ENSP00000389022	87	135	248	0.006	49	14	31	4	17
unique_4834	163	207	260	ENSP00000389221	87	135	248	0.007	49	14	31	4	17
unique_4866	46	140	286	ENSP00000377997	456	546	800	1.66e-04	97	28	61	8	33
unique_4960	542	629	1909	ENSP00000275493	785	860	1211	5.06e-05	90	26	48	16	5
unique_4960	602	631	1909	ENSP00000492290	358	387	533	6.07e-04	30	16	14	0	2
unique_4960	602	631	1909	ENSP00000489707	358	387	533	6.07e-04	30	16	14	0	2
unique_4960	602	628	1909	ENSP00000442885	279	305	454	0.005	27	14	13	0	1
unique_4960	599	628	1909	ENSP00000397550	328	357	488	0.006	30	14	16	0	2
unique_4973	12	109	238	ENSP00000384229	711	808	821	0.006	105	33	58	14	41
unique_4975	5	161	198	ENSP00000308312	397	553	606	2.17e-28	160	64	90	6	79
unique_4991	273	408	552	ENSP00000442885	279	440	454	4.67e-07	167	41	90	36	25
unique_4991	273	351	552	ENSP00000397550	331	414	488	6.30e-07	89	28	46	15	14
unique_4991	262	351	552	ENSP00000492290	339	441	533	5.49e-05	108	29	56	23	16
unique_4991	262	351	552	ENSP00000489707	339	441	533	5.49e-05	108	29	56	23	16
unique_4991	196	350	552	ENSP00000275493	758	907	1211	1.66e-04	160	39	106	15	28
unique_5025	295	715	1029	ENSP00000270349	98	499	621	7.20e-11	425	88	310	27	41
unique_5025	295	751	1029	ENSP00000496238	82	515	600	8.11e-10	468	88	335	45	44
unique_5025	295	751	1029	ENSP00000494191	82	515	600	8.11e-10	468	88	335	45	44
unique_5025	295	751	1029	ENSP00000496619	82	515	600	8.11e-10	468	88	335	45	44
unique_5057	169	221	229	ENSP00000054666	14	66	101	4.69e-06	53	20	33	0	23
unique_5058	180	425	681	ENSP00000275493	691	931	1211	2.16e-11	257	61	169	27	36
unique_5058	219	400	681	ENSP00000492290	240	438	533	3.46e-06	212	58	111	43	27
unique_5058	219	400	681	ENSP00000489707	240	438	533	3.46e-06	212	58	111	43	27
unique_5058	219	382	681	ENSP00000442885	161	334	454	5.13e-04	187	50	101	36	24
unique_5058	219	410	681	ENSP00000397550	213	434	488	7.00e-04	236	58	120	58	28
unique_5078	59	311	374	ENSP00000318585	66	320	502	7.27e-07	271	60	177	34	68
unique_5086	234	323	608	ENSP00000373539	1520	1604	2552	0.001	96	28	51	17	15
unique_5112	195	488	570	ENSP00000383125	95	450	484	1.54e-04	383	87	180	116	52
unique_5113	397	436	611	ENSP00000348273	176	211	305	0.007	40	19	17	4	7
unique_5125	755	964	1014	ENSP00000482760	245	452	970	7.31e-05	239	58	121	60	21
unique_5151	276	363	1151	ENSP00000369198	282	364	1018	0.006	88	27	56	5	8
unique_5165	2	396	396	ENSP00000308312	2	390	606	5.62e-115	399	175	210	14	99
unique_5168	248	428	893	ENSP00000171887	47	197	1736	2.84e-09	185	43	104	38	20
unique_5172	1240	1408	2811	ENSP00000275493	786	958	1211	7.95e-06	174	38	130	6	6
unique_5172	1172	1359	2811	ENSP00000492290	240	440	533	1.21e-05	214	57	118	39	7
unique_5172	1172	1359	2811	ENSP00000489707	240	440	533	1.21e-05	214	57	118	39	7
unique_5172	1171	1338	2811	ENSP00000442885	160	334	454	2.57e-05	189	51	103	35	6
unique_5172	1171	1359	2811	ENSP00000397550	212	413	488	9.53e-05	217	55	119	43	7
unique_5210	9	296	350	ENSP00000492290	240	529	533	4.24e-11	321	83	174	64	82
unique_5210	9	296	350	ENSP00000489707	240	529	533	4.24e-11	321	83	174	64	82
unique_5210	7	196	350	ENSP00000442885	159	361	454	1.29e-08	212	55	126	31	54
unique_5210	7	196	350	ENSP00000397550	211	413	488	1.83e-08	212	55	126	31	54
unique_5210	2	197	350	ENSP00000275493	711	908	1211	1.99e-05	208	49	137	22	56
unique_5227	997	1256	1364	ENSP00000482760	197	453	970	2.93e-11	280	70	167	43	19
unique_5266	1609	1686	2130	ENSP00000275493	785	869	1211	1.19e-05	85	23	55	7	4
unique_5266	1652	1710	2130	ENSP00000492290	360	422	533	2.10e-05	63	24	35	4	3
unique_5266	1652	1710	2130	ENSP00000489707	360	422	533	2.10e-05	63	24	35	4	3
unique_5266	1652	1714	2130	ENSP00000397550	333	399	488	4.89e-04	70	21	39	10	3
unique_5266	1652	1712	2130	ENSP00000442885	281	345	454	5.12e-04	68	21	37	10	3
unique_5285	53	423	811	ENSP00000381475	38	363	669	9.29e-47	372	119	206	47	77
unique_5285	498	748	811	ENSP00000381475	366	604	669	3.47e-11	258	63	169	26	77
unique_5305	149	369	547	ENSP00000275493	717	910	1211	2.34e-06	225	52	138	35	40
unique_5305	150	366	547	ENSP00000492290	240	440	533	1.19e-04	232	56	130	46	40
unique_5305	150	366	547	ENSP00000489707	240	440	533	1.19e-04	232	56	130	46	40
unique_5312	8	273	289	ENSP00000479488	4	270	273	2.13e-95	268	137	128	3	92
unique_5318	133	282	332	ENSP00000320625	10	131	414	0.008	150	36	86	28	45
unique_5364	1	52	112	ENSP00000503116	26	81	449	0.005	56	15	37	4	46
unique_5364	1	52	112	ENSP00000504728	26	81	449	0.005	56	15	37	4	46
unique_5379	1447	1774	2074	ENSP00000261514	427	727	867	1.26e-22	343	88	198	57	29
unique_5379	1039	1144	2074	ENSP00000261514	208	311	867	1.14e-13	106	43	61	2	29
unique_5379	1221	1343	2074	ENSP00000261514	304	408	867	8.91e-08	123	46	59	18	29
unique_5379	311	364	2074	ENSP00000261514	120	173	867	1.89e-05	54	19	35	0	29
unique_5379	541	645	2074	ENSP00000384229	712	820	821	1.85e-05	110	40	64	6	6
unique_5379	513	629	2074	ENSP00000384229	703	819	821	0.004	122	42	70	10	6
unique_5379	866	994	2074	ENSP00000369198	249	370	1018	0.004	137	44	70	23	6
unique_5395	75	319	368	ENSP00000384126	173	428	663	9.06e-12	258	77	166	15	67
unique_5395	123	295	368	ENSP00000384126	53	234	663	1.64e-08	186	57	112	17	67
unique_5395	76	313	368	ENSP00000384126	316	573	663	2.73e-08	259	78	159	22	67
unique_5395	230	317	368	ENSP00000384126	49	140	663	0.004	92	27	61	4	67
unique_5395	75	319	368	ENSP00000260061	173	428	663	9.06e-12	258	77	166	15	67
unique_5395	123	295	368	ENSP00000260061	53	234	663	1.64e-08	186	57	112	17	67
unique_5395	76	313	368	ENSP00000260061	316	573	663	2.73e-08	259	78	159	22	67
unique_5395	230	317	368	ENSP00000260061	49	140	663	0.004	92	27	61	4	67
unique_5395	142	317	368	ENSP00000312535	49	240	636	2.91e-10	192	57	119	16	48
unique_5395	76	291	368	ENSP00000361682	494	746	811	2.62e-08	256	72	141	43	59
unique_5395	77	266	368	ENSP00000377997	313	516	800	9.50e-05	205	58	131	16	52
unique_5395	187	313	368	ENSP00000440049	93	270	421	0.003	179	42	84	53	35
unique_5395	187	313	368	ENSP00000489447	93	270	421	0.003	179	42	84	53	35
unique_5395	187	313	368	ENSP00000489140	93	270	421	0.003	179	42	84	53	35
unique_5398	3713	3796	4195	ENSP00000384229	729	811	821	8.35e-04	85	26	56	3	2
unique_5401	50	245	392	ENSP00000275493	716	908	1211	1.13e-09	209	52	128	29	50
unique_5401	51	244	392	ENSP00000442885	160	361	454	0.003	218	48	130	40	49
unique_5401	51	244	392	ENSP00000397550	212	413	488	0.005	218	48	130	40	49
unique_5412	740	958	4624	ENSP00000369198	257	483	1018	0.001	231	54	161	16	5
unique_5413	385	552	639	ENSP00000275493	734	910	1211	0.002	180	40	125	15	26
unique_5413	480	543	639	ENSP00000442885	278	355	454	0.002	79	25	38	16	10
unique_5413	480	543	639	ENSP00000397550	330	407	488	0.005	82	27	33	22	10
unique_5417	217	335	665	ENSP00000275493	752	862	1211	1.40e-06	119	33	78	8	18
unique_5417	178	471	665	ENSP00000442885	151	435	454	1.95e-05	329	75	175	79	44
unique_5417	178	412	665	ENSP00000397550	203	413	488	1.69e-04	254	60	132	62	35
unique_5460	521	767	797	ENSP00000381475	98	307	669	9.37e-07	250	61	146	43	31
unique_5466	703	794	810	ENSP00000384229	719	820	821	4.21e-04	102	37	55	10	12
unique_5466	719	798	810	ENSP00000384229	729	806	821	0.002	86	34	38	14	12
unique_5482	190	707	1036	ENSP00000270349	30	503	621	1.45e-58	530	161	301	68	50
unique_5482	220	707	1036	ENSP00000496238	47	479	600	8.72e-56	496	148	277	71	47
unique_5482	220	707	1036	ENSP00000494191	47	479	600	8.72e-56	496	148	277	71	47
unique_5482	220	707	1036	ENSP00000496619	47	479	600	8.72e-56	496	148	277	71	47
unique_5488	8	114	115	ENSP00000482779	11	114	116	9.48e-13	107	32	72	3	93
unique_5518	1376	1580	4500	ENSP00000275493	712	917	1211	4.25e-11	212	50	149	13	5
unique_5518	1441	1571	4500	ENSP00000492290	301	440	533	2.65e-04	150	40	81	29	3
unique_5518	1441	1571	4500	ENSP00000489707	301	440	533	2.65e-04	150	40	81	29	3
unique_5519	132	189	220	ENSP00000054666	21	78	101	2.37e-07	58	17	41	0	26
unique_5521	243	426	710	ENSP00000492290	238	438	533	6.99e-12	214	61	110	43	26
unique_5521	243	426	710	ENSP00000489707	238	438	533	6.99e-12	214	61	110	43	26
unique_5521	240	444	710	ENSP00000397550	208	443	488	2.29e-07	252	66	123	63	29
unique_5521	240	409	710	ENSP00000442885	156	335	454	5.20e-07	196	55	99	42	24
unique_5538	2139	2215	2461	ENSP00000492290	283	370	533	6.55e-05	89	30	46	13	3
unique_5538	2139	2215	2461	ENSP00000489707	283	370	533	6.55e-05	89	30	46	13	3
unique_5538	2139	2215	2461	ENSP00000397550	256	343	488	1.98e-04	89	31	45	13	3
unique_5538	2139	2215	2461	ENSP00000442885	204	291	454	4.50e-04	89	31	45	13	3
unique_5544	94	182	1255	ENSP00000308312	360	447	606	0.001	89	19	69	1	7
unique_5551	1786	1844	3956	ENSP00000442885	276	340	454	3.26e-04	65	22	37	6	1
unique_5551	1786	1855	3956	ENSP00000397550	328	403	488	0.001	76	23	47	6	2
unique_5551	1786	1837	3956	ENSP00000492290	355	412	533	0.002	58	21	31	6	1
unique_5551	1786	1837	3956	ENSP00000489707	355	412	533	0.002	58	21	31	6	1
unique_5559	130	273	774	ENSP00000275493	716	861	1211	2.48e-06	148	31	111	6	19
unique_5559	122	271	774	ENSP00000442885	151	305	454	5.09e-04	161	39	105	17	19
unique_5559	122	271	774	ENSP00000397550	203	357	488	6.82e-04	161	39	105	17	19
unique_5569	85	314	1598	ENSP00000275493	702	915	1211	1.08e-08	245	60	139	46	14
unique_5569	94	307	1598	ENSP00000492290	233	440	533	1.13e-07	233	63	126	44	13
unique_5569	94	307	1598	ENSP00000489707	233	440	533	1.13e-07	233	63	126	44	13
unique_5569	101	307	1598	ENSP00000442885	161	361	454	1.46e-05	225	59	124	42	13
unique_5569	101	307	1598	ENSP00000397550	213	413	488	0.001	225	59	124	42	13
unique_5584	111	153	213	ENSP00000356102	758	805	888	2.34e-04	48	18	25	5	20
unique_5589	243	331	903	ENSP00000384229	725	820	821	0.001	99	41	45	13	13
unique_5589	215	315	903	ENSP00000384229	717	820	821	0.001	115	43	47	25	13
unique_5589	215	335	903	ENSP00000369198	233	362	1018	0.001	136	46	69	21	13
unique_5675	2247	2467	2486	ENSP00000275493	762	971	1211	1.58e-13	225	60	146	19	9
unique_5675	2312	2411	2486	ENSP00000492290	331	452	533	1.09e-05	122	37	63	22	4
unique_5675	2312	2411	2486	ENSP00000489707	331	452	533	1.09e-05	122	37	63	22	4
unique_5675	2312	2402	2486	ENSP00000397550	304	412	488	8.22e-05	110	32	58	20	4
unique_5675	2312	2402	2486	ENSP00000442885	252	360	454	1.50e-04	110	32	58	20	4
unique_5709	206	453	1162	ENSP00000381475	100	341	669	1.52e-48	250	98	142	10	41
unique_5709	929	1159	1162	ENSP00000381475	439	665	669	1.18e-16	233	61	164	8	41
unique_5710	4	211	332	ENSP00000492290	229	440	533	1.20e-07	230	53	137	40	63
unique_5710	4	211	332	ENSP00000489707	229	440	533	1.20e-07	230	53	137	40	63
unique_5710	105	214	332	ENSP00000275493	803	910	1211	2.86e-04	116	32	70	14	33
unique_5710	99	211	332	ENSP00000397550	287	413	488	6.99e-04	131	35	74	22	34
unique_5710	117	211	332	ENSP00000442885	253	361	454	7.20e-04	113	33	58	22	29
unique_5728	826	1170	2278	ENSP00000482760	161	488	970	8.88e-12	382	92	199	91	15
unique_5737	700	885	5010	ENSP00000411355	39	224	1307	0.001	204	46	122	36	4
unique_5740	483	636	1304	ENSP00000275493	718	860	1211	6.98e-08	154	34	109	11	12
unique_5740	482	635	1304	ENSP00000492290	239	384	533	0.002	169	36	95	38	12
unique_5740	482	635	1304	ENSP00000489707	239	384	533	0.002	169	36	95	38	12
unique_5740	478	635	1304	ENSP00000397550	208	357	488	0.002	168	38	102	28	12
unique_5740	478	635	1304	ENSP00000442885	156	305	454	0.005	168	38	102	28	12
unique_5782	8	97	154	ENSP00000384229	729	820	821	1.80e-04	97	27	58	12	58
unique_5801	3	229	294	ENSP00000275493	712	941	1211	7.78e-15	235	53	169	13	77
unique_5801	6	257	294	ENSP00000492290	237	494	533	1.53e-08	280	70	160	50	86
unique_5801	6	257	294	ENSP00000489707	237	494	533	1.53e-08	280	70	160	50	86
unique_5801	8	240	294	ENSP00000442885	160	397	454	3.79e-05	264	60	147	57	79
unique_5801	8	200	294	ENSP00000397550	212	414	488	9.75e-05	220	51	125	44	66
unique_5872	579	661	915	ENSP00000442885	278	361	454	0.004	92	27	48	17	9
unique_5872	579	661	915	ENSP00000397550	330	413	488	0.004	92	27	48	17	9
unique_5872	567	668	915	ENSP00000275493	820	915	1211	0.005	105	29	64	12	11
unique_5880	192	305	321	ENSP00000373539	207	312	2552	1.70e-07	114	33	73	8	49
unique_5880	162	305	321	ENSP00000373539	847	987	2552	9.27e-06	152	46	87	19	49
unique_5880	149	274	321	ENSP00000373539	2055	2174	2552	3.51e-05	130	42	74	14	49
unique_5880	165	305	321	ENSP00000367064	154	297	3624	0.002	151	42	92	17	44
unique_5908	2	220	332	ENSP00000275493	690	915	1211	3.54e-17	238	63	144	31	66
unique_5908	98	276	332	ENSP00000492290	305	503	533	6.42e-11	207	58	113	36	54
unique_5908	98	276	332	ENSP00000489707	305	503	533	6.42e-11	207	58	113	36	54
unique_5908	143	213	332	ENSP00000397550	330	413	488	4.01e-07	84	30	41	13	21
unique_5908	144	213	332	ENSP00000442885	279	361	454	5.14e-07	83	30	40	13	21
unique_5927	378	510	572	ENSP00000442885	245	382	454	6.08e-06	141	36	94	11	23
unique_5927	378	468	572	ENSP00000397550	297	393	488	4.37e-05	99	27	62	10	16
unique_5927	413	445	572	ENSP00000492290	357	389	533	2.15e-04	33	15	18	0	6
unique_5927	413	445	572	ENSP00000489707	357	389	533	2.15e-04	33	15	18	0	6
unique_5927	371	513	572	ENSP00000275493	789	927	1211	0.007	146	37	99	10	25
unique_5930	3554	3697	5223	ENSP00000411355	29	181	1307	0.003	153	38	106	9	3
unique_5930	4910	4982	5223	ENSP00000369198	302	363	1018	0.006	74	26	35	13	1
unique_5995	3600	3747	4150	ENSP00000411355	24	157	1307	1.85e-07	148	38	96	14	4
unique_5995	3585	3760	4150	ENSP00000411355	31	231	1307	0.002	206	52	119	35	4
unique_6015	350	395	688	ENSP00000275493	817	862	1211	0.002	46	16	30	0	7
unique_6047	193	306	387	ENSP00000397550	297	411	488	1.60e-05	117	32	80	5	29
unique_6047	193	325	387	ENSP00000442885	245	382	454	2.56e-05	140	37	94	9	34
unique_6047	229	260	387	ENSP00000492290	358	389	533	1.03e-04	32	15	17	0	8
unique_6047	229	260	387	ENSP00000489707	358	389	533	1.03e-04	32	15	17	0	8
unique_6056	27	172	782	ENSP00000492290	232	377	533	4.15e-07	158	46	88	24	19
unique_6056	27	172	782	ENSP00000489707	232	377	533	4.15e-07	158	46	88	24	19
unique_6056	27	170	782	ENSP00000442885	153	290	454	1.04e-06	152	47	83	22	18
unique_6056	27	170	782	ENSP00000397550	205	342	488	1.95e-06	152	47	83	22	18
unique_6059	383	554	585	ENSP00000310149	284	456	491	3.20e-09	185	44	116	25	29
unique_6109	588	648	774	ENSP00000442885	263	321	454	3.17e-04	61	20	39	2	8
unique_6109	580	648	774	ENSP00000397550	307	373	488	4.22e-04	69	22	45	2	9
unique_6146	470	583	2550	ENSP00000384229	697	810	821	3.45e-04	121	29	78	14	4
unique_6146	504	579	2550	ENSP00000369198	259	328	1018	0.001	76	30	40	6	3
unique_6148	1533	1633	1882	ENSP00000381475	94	180	669	0.007	104	27	57	20	5
unique_6151	232	486	708	ENSP00000275493	671	930	1211	4.23e-08	270	63	182	25	36
unique_6151	281	471	708	ENSP00000397550	213	433	488	1.01e-06	230	58	124	48	27
unique_6151	281	462	708	ENSP00000492290	240	438	533	2.91e-06	209	52	120	37	26
unique_6151	281	462	708	ENSP00000489707	240	438	533	2.91e-06	209	52	120	37	26
unique_6151	281	462	708	ENSP00000442885	161	359	454	5.22e-06	209	54	118	37	26
unique_6189	286	419	795	ENSP00000503116	182	302	449	3.75e-07	134	33	88	13	26
unique_6189	711	780	795	ENSP00000503116	362	428	449	0.004	76	30	31	15	26
unique_6189	286	419	795	ENSP00000504728	182	302	449	3.75e-07	134	33	88	13	26
unique_6189	711	780	795	ENSP00000504728	362	428	449	0.004	76	30	31	15	26
unique_6246	157	331	382	ENSP00000367064	319	488	3624	1.41e-06	182	49	114	19	46
unique_6246	165	220	382	ENSP00000373539	846	902	2552	3.77e-04	57	22	34	1	18
unique_6246	153	218	382	ENSP00000373539	922	985	2552	0.009	66	21	43	2	18
unique_6296	232	335	2613	ENSP00000384229	718	820	821	2.47e-11	112	53	42	17	5
unique_6296	255	362	2613	ENSP00000384229	710	817	821	4.28e-11	114	48	54	12	5
unique_6301	315	415	489	ENSP00000275493	820	915	1211	1.11e-04	103	27	67	9	21
unique_6301	286	367	489	ENSP00000492290	317	397	533	0.002	82	24	57	1	17
unique_6301	286	367	489	ENSP00000489707	317	397	533	0.002	82	24	57	1	17
unique_6327	23	110	240	ENSP00000421006	62	155	617	0.002	94	31	57	6	37
unique_6369	352	460	551	ENSP00000397550	294	413	488	4.81e-07	122	32	75	15	20
unique_6369	352	460	551	ENSP00000442885	242	361	454	5.26e-07	122	32	75	15	20
unique_6369	376	460	551	ENSP00000492290	349	440	533	5.53e-04	94	26	57	11	15
unique_6369	376	460	551	ENSP00000489707	349	440	533	5.53e-04	94	26	57	11	15
unique_6369	341	474	551	ENSP00000275493	789	922	1211	0.002	144	35	89	20	24
unique_6371	103	429	468	ENSP00000318585	75	415	502	4.67e-14	367	89	212	66	70
unique_6373	34	127	348	ENSP00000367064	394	462	3624	0.002	94	26	43	25	27
unique_6403	401	553	768	ENSP00000373472	818	965	1687	2.68e-08	163	56	82	25	48
unique_6403	275	492	768	ENSP00000373472	1415	1592	1687	3.59e-05	224	60	112	52	48
unique_6403	266	425	768	ENSP00000373472	818	965	1687	5.72e-05	176	50	82	44	48
unique_6403	474	632	768	ENSP00000373472	826	978	1687	2.15e-04	166	44	102	20	48
unique_6403	69	220	768	ENSP00000439894	18	167	1025	2.22e-05	155	41	106	8	20
unique_6403	65	225	768	ENSP00000349252	146	296	1171	6.90e-05	167	39	106	22	21
unique_6403	478	582	768	ENSP00000299164	848	944	951	8.21e-04	108	35	59	14	16
unique_6403	459	528	768	ENSP00000299164	506	571	951	0.007	70	20	46	4	16
unique_6413	719	1003	1004	ENSP00000381475	73	317	669	1.10e-10	296	69	165	62	28
unique_6416	49	121	253	ENSP00000421006	90	163	617	2.49e-05	76	31	40	5	29
unique_6427	2652	2711	4982	ENSP00000361682	164	223	811	0.006	61	24	35	2	1
unique_6448	108	142	146	ENSP00000397550	331	365	488	0.008	35	13	22	0	24
unique_6449	243	352	429	ENSP00000275493	815	928	1211	4.60e-04	117	33	74	10	26
unique_6449	223	331	429	ENSP00000492290	319	440	533	0.001	126	33	72	21	25
unique_6449	223	331	429	ENSP00000489707	319	440	533	0.001	126	33	72	21	25
unique_6449	261	343	429	ENSP00000397550	331	439	488	0.001	112	31	49	32	19
unique_6449	261	331	429	ENSP00000442885	279	361	454	0.005	86	24	44	18	17
unique_6471	477	655	1208	ENSP00000300589	841	1023	1041	6.12e-08	191	59	112	20	29
unique_6471	162	336	1208	ENSP00000300589	827	1014	1041	0.003	194	48	121	25	29
unique_6491	209	262	380	ENSP00000384860	313	366	438	0.006	56	22	30	4	14
unique_6524	876	961	1658	ENSP00000244295	224	302	327	0.007	86	25	54	7	5
unique_6524	873	990	1658	ENSP00000344413	221	334	336	0.008	121	30	81	10	7
unique_6548	368	487	567	ENSP00000397550	309	443	488	4.98e-04	139	37	79	23	21
unique_6548	391	446	567	ENSP00000492290	357	420	533	5.73e-04	64	16	40	8	10
unique_6548	391	446	567	ENSP00000489707	357	420	533	5.73e-04	64	16	40	8	10
unique_6548	391	467	567	ENSP00000442885	278	361	454	0.001	85	22	54	9	14
unique_6549	391	445	567	ENSP00000492290	357	419	533	2.02e-04	63	17	38	8	10
unique_6549	391	445	567	ENSP00000489707	357	419	533	2.02e-04	63	17	38	8	10
unique_6549	363	488	567	ENSP00000397550	304	444	488	5.15e-04	148	38	81	29	22
unique_6549	363	446	567	ENSP00000442885	252	341	454	8.22e-04	94	24	56	14	15
unique_6549	374	474	567	ENSP00000275493	815	915	1211	0.006	102	24	76	2	18
unique_6551	177	285	290	ENSP00000350387	47	126	474	0.002	109	32	48	29	38
unique_6586	150	202	745	ENSP00000356102	629	687	888	0.006	59	20	33	6	7
unique_6591	355	393	915	ENSP00000369198	117	155	1018	0.007	39	17	22	0	4
unique_6664	402	484	570	ENSP00000397550	331	439	488	2.99e-04	112	32	48	32	15
unique_6664	371	472	570	ENSP00000492290	323	440	533	4.50e-04	119	32	69	18	18
unique_6664	371	472	570	ENSP00000489707	323	440	533	4.50e-04	119	32	69	18	18
unique_6664	383	493	570	ENSP00000275493	814	928	1211	5.02e-04	118	33	75	10	19
unique_6664	402	472	570	ENSP00000442885	279	361	454	0.001	86	25	43	18	12
unique_6665	402	484	570	ENSP00000397550	331	439	488	1.36e-04	112	32	48	32	15
unique_6665	384	493	570	ENSP00000275493	815	928	1211	2.69e-04	117	33	74	10	19
unique_6665	402	472	570	ENSP00000442885	279	361	454	6.22e-04	86	25	43	18	12
unique_6665	362	472	570	ENSP00000492290	317	440	533	0.001	128	33	74	21	19
unique_6665	362	472	570	ENSP00000489707	317	440	533	0.001	128	33	74	21	19
unique_6666	324	433	463	ENSP00000275493	815	928	1211	3.94e-05	117	33	74	10	24
unique_6666	342	424	463	ENSP00000397550	331	439	488	4.49e-04	112	31	49	32	18
unique_6666	302	412	463	ENSP00000492290	317	440	533	6.76e-04	128	33	74	21	24
unique_6666	302	412	463	ENSP00000489707	317	440	533	6.76e-04	128	33	74	21	24
unique_6666	342	412	463	ENSP00000442885	279	361	454	0.001	86	24	44	18	15
unique_6670	411	493	579	ENSP00000397550	331	439	488	1.55e-04	112	32	48	32	14
unique_6670	393	502	579	ENSP00000275493	815	928	1211	2.30e-04	117	33	74	10	19
unique_6670	267	481	579	ENSP00000442885	154	361	454	3.81e-04	248	61	114	73	37
unique_6670	371	481	579	ENSP00000492290	317	440	533	0.001	128	33	74	21	19
unique_6670	371	481	579	ENSP00000489707	317	440	533	0.001	128	33	74	21	19
unique_6672	411	493	579	ENSP00000397550	331	439	488	1.65e-04	112	32	48	32	14
unique_6672	393	502	579	ENSP00000275493	815	928	1211	2.57e-04	117	33	74	10	19
unique_6672	267	481	579	ENSP00000442885	154	361	454	5.11e-04	248	61	114	73	37
unique_6672	371	481	579	ENSP00000492290	317	440	533	0.001	128	33	74	21	19
unique_6672	371	481	579	ENSP00000489707	317	440	533	0.001	128	33	74	21	19
unique_6681	581	756	1544	ENSP00000381475	78	253	669	2.02e-11	189	53	110	26	26
unique_6681	1250	1468	1544	ENSP00000381475	56	253	669	2.27e-07	232	57	128	47	26
unique_6688	1777	1889	2850	ENSP00000384229	699	819	821	0.002	126	33	75	18	4
unique_6696	1175	1384	2156	ENSP00000373539	1401	1596	2552	6.28e-05	220	62	124	34	42
unique_6696	1167	1424	2156	ENSP00000373539	2082	2353	2552	1.95e-04	281	64	185	32	42
unique_6696	383	595	2156	ENSP00000373539	1401	1598	2552	6.70e-04	222	62	127	33	42
unique_6696	647	859	2156	ENSP00000373539	1401	1598	2552	6.70e-04	222	62	127	33	42
unique_6696	911	1123	2156	ENSP00000373539	1401	1598	2552	0.002	222	60	129	33	42
unique_6696	1337	1513	2156	ENSP00000367064	126	304	3624	6.65e-04	189	57	110	22	8
unique_6705	134	248	299	ENSP00000373539	851	954	2552	8.56e-07	116	37	66	13	60
unique_6705	71	192	299	ENSP00000373539	2054	2157	2552	1.20e-04	122	37	67	18	60
unique_6705	72	234	299	ENSP00000373539	1440	1584	2552	0.005	165	46	97	22	60
unique_6737	1271	1358	2490	ENSP00000385017	256	348	1508	0.005	93	26	62	5	4
unique_6756	361	467	919	ENSP00000269485	158	264	300	0.007	112	32	70	10	12
unique_6768	178	278	338	ENSP00000369198	238	330	1018	0.001	101	28	65	8	30
unique_6769	351	372	1167	ENSP00000383125	94	115	484	2.25e-05	22	14	8	0	2
unique_6790	401	592	992	ENSP00000373472	770	966	1687	8.03e-04	206	50	133	23	19
unique_6790	453	591	992	ENSP00000373472	1463	1592	1687	0.005	152	41	76	35	19
unique_6790	450	536	992	ENSP00000299164	840	916	951	0.003	94	34	36	24	9
unique_6795	322	550	773	ENSP00000384126	263	551	663	1.59e-05	299	80	139	80	39
unique_6795	490	595	773	ENSP00000384126	313	420	663	0.006	111	40	63	8	39
unique_6795	452	547	773	ENSP00000384126	178	275	663	0.007	101	35	58	8	39
unique_6795	472	622	773	ENSP00000384126	52	203	663	0.008	163	55	85	23	39
unique_6795	322	550	773	ENSP00000260061	263	551	663	1.59e-05	299	80	139	80	39
unique_6795	490	595	773	ENSP00000260061	313	420	663	0.006	111	40	63	8	39
unique_6795	452	547	773	ENSP00000260061	178	275	663	0.007	101	35	58	8	39
unique_6795	472	622	773	ENSP00000260061	52	203	663	0.008	163	55	85	23	39
unique_6795	437	616	773	ENSP00000361682	597	795	811	2.03e-05	205	61	113	31	23
unique_6798	1367	1399	2593	ENSP00000442885	278	309	454	0.010	33	16	16	1	1
unique_6843	4	247	691	ENSP00000492290	226	473	533	1.57e-11	264	72	156	36	35
unique_6843	4	247	691	ENSP00000489707	226	473	533	1.57e-11	264	72	156	36	35
unique_6843	11	215	691	ENSP00000275493	711	909	1211	4.20e-11	211	51	142	18	30
unique_6843	4	213	691	ENSP00000397550	199	413	488	3.58e-07	239	61	125	53	30
unique_6843	4	213	691	ENSP00000442885	147	361	454	1.25e-06	239	61	125	53	30
unique_6859	936	1098	1212	ENSP00000373539	1440	1588	2552	1.60e-13	170	56	86	28	16
unique_6859	936	1043	1212	ENSP00000373539	879	985	2552	2.03e-10	113	43	59	11	16
unique_6859	927	1116	1212	ENSP00000373539	195	372	2552	1.25e-08	193	49	126	18	16
unique_6859	926	1052	1212	ENSP00000373539	236	362	2552	5.52e-07	134	38	82	14	16
unique_6859	936	998	1212	ENSP00000373539	922	987	2552	2.43e-06	66	23	40	3	16
unique_6859	951	1098	1212	ENSP00000373539	1415	1546	2552	9.76e-06	151	46	83	22	16
unique_6859	936	1093	1212	ENSP00000373539	2051	2197	2552	1.70e-05	161	43	101	17	16
unique_6859	936	1099	1212	ENSP00000373539	837	987	2552	4.68e-05	169	49	97	23	16
unique_6859	923	965	1212	ENSP00000373539	949	993	2552	1.83e-04	45	18	25	2	16
unique_6859	951	1098	1212	ENSP00000373539	763	901	2552	0.007	167	46	74	47	16
unique_6859	936	1069	1212	ENSP00000367064	274	406	3624	4.00e-12	142	52	73	17	13
unique_6859	949	1098	1212	ENSP00000367064	242	382	3624	1.52e-08	159	58	74	27	13
unique_6859	967	1042	1212	ENSP00000367064	132	203	3624	1.32e-04	76	29	43	4	13
unique_6859	615	882	1212	ENSP00000482760	190	454	970	9.08e-10	285	70	178	37	22
unique_6859	965	1006	1212	ENSP00000371633	621	667	761	1.07e-04	47	18	24	5	3
unique_6859	952	997	1212	ENSP00000360764	123	167	274	0.001	46	18	27	1	4
unique_6865	149	451	617	ENSP00000328968	418	724	2017	0.004	331	76	203	52	49
unique_6873	25	180	2879	ENSP00000275493	760	912	1211	1.60e-16	162	47	100	15	5
unique_6873	6	175	2879	ENSP00000397550	226	413	488	4.20e-07	197	53	108	36	6
unique_6873	6	175	2879	ENSP00000442885	174	361	454	1.65e-06	197	53	108	36	6
unique_6873	53	175	2879	ENSP00000492290	305	440	533	2.21e-05	142	35	82	25	4
unique_6873	53	175	2879	ENSP00000489707	305	440	533	2.21e-05	142	35	82	25	4
unique_7020	218	264	539	ENSP00000328968	1249	1294	2017	0.003	47	16	30	1	9
unique_7027	227	337	469	ENSP00000367064	360	460	3624	0.002	116	33	63	20	24
unique_7027	248	359	469	ENSP00000373539	181	284	2552	0.007	112	29	75	8	24
unique_7050	3	141	203	ENSP00000442885	242	382	454	1.11e-06	147	38	95	14	68
unique_7050	3	99	203	ENSP00000397550	294	393	488	4.09e-06	105	29	63	13	48
unique_7050	45	76	203	ENSP00000492290	358	389	533	4.46e-05	32	15	17	0	16
unique_7050	45	76	203	ENSP00000489707	358	389	533	4.46e-05	32	15	17	0	16
unique_7050	32	144	203	ENSP00000275493	820	927	1211	0.002	114	29	78	7	56
unique_7073	14	208	2095	ENSP00000275493	718	917	1211	1.59e-16	204	55	136	13	9
unique_7073	9	199	2095	ENSP00000397550	208	413	488	1.15e-10	218	65	114	39	9
unique_7073	13	199	2095	ENSP00000492290	239	440	533	5.35e-10	217	65	107	45	9
unique_7073	13	199	2095	ENSP00000489707	239	440	533	5.35e-10	217	65	107	45	9
unique_7073	9	199	2095	ENSP00000442885	156	361	454	1.12e-09	218	64	115	39	9
unique_7079	27	165	1299	ENSP00000308312	281	436	606	4.44e-04	156	41	98	17	11
unique_7169	18	45	100	ENSP00000384229	623	650	821	0.008	28	12	16	0	28
unique_7181	92	186	226	ENSP00000353013	8	92	491	8.25e-04	95	31	54	10	42
unique_7182	479	672	4761	ENSP00000373472	1419	1602	1687	3.23e-08	201	60	117	24	17
unique_7182	536	715	4761	ENSP00000373472	1418	1592	1687	8.91e-07	200	59	96	45	17
unique_7182	1054	1182	4761	ENSP00000373472	830	960	1687	4.47e-06	140	43	77	20	17
unique_7182	870	1068	4761	ENSP00000373472	1418	1592	1687	3.80e-05	207	59	108	40	17
unique_7182	467	572	4761	ENSP00000373472	874	982	1687	9.74e-05	115	41	59	15	17
unique_7182	1113	1315	4761	ENSP00000373472	830	981	1687	1.12e-04	206	55	94	57	17
unique_7182	534	689	4761	ENSP00000373472	826	994	1687	6.77e-04	180	47	98	35	17
unique_7182	857	1013	4761	ENSP00000373472	813	965	1687	0.004	169	53	88	28	17
unique_7182	647	730	4761	ENSP00000373472	887	977	1687	0.004	97	33	45	19	17
unique_7182	1104	1147	4761	ENSP00000373472	538	580	1687	0.004	44	19	24	1	17
unique_7182	1281	1408	4761	ENSP00000373472	1419	1543	1687	0.006	132	37	84	11	17
unique_7182	984	1136	4761	ENSP00000373472	1402	1551	1687	0.007	168	49	86	33	17
unique_7182	1328	1439	4761	ENSP00000299164	836	939	951	5.58e-06	122	43	51	28	11
unique_7182	957	1071	4761	ENSP00000299164	810	919	951	4.37e-05	118	34	73	11	11
unique_7182	506	622	4761	ENSP00000299164	455	555	951	1.60e-04	119	31	68	20	11
unique_7182	862	915	4761	ENSP00000299164	515	570	951	3.56e-04	56	24	30	2	11
unique_7182	989	1044	4761	ENSP00000299164	515	572	951	6.43e-04	58	24	32	2	11
unique_7182	1282	1378	4761	ENSP00000299164	848	935	951	0.001	98	33	54	11	11
unique_7182	1382	1442	4761	ENSP00000299164	513	574	951	0.004	62	21	40	1	11
unique_7182	1082	1156	4761	ENSP00000299164	490	566	951	0.009	84	29	39	16	11
unique_7187	98	222	666	ENSP00000361682	641	766	811	1.51e-07	129	46	76	7	19
unique_7187	126	220	666	ENSP00000361682	623	718	811	2.41e-06	99	39	53	7	19
unique_7192	31	375	378	ENSP00000333203	51	367	407	2.94e-21	358	93	211	54	91
unique_7192	48	378	378	ENSP00000479005	105	401	492	6.25e-12	333	77	218	38	88
unique_7192	51	378	378	ENSP00000403877	44	337	428	1.38e-09	330	74	218	38	87
unique_7246	83	158	3984	ENSP00000384229	751	820	821	7.10e-04	76	26	44	6	2
unique_7248	155	248	462	ENSP00000381475	106	197	669	0.003	97	33	56	8	20
unique_7252	274	614	618	ENSP00000318585	75	416	502	1.37e-17	376	96	211	69	55
unique_7253	2260	2327	2425	ENSP00000381204	64	131	209	3.72e-04	68	18	50	0	3
unique_7275	1805	1987	2161	ENSP00000275493	810	932	1211	7.47e-07	185	47	74	64	8
unique_7275	1589	1693	2161	ENSP00000397550	205	308	488	1.32e-06	109	35	65	9	12
unique_7275	1803	1955	2161	ENSP00000397550	292	413	488	3.88e-04	165	44	66	55	12
unique_7275	1589	1688	2161	ENSP00000492290	232	330	533	3.78e-06	104	28	67	9	5
unique_7275	1589	1688	2161	ENSP00000489707	232	330	533	3.78e-06	104	28	67	9	5
unique_7275	1589	1693	2161	ENSP00000442885	153	256	454	4.96e-06	109	35	65	9	8
unique_7275	1803	1869	2161	ENSP00000442885	240	305	454	0.003	73	26	34	13	8
unique_7276	7	198	241	ENSP00000275493	741	931	1211	3.34e-13	196	50	137	9	80
unique_7276	5	175	241	ENSP00000442885	176	361	454	2.33e-12	195	56	106	33	71
unique_7276	5	175	241	ENSP00000397550	228	413	488	2.90e-12	195	56	106	33	71
unique_7276	5	175	241	ENSP00000492290	255	440	533	1.29e-10	196	54	107	35	71
unique_7276	5	175	241	ENSP00000489707	255	440	533	1.29e-10	196	54	107	35	71
unique_7278	1044	1108	2419	ENSP00000503116	2	68	449	3.64e-04	71	24	37	10	3
unique_7278	1044	1108	2419	ENSP00000504728	2	68	449	3.64e-04	71	24	37	10	3
unique_7280	325	621	968	ENSP00000482760	161	458	970	1.79e-08	326	81	188	57	31
unique_7290	213	260	1297	ENSP00000275493	812	862	1211	5.33e-05	51	21	27	3	4
unique_7290	150	257	1297	ENSP00000397550	240	357	488	6.48e-05	118	35	73	10	8
unique_7290	155	257	1297	ENSP00000442885	193	305	454	3.09e-04	113	35	68	10	8
unique_7290	155	261	1297	ENSP00000492290	272	388	533	0.001	117	33	74	10	8
unique_7290	155	261	1297	ENSP00000489707	272	388	533	0.001	117	33	74	10	8
unique_7337	911	971	1030	ENSP00000373539	499	557	2552	0.005	61	22	37	2	6
unique_7346	857	931	2290	ENSP00000383125	390	460	484	3.01e-05	76	26	44	6	3
unique_7347	1049	1255	1657	ENSP00000270349	302	506	621	1.69e-06	208	47	157	4	20
unique_7347	590	713	1657	ENSP00000270349	58	178	621	9.89e-05	126	36	83	7	20
unique_7358	1890	2005	2937	ENSP00000384229	701	820	821	5.16e-04	120	33	83	4	5
unique_7358	1943	2027	2937	ENSP00000384229	739	820	821	0.005	86	26	55	5	5
unique_7358	2719	2758	2937	ENSP00000373539	2421	2460	2552	0.004	40	13	27	0	1
unique_7370	295	490	795	ENSP00000275493	711	909	1211	1.07e-12	203	52	140	11	25
unique_7370	366	529	795	ENSP00000492290	301	472	533	4.54e-07	183	45	108	30	21
unique_7370	366	529	795	ENSP00000489707	301	472	533	4.54e-07	183	45	108	30	21
unique_7370	301	488	795	ENSP00000442885	160	361	454	5.06e-07	214	56	120	38	24
unique_7370	301	488	795	ENSP00000397550	212	413	488	2.41e-06	214	56	120	38	24
unique_7382	551	645	4579	ENSP00000361682	635	732	811	1.21e-04	98	31	64	3	2
unique_7382	557	618	4579	ENSP00000361682	687	748	811	5.59e-04	62	21	41	0	2
unique_7382	553	617	4579	ENSP00000361682	706	770	811	0.003	65	24	41	0	2
unique_7382	477	631	4579	ENSP00000312535	51	223	636	5.29e-04	175	49	104	22	3
unique_7483	780	872	975	ENSP00000500620	150	232	313	0.002	94	28	54	12	10
unique_7513	482	872	880	ENSP00000270349	98	466	621	4.43e-04	407	87	266	54	44
unique_7513	482	848	880	ENSP00000496238	82	419	600	0.001	377	75	253	49	42
unique_7513	482	848	880	ENSP00000494191	82	419	600	0.001	377	75	253	49	42
unique_7513	482	848	880	ENSP00000496619	82	419	600	0.001	377	75	253	49	42
unique_7551	1324	1550	1567	ENSP00000275493	712	909	1211	2.70e-04	235	61	129	45	14
unique_7576	82	372	450	ENSP00000492290	240	514	533	5.63e-09	325	83	158	84	65
unique_7576	82	372	450	ENSP00000489707	240	514	533	5.63e-09	325	83	158	84	65
unique_7576	74	290	450	ENSP00000275493	710	908	1211	1.01e-08	226	47	143	36	48
unique_7576	78	289	450	ENSP00000397550	209	413	488	1.34e-06	239	65	113	61	47
unique_7576	78	289	450	ENSP00000442885	157	361	454	1.39e-06	239	65	113	61	47
unique_7595	2327	2401	2681	ENSP00000384229	738	819	821	0.001	82	26	49	7	3
unique_7617	31	396	438	ENSP00000333203	67	399	407	1.54e-18	379	97	223	59	84
unique_7617	28	396	438	ENSP00000479005	105	417	492	4.39e-12	382	91	209	82	84
unique_7617	98	396	438	ENSP00000403877	94	353	428	4.00e-10	310	78	171	61	68
unique_7668	600	729	7449	ENSP00000369198	266	394	1018	0.005	130	33	96	1	2
unique_7710	84	161	237	ENSP00000369198	262	366	1018	4.80e-04	105	30	48	27	33
unique_7722	818	1112	1162	ENSP00000381475	26	307	669	2.85e-12	301	73	203	25	25
unique_7723	154	281	369	ENSP00000312535	77	243	636	2.05e-05	167	55	73	39	35
unique_7723	172	253	369	ENSP00000421006	82	168	617	0.006	89	30	50	9	22
unique_7723	90	259	369	ENSP00000384126	56	218	663	0.009	186	52	95	39	46
unique_7723	90	259	369	ENSP00000260061	56	218	663	0.009	186	52	95	39	46
unique_7759	501	749	774	ENSP00000381475	79	313	669	1.93e-15	262	72	150	40	32
unique_7760	5121	5487	5664	ENSP00000351554	43	408	725	6.24e-08	402	92	239	71	22
unique_7760	4861	5431	5664	ENSP00000351554	151	697	725	1.65e-07	608	125	385	98	22
unique_7760	4859	5555	5664	ENSP00000351554	71	679	725	6.29e-07	728	152	426	150	22
unique_7760	4360	4840	5664	ENSP00000351554	119	574	725	0.001	496	99	342	55	22
unique_7760	5203	5635	5664	ENSP00000351554	23	406	725	0.002	444	88	285	71	22
unique_7760	3312	3389	5664	ENSP00000482760	712	789	970	0.009	81	27	48	6	1
unique_7795	82	198	288	ENSP00000367064	143	251	3624	1.19e-04	119	35	72	12	41
unique_7821	2	145	357	ENSP00000411355	49	196	1307	0.009	154	36	102	16	40
unique_7827	6	85	2606	ENSP00000384229	739	820	821	0.003	82	26	54	2	3
unique_7834	118	181	382	ENSP00000367064	2794	2856	3624	0.003	64	19	44	1	17
unique_7838	3326	3422	3827	ENSP00000482760	733	821	970	0.003	99	30	57	12	3
unique_7886	1920	2027	2705	ENSP00000384229	728	816	821	0.002	110	29	58	23	10
unique_7886	1905	1997	2705	ENSP00000384229	728	816	821	0.003	98	27	57	14	10
unique_7886	1950	2042	2705	ENSP00000384229	728	816	821	0.003	98	28	56	14	10
unique_7886	1965	2057	2705	ENSP00000384229	728	816	821	0.004	98	27	57	14	10
unique_7886	1875	1952	2705	ENSP00000384229	728	816	821	0.004	89	24	54	11	10
unique_7886	2069	2147	2705	ENSP00000384229	729	816	821	0.006	88	22	57	9	10
unique_7907	1528	1623	4533	ENSP00000384229	730	816	821	7.95e-05	104	33	46	25	2
unique_7940	1410	1468	1902	ENSP00000300589	955	1013	1041	0.007	59	17	42	0	3
unique_7960	1282	1365	2849	ENSP00000384229	737	820	821	5.72e-04	90	31	47	12	3
unique_7972	3674	3757	4117	ENSP00000384229	737	818	821	0.007	84	23	59	2	2
unique_7982	536	702	1147	ENSP00000373539	1982	2153	2552	6.72e-09	185	63	91	31	43
unique_7982	518	656	1147	ENSP00000373539	195	356	2552	2.89e-08	164	50	87	27	43
unique_7982	524	773	1147	ENSP00000373539	710	973	2552	7.19e-08	285	81	148	56	43
unique_7982	522	656	1147	ENSP00000373539	2009	2159	2552	6.54e-07	152	47	87	18	43
unique_7982	562	656	1147	ENSP00000373539	120	230	2552	8.50e-07	113	40	53	20	43
unique_7982	537	694	1147	ENSP00000373539	1369	1536	2552	4.55e-06	179	55	92	32	43
unique_7982	510	683	1147	ENSP00000373539	780	964	2552	5.34e-06	202	62	95	45	43
unique_7982	692	916	1147	ENSP00000373539	734	991	2552	9.08e-06	271	80	132	59	43
unique_7982	782	1002	1147	ENSP00000373539	118	330	2552	1.06e-05	251	66	117	68	43
unique_7982	784	982	1147	ENSP00000373539	748	946	2552	2.66e-04	233	64	101	68	43
unique_7982	538	656	1147	ENSP00000373539	134	270	2552	0.004	140	39	77	24	43
unique_7982	580	662	1147	ENSP00000373539	1953	2044	2552	0.007	92	27	56	9	43
unique_7982	729	987	1147	ENSP00000367064	124	431	3624	1.51e-07	315	85	167	63	39
unique_7982	540	637	1147	ENSP00000367064	376	483	3624	5.45e-06	109	36	61	12	39
unique_7982	683	948	1147	ENSP00000367064	156	467	3624	0.001	320	84	174	62	39
unique_7982	587	908	1147	ENSP00000367064	129	458	3624	0.002	372	91	189	92	39
unique_7982	540	786	1147	ENSP00000367064	245	483	3624	0.003	278	70	138	70	39
unique_7982	702	897	1147	ENSP00000367064	353	484	3624	0.006	200	52	76	72	39
unique_7982	530	697	1147	ENSP00000386367	469	616	789	0.001	177	52	87	38	15
unique_7982	918	1009	1147	ENSP00000504311	84	190	563	0.002	107	27	65	15	8
unique_7985	3193	3323	3449	ENSP00000369198	256	376	1018	1.19e-05	133	37	82	14	4
unique_8043	571	763	927	ENSP00000275493	716	909	1211	0.007	209	56	122	31	21
unique_8064	2268	2343	2412	ENSP00000275493	851	928	1211	1.62e-04	79	25	50	4	3
unique_8140	35	52	74	ENSP00000328968	1569	1587	2017	0.009	19	12	6	1	24
unique_8193	13	211	328	ENSP00000300589	844	1010	1041	3.84e-16	199	66	101	32	94
unique_8193	15	280	328	ENSP00000300589	760	1023	1041	5.19e-16	277	79	174	24	94
unique_8193	156	309	328	ENSP00000300589	843	997	1041	6.70e-09	155	46	108	1	94
unique_8193	3	163	328	ENSP00000300589	862	1018	1041	1.98e-05	161	42	115	4	94
unique_8208	4741	4796	5071	ENSP00000275493	820	874	1211	1.61e-04	56	24	31	1	1
unique_8263	1244	1665	2751	ENSP00000351554	199	671	725	0.003	476	103	316	57	15
unique_8318	3	442	443	ENSP00000234590	3	431	435	0.0	442	273	154	15	99
unique_8339	166	232	261	ENSP00000054666	15	81	101	1.46e-08	67	19	48	0	26
unique_8362	390	489	1036	ENSP00000328968	1187	1279	2017	0.003	100	25	68	7	10
unique_8380	715	1012	1317	ENSP00000275493	714	964	1211	2.40e-10	299	71	179	49	23
unique_8380	721	1029	1317	ENSP00000492290	242	532	533	4.46e-08	333	76	191	66	23
unique_8380	721	1029	1317	ENSP00000489707	242	532	533	4.46e-08	333	76	191	66	23
unique_8380	790	875	1317	ENSP00000397550	278	357	488	5.65e-04	88	25	53	10	7
unique_8380	790	875	1317	ENSP00000442885	226	305	454	0.002	88	25	53	10	7
unique_8393	2750	2835	3432	ENSP00000369198	321	414	1018	0.009	94	24	62	8	3
unique_8407	268	655	662	ENSP00000308312	102	479	606	9.66e-34	398	103	265	30	59
unique_8532	208	335	337	ENSP00000384126	400	563	663	0.005	170	45	77	48	38
unique_8532	208	335	337	ENSP00000260061	400	563	663	0.005	170	45	77	48	38
