# Supplementary material for: Molecular Mimicry between Toxoplasma gondii B-Cell Epitopes and Neurodevelopmental Proteins: An Immunoinformatic Approach
Source: Biomolecules. 2024 Aug 1;14(8):933. doi: 10.3390/biom14080933 (PMC11352964; doi:10.3390/biom14080933)
Supplement: Supplementary file 1 [file biomolecules-14-00933-s001.zip › Supplemental S2/random/blast-all_methods-hs_surface_random_41-filtered.txt]

unique_87	3	1261	1266	ENSP00000478255	105	1273	1281	0.0	1266	481	681	104	99
unique_129	12	259	283	ENSP00000341325	1036	1284	1352	7.50e-14	255	63	179	13	88
unique_129	13	265	283	ENSP00000303830	1027	1288	1383	1.43e-13	270	64	181	25	89
unique_129	7	266	283	ENSP00000383977	779	1048	1082	6.05e-13	284	65	181	38	92
unique_129	8	266	283	ENSP00000369375	823	1091	1125	6.62e-13	283	65	180	38	92
unique_129	13	264	283	ENSP00000275493	716	965	1211	1.86e-11	261	56	185	20	89
unique_129	11	266	283	ENSP00000351995	529	797	886	1.52e-10	279	67	179	33	90
unique_264	38	141	144	ENSP00000475084	814	924	1549	2.53e-11	112	33	70	9	90
unique_264	16	129	144	ENSP00000475084	828	932	1549	4.91e-06	122	32	65	25	90
unique_264	67	144	144	ENSP00000475084	810	883	1549	0.001	78	20	54	4	90
unique_277	5	624	666	ENSP00000324173	30	644	655	0.0	623	400	212	11	93
unique_355	1	267	270	ENSP00000484113	2	268	273	4.12e-104	267	137	130	0	99
unique_355	1	267	270	ENSP00000425035	2	268	273	4.12e-104	267	137	130	0	99
unique_355	1	267	270	ENSP00000426433	2	268	273	4.12e-104	267	137	130	0	99
unique_459	40	334	469	ENSP00000299608	39	345	455	9.78e-23	324	83	195	46	82
unique_459	364	454	469	ENSP00000299608	38	128	455	2.03e-11	93	30	59	4	82
unique_1200	106	706	727	ENSP00000324173	28	639	655	0.0	618	321	274	23	83
unique_2410	1	254	282	ENSP00000303830	1021	1287	1383	1.50e-17	269	59	193	17	90
unique_2410	9	249	282	ENSP00000341325	1039	1284	1352	3.40e-15	251	61	175	15	85
unique_2410	7	254	282	ENSP00000369375	828	1089	1125	1.00e-12	264	56	190	18	88
unique_2410	7	254	282	ENSP00000383977	785	1046	1082	1.20e-12	264	56	190	18	88
unique_2889	1	517	525	ENSP00000478255	162	626	1281	2.67e-43	534	148	300	86	98
unique_2889	275	517	525	ENSP00000478255	1031	1271	1281	7.55e-41	247	85	152	10	98
unique_3841	18	156	168	ENSP00000475084	756	918	1549	1.16e-09	164	45	93	26	83
unique_4007	19	563	567	ENSP00000412227	33	552	574	1.04e-10	575	136	354	85	96
unique_4203	41	286	296	ENSP00000364163	117	440	2004	8.48e-08	328	84	158	86	86
unique_4203	39	292	296	ENSP00000364163	591	857	2004	6.78e-07	284	80	157	47	86
unique_4203	61	276	296	ENSP00000364163	868	1125	2004	3.12e-06	266	73	135	58	86
unique_4203	61	293	296	ENSP00000364163	103	369	2004	5.19e-06	278	75	147	56	86
unique_4203	39	278	296	ENSP00000364163	278	550	2004	1.65e-05	281	76	156	49	86
unique_4203	53	281	296	ENSP00000364163	669	933	2004	1.74e-04	267	72	155	40	86
unique_4203	42	234	296	ENSP00000364163	772	1007	2004	0.004	236	64	129	43	86
unique_4203	40	277	296	ENSP00000364163	440	689	2004	0.006	271	70	147	54	86
unique_4468	18	554	574	ENSP00000412227	21	555	574	0.0	537	296	239	2	94
unique_4643	80	656	666	ENSP00000412227	13	555	574	2.07e-119	578	204	338	36	87
unique_5210	9	296	350	ENSP00000492290	240	529	533	4.60e-11	321	83	174	64	82
unique_5210	9	296	350	ENSP00000489707	240	529	533	4.60e-11	321	83	174	64	82
unique_5312	8	273	289	ENSP00000484113	4	270	273	2.31e-95	268	137	128	3	92
unique_5312	8	273	289	ENSP00000425035	4	270	273	2.31e-95	268	137	128	3	92
unique_5312	8	273	289	ENSP00000426433	4	270	273	2.31e-95	268	137	128	3	92
unique_5488	8	114	115	ENSP00000215754	11	114	116	1.03e-12	107	32	72	3	93
unique_5801	8	256	294	ENSP00000383977	786	1046	1082	2.38e-15	266	62	182	22	85
unique_5801	8	256	294	ENSP00000369375	829	1089	1125	2.51e-15	266	62	182	22	85
unique_5801	6	258	294	ENSP00000303830	1026	1289	1383	2.95e-14	270	69	178	23	86
unique_5801	7	251	294	ENSP00000341325	1037	1284	1352	1.05e-11	254	60	179	15	83
unique_5801	7	268	294	ENSP00000351995	531	810	886	1.19e-10	284	63	195	26	89
unique_5801	6	257	294	ENSP00000492290	237	494	533	1.65e-08	280	70	160	50	86
unique_5801	6	257	294	ENSP00000489707	237	494	533	1.65e-08	280	70	160	50	86
unique_6681	228	1544	1544	ENSP00000478255	35	1278	1281	0.0	1347	503	711	133	85
unique_6681	244	835	1544	ENSP00000478255	711	1280	1281	1.31e-103	607	227	328	52	85
unique_6696	239	1253	2156	ENSP00000364163	194	1125	2004	2.64e-14	1080	271	596	213	94
unique_6696	324	1461	2156	ENSP00000364163	24	1079	2004	5.75e-12	1221	301	672	248	94
unique_6696	1105	2086	2156	ENSP00000364163	101	972	2004	9.52e-12	1038	263	553	222	94
unique_6696	841	1898	2156	ENSP00000364163	101	1120	2004	9.14e-11	1167	279	632	256	94
unique_6696	101	725	2156	ENSP00000364163	517	1125	2004	1.68e-09	689	169	376	144	94
unique_6696	852	1985	2156	ENSP00000364163	24	1041	2004	7.13e-07	1210	295	647	268	94
unique_6696	101	1146	2156	ENSP00000364163	160	1161	2004	2.06e-06	1159	276	613	270	94
unique_6696	1640	2089	2156	ENSP00000364163	25	439	2004	1.64e-04	480	120	265	95	94
unique_6696	1368	2118	2156	ENSP00000364163	101	769	2004	0.002	812	206	402	204	94
unique_7032	28	533	545	ENSP00000412227	41	554	574	2.48e-08	555	120	345	90	93
unique_7276	20	231	241	ENSP00000369375	862	1089	1125	7.47e-12	236	57	147	32	88
unique_7276	20	231	241	ENSP00000383977	819	1046	1082	9.19e-12	236	57	147	32	88
unique_7276	28	230	241	ENSP00000351995	574	790	886	2.72e-11	220	51	149	20	84
unique_7573	32	650	667	ENSP00000324173	20	644	655	0.0	625	442	177	6	93
unique_8135	14	155	187	ENSP00000364163	1599	1740	2004	8.34e-07	147	48	89	10	88
unique_8135	41	177	187	ENSP00000364163	1694	1832	2004	7.72e-04	144	45	87	12	88
unique_8135	40	140	187	ENSP00000364163	1726	1823	2004	0.002	101	35	63	3	88
