# Supplementary material for: Molecular Mimicry between Toxoplasma gondii B-Cell Epitopes and Neurodevelopmental Proteins: An Immunoinformatic Approach
Source: Biomolecules. 2024 Aug 1;14(8):933. doi: 10.3390/biom14080933 (PMC11352964; doi:10.3390/biom14080933)
Supplement: Supplementary file 1 [file biomolecules-14-00933-s001.zip › Supplemental S2/random/blast-all_methods-hs_surface_random_41-protein_ids.txt]

ENSP00000215754
ENSP00000275493
ENSP00000299608
ENSP00000303830
ENSP00000324173
ENSP00000341325
ENSP00000351995
ENSP00000364163
ENSP00000369375
ENSP00000383977
ENSP00000412227
ENSP00000425035
ENSP00000426433
ENSP00000475084
ENSP00000478255
ENSP00000484113
ENSP00000489707
ENSP00000492290
