# Supplementary material for: Molecular Mimicry between Toxoplasma gondii B-Cell Epitopes and Neurodevelopmental Proteins: An Immunoinformatic Approach
Source: Biomolecules. 2024 Aug 1;14(8):933. doi: 10.3390/biom14080933 (PMC11352964; doi:10.3390/biom14080933)
Supplement: Supplementary file 1 [file biomolecules-14-00933-s001.zip › Supplemental S2/random/blast-all_methods-hs_surface_random_41.txt]

unique_2	1470	1592	2375	ENSP00000504727	3	106	449	0.006	123	35	69	19	5
unique_9	43	197	541	ENSP00000412227	47	197	574	2.23e-07	159	42	105	12	29
unique_35	378	538	1044	ENSP00000478255	409	561	1281	2.82e-07	166	42	106	18	21
unique_35	378	592	1044	ENSP00000478255	1052	1255	1281	6.04e-06	222	58	139	25	21
unique_47	412	574	584	ENSP00000308117	500	657	758	1.76e-04	174	51	96	27	28
unique_62	152	200	279	ENSP00000275493	814	862	1211	2.58e-06	49	14	35	0	18
unique_62	152	208	279	ENSP00000341325	1136	1196	1352	7.30e-05	61	19	38	4	20
unique_62	156	203	279	ENSP00000358991	319	368	634	1.73e-04	50	16	32	2	17
unique_62	168	221	279	ENSP00000492290	355	412	533	6.90e-04	58	19	35	4	19
unique_62	168	221	279	ENSP00000489707	355	412	533	6.90e-04	58	19	35	4	19
unique_62	167	221	279	ENSP00000363702	325	387	531	0.003	63	21	34	8	20
unique_62	152	198	279	ENSP00000351995	640	686	886	0.003	47	13	34	0	17
unique_62	158	230	279	ENSP00000303830	1142	1211	1383	0.004	75	20	48	7	26
unique_75	782	1056	1941	ENSP00000478255	409	687	1281	7.02e-17	290	78	186	26	27
unique_75	1611	1737	1941	ENSP00000478255	388	516	1281	1.53e-14	130	44	82	4	27
unique_75	1821	1929	1941	ENSP00000478255	1168	1276	1281	1.88e-14	109	39	70	0	27
unique_75	782	1004	1941	ENSP00000478255	1052	1274	1281	3.25e-14	231	63	152	16	27
unique_75	1818	1927	1941	ENSP00000478255	520	629	1281	1.67e-13	110	38	72	0	27
unique_75	1611	1753	1941	ENSP00000478255	1031	1174	1281	2.59e-12	149	44	94	11	27
unique_87	3	1261	1266	ENSP00000478255	105	1273	1281	0.0	1266	481	681	104	99
unique_104	93	148	625	ENSP00000364163	1633	1689	2004	0.001	57	22	34	1	9
unique_117	49	315	424	ENSP00000351995	488	743	886	1.22e-11	294	72	157	65	63
unique_117	123	222	424	ENSP00000341325	1080	1182	1352	2.48e-11	103	33	67	3	24
unique_117	152	315	424	ENSP00000363702	277	426	531	5.55e-08	182	53	79	50	39
unique_117	71	225	424	ENSP00000275493	704	863	1211	2.46e-07	162	44	109	9	37
unique_117	75	222	424	ENSP00000303830	1022	1182	1383	2.55e-07	161	40	108	13	35
unique_117	57	222	424	ENSP00000369375	830	987	1125	2.58e-07	188	45	91	52	39
unique_117	57	222	424	ENSP00000383977	787	944	1082	2.69e-07	188	45	91	52	39
unique_117	57	222	424	ENSP00000358991	218	363	634	2.67e-06	178	38	96	44	39
unique_117	182	315	424	ENSP00000288135	775	872	977	6.36e-05	135	33	64	38	32
unique_117	195	225	424	ENSP00000492290	358	388	533	0.005	31	14	17	0	7
unique_117	195	225	424	ENSP00000489707	358	388	533	0.005	31	14	17	0	7
unique_125	136	172	324	ENSP00000261892	803	840	1100	2.45e-04	38	19	18	1	11
unique_126	79	195	209	ENSP00000484113	57	170	273	4.53e-05	118	27	86	5	56
unique_126	79	195	209	ENSP00000425035	57	170	273	4.53e-05	118	27	86	5	56
unique_126	79	195	209	ENSP00000426433	57	170	273	4.53e-05	118	27	86	5	56
unique_129	12	259	283	ENSP00000341325	1036	1284	1352	7.50e-14	255	63	179	13	88
unique_129	13	265	283	ENSP00000303830	1027	1288	1383	1.43e-13	270	64	181	25	89
unique_129	7	266	283	ENSP00000383977	779	1048	1082	6.05e-13	284	65	181	38	92
unique_129	8	266	283	ENSP00000369375	823	1091	1125	6.62e-13	283	65	180	38	92
unique_129	13	264	283	ENSP00000275493	716	965	1211	1.86e-11	261	56	185	20	89
unique_129	11	266	283	ENSP00000351995	529	797	886	1.52e-10	279	67	179	33	90
unique_129	8	206	283	ENSP00000358991	211	416	634	4.99e-08	211	47	147	17	70
unique_129	122	264	283	ENSP00000288135	775	921	977	4.17e-06	147	35	108	4	51
unique_129	132	259	283	ENSP00000492290	355	513	533	5.71e-06	160	41	86	33	45
unique_129	132	259	283	ENSP00000489707	355	513	533	5.71e-06	160	41	86	33	45
unique_129	87	206	283	ENSP00000363702	277	415	531	6.27e-05	139	39	81	19	42
unique_165	234	319	322	ENSP00000378447	204	289	296	1.86e-06	86	22	64	0	27
unique_165	234	319	322	ENSP00000317714	206	291	298	3.27e-06	86	22	64	0	27
unique_221	297	398	852	ENSP00000299608	39	133	455	6.15e-07	102	25	70	7	17
unique_221	669	714	852	ENSP00000299608	22	73	455	5.02e-04	52	18	28	6	17
unique_248	469	493	1129	ENSP00000303830	1202	1227	1383	0.004	26	15	10	1	2
unique_251	1146	1219	1230	ENSP00000254301	27	103	251	1.73e-05	78	28	45	5	6
unique_264	38	141	144	ENSP00000475084	814	924	1549	2.53e-11	112	33	70	9	90
unique_264	16	129	144	ENSP00000475084	828	932	1549	4.91e-06	122	32	65	25	90
unique_264	67	144	144	ENSP00000475084	810	883	1549	0.001	78	20	54	4	90
unique_271	159	360	765	ENSP00000478255	408	610	1281	6.04e-15	213	66	126	21	29
unique_271	160	378	765	ENSP00000478255	1052	1271	1281	9.56e-13	234	66	139	29	29
unique_277	5	624	666	ENSP00000324173	30	644	655	0.0	623	400	212	11	93
unique_284	339	725	793	ENSP00000443192	109	512	568	1.59e-88	411	160	220	31	49
unique_327	283	369	777	ENSP00000389814	14	96	245	4.39e-04	89	29	52	8	11
unique_338	265	349	895	ENSP00000389814	40	135	245	0.009	96	31	54	11	9
unique_344	1310	1354	1486	ENSP00000358490	273	318	352	0.009	50	21	20	9	3
unique_349	441	603	693	ENSP00000492290	263	440	533	3.59e-05	181	39	121	21	24
unique_349	441	603	693	ENSP00000489707	263	440	533	3.59e-05	181	39	121	21	24
unique_349	526	631	693	ENSP00000363702	329	444	531	3.87e-04	116	29	77	10	15
unique_350	225	339	3185	ENSP00000353421	253	353	996	3.59e-04	116	32	68	16	4
unique_352	313	562	856	ENSP00000365840	126	346	485	8.80e-06	256	66	149	41	29
unique_355	1	267	270	ENSP00000484113	2	268	273	4.12e-104	267	137	130	0	99
unique_355	1	267	270	ENSP00000425035	2	268	273	4.12e-104	267	137	130	0	99
unique_355	1	267	270	ENSP00000426433	2	268	273	4.12e-104	267	137	130	0	99
unique_442	264	508	583	ENSP00000482760	200	448	970	2.58e-06	280	57	157	66	42
unique_442	264	422	583	ENSP00000506143	148	301	795	1.10e-05	178	44	91	43	27
unique_442	264	422	583	ENSP00000483552	148	301	795	1.10e-05	178	44	91	43	27
unique_449	287	346	436	ENSP00000411770	53	112	286	1.79e-05	60	22	38	0	14
unique_458	37	303	513	ENSP00000341325	1036	1282	1352	3.25e-11	276	63	175	38	52
unique_458	35	270	513	ENSP00000351995	528	750	886	1.23e-10	249	53	157	39	46
unique_458	33	274	513	ENSP00000358991	211	440	634	1.48e-10	253	61	158	34	47
unique_458	34	263	513	ENSP00000275493	712	917	1211	3.05e-10	244	52	140	52	45
unique_458	145	318	513	ENSP00000288135	775	936	977	5.97e-08	185	48	103	34	34
unique_458	29	265	513	ENSP00000383977	776	1000	1082	1.15e-07	254	55	153	46	46
unique_458	29	265	513	ENSP00000369375	819	1043	1125	1.57e-07	254	55	153	46	46
unique_458	28	255	513	ENSP00000363702	197	417	531	3.28e-07	255	57	137	61	44
unique_458	7	266	513	ENSP00000303830	993	1242	1383	1.36e-06	277	57	176	44	51
unique_458	38	254	513	ENSP00000492290	238	440	533	1.94e-05	239	54	127	58	42
unique_458	38	254	513	ENSP00000489707	238	440	533	1.94e-05	239	54	127	58	42
unique_459	40	334	469	ENSP00000299608	39	345	455	9.78e-23	324	83	195	46	82
unique_459	364	454	469	ENSP00000299608	38	128	455	2.03e-11	93	30	59	4	82
unique_506	219	640	758	ENSP00000364163	712	1089	2004	9.38e-11	437	112	251	74	61
unique_506	214	637	758	ENSP00000364163	410	755	2004	5.66e-07	437	101	232	104	61
unique_506	218	658	758	ENSP00000364163	337	731	2004	7.61e-07	468	114	254	100	61
unique_506	197	636	758	ENSP00000364163	548	966	2004	1.31e-06	472	116	271	85	61
unique_506	199	320	758	ENSP00000379438	63	181	674	8.92e-04	127	37	77	13	16
unique_506	533	658	758	ENSP00000367064	366	479	3624	0.004	128	36	76	16	17
unique_532	473	628	672	ENSP00000303830	1149	1300	1383	1.56e-04	166	44	98	24	23
unique_545	92	182	4007	ENSP00000423517	735	820	821	5.75e-04	95	30	52	13	2
unique_545	92	182	4007	ENSP00000414544	735	820	821	5.75e-04	95	30	52	13	2
unique_564	182	404	923	ENSP00000365840	102	311	485	1.41e-25	228	70	135	23	24
unique_567	31	291	407	ENSP00000351995	529	791	886	2.87e-08	281	60	183	38	64
unique_567	10	300	407	ENSP00000275493	695	967	1211	2.86e-07	298	65	201	32	71
unique_567	33	237	407	ENSP00000341325	1037	1242	1352	1.11e-05	212	45	154	13	50
unique_567	33	296	407	ENSP00000303830	1027	1292	1383	1.51e-05	285	55	190	40	65
unique_567	119	260	407	ENSP00000369375	935	1067	1125	1.38e-04	150	40	85	25	35
unique_567	112	260	407	ENSP00000383977	885	1024	1082	1.57e-04	157	41	91	25	37
unique_567	25	201	407	ENSP00000492290	230	409	533	3.60e-04	194	45	118	31	43
unique_567	25	201	407	ENSP00000489707	230	409	533	3.60e-04	194	45	118	31	43
unique_567	131	295	407	ENSP00000288135	775	925	977	4.46e-04	167	37	112	18	41
unique_567	34	199	407	ENSP00000358991	217	390	634	0.004	178	47	115	16	41
unique_568	142	354	559	ENSP00000364163	1580	1786	2004	2.21e-04	216	68	136	12	43
unique_568	116	255	559	ENSP00000364163	1668	1791	2004	6.19e-04	140	49	75	16	43
unique_598	203	1372	2159	ENSP00000364163	102	1161	2004	1.26e-77	1216	358	656	202	60
unique_598	358	1294	2159	ENSP00000364163	35	1000	2004	5.79e-62	1058	290	555	213	60
unique_598	1182	1501	2159	ENSP00000364163	29	349	2004	1.23e-19	354	104	183	67	60
unique_598	312	646	2159	ENSP00000367064	137	468	3624	1.80e-25	359	114	194	51	57
unique_598	1212	1501	2159	ENSP00000367064	125	426	3624	6.01e-23	312	101	179	32	57
unique_598	670	992	2159	ENSP00000367064	153	463	3624	1.19e-22	338	106	190	42	57
unique_598	921	1336	2159	ENSP00000367064	142	497	3624	1.16e-20	436	128	208	100	57
unique_598	908	1242	2159	ENSP00000367064	170	487	3624	5.30e-19	353	110	190	53	57
unique_598	492	768	2159	ENSP00000367064	141	464	3624	9.54e-19	338	104	159	75	57
unique_598	263	595	2159	ENSP00000367064	131	462	3624	5.47e-18	358	113	194	51	57
unique_598	263	471	2159	ENSP00000367064	262	464	3624	2.27e-15	218	73	121	24	57
unique_598	554	942	2159	ENSP00000367064	124	463	3624	2.29e-15	413	116	200	97	57
unique_598	447	575	2159	ENSP00000379438	67	189	674	1.42e-23	133	66	53	14	52
unique_598	744	912	2159	ENSP00000379438	67	256	674	8.72e-23	194	75	90	29	52
unique_598	1411	1506	2159	ENSP00000379438	83	181	674	7.67e-21	99	49	47	3	52
unique_598	274	383	2159	ENSP00000379438	67	178	674	2.13e-20	114	55	53	6	52
unique_598	492	624	2159	ENSP00000379438	68	195	674	1.23e-18	136	60	65	11	52
unique_598	371	520	2159	ENSP00000379438	39	181	674	1.40e-18	152	60	81	11	52
unique_598	851	991	2159	ENSP00000379438	48	174	674	6.05e-14	144	55	69	20	52
unique_598	188	296	2159	ENSP00000379438	65	174	674	1.11e-12	115	47	57	11	52
unique_598	962	1079	2159	ENSP00000379438	60	175	674	2.01e-11	120	45	69	6	52
unique_598	1229	1481	2159	ENSP00000379438	68	371	674	1.50e-10	313	82	162	69	52
unique_598	1160	1251	2159	ENSP00000379438	82	175	674	8.94e-10	97	36	53	8	52
unique_598	1282	1381	2159	ENSP00000308117	252	346	758	1.74e-06	109	33	53	23	37
unique_598	503	595	2159	ENSP00000308117	252	341	758	3.85e-06	99	39	45	15	37
unique_598	713	806	2159	ENSP00000308117	250	340	758	1.05e-04	98	37	50	11	37
unique_598	207	363	2159	ENSP00000308117	225	361	758	1.31e-04	160	47	87	26	37
unique_598	278	383	2159	ENSP00000308117	244	345	758	7.94e-04	108	35	65	8	37
unique_598	1374	1517	2159	ENSP00000308117	221	361	758	0.001	157	51	77	29	37
unique_598	981	1086	2159	ENSP00000308117	252	349	758	0.002	114	37	53	24	37
unique_598	671	732	2159	ENSP00000308117	292	348	758	0.003	62	22	35	5	37
unique_598	743	857	2159	ENSP00000308117	244	351	758	0.004	124	40	59	25	37
unique_598	1226	1321	2159	ENSP00000360764	108	194	274	6.48e-06	99	34	50	15	23
unique_598	532	626	2159	ENSP00000360764	110	194	274	2.17e-05	98	37	45	16	23
unique_598	921	1001	2159	ENSP00000360764	112	177	274	0.002	81	29	37	15	23
unique_598	1411	1465	2159	ENSP00000360764	123	176	274	0.002	58	24	27	7	23
unique_598	242	303	2159	ENSP00000360764	122	174	274	0.004	63	24	28	11	23
unique_598	290	346	2159	ENSP00000360764	123	176	274	0.004	59	24	28	7	23
unique_598	463	520	2159	ENSP00000360764	123	176	274	0.005	61	24	27	10	23
unique_598	1226	1321	2159	ENSP00000307843	108	194	274	6.48e-06	99	34	50	15	23
unique_598	532	626	2159	ENSP00000307843	110	194	274	2.17e-05	98	37	45	16	23
unique_598	921	1001	2159	ENSP00000307843	112	177	274	0.002	81	29	37	15	23
unique_598	1411	1465	2159	ENSP00000307843	123	176	274	0.002	58	24	27	7	23
unique_598	242	303	2159	ENSP00000307843	122	174	274	0.004	63	24	28	11	23
unique_598	290	346	2159	ENSP00000307843	123	176	274	0.004	59	24	28	7	23
unique_598	463	520	2159	ENSP00000307843	123	176	274	0.005	61	24	27	10	23
unique_598	461	523	2159	ENSP00000371636	707	784	877	9.88e-05	78	29	34	15	15
unique_598	732	775	2159	ENSP00000371636	736	783	877	6.85e-04	48	23	21	4	15
unique_598	814	858	2159	ENSP00000371636	736	783	877	0.001	48	20	25	3	15
unique_598	1209	1300	2159	ENSP00000371636	729	813	877	0.001	96	29	52	15	15
unique_598	1464	1506	2159	ENSP00000371636	736	781	877	0.003	46	19	24	3	15
unique_598	560	606	2159	ENSP00000371636	736	783	877	0.004	48	21	26	1	15
unique_598	760	817	2159	ENSP00000407236	130	185	294	0.001	60	24	30	6	5
unique_598	1258	1300	2159	ENSP00000407236	143	184	294	0.003	45	19	21	5	5
unique_598	760	817	2159	ENSP00000397426	130	185	294	0.001	60	24	30	6	5
unique_598	1258	1300	2159	ENSP00000397426	143	184	294	0.003	45	19	21	5	5
unique_598	760	817	2159	ENSP00000394193	130	185	294	0.001	60	24	30	6	5
unique_598	1258	1300	2159	ENSP00000394193	143	184	294	0.003	45	19	21	5	5
unique_654	30	204	324	ENSP00000440049	69	273	421	0.001	219	59	102	58	54
unique_657	713	960	983	ENSP00000275493	715	964	1211	8.88e-18	256	65	177	14	25
unique_657	704	964	983	ENSP00000383977	775	1049	1082	1.01e-17	290	70	176	44	27
unique_657	704	964	983	ENSP00000369375	818	1092	1125	1.27e-17	290	70	176	44	27
unique_657	716	855	983	ENSP00000358991	218	363	634	1.39e-13	150	43	93	14	14
unique_657	716	975	983	ENSP00000341325	1039	1303	1352	2.59e-12	271	57	197	17	26
unique_657	699	965	983	ENSP00000303830	1012	1291	1383	9.87e-12	285	70	192	23	27
unique_657	712	964	983	ENSP00000492290	236	521	533	5.09e-11	301	77	161	63	26
unique_657	712	964	983	ENSP00000489707	236	521	533	5.09e-11	301	77	161	63	26
unique_657	704	965	983	ENSP00000351995	521	795	886	3.65e-10	281	58	198	25	27
unique_657	705	903	983	ENSP00000363702	198	417	531	2.01e-08	236	58	125	53	20
unique_657	811	965	983	ENSP00000288135	772	925	977	1.43e-07	159	37	113	9	27
unique_657	685	796	983	ENSP00000288135	558	682	977	8.36e-04	129	40	68	21	27
unique_664	7	122	547	ENSP00000412227	29	148	574	2.15e-08	120	31	85	4	21
unique_665	159	297	366	ENSP00000383977	883	1011	1082	2.94e-08	142	46	80	16	38
unique_665	159	297	366	ENSP00000369375	926	1054	1125	3.85e-08	142	46	80	16	38
unique_665	39	311	366	ENSP00000303830	1027	1267	1383	1.52e-07	283	65	166	52	75
unique_665	182	274	366	ENSP00000492290	339	440	533	1.24e-06	107	34	54	19	25
unique_665	182	274	366	ENSP00000489707	339	440	533	1.24e-06	107	34	54	19	25
unique_665	177	329	366	ENSP00000351995	643	810	886	1.68e-05	181	39	101	41	42
unique_665	181	281	366	ENSP00000275493	821	915	1211	1.86e-05	107	27	62	18	28
unique_665	181	306	366	ENSP00000288135	776	895	977	2.95e-05	130	35	81	14	34
unique_665	174	276	366	ENSP00000363702	302	417	531	2.23e-04	120	32	67	21	28
unique_665	150	246	366	ENSP00000358991	291	398	634	8.75e-04	108	26	71	11	27
unique_665	181	283	366	ENSP00000341325	1143	1241	1352	0.002	112	31	59	22	28
unique_687	686	922	975	ENSP00000402576	274	500	1186	4.24e-05	242	55	167	20	24
unique_697	1281	1362	1584	ENSP00000358490	269	340	352	1.45e-06	82	31	41	10	5
unique_716	59	135	266	ENSP00000423517	729	819	821	1.04e-06	91	32	45	14	38
unique_716	76	158	266	ENSP00000423517	712	788	821	2.68e-04	83	22	55	6	38
unique_716	59	135	266	ENSP00000414544	729	819	821	1.04e-06	91	32	45	14	38
unique_716	76	158	266	ENSP00000414544	712	788	821	2.68e-04	83	22	55	6	38
unique_722	764	850	1130	ENSP00000358490	270	350	352	3.69e-04	87	27	54	6	8
unique_799	28	136	594	ENSP00000411767	537	638	1065	0.001	109	25	77	7	18
unique_820	71	158	359	ENSP00000361682	609	695	811	0.002	89	31	55	3	25
unique_868	341	434	1157	ENSP00000364163	1700	1791	2004	1.90e-06	94	35	57	2	29
unique_868	267	598	1157	ENSP00000364163	1501	1824	2004	0.004	362	96	198	68	29
unique_872	421	479	2030	ENSP00000411767	12	74	1065	7.02e-05	65	20	37	8	3
unique_880	353	549	612	ENSP00000478255	393	610	1281	4.45e-08	229	58	128	43	61
unique_880	111	289	612	ENSP00000478255	418	592	1281	9.53e-07	189	48	117	24	61
unique_880	111	289	612	ENSP00000478255	1061	1237	1281	6.89e-06	198	49	109	40	61
unique_880	360	548	612	ENSP00000478255	1042	1247	1281	1.30e-04	219	53	123	43	61
unique_886	969	1096	1387	ENSP00000369375	829	971	1125	4.11e-09	146	44	81	21	9
unique_886	969	1096	1387	ENSP00000383977	786	928	1082	5.76e-09	146	44	81	21	9
unique_886	1209	1290	1387	ENSP00000303830	1170	1254	1383	4.64e-04	86	25	56	5	6
unique_896	326	427	511	ENSP00000364163	1183	1285	2004	5.10e-10	111	40	54	17	47
unique_896	216	346	511	ENSP00000364163	1180	1284	2004	8.61e-06	141	42	53	46	47
unique_896	186	240	511	ENSP00000364163	1226	1285	2004	2.19e-04	62	24	29	9	47
unique_914	354	513	824	ENSP00000324173	250	403	655	1.48e-05	160	37	117	6	54
unique_914	498	617	824	ENSP00000324173	503	625	655	0.001	128	33	82	13	54
unique_914	57	234	824	ENSP00000324173	29	198	655	0.004	186	43	119	24	54
unique_923	135	245	575	ENSP00000381008	8190	8307	14508	0.007	121	34	74	13	19
unique_928	505	586	621	ENSP00000299608	45	125	455	7.66e-12	85	32	46	7	32
unique_928	108	222	621	ENSP00000299608	45	159	455	3.62e-05	118	34	78	6	32
unique_932	1316	1445	3014	ENSP00000423517	708	813	821	2.35e-04	130	35	71	24	4
unique_932	1316	1445	3014	ENSP00000414544	708	813	821	2.35e-04	130	35	71	24	4
unique_932	1560	1652	3014	ENSP00000360039	354	450	660	0.008	97	25	68	4	3
unique_937	3081	3197	3401	ENSP00000360170	92	198	461	0.003	121	36	67	18	3
unique_1002	414	592	877	ENSP00000353421	204	390	996	0.009	206	57	103	46	20
unique_1025	194	222	1416	ENSP00000411767	411	440	1065	1.72e-04	30	19	10	1	2
unique_1053	201	304	310	ENSP00000364163	1716	1819	2004	2.58e-09	104	38	66	0	46
unique_1053	167	304	310	ENSP00000364163	1646	1786	2004	3.26e-07	144	45	90	9	46
unique_1053	215	310	310	ENSP00000364163	1583	1692	2004	0.001	110	32	64	14	46
unique_1068	766	936	1063	ENSP00000506143	137	301	795	1.17e-05	188	43	105	40	16
unique_1068	766	936	1063	ENSP00000483552	137	301	795	1.17e-05	188	43	105	40	16
unique_1068	766	1014	1063	ENSP00000482760	189	436	970	2.17e-05	267	67	163	37	23
unique_1114	119	196	272	ENSP00000353421	240	344	996	7.83e-04	105	30	48	27	29
unique_1114	122	204	272	ENSP00000453302	692	775	825	0.005	92	29	46	17	31
unique_1124	372	452	1765	ENSP00000275493	835	909	1211	0.002	82	27	47	8	5
unique_1124	423	510	1765	ENSP00000303830	1202	1280	1383	0.005	90	26	51	13	5
unique_1189	236	501	517	ENSP00000478255	408	663	1281	1.11e-11	279	76	167	36	51
unique_1189	237	446	517	ENSP00000478255	1052	1251	1281	6.68e-10	219	59	132	28	51
unique_1200	106	706	727	ENSP00000324173	28	639	655	0.0	618	321	274	23	83
unique_1217	586	677	745	ENSP00000303830	1140	1230	1383	0.006	100	29	54	17	12
unique_1222	137	212	1100	ENSP00000358490	270	351	352	0.004	87	29	42	16	7
unique_1247	474	551	798	ENSP00000254301	30	101	251	0.001	83	38	29	16	11
unique_1247	503	558	798	ENSP00000254301	42	98	251	0.007	58	29	26	3	11
unique_1279	89	132	821	ENSP00000411767	411	454	1065	0.004	45	18	25	2	10
unique_1279	159	192	821	ENSP00000411767	409	440	1065	0.005	34	16	16	2	10
unique_1396	420	472	551	ENSP00000296585	477	535	1182	0.009	59	17	36	6	10
unique_1433	309	497	534	ENSP00000303830	1106	1287	1383	2.09e-09	199	49	123	27	35
unique_1433	338	501	534	ENSP00000369375	942	1093	1125	1.05e-04	173	45	98	30	31
unique_1433	338	501	534	ENSP00000383977	899	1050	1082	1.14e-04	173	45	98	30	31
unique_1433	343	429	534	ENSP00000288135	775	865	977	3.75e-04	100	28	50	22	16
unique_1437	126	281	282	ENSP00000225698	106	280	283	1.52e-04	178	46	107	25	55
unique_1447	177	339	395	ENSP00000462597	19	197	302	8.76e-08	182	47	113	22	41
unique_1488	1	645	817	ENSP00000324173	29	606	655	1.46e-61	657	181	385	91	79
unique_1492	29	61	70	ENSP00000357138	102	134	287	0.008	33	13	20	0	47
unique_1492	29	61	70	ENSP00000357147	102	134	299	0.008	33	13	20	0	47
unique_1498	143	289	313	ENSP00000353421	204	332	996	0.002	148	41	87	20	47
unique_1500	56	128	381	ENSP00000401020	431	505	552	0.001	79	27	42	10	19
unique_1500	56	128	381	ENSP00000402685	431	505	552	0.001	79	27	42	10	19
unique_1518	213	277	455	ENSP00000361682	205	267	811	0.004	65	21	42	2	14
unique_1553	291	408	1306	ENSP00000351995	633	744	886	0.006	118	26	86	6	9
unique_1584	209	601	808	ENSP00000318585	75	420	502	6.04e-07	413	89	237	87	49
unique_1588	208	252	359	ENSP00000382814	185	227	553	0.001	45	19	24	2	13
unique_1588	208	252	359	ENSP00000499694	185	227	541	0.001	45	19	24	2	13
unique_1588	208	252	359	ENSP00000301679	185	227	541	0.001	45	19	24	2	13
unique_1617	155	323	716	ENSP00000364163	446	598	2004	4.44e-11	171	50	101	20	65
unique_1617	155	603	716	ENSP00000364163	243	631	2004	2.86e-09	460	110	268	82	65
unique_1617	199	331	716	ENSP00000364163	905	1021	2004	2.42e-07	134	40	76	18	65
unique_1617	148	591	716	ENSP00000364163	28	468	2004	3.37e-07	490	123	272	95	65
unique_1617	140	323	716	ENSP00000364163	310	484	2004	2.60e-05	192	54	113	25	65
unique_1617	172	234	716	ENSP00000364163	1031	1091	2004	0.006	67	24	33	10	65
unique_1617	108	320	716	ENSP00000367064	272	476	3624	7.77e-09	220	68	130	22	30
unique_1617	121	323	716	ENSP00000367064	247	441	3624	2.00e-05	215	61	122	32	30
unique_1617	150	272	716	ENSP00000379438	63	182	674	6.50e-04	128	37	78	13	17
unique_1624	132	312	461	ENSP00000364163	1634	1810	2004	2.60e-12	182	60	116	6	53
unique_1624	68	221	461	ENSP00000364163	1638	1787	2004	1.60e-09	154	46	104	4	53
unique_1631	303	473	565	ENSP00000364163	939	1095	2004	2.34e-04	172	43	113	16	32
unique_1631	379	483	565	ENSP00000364163	394	487	2004	3.90e-04	110	38	51	21	32
unique_1631	315	466	565	ENSP00000308117	205	349	758	2.65e-04	158	41	98	19	27
unique_1631	303	411	565	ENSP00000379438	68	174	674	0.008	126	38	52	36	19
unique_1662	66	312	762	ENSP00000351995	529	792	886	7.84e-22	267	74	170	23	32
unique_1662	69	312	762	ENSP00000341325	1038	1294	1352	2.47e-16	259	64	178	17	32
unique_1662	64	263	762	ENSP00000275493	712	916	1211	6.88e-15	207	57	141	9	26
unique_1662	65	310	762	ENSP00000369375	825	1088	1125	7.52e-14	268	63	179	26	32
unique_1662	65	310	762	ENSP00000383977	782	1045	1082	9.91e-14	268	63	179	26	32
unique_1662	70	318	762	ENSP00000303830	1029	1300	1383	2.16e-12	279	67	175	37	33
unique_1662	70	255	762	ENSP00000492290	240	440	533	2.65e-09	212	54	121	37	24
unique_1662	70	255	762	ENSP00000489707	240	440	533	2.65e-09	212	54	121	37	24
unique_1662	167	312	762	ENSP00000288135	772	922	977	8.06e-09	152	46	99	7	19
unique_1662	65	268	762	ENSP00000363702	204	430	531	2.64e-08	235	57	139	39	27
unique_1662	70	258	762	ENSP00000358991	218	420	634	3.62e-08	209	55	128	26	25
unique_1681	521	622	774	ENSP00000492323	165	269	836	5.05e-04	113	30	64	19	13
unique_1689	445	591	800	ENSP00000351995	512	671	886	1.10e-04	162	39	106	17	18
unique_1710	164	380	793	ENSP00000478255	1052	1269	1281	1.99e-10	229	62	144	23	29
unique_1710	149	365	793	ENSP00000478255	396	611	1281	2.51e-08	233	63	137	33	29
unique_1727	158	251	674	ENSP00000379438	83	170	674	1.04e-14	95	40	47	8	33
unique_1727	215	377	674	ENSP00000379438	61	194	674	6.56e-11	163	59	75	29	33
unique_1727	138	392	674	ENSP00000364163	399	616	2004	1.36e-13	263	84	126	53	44
unique_1727	133	251	674	ENSP00000364163	515	615	2004	8.03e-06	119	40	61	18	44
unique_1727	104	364	674	ENSP00000364163	113	359	2004	2.04e-05	300	78	130	92	44
unique_1727	194	402	674	ENSP00000364163	906	1089	2004	3.61e-05	221	66	106	49	44
unique_1727	161	310	674	ENSP00000308117	217	351	758	1.50e-13	154	55	76	23	30
unique_1727	281	364	674	ENSP00000308117	242	316	758	2.19e-06	87	34	38	15	30
unique_1727	267	358	674	ENSP00000308117	267	350	758	6.13e-06	95	35	46	14	30
unique_1727	139	343	674	ENSP00000367064	273	458	3624	8.10e-10	213	64	114	35	31
unique_1727	138	315	674	ENSP00000367064	139	309	3624	2.11e-09	191	60	98	33	31
unique_1727	241	311	674	ENSP00000371636	715	783	877	2.11e-05	73	26	41	6	29
unique_1727	275	370	674	ENSP00000371636	693	793	877	2.66e-05	106	34	57	15	29
unique_1727	175	221	674	ENSP00000371636	737	783	877	0.007	47	15	32	0	29
unique_1727	219	259	674	ENSP00000371636	737	776	877	0.007	41	14	26	1	29
unique_1727	158	220	674	ENSP00000360764	123	177	274	0.001	63	21	34	8	20
unique_1727	267	336	674	ENSP00000360764	137	200	274	0.002	70	24	40	6	20
unique_1727	158	220	674	ENSP00000307843	123	177	274	0.001	63	21	34	8	20
unique_1727	267	336	674	ENSP00000307843	137	200	274	0.002	70	24	40	6	20
unique_1727	158	221	674	ENSP00000397426	130	185	294	0.003	64	20	36	8	9
unique_1727	158	221	674	ENSP00000394193	130	185	294	0.003	64	20	36	8	9
unique_1727	158	221	674	ENSP00000407236	130	185	294	0.003	64	20	36	8	9
unique_1731	3197	3332	3593	ENSP00000478255	1033	1173	1281	1.09e-11	142	41	94	7	10
unique_1731	3197	3326	3593	ENSP00000478255	390	522	1281	1.38e-08	133	38	92	3	10
unique_1731	3446	3578	3593	ENSP00000478255	491	623	1281	5.66e-08	135	39	92	4	10
unique_1731	3483	3586	3593	ENSP00000478255	1175	1277	1281	3.23e-07	105	36	66	3	10
unique_1731	1932	2006	3593	ENSP00000478255	470	545	1281	2.89e-05	76	27	48	1	10
unique_1731	1931	2006	3593	ENSP00000478255	1112	1190	1281	6.43e-05	79	25	51	3	10
unique_1743	823	890	1430	ENSP00000275493	820	885	1211	0.002	68	20	46	2	5
unique_1743	820	864	1430	ENSP00000288135	772	814	977	0.004	46	18	24	4	3
unique_1755	89	155	172	ENSP00000254850	173	226	288	4.02e-05	67	23	31	13	39
unique_1756	488	587	1716	ENSP00000443909	175	273	467	0.006	104	30	65	9	6
unique_1765	724	792	3914	ENSP00000423517	731	808	821	8.11e-05	78	27	42	9	2
unique_1765	721	785	3914	ENSP00000423517	746	819	821	3.03e-04	74	25	40	9	2
unique_1765	732	792	3914	ENSP00000423517	723	790	821	5.71e-04	68	24	37	7	2
unique_1765	724	792	3914	ENSP00000414544	731	808	821	8.11e-05	78	27	42	9	2
unique_1765	721	785	3914	ENSP00000414544	746	819	821	3.03e-04	74	25	40	9	2
unique_1765	732	792	3914	ENSP00000414544	723	790	821	5.71e-04	68	24	37	7	2
unique_1773	312	434	1255	ENSP00000381008	3639	3761	14508	0.007	123	26	97	0	10
unique_1776	221	351	797	ENSP00000185942	198	320	710	0.009	137	40	77	20	16
unique_1811	23	119	592	ENSP00000261892	736	849	1100	6.98e-04	118	41	52	25	16
unique_1848	31	245	342	ENSP00000369375	822	1054	1125	2.42e-22	234	68	146	20	63
unique_1848	31	245	342	ENSP00000383977	779	1011	1082	2.75e-22	234	68	146	20	63
unique_1848	39	272	342	ENSP00000275493	718	958	1211	6.88e-17	248	65	162	21	68
unique_1848	39	246	342	ENSP00000341325	1039	1255	1352	4.78e-15	221	56	148	17	61
unique_1848	39	223	342	ENSP00000303830	1029	1229	1383	2.57e-14	203	52	131	20	54
unique_1848	35	245	342	ENSP00000351995	529	756	886	4.87e-14	231	57	151	23	62
unique_1848	39	223	342	ENSP00000492290	240	440	533	4.73e-10	213	55	118	40	54
unique_1848	39	223	342	ENSP00000489707	240	440	533	4.73e-10	213	55	118	40	54
unique_1848	33	161	342	ENSP00000288135	589	726	977	2.61e-09	141	43	83	15	58
unique_1848	138	230	342	ENSP00000288135	772	870	977	4.22e-08	99	30	63	6	58
unique_1848	32	226	342	ENSP00000358991	211	420	634	5.56e-09	214	51	140	23	57
unique_1848	30	263	342	ENSP00000363702	200	455	531	1.45e-08	269	70	151	48	68
unique_1850	1207	1408	1884	ENSP00000478255	1052	1259	1281	3.95e-11	221	57	132	32	12
unique_1850	1188	1386	1884	ENSP00000478255	387	593	1281	5.83e-10	217	60	129	28	12
unique_1866	1426	1474	1618	ENSP00000389814	64	118	245	0.002	55	23	26	6	3
unique_1866	1384	1457	1618	ENSP00000411770	12	90	286	0.010	79	23	51	5	5
unique_1926	1388	1664	1671	ENSP00000341325	1060	1307	1352	4.16e-20	281	77	167	37	17
unique_1926	1388	1652	1671	ENSP00000369375	850	1092	1125	2.14e-19	286	85	137	64	16
unique_1926	1388	1652	1671	ENSP00000383977	807	1049	1082	2.34e-19	286	85	137	64	16
unique_1926	1390	1642	1671	ENSP00000275493	742	961	1211	6.94e-17	258	62	153	43	15
unique_1926	1388	1655	1671	ENSP00000351995	553	800	886	7.39e-17	282	72	162	48	16
unique_1926	1375	1650	1671	ENSP00000303830	1039	1291	1383	3.44e-16	287	74	168	45	17
unique_1926	1369	1621	1671	ENSP00000358991	195	463	634	9.26e-14	296	75	151	70	15
unique_1926	1465	1665	1671	ENSP00000288135	772	940	977	1.03e-13	204	52	114	38	17
unique_1926	1372	1454	1671	ENSP00000288135	602	686	977	8.79e-04	86	29	53	4	17
unique_1926	1389	1593	1671	ENSP00000492290	257	445	533	6.69e-13	230	64	100	66	12
unique_1926	1389	1593	1671	ENSP00000489707	257	445	533	6.69e-13	230	64	100	66	12
unique_1926	1390	1591	1671	ENSP00000363702	227	419	531	1.39e-10	226	65	104	57	12
unique_1938	2698	2753	5381	ENSP00000423517	742	802	821	0.001	61	22	34	5	1
unique_1938	2698	2764	5381	ENSP00000423517	733	805	821	0.002	73	25	42	6	1
unique_1938	2698	2753	5381	ENSP00000414544	742	802	821	0.001	61	22	34	5	1
unique_1938	2698	2764	5381	ENSP00000414544	733	805	821	0.002	73	25	42	6	1
unique_1944	996	1139	1371	ENSP00000358991	217	363	634	1.40e-11	149	42	100	7	11
unique_1944	991	1196	1371	ENSP00000363702	203	426	531	2.00e-08	242	63	125	54	15
unique_1944	991	1190	1371	ENSP00000492290	234	443	533	8.62e-08	225	61	124	40	15
unique_1944	991	1190	1371	ENSP00000489707	234	443	533	8.62e-08	225	61	124	40	15
unique_1944	997	1139	1371	ENSP00000341325	1039	1182	1352	5.48e-06	152	42	93	17	10
unique_1944	1099	1187	1371	ENSP00000303830	1142	1229	1383	6.62e-06	89	24	64	1	6
unique_1944	1098	1188	1371	ENSP00000288135	774	863	977	2.32e-05	93	27	61	5	7
unique_1944	1040	1188	1371	ENSP00000369375	872	1032	1125	2.57e-05	175	45	90	40	11
unique_1944	1040	1188	1371	ENSP00000383977	829	989	1082	2.75e-05	175	45	90	40	11
unique_1944	997	1187	1371	ENSP00000351995	533	733	886	1.25e-04	209	48	135	26	14
unique_1944	991	1142	1371	ENSP00000275493	712	863	1211	1.48e-04	157	35	112	10	11
unique_1961	211	1037	1037	ENSP00000349581	86	758	759	2.37e-86	837	228	435	174	80
unique_1961	211	1037	1037	ENSP00000264205	95	767	768	2.53e-86	837	228	435	174	80
unique_1961	589	1037	1037	ENSP00000502021	344	750	751	5.49e-57	458	142	256	60	56
unique_1961	215	346	1037	ENSP00000502021	59	157	751	1.29e-08	132	37	62	33	56
unique_1961	589	1037	1037	ENSP00000420389	344	750	751	5.49e-57	458	142	256	60	56
unique_1961	215	346	1037	ENSP00000420389	59	157	751	1.29e-08	132	37	62	33	56
unique_1961	589	1037	1037	ENSP00000420542	344	750	751	5.49e-57	458	142	256	60	56
unique_1961	215	346	1037	ENSP00000420542	59	157	751	1.29e-08	132	37	62	33	56
unique_1974	193	296	454	ENSP00000364163	1668	1771	2004	0.001	106	39	63	4	24
unique_1974	188	244	454	ENSP00000364163	1763	1819	2004	0.006	57	21	36	0	24
unique_1985	388	562	793	ENSP00000358991	212	364	634	5.83e-09	184	54	90	40	22
unique_1985	394	670	793	ENSP00000341325	1039	1310	1352	1.64e-08	304	68	177	59	35
unique_1985	394	615	793	ENSP00000369375	830	1031	1125	7.09e-07	232	53	139	40	28
unique_1985	394	659	793	ENSP00000383977	787	1049	1082	8.28e-07	293	63	173	57	34
unique_1985	392	700	793	ENSP00000492290	238	500	533	2.53e-05	326	71	175	80	39
unique_1985	392	700	793	ENSP00000489707	238	500	533	2.53e-05	326	71	175	80	39
unique_1985	392	628	793	ENSP00000351995	531	747	886	4.34e-05	242	53	159	30	30
unique_1985	388	709	793	ENSP00000275493	712	995	1211	7.61e-05	331	78	197	56	41
unique_1985	494	651	793	ENSP00000303830	1123	1266	1383	5.17e-04	162	39	101	22	20
unique_1985	511	615	793	ENSP00000288135	774	862	977	6.89e-04	105	25	64	16	13
unique_1985	508	615	793	ENSP00000363702	303	416	531	0.002	123	35	64	24	14
unique_2032	150	191	708	ENSP00000317714	108	147	298	0.004	42	17	23	2	6
unique_2032	150	191	708	ENSP00000378447	106	145	296	0.005	42	17	23	2	6
unique_2044	311	398	7897	ENSP00000423517	702	805	821	1.32e-04	104	31	57	16	1
unique_2044	311	398	7897	ENSP00000414544	702	805	821	1.32e-04	104	31	57	16	1
unique_2044	261	478	7897	ENSP00000353421	204	391	996	0.002	226	55	125	46	3
unique_2087	68	210	301	ENSP00000379438	68	208	674	4.43e-13	147	50	87	10	66
unique_2087	24	170	301	ENSP00000379438	65	203	674	2.32e-10	152	50	84	18	66
unique_2087	12	127	301	ENSP00000379438	97	203	674	7.02e-09	119	42	62	15	66
unique_2087	5	134	301	ENSP00000364163	498	620	2004	2.93e-12	133	42	78	13	58
unique_2087	13	179	301	ENSP00000364163	432	584	2004	8.19e-09	169	53	98	18	58
unique_2087	17	134	301	ENSP00000364163	352	468	2004	1.04e-08	126	42	67	17	58
unique_2087	32	134	301	ENSP00000364163	906	999	2004	6.98e-07	104	33	60	11	58
unique_2087	9	134	301	ENSP00000364163	268	386	2004	4.35e-06	131	37	77	17	58
unique_2087	13	179	301	ENSP00000364163	194	350	2004	1.58e-05	172	48	104	20	58
unique_2087	9	178	301	ENSP00000367064	301	464	3624	3.73e-11	171	51	112	8	59
unique_2087	13	186	301	ENSP00000367064	263	430	3624	2.29e-10	183	62	97	24	59
unique_2087	16	184	301	ENSP00000367064	209	390	3624	8.21e-09	188	57	106	25	59
unique_2087	68	139	301	ENSP00000360764	111	173	274	1.42e-07	72	27	36	9	24
unique_2087	68	139	301	ENSP00000307843	111	173	274	1.42e-07	72	27	36	9	24
unique_2155	1506	1688	1975	ENSP00000275493	712	905	1211	0.006	204	43	130	31	9
unique_2161	312	418	1972	ENSP00000254301	5	110	251	6.75e-05	109	30	74	5	6
unique_2161	358	426	1972	ENSP00000254301	37	97	251	0.004	69	23	38	8	6
unique_2169	328	367	441	ENSP00000299608	45	85	455	3.62e-06	41	20	20	1	9
unique_2230	1228	1276	3269	ENSP00000358991	310	361	634	0.004	55	22	24	9	1
unique_2230	1231	1282	3269	ENSP00000303830	1138	1186	1383	0.006	52	17	32	3	2
unique_2232	2136	2253	3156	ENSP00000353421	227	349	996	0.001	128	37	76	15	4
unique_2244	172	248	8641	ENSP00000423517	738	816	821	0.001	80	31	45	4	1
unique_2244	172	248	8641	ENSP00000414544	738	816	821	0.001	80	31	45	4	1
unique_2274	7	46	102	ENSP00000411767	411	450	1065	2.36e-04	41	17	22	2	39
unique_2275	108	158	918	ENSP00000411767	405	460	1065	0.005	57	23	27	7	6
unique_2308	81	109	364	ENSP00000411767	412	440	1065	3.72e-04	29	15	14	0	8
unique_2311	311	420	1291	ENSP00000275493	772	867	1211	4.34e-07	110	31	65	14	9
unique_2311	310	454	1291	ENSP00000303830	1083	1223	1383	3.05e-05	146	36	104	6	11
unique_2311	311	410	1291	ENSP00000369375	883	984	1125	1.61e-04	107	30	65	12	8
unique_2311	311	410	1291	ENSP00000383977	840	941	1082	1.86e-04	107	30	65	12	8
unique_2311	386	450	1291	ENSP00000492290	358	413	533	0.001	65	18	38	9	5
unique_2311	386	450	1291	ENSP00000489707	358	413	533	0.001	65	18	38	9	5
unique_2311	372	410	1291	ENSP00000351995	645	683	886	0.002	39	13	26	0	3
unique_2313	210	460	598	ENSP00000358991	211	420	634	4.95e-05	255	63	143	49	42
unique_2313	353	464	598	ENSP00000288135	775	870	977	0.006	114	31	63	20	19
unique_2325	286	588	642	ENSP00000318585	81	409	502	1.09e-13	347	84	201	62	47
unique_2341	502	651	1744	ENSP00000369375	819	985	1125	3.52e-06	170	47	100	23	9
unique_2341	502	651	1744	ENSP00000383977	776	942	1082	5.11e-06	170	47	100	23	9
unique_2341	488	651	1744	ENSP00000275493	697	858	1211	2.94e-05	171	41	114	16	9
unique_2341	504	654	1744	ENSP00000358991	209	364	634	8.46e-05	158	39	110	9	9
unique_2341	502	764	1744	ENSP00000351995	522	819	886	2.70e-04	301	68	192	41	15
unique_2341	1220	1314	1744	ENSP00000288135	835	922	977	5.32e-04	101	28	54	19	5
unique_2341	502	651	1744	ENSP00000363702	198	354	531	0.001	170	46	91	33	9
unique_2341	1213	1260	1744	ENSP00000492290	400	459	533	0.003	61	25	22	14	3
unique_2341	1213	1260	1744	ENSP00000489707	400	459	533	0.003	61	25	22	14	3
unique_2374	194	379	3194	ENSP00000358991	218	420	634	3.35e-13	206	59	124	23	6
unique_2374	180	397	3194	ENSP00000275493	705	932	1211	9.38e-12	233	62	151	20	7
unique_2374	181	394	3194	ENSP00000369375	818	1050	1125	4.29e-11	245	66	136	43	7
unique_2374	181	394	3194	ENSP00000383977	775	1007	1082	8.19e-11	245	66	136	43	7
unique_2374	194	376	3194	ENSP00000492290	240	440	533	1.01e-08	217	57	110	50	6
unique_2374	194	376	3194	ENSP00000489707	240	440	533	1.01e-08	217	57	110	50	6
unique_2374	194	393	3194	ENSP00000303830	1029	1247	1383	1.09e-08	223	56	140	27	6
unique_2374	194	384	3194	ENSP00000341325	1039	1240	1352	2.71e-08	206	54	133	19	6
unique_2374	298	397	3194	ENSP00000288135	783	884	977	3.56e-05	105	33	64	8	3
unique_2380	1	82	270	ENSP00000423517	719	804	821	1.29e-04	86	26	56	4	30
unique_2380	1	82	270	ENSP00000414544	719	804	821	1.29e-04	86	26	56	4	30
unique_2405	120	264	478	ENSP00000288135	775	921	977	1.38e-13	150	47	95	8	30
unique_2405	14	208	478	ENSP00000351995	535	734	886	3.50e-12	205	46	144	15	41
unique_2405	1	265	478	ENSP00000303830	1021	1288	1383	2.06e-11	280	65	188	27	55
unique_2405	114	216	478	ENSP00000275493	814	917	1211	2.09e-10	106	32	69	5	22
unique_2405	58	264	478	ENSP00000383977	829	1046	1082	2.22e-09	225	51	149	25	43
unique_2405	41	259	478	ENSP00000341325	1061	1284	1352	2.23e-09	236	58	149	29	46
unique_2405	58	264	478	ENSP00000369375	872	1089	1125	2.40e-09	225	51	149	25	43
unique_2405	53	162	478	ENSP00000358991	254	363	634	6.39e-07	118	36	66	16	23
unique_2405	82	208	478	ENSP00000492290	304	441	533	8.22e-07	146	37	82	27	27
unique_2405	82	208	478	ENSP00000489707	304	441	533	8.22e-07	146	37	82	27	27
unique_2407	2	195	296	ENSP00000383977	782	990	1082	5.75e-13	215	58	130	27	66
unique_2407	2	195	296	ENSP00000369375	825	1033	1125	5.85e-13	215	58	130	27	66
unique_2407	9	195	296	ENSP00000341325	1039	1233	1352	1.80e-12	200	54	128	18	63
unique_2407	7	207	296	ENSP00000351995	531	748	886	1.03e-11	219	53	147	19	68
unique_2407	6	241	296	ENSP00000363702	206	463	531	1.76e-11	275	76	143	56	80
unique_2407	1	212	296	ENSP00000303830	1021	1248	1383	2.82e-11	230	55	155	20	72
unique_2407	2	194	296	ENSP00000275493	711	908	1211	3.72e-11	206	51	134	21	65
unique_2407	1	209	296	ENSP00000492290	232	455	533	1.53e-10	236	68	129	39	71
unique_2407	1	209	296	ENSP00000489707	232	455	533	1.53e-10	236	68	129	39	71
unique_2407	8	197	296	ENSP00000358991	217	421	634	1.72e-10	206	53	136	17	64
unique_2407	72	214	296	ENSP00000288135	739	884	977	1.34e-09	150	39	100	11	48
unique_2410	1	254	282	ENSP00000303830	1021	1287	1383	1.50e-17	269	59	193	17	90
unique_2410	9	249	282	ENSP00000341325	1039	1284	1352	3.40e-15	251	61	175	15	85
unique_2410	7	203	282	ENSP00000351995	531	741	886	6.77e-15	212	48	148	16	70
unique_2410	9	195	282	ENSP00000358991	218	416	634	7.66e-14	199	52	135	12	66
unique_2410	6	232	282	ENSP00000275493	715	943	1211	2.69e-13	233	45	178	10	80
unique_2410	7	254	282	ENSP00000369375	828	1089	1125	1.00e-12	264	56	190	18	88
unique_2410	7	254	282	ENSP00000383977	785	1046	1082	1.20e-12	264	56	190	18	88
unique_2410	9	197	282	ENSP00000492290	240	441	533	3.75e-11	212	51	128	33	67
unique_2410	9	197	282	ENSP00000489707	240	441	533	3.75e-11	212	51	128	33	67
unique_2410	6	211	282	ENSP00000363702	206	431	531	3.58e-08	237	60	135	42	73
unique_2410	111	278	282	ENSP00000288135	775	950	977	3.83e-07	179	41	124	14	60
unique_2440	354	473	1076	ENSP00000308117	235	343	758	6.38e-15	123	45	61	17	46
unique_2440	304	426	1076	ENSP00000308117	232	346	758	6.71e-12	126	41	71	14	46
unique_2440	290	390	1076	ENSP00000308117	256	351	758	8.03e-11	103	44	50	9	46
unique_2440	850	963	1076	ENSP00000308117	242	352	758	7.06e-10	117	41	67	9	46
unique_2440	749	802	1076	ENSP00000308117	305	350	758	1.45e-04	54	23	23	8	46
unique_2440	933	1057	1076	ENSP00000308117	242	345	758	6.86e-04	126	36	67	23	46
unique_2440	782	875	1076	ENSP00000308117	289	347	758	0.002	95	25	33	37	46
unique_2440	756	996	1076	ENSP00000364163	432	654	2004	6.19e-13	249	77	138	34	50
unique_2440	265	488	1076	ENSP00000364163	484	686	2004	4.59e-12	233	73	121	39	50
unique_2440	756	950	1076	ENSP00000364163	314	503	2004	1.57e-06	208	60	117	31	50
unique_2440	309	502	1076	ENSP00000364163	314	497	2004	3.48e-06	200	55	123	22	50
unique_2440	289	438	1076	ENSP00000364163	340	480	2004	2.48e-05	159	48	84	27	50
unique_2440	855	1054	1076	ENSP00000364163	135	348	2004	1.16e-04	238	59	117	62	50
unique_2440	330	472	1076	ENSP00000364163	951	1080	2004	2.51e-04	149	44	80	25	50
unique_2440	859	949	1076	ENSP00000364163	988	1076	2004	5.01e-04	96	32	52	12	50
unique_2440	290	421	1076	ENSP00000364163	715	836	2004	0.001	138	41	75	22	50
unique_2440	854	950	1076	ENSP00000364163	907	996	2004	0.002	101	31	55	15	50
unique_2440	333	422	1076	ENSP00000364163	143	227	2004	0.003	96	33	46	17	50
unique_2440	271	472	1076	ENSP00000364163	593	798	2004	0.004	230	55	123	52	50
unique_2440	863	962	1076	ENSP00000379438	83	182	674	1.80e-11	107	45	48	14	47
unique_2440	265	380	1076	ENSP00000379438	68	174	674	1.10e-10	124	45	54	25	47
unique_2440	778	911	1076	ENSP00000379438	74	175	674	2.46e-10	136	41	59	36	47
unique_2440	333	422	1076	ENSP00000379438	83	175	674	4.55e-10	96	37	50	9	47
unique_2440	374	472	1076	ENSP00000379438	83	175	674	7.36e-09	102	39	51	12	47
unique_2440	754	808	1076	ENSP00000379438	96	145	674	3.19e-05	55	25	25	5	47
unique_2440	903	1048	1076	ENSP00000379438	82	169	674	6.08e-04	146	39	49	58	47
unique_2440	311	482	1076	ENSP00000367064	265	435	3624	1.73e-10	184	58	101	25	41
unique_2440	841	954	1076	ENSP00000367064	175	297	3624	0.001	126	38	73	15	41
unique_2440	756	1023	1076	ENSP00000367064	170	403	3624	0.001	277	70	155	52	41
unique_2440	350	472	1076	ENSP00000367064	170	341	3624	0.002	179	49	67	63	41
unique_2440	333	391	1076	ENSP00000397426	130	185	294	2.31e-08	60	26	29	5	15
unique_2440	904	961	1076	ENSP00000397426	130	183	294	5.82e-05	58	22	32	4	15
unique_2440	374	433	1076	ENSP00000397426	130	185	294	2.71e-04	61	22	33	6	15
unique_2440	333	391	1076	ENSP00000394193	130	185	294	2.31e-08	60	26	29	5	15
unique_2440	904	961	1076	ENSP00000394193	130	183	294	5.82e-05	58	22	32	4	15
unique_2440	374	433	1076	ENSP00000394193	130	185	294	2.71e-04	61	22	33	6	15
unique_2440	333	391	1076	ENSP00000407236	130	185	294	2.35e-08	60	26	29	5	15
unique_2440	904	961	1076	ENSP00000407236	130	183	294	5.92e-05	58	22	32	4	15
unique_2440	374	433	1076	ENSP00000407236	130	185	294	2.68e-04	61	22	33	6	15
unique_2440	314	390	1076	ENSP00000360764	101	177	274	3.53e-07	82	31	41	10	13
unique_2440	374	426	1076	ENSP00000360764	123	172	274	8.48e-04	54	19	30	5	13
unique_2440	778	803	1076	ENSP00000360764	152	177	274	0.008	26	15	11	0	13
unique_2440	314	390	1076	ENSP00000307843	101	177	274	3.53e-07	82	31	41	10	13
unique_2440	374	426	1076	ENSP00000307843	123	172	274	8.48e-04	54	19	30	5	13
unique_2440	778	803	1076	ENSP00000307843	152	177	274	0.008	26	15	11	0	13
unique_2440	291	391	1076	ENSP00000371636	710	783	877	7.51e-05	106	34	35	37	13
unique_2440	389	433	1076	ENSP00000371636	737	783	877	0.010	48	20	24	4	13
unique_2441	282	514	607	ENSP00000363702	203	425	531	0.001	253	58	145	50	38
unique_2475	82	191	1489	ENSP00000358490	253	350	352	0.006	110	32	66	12	7
unique_2490	273	367	2965	ENSP00000423517	728	814	821	1.73e-04	95	27	60	8	3
unique_2490	273	367	2965	ENSP00000414544	728	814	821	1.73e-04	95	27	60	8	3
unique_2506	182	286	591	ENSP00000365840	138	239	485	5.47e-05	105	26	76	3	18
unique_2514	764	886	2519	ENSP00000423517	725	820	821	1.94e-04	126	38	55	33	5
unique_2514	764	886	2519	ENSP00000414544	725	820	821	1.94e-04	126	38	55	33	5
unique_2538	30	84	177	ENSP00000475084	588	644	1549	0.005	58	22	32	4	31
unique_2541	8	300	1405	ENSP00000341325	1038	1332	1352	8.07e-20	306	81	201	24	21
unique_2541	1	245	1405	ENSP00000303830	1021	1282	1383	5.80e-16	269	72	166	31	17
unique_2541	8	217	1405	ENSP00000275493	717	931	1211	1.48e-15	217	60	148	9	15
unique_2541	5	216	1405	ENSP00000351995	529	756	886	2.49e-14	231	56	153	22	15
unique_2541	8	243	1405	ENSP00000369375	829	1082	1125	1.26e-13	264	71	155	38	17
unique_2541	8	243	1405	ENSP00000383977	786	1039	1082	1.38e-13	264	71	155	38	17
unique_2541	1	194	1405	ENSP00000492290	232	440	533	2.24e-11	222	61	120	41	14
unique_2541	1	194	1405	ENSP00000489707	232	440	533	2.24e-11	222	61	120	41	14
unique_2541	106	249	1405	ENSP00000288135	772	920	977	8.61e-10	153	43	97	13	10
unique_2541	9	197	1405	ENSP00000358991	218	420	634	1.30e-09	213	57	122	34	13
unique_2541	1	195	1405	ENSP00000363702	201	417	531	2.60e-08	224	51	137	36	14
unique_2557	191	224	817	ENSP00000411767	411	445	1065	0.003	35	16	18	1	8
unique_2557	113	143	817	ENSP00000411767	411	440	1065	0.008	31	16	14	1	8
unique_2561	523	562	1198	ENSP00000411767	411	450	1065	0.008	40	14	26	0	3
unique_2569	301	412	544	ENSP00000433334	317	430	909	3.80e-04	116	33	77	6	21
unique_2569	301	412	544	ENSP00000435266	270	383	839	3.95e-04	116	33	77	6	21
unique_2569	301	412	544	ENSP00000436543	371	484	934	4.45e-04	116	33	77	6	21
unique_2570	147	199	221	ENSP00000475084	828	880	1549	0.002	53	17	36	0	24
unique_2585	468	872	1113	ENSP00000478255	147	491	1281	1.48e-30	409	113	228	68	48
unique_2585	977	1100	1113	ENSP00000478255	502	623	1281	1.18e-28	125	62	59	4	48
unique_2585	974	1103	1113	ENSP00000478255	1144	1271	1281	4.52e-27	130	61	67	2	48
unique_2585	790	872	1113	ENSP00000478255	1052	1134	1281	5.87e-20	83	43	40	0	48
unique_2585	468	655	1113	ENSP00000478255	788	994	1281	9.30e-06	210	52	133	25	48
unique_2602	110	193	1497	ENSP00000383977	785	871	1082	1.35e-04	87	29	55	3	6
unique_2602	110	193	1497	ENSP00000369375	828	914	1125	1.53e-04	87	29	55	3	6
unique_2644	969	1139	1381	ENSP00000364163	1653	1820	2004	1.13e-06	171	54	114	3	26
unique_2644	1032	1220	1381	ENSP00000364163	1586	1778	2004	3.45e-05	200	54	128	18	26
unique_2644	867	1107	1381	ENSP00000364163	1619	1823	2004	8.65e-05	243	67	136	40	26
unique_2657	370	805	1559	ENSP00000495751	44	493	600	6.03e-80	460	150	276	34	28
unique_2657	370	805	1559	ENSP00000495900	44	493	600	6.03e-80	460	150	276	34	28
unique_2657	370	805	1559	ENSP00000496348	44	493	600	6.03e-80	460	150	276	34	28
unique_2657	370	821	1559	ENSP00000270349	60	545	621	8.94e-80	494	163	281	50	29
unique_2688	1071	1202	2662	ENSP00000360170	88	221	461	2.49e-04	134	30	102	2	5
unique_2695	1043	1216	1433	ENSP00000364163	1631	1790	2004	4.16e-12	174	65	95	14	20
unique_2695	1110	1328	1433	ENSP00000364163	1619	1819	2004	1.18e-07	223	68	129	26	20
unique_2695	1347	1384	1433	ENSP00000383744	1468	1499	2040	3.82e-05	38	18	14	6	4
unique_2695	1343	1399	1433	ENSP00000383744	1011	1061	2040	2.56e-04	57	18	33	6	4
unique_2695	1343	1399	1433	ENSP00000383744	561	611	2040	3.41e-04	57	18	33	6	4
unique_2695	1343	1384	1433	ENSP00000383744	111	146	2040	0.004	42	15	21	6	4
unique_2718	205	332	1742	ENSP00000369375	837	987	1125	2.20e-08	151	36	92	23	7
unique_2718	205	332	1742	ENSP00000383977	794	944	1082	3.71e-08	151	36	92	23	7
unique_2718	210	334	1742	ENSP00000275493	740	862	1211	2.67e-07	128	34	86	8	7
unique_2718	221	334	1742	ENSP00000341325	1069	1184	1352	6.06e-06	116	28	86	2	7
unique_2718	213	332	1742	ENSP00000358991	237	363	634	1.56e-04	127	35	85	7	7
unique_2718	224	334	1742	ENSP00000303830	1064	1184	1383	1.85e-04	121	31	80	10	6
unique_2718	214	334	1742	ENSP00000351995	553	688	886	2.08e-04	136	30	91	15	7
unique_2726	58	256	2020	ENSP00000358991	204	421	634	6.83e-28	219	77	121	21	10
unique_2726	70	335	2020	ENSP00000303830	1029	1296	1383	5.64e-17	294	77	163	54	13
unique_2726	69	330	2020	ENSP00000341325	1038	1298	1352	5.60e-14	277	71	175	31	13
unique_2726	39	324	2020	ENSP00000275493	695	968	1211	7.65e-14	297	68	195	34	14
unique_2726	66	254	2020	ENSP00000369375	826	1033	1125	1.13e-13	213	60	124	29	9
unique_2726	66	254	2020	ENSP00000383977	783	990	1082	1.91e-13	213	60	124	29	9
unique_2726	70	254	2020	ENSP00000351995	533	735	886	1.54e-12	210	61	117	32	9
unique_2726	70	252	2020	ENSP00000492290	240	440	533	4.91e-12	203	56	125	22	9
unique_2726	70	252	2020	ENSP00000489707	240	440	533	4.91e-12	203	56	125	22	9
unique_2726	69	254	2020	ENSP00000363702	208	418	531	3.08e-11	213	55	129	29	9
unique_2726	159	340	2020	ENSP00000288135	771	940	977	9.16e-09	184	48	120	16	9
unique_2767	519	567	1880	ENSP00000254301	32	78	251	0.004	49	21	26	2	3
unique_2771	375	550	558	ENSP00000288135	773	928	977	8.11e-06	186	44	102	40	32
unique_2771	372	481	558	ENSP00000275493	815	928	1211	1.06e-04	117	33	74	10	20
unique_2771	236	460	558	ENSP00000492290	225	440	533	2.87e-04	244	61	136	47	40
unique_2771	236	460	558	ENSP00000489707	225	440	533	2.87e-04	244	61	136	47	40
unique_2772	320	495	503	ENSP00000288135	773	928	977	1.10e-05	186	44	102	40	35
unique_2772	317	426	503	ENSP00000275493	815	928	1211	3.27e-04	117	33	74	10	22
unique_2772	295	405	503	ENSP00000492290	317	440	533	0.001	128	33	74	21	22
unique_2772	295	405	503	ENSP00000489707	317	440	533	0.001	128	33	74	21	22
unique_2809	104	269	323	ENSP00000351995	641	791	886	3.75e-07	168	41	108	19	51
unique_2809	110	273	323	ENSP00000288135	775	925	977	4.02e-06	166	44	105	17	51
unique_2809	14	240	323	ENSP00000275493	718	939	1211	4.53e-06	236	59	154	23	70
unique_2809	12	213	323	ENSP00000341325	1037	1240	1352	1.57e-04	212	50	144	18	63
unique_2809	92	153	323	ENSP00000383977	883	944	1082	2.47e-04	65	22	37	6	19
unique_2809	92	153	323	ENSP00000369375	926	987	1125	2.51e-04	65	22	37	6	19
unique_2809	7	216	323	ENSP00000303830	1022	1241	1383	6.27e-04	233	49	148	36	65
unique_2810	678	977	2568	ENSP00000185942	302	593	710	7.10e-07	308	73	211	24	18
unique_2810	564	1020	2568	ENSP00000185942	63	492	710	4.25e-06	470	93	324	53	18
unique_2810	678	977	2568	ENSP00000351554	317	608	725	7.40e-07	308	73	211	24	17
unique_2810	577	1020	2568	ENSP00000351554	91	507	725	8.01e-06	457	92	312	53	17
unique_2813	121	516	530	ENSP00000449607	59	477	488	1.03e-06	431	90	294	47	75
unique_2828	750	928	934	ENSP00000288135	772	925	977	2.93e-17	179	56	98	25	26
unique_2828	585	645	934	ENSP00000288135	640	701	977	2.60e-05	62	23	38	1	26
unique_2828	749	932	934	ENSP00000383977	900	1054	1082	5.98e-17	187	55	97	35	25
unique_2828	581	628	934	ENSP00000383977	825	873	1082	6.92e-04	49	19	29	1	25
unique_2828	749	932	934	ENSP00000369375	943	1097	1125	7.59e-17	187	55	97	35	25
unique_2828	581	628	934	ENSP00000369375	868	916	1125	7.02e-04	49	19	29	1	25
unique_2828	722	934	934	ENSP00000341325	1111	1299	1352	2.35e-14	213	61	128	24	23
unique_2828	732	934	934	ENSP00000351995	623	801	886	3.26e-14	206	56	120	30	22
unique_2828	749	928	934	ENSP00000303830	1138	1291	1383	3.49e-14	180	52	102	26	19
unique_2828	737	924	934	ENSP00000275493	810	965	1211	2.93e-09	191	49	104	38	20
unique_2828	733	932	934	ENSP00000492290	317	526	533	3.95e-08	226	58	126	42	32
unique_2828	530	626	934	ENSP00000492290	233	321	533	3.46e-04	101	26	59	16	32
unique_2828	733	932	934	ENSP00000489707	317	526	533	3.95e-08	226	58	126	42	32
unique_2828	530	626	934	ENSP00000489707	233	321	533	3.46e-04	101	26	59	16	32
unique_2828	742	862	934	ENSP00000358991	310	421	634	5.17e-08	123	39	71	13	24
unique_2828	522	627	934	ENSP00000358991	201	301	634	5.44e-04	108	30	69	9	24
unique_2828	743	917	934	ENSP00000363702	297	491	531	7.52e-08	208	52	110	46	19
unique_2848	296	469	1542	ENSP00000383977	825	994	1082	4.81e-09	196	54	94	48	11
unique_2848	296	508	1542	ENSP00000369375	868	1073	1125	5.33e-09	235	61	123	51	14
unique_2848	300	479	1542	ENSP00000341325	1072	1245	1352	3.35e-08	191	55	108	28	12
unique_2848	302	411	1542	ENSP00000358991	254	364	634	6.45e-07	116	33	72	11	7
unique_2848	333	433	1542	ENSP00000363702	276	388	531	3.23e-06	119	39	56	24	7
unique_2848	365	473	1542	ENSP00000275493	820	916	1211	6.21e-06	113	35	58	20	7
unique_2848	332	465	1542	ENSP00000492290	305	440	533	8.35e-06	152	45	73	34	9
unique_2848	332	465	1542	ENSP00000489707	305	440	533	8.35e-06	152	45	73	34	9
unique_2848	364	525	1542	ENSP00000288135	774	922	977	1.90e-04	172	44	95	33	11
unique_2870	1466	1560	1598	ENSP00000358490	262	350	352	3.41e-07	101	33	50	18	12
unique_2870	1475	1571	1598	ENSP00000358490	250	350	352	4.66e-06	108	31	59	18	12
unique_2870	1510	1572	1598	ENSP00000358490	270	340	352	2.10e-05	74	25	35	14	12
unique_2870	1524	1580	1598	ENSP00000358490	273	340	352	2.27e-05	68	24	33	11	12
unique_2870	1535	1596	1598	ENSP00000358490	273	337	352	3.21e-05	69	24	34	11	12
unique_2870	1402	1527	1598	ENSP00000358490	234	350	352	0.002	126	31	86	9	12
unique_2870	1095	1223	1598	ENSP00000364163	1637	1739	2004	1.24e-05	131	39	62	30	8
unique_2870	1491	1596	1598	ENSP00000254301	17	123	251	0.004	109	33	71	5	7
unique_2876	667	1085	1230	ENSP00000494107	65	498	569	4.00e-89	450	195	208	47	34
unique_2889	1	517	525	ENSP00000478255	162	626	1281	2.67e-43	534	148	300	86	98
unique_2889	275	517	525	ENSP00000478255	1031	1271	1281	7.55e-41	247	85	152	10	98
unique_2917	1223	1297	2121	ENSP00000358490	282	344	352	0.006	75	27	36	12	4
unique_2923	2343	2472	2492	ENSP00000423517	700	815	821	2.12e-04	131	39	76	16	5
unique_2923	2343	2472	2492	ENSP00000414544	700	815	821	2.12e-04	131	39	76	16	5
unique_2942	166	369	975	ENSP00000478255	409	610	1281	3.30e-09	218	57	131	30	28
unique_2942	121	390	975	ENSP00000478255	1004	1267	1281	5.55e-08	295	81	158	56	28
unique_2978	750	981	1007	ENSP00000369375	829	1089	1125	1.37e-07	274	65	154	55	23
unique_2978	750	981	1007	ENSP00000383977	786	1046	1082	2.13e-07	274	65	154	55	23
unique_2978	819	960	1007	ENSP00000341325	1109	1251	1352	5.01e-06	155	46	84	25	14
unique_3005	126	267	1872	ENSP00000361682	613	764	811	7.19e-07	169	48	77	44	8
unique_3005	7	63	1872	ENSP00000254301	56	113	251	4.69e-04	59	24	32	3	3
unique_3041	746	801	2893	ENSP00000246551	34	86	94	0.010	56	22	31	3	2
unique_3046	87	164	240	ENSP00000353421	240	344	996	6.13e-04	105	30	48	27	33
unique_3046	90	172	240	ENSP00000453302	692	775	825	0.006	92	29	46	17	35
unique_3048	1424	1498	2396	ENSP00000358490	269	350	352	0.010	84	24	49	11	3
unique_3051	247	518	553	ENSP00000303830	1021	1280	1383	7.71e-05	286	72	174	40	49
unique_3051	388	518	553	ENSP00000288135	772	914	977	0.001	147	38	89	20	24
unique_3094	164	205	264	ENSP00000379438	296	336	674	0.010	42	17	24	1	16
unique_3099	4595	4697	4919	ENSP00000185942	276	382	710	0.005	112	29	69	14	2
unique_3099	4595	4697	4919	ENSP00000351554	291	397	725	0.005	112	29	69	14	2
unique_3100	682	872	993	ENSP00000275493	711	908	1211	2.01e-16	201	60	128	13	19
unique_3100	687	872	993	ENSP00000341325	1037	1232	1352	1.69e-13	200	58	124	18	19
unique_3100	678	872	993	ENSP00000369375	819	1032	1125	1.77e-13	214	51	144	19	20
unique_3100	678	872	993	ENSP00000383977	776	989	1082	1.83e-13	214	51	144	19	20
unique_3100	667	871	993	ENSP00000351995	513	733	886	1.22e-11	226	60	140	26	21
unique_3100	681	871	993	ENSP00000492290	232	440	533	3.01e-10	213	60	127	26	19
unique_3100	681	871	993	ENSP00000489707	232	440	533	3.01e-10	213	60	127	26	19
unique_3100	793	878	993	ENSP00000288135	779	870	977	1.31e-09	92	31	55	6	9
unique_3100	677	871	993	ENSP00000303830	1017	1229	1383	4.46e-09	215	51	142	22	20
unique_3100	689	874	993	ENSP00000358991	218	420	634	4.68e-09	205	54	130	21	19
unique_3100	675	852	993	ENSP00000363702	195	390	531	5.11e-06	209	49	116	44	18
unique_3129	42	288	566	ENSP00000275493	675	923	1211	5.95e-16	255	71	170	14	44
unique_3129	76	288	566	ENSP00000351995	524	749	886	1.98e-12	234	62	143	29	38
unique_3129	84	298	566	ENSP00000383977	786	1019	1082	2.50e-12	242	68	139	35	38
unique_3129	84	298	566	ENSP00000369375	829	1062	1125	2.53e-12	242	68	139	35	38
unique_3129	71	273	566	ENSP00000492290	226	440	533	8.00e-08	228	52	138	38	36
unique_3129	71	273	566	ENSP00000489707	226	440	533	8.00e-08	228	52	138	38	36
unique_3129	83	280	566	ENSP00000341325	1037	1239	1352	8.48e-08	212	59	130	23	35
unique_3129	76	293	566	ENSP00000303830	1020	1250	1383	5.21e-07	235	49	165	21	39
unique_3129	85	277	566	ENSP00000358991	218	421	634	3.13e-05	215	53	129	33	34
unique_3129	76	174	566	ENSP00000288135	586	686	977	0.005	103	30	67	6	17
unique_3154	718	897	1157	ENSP00000383977	855	1046	1082	8.68e-08	199	52	121	26	16
unique_3154	718	897	1157	ENSP00000369375	898	1089	1125	8.76e-08	199	52	121	26	16
unique_3154	720	898	1157	ENSP00000303830	1101	1288	1383	1.73e-07	197	48	122	27	15
unique_3154	751	852	1157	ENSP00000275493	820	923	1211	6.06e-06	109	31	66	12	9
unique_3154	720	844	1157	ENSP00000341325	1111	1239	1352	5.18e-05	132	36	86	10	11
unique_3154	764	838	1157	ENSP00000363702	329	417	531	7.24e-04	92	27	45	20	6
unique_3156	138	236	782	ENSP00000275493	814	915	1211	7.87e-05	104	30	67	7	13
unique_3156	93	244	782	ENSP00000341325	1086	1247	1352	5.03e-04	164	44	106	14	19
unique_3160	75	299	536	ENSP00000275493	712	940	1211	6.79e-16	239	64	151	24	42
unique_3160	81	327	536	ENSP00000369375	830	1089	1125	1.84e-15	267	73	167	27	46
unique_3160	81	327	536	ENSP00000383977	787	1046	1082	2.68e-15	267	73	167	27	46
unique_3160	79	297	536	ENSP00000351995	531	764	886	6.92e-14	240	64	149	27	41
unique_3160	54	328	536	ENSP00000303830	1004	1288	1383	3.76e-13	298	69	193	36	51
unique_3160	79	274	536	ENSP00000341325	1037	1239	1352	2.15e-12	207	58	134	15	37
unique_3160	71	265	536	ENSP00000492290	230	438	533	2.59e-12	224	61	119	44	36
unique_3160	71	265	536	ENSP00000489707	230	438	533	2.59e-12	224	61	119	44	36
unique_3160	181	320	536	ENSP00000288135	775	914	977	7.47e-09	149	43	88	18	26
unique_3160	73	247	536	ENSP00000363702	201	388	531	3.31e-08	202	56	105	41	33
unique_3160	80	288	536	ENSP00000358991	217	441	634	5.76e-07	230	55	149	26	39
unique_3182	153	225	827	ENSP00000296420	112	185	262	0.007	76	23	48	5	9
unique_3209	2280	2388	2576	ENSP00000423517	724	820	821	2.61e-05	109	30	67	12	8
unique_3209	2310	2400	2576	ENSP00000423517	729	820	821	4.76e-05	95	33	55	7	8
unique_3209	1089	1165	2576	ENSP00000423517	724	806	821	1.71e-04	85	29	46	10	8
unique_3209	1090	1161	2576	ENSP00000423517	747	820	821	8.51e-04	76	26	44	6	8
unique_3209	2306	2419	2576	ENSP00000423517	698	820	821	0.003	125	35	77	13	8
unique_3209	2280	2388	2576	ENSP00000414544	724	820	821	2.61e-05	109	30	67	12	8
unique_3209	2310	2400	2576	ENSP00000414544	729	820	821	4.76e-05	95	33	55	7	8
unique_3209	1089	1165	2576	ENSP00000414544	724	806	821	1.71e-04	85	29	46	10	8
unique_3209	1090	1161	2576	ENSP00000414544	747	820	821	8.51e-04	76	26	44	6	8
unique_3209	2306	2419	2576	ENSP00000414544	698	820	821	0.003	125	35	77	13	8
unique_3209	1126	1180	2576	ENSP00000353421	264	334	996	0.003	71	25	30	16	2
unique_3209	1108	1153	2576	ENSP00000343795	466	506	507	0.007	46	17	24	5	2
unique_3246	70	273	320	ENSP00000402576	367	565	1186	0.007	213	56	134	23	64
unique_3256	40	240	575	ENSP00000341325	1037	1240	1352	6.02e-08	209	50	146	13	35
unique_3256	36	246	575	ENSP00000275493	712	922	1211	7.50e-08	218	53	151	14	37
unique_3256	38	303	575	ENSP00000351995	529	798	886	2.86e-07	293	68	175	50	46
unique_3256	121	181	575	ENSP00000383977	887	944	1082	0.004	61	18	40	3	11
unique_3256	121	181	575	ENSP00000369375	930	987	1125	0.004	61	18	40	3	11
unique_3256	135	253	575	ENSP00000288135	772	884	977	0.005	120	29	83	8	21
unique_3259	2633	2885	3568	ENSP00000303830	1040	1294	1383	5.96e-10	280	71	157	52	7
unique_3259	2659	2899	3568	ENSP00000275493	756	977	1211	3.11e-08	255	61	147	47	7
unique_3259	2653	2829	3568	ENSP00000358991	247	418	634	5.41e-08	188	52	109	27	5
unique_3259	2726	2881	3568	ENSP00000383977	891	1049	1082	8.18e-08	169	48	98	23	4
unique_3259	2741	2884	3568	ENSP00000288135	777	926	977	8.75e-08	165	48	81	36	4
unique_3259	2726	2881	3568	ENSP00000369375	934	1092	1125	9.06e-08	169	48	98	23	4
unique_3259	2658	2878	3568	ENSP00000341325	1075	1289	1352	1.02e-07	236	61	139	36	6
unique_3259	2660	2823	3568	ENSP00000351995	571	728	886	1.32e-07	170	46	106	18	5
unique_3259	2728	2824	3568	ENSP00000492290	326	436	533	3.00e-06	115	34	59	22	3
unique_3259	2728	2824	3568	ENSP00000489707	326	436	533	3.00e-06	115	34	59	22	3
unique_3259	2740	2824	3568	ENSP00000363702	308	412	531	1.69e-04	115	32	43	40	2
unique_3287	1538	1731	2132	ENSP00000341325	1039	1239	1352	2.15e-14	207	64	124	19	9
unique_3287	1534	1732	2132	ENSP00000351995	529	742	886	4.61e-14	219	56	138	25	9
unique_3287	1538	1725	2132	ENSP00000275493	718	908	1211	2.36e-12	196	56	127	13	9
unique_3287	1537	1728	2132	ENSP00000358991	217	421	634	2.35e-11	214	56	127	31	9
unique_3287	1525	1794	2132	ENSP00000492290	227	510	533	9.48e-09	300	78	176	46	13
unique_3287	1525	1794	2132	ENSP00000489707	227	510	533	9.48e-09	300	78	176	46	13
unique_3287	1579	1722	2132	ENSP00000369375	872	1029	1125	6.57e-08	163	45	94	24	7
unique_3287	1579	1722	2132	ENSP00000383977	829	986	1082	9.13e-08	163	45	94	24	7
unique_3287	1533	1742	2132	ENSP00000363702	204	446	531	1.01e-07	255	66	132	57	10
unique_3287	79	178	2132	ENSP00000475084	822	918	1549	2.93e-06	100	28	69	3	5
unique_3287	1537	1722	2132	ENSP00000303830	1028	1227	1383	3.61e-05	206	46	134	26	9
unique_3287	1644	1787	2132	ENSP00000288135	782	924	977	1.19e-04	152	41	94	17	7
unique_3288	119	229	339	ENSP00000379438	77	185	674	9.43e-17	114	50	56	8	63
unique_3288	16	134	339	ENSP00000379438	64	177	674	1.53e-09	121	44	68	9	63
unique_3288	5	222	339	ENSP00000367064	137	386	3624	4.44e-13	272	76	120	76	64
unique_3288	26	221	339	ENSP00000367064	280	465	3624	9.00e-12	202	68	112	22	64
unique_3288	2	221	339	ENSP00000364163	308	508	2004	2.61e-11	232	68	121	43	78
unique_3288	26	220	339	ENSP00000364163	490	685	2004	4.99e-11	220	64	107	49	78
unique_3288	22	220	339	ENSP00000364163	778	1000	2004	2.14e-09	236	64	122	50	78
unique_3288	21	220	339	ENSP00000364163	166	387	2004	2.77e-07	239	68	115	56	78
unique_3288	22	238	339	ENSP00000364163	524	755	2004	5.97e-07	254	73	122	59	78
unique_3288	21	220	339	ENSP00000364163	561	761	2004	6.22e-06	222	57	122	43	78
unique_3288	33	174	339	ENSP00000364163	101	225	2004	6.33e-06	147	42	78	27	78
unique_3288	4	221	339	ENSP00000364163	728	925	2004	6.55e-06	231	62	123	46	78
unique_3288	27	265	339	ENSP00000364163	135	345	2004	2.27e-05	247	64	139	44	78
unique_3288	15	241	339	ENSP00000364163	30	252	2004	1.84e-04	238	62	150	26	78
unique_3288	102	229	339	ENSP00000308117	235	352	758	0.002	132	39	75	18	38
unique_3288	125	186	339	ENSP00000360764	123	179	274	0.003	64	24	31	9	18
unique_3288	125	186	339	ENSP00000307843	123	179	274	0.003	64	24	31	9	18
unique_3294	150	239	806	ENSP00000341325	1110	1184	1352	1.25e-05	90	26	49	15	11
unique_3294	181	240	806	ENSP00000288135	772	818	977	2.58e-04	60	19	28	13	7
unique_3322	316	426	6072	ENSP00000423517	723	818	821	1.25e-07	111	36	60	15	2
unique_3322	341	447	6072	ENSP00000423517	725	816	821	1.44e-04	110	37	52	21	2
unique_3322	316	426	6072	ENSP00000414544	723	818	821	1.25e-07	111	36	60	15	2
unique_3322	341	447	6072	ENSP00000414544	725	816	821	1.44e-04	110	37	52	21	2
unique_3322	332	447	6072	ENSP00000353421	199	341	996	4.77e-06	143	41	75	27	2
unique_3322	326	437	6072	ENSP00000353421	229	354	996	6.05e-06	127	39	72	16	2
unique_3336	122	601	618	ENSP00000443192	39	492	568	1.30e-53	509	137	288	84	78
unique_3363	2	249	385	ENSP00000303830	1065	1287	1383	6.62e-14	253	61	157	35	64
unique_3363	11	251	385	ENSP00000369375	872	1091	1125	1.67e-12	249	63	149	37	63
unique_3363	11	251	385	ENSP00000383977	829	1048	1082	1.86e-12	249	63	149	37	63
unique_3363	104	249	385	ENSP00000288135	775	921	977	8.31e-12	154	41	98	15	38
unique_3363	78	248	385	ENSP00000351995	612	790	886	1.24e-10	186	45	119	22	44
unique_3363	96	249	385	ENSP00000275493	812	965	1211	3.92e-10	158	38	112	8	40
unique_3363	2	244	385	ENSP00000341325	1073	1284	1352	8.62e-10	253	57	145	51	63
unique_3363	107	188	385	ENSP00000492290	340	440	533	3.11e-09	102	32	49	21	21
unique_3363	107	188	385	ENSP00000489707	340	440	533	3.11e-09	102	32	49	21	21
unique_3363	108	188	385	ENSP00000363702	311	416	531	1.92e-08	106	32	49	25	21
unique_3363	90	187	385	ENSP00000358991	309	416	634	3.44e-06	108	30	68	10	25
unique_3372	16	54	265	ENSP00000353421	95	133	996	0.006	39	16	23	0	15
unique_3402	572	732	782	ENSP00000478255	409	587	1281	9.28e-12	179	57	104	18	51
unique_3402	206	408	782	ENSP00000478255	408	587	1281	1.39e-06	219	53	111	55	51
unique_3402	678	732	782	ENSP00000478255	1176	1232	1281	2.70e-06	57	24	31	2	51
unique_3402	213	443	782	ENSP00000478255	1058	1275	1281	7.55e-06	257	61	131	65	51
unique_3414	60	167	176	ENSP00000475084	823	932	1549	4.58e-08	111	28	79	4	61
unique_3427	157	279	1063	ENSP00000358991	309	420	634	0.010	124	33	78	13	12
unique_3431	159	321	492	ENSP00000363702	268	445	531	2.81e-12	187	52	102	33	33
unique_3431	170	311	492	ENSP00000383977	855	1008	1082	3.50e-11	159	39	98	22	29
unique_3431	170	311	492	ENSP00000369375	898	1051	1125	4.43e-11	159	39	98	22	29
unique_3431	172	292	492	ENSP00000303830	1101	1229	1383	4.08e-09	137	37	76	24	25
unique_3431	172	308	492	ENSP00000351995	609	750	886	2.11e-08	146	37	96	13	28
unique_3431	170	299	492	ENSP00000275493	786	915	1211	2.11e-08	135	36	89	10	26
unique_3431	199	314	492	ENSP00000288135	771	885	977	2.63e-07	122	33	76	13	24
unique_3431	199	293	492	ENSP00000341325	1138	1232	1352	4.20e-07	101	30	59	12	19
unique_3431	172	316	492	ENSP00000358991	286	439	634	5.06e-07	160	45	94	21	29
unique_3431	169	288	492	ENSP00000492290	304	436	533	6.79e-07	139	39	75	25	24
unique_3431	169	288	492	ENSP00000489707	304	436	533	6.79e-07	139	39	75	25	24
unique_3432	112	259	347	ENSP00000379438	68	200	674	6.75e-15	151	52	78	21	64
unique_3432	38	161	347	ENSP00000379438	83	212	674	7.10e-10	140	52	62	26	64
unique_3432	55	222	347	ENSP00000367064	303	464	3624	1.87e-12	173	58	99	16	55
unique_3432	36	225	347	ENSP00000367064	154	345	3624	0.002	204	57	121	26	55
unique_3432	34	178	347	ENSP00000364163	495	620	2004	6.63e-10	148	42	81	25	57
unique_3432	36	223	347	ENSP00000364163	339	508	2004	4.80e-09	194	53	111	30	57
unique_3432	38	222	347	ENSP00000364163	180	387	2004	2.66e-07	230	66	97	67	57
unique_3432	76	178	347	ENSP00000364163	781	875	2004	4.05e-07	103	32	63	8	57
unique_3432	38	232	347	ENSP00000364163	51	241	2004	1.08e-06	205	51	130	24	57
unique_3432	76	223	347	ENSP00000364163	906	1041	2004	2.72e-06	151	40	93	18	57
unique_3432	120	178	347	ENSP00000364163	745	798	2004	6.24e-04	59	22	32	5	57
unique_3432	26	145	347	ENSP00000371636	697	839	877	1.31e-06	146	42	75	29	46
unique_3432	118	183	347	ENSP00000371636	699	778	877	1.27e-05	80	27	39	14	46
unique_3432	128	188	347	ENSP00000360764	123	179	274	1.99e-05	62	23	33	6	18
unique_3432	128	188	347	ENSP00000307843	123	179	274	1.99e-05	62	23	33	6	18
unique_3432	128	183	347	ENSP00000407236	130	180	294	2.33e-04	56	20	31	5	16
unique_3432	128	183	347	ENSP00000397426	130	180	294	2.33e-04	56	20	31	5	16
unique_3432	128	183	347	ENSP00000394193	130	180	294	2.33e-04	56	20	31	5	16
unique_3432	19	94	347	ENSP00000308117	275	343	758	0.003	76	24	45	7	22
unique_3433	77	291	400	ENSP00000383977	778	1010	1082	6.66e-11	236	55	157	24	54
unique_3433	77	291	400	ENSP00000369375	821	1053	1125	8.29e-11	236	55	157	24	54
unique_3433	82	332	400	ENSP00000492290	237	515	533	2.96e-10	289	71	170	48	63
unique_3433	82	332	400	ENSP00000489707	237	515	533	2.96e-10	289	71	170	48	63
unique_3433	83	278	400	ENSP00000341325	1037	1239	1352	2.40e-09	208	50	141	17	49
unique_3433	81	278	400	ENSP00000275493	714	915	1211	6.04e-09	213	51	136	26	50
unique_3433	82	336	400	ENSP00000303830	1026	1288	1383	8.59e-09	278	59	181	38	64
unique_3433	82	272	400	ENSP00000363702	206	417	531	2.42e-08	221	60	122	39	48
unique_3435	1900	1992	2014	ENSP00000303830	1202	1290	1383	4.98e-07	95	32	55	8	5
unique_3435	1898	1998	2014	ENSP00000288135	833	930	977	2.70e-06	104	30	65	9	5
unique_3435	1918	1989	2014	ENSP00000341325	1219	1289	1352	1.27e-04	73	25	45	3	4
unique_3435	1900	1998	2014	ENSP00000369375	1004	1098	1125	7.52e-04	100	29	65	6	5
unique_3435	1900	1998	2014	ENSP00000383977	961	1055	1082	0.001	100	29	65	6	5
unique_3437	30	241	404	ENSP00000275493	716	924	1211	3.40e-13	229	55	137	37	52
unique_3437	23	240	404	ENSP00000351995	524	749	886	1.30e-11	235	58	151	26	54
unique_3437	23	234	404	ENSP00000303830	1020	1239	1383	6.98e-11	236	60	136	40	52
unique_3437	12	237	404	ENSP00000341325	1015	1244	1352	1.69e-10	243	64	149	30	56
unique_3437	31	234	404	ENSP00000369375	829	1041	1125	1.21e-09	226	52	139	35	50
unique_3437	31	234	404	ENSP00000383977	786	998	1082	1.51e-09	226	52	139	35	50
unique_3437	32	181	404	ENSP00000358991	218	362	634	3.50e-05	165	43	87	35	37
unique_3437	135	234	404	ENSP00000288135	771	872	977	1.06e-04	105	26	71	8	25
unique_3437	13	281	404	ENSP00000492290	224	514	533	0.006	316	68	176	72	67
unique_3437	13	281	404	ENSP00000489707	224	514	533	0.006	316	68	176	72	67
unique_3449	150	221	3027	ENSP00000358991	268	346	634	0.001	83	30	38	15	2
unique_3466	1042	1163	1367	ENSP00000361682	641	766	811	7.49e-06	126	40	82	4	9
unique_3487	51	249	581	ENSP00000369375	825	1038	1125	5.87e-18	218	62	133	23	34
unique_3487	51	249	581	ENSP00000383977	782	995	1082	6.35e-18	218	62	133	23	34
unique_3487	54	249	581	ENSP00000341325	1037	1238	1352	8.15e-17	207	58	133	16	34
unique_3487	50	260	581	ENSP00000275493	712	925	1211	5.03e-15	220	56	149	15	36
unique_3487	48	249	581	ENSP00000363702	201	430	531	8.95e-13	240	64	128	48	35
unique_3487	54	240	581	ENSP00000492290	238	438	533	1.48e-12	217	59	112	46	32
unique_3487	54	240	581	ENSP00000489707	238	438	533	1.48e-12	217	59	112	46	32
unique_3487	45	240	581	ENSP00000351995	520	731	886	1.04e-10	218	53	137	28	34
unique_3487	54	244	581	ENSP00000303830	1027	1231	1383	1.88e-10	208	52	136	20	33
unique_3487	39	246	581	ENSP00000358991	205	421	634	1.05e-09	231	56	138	37	36
unique_3487	156	255	581	ENSP00000288135	775	875	977	7.11e-08	105	34	62	9	17
unique_3496	63	266	293	ENSP00000364163	1634	1840	2004	1.08e-09	220	72	119	29	71
unique_3496	153	208	293	ENSP00000364163	1633	1688	2004	0.001	56	21	35	0	71
unique_3496	60	152	293	ENSP00000364163	1731	1824	2004	0.002	95	33	59	3	71
unique_3521	46	106	150	ENSP00000408741	125	173	799	0.001	61	23	26	12	41
unique_3595	1407	1498	1516	ENSP00000299608	39	125	455	4.05e-12	92	36	51	5	36
unique_3595	990	1081	1516	ENSP00000299608	39	125	455	7.96e-11	92	34	53	5	36
unique_3595	1129	1220	1516	ENSP00000299608	39	125	455	7.96e-11	92	34	53	5	36
unique_3595	1268	1359	1516	ENSP00000299608	39	125	455	7.96e-11	92	34	53	5	36
unique_3595	851	942	1516	ENSP00000299608	38	125	455	7.11e-10	93	31	56	6	36
unique_3595	725	803	1516	ENSP00000299608	45	118	455	5.95e-09	81	30	42	9	36
unique_3596	218	512	609	ENSP00000482760	161	443	970	7.91e-12	322	79	177	66	48
unique_3596	219	512	609	ENSP00000506143	115	391	795	1.26e-11	324	85	162	77	48
unique_3596	219	512	609	ENSP00000483552	115	391	795	1.26e-11	324	85	162	77	48
unique_3614	68	326	542	ENSP00000303830	1027	1288	1383	3.03e-08	280	66	175	39	48
unique_3614	68	285	542	ENSP00000275493	716	927	1211	5.58e-08	224	58	148	18	40
unique_3614	123	289	542	ENSP00000383977	839	1012	1082	2.99e-05	185	49	107	29	31
unique_3614	123	289	542	ENSP00000369375	882	1055	1125	3.22e-05	185	49	107	29	31
unique_3614	68	272	542	ENSP00000341325	1037	1237	1352	3.65e-05	224	55	127	42	38
unique_3614	69	267	542	ENSP00000363702	208	417	531	0.003	224	54	131	39	37
unique_3623	861	1130	1241	ENSP00000482760	191	453	970	3.38e-12	304	71	158	75	22
unique_3623	835	1130	1241	ENSP00000506143	97	401	795	1.73e-09	340	78	183	79	24
unique_3623	835	1130	1241	ENSP00000483552	97	401	795	1.73e-09	340	78	183	79	24
unique_3625	72	242	571	ENSP00000449607	1	150	488	1.82e-05	172	43	106	23	30
unique_3661	131	286	493	ENSP00000341325	1139	1287	1352	7.45e-08	158	39	108	11	32
unique_3661	134	283	493	ENSP00000288135	775	916	977	9.31e-08	154	39	99	16	30
unique_3661	19	229	493	ENSP00000275493	711	915	1211	1.44e-06	228	59	129	40	43
unique_3661	15	283	493	ENSP00000369375	821	1084	1125	5.02e-06	293	69	171	53	55
unique_3661	15	283	493	ENSP00000383977	778	1041	1082	7.47e-06	293	69	171	53	55
unique_3661	99	220	493	ENSP00000492290	303	438	533	2.05e-05	137	32	89	16	25
unique_3661	99	220	493	ENSP00000489707	303	438	533	2.05e-05	137	32	89	16	25
unique_3661	146	220	493	ENSP00000363702	328	414	531	2.66e-05	87	27	48	12	15
unique_3661	138	283	493	ENSP00000303830	1146	1282	1383	4.21e-04	151	33	99	19	30
unique_3661	138	220	493	ENSP00000351995	650	731	886	0.001	83	21	61	1	17
unique_3662	369	599	1213	ENSP00000352071	169	370	1157	3.73e-15	233	69	131	33	21
unique_3662	370	594	1213	ENSP00000352071	837	1028	1157	2.71e-08	239	61	117	61	21
unique_3662	364	594	1213	ENSP00000352071	588	818	1157	6.16e-08	256	62	144	50	21
unique_3662	364	612	1213	ENSP00000352071	271	486	1157	1.96e-07	254	62	149	43	21
unique_3662	364	601	1213	ENSP00000352071	56	265	1157	2.36e-07	241	57	150	34	21
unique_3662	364	526	1213	ENSP00000352071	483	624	1157	6.47e-07	170	45	90	35	21
unique_3662	482	607	1213	ENSP00000352071	51	163	1157	9.88e-07	129	40	70	19	21
unique_3662	364	478	1213	ENSP00000352071	934	1037	1157	3.23e-06	115	36	68	11	21
unique_3662	996	1092	1213	ENSP00000321646	193	287	790	9.75e-07	100	31	61	8	13
unique_3662	645	710	1213	ENSP00000321646	207	275	790	2.66e-06	69	28	38	3	13
unique_3704	440	601	630	ENSP00000303830	1130	1280	1383	7.79e-05	172	41	100	31	26
unique_3704	461	545	630	ENSP00000363702	325	425	531	1.19e-04	101	29	56	16	13
unique_3704	464	537	630	ENSP00000492290	357	438	533	3.36e-04	82	21	53	8	12
unique_3704	464	537	630	ENSP00000489707	357	438	533	3.36e-04	82	21	53	8	12
unique_3704	411	507	630	ENSP00000358991	277	391	634	0.001	117	32	63	22	15
unique_3704	447	543	630	ENSP00000383977	899	999	1082	0.002	110	27	61	22	15
unique_3704	447	543	630	ENSP00000369375	942	1042	1125	0.002	110	27	61	22	15
unique_3704	449	540	630	ENSP00000288135	772	863	977	0.006	102	28	54	20	15
unique_3704	429	496	630	ENSP00000275493	795	864	1211	0.007	70	18	50	2	11
unique_3708	86	237	483	ENSP00000365840	219	354	485	3.42e-04	156	44	88	24	31
unique_3726	383	454	2495	ENSP00000423517	739	818	821	0.002	80	23	49	8	3
unique_3726	383	454	2495	ENSP00000414544	739	818	821	0.002	80	23	49	8	3
unique_3759	367	525	540	ENSP00000500794	143	296	313	4.63e-31	159	62	92	5	29
unique_3777	122	378	603	ENSP00000369375	817	1090	1125	4.99e-15	281	82	168	31	43
unique_3777	122	378	603	ENSP00000383977	774	1047	1082	6.05e-15	281	82	168	31	43
unique_3777	97	372	603	ENSP00000303830	986	1282	1383	3.01e-11	308	77	188	43	46
unique_3777	132	369	603	ENSP00000351995	531	805	886	1.19e-10	283	68	162	53	39
unique_3777	132	340	603	ENSP00000275493	716	931	1211	2.80e-10	225	58	142	25	35
unique_3777	132	324	603	ENSP00000341325	1037	1239	1352	1.19e-08	208	54	134	20	32
unique_3777	231	377	603	ENSP00000288135	775	921	977	7.37e-07	153	40	101	12	24
unique_3777	131	315	603	ENSP00000492290	237	438	533	4.82e-06	212	55	120	37	31
unique_3777	131	315	603	ENSP00000489707	237	438	533	4.82e-06	212	55	120	37	31
unique_3777	130	320	603	ENSP00000358991	214	420	634	2.31e-05	212	53	133	26	32
unique_3777	449	537	603	ENSP00000475084	802	892	1549	8.61e-05	91	26	63	2	15
unique_3777	134	400	603	ENSP00000363702	209	529	531	1.41e-04	331	76	181	74	44
unique_3810	1	55	160	ENSP00000311712	186	240	264	7.27e-04	55	17	38	0	34
unique_3829	1038	1289	1476	ENSP00000369375	826	1089	1125	3.85e-17	271	74	171	26	17
unique_3829	1038	1289	1476	ENSP00000383977	783	1046	1082	5.93e-17	271	74	171	26	17
unique_3829	1040	1245	1476	ENSP00000275493	716	923	1211	6.55e-16	215	59	140	16	14
unique_3829	1040	1232	1476	ENSP00000341325	1037	1233	1352	3.09e-13	204	54	132	18	13
unique_3829	1040	1290	1476	ENSP00000303830	1027	1288	1383	3.32e-13	269	64	180	25	17
unique_3829	1007	1266	1476	ENSP00000351995	489	782	886	3.51e-13	299	72	183	44	18
unique_3829	1144	1290	1476	ENSP00000288135	775	922	977	6.54e-12	158	50	87	21	10
unique_3829	1029	1246	1476	ENSP00000492290	227	454	533	1.79e-09	242	58	146	38	15
unique_3829	1029	1246	1476	ENSP00000489707	227	454	533	1.79e-09	242	58	146	38	15
unique_3829	1412	1474	1476	ENSP00000475084	824	885	1549	6.55e-06	63	26	36	1	4
unique_3829	1141	1246	1476	ENSP00000363702	304	433	531	1.41e-04	133	33	70	30	7
unique_3841	18	156	168	ENSP00000475084	756	918	1549	1.16e-09	164	45	93	26	83
unique_3846	153	347	662	ENSP00000412227	47	226	574	7.03e-05	201	44	130	27	29
unique_3878	14	133	205	ENSP00000275493	781	909	1211	2.98e-06	130	35	84	11	59
unique_3878	48	133	205	ENSP00000351995	644	735	886	6.85e-05	93	25	60	8	42
unique_3878	50	133	205	ENSP00000303830	1142	1231	1383	9.85e-05	91	27	56	8	41
unique_3878	59	132	205	ENSP00000363702	325	417	531	2.11e-04	93	27	47	19	36
unique_3878	50	169	205	ENSP00000369375	947	1090	1125	0.002	146	33	85	28	59
unique_3878	50	169	205	ENSP00000383977	904	1047	1082	0.002	146	33	85	28	59
unique_3878	62	126	205	ENSP00000492290	357	435	533	0.002	79	24	41	14	32
unique_3878	62	126	205	ENSP00000489707	357	435	533	0.002	79	24	41	14	32
unique_3883	141	221	281	ENSP00000361682	661	744	811	0.005	88	30	47	11	29
unique_3937	197	296	1373	ENSP00000358490	240	350	352	3.12e-05	117	37	57	23	7
unique_3943	179	432	512	ENSP00000482760	181	434	970	2.42e-10	286	74	148	64	50
unique_3943	199	432	512	ENSP00000506143	149	382	795	9.63e-09	267	68	133	66	46
unique_3943	199	432	512	ENSP00000483552	149	382	795	9.63e-09	267	68	133	66	46
unique_3951	196	626	1089	ENSP00000324173	30	421	655	4.67e-34	431	114	278	39	40
unique_4004	374	533	555	ENSP00000412227	401	552	574	2.83e-06	165	47	100	18	49
unique_4004	19	132	555	ENSP00000412227	33	149	574	4.35e-05	118	31	82	5	49
unique_4007	19	563	567	ENSP00000412227	33	552	574	1.04e-10	575	136	354	85	96
unique_4018	110	211	216	ENSP00000423517	725	819	821	4.77e-04	105	30	62	13	48
unique_4018	108	196	216	ENSP00000423517	741	819	821	0.001	89	26	53	10	48
unique_4018	110	211	216	ENSP00000414544	725	819	821	4.77e-04	105	30	62	13	48
unique_4018	108	196	216	ENSP00000414544	741	819	821	0.001	89	26	53	10	48
unique_4056	17	136	387	ENSP00000275493	1035	1138	1211	0.004	121	32	71	18	31
unique_4070	147	569	683	ENSP00000364163	569	1041	2004	2.01e-10	512	129	255	128	64
unique_4070	135	292	683	ENSP00000364163	939	1083	2004	9.22e-09	162	51	90	21	64
unique_4070	146	523	683	ENSP00000364163	136	509	2004	1.18e-08	415	101	236	78	64
unique_4070	145	519	683	ENSP00000364163	745	1079	2004	1.23e-08	381	91	238	52	64
unique_4070	149	520	683	ENSP00000364163	337	722	2004	2.20e-04	425	91	242	92	64
unique_4070	130	263	683	ENSP00000379438	63	190	674	3.59e-07	139	44	79	16	44
unique_4070	417	580	683	ENSP00000379438	31	197	674	0.003	176	43	112	21	44
unique_4084	342	562	639	ENSP00000185942	180	390	710	0.002	225	50	157	18	35
unique_4084	342	562	639	ENSP00000351554	195	405	725	0.003	225	50	157	18	35
unique_4096	1163	1245	1686	ENSP00000421439	115	201	232	6.68e-04	87	24	59	4	5
unique_4096	964	1097	1686	ENSP00000360170	66	205	461	0.003	141	33	100	8	15
unique_4096	1060	1213	1686	ENSP00000360170	78	240	461	0.004	165	38	114	13	15
unique_4097	123	234	8427	ENSP00000254301	6	111	251	3.95e-06	117	41	60	16	1
unique_4147	80	323	455	ENSP00000217456	112	327	417	2.22e-27	246	79	135	32	54
unique_4203	41	286	296	ENSP00000364163	117	440	2004	8.48e-08	328	84	158	86	86
unique_4203	39	292	296	ENSP00000364163	591	857	2004	6.78e-07	284	80	157	47	86
unique_4203	61	276	296	ENSP00000364163	868	1125	2004	3.12e-06	266	73	135	58	86
unique_4203	61	293	296	ENSP00000364163	103	369	2004	5.19e-06	278	75	147	56	86
unique_4203	39	278	296	ENSP00000364163	278	550	2004	1.65e-05	281	76	156	49	86
unique_4203	53	281	296	ENSP00000364163	669	933	2004	1.74e-04	267	72	155	40	86
unique_4203	42	234	296	ENSP00000364163	772	1007	2004	0.004	236	64	129	43	86
unique_4203	40	277	296	ENSP00000364163	440	689	2004	0.006	271	70	147	54	86
unique_4203	143	230	296	ENSP00000369375	227	340	1125	1.25e-06	114	31	57	26	76
unique_4203	91	203	296	ENSP00000369375	208	344	1125	1.96e-06	142	41	67	34	76
unique_4203	44	134	296	ENSP00000369375	262	340	1125	0.001	112	29	29	54	76
unique_4203	254	291	296	ENSP00000369375	227	267	1125	0.002	41	15	23	3	76
unique_4203	50	269	296	ENSP00000439903	53	297	354	5.21e-05	278	75	112	91	77
unique_4203	81	276	296	ENSP00000439903	10	257	354	0.003	259	75	110	74	77
unique_4203	143	199	296	ENSP00000383977	227	298	1082	1.88e-04	72	22	35	15	32
unique_4203	254	291	296	ENSP00000383977	227	267	1082	0.001	41	15	23	3	32
unique_4203	50	118	296	ENSP00000504205	568	646	799	1.93e-04	79	32	37	10	23
unique_4203	50	218	296	ENSP00000296181	476	665	800	5.88e-04	202	54	103	45	57
unique_4203	125	199	296	ENSP00000296575	594	666	701	0.003	75	26	47	2	48
unique_4203	40	106	296	ENSP00000296575	602	669	701	0.003	69	26	40	3	48
unique_4203	42	114	296	ENSP00000367064	400	480	3624	0.004	84	32	38	14	25
unique_4287	371	455	540	ENSP00000363702	325	425	531	6.45e-05	101	30	55	16	16
unique_4287	350	447	540	ENSP00000303830	1130	1227	1383	1.62e-04	108	27	61	20	18
unique_4287	374	447	540	ENSP00000492290	357	438	533	3.47e-04	82	20	54	8	14
unique_4287	374	447	540	ENSP00000489707	357	438	533	3.47e-04	82	20	54	8	14
unique_4287	321	417	540	ENSP00000358991	277	391	634	0.001	117	33	62	22	18
unique_4287	357	453	540	ENSP00000383977	899	999	1082	0.001	110	26	62	22	18
unique_4287	357	453	540	ENSP00000369375	942	1042	1125	0.001	110	26	62	22	18
unique_4287	339	406	540	ENSP00000275493	795	864	1211	0.005	70	19	49	2	13
unique_4287	359	450	540	ENSP00000288135	772	863	977	0.007	102	27	55	20	17
unique_4325	83	124	124	ENSP00000385017	56	96	1508	0.005	42	16	25	1	34
unique_4326	486	541	1022	ENSP00000261892	775	849	1100	0.005	76	28	27	21	5
unique_4366	781	942	974	ENSP00000303830	1134	1286	1383	2.11e-05	168	40	107	21	17
unique_4366	802	886	974	ENSP00000351995	659	741	886	0.007	86	20	62	4	9
unique_4366	797	942	974	ENSP00000341325	1150	1288	1352	0.009	149	34	102	13	15
unique_4373	81	140	225	ENSP00000252804	108	170	1480	6.90e-07	63	26	34	3	27
unique_4374	150	321	334	ENSP00000364163	880	1039	2004	1.76e-06	181	49	102	30	51
unique_4374	179	295	334	ENSP00000364163	749	853	2004	3.41e-05	118	39	65	14	51
unique_4374	181	255	334	ENSP00000364163	497	564	2004	0.003	76	26	41	9	51
unique_4374	178	273	334	ENSP00000308117	251	341	758	0.003	100	33	54	13	29
unique_4428	432	678	706	ENSP00000303830	1056	1288	1383	0.008	280	65	135	80	35
unique_4437	2493	2723	3001	ENSP00000379438	83	279	674	4.59e-14	252	71	105	76	8
unique_4437	2475	2661	3001	ENSP00000367064	270	452	3624	3.50e-10	198	59	113	26	7
unique_4437	2456	2645	3001	ENSP00000367064	118	347	3624	4.33e-09	238	63	119	56	7
unique_4437	2489	2640	3001	ENSP00000364163	571	723	2004	2.39e-09	163	48	94	21	7
unique_4437	2489	2640	3001	ENSP00000364163	414	583	2004	8.21e-08	186	54	82	50	7
unique_4437	2467	2640	3001	ENSP00000364163	932	1081	2004	2.66e-06	181	53	90	38	7
unique_4437	2454	2650	3001	ENSP00000364163	267	484	2004	3.87e-06	233	60	122	51	7
unique_4437	2492	2640	3001	ENSP00000364163	179	349	2004	9.82e-05	177	51	92	34	7
unique_4437	2506	2550	3001	ENSP00000371636	737	782	877	3.51e-07	46	22	23	1	3
unique_4437	2602	2646	3001	ENSP00000371636	737	782	877	1.50e-04	47	22	22	3	3
unique_4437	2556	2646	3001	ENSP00000360764	98	177	274	1.00e-05	94	31	46	17	5
unique_4437	2492	2552	3001	ENSP00000360764	122	179	274	3.80e-05	62	24	33	5	5
unique_4437	2556	2646	3001	ENSP00000307843	98	177	274	1.00e-05	94	31	46	17	5
unique_4437	2492	2552	3001	ENSP00000307843	122	179	274	3.80e-05	62	24	33	5	5
unique_4437	2581	2645	3001	ENSP00000308117	283	350	758	0.002	73	26	34	13	2
unique_4456	135	266	562	ENSP00000364163	1660	1791	2004	3.42e-05	132	45	87	0	37
unique_4456	169	342	562	ENSP00000364163	1580	1761	2004	0.005	191	60	105	26	37
unique_4465	2928	3163	3905	ENSP00000381008	11602	11822	14508	0.010	236	52	169	15	6
unique_4468	18	554	574	ENSP00000412227	21	555	574	0.0	537	296	239	2	94
unique_4478	202	368	563	ENSP00000275493	699	868	1211	4.06e-08	173	41	123	9	30
unique_4478	154	457	563	ENSP00000341325	953	1243	1352	2.47e-07	330	69	196	65	54
unique_4478	212	535	563	ENSP00000369375	823	1108	1125	5.92e-06	343	70	197	76	58
unique_4478	212	535	563	ENSP00000383977	780	1065	1082	7.23e-06	343	72	195	76	58
unique_4478	219	359	563	ENSP00000358991	218	362	634	1.72e-05	146	40	100	6	25
unique_4478	215	418	563	ENSP00000351995	529	745	886	9.73e-05	219	48	154	17	36
unique_4478	284	384	563	ENSP00000492290	303	411	533	5.13e-04	111	28	71	12	18
unique_4478	284	384	563	ENSP00000489707	303	411	533	5.13e-04	111	28	71	12	18
unique_4478	287	446	563	ENSP00000363702	276	419	531	0.010	175	40	89	46	28
unique_4514	470	674	2227	ENSP00000369375	830	1051	1125	2.63e-09	229	58	140	31	9
unique_4514	470	674	2227	ENSP00000383977	787	1008	1082	3.42e-09	229	58	140	31	9
unique_4514	486	670	2227	ENSP00000351995	551	749	886	7.48e-08	203	50	131	22	8
unique_4514	460	635	2227	ENSP00000492290	225	413	533	1.69e-07	195	50	120	25	8
unique_4514	460	635	2227	ENSP00000489707	225	413	533	1.69e-07	195	50	120	25	8
unique_4514	470	672	2227	ENSP00000341325	1039	1249	1352	2.19e-07	217	60	137	20	9
unique_4514	566	664	2227	ENSP00000288135	774	872	977	4.19e-05	102	31	65	6	4
unique_4514	2101	2217	2227	ENSP00000475084	822	937	1549	6.16e-04	123	35	75	13	5
unique_4538	669	756	1264	ENSP00000358490	253	350	352	0.008	98	26	62	10	7
unique_4549	660	722	1472	ENSP00000321646	211	275	790	0.002	70	25	33	12	4
unique_4570	925	1028	2564	ENSP00000423517	738	820	821	7.23e-05	106	33	48	25	4
unique_4570	964	1028	2564	ENSP00000423517	737	802	821	8.78e-05	69	29	33	7	4
unique_4570	975	1030	2564	ENSP00000423517	729	786	821	2.64e-04	60	26	28	6	4
unique_4570	925	1028	2564	ENSP00000414544	738	820	821	7.23e-05	106	33	48	25	4
unique_4570	964	1028	2564	ENSP00000414544	737	802	821	8.78e-05	69	29	33	7	4
unique_4570	975	1030	2564	ENSP00000414544	729	786	821	2.64e-04	60	26	28	6	4
unique_4570	942	1025	2564	ENSP00000254301	32	117	251	0.007	86	23	61	2	3
unique_4587	175	233	420	ENSP00000353421	276	333	996	0.007	59	23	35	1	14
unique_4597	109	316	359	ENSP00000383977	784	1016	1082	2.60e-15	245	65	131	49	58
unique_4597	109	316	359	ENSP00000369375	827	1059	1125	2.70e-15	245	65	131	49	58
unique_4597	110	297	359	ENSP00000363702	207	414	531	1.49e-14	213	61	122	30	52
unique_4597	111	346	359	ENSP00000341325	1038	1274	1352	1.87e-14	245	63	165	17	66
unique_4597	112	253	359	ENSP00000358991	218	364	634	2.64e-13	149	40	100	9	40
unique_4597	112	300	359	ENSP00000303830	1029	1230	1383	6.65e-13	209	53	129	27	53
unique_4597	110	307	359	ENSP00000275493	716	916	1211	1.20e-11	206	55	138	13	55
unique_4597	208	306	359	ENSP00000288135	771	870	977	1.85e-11	104	36	59	9	28
unique_4597	112	306	359	ENSP00000351995	533	741	886	1.93e-10	218	51	135	32	54
unique_4597	181	327	359	ENSP00000492290	307	480	533	4.73e-09	175	49	97	29	41
unique_4597	181	327	359	ENSP00000489707	307	480	533	4.73e-09	175	49	97	29	41
unique_4622	64	96	129	ENSP00000454940	273	301	317	0.008	33	17	12	4	26
unique_4643	80	656	666	ENSP00000412227	13	555	574	2.07e-119	578	204	338	36	87
unique_4649	987	1218	1446	ENSP00000478255	403	570	1281	5.19e-05	233	63	104	66	18
unique_4649	657	688	1446	ENSP00000478255	1176	1207	1281	0.004	32	16	16	0	18
unique_4649	993	1029	1446	ENSP00000478255	1052	1087	1281	0.009	37	16	20	1	18
unique_4722	453	698	949	ENSP00000369375	819	1082	1125	1.52e-15	273	67	170	36	26
unique_4722	453	698	949	ENSP00000383977	776	1039	1082	3.03e-15	273	67	170	36	26
unique_4722	449	698	949	ENSP00000351995	518	784	886	6.76e-15	267	63	187	17	26
unique_4722	445	698	949	ENSP00000341325	1024	1282	1352	2.16e-12	270	68	175	27	27
unique_4722	453	660	949	ENSP00000363702	198	427	531	3.96e-12	238	68	132	38	22
unique_4722	451	649	949	ENSP00000492290	227	440	533	2.90e-09	220	53	140	27	21
unique_4722	451	649	949	ENSP00000489707	227	440	533	2.90e-09	220	53	140	27	21
unique_4722	453	651	949	ENSP00000275493	707	909	1211	4.20e-09	206	48	148	10	21
unique_4722	464	674	949	ENSP00000358991	218	443	634	6.01e-09	228	61	148	19	22
unique_4722	434	698	949	ENSP00000303830	999	1280	1383	5.09e-07	288	65	194	29	28
unique_4722	561	651	949	ENSP00000288135	772	864	977	3.41e-05	94	26	64	4	10
unique_4786	58	206	211	ENSP00000423517	699	819	821	7.37e-04	152	36	82	34	71
unique_4786	58	206	211	ENSP00000414544	699	819	821	7.37e-04	152	36	82	34	71
unique_4809	212	379	493	ENSP00000341325	1061	1237	1352	4.84e-09	186	44	115	27	34
unique_4809	240	410	493	ENSP00000351995	586	757	886	9.14e-07	187	43	113	31	35
unique_4809	284	373	493	ENSP00000288135	772	862	977	1.06e-06	93	26	62	5	18
unique_4809	284	380	493	ENSP00000275493	817	915	1211	1.21e-04	100	26	70	4	20
unique_4809	229	374	493	ENSP00000383977	829	989	1082	1.64e-04	168	39	100	29	30
unique_4809	229	374	493	ENSP00000369375	872	1032	1125	1.81e-04	168	39	100	29	30
unique_4809	201	374	493	ENSP00000492290	246	450	533	2.85e-04	207	53	119	35	35
unique_4809	201	374	493	ENSP00000489707	246	450	533	2.85e-04	207	53	119	35	35
unique_4811	117	413	511	ENSP00000341325	945	1255	1352	1.98e-19	317	78	213	26	58
unique_4811	194	439	511	ENSP00000369375	819	1082	1125	2.64e-19	275	70	165	40	48
unique_4811	194	439	511	ENSP00000383977	776	1039	1082	3.39e-19	273	68	169	36	48
unique_4811	190	397	511	ENSP00000275493	703	915	1211	1.04e-15	224	61	136	27	41
unique_4811	192	452	511	ENSP00000351995	518	796	886	7.14e-11	282	61	197	24	51
unique_4811	205	395	511	ENSP00000303830	1029	1236	1383	1.08e-10	208	50	141	17	37
unique_4811	205	394	511	ENSP00000358991	218	421	634	1.46e-09	211	54	129	28	37
unique_4811	305	439	511	ENSP00000288135	772	914	977	3.41e-09	146	40	92	14	47
unique_4811	201	328	511	ENSP00000288135	591	726	977	4.19e-05	136	36	92	8	47
unique_4811	193	391	511	ENSP00000363702	197	417	531	3.59e-07	235	58	127	50	39
unique_4811	274	390	511	ENSP00000492290	304	440	533	4.32e-06	142	40	72	30	23
unique_4811	274	390	511	ENSP00000489707	304	440	533	4.32e-06	142	40	72	30	23
unique_4834	163	207	260	ENSP00000366095	87	135	253	0.006	49	14	31	4	17
unique_4834	163	207	260	ENSP00000366115	87	135	248	0.007	49	14	31	4	17
unique_4960	554	653	1909	ENSP00000358991	287	389	634	4.57e-06	107	34	62	11	5
unique_4960	510	631	1909	ENSP00000341325	1062	1184	1352	2.86e-05	123	30	92	1	6
unique_4960	480	629	1909	ENSP00000303830	1048	1182	1383	5.44e-05	157	44	84	29	8
unique_4960	542	629	1909	ENSP00000275493	785	860	1211	5.48e-05	90	26	48	16	5
unique_4960	539	642	1909	ENSP00000369375	894	1000	1125	1.61e-04	107	28	76	3	5
unique_4960	539	629	1909	ENSP00000383977	851	944	1082	1.86e-04	94	26	65	3	5
unique_4960	598	632	1909	ENSP00000363702	325	359	531	3.58e-04	35	15	20	0	2
unique_4960	602	631	1909	ENSP00000492290	358	387	533	6.57e-04	30	16	14	0	2
unique_4960	602	631	1909	ENSP00000489707	358	387	533	6.57e-04	30	16	14	0	2
unique_4960	576	631	1909	ENSP00000351995	633	688	886	0.002	56	14	42	0	3
unique_4960	600	629	1909	ENSP00000288135	786	815	977	0.003	30	15	15	0	2
unique_4973	12	109	238	ENSP00000423517	711	808	821	0.007	105	33	58	14	41
unique_4973	12	109	238	ENSP00000414544	711	808	821	0.007	105	33	58	14	41
unique_4990	103	148	235	ENSP00000367432	280	321	412	0.008	46	13	29	4	20
unique_4991	262	351	552	ENSP00000492290	339	441	533	5.95e-05	108	29	56	23	16
unique_4991	262	351	552	ENSP00000489707	339	441	533	5.95e-05	108	29	56	23	16
unique_4991	196	350	552	ENSP00000275493	758	907	1211	1.79e-04	160	39	106	15	28
unique_4991	273	353	552	ENSP00000363702	329	418	531	0.002	93	25	53	15	15
unique_4991	253	388	552	ENSP00000341325	1135	1292	1352	0.009	160	35	99	26	25
unique_5025	295	715	1029	ENSP00000270349	98	499	621	7.80e-11	425	88	310	27	41
unique_5025	295	751	1029	ENSP00000495751	82	515	600	8.78e-10	468	88	335	45	44
unique_5025	295	751	1029	ENSP00000495900	82	515	600	8.78e-10	468	88	335	45	44
unique_5025	295	751	1029	ENSP00000496348	82	515	600	8.78e-10	468	88	335	45	44
unique_5042	159	258	359	ENSP00000299608	44	144	455	0.001	111	28	62	21	28
unique_5057	168	221	229	ENSP00000435933	51	104	142	2.03e-09	54	24	30	0	24
unique_5058	207	462	681	ENSP00000369375	818	1089	1125	4.78e-13	280	76	172	32	38
unique_5058	207	462	681	ENSP00000383977	775	1046	1082	7.30e-13	280	76	172	32	38
unique_5058	207	460	681	ENSP00000351995	521	789	886	2.92e-12	275	65	183	27	37
unique_5058	180	425	681	ENSP00000275493	691	931	1211	2.34e-11	257	61	169	27	36
unique_5058	219	462	681	ENSP00000303830	1029	1287	1383	4.74e-11	265	68	170	27	36
unique_5058	219	455	681	ENSP00000341325	1039	1282	1352	8.06e-10	251	59	171	21	35
unique_5058	312	455	681	ENSP00000288135	771	914	977	5.74e-07	151	45	92	14	21
unique_5058	219	400	681	ENSP00000492290	240	438	533	3.74e-06	212	58	111	43	27
unique_5058	219	400	681	ENSP00000489707	240	438	533	3.74e-06	212	58	111	43	27
unique_5058	556	655	681	ENSP00000475084	824	929	1549	4.77e-06	106	24	76	6	15
unique_5058	219	400	681	ENSP00000363702	209	414	531	1.37e-04	214	53	121	40	27
unique_5078	59	311	374	ENSP00000318585	66	320	502	7.87e-07	271	60	177	34	68
unique_5079	156	248	652	ENSP00000412227	47	143	574	2.17e-08	97	30	63	4	14
unique_5086	262	462	608	ENSP00000364163	951	1135	2004	3.82e-06	203	54	129	20	39
unique_5086	228	424	608	ENSP00000364163	842	1051	2004	0.001	238	56	113	69	39
unique_5086	305	406	608	ENSP00000379438	82	174	674	0.009	102	30	63	9	17
unique_5105	425	522	957	ENSP00000367230	386	467	473	0.001	98	26	56	16	10
unique_5125	755	964	1014	ENSP00000482760	245	452	970	7.91e-05	239	58	121	60	21
unique_5125	755	966	1014	ENSP00000506143	193	402	795	0.005	232	54	136	42	21
unique_5125	755	966	1014	ENSP00000483552	193	402	795	0.005	232	54	136	42	21
unique_5151	276	363	1151	ENSP00000353421	260	342	996	0.008	88	27	56	5	8
unique_5168	248	428	893	ENSP00000171887	47	197	1736	3.07e-09	185	43	104	38	20
unique_5168	248	428	893	ENSP00000308321	78	228	417	3.96e-08	185	43	104	38	20
unique_5172	1171	1436	2811	ENSP00000341325	1038	1308	1352	1.41e-18	280	77	180	23	9
unique_5172	1158	1408	2811	ENSP00000369375	816	1082	1125	2.07e-10	284	70	164	50	9
unique_5172	1158	1408	2811	ENSP00000383977	773	1039	1082	3.63e-10	284	70	164	50	9
unique_5172	1275	1442	2811	ENSP00000288135	775	946	977	9.06e-10	177	44	119	14	6
unique_5172	1172	1408	2811	ENSP00000303830	1029	1280	1383	6.59e-09	259	59	171	29	8
unique_5172	1172	1363	2811	ENSP00000358991	218	421	634	3.57e-08	208	50	138	20	7
unique_5172	1172	1374	2811	ENSP00000351995	533	749	886	6.21e-08	222	50	148	24	7
unique_5172	1240	1408	2811	ENSP00000275493	786	958	1211	8.61e-06	174	38	130	6	6
unique_5172	1172	1359	2811	ENSP00000492290	240	440	533	1.31e-05	214	57	118	39	7
unique_5172	1172	1359	2811	ENSP00000489707	240	440	533	1.31e-05	214	57	118	39	7
unique_5172	1155	1462	2811	ENSP00000363702	200	514	531	2.17e-04	342	72	209	61	11
unique_5199	86	203	310	ENSP00000223051	689	797	802	0.003	123	33	71	19	38
unique_5210	7	197	350	ENSP00000383977	785	989	1082	6.51e-12	210	60	126	24	55
unique_5210	7	197	350	ENSP00000369375	828	1032	1125	7.31e-12	210	60	126	24	55
unique_5210	9	296	350	ENSP00000492290	240	529	533	4.60e-11	321	83	174	64	82
unique_5210	9	296	350	ENSP00000489707	240	529	533	4.60e-11	321	83	174	64	82
unique_5210	1	149	350	ENSP00000358991	211	363	634	9.44e-11	158	46	98	14	43
unique_5210	107	230	350	ENSP00000288135	774	900	977	7.05e-08	130	35	86	9	35
unique_5210	8	197	350	ENSP00000341325	1038	1232	1352	4.87e-07	208	51	126	31	54
unique_5210	6	283	350	ENSP00000363702	206	497	531	5.49e-07	314	85	171	58	79
unique_5210	6	196	350	ENSP00000303830	1026	1229	1383	3.72e-06	217	56	122	39	55
unique_5210	2	197	350	ENSP00000275493	711	908	1211	2.15e-05	208	49	137	22	56
unique_5210	9	205	350	ENSP00000351995	533	743	886	3.23e-04	224	51	133	40	56
unique_5227	997	1256	1364	ENSP00000482760	197	453	970	3.17e-11	280	70	167	43	19
unique_5227	982	1264	1364	ENSP00000506143	122	409	795	4.44e-10	311	78	182	51	21
unique_5227	982	1264	1364	ENSP00000483552	122	409	795	4.44e-10	311	78	182	51	21
unique_5266	1634	1684	2130	ENSP00000288135	772	822	977	1.64e-06	51	19	32	0	2
unique_5266	1609	1686	2130	ENSP00000275493	785	869	1211	1.29e-05	85	23	55	7	4
unique_5266	1652	1710	2130	ENSP00000492290	360	422	533	2.28e-05	63	24	35	4	3
unique_5266	1652	1710	2130	ENSP00000489707	360	422	533	2.28e-05	63	24	35	4	3
unique_5266	1634	1701	2130	ENSP00000303830	1139	1208	1383	4.72e-05	72	21	45	6	3
unique_5266	1641	1678	2130	ENSP00000358991	325	364	634	5.65e-05	40	18	20	2	2
unique_5266	1652	1701	2130	ENSP00000363702	331	388	531	7.07e-05	58	22	28	8	2
unique_5266	1641	1677	2130	ENSP00000383977	908	944	1082	1.74e-04	37	15	22	0	2
unique_5266	1641	1677	2130	ENSP00000369375	951	987	1125	1.81e-04	37	15	22	0	2
unique_5266	1629	1686	2130	ENSP00000341325	1132	1190	1352	2.35e-04	60	18	39	3	3
unique_5266	1624	1677	2130	ENSP00000351995	633	686	886	2.98e-04	54	17	37	0	3
unique_5285	138	349	811	ENSP00000478255	402	611	1281	3.93e-16	220	65	137	18	26
unique_5285	138	333	811	ENSP00000478255	1045	1236	1281	1.77e-15	201	62	125	14	26
unique_5305	137	368	547	ENSP00000341325	1023	1233	1352	2.28e-12	242	66	135	41	42
unique_5305	142	307	547	ENSP00000351995	523	704	886	5.81e-12	182	43	123	16	30
unique_5305	113	372	547	ENSP00000303830	983	1235	1383	2.01e-10	291	74	148	69	48
unique_5305	252	369	547	ENSP00000288135	774	865	977	3.59e-08	122	36	52	34	22
unique_5305	98	369	547	ENSP00000383977	750	991	1082	3.38e-07	292	67	155	70	50
unique_5305	77	369	547	ENSP00000369375	773	1034	1125	3.68e-07	313	71	171	71	54
unique_5305	149	369	547	ENSP00000275493	717	910	1211	2.53e-06	225	52	138	35	40
unique_5305	142	388	547	ENSP00000363702	201	428	531	8.62e-06	271	65	139	67	45
unique_5305	150	366	547	ENSP00000492290	240	440	533	1.29e-04	232	56	130	46	40
unique_5305	150	366	547	ENSP00000489707	240	440	533	1.29e-04	232	56	130	46	40
unique_5305	150	304	547	ENSP00000358991	218	374	634	0.001	161	37	114	10	28
unique_5312	8	273	289	ENSP00000484113	4	270	273	2.31e-95	268	137	128	3	92
unique_5312	8	273	289	ENSP00000425035	4	270	273	2.31e-95	268	137	128	3	92
unique_5312	8	273	289	ENSP00000426433	4	270	273	2.31e-95	268	137	128	3	92
unique_5364	1	52	112	ENSP00000504727	26	81	449	0.006	56	15	37	4	46
unique_5379	541	645	2074	ENSP00000423517	712	820	821	2.00e-05	110	40	64	6	6
unique_5379	513	629	2074	ENSP00000423517	703	819	821	0.005	122	42	70	10	6
unique_5379	541	645	2074	ENSP00000414544	712	820	821	2.00e-05	110	40	64	6	6
unique_5379	513	629	2074	ENSP00000414544	703	819	821	0.005	122	42	70	10	6
unique_5379	866	994	2074	ENSP00000353421	227	348	996	0.006	137	44	70	23	6
unique_5389	195	280	282	ENSP00000378447	203	289	296	6.74e-05	87	23	63	1	30
unique_5389	195	280	282	ENSP00000317714	205	291	298	1.17e-04	87	23	63	1	30
unique_5395	76	291	368	ENSP00000361682	494	746	811	2.83e-08	256	72	141	43	59
unique_5395	167	285	368	ENSP00000252804	66	205	1480	3.42e-07	148	40	71	37	32
unique_5395	187	313	368	ENSP00000440049	93	270	421	0.004	179	42	84	53	35
unique_5398	3713	3796	4195	ENSP00000423517	729	811	821	0.001	85	26	56	3	2
unique_5398	3713	3796	4195	ENSP00000414544	729	811	821	0.001	85	26	56	3	2
unique_5401	40	245	392	ENSP00000341325	1027	1232	1352	9.60e-14	223	63	126	34	53
unique_5401	48	244	392	ENSP00000351995	529	733	886	4.12e-11	210	49	143	18	50
unique_5401	33	265	392	ENSP00000383977	761	1010	1082	1.35e-10	263	69	151	43	59
unique_5401	33	265	392	ENSP00000369375	804	1053	1125	1.63e-10	263	69	151	43	59
unique_5401	50	245	392	ENSP00000275493	716	908	1211	1.23e-09	209	52	128	29	50
unique_5401	155	265	392	ENSP00000288135	772	884	977	4.61e-09	115	34	75	6	28
unique_5401	50	244	392	ENSP00000303830	1027	1229	1383	1.81e-07	218	59	121	38	50
unique_5401	52	248	392	ENSP00000358991	218	421	634	1.24e-05	220	54	127	39	50
unique_5412	740	958	4624	ENSP00000353421	235	461	996	0.001	231	54	161	16	5
unique_5413	392	589	639	ENSP00000351995	559	793	886	1.43e-05	238	57	138	43	31
unique_5413	385	552	639	ENSP00000275493	734	910	1211	0.002	180	40	125	15	26
unique_5417	179	332	665	ENSP00000383977	778	943	1082	9.12e-09	169	49	102	18	23
unique_5417	179	332	665	ENSP00000369375	821	986	1125	1.18e-08	169	49	102	18	23
unique_5417	189	349	665	ENSP00000341325	1040	1199	1352	1.60e-08	169	51	101	17	24
unique_5417	189	468	665	ENSP00000303830	1030	1280	1383	1.29e-07	292	67	172	53	42
unique_5417	217	335	665	ENSP00000275493	752	862	1211	1.52e-06	119	33	78	8	18
unique_5417	184	428	665	ENSP00000351995	529	748	886	4.09e-05	259	56	150	53	37
unique_5417	184	310	665	ENSP00000288135	591	726	977	0.006	139	37	87	15	19
unique_5430	634	713	895	ENSP00000411770	35	114	286	0.008	80	22	58	0	9
unique_5460	526	796	797	ENSP00000478255	410	645	1281	7.61e-23	271	75	161	35	61
unique_5460	510	780	797	ENSP00000478255	1037	1274	1281	7.81e-23	272	79	158	35	61
unique_5460	163	359	797	ENSP00000478255	146	341	1281	4.35e-08	205	52	136	17	61
unique_5466	703	794	810	ENSP00000423517	719	820	821	4.56e-04	102	37	55	10	12
unique_5466	719	798	810	ENSP00000423517	729	806	821	0.002	86	34	38	14	12
unique_5466	703	794	810	ENSP00000414544	719	820	821	4.56e-04	102	37	55	10	12
unique_5466	719	798	810	ENSP00000414544	729	806	821	0.002	86	34	38	14	12
unique_5482	190	707	1036	ENSP00000270349	30	503	621	1.57e-58	530	161	301	68	50
unique_5482	220	707	1036	ENSP00000495751	47	479	600	9.45e-56	496	148	277	71	47
unique_5482	220	707	1036	ENSP00000495900	47	479	600	9.45e-56	496	148	277	71	47
unique_5482	220	707	1036	ENSP00000496348	47	479	600	9.45e-56	496	148	277	71	47
unique_5487	314	350	1113	ENSP00000411767	403	442	1065	3.14e-04	40	19	18	3	11
unique_5487	355	441	1113	ENSP00000411767	411	492	1065	0.001	92	28	49	15	11
unique_5488	8	114	115	ENSP00000215754	11	114	116	1.03e-12	107	32	72	3	93
unique_5509	107	317	708	ENSP00000358665	28	248	525	1.45e-06	226	58	148	20	56
unique_5509	460	646	708	ENSP00000358665	317	463	525	1.03e-05	187	45	102	40	56
unique_5518	1451	1571	4500	ENSP00000351995	609	733	886	4.51e-12	125	35	86	4	3
unique_5518	1376	1580	4500	ENSP00000275493	712	917	1211	4.60e-11	212	50	149	13	5
unique_5518	1443	1582	4500	ENSP00000303830	1093	1241	1383	4.00e-10	149	40	100	9	3
unique_5518	1399	1587	4500	ENSP00000369375	857	1048	1125	1.18e-08	203	50	128	25	4
unique_5518	1399	1587	4500	ENSP00000383977	814	1005	1082	1.41e-08	203	50	128	25	4
unique_5518	1483	1593	4500	ENSP00000288135	772	885	977	7.64e-08	114	32	79	3	2
unique_5518	1426	1572	4500	ENSP00000341325	1085	1232	1352	1.26e-07	154	35	106	13	3
unique_5518	1451	1593	4500	ENSP00000363702	277	439	531	9.58e-07	171	49	86	36	3
unique_5518	1441	1571	4500	ENSP00000492290	301	440	533	2.87e-04	150	40	81	29	3
unique_5518	1441	1571	4500	ENSP00000489707	301	440	533	2.87e-04	150	40	81	29	3
unique_5518	1390	1576	4500	ENSP00000358991	235	422	634	0.001	201	47	127	27	4
unique_5519	132	189	220	ENSP00000435933	59	116	142	3.67e-11	58	21	37	0	26
unique_5521	243	426	710	ENSP00000492290	238	438	533	7.57e-12	214	61	110	43	26
unique_5521	243	426	710	ENSP00000489707	238	438	533	7.57e-12	214	61	110	43	26
unique_5521	241	451	710	ENSP00000351995	529	757	886	1.48e-11	233	64	143	26	30
unique_5521	245	487	710	ENSP00000363702	209	497	531	1.37e-08	299	72	161	66	34
unique_5521	244	451	710	ENSP00000383977	786	1012	1082	5.02e-08	231	64	140	27	29
unique_5521	244	451	710	ENSP00000369375	829	1055	1125	6.00e-08	231	64	140	27	29
unique_5521	240	481	710	ENSP00000303830	1024	1280	1383	2.01e-07	264	63	172	29	34
unique_5521	243	435	710	ENSP00000341325	1037	1239	1352	7.00e-07	212	51	133	28	27
unique_5521	236	431	710	ENSP00000358991	209	420	634	2.22e-06	216	60	132	24	28
unique_5538	2107	2351	2461	ENSP00000358991	233	421	634	1.67e-06	252	60	122	70	10
unique_5538	2141	2215	2461	ENSP00000369375	882	972	1125	2.04e-05	92	29	45	18	3
unique_5538	2141	2215	2461	ENSP00000383977	839	929	1082	2.42e-05	92	29	45	18	3
unique_5538	2139	2215	2461	ENSP00000492290	283	370	533	7.09e-05	89	30	46	13	3
unique_5538	2139	2215	2461	ENSP00000489707	283	370	533	7.09e-05	89	30	46	13	3
unique_5538	2105	2218	2461	ENSP00000303830	1049	1170	1383	0.001	124	31	81	12	5
unique_5550	77	106	1105	ENSP00000411767	411	440	1065	3.62e-05	30	17	13	0	3
unique_5551	1791	1912	3956	ENSP00000363702	331	424	531	1.27e-04	132	34	50	48	3
unique_5551	1786	1837	3956	ENSP00000492290	355	412	533	0.002	58	21	31	6	1
unique_5551	1786	1837	3956	ENSP00000489707	355	412	533	0.002	58	21	31	6	1
unique_5551	1769	1842	3956	ENSP00000303830	1140	1212	1383	0.004	81	25	41	15	2
unique_5551	1790	1903	3956	ENSP00000288135	789	871	977	0.005	119	32	46	41	3
unique_5559	132	296	774	ENSP00000358991	218	381	634	1.41e-08	172	48	109	15	21
unique_5559	130	273	774	ENSP00000275493	716	861	1211	2.69e-06	148	31	111	6	19
unique_5559	127	272	774	ENSP00000303830	1024	1182	1383	2.60e-05	163	37	105	21	19
unique_5559	95	272	774	ENSP00000351995	509	686	886	4.70e-05	196	47	113	36	23
unique_5559	94	272	774	ENSP00000341325	1001	1182	1352	6.71e-05	185	31	145	9	23
unique_5559	131	289	774	ENSP00000369375	829	1003	1125	1.35e-04	177	39	118	20	21
unique_5559	131	289	774	ENSP00000383977	786	960	1082	1.63e-04	177	39	118	20	21
unique_5559	243	286	774	ENSP00000288135	786	829	977	0.009	44	17	27	0	6
unique_5569	99	359	1598	ENSP00000351995	531	786	886	7.31e-11	284	72	161	51	16
unique_5569	67	311	1598	ENSP00000358991	183	421	634	5.54e-09	265	61	158	46	15
unique_5569	85	314	1598	ENSP00000275493	702	915	1211	1.17e-08	245	60	139	46	14
unique_5569	81	365	1598	ENSP00000303830	1007	1288	1383	1.23e-08	309	75	183	51	18
unique_5569	92	324	1598	ENSP00000363702	200	433	531	1.52e-08	255	65	147	43	15
unique_5569	99	359	1598	ENSP00000341325	1037	1284	1352	4.10e-08	270	67	172	31	16
unique_5569	94	307	1598	ENSP00000492290	233	440	533	1.23e-07	233	63	126	44	13
unique_5569	94	307	1598	ENSP00000489707	233	440	533	1.23e-07	233	63	126	44	13
unique_5569	101	364	1598	ENSP00000383977	787	1046	1082	1.55e-07	274	70	180	24	17
unique_5569	101	364	1598	ENSP00000369375	830	1089	1125	1.65e-07	274	70	180	24	17
unique_5569	223	314	1598	ENSP00000288135	786	870	977	0.005	96	28	53	15	6
unique_5576	6352	6435	6667	ENSP00000296181	450	535	800	2.72e-04	86	26	58	2	1
unique_5589	243	331	903	ENSP00000423517	725	820	821	0.001	99	41	45	13	13
unique_5589	215	315	903	ENSP00000423517	717	820	821	0.001	115	43	47	25	13
unique_5589	243	331	903	ENSP00000414544	725	820	821	0.001	99	41	45	13	13
unique_5589	215	315	903	ENSP00000414544	717	820	821	0.001	115	43	47	25	13
unique_5589	215	335	903	ENSP00000353421	211	340	996	0.002	136	46	69	21	13
unique_5589	245	325	903	ENSP00000254301	35	106	251	0.006	81	24	48	9	9
unique_5624	147	226	311	ENSP00000299608	44	126	455	4.13e-18	83	34	46	3	26
unique_5675	2243	2486	2486	ENSP00000369375	866	1114	1125	7.16e-21	257	81	155	21	10
unique_5675	2243	2486	2486	ENSP00000383977	823	1071	1082	1.34e-20	257	81	155	21	10
unique_5675	2319	2479	2486	ENSP00000288135	776	939	977	1.96e-17	167	54	104	9	6
unique_5675	2257	2466	2486	ENSP00000351995	585	796	886	2.35e-17	218	64	140	14	8
unique_5675	2311	2466	2486	ENSP00000303830	1135	1292	1383	1.28e-15	165	51	98	16	6
unique_5675	2257	2475	2486	ENSP00000341325	1091	1307	1352	2.11e-14	228	69	139	20	9
unique_5675	2247	2467	2486	ENSP00000275493	762	971	1211	1.71e-13	225	60	146	19	9
unique_5675	2257	2411	2486	ENSP00000358991	268	425	634	1.29e-09	166	50	97	19	6
unique_5675	2312	2411	2486	ENSP00000492290	331	452	533	1.18e-05	122	37	63	22	4
unique_5675	2312	2411	2486	ENSP00000489707	331	452	533	1.18e-05	122	37	63	22	4
unique_5709	207	420	1162	ENSP00000478255	408	616	1281	9.05e-14	224	71	128	25	19
unique_5709	208	430	1162	ENSP00000478255	1052	1275	1281	2.89e-10	233	60	154	19	19
unique_5710	15	246	332	ENSP00000383977	787	1029	1082	2.83e-11	261	65	149	47	70
unique_5710	15	246	332	ENSP00000369375	830	1072	1125	4.34e-11	261	65	149	47	70
unique_5710	118	214	332	ENSP00000288135	771	865	977	8.05e-08	103	35	54	14	29
unique_5710	4	211	332	ENSP00000492290	229	440	533	1.30e-07	230	53	137	40	63
unique_5710	4	211	332	ENSP00000489707	229	440	533	1.30e-07	230	53	137	40	63
unique_5710	13	246	332	ENSP00000341325	1037	1272	1352	7.21e-07	256	57	157	42	70
unique_5710	109	213	332	ENSP00000363702	294	418	531	1.72e-06	128	36	66	26	32
unique_5710	105	214	332	ENSP00000275493	803	910	1211	3.09e-04	116	32	70	14	33
unique_5721	249	341	1115	ENSP00000374372	1913	2016	2329	0.003	106	29	62	15	8
unique_5726	1292	1371	1970	ENSP00000389814	25	102	245	0.002	80	25	53	2	8
unique_5726	1280	1365	1970	ENSP00000389814	25	105	245	0.004	90	28	49	13	8
unique_5726	1310	1389	1970	ENSP00000389814	25	105	245	0.004	84	26	51	7	8
unique_5726	1352	1431	1970	ENSP00000389814	25	102	245	0.007	80	25	53	2	8
unique_5728	825	1182	2278	ENSP00000506143	113	444	795	2.17e-12	399	101	190	108	16
unique_5728	825	1182	2278	ENSP00000483552	113	444	795	2.17e-12	399	101	190	108	16
unique_5728	826	1170	2278	ENSP00000482760	161	488	970	9.61e-12	382	92	199	91	15
unique_5740	455	636	1304	ENSP00000358991	187	363	634	1.40e-11	192	53	114	25	14
unique_5740	479	647	1304	ENSP00000369375	826	998	1125	1.41e-08	184	37	121	26	13
unique_5740	479	647	1304	ENSP00000383977	783	955	1082	2.02e-08	184	37	121	26	13
unique_5740	483	636	1304	ENSP00000341325	1039	1182	1352	4.61e-08	154	31	113	10	12
unique_5740	483	636	1304	ENSP00000275493	718	860	1211	7.56e-08	154	34	109	11	12
unique_5740	483	642	1304	ENSP00000363702	209	362	531	1.00e-07	171	46	97	28	12
unique_5740	471	636	1304	ENSP00000303830	1017	1182	1383	3.20e-07	177	40	115	22	13
unique_5740	461	636	1304	ENSP00000351995	506	686	886	6.24e-05	193	44	120	29	13
unique_5740	595	636	1304	ENSP00000288135	774	815	977	3.23e-04	42	14	28	0	3
unique_5740	482	635	1304	ENSP00000492290	239	384	533	0.002	169	36	95	38	12
unique_5740	482	635	1304	ENSP00000489707	239	384	533	0.002	169	36	95	38	12
unique_5761	24	74	128	ENSP00000421731	248	294	334	0.007	51	18	29	4	40
unique_5777	18	81	105	ENSP00000299608	41	106	455	6.89e-08	66	22	42	2	61
unique_5782	8	97	154	ENSP00000423517	729	820	821	1.95e-04	97	27	58	12	58
unique_5782	8	97	154	ENSP00000414544	729	820	821	1.95e-04	97	27	58	12	58
unique_5801	8	256	294	ENSP00000383977	786	1046	1082	2.38e-15	266	62	182	22	85
unique_5801	8	256	294	ENSP00000369375	829	1089	1125	2.51e-15	266	62	182	22	85
unique_5801	3	229	294	ENSP00000275493	712	941	1211	8.43e-15	235	53	169	13	77
unique_5801	6	258	294	ENSP00000303830	1026	1289	1383	2.95e-14	270	69	178	23	86
unique_5801	114	258	294	ENSP00000288135	775	923	977	2.90e-12	154	47	93	14	49
unique_5801	7	251	294	ENSP00000341325	1037	1284	1352	1.05e-11	254	60	179	15	83
unique_5801	7	268	294	ENSP00000351995	531	810	886	1.19e-10	284	63	195	26	89
unique_5801	6	257	294	ENSP00000492290	237	494	533	1.65e-08	280	70	160	50	86
unique_5801	6	257	294	ENSP00000489707	237	494	533	1.65e-08	280	70	160	50	86
unique_5801	9	198	294	ENSP00000358991	218	416	634	2.59e-08	208	52	129	27	65
unique_5801	4	199	294	ENSP00000363702	204	416	531	7.68e-05	228	54	127	47	67
unique_5838	73	335	336	ENSP00000317714	40	296	298	1.93e-23	265	68	187	10	78
unique_5838	158	335	336	ENSP00000378447	119	294	296	2.55e-22	179	50	125	4	53
unique_5872	549	661	915	ENSP00000303830	1124	1229	1383	3.68e-06	115	31	73	11	12
unique_5872	564	668	915	ENSP00000288135	772	870	977	3.26e-04	113	31	60	22	11
unique_5872	570	665	915	ENSP00000358991	324	421	634	0.002	106	30	58	18	10
unique_5872	564	682	915	ENSP00000383977	901	1010	1082	0.002	120	30	79	11	13
unique_5872	564	682	915	ENSP00000369375	944	1053	1125	0.002	120	30	79	11	13
unique_5872	567	668	915	ENSP00000275493	820	915	1211	0.006	105	29	64	12	11
unique_5880	166	303	321	ENSP00000364163	915	1037	2004	1.07e-06	139	44	78	17	50
unique_5880	149	277	321	ENSP00000364163	205	321	2004	0.001	131	39	76	16	50
unique_5880	159	281	321	ENSP00000364163	745	855	2004	0.006	124	34	76	14	50
unique_5880	142	257	321	ENSP00000364163	1011	1120	2004	0.007	120	37	69	14	50
unique_5880	165	305	321	ENSP00000367064	154	297	3624	0.002	151	42	92	17	44
unique_5908	2	220	332	ENSP00000275493	690	915	1211	3.84e-17	238	63	144	31	66
unique_5908	14	235	332	ENSP00000383977	781	1011	1082	9.40e-17	242	65	146	31	67
unique_5908	14	235	332	ENSP00000369375	824	1054	1125	9.58e-17	242	65	146	31	67
unique_5908	20	236	332	ENSP00000341325	1039	1255	1352	8.23e-14	231	57	146	28	65
unique_5908	20	213	332	ENSP00000303830	1029	1229	1383	8.65e-13	212	56	127	29	58
unique_5908	16	236	332	ENSP00000351995	529	757	886	1.56e-12	239	60	151	28	67
unique_5908	98	276	332	ENSP00000492290	305	503	533	6.95e-11	207	58	113	36	54
unique_5908	98	276	332	ENSP00000489707	305	503	533	6.95e-11	207	58	113	36	54
unique_5908	128	220	332	ENSP00000288135	772	870	977	4.96e-08	99	27	66	6	63
unique_5908	11	151	332	ENSP00000288135	586	726	977	7.57e-04	149	37	96	16	63
unique_5908	94	275	332	ENSP00000363702	270	478	531	1.59e-07	212	54	125	33	55
unique_5908	52	216	332	ENSP00000358991	237	420	634	2.37e-07	187	49	113	25	50
unique_5927	377	526	572	ENSP00000363702	299	462	531	1.41e-05	174	44	96	34	26
unique_5927	413	445	572	ENSP00000492290	357	389	533	2.33e-04	33	15	18	0	6
unique_5927	413	445	572	ENSP00000489707	357	389	533	2.33e-04	33	15	18	0	6
unique_5927	371	513	572	ENSP00000275493	789	927	1211	0.008	146	37	99	10	25
unique_5996	55	163	169	ENSP00000475084	813	928	1549	1.64e-05	118	29	78	11	64
unique_5996	66	163	169	ENSP00000475084	775	884	1549	8.55e-04	110	24	74	12	64
unique_6015	350	396	688	ENSP00000369375	944	990	1125	0.001	47	16	31	0	7
unique_6015	350	396	688	ENSP00000383977	901	947	1082	0.002	47	16	31	0	7
unique_6015	252	395	688	ENSP00000351995	538	688	886	0.002	152	31	112	9	21
unique_6015	350	395	688	ENSP00000275493	817	862	1211	0.002	46	16	30	0	7
unique_6015	275	395	688	ENSP00000303830	1053	1184	1383	0.002	132	32	89	11	18
unique_6015	361	403	688	ENSP00000288135	783	825	977	0.005	43	15	28	0	6
unique_6015	366	450	688	ENSP00000363702	329	388	531	0.007	85	23	37	25	12
unique_6015	358	395	688	ENSP00000341325	1147	1184	1352	0.008	38	14	24	0	6
unique_6047	192	341	387	ENSP00000363702	299	462	531	2.91e-06	178	43	93	42	39
unique_6047	229	260	387	ENSP00000492290	358	389	533	1.12e-04	32	15	17	0	8
unique_6047	229	260	387	ENSP00000489707	358	389	533	1.12e-04	32	15	17	0	8
unique_6047	216	311	387	ENSP00000288135	775	870	977	0.001	97	27	68	2	25
unique_6047	172	255	387	ENSP00000358991	274	362	634	0.005	91	28	54	9	22
unique_6056	27	172	782	ENSP00000492290	232	377	533	4.50e-07	158	46	88	24	19
unique_6056	27	172	782	ENSP00000489707	232	377	533	4.50e-07	158	46	88	24	19
unique_6056	23	173	782	ENSP00000383977	775	931	1082	0.001	170	42	96	32	19
unique_6056	23	173	782	ENSP00000369375	818	974	1125	0.001	170	42	96	32	19
unique_6056	25	174	782	ENSP00000358991	208	351	634	0.002	157	44	93	20	19
unique_6089	616	717	717	ENSP00000497444	227	326	358	0.004	102	24	76	2	14
unique_6146	470	583	2550	ENSP00000423517	697	810	821	3.74e-04	121	29	78	14	4
unique_6146	470	583	2550	ENSP00000414544	697	810	821	3.74e-04	121	29	78	14	4
unique_6146	504	579	2550	ENSP00000353421	237	306	996	0.002	76	30	40	6	3
unique_6148	500	744	1882	ENSP00000478255	939	1190	1281	1.74e-10	266	67	164	35	19
unique_6148	520	744	1882	ENSP00000478255	361	545	1281	1.24e-09	232	62	116	54	19
unique_6148	1557	1670	1882	ENSP00000478255	413	524	1281	1.77e-09	114	34	78	2	19
unique_6148	1552	1661	1882	ENSP00000478255	1051	1162	1281	1.40e-08	112	35	75	2	19
unique_6151	280	524	708	ENSP00000369375	829	1089	1125	8.41e-16	268	78	160	30	35
unique_6151	280	524	708	ENSP00000383977	786	1046	1082	8.72e-16	268	78	160	30	35
unique_6151	280	517	708	ENSP00000351995	532	784	886	1.39e-14	265	69	157	39	34
unique_6151	280	471	708	ENSP00000341325	1038	1239	1352	2.92e-14	205	59	130	16	27
unique_6151	281	519	708	ENSP00000303830	1029	1282	1383	2.79e-13	260	70	163	27	34
unique_6151	378	525	708	ENSP00000288135	775	922	977	1.65e-08	154	47	95	12	21
unique_6151	232	486	708	ENSP00000275493	671	930	1211	4.58e-08	270	63	182	25	36
unique_6151	281	487	708	ENSP00000363702	209	440	531	5.11e-08	240	67	132	41	29
unique_6151	281	462	708	ENSP00000492290	240	438	533	3.15e-06	209	52	120	37	26
unique_6151	281	462	708	ENSP00000489707	240	438	533	3.15e-06	209	52	120	37	26
unique_6151	560	674	708	ENSP00000475084	739	884	1549	5.60e-05	149	40	72	37	16
unique_6164	111	402	715	ENSP00000449607	72	384	488	3.95e-16	313	73	219	21	41
unique_6189	286	419	795	ENSP00000504727	182	302	449	4.06e-07	134	33	88	13	26
unique_6189	711	780	795	ENSP00000504727	362	428	449	0.005	76	30	31	15	26
unique_6246	157	331	382	ENSP00000367064	319	488	3624	1.53e-06	182	49	114	19	46
unique_6246	137	266	382	ENSP00000379438	49	174	674	1.66e-06	139	45	72	22	34
unique_6296	232	335	2613	ENSP00000423517	718	820	821	2.67e-11	112	53	42	17	5
unique_6296	255	362	2613	ENSP00000423517	710	817	821	4.64e-11	114	48	54	12	5
unique_6296	232	335	2613	ENSP00000414544	718	820	821	2.67e-11	112	53	42	17	5
unique_6296	255	362	2613	ENSP00000414544	710	817	821	4.64e-11	114	48	54	12	5
unique_6301	286	354	489	ENSP00000358991	296	362	634	3.37e-07	71	28	37	6	14
unique_6301	315	415	489	ENSP00000275493	820	915	1211	1.21e-04	103	27	67	9	21
unique_6301	306	415	489	ENSP00000351995	634	741	886	0.001	115	28	75	12	22
unique_6301	286	367	489	ENSP00000492290	317	397	533	0.002	82	24	57	1	17
unique_6301	286	367	489	ENSP00000489707	317	397	533	0.002	82	24	57	1	17
unique_6301	307	408	489	ENSP00000303830	1134	1229	1383	0.005	103	21	74	8	21
unique_6312	1601	1753	2885	ENSP00000341325	1142	1289	1352	0.001	160	36	105	19	5
unique_6312	1593	1769	2885	ENSP00000303830	1134	1306	1383	0.005	185	43	122	20	6
unique_6369	381	461	551	ENSP00000363702	328	417	531	2.56e-05	91	25	55	11	15
unique_6369	366	490	551	ENSP00000303830	1132	1253	1383	4.60e-05	137	34	76	27	23
unique_6369	374	470	551	ENSP00000288135	780	873	977	2.22e-04	103	25	63	15	18
unique_6369	376	460	551	ENSP00000492290	349	440	533	5.98e-04	94	26	57	11	15
unique_6369	376	460	551	ENSP00000489707	349	440	533	5.98e-04	94	26	57	11	15
unique_6369	341	474	551	ENSP00000275493	789	922	1211	0.003	144	35	89	20	24
unique_6371	103	429	468	ENSP00000318585	75	415	502	5.06e-14	367	89	212	66	70
unique_6373	17	137	348	ENSP00000364163	906	1007	2004	0.001	127	38	58	31	35
unique_6373	34	127	348	ENSP00000367064	394	462	3624	0.002	94	26	43	25	27
unique_6403	66	190	768	ENSP00000296585	165	286	1182	1.46e-06	125	31	91	3	16
unique_6403	75	210	768	ENSP00000268296	151	282	1164	2.98e-06	138	32	98	8	18
unique_6403	445	527	768	ENSP00000486734	350	438	1372	4.70e-05	93	33	46	14	20
unique_6403	403	554	768	ENSP00000486734	950	1096	1372	6.06e-05	167	48	84	35	20
unique_6403	481	553	768	ENSP00000486734	695	765	1372	9.75e-05	83	31	30	22	20
unique_6403	408	528	768	ENSP00000486734	688	805	1372	0.002	138	45	56	37	20
unique_6403	445	527	768	ENSP00000348997	319	407	1341	4.81e-05	93	33	46	14	20
unique_6403	403	554	768	ENSP00000348997	919	1065	1341	5.79e-05	167	48	84	35	20
unique_6403	481	553	768	ENSP00000348997	664	734	1341	9.81e-05	83	31	30	22	20
unique_6403	408	528	768	ENSP00000348997	657	774	1341	0.002	138	45	56	37	20
unique_6413	434	980	1004	ENSP00000478255	146	610	1281	1.36e-44	554	144	314	96	55
unique_6413	724	987	1004	ENSP00000478255	1034	1262	1281	2.02e-39	264	98	131	35	55
unique_6416	45	107	253	ENSP00000252804	141	203	1480	0.004	63	21	42	0	25
unique_6427	2652	2711	4982	ENSP00000361682	164	223	811	0.007	61	24	35	2	1
unique_6432	944	1028	1133	ENSP00000317714	98	172	298	0.009	86	23	51	12	8
unique_6436	768	836	1570	ENSP00000321646	211	281	790	0.005	75	25	40	10	4
unique_6449	246	421	429	ENSP00000288135	773	928	977	1.15e-05	186	44	102	40	41
unique_6449	243	352	429	ENSP00000275493	815	928	1211	4.98e-04	117	33	74	10	26
unique_6449	223	331	429	ENSP00000492290	319	440	533	0.001	126	33	72	21	25
unique_6449	223	331	429	ENSP00000489707	319	440	533	0.001	126	33	72	21	25
unique_6524	876	961	1658	ENSP00000244295	224	302	327	0.008	86	25	54	7	5
unique_6548	242	467	567	ENSP00000303830	1029	1229	1383	5.25e-05	235	56	136	43	40
unique_6548	391	446	567	ENSP00000492290	357	420	533	6.21e-04	64	16	40	8	10
unique_6548	391	446	567	ENSP00000489707	357	420	533	6.21e-04	64	16	40	8	10
unique_6548	366	482	567	ENSP00000383977	891	1004	1082	0.001	118	28	85	5	21
unique_6548	366	482	567	ENSP00000369375	934	1047	1125	0.001	118	28	85	5	21
unique_6548	388	468	567	ENSP00000363702	325	417	531	0.001	93	21	60	12	14
unique_6548	368	470	567	ENSP00000358991	310	420	634	0.009	118	30	66	22	18
unique_6549	391	445	567	ENSP00000492290	357	419	533	2.19e-04	63	17	38	8	10
unique_6549	391	445	567	ENSP00000489707	357	419	533	2.19e-04	63	17	38	8	10
unique_6549	366	482	567	ENSP00000369375	934	1047	1125	5.53e-04	120	32	79	9	21
unique_6549	366	482	567	ENSP00000383977	891	1004	1082	5.75e-04	120	32	79	9	21
unique_6549	374	467	567	ENSP00000303830	1137	1229	1383	6.01e-04	96	23	68	5	17
unique_6549	388	468	567	ENSP00000363702	325	417	531	0.002	94	22	58	14	14
unique_6549	376	474	567	ENSP00000288135	772	870	977	0.006	102	26	70	6	17
unique_6549	374	474	567	ENSP00000275493	815	915	1211	0.007	102	24	76	2	18
unique_6556	478	536	560	ENSP00000435933	52	110	142	8.58e-04	59	16	43	0	11
unique_6581	501	609	696	ENSP00000288135	771	874	977	7.21e-04	114	29	70	15	16
unique_6591	355	393	915	ENSP00000353421	95	133	996	0.008	39	17	22	0	4
unique_6597	124	223	242	ENSP00000299608	11	112	455	2.41e-04	105	26	71	8	41
unique_6602	91	144	1291	ENSP00000475084	815	868	1549	0.002	54	18	36	0	4
unique_6623	347	434	948	ENSP00000411767	965	1051	1065	0.006	97	33	45	19	9
unique_6664	371	472	570	ENSP00000492290	323	440	533	4.87e-04	119	32	69	18	18
unique_6664	371	472	570	ENSP00000489707	323	440	533	4.87e-04	119	32	69	18	18
unique_6664	383	493	570	ENSP00000275493	814	928	1211	5.43e-04	118	33	75	10	19
unique_6665	387	562	570	ENSP00000288135	773	928	977	1.82e-05	186	44	102	40	31
unique_6665	384	493	570	ENSP00000275493	815	928	1211	2.92e-04	117	33	74	10	19
unique_6665	362	472	570	ENSP00000492290	317	440	533	0.001	128	33	74	21	19
unique_6665	362	472	570	ENSP00000489707	317	440	533	0.001	128	33	74	21	19
unique_6666	324	433	463	ENSP00000275493	815	928	1211	4.27e-05	117	33	74	10	24
unique_6666	327	413	463	ENSP00000288135	773	863	977	6.87e-05	94	26	58	10	19
unique_6666	302	412	463	ENSP00000492290	317	440	533	7.32e-04	128	33	74	21	24
unique_6666	302	412	463	ENSP00000489707	317	440	533	7.32e-04	128	33	74	21	24
unique_6670	396	571	579	ENSP00000288135	773	928	977	2.15e-05	186	44	102	40	30
unique_6670	393	502	579	ENSP00000275493	815	928	1211	2.49e-04	117	33	74	10	19
unique_6670	371	481	579	ENSP00000492290	317	440	533	0.001	128	33	74	21	19
unique_6670	371	481	579	ENSP00000489707	317	440	533	0.001	128	33	74	21	19
unique_6672	396	571	579	ENSP00000288135	773	928	977	1.92e-05	186	44	102	40	30
unique_6672	393	502	579	ENSP00000275493	815	928	1211	2.78e-04	117	33	74	10	19
unique_6672	371	481	579	ENSP00000492290	317	440	533	0.001	128	33	74	21	19
unique_6672	371	481	579	ENSP00000489707	317	440	533	0.001	128	33	74	21	19
unique_6681	228	1544	1544	ENSP00000478255	35	1278	1281	0.0	1347	503	711	133	85
unique_6681	244	835	1544	ENSP00000478255	711	1280	1281	1.31e-103	607	227	328	52	85
unique_6688	1777	1889	2850	ENSP00000423517	699	819	821	0.002	126	33	75	18	4
unique_6688	1777	1889	2850	ENSP00000414544	699	819	821	0.002	126	33	75	18	4
unique_6696	239	1253	2156	ENSP00000364163	194	1125	2004	2.64e-14	1080	271	596	213	94
unique_6696	324	1461	2156	ENSP00000364163	24	1079	2004	5.75e-12	1221	301	672	248	94
unique_6696	1105	2086	2156	ENSP00000364163	101	972	2004	9.52e-12	1038	263	553	222	94
unique_6696	841	1898	2156	ENSP00000364163	101	1120	2004	9.14e-11	1167	279	632	256	94
unique_6696	101	725	2156	ENSP00000364163	517	1125	2004	1.68e-09	689	169	376	144	94
unique_6696	852	1985	2156	ENSP00000364163	24	1041	2004	7.13e-07	1210	295	647	268	94
unique_6696	101	1146	2156	ENSP00000364163	160	1161	2004	2.06e-06	1159	276	613	270	94
unique_6696	1640	2089	2156	ENSP00000364163	25	439	2004	1.64e-04	480	120	265	95	94
unique_6696	1368	2118	2156	ENSP00000364163	101	769	2004	0.002	812	206	402	204	94
unique_6696	1337	1513	2156	ENSP00000367064	126	304	3624	7.20e-04	189	57	110	22	8
unique_6705	67	249	299	ENSP00000364163	934	1091	2004	7.73e-06	185	52	104	29	63
unique_6705	126	237	299	ENSP00000364163	907	997	2004	5.75e-05	113	38	52	23	63
unique_6705	65	237	299	ENSP00000364163	693	835	2004	8.30e-05	178	58	80	40	63
unique_6705	63	241	299	ENSP00000364163	392	546	2004	5.96e-04	186	56	92	38	63
unique_6705	64	192	299	ENSP00000364163	768	874	2004	0.008	129	37	70	22	63
unique_6737	1271	1358	2490	ENSP00000385017	256	348	1508	0.005	93	26	62	5	4
unique_6795	437	616	773	ENSP00000361682	597	795	811	2.19e-05	205	61	113	31	23
unique_6795	653	718	773	ENSP00000261892	776	849	1100	7.92e-04	75	26	39	10	9
unique_6798	2102	2195	2593	ENSP00000303830	1190	1286	1383	0.007	97	21	73	3	4
unique_6828	431	514	5010	ENSP00000254301	11	96	251	0.002	86	29	55	2	2
unique_6843	18	215	691	ENSP00000341325	1039	1233	1352	2.41e-13	203	53	137	13	29
unique_6843	4	247	691	ENSP00000492290	226	473	533	1.70e-11	264	72	156	36	35
unique_6843	4	247	691	ENSP00000489707	226	473	533	1.70e-11	264	72	156	36	35
unique_6843	9	249	691	ENSP00000363702	200	454	531	1.85e-11	264	71	161	32	35
unique_6843	11	314	691	ENSP00000303830	1022	1310	1383	3.72e-11	335	80	178	77	44
unique_6843	11	215	691	ENSP00000275493	711	909	1211	4.54e-11	211	51	142	18	30
unique_6843	4	223	691	ENSP00000351995	522	744	886	5.54e-11	237	56	150	31	32
unique_6843	17	217	691	ENSP00000358991	217	421	634	1.35e-10	221	63	122	36	29
unique_6843	117	263	691	ENSP00000288135	774	914	977	1.98e-10	149	45	94	10	21
unique_6843	18	232	691	ENSP00000369375	830	1051	1125	6.24e-08	239	60	138	41	31
unique_6843	18	232	691	ENSP00000383977	787	1008	1082	6.85e-08	239	60	138	41	31
unique_6859	936	1043	1212	ENSP00000379438	68	173	674	4.14e-17	113	49	52	12	9
unique_6859	936	1069	1212	ENSP00000367064	274	406	3624	4.33e-12	142	52	73	17	13
unique_6859	949	1098	1212	ENSP00000367064	242	382	3624	1.65e-08	159	58	74	27	13
unique_6859	967	1042	1212	ENSP00000367064	132	203	3624	1.43e-04	76	29	43	4	13
unique_6859	615	882	1212	ENSP00000482760	190	454	970	9.83e-10	285	70	178	37	22
unique_6859	578	882	1212	ENSP00000506143	106	402	795	8.95e-09	335	80	187	68	25
unique_6859	578	882	1212	ENSP00000483552	106	402	795	8.95e-09	335	80	187	68	25
unique_6859	929	1105	1212	ENSP00000364163	477	678	2004	4.00e-08	223	61	95	67	17
unique_6859	928	1107	1212	ENSP00000364163	931	1088	2004	5.84e-06	182	51	105	26	17
unique_6859	928	1058	1212	ENSP00000364163	356	481	2004	1.11e-05	133	43	81	9	17
unique_6859	936	1098	1212	ENSP00000364163	901	1038	2004	1.36e-05	164	48	89	27	17
unique_6859	951	1099	1212	ENSP00000364163	460	582	2004	4.35e-05	150	43	79	28	17
unique_6859	907	1043	1212	ENSP00000364163	103	225	2004	6.46e-05	139	42	79	18	17
unique_6859	952	1040	1212	ENSP00000364163	262	343	2004	0.004	94	33	44	17	17
unique_6859	942	1040	1212	ENSP00000308117	246	337	758	7.90e-08	105	35	51	19	8
unique_6859	965	1006	1212	ENSP00000371636	737	783	877	1.06e-04	47	18	24	5	3
unique_6859	952	997	1212	ENSP00000360764	123	167	274	0.001	46	18	27	1	4
unique_6859	952	997	1212	ENSP00000307843	123	167	274	0.001	46	18	27	1	4
unique_6873	25	175	2879	ENSP00000351995	574	733	886	1.10e-17	164	48	99	17	5
unique_6873	25	180	2879	ENSP00000275493	760	912	1211	1.73e-16	162	47	100	15	5
unique_6873	19	179	2879	ENSP00000303830	1066	1233	1383	2.20e-15	171	53	105	13	6
unique_6873	25	233	2879	ENSP00000341325	1080	1290	1352	8.78e-15	220	59	141	20	7
unique_6873	90	226	2879	ENSP00000288135	775	915	977	2.73e-14	141	47	90	4	5
unique_6873	25	177	2879	ENSP00000358991	257	419	634	4.48e-14	164	46	106	12	5
unique_6873	20	178	2879	ENSP00000369375	865	1034	1125	3.16e-12	175	53	101	21	6
unique_6873	20	178	2879	ENSP00000383977	822	991	1082	3.57e-12	175	53	101	21	6
unique_6873	51	186	2879	ENSP00000363702	273	428	531	8.64e-07	161	43	88	30	5
unique_6873	53	175	2879	ENSP00000492290	305	440	533	2.39e-05	142	35	82	25	4
unique_6873	53	175	2879	ENSP00000489707	305	440	533	2.39e-05	142	35	82	25	4
unique_6882	117	218	448	ENSP00000411767	395	493	1065	4.47e-05	104	30	67	7	31
unique_6882	42	77	448	ENSP00000411767	408	444	1065	0.007	37	15	21	1	31
unique_6891	635	764	1601	ENSP00000254301	38	149	251	2.19e-07	133	47	62	24	8
unique_6994	233	309	399	ENSP00000377890	100	166	582	1.95e-04	77	25	42	10	19
unique_6994	233	309	399	ENSP00000337146	129	195	611	2.23e-04	77	25	42	10	19
unique_7027	207	340	469	ENSP00000379438	55	175	674	2.09e-06	139	45	71	23	29
unique_7027	227	337	469	ENSP00000367064	360	460	3624	0.002	116	33	63	20	24
unique_7027	242	344	469	ENSP00000308117	250	346	758	0.004	109	32	59	18	22
unique_7032	28	533	545	ENSP00000412227	41	554	574	2.48e-08	555	120	345	90	93
unique_7050	35	157	203	ENSP00000363702	310	462	531	2.15e-06	156	37	83	36	61
unique_7050	45	76	203	ENSP00000492290	358	389	533	4.83e-05	32	15	17	0	16
unique_7050	45	76	203	ENSP00000489707	358	389	533	4.83e-05	32	15	17	0	16
unique_7050	32	144	203	ENSP00000275493	820	927	1211	0.002	114	29	78	7	56
unique_7050	32	127	203	ENSP00000288135	775	870	977	0.006	107	28	57	22	47
unique_7050	19	135	203	ENSP00000369375	934	1047	1125	0.009	119	33	79	7	58
unique_7050	19	135	203	ENSP00000383977	891	1004	1082	0.009	119	33	79	7	58
unique_7073	10	253	2095	ENSP00000369375	826	1082	1125	2.81e-17	267	71	163	33	12
unique_7073	10	253	2095	ENSP00000383977	783	1039	1082	4.39e-17	267	71	163	33	12
unique_7073	14	208	2095	ENSP00000275493	718	917	1211	1.72e-16	204	55	136	13	9
unique_7073	10	208	2095	ENSP00000351995	529	743	886	2.39e-16	218	59	137	22	9
unique_7073	11	214	2095	ENSP00000341325	1036	1247	1352	5.56e-16	217	59	140	18	10
unique_7073	14	253	2095	ENSP00000303830	1029	1280	1383	3.64e-14	261	66	165	30	11
unique_7073	10	200	2095	ENSP00000363702	205	417	531	1.39e-12	222	62	120	40	9
unique_7073	13	203	2095	ENSP00000358991	217	421	634	1.03e-11	210	61	125	24	9
unique_7073	13	199	2095	ENSP00000492290	239	440	533	5.80e-10	217	65	107	45	9
unique_7073	13	199	2095	ENSP00000489707	239	440	533	5.80e-10	217	65	107	45	9
unique_7073	112	209	2095	ENSP00000288135	775	873	977	1.10e-09	103	35	59	9	5
unique_7080	388	485	587	ENSP00000341325	1142	1237	1352	0.009	98	23	73	2	17
unique_7089	246	360	858	ENSP00000363702	278	403	531	0.002	127	36	78	13	13
unique_7097	193	352	1258	ENSP00000303830	1100	1229	1383	1.32e-06	160	44	86	30	13
unique_7097	240	353	1258	ENSP00000288135	772	863	977	3.34e-06	115	32	59	24	9
unique_7097	197	382	1258	ENSP00000363702	280	448	531	0.004	206	56	93	57	15
unique_7144	27	66	348	ENSP00000411767	412	450	1065	0.001	40	15	24	1	11
unique_7169	18	45	100	ENSP00000423517	623	650	821	0.009	28	12	16	0	28
unique_7169	18	45	100	ENSP00000414544	623	650	821	0.009	28	12	16	0	28
unique_7182	1066	1156	4761	ENSP00000348997	313	403	1341	1.30e-04	101	40	41	20	5
unique_7182	583	637	4761	ENSP00000348997	349	408	1341	0.001	60	25	30	5	5
unique_7182	978	1128	4761	ENSP00000348997	911	1065	1341	0.004	168	53	85	30	5
unique_7182	1066	1156	4761	ENSP00000486734	344	434	1372	1.32e-04	101	40	41	20	5
unique_7182	583	637	4761	ENSP00000486734	380	439	1372	0.001	60	25	30	5	5
unique_7182	978	1128	4761	ENSP00000486734	942	1096	1372	0.004	168	53	85	30	5
unique_7187	98	222	666	ENSP00000361682	641	766	811	1.63e-07	129	46	76	7	19
unique_7187	126	220	666	ENSP00000361682	623	718	811	2.61e-06	99	39	53	7	19
unique_7225	257	406	1372	ENSP00000317714	79	223	298	0.003	158	36	101	21	11
unique_7225	257	406	1372	ENSP00000378447	77	221	296	0.005	158	36	101	21	11
unique_7234	1056	1116	1473	ENSP00000389814	45	107	245	0.004	63	26	35	2	4
unique_7239	94	198	881	ENSP00000358665	29	147	525	1.25e-09	121	39	64	18	12
unique_7246	83	158	3984	ENSP00000423517	751	820	821	7.68e-04	76	26	44	6	2
unique_7246	83	158	3984	ENSP00000414544	751	820	821	7.68e-04	76	26	44	6	2
unique_7248	332	394	462	ENSP00000478255	527	587	1281	4.53e-04	63	23	38	2	14
unique_7252	274	614	618	ENSP00000318585	75	416	502	1.48e-17	376	96	211	69	55
unique_7273	157	270	289	ENSP00000364163	1611	1738	2004	1.08e-04	136	44	62	30	39
unique_7275	1810	1957	2161	ENSP00000358991	310	419	634	1.82e-10	149	45	64	40	11
unique_7275	1594	1680	2161	ENSP00000358991	215	301	634	1.50e-05	89	31	54	4	11
unique_7275	1814	2000	2161	ENSP00000369375	940	1082	1125	3.23e-08	196	57	77	62	15
unique_7275	1583	1685	2161	ENSP00000369375	820	920	1125	3.21e-05	108	31	65	12	15
unique_7275	2115	2158	2161	ENSP00000369375	1060	1103	1125	0.003	44	15	29	0	15
unique_7275	1818	1984	2161	ENSP00000288135	772	892	977	4.30e-08	169	52	67	50	14
unique_7275	1584	1683	2161	ENSP00000288135	582	686	977	8.05e-05	105	33	67	5	14
unique_7275	2115	2149	2161	ENSP00000288135	892	926	977	6.93e-04	35	12	23	0	14
unique_7275	1814	2000	2161	ENSP00000383977	897	1039	1082	4.52e-08	196	57	77	62	13
unique_7275	1633	1685	2161	ENSP00000383977	824	877	1082	3.87e-05	54	21	32	1	13
unique_7275	2115	2158	2161	ENSP00000383977	1017	1060	1082	0.003	44	15	29	0	13
unique_7275	1815	2005	2161	ENSP00000341325	1134	1282	1352	7.51e-07	195	56	89	50	11
unique_7275	2115	2156	2161	ENSP00000341325	1260	1301	1352	0.003	42	14	28	0	11
unique_7275	1805	1987	2161	ENSP00000275493	810	932	1211	8.09e-07	185	47	74	64	8
unique_7275	1811	1957	2161	ENSP00000303830	1132	1231	1383	1.65e-06	147	37	63	47	10
unique_7275	2094	2152	2161	ENSP00000303830	1240	1295	1383	1.05e-04	59	20	36	3	10
unique_7275	1589	1688	2161	ENSP00000492290	232	330	533	4.09e-06	104	28	67	9	5
unique_7275	1589	1688	2161	ENSP00000489707	232	330	533	4.09e-06	104	28	67	9	5
unique_7275	1816	1955	2161	ENSP00000351995	641	733	886	5.13e-05	140	38	55	47	9
unique_7275	2097	2159	2161	ENSP00000351995	747	802	886	0.003	63	24	32	7	9
unique_7275	1812	1956	2161	ENSP00000363702	298	417	531	2.60e-04	164	42	59	63	7
unique_7276	7	198	241	ENSP00000275493	741	931	1211	3.61e-13	196	50	137	9	80
unique_7276	28	183	241	ENSP00000341325	1080	1240	1352	3.14e-12	165	42	110	13	65
unique_7276	90	231	241	ENSP00000288135	775	921	977	4.99e-12	149	40	100	9	59
unique_7276	20	231	241	ENSP00000369375	862	1089	1125	7.47e-12	236	57	147	32	88
unique_7276	20	231	241	ENSP00000383977	819	1046	1082	9.19e-12	236	57	147	32	88
unique_7276	28	230	241	ENSP00000351995	574	790	886	2.72e-11	220	51	149	20	84
unique_7276	24	191	241	ENSP00000358991	253	433	634	3.46e-11	183	51	115	17	70
unique_7276	5	175	241	ENSP00000492290	255	440	533	1.39e-10	196	54	107	35	71
unique_7276	5	175	241	ENSP00000489707	255	440	533	1.39e-10	196	54	107	35	71
unique_7276	8	199	241	ENSP00000303830	1054	1254	1383	1.27e-09	204	47	142	15	80
unique_7276	7	153	241	ENSP00000363702	226	388	531	2.38e-04	170	38	102	30	61
unique_7278	1044	1108	2419	ENSP00000504727	2	68	449	3.95e-04	71	24	37	10	3
unique_7280	319	621	968	ENSP00000506143	108	406	795	3.90e-11	329	84	189	56	31
unique_7280	319	621	968	ENSP00000483552	108	406	795	3.90e-11	329	84	189	56	31
unique_7280	325	621	968	ENSP00000482760	161	458	970	1.93e-08	326	81	188	57	31
unique_7290	129	260	1297	ENSP00000341325	1054	1184	1352	5.38e-08	135	36	92	7	10
unique_7290	215	345	1297	ENSP00000288135	772	901	977	2.55e-07	133	39	89	5	10
unique_7290	135	260	1297	ENSP00000351995	554	688	886	7.95e-07	141	36	84	21	10
unique_7290	127	259	1297	ENSP00000369375	832	988	1125	5.04e-06	157	48	85	24	10
unique_7290	222	259	1297	ENSP00000383977	908	945	1082	6.50e-06	38	21	17	0	3
unique_7290	133	258	1297	ENSP00000358991	233	363	634	2.33e-05	134	36	87	11	10
unique_7290	213	260	1297	ENSP00000275493	812	862	1211	5.77e-05	51	21	27	3	4
unique_7290	155	261	1297	ENSP00000492290	272	388	533	0.001	117	33	74	10	8
unique_7290	155	261	1297	ENSP00000489707	272	388	533	0.001	117	33	74	10	8
unique_7290	222	260	1297	ENSP00000303830	1146	1184	1383	0.003	39	14	25	0	3
unique_7312	194	257	2378	ENSP00000366729	26	92	256	0.008	69	27	35	7	3
unique_7347	1049	1255	1657	ENSP00000270349	302	506	621	1.83e-06	208	47	157	4	20
unique_7347	590	713	1657	ENSP00000270349	58	178	621	1.07e-04	126	36	83	7	20
unique_7351	615	742	2332	ENSP00000367230	8	146	473	0.009	145	37	85	23	5
unique_7353	228	625	664	ENSP00000449607	25	448	488	9.88e-08	433	88	301	44	60
unique_7358	1890	2005	2937	ENSP00000423517	701	820	821	5.59e-04	120	33	83	4	4
unique_7358	1890	2005	2937	ENSP00000414544	701	820	821	5.59e-04	120	33	83	4	4
unique_7358	1904	2016	2937	ENSP00000308117	541	665	758	0.004	128	33	77	18	4
unique_7370	295	490	795	ENSP00000275493	711	909	1211	1.16e-12	203	52	140	11	25
unique_7370	295	539	795	ENSP00000383977	780	1039	1082	5.40e-12	265	67	173	25	31
unique_7370	295	539	795	ENSP00000369375	823	1082	1125	6.31e-12	265	67	173	25	31
unique_7370	293	507	795	ENSP00000358991	209	439	634	4.74e-11	236	61	149	26	27
unique_7370	301	511	795	ENSP00000351995	532	757	886	9.12e-10	226	54	157	15	27
unique_7370	301	489	795	ENSP00000363702	208	417	531	1.42e-09	219	64	116	39	24
unique_7370	301	495	795	ENSP00000341325	1038	1239	1352	1.72e-09	204	55	138	11	25
unique_7370	302	539	795	ENSP00000303830	1029	1280	1383	2.41e-08	260	67	163	30	30
unique_7370	366	529	795	ENSP00000492290	301	472	533	4.92e-07	183	45	108	30	21
unique_7370	366	529	795	ENSP00000489707	301	472	533	4.92e-07	183	45	108	30	21
unique_7370	403	539	795	ENSP00000288135	775	914	977	7.95e-06	142	31	104	7	17
unique_7382	551	645	4579	ENSP00000361682	635	732	811	1.31e-04	98	31	64	3	2
unique_7382	557	618	4579	ENSP00000361682	687	748	811	6.05e-04	62	21	41	0	2
unique_7382	553	617	4579	ENSP00000361682	706	770	811	0.004	65	24	41	0	2
unique_7408	273	337	1166	ENSP00000374372	202	266	2329	0.002	65	21	44	0	6
unique_7451	266	308	970	ENSP00000364163	1634	1676	2004	0.003	43	20	23	0	4
unique_7469	133	319	713	ENSP00000364163	1678	1859	2004	2.38e-06	187	56	126	5	26
unique_7469	209	275	713	ENSP00000364163	1619	1686	2004	6.76e-04	68	26	41	1	26
unique_7483	780	872	975	ENSP00000500794	150	232	313	0.002	94	28	54	12	10
unique_7513	482	848	880	ENSP00000495751	82	419	600	0.001	377	75	253	49	42
unique_7513	482	848	880	ENSP00000495900	82	419	600	0.001	377	75	253	49	42
unique_7513	482	848	880	ENSP00000496348	82	419	600	0.001	377	75	253	49	42
unique_7551	1324	1550	1567	ENSP00000275493	712	909	1211	2.92e-04	235	61	129	45	14
unique_7551	1447	1550	1567	ENSP00000288135	780	864	977	0.002	109	34	46	29	7
unique_7551	1433	1548	1567	ENSP00000303830	1133	1229	1383	0.003	122	31	60	31	7
unique_7572	149	246	814	ENSP00000352071	220	308	1157	1.37e-06	99	31	57	11	23
unique_7572	199	246	814	ENSP00000352071	717	761	1157	0.002	49	18	26	5	23
unique_7572	216	335	814	ENSP00000352071	940	1028	1157	0.008	122	32	55	35	23
unique_7572	385	450	814	ENSP00000321646	207	275	790	5.99e-05	69	27	39	3	8
unique_7573	32	650	667	ENSP00000324173	20	644	655	0.0	625	442	177	6	93
unique_7576	74	290	450	ENSP00000383977	779	989	1082	3.85e-11	238	62	128	48	48
unique_7576	74	290	450	ENSP00000369375	822	1032	1125	4.06e-11	238	62	128	48	48
unique_7576	72	356	450	ENSP00000363702	199	485	531	2.70e-09	315	76	181	58	63
unique_7576	82	372	450	ENSP00000492290	240	514	533	6.09e-09	325	83	158	84	65
unique_7576	82	372	450	ENSP00000489707	240	514	533	6.09e-09	325	83	158	84	65
unique_7576	71	243	450	ENSP00000358991	207	363	634	9.89e-09	185	54	91	40	38
unique_7576	74	290	450	ENSP00000275493	710	908	1211	1.10e-08	226	47	143	36	48
unique_7576	81	290	450	ENSP00000341325	1038	1232	1352	3.62e-08	217	49	139	29	47
unique_7576	78	289	450	ENSP00000351995	529	733	886	6.87e-08	222	53	142	27	47
unique_7576	82	322	450	ENSP00000303830	1029	1263	1383	8.52e-08	266	55	155	56	54
unique_7576	203	290	450	ENSP00000288135	775	863	977	7.68e-07	91	29	57	5	20
unique_7584	16	90	288	ENSP00000364163	1651	1726	2004	3.08e-07	76	29	46	1	42
unique_7584	4	86	288	ENSP00000364163	1605	1688	2004	1.21e-06	84	29	54	1	42
unique_7584	14	124	288	ENSP00000364163	1682	1793	2004	2.20e-05	112	36	75	1	42
unique_7584	12	93	288	ENSP00000364163	1714	1795	2004	8.72e-04	82	27	55	0	42
unique_7595	2327	2401	2681	ENSP00000423517	738	819	821	0.001	82	26	49	7	3
unique_7595	2327	2401	2681	ENSP00000414544	738	819	821	0.001	82	26	49	7	3
unique_7638	1175	1241	1501	ENSP00000389814	45	104	245	0.004	68	25	34	9	4
unique_7668	600	729	7449	ENSP00000353421	244	372	996	0.005	130	33	96	1	2
unique_7677	20	81	167	ENSP00000475084	826	886	1549	0.005	62	19	42	1	37
unique_7685	133	214	989	ENSP00000254301	31	125	251	1.95e-05	95	31	51	13	8
unique_7695	289	373	658	ENSP00000299608	41	125	455	0.001	88	22	60	6	13
unique_7700	303	391	544	ENSP00000299608	40	126	455	1.43e-21	92	41	43	8	35
unique_7700	155	258	544	ENSP00000299608	33	135	455	2.20e-12	110	36	61	13	35
unique_7710	84	161	237	ENSP00000353421	240	344	996	5.14e-04	105	30	48	27	33
unique_7722	880	1145	1162	ENSP00000478255	385	649	1281	3.43e-57	266	107	158	1	24
unique_7722	868	1126	1162	ENSP00000478255	1016	1275	1281	1.11e-53	264	107	148	9	24
unique_7759	298	770	774	ENSP00000478255	192	642	1281	1.80e-61	495	162	267	66	61
unique_7759	499	750	774	ENSP00000478255	1033	1267	1281	7.97e-55	254	107	126	21	61
unique_7760	4860	5555	5664	ENSP00000185942	40	664	710	2.80e-08	723	152	446	125	21
unique_7760	4789	5431	5664	ENSP00000185942	57	682	710	8.85e-08	681	137	451	93	21
unique_7760	4360	4840	5664	ENSP00000185942	104	559	710	0.001	496	99	342	55	21
unique_7760	5121	5487	5664	ENSP00000351554	43	408	725	6.75e-08	402	92	239	71	22
unique_7760	4861	5431	5664	ENSP00000351554	151	697	725	1.79e-07	608	125	385	98	22
unique_7760	4859	5555	5664	ENSP00000351554	71	679	725	6.82e-07	728	152	426	150	22
unique_7760	4360	4840	5664	ENSP00000351554	119	574	725	0.001	496	99	342	55	22
unique_7760	5203	5635	5664	ENSP00000351554	23	406	725	0.002	444	88	285	71	22
unique_7760	3312	3389	5664	ENSP00000482760	712	789	970	0.010	81	27	48	6	1
unique_7785	298	490	555	ENSP00000351995	608	790	886	1.25e-06	201	47	128	26	35
unique_7795	95	199	288	ENSP00000364163	868	961	2004	4.94e-06	105	37	57	11	46
unique_7795	75	202	288	ENSP00000364163	661	801	2004	1.86e-04	153	42	74	37	46
unique_7795	71	201	288	ENSP00000364163	929	1082	2004	0.005	157	39	89	29	46
unique_7795	82	202	288	ENSP00000364163	167	272	2004	0.007	122	33	72	17	46
unique_7795	91	173	288	ENSP00000364163	414	486	2004	0.008	83	23	50	10	46
unique_7795	82	198	288	ENSP00000367064	143	251	3624	1.29e-04	119	35	72	12	41
unique_7808	446	510	1299	ENSP00000321646	211	275	790	0.004	67	22	41	4	5
unique_7827	6	85	2606	ENSP00000423517	739	820	821	0.003	82	26	54	2	3
unique_7827	6	85	2606	ENSP00000414544	739	820	821	0.003	82	26	54	2	3
unique_7834	118	181	382	ENSP00000367064	2794	2856	3624	0.003	64	19	44	1	17
unique_7838	3326	3422	3827	ENSP00000482760	733	821	970	0.003	99	30	57	12	3
unique_7886	1920	2027	2705	ENSP00000423517	728	816	821	0.002	110	29	58	23	10
unique_7886	1905	1997	2705	ENSP00000423517	728	816	821	0.003	98	27	57	14	10
unique_7886	1950	2042	2705	ENSP00000423517	728	816	821	0.003	98	28	56	14	10
unique_7886	1965	2057	2705	ENSP00000423517	728	816	821	0.004	98	27	57	14	10
unique_7886	1875	1952	2705	ENSP00000423517	728	816	821	0.004	89	24	54	11	10
unique_7886	2069	2147	2705	ENSP00000423517	729	816	821	0.007	88	22	57	9	10
unique_7886	1920	2027	2705	ENSP00000414544	728	816	821	0.002	110	29	58	23	10
unique_7886	1905	1997	2705	ENSP00000414544	728	816	821	0.003	98	27	57	14	10
unique_7886	1950	2042	2705	ENSP00000414544	728	816	821	0.003	98	28	56	14	10
unique_7886	1965	2057	2705	ENSP00000414544	728	816	821	0.004	98	27	57	14	10
unique_7886	1875	1952	2705	ENSP00000414544	728	816	821	0.004	89	24	54	11	10
unique_7886	2069	2147	2705	ENSP00000414544	729	816	821	0.007	88	22	57	9	10
unique_7907	1528	1623	4533	ENSP00000423517	730	816	821	8.61e-05	104	33	46	25	2
unique_7907	1528	1623	4533	ENSP00000414544	730	816	821	8.61e-05	104	33	46	25	2
unique_7911	90	186	192	ENSP00000475084	824	927	1549	2.25e-04	106	29	66	11	51
unique_7960	1282	1365	2849	ENSP00000423517	737	820	821	6.20e-04	90	31	47	12	3
unique_7960	1282	1365	2849	ENSP00000414544	737	820	821	6.20e-04	90	31	47	12	3
unique_7967	16	106	128	ENSP00000351995	459	552	886	0.010	98	25	62	11	71
unique_7972	3674	3757	4117	ENSP00000423517	737	818	821	0.008	84	23	59	2	2
unique_7972	3674	3757	4117	ENSP00000414544	737	818	821	0.008	84	23	59	2	2
unique_7982	540	987	1147	ENSP00000364163	103	550	2004	1.90e-29	485	148	263	74	42
unique_7982	520	996	1147	ENSP00000364163	278	812	2004	2.54e-28	547	169	296	82	42
unique_7982	522	982	1147	ENSP00000364163	695	1193	2004	9.50e-24	508	150	302	56	42
unique_7982	746	994	1147	ENSP00000364163	35	300	2004	1.04e-10	292	90	133	69	42
unique_7982	520	659	1147	ENSP00000364163	970	1125	2004	6.79e-10	158	53	85	20	42
unique_7982	869	989	1147	ENSP00000369375	210	344	1125	1.75e-09	146	49	61	36	37
unique_7982	527	654	1147	ENSP00000369375	227	375	1125	1.66e-04	151	41	85	25	37
unique_7982	635	771	1147	ENSP00000369375	227	341	1125	2.26e-04	137	39	76	22	37
unique_7982	924	991	1147	ENSP00000369375	226	304	1125	2.41e-04	80	27	40	13	37
unique_7982	822	952	1147	ENSP00000369375	230	374	1125	0.002	150	43	83	24	37
unique_7982	961	999	1147	ENSP00000369375	227	265	1125	0.004	39	17	22	0	37
unique_7982	729	987	1147	ENSP00000367064	124	431	3624	1.63e-07	315	85	167	63	39
unique_7982	540	637	1147	ENSP00000367064	376	483	3624	5.90e-06	109	36	61	12	39
unique_7982	683	948	1147	ENSP00000367064	156	467	3624	0.002	320	84	174	62	39
unique_7982	587	908	1147	ENSP00000367064	129	458	3624	0.002	372	91	189	92	39
unique_7982	540	786	1147	ENSP00000367064	245	483	3624	0.003	278	70	138	70	39
unique_7982	702	897	1147	ENSP00000367064	353	484	3624	0.007	200	52	76	72	39
unique_7982	744	954	1147	ENSP00000439903	8	263	354	7.51e-07	269	78	120	71	29
unique_7982	562	681	1147	ENSP00000439903	147	279	354	0.002	142	48	63	31	29
unique_7982	527	654	1147	ENSP00000383977	227	332	1082	5.18e-05	130	32	72	26	23
unique_7982	869	950	1147	ENSP00000383977	210	300	1082	2.75e-04	100	32	41	27	23
unique_7982	924	987	1147	ENSP00000383977	226	300	1082	6.74e-04	76	25	38	13	23
unique_7982	961	999	1147	ENSP00000383977	227	265	1082	0.004	39	17	22	0	23
unique_7982	922	988	1147	ENSP00000296575	609	669	701	1.42e-04	67	25	36	6	7
unique_7982	903	950	1147	ENSP00000296575	620	668	701	1.75e-04	49	20	28	1	7
unique_7982	524	637	1147	ENSP00000296181	473	596	800	7.27e-04	133	46	59	28	10
unique_7982	562	615	1147	ENSP00000296181	563	613	800	0.006	57	24	24	9	10
unique_7985	3193	3323	3449	ENSP00000353421	234	354	996	1.14e-05	133	37	82	14	4
unique_8035	370	425	1451	ENSP00000364163	1634	1688	2004	0.003	56	25	30	1	4
unique_8043	673	842	927	ENSP00000288135	771	927	977	4.83e-09	180	59	88	33	18
unique_8043	681	776	927	ENSP00000351995	650	749	886	3.14e-06	103	32	61	10	10
unique_8043	673	763	927	ENSP00000341325	1138	1233	1352	3.55e-05	97	29	61	7	10
unique_8043	556	776	927	ENSP00000369375	814	1047	1125	0.005	254	66	135	53	24
unique_8043	628	776	927	ENSP00000383977	841	1004	1082	0.005	166	47	100	19	16
unique_8043	571	763	927	ENSP00000275493	716	909	1211	0.007	209	56	122	31	21
unique_8061	329	369	1151	ENSP00000411767	411	445	1065	0.010	41	18	17	6	4
unique_8064	1156	1264	2412	ENSP00000369375	818	921	1125	1.11e-06	110	33	70	7	8
unique_8064	2269	2345	2412	ENSP00000369375	979	1055	1125	0.006	79	25	50	4	8
unique_8064	1156	1264	2412	ENSP00000383977	775	878	1082	1.33e-06	110	33	70	7	8
unique_8064	2269	2345	2412	ENSP00000383977	936	1012	1082	0.007	79	25	50	4	8
unique_8064	2267	2346	2412	ENSP00000303830	1172	1254	1383	2.37e-06	83	25	55	3	3
unique_8064	2268	2343	2412	ENSP00000275493	851	928	1211	1.75e-04	79	25	50	4	3
unique_8064	3	62	2412	ENSP00000475084	825	884	1549	5.57e-04	60	19	41	0	2
unique_8135	14	155	187	ENSP00000364163	1599	1740	2004	8.34e-07	147	48	89	10	88
unique_8135	41	177	187	ENSP00000364163	1694	1832	2004	7.72e-04	144	45	87	12	88
unique_8135	40	140	187	ENSP00000364163	1726	1823	2004	0.002	101	35	63	3	88
unique_8208	4741	4796	5071	ENSP00000275493	820	874	1211	1.74e-04	56	24	31	1	1
unique_8208	4741	4784	5071	ENSP00000341325	1142	1184	1352	0.004	44	17	26	1	1
unique_8263	1244	1665	2751	ENSP00000185942	184	656	710	0.003	476	103	316	57	15
unique_8263	1244	1665	2751	ENSP00000351554	199	671	725	0.004	476	103	316	57	15
unique_8316	731	818	877	ENSP00000299608	39	125	455	1.55e-12	90	33	52	5	22
unique_8316	128	234	877	ENSP00000299608	22	125	455	3.64e-06	107	26	78	3	22
unique_8339	160	228	261	ENSP00000435933	47	115	142	1.14e-10	69	22	47	0	26
unique_8380	717	1012	1317	ENSP00000351995	531	790	886	7.16e-11	305	77	174	54	22
unique_8380	715	1012	1317	ENSP00000275493	714	964	1211	2.60e-10	299	71	179	49	23
unique_8380	717	1008	1317	ENSP00000341325	1037	1284	1352	4.18e-10	292	62	186	44	22
unique_8380	717	1009	1317	ENSP00000363702	207	494	531	8.05e-10	320	81	180	59	22
unique_8380	721	1029	1317	ENSP00000492290	242	532	533	4.83e-08	333	76	191	66	23
unique_8380	721	1029	1317	ENSP00000489707	242	532	533	4.83e-08	333	76	191	66	23
unique_8380	719	1014	1317	ENSP00000358991	218	474	634	6.78e-08	299	72	182	45	22
unique_8380	721	1022	1317	ENSP00000303830	1031	1294	1383	9.28e-08	326	83	157	86	23
unique_8380	713	1012	1317	ENSP00000369375	823	1088	1125	1.53e-06	307	67	192	48	23
unique_8380	712	1012	1317	ENSP00000383977	779	1045	1082	1.97e-06	308	67	193	48	23
unique_8386	738	789	1347	ENSP00000351995	830	880	886	0.005	52	22	29	1	4
unique_8389	230	388	627	ENSP00000365840	219	368	485	5.14e-04	170	47	92	31	25
unique_8390	230	388	627	ENSP00000365840	219	368	485	5.46e-04	170	47	92	31	25
