# Supplementary material for: Molecular Mimicry between Toxoplasma gondii B-Cell Epitopes and Neurodevelopmental Proteins: An Immunoinformatic Approach
Source: Biomolecules. 2024 Aug 1;14(8):933. doi: 10.3390/biom14080933 (PMC11352964; doi:10.3390/biom14080933)
Supplement: Supplementary file 1 [file biomolecules-14-00933-s001.zip › Supplemental S2/random/blast-all_methods-hs_surface_random_42-filtered.txt]

unique_127	5	99	107	ENSP00000298119	580	673	720	0.008	95	21	73	1	89
unique_129	9	259	283	ENSP00000263798	518	778	891	9.63e-15	263	59	190	14	89
unique_129	13	265	283	ENSP00000342838	1015	1276	1371	1.18e-13	270	64	181	25	89
unique_129	11	266	283	ENSP00000351995	529	797	886	1.37e-10	279	67	179	33	90
unique_264	38	141	144	ENSP00000475084	814	924	1549	2.29e-11	112	33	70	9	90
unique_264	16	129	144	ENSP00000475084	828	932	1549	4.45e-06	122	32	65	25	90
unique_264	67	144	144	ENSP00000475084	810	883	1549	0.001	78	20	54	4	90
unique_277	1	666	666	ENSP00000247207	3	639	640	0.0	668	480	155	33	100
unique_355	1	267	270	ENSP00000425035	2	268	273	3.73e-104	267	137	130	0	99
unique_355	8	270	270	ENSP00000412856	19	245	262	5.76e-67	267	113	110	44	97
unique_459	40	334	469	ENSP00000299608	39	345	455	8.86e-23	324	83	195	46	82
unique_459	364	454	469	ENSP00000299608	38	128	455	1.84e-11	93	30	59	4	82
unique_637	11	475	485	ENSP00000221130	65	521	523	4.35e-130	482	220	220	42	96
unique_732	8	169	192	ENSP00000265986	54	230	1020	4.49e-49	177	81	81	15	84
unique_779	5	102	112	ENSP00000494828	130	225	564	0.007	98	25	71	2	88
unique_1170	82	457	465	ENSP00000434228	395	776	2040	2.52e-27	394	98	266	30	81
unique_1350	34	499	567	ENSP00000499804	22	478	510	7.05e-40	475	126	322	27	82
unique_2410	1	254	282	ENSP00000342838	1009	1275	1371	1.44e-17	269	59	193	17	90
unique_2410	1	282	282	ENSP00000263798	516	807	891	3.22e-15	301	66	207	28	100
unique_2410	1	249	282	ENSP00000357493	1937	2201	2342	1.67e-08	268	54	192	22	88
unique_2519	14	475	564	ENSP00000265986	558	939	1020	2.39e-14	467	99	278	90	82
unique_2809	7	276	323	ENSP00000263798	517	790	891	1.84e-06	299	64	181	54	84
unique_2813	19	479	530	ENSP00000217420	7	477	526	2.91e-10	491	101	340	50	87
unique_3841	18	156	168	ENSP00000475084	756	918	1549	1.05e-09	164	45	93	26	83
unique_4007	19	563	567	ENSP00000373620	33	552	574	9.44e-11	575	136	354	85	96
unique_4007	19	563	567	ENSP00000414446	33	552	574	9.44e-11	575	136	354	85	96
unique_4057	49	523	540	ENSP00000221130	65	516	523	6.23e-40	484	128	315	41	88
unique_4203	51	289	296	ENSP00000365332	12	269	402	1.63e-06	278	82	137	59	84
unique_4203	50	269	296	ENSP00000365332	101	345	402	2.67e-05	278	75	112	91	84
unique_4203	40	234	296	ENSP00000365332	136	396	402	0.007	264	75	117	72	84
unique_4468	18	554	574	ENSP00000373620	21	555	574	0.0	537	296	239	2	94
unique_4468	18	554	574	ENSP00000414446	21	555	574	0.0	537	296	239	2	94
unique_4568	78	598	619	ENSP00000308312	102	529	606	3.75e-17	526	122	301	103	84
unique_4643	80	656	666	ENSP00000373620	13	555	574	1.87e-119	578	204	338	36	87
unique_4643	80	656	666	ENSP00000414446	13	555	574	1.87e-119	578	204	338	36	87
unique_5165	2	396	396	ENSP00000308312	2	390	606	5.52e-115	399	175	210	14	99
unique_5210	8	297	350	ENSP00000351905	274	571	593	2.12e-11	319	86	183	50	83
unique_5210	9	296	350	ENSP00000489707	240	529	533	4.17e-11	321	83	174	64	82
unique_5312	8	273	289	ENSP00000425035	4	270	273	2.09e-95	268	137	128	3	92
unique_5312	12	289	289	ENSP00000412856	18	260	262	3.91e-80	281	128	112	41	96
unique_5488	8	114	115	ENSP00000215754	11	114	116	9.30e-13	107	32	72	3	93
unique_5801	6	258	294	ENSP00000342838	1014	1277	1371	2.60e-14	270	69	178	23	86
unique_5801	8	255	294	ENSP00000357493	1944	2205	2342	2.98e-14	268	66	176	26	84
unique_5801	7	268	294	ENSP00000351995	531	810	886	1.07e-10	284	63	195	26	89
unique_5801	6	255	294	ENSP00000373574	205	485	504	2.51e-09	298	69	164	65	85
unique_5801	6	257	294	ENSP00000489707	237	494	533	1.50e-08	280	70	160	50	86
unique_5801	8	271	294	ENSP00000351905	274	575	593	1.15e-06	313	62	191	60	90
unique_6214	19	931	1021	ENSP00000265986	46	944	1020	8.87e-99	925	251	636	38	89
unique_7032	28	533	545	ENSP00000373620	41	554	574	2.25e-08	555	120	345	90	93
unique_7032	28	533	545	ENSP00000414446	41	554	574	2.25e-08	555	120	345	90	93
unique_7192	48	378	378	ENSP00000402286	105	401	492	5.66e-12	333	77	218	38	88
unique_7192	48	378	378	ENSP00000321853	105	401	492	5.66e-12	333	77	218	38	88
unique_7276	28	230	241	ENSP00000351995	574	790	886	2.46e-11	220	51	149	20	84
unique_7276	4	232	241	ENSP00000373574	222	462	504	5.32e-10	251	59	160	32	95
unique_7573	41	641	667	ENSP00000247207	8	614	640	0.0	608	395	205	8	90
unique_7617	28	396	438	ENSP00000402286	105	417	492	4.27e-12	382	91	209	82	84
unique_7617	28	396	438	ENSP00000321853	105	417	492	4.27e-12	382	91	209	82	84
unique_7846	108	595	600	ENSP00000499804	26	508	510	1.25e-33	510	130	331	49	81
