# Supplementary material for: Molecular Mimicry between Toxoplasma gondii B-Cell Epitopes and Neurodevelopmental Proteins: An Immunoinformatic Approach
Source: Biomolecules. 2024 Aug 1;14(8):933. doi: 10.3390/biom14080933 (PMC11352964; doi:10.3390/biom14080933)
Supplement: Supplementary file 1 [file biomolecules-14-00933-s001.zip › Supplemental S2/random/blast-all_methods-hs_surface_random_42-protein_ids.txt]

ENSP00000215754
ENSP00000217420
ENSP00000221130
ENSP00000247207
ENSP00000263798
ENSP00000265986
ENSP00000298119
ENSP00000299608
ENSP00000308312
ENSP00000321853
ENSP00000342838
ENSP00000351905
ENSP00000351995
ENSP00000357493
ENSP00000365332
ENSP00000373574
ENSP00000373620
ENSP00000402286
ENSP00000412856
ENSP00000414446
ENSP00000425035
ENSP00000434228
ENSP00000475084
ENSP00000489707
ENSP00000494828
ENSP00000499804
