# Supplementary material for: Molecular Mimicry between Toxoplasma gondii B-Cell Epitopes and Neurodevelopmental Proteins: An Immunoinformatic Approach
Source: Biomolecules. 2024 Aug 1;14(8):933. doi: 10.3390/biom14080933 (PMC11352964; doi:10.3390/biom14080933)
Supplement: Supplementary file 1 [file biomolecules-14-00933-s001.zip › Supplemental S2/random/blast-all_methods-hs_surface_random_42.txt]

unique_2	1470	1592	2375	ENSP00000403737	3	106	448	0.005	123	35	69	19	5
unique_6	613	658	784	ENSP00000494248	18	63	107	0.002	46	16	30	0	6
unique_6	613	658	784	ENSP00000335203	18	63	107	0.002	46	16	30	0	6
unique_9	43	197	541	ENSP00000373620	47	197	574	2.02e-07	159	42	105	12	29
unique_9	43	197	541	ENSP00000414446	47	197	574	2.02e-07	159	42	105	12	29
unique_35	379	592	1044	ENSP00000494751	428	615	1279	1.36e-09	220	67	115	38	20
unique_35	357	695	1044	ENSP00000263094	1773	2082	2147	2.38e-08	366	93	190	83	32
unique_35	368	541	1044	ENSP00000263094	813	973	2147	3.47e-06	179	43	113	23	32
unique_62	168	221	279	ENSP00000351905	397	454	593	3.96e-05	58	23	31	4	19
unique_62	151	198	279	ENSP00000263798	631	678	891	3.69e-04	48	14	34	0	17
unique_62	168	221	279	ENSP00000489707	355	412	533	6.25e-04	58	19	35	4	19
unique_62	152	198	279	ENSP00000351995	640	686	886	0.003	47	13	34	0	17
unique_62	158	230	279	ENSP00000342838	1130	1199	1371	0.004	75	20	48	7	26
unique_75	758	1012	1941	ENSP00000494751	403	640	1279	3.66e-51	258	118	117	23	66
unique_75	290	693	1941	ENSP00000494751	12	394	1279	9.31e-50	405	112	270	23	66
unique_75	1507	1734	1941	ENSP00000494751	925	1112	1279	1.49e-39	228	85	103	40	66
unique_75	1818	1929	1941	ENSP00000494751	1119	1230	1279	1.42e-30	112	55	57	0	66
unique_75	1135	1421	1941	ENSP00000494751	672	927	1279	3.59e-26	291	70	182	39	66
unique_75	757	983	1941	ENSP00000494751	985	1205	1279	2.33e-12	234	62	152	20	66
unique_75	1632	1728	1941	ENSP00000494751	428	510	1279	2.07e-06	97	30	53	14	66
unique_75	1822	1908	1941	ENSP00000494751	528	615	1279	8.65e-04	88	23	64	1	66
unique_75	1615	1722	1941	ENSP00000263094	807	903	2147	7.23e-05	108	27	70	11	10
unique_75	1827	1921	1941	ENSP00000263094	938	1033	2147	2.03e-04	96	32	63	1	10
unique_85	77	512	821	ENSP00000434228	389	840	2040	4.84e-33	457	126	305	26	53
unique_87	310	557	1266	ENSP00000494751	992	1227	1279	2.16e-30	249	84	151	14	64
unique_87	742	1260	1266	ENSP00000494751	750	1227	1279	5.10e-27	543	132	322	89	64
unique_87	1013	1249	1266	ENSP00000494751	426	622	1279	3.51e-19	238	67	129	42	64
unique_87	278	572	1266	ENSP00000494751	372	640	1279	6.74e-19	302	80	182	40	64
unique_87	297	560	1266	ENSP00000263094	789	1042	2147	3.67e-12	273	73	172	28	42
unique_87	997	1260	1266	ENSP00000263094	807	1039	2147	4.06e-11	268	66	163	39	42
unique_87	310	512	1266	ENSP00000263094	1790	1985	2147	8.88e-09	208	57	134	17	42
unique_87	1009	1216	1266	ENSP00000263094	1796	1985	2147	7.53e-06	218	53	127	38	42
unique_117	49	315	424	ENSP00000351995	488	743	886	1.11e-11	294	72	157	65	63
unique_117	66	222	424	ENSP00000263798	506	678	891	3.20e-09	179	48	103	28	37
unique_117	75	222	424	ENSP00000342838	1010	1170	1371	2.35e-07	161	40	108	13	35
unique_117	56	325	424	ENSP00000357493	1944	2168	2342	7.75e-06	288	57	150	81	64
unique_117	185	221	424	ENSP00000351905	381	426	593	8.93e-04	46	17	20	9	9
unique_117	195	225	424	ENSP00000489707	358	388	533	0.005	31	14	17	0	7
unique_126	38	194	209	ENSP00000412856	25	188	262	6.02e-09	164	42	115	7	75
unique_126	79	195	209	ENSP00000425035	57	170	273	4.10e-05	118	27	86	5	56
unique_126	79	163	209	ENSP00000512581	57	141	156	0.002	85	17	68	0	41
unique_127	5	99	107	ENSP00000298119	580	673	720	0.008	95	21	73	1	89
unique_129	9	259	283	ENSP00000263798	518	778	891	9.63e-15	263	59	190	14	89
unique_129	13	265	283	ENSP00000342838	1015	1276	1371	1.18e-13	270	64	181	25	89
unique_129	11	266	283	ENSP00000351995	529	797	886	1.37e-10	279	67	179	33	90
unique_129	87	263	283	ENSP00000357493	2018	2205	2342	3.71e-07	188	40	137	11	63
unique_129	132	259	283	ENSP00000489707	355	513	533	5.17e-06	160	41	86	33	45
unique_129	132	189	283	ENSP00000351905	397	458	593	2.81e-05	62	23	35	4	20
unique_129	132	241	283	ENSP00000373574	323	458	504	6.33e-05	137	35	74	28	39
unique_144	271	339	683	ENSP00000308312	229	300	606	0.002	72	19	50	3	10
unique_184	292	387	762	ENSP00000247207	224	318	640	1.47e-06	98	31	62	5	13
unique_221	297	398	852	ENSP00000299608	39	133	455	5.57e-07	102	25	70	7	17
unique_221	669	714	852	ENSP00000299608	22	73	455	4.55e-04	52	18	28	6	17
unique_248	469	493	1129	ENSP00000342838	1190	1215	1371	0.003	26	15	10	1	2
unique_248	363	493	1129	ENSP00000351905	357	480	593	0.004	147	37	71	39	12
unique_261	49	92	94	ENSP00000458728	79	122	257	0.008	44	16	28	0	47
unique_264	38	141	144	ENSP00000475084	814	924	1549	2.29e-11	112	33	70	9	90
unique_264	16	129	144	ENSP00000475084	828	932	1549	4.45e-06	122	32	65	25	90
unique_264	67	144	144	ENSP00000475084	810	883	1549	0.001	78	20	54	4	90
unique_271	170	341	765	ENSP00000263094	1819	1983	2147	2.05e-14	174	52	111	11	36
unique_271	96	371	765	ENSP00000263094	777	1025	2147	1.54e-13	284	72	169	43	36
unique_271	161	366	765	ENSP00000494751	428	615	1279	3.07e-08	209	53	132	24	28
unique_271	155	362	765	ENSP00000494751	1007	1205	1279	4.41e-04	218	57	132	29	28
unique_277	1	666	666	ENSP00000247207	3	639	640	0.0	668	480	155	33	100
unique_342	288	375	507	ENSP00000434228	389	481	2040	0.001	95	33	53	9	17
unique_349	441	603	693	ENSP00000489707	263	440	533	3.25e-05	181	39	121	21	24
unique_349	523	603	693	ENSP00000351905	397	482	593	0.002	86	19	62	5	12
unique_350	225	339	3185	ENSP00000346845	245	345	899	2.40e-04	116	32	68	16	4
unique_350	225	339	3185	ENSP00000353421	253	353	996	3.25e-04	116	32	68	16	4
unique_350	225	339	3185	ENSP00000349015	261	361	1004	3.26e-04	116	32	68	16	4
unique_355	1	267	270	ENSP00000425035	2	268	273	3.73e-104	267	137	130	0	99
unique_355	8	270	270	ENSP00000412856	19	245	262	5.76e-67	267	113	110	44	97
unique_355	1	140	270	ENSP00000512581	2	141	156	5.31e-48	140	70	70	0	52
unique_389	113	361	766	ENSP00000491215	320	583	826	1.21e-10	270	65	178	27	33
unique_416	26	143	543	ENSP00000263094	306	421	2147	0.006	120	31	83	6	22
unique_449	287	346	436	ENSP00000411770	53	112	286	1.62e-05	60	22	38	0	14
unique_449	296	345	436	ENSP00000379681	52	98	428	1.83e-04	50	23	24	3	18
unique_449	300	365	436	ENSP00000379681	44	111	428	7.37e-04	69	25	40	4	18
unique_449	308	372	436	ENSP00000379681	31	99	428	0.004	69	26	39	4	18
unique_449	299	334	436	ENSP00000360871	71	106	327	4.53e-04	36	18	18	0	11
unique_449	300	346	436	ENSP00000360871	63	106	327	0.001	47	22	22	3	11
unique_449	301	385	436	ENSP00000346990	309	393	496	0.001	87	31	52	4	19
unique_458	33	303	513	ENSP00000263798	517	776	891	2.07e-13	286	65	180	41	53
unique_458	35	270	513	ENSP00000351995	528	750	886	1.11e-10	249	53	157	39	46
unique_458	29	300	513	ENSP00000357493	1934	2196	2342	1.18e-10	289	77	169	43	53
unique_458	36	256	513	ENSP00000351905	271	484	593	7.42e-08	242	55	138	49	43
unique_458	7	266	513	ENSP00000342838	981	1230	1371	1.36e-06	277	57	176	44	51
unique_458	38	254	513	ENSP00000489707	238	440	533	1.76e-05	239	54	127	58	42
unique_458	35	254	513	ENSP00000373574	203	408	504	2.29e-05	241	46	139	56	43
unique_459	40	334	469	ENSP00000299608	39	345	455	8.86e-23	324	83	195	46	82
unique_459	364	454	469	ENSP00000299608	38	128	455	1.84e-11	93	30	59	4	82
unique_487	168	233	636	ENSP00000380963	45	112	161	6.97e-04	68	23	43	2	10
unique_506	199	320	758	ENSP00000460548	30	148	641	6.62e-04	127	37	77	13	16
unique_506	199	320	758	ENSP00000379438	63	181	674	8.09e-04	127	37	77	13	16
unique_532	473	628	672	ENSP00000342838	1137	1288	1371	1.76e-04	166	44	98	24	23
unique_532	473	563	672	ENSP00000263798	645	733	891	0.007	93	22	65	6	14
unique_549	32	123	143	ENSP00000403843	309	399	863	0.005	97	26	60	11	64
unique_549	32	123	143	ENSP00000432927	319	409	825	0.006	97	26	60	11	64
unique_566	17	89	826	ENSP00000027335	473	548	833	0.005	76	23	50	3	9
unique_567	31	297	407	ENSP00000263798	520	789	891	1.14e-08	294	66	177	51	66
unique_567	31	291	407	ENSP00000351995	529	791	886	2.60e-08	281	60	183	38	64
unique_567	33	296	407	ENSP00000342838	1015	1280	1371	1.61e-05	285	55	190	40	65
unique_567	25	201	407	ENSP00000489707	230	409	533	3.26e-04	194	45	118	31	43
unique_598	447	575	2159	ENSP00000379438	67	189	674	1.29e-23	133	66	53	14	52
unique_598	744	912	2159	ENSP00000379438	67	256	674	7.90e-23	194	75	90	29	52
unique_598	1411	1506	2159	ENSP00000379438	83	181	674	6.95e-21	99	49	47	3	52
unique_598	274	383	2159	ENSP00000379438	67	178	674	1.93e-20	114	55	53	6	52
unique_598	492	624	2159	ENSP00000379438	68	195	674	1.12e-18	136	60	65	11	52
unique_598	371	520	2159	ENSP00000379438	39	181	674	1.27e-18	152	60	81	11	52
unique_598	851	991	2159	ENSP00000379438	48	174	674	5.48e-14	144	55	69	20	52
unique_598	188	296	2159	ENSP00000379438	65	174	674	1.00e-12	115	47	57	11	52
unique_598	962	1079	2159	ENSP00000379438	60	175	674	1.82e-11	120	45	69	6	52
unique_598	1229	1481	2159	ENSP00000379438	68	371	674	1.36e-10	313	82	162	69	52
unique_598	1160	1251	2159	ENSP00000379438	82	175	674	8.10e-10	97	36	53	8	52
unique_598	735	912	2159	ENSP00000460548	25	223	641	7.74e-23	203	77	97	29	45
unique_598	1411	1506	2159	ENSP00000460548	50	148	641	6.29e-21	99	49	47	3	45
unique_598	492	595	2159	ENSP00000460548	35	141	641	9.53e-19	107	53	51	3	45
unique_598	401	520	2159	ENSP00000460548	34	148	641	1.78e-18	122	54	59	9	45
unique_598	301	427	2159	ENSP00000460548	20	145	641	1.76e-15	133	54	66	13	45
unique_598	228	338	2159	ENSP00000460548	35	142	641	6.68e-14	114	44	61	9	45
unique_598	358	473	2159	ENSP00000460548	35	145	641	7.53e-14	120	46	61	13	45
unique_598	188	296	2159	ENSP00000460548	32	141	641	9.19e-13	115	47	57	11	45
unique_598	962	1079	2159	ENSP00000460548	27	142	641	5.24e-12	120	46	68	6	45
unique_598	1229	1481	2159	ENSP00000460548	35	338	641	2.00e-10	313	82	162	69	45
unique_598	760	817	2159	ENSP00000397426	130	185	294	0.001	60	24	30	6	5
unique_598	1258	1300	2159	ENSP00000397426	143	184	294	0.003	45	19	21	5	5
unique_636	11	339	835	ENSP00000221130	65	385	523	6.54e-70	342	141	167	34	39
unique_637	11	475	485	ENSP00000221130	65	521	523	4.35e-130	482	220	220	42	96
unique_654	30	204	324	ENSP00000441219	69	273	421	0.001	219	59	102	58	54
unique_654	59	232	324	ENSP00000218032	525	713	1042	0.003	192	54	117	21	54
unique_657	699	965	983	ENSP00000342838	1000	1279	1371	1.10e-11	285	70	192	23	27
unique_657	696	974	983	ENSP00000357493	1919	2219	2342	1.45e-11	310	83	187	40	28
unique_657	710	970	983	ENSP00000373574	202	495	504	3.05e-11	303	72	180	51	27
unique_657	712	964	983	ENSP00000489707	236	521	533	4.61e-11	301	77	161	63	26
unique_657	704	965	983	ENSP00000351995	521	795	886	3.31e-10	281	58	198	25	27
unique_657	704	965	983	ENSP00000263798	512	787	891	1.14e-09	281	60	197	24	27
unique_657	703	961	983	ENSP00000351905	265	560	593	3.62e-08	309	72	174	63	26
unique_664	7	122	547	ENSP00000373620	29	148	574	1.95e-08	120	31	85	4	21
unique_664	7	122	547	ENSP00000414446	29	148	574	1.95e-08	120	31	85	4	21
unique_665	39	311	366	ENSP00000342838	1015	1255	1371	1.45e-07	283	65	166	52	75
unique_665	182	274	366	ENSP00000489707	339	440	533	1.12e-06	107	34	54	19	25
unique_665	181	274	366	ENSP00000351905	379	482	593	1.44e-06	107	31	60	16	26
unique_665	134	272	366	ENSP00000373574	272	406	504	8.60e-06	155	43	76	36	38
unique_665	177	329	366	ENSP00000351995	643	810	886	1.52e-05	181	39	101	41	42
unique_665	180	281	366	ENSP00000263798	638	733	891	1.01e-04	109	28	61	20	28
unique_665	180	290	366	ENSP00000357493	2056	2165	2342	1.29e-04	120	31	70	19	30
unique_697	262	354	1584	ENSP00000308312	150	244	606	0.005	101	29	58	14	6
unique_732	8	169	192	ENSP00000265986	54	230	1020	4.49e-49	177	81	81	15	84
unique_758	117	167	1352	ENSP00000265986	105	154	1020	0.002	52	18	31	3	4
unique_779	5	102	112	ENSP00000494828	130	225	564	0.007	98	25	71	2	88
unique_820	78	150	359	ENSP00000384126	314	391	663	6.60e-04	78	30	43	5	20
unique_820	78	150	359	ENSP00000260061	314	391	663	6.60e-04	78	30	43	5	20
unique_832	209	302	376	ENSP00000263798	638	726	891	0.003	95	21	67	7	25
unique_872	421	479	2030	ENSP00000474148	12	74	219	5.60e-04	65	20	37	8	3
unique_880	374	560	612	ENSP00000263094	824	1022	2147	4.00e-08	211	59	116	36	55
unique_880	113	262	612	ENSP00000263094	834	975	2147	1.34e-04	161	40	91	30	55
unique_880	385	509	612	ENSP00000263094	1821	1961	2147	0.001	142	40	84	18	55
unique_880	359	532	612	ENSP00000494751	418	593	1279	4.28e-08	182	52	116	14	61
unique_880	111	310	612	ENSP00000494751	436	618	1279	1.24e-04	210	52	121	37	61
unique_886	1209	1290	1387	ENSP00000342838	1158	1242	1371	4.24e-04	86	25	56	5	6
unique_897	221	533	2590	ENSP00000434228	402	637	2040	3.20e-13	318	75	156	87	16
unique_897	798	911	2590	ENSP00000434228	807	918	2040	0.003	116	32	78	6	16
unique_902	26	77	78	ENSP00000381237	84	134	427	0.002	52	14	37	1	67
unique_907	655	804	807	ENSP00000434228	1788	1926	2040	0.002	158	38	93	27	19
unique_908	419	489	1084	ENSP00000265986	85	151	1020	4.61e-06	71	26	41	4	7
unique_914	60	513	824	ENSP00000247207	9	381	640	3.49e-15	455	103	269	83	55
unique_928	505	586	621	ENSP00000299608	45	125	455	6.94e-12	85	32	46	7	32
unique_928	108	222	621	ENSP00000299608	45	159	455	3.28e-05	118	34	78	6	32
unique_932	1560	1652	3014	ENSP00000512854	354	450	660	0.007	97	25	68	4	3
unique_937	2999	3255	3401	ENSP00000434228	1387	1633	2040	0.002	264	68	172	24	8
unique_1002	414	592	877	ENSP00000346845	196	382	899	0.006	206	57	103	46	20
unique_1002	414	592	877	ENSP00000349015	212	398	1004	0.007	206	57	103	46	20
unique_1002	414	592	877	ENSP00000353421	204	390	996	0.008	206	57	103	46	20
unique_1055	169	233	284	ENSP00000296452	894	955	3927	0.002	65	23	39	3	23
unique_1114	119	196	272	ENSP00000346845	232	336	899	4.97e-04	105	30	48	27	29
unique_1114	119	196	272	ENSP00000353421	240	344	996	7.10e-04	105	30	48	27	29
unique_1114	119	196	272	ENSP00000349015	248	352	1004	7.11e-04	105	30	48	27	29
unique_1124	423	476	1765	ENSP00000357493	2121	2169	2342	6.45e-04	55	20	28	7	3
unique_1124	423	510	1765	ENSP00000342838	1190	1268	1371	0.005	90	26	51	13	5
unique_1154	1325	1491	2126	ENSP00000434228	1475	1637	2040	3.51e-06	175	52	103	20	8
unique_1170	82	457	465	ENSP00000434228	395	776	2040	2.52e-27	394	98	266	30	81
unique_1189	241	460	517	ENSP00000263094	1813	2018	2147	7.01e-08	221	55	150	16	49
unique_1189	207	451	517	ENSP00000263094	792	1021	2147	1.63e-07	248	62	165	21	49
unique_1189	238	451	517	ENSP00000494751	428	616	1279	0.001	219	53	131	35	41
unique_1193	212	457	639	ENSP00000221130	235	502	523	0.010	283	60	171	52	38
unique_1197	346	413	514	ENSP00000308312	222	296	606	4.47e-04	75	23	45	7	13
unique_1200	104	675	727	ENSP00000247207	3	584	640	0.0	587	300	267	20	79
unique_1202	344	585	676	ENSP00000308312	200	437	606	1.21e-20	251	65	164	22	36
unique_1217	586	677	745	ENSP00000342838	1128	1218	1371	0.006	100	29	54	17	12
unique_1217	551	686	745	ENSP00000351905	344	492	593	0.006	153	34	98	21	18
unique_1350	34	499	567	ENSP00000499804	22	478	510	7.05e-40	475	126	322	27	82
unique_1350	34	362	567	ENSP00000500577	22	341	416	6.11e-24	338	88	223	27	58
unique_1350	192	500	567	ENSP00000301891	232	523	551	0.002	319	72	210	37	54
unique_1413	233	283	293	ENSP00000296452	3442	3488	3927	6.56e-04	51	21	26	4	17
unique_1433	309	497	534	ENSP00000342838	1094	1275	1371	2.10e-09	199	49	123	27	35
unique_1433	207	426	534	ENSP00000263798	521	725	891	0.001	229	50	146	33	41
unique_1447	177	339	395	ENSP00000500720	41	219	324	3.84e-08	182	47	113	22	41
unique_1447	177	339	395	ENSP00000372654	41	219	324	3.84e-08	182	47	113	22	41
unique_1488	3	383	817	ENSP00000247207	8	382	640	6.54e-52	383	121	252	10	47
unique_1498	143	289	313	ENSP00000349015	212	340	1004	0.001	148	41	87	20	47
unique_1498	143	289	313	ENSP00000353421	204	332	996	0.002	148	41	87	20	47
unique_1500	56	128	381	ENSP00000514005	431	505	552	0.001	79	27	42	10	19
unique_1553	291	408	1306	ENSP00000351995	633	744	886	0.005	118	26	86	6	9
unique_1562	292	582	620	ENSP00000308312	168	430	606	1.94e-21	296	79	179	38	47
unique_1584	440	601	808	ENSP00000402228	180	351	433	1.36e-05	176	47	111	18	20
unique_1588	208	252	359	ENSP00000382814	185	227	553	0.001	45	19	24	2	13
unique_1588	208	252	359	ENSP00000499694	185	227	541	0.001	45	19	24	2	13
unique_1617	150	272	716	ENSP00000460548	30	149	641	4.78e-04	128	37	78	13	17
unique_1617	150	272	716	ENSP00000379438	63	182	674	5.89e-04	128	37	78	13	17
unique_1631	303	411	565	ENSP00000460548	35	141	641	0.007	126	38	52	36	19
unique_1631	303	411	565	ENSP00000379438	68	174	674	0.007	126	38	52	36	19
unique_1662	66	312	762	ENSP00000351995	529	792	886	7.10e-22	267	74	170	23	32
unique_1662	64	313	762	ENSP00000263798	518	785	891	3.38e-20	273	71	174	28	33
unique_1662	66	255	762	ENSP00000373574	204	408	504	1.09e-12	213	55	127	31	25
unique_1662	70	318	762	ENSP00000342838	1017	1288	1371	2.25e-12	279	67	175	37	33
unique_1662	70	313	762	ENSP00000357493	1945	2208	2342	4.78e-11	270	60	178	32	32
unique_1662	70	255	762	ENSP00000489707	240	440	533	2.40e-09	212	54	121	37	24
unique_1662	58	255	762	ENSP00000351905	263	482	593	4.96e-07	226	52	140	34	26
unique_1681	522	625	774	ENSP00000348169	154	261	817	3.65e-04	115	29	68	18	13
unique_1681	521	622	774	ENSP00000461168	165	269	836	4.58e-04	113	30	64	19	13
unique_1689	445	591	800	ENSP00000351995	512	671	886	9.97e-05	162	39	106	17	18
unique_1689	477	591	800	ENSP00000357493	1966	2081	2342	2.49e-04	123	33	75	15	22
unique_1689	681	744	800	ENSP00000357493	2091	2156	2342	0.004	69	18	43	8	22
unique_1710	172	381	793	ENSP00000263094	1817	2018	2147	7.07e-10	212	57	143	12	27
unique_1710	168	371	793	ENSP00000263094	827	1022	2147	2.65e-09	211	63	126	22	27
unique_1710	156	374	793	ENSP00000494751	405	619	1279	2.20e-09	240	60	134	46	28
unique_1710	178	365	793	ENSP00000494751	1024	1204	1279	5.48e-05	202	52	115	35	28
unique_1722	506	644	2483	ENSP00000434228	410	540	2040	7.99e-04	139	34	97	8	11
unique_1722	1389	1517	2483	ENSP00000434228	1095	1219	2040	0.002	129	36	89	4	11
unique_1727	158	251	674	ENSP00000460548	50	137	641	8.81e-15	95	40	47	8	33
unique_1727	239	377	674	ENSP00000460548	40	161	641	9.95e-11	139	52	70	17	33
unique_1727	158	251	674	ENSP00000379438	83	170	674	9.40e-15	95	40	47	8	33
unique_1727	215	377	674	ENSP00000379438	61	194	674	5.94e-11	163	59	75	29	33
unique_1727	158	221	674	ENSP00000397426	130	185	294	0.002	64	20	36	8	9
unique_1728	33	113	193	ENSP00000263094	1122	1211	2147	0.003	91	29	51	11	42
unique_1731	3189	3332	3593	ENSP00000494751	984	1127	1279	1.87e-27	144	61	83	0	24
unique_1731	2698	2966	3593	ENSP00000494751	717	975	1279	7.40e-20	269	70	189	10	24
unique_1731	1931	2010	3593	ENSP00000494751	474	553	1279	6.35e-19	80	40	40	0	24
unique_1731	3450	3581	3593	ENSP00000494751	1094	1225	1279	8.86e-14	141	46	77	18	24
unique_1731	3214	3323	3593	ENSP00000494751	426	523	1279	6.86e-09	111	39	58	14	24
unique_1731	1762	1807	3593	ENSP00000494751	428	473	1279	1.88e-06	46	25	21	0	24
unique_1731	1170	1367	3593	ENSP00000494751	193	390	1279	8.38e-04	200	47	149	4	24
unique_1731	3446	3565	3593	ENSP00000494751	496	615	1279	0.005	121	28	91	2	24
unique_1731	3214	3285	3593	ENSP00000263094	822	893	2147	0.007	73	27	44	2	2
unique_1755	74	161	172	ENSP00000331736	17	93	611	4.77e-06	88	23	54	11	51
unique_1755	89	151	172	ENSP00000283243	691	751	1464	1.07e-05	63	20	41	2	37
unique_1755	89	131	172	ENSP00000283243	1134	1176	1464	0.008	43	15	28	0	37
unique_1787	505	646	2451	ENSP00000434228	470	602	2040	1.30e-19	143	49	83	11	11
unique_1787	1253	1391	2451	ENSP00000434228	1011	1182	2040	0.003	174	41	96	37	11
unique_1807	201	360	3282	ENSP00000346845	185	332	899	3.54e-06	164	47	97	20	5
unique_1848	39	251	342	ENSP00000357493	1945	2178	2342	5.59e-19	241	72	134	35	62
unique_1848	32	272	342	ENSP00000263798	517	776	891	5.03e-17	261	65	175	21	70
unique_1848	39	223	342	ENSP00000342838	1017	1217	1371	2.52e-14	203	52	131	20	54
unique_1848	35	245	342	ENSP00000351995	529	756	886	4.42e-14	231	57	151	23	62
unique_1848	39	223	342	ENSP00000489707	240	440	533	4.28e-10	213	55	118	40	54
unique_1848	39	223	342	ENSP00000351905	275	482	593	1.62e-05	214	54	125	35	54
unique_1848	94	310	342	ENSP00000373574	259	501	504	4.06e-05	257	57	146	54	63
unique_1850	1165	1392	1884	ENSP00000494751	390	604	1279	5.98e-13	235	76	132	27	12
unique_1850	1201	1383	1884	ENSP00000494751	1004	1189	1279	1.26e-07	200	56	113	31	12
unique_1850	1211	1382	1884	ENSP00000263094	1813	1985	2147	2.91e-07	195	57	93	45	9
unique_1864	75	141	225	ENSP00000296452	787	846	3927	0.009	70	25	32	13	30
unique_1866	1423	1467	1618	ENSP00000379681	34	78	428	1.02e-04	45	20	25	0	3
unique_1866	1428	1477	1618	ENSP00000379681	60	109	428	8.51e-04	50	18	32	0	3
unique_1866	1426	1456	1618	ENSP00000379681	67	97	428	0.004	31	14	17	0	3
unique_1866	1384	1457	1618	ENSP00000411770	12	90	286	0.009	79	23	51	5	5
unique_1916	61	841	2057	ENSP00000434228	403	1209	2040	6.80e-30	894	207	487	200	38
unique_1916	1934	1985	2057	ENSP00000296452	3608	3663	3927	0.004	56	22	30	4	3
unique_1925	1458	1586	2888	ENSP00000346845	212	334	899	0.001	138	38	76	24	4
unique_1926	1365	1650	1671	ENSP00000357493	1931	2210	2342	4.72e-17	319	82	165	72	17
unique_1926	1388	1655	1671	ENSP00000351995	553	800	886	6.69e-17	282	72	162	48	16
unique_1926	1375	1650	1671	ENSP00000342838	1027	1279	1371	4.36e-16	287	74	168	45	17
unique_1926	1388	1652	1671	ENSP00000263798	545	789	891	2.24e-15	279	66	165	48	16
unique_1926	1389	1593	1671	ENSP00000489707	257	445	533	6.06e-13	230	64	100	66	12
unique_1926	1390	1652	1671	ENSP00000373574	226	492	504	8.77e-12	307	79	144	84	16
unique_1926	1390	1591	1671	ENSP00000351905	299	485	593	9.75e-12	225	63	101	61	12
unique_1944	991	1190	1371	ENSP00000489707	234	443	533	7.81e-08	225	61	124	40	15
unique_1944	1038	1206	1371	ENSP00000357493	1989	2168	2342	2.58e-06	187	45	117	25	12
unique_1944	1099	1187	1371	ENSP00000342838	1130	1217	1371	6.81e-06	89	24	64	1	6
unique_1944	1038	1207	1371	ENSP00000263798	566	746	891	1.03e-04	194	46	111	37	12
unique_1944	997	1187	1371	ENSP00000351995	533	733	886	1.13e-04	209	48	135	26	14
unique_1944	997	1190	1371	ENSP00000373574	208	411	504	0.009	219	57	122	40	14
unique_1954	66	171	643	ENSP00000384126	471	573	663	3.21e-04	107	38	64	5	21
unique_1954	66	197	643	ENSP00000384126	320	456	663	3.62e-04	142	46	81	15	21
unique_1954	66	171	643	ENSP00000260061	471	573	663	3.21e-04	107	38	64	5	21
unique_1954	66	197	643	ENSP00000260061	320	456	663	3.62e-04	142	46	81	15	21
unique_1961	211	1037	1037	ENSP00000264205	95	767	768	2.29e-86	837	228	435	174	80
unique_1961	589	1037	1037	ENSP00000505690	344	750	751	4.98e-57	458	142	256	60	56
unique_1961	215	346	1037	ENSP00000505690	59	157	751	1.17e-08	132	37	62	33	56
unique_1961	589	1037	1037	ENSP00000417079	344	750	751	4.98e-57	458	142	256	60	56
unique_1961	215	346	1037	ENSP00000417079	59	157	751	1.17e-08	132	37	62	33	56
unique_1966	207	312	1718	ENSP00000218032	581	698	1042	0.006	120	40	64	16	6
unique_1976	200	412	421	ENSP00000345672	80	321	340	1.38e-12	250	61	144	45	51
unique_1985	394	681	793	ENSP00000357493	1945	2213	2342	2.82e-08	295	73	189	33	36
unique_1985	394	615	793	ENSP00000373574	208	408	504	3.45e-07	233	61	129	43	28
unique_1985	388	669	793	ENSP00000263798	518	778	891	1.98e-06	293	70	180	43	36
unique_1985	392	700	793	ENSP00000489707	238	500	533	2.30e-05	326	71	175	80	39
unique_1985	392	628	793	ENSP00000351995	531	747	886	3.93e-05	242	53	159	30	30
unique_1985	516	627	793	ENSP00000351905	382	497	593	1.74e-04	126	35	67	24	14
unique_1985	494	651	793	ENSP00000342838	1111	1254	1371	5.01e-04	162	39	101	22	20
unique_2044	261	478	7897	ENSP00000346845	196	383	899	0.001	226	55	125	46	3
unique_2044	261	478	7897	ENSP00000353421	204	391	996	0.002	226	55	125	46	3
unique_2044	261	478	7897	ENSP00000349015	212	399	1004	0.002	226	55	125	46	3
unique_2087	68	210	301	ENSP00000379438	68	208	674	4.01e-13	147	50	87	10	66
unique_2087	24	170	301	ENSP00000379438	65	203	674	2.10e-10	152	50	84	18	66
unique_2087	12	127	301	ENSP00000379438	97	203	674	6.36e-09	119	42	62	15	66
unique_2087	68	210	301	ENSP00000460548	35	175	641	4.15e-13	147	50	87	10	66
unique_2087	14	170	301	ENSP00000460548	19	170	641	9.16e-11	165	54	90	21	66
unique_2087	12	127	301	ENSP00000460548	64	170	641	6.66e-09	119	42	62	15	66
unique_2087	107	147	301	ENSP00000331736	143	180	611	0.006	41	16	22	3	14
unique_2103	158	224	439	ENSP00000344844	23	103	365	0.010	81	24	43	14	15
unique_2155	1508	1695	1975	ENSP00000351905	271	455	593	0.001	198	60	115	23	10
unique_2169	328	367	441	ENSP00000299608	45	85	455	3.28e-06	41	20	20	1	9
unique_2189	40	108	168	ENSP00000332659	20	92	361	0.003	76	24	42	10	41
unique_2230	1231	1283	3269	ENSP00000263798	634	683	891	0.002	53	19	31	3	2
unique_2230	1231	1282	3269	ENSP00000342838	1126	1174	1371	0.006	52	17	32	3	2
unique_2232	2136	2253	3156	ENSP00000346845	219	341	899	7.35e-04	128	37	76	15	4
unique_2232	2136	2253	3156	ENSP00000349015	235	357	1004	8.58e-04	128	37	76	15	4
unique_2232	2136	2253	3156	ENSP00000353421	227	349	996	8.64e-04	128	37	76	15	4
unique_2247	85	131	1462	ENSP00000366267	425	471	573	0.010	47	15	32	0	3
unique_2311	310	454	1291	ENSP00000342838	1071	1211	1371	3.47e-05	146	36	104	6	11
unique_2311	371	410	1291	ENSP00000263798	636	675	891	4.74e-04	40	13	27	0	3
unique_2311	386	450	1291	ENSP00000489707	358	413	533	0.001	65	18	38	9	5
unique_2311	372	410	1291	ENSP00000351995	645	683	886	0.002	39	13	26	0	3
unique_2311	386	415	1291	ENSP00000351905	400	429	593	0.004	30	13	17	0	2
unique_2313	348	473	598	ENSP00000263798	633	745	891	3.06e-04	131	31	77	23	21
unique_2325	436	609	642	ENSP00000402228	165	360	433	1.21e-05	203	48	119	36	27
unique_2341	505	782	1744	ENSP00000357493	1937	2233	2342	8.97e-06	322	71	182	69	16
unique_2341	505	710	1744	ENSP00000263798	516	753	891	9.28e-06	239	52	153	34	12
unique_2341	502	764	1744	ENSP00000351995	522	819	886	2.45e-04	301	68	192	41	15
unique_2341	1213	1260	1744	ENSP00000489707	400	459	533	0.002	61	25	22	14	3
unique_2374	193	383	3194	ENSP00000357493	1944	2156	2342	3.75e-09	221	61	122	38	6
unique_2374	194	376	3194	ENSP00000489707	240	440	533	9.15e-09	217	57	110	50	6
unique_2374	194	393	3194	ENSP00000342838	1017	1235	1371	1.46e-08	223	56	140	27	6
unique_2374	190	390	3194	ENSP00000351905	271	505	593	5.11e-06	244	60	132	52	6
unique_2405	1	259	478	ENSP00000263798	516	778	891	2.18e-13	273	62	187	24	54
unique_2405	14	208	478	ENSP00000351995	535	734	886	3.17e-12	205	46	144	15	41
unique_2405	1	265	478	ENSP00000342838	1009	1276	1371	2.03e-11	280	65	188	27	55
unique_2405	56	210	478	ENSP00000357493	1989	2151	2342	1.10e-09	165	42	111	12	32
unique_2405	82	208	478	ENSP00000489707	304	441	533	7.45e-07	146	37	82	27	27
unique_2405	82	208	478	ENSP00000373574	272	409	504	2.08e-04	143	37	85	21	27
unique_2407	7	207	296	ENSP00000351995	531	748	886	9.30e-12	219	53	147	19	68
unique_2407	1	212	296	ENSP00000342838	1009	1236	1371	2.27e-11	230	55	155	20	72
unique_2407	9	207	296	ENSP00000263798	524	740	891	2.86e-11	218	55	143	20	67
unique_2407	1	209	296	ENSP00000489707	232	455	533	1.39e-10	236	68	129	39	71
unique_2407	9	209	296	ENSP00000357493	1945	2165	2342	1.18e-08	224	58	140	26	68
unique_2407	6	196	296	ENSP00000373574	205	416	504	1.78e-06	218	60	125	33	65
unique_2407	120	195	296	ENSP00000351905	400	484	593	2.03e-04	85	23	53	9	26
unique_2410	1	254	282	ENSP00000342838	1009	1275	1371	1.44e-17	269	59	193	17	90
unique_2410	1	282	282	ENSP00000263798	516	807	891	3.22e-15	301	66	207	28	100
unique_2410	7	203	282	ENSP00000351995	531	741	886	6.14e-15	212	48	148	16	70
unique_2410	6	204	282	ENSP00000373574	205	426	504	2.51e-11	233	56	132	45	71
unique_2410	9	197	282	ENSP00000489707	240	441	533	3.40e-11	212	51	128	33	67
unique_2410	1	249	282	ENSP00000357493	1937	2201	2342	1.67e-08	268	54	192	22	88
unique_2410	9	198	282	ENSP00000351905	275	484	593	6.39e-08	215	49	136	30	67
unique_2411	130	469	1820	ENSP00000434228	407	673	2040	1.45e-23	348	97	162	89	35
unique_2411	656	943	1820	ENSP00000434228	806	1137	2040	1.29e-10	340	83	197	60	35
unique_2440	863	962	1076	ENSP00000379438	83	182	674	1.63e-11	107	45	48	14	47
unique_2440	265	380	1076	ENSP00000379438	68	174	674	9.98e-11	124	45	54	25	47
unique_2440	778	911	1076	ENSP00000379438	74	175	674	2.23e-10	136	41	59	36	47
unique_2440	333	422	1076	ENSP00000379438	83	175	674	4.12e-10	96	37	50	9	47
unique_2440	374	472	1076	ENSP00000379438	83	175	674	6.67e-09	102	39	51	12	47
unique_2440	754	808	1076	ENSP00000379438	96	145	674	2.89e-05	55	25	25	5	47
unique_2440	903	1048	1076	ENSP00000379438	82	169	674	5.51e-04	146	39	49	58	47
unique_2440	863	962	1076	ENSP00000460548	50	149	641	1.68e-11	107	45	48	14	47
unique_2440	265	380	1076	ENSP00000460548	35	141	641	9.95e-11	124	45	54	25	47
unique_2440	787	911	1076	ENSP00000460548	50	142	641	2.57e-10	127	40	51	36	47
unique_2440	333	422	1076	ENSP00000460548	50	142	641	4.45e-10	96	37	50	9	47
unique_2440	374	472	1076	ENSP00000460548	50	142	641	6.09e-09	102	39	51	12	47
unique_2440	754	808	1076	ENSP00000460548	63	112	641	3.24e-05	55	25	25	5	47
unique_2440	903	1048	1076	ENSP00000460548	49	136	641	4.63e-04	146	39	49	58	47
unique_2440	333	391	1076	ENSP00000397426	130	185	294	2.10e-08	60	26	29	5	15
unique_2440	904	961	1076	ENSP00000397426	130	183	294	5.27e-05	58	22	32	4	15
unique_2440	374	433	1076	ENSP00000397426	130	185	294	2.45e-04	61	22	33	6	15
unique_2519	14	475	564	ENSP00000265986	558	939	1020	2.39e-14	467	99	278	90	82
unique_2538	30	84	177	ENSP00000475084	588	644	1549	0.004	58	22	32	4	31
unique_2541	1	243	1405	ENSP00000263798	516	776	891	4.38e-21	263	67	174	22	17
unique_2541	1	245	1405	ENSP00000342838	1009	1270	1371	8.42e-16	269	72	166	31	17
unique_2541	5	216	1405	ENSP00000351995	529	756	886	2.26e-14	231	56	153	22	15
unique_2541	2	251	1405	ENSP00000373574	201	487	504	7.05e-14	298	76	163	59	18
unique_2541	1	250	1405	ENSP00000357493	1937	2206	2342	5.83e-12	283	70	167	46	18
unique_2541	1	194	1405	ENSP00000489707	232	440	533	2.03e-11	222	61	120	41	14
unique_2541	5	194	1405	ENSP00000351905	271	482	593	5.20e-07	217	54	131	32	14
unique_2564	76	142	931	ENSP00000296452	2941	3000	3927	0.007	67	24	36	7	7
unique_2569	301	412	544	ENSP00000436744	317	430	886	3.52e-04	116	33	77	6	21
unique_2569	301	412	544	ENSP00000437327	270	383	862	3.85e-04	116	33	77	6	21
unique_2569	301	412	544	ENSP00000433158	48	161	611	5.64e-04	116	33	77	6	21
unique_2570	147	199	221	ENSP00000475084	828	880	1549	0.002	53	17	36	0	24
unique_2573	67	523	1170	ENSP00000434228	359	840	2040	5.03e-30	498	120	321	57	39
unique_2585	1007	1103	1113	ENSP00000494751	1130	1225	1279	9.13e-10	97	30	66	1	25
unique_2585	907	1094	1113	ENSP00000494751	445	622	1279	1.41e-08	198	53	115	30	25
unique_2585	804	869	1113	ENSP00000494751	1024	1088	1279	7.81e-06	66	23	42	1	25
unique_2585	791	872	1113	ENSP00000494751	428	496	1279	3.57e-04	82	24	45	13	25
unique_2585	1008	1066	1113	ENSP00000263094	1927	1985	2147	0.001	59	17	42	0	13
unique_2585	800	856	1113	ENSP00000263094	833	888	2147	0.002	57	17	39	1	13
unique_2585	1006	1088	1113	ENSP00000263094	939	1015	2147	0.005	83	23	54	6	13
unique_2602	130	201	1497	ENSP00000357493	1969	2040	2342	8.00e-04	72	22	50	0	5
unique_2657	370	805	1559	ENSP00000495751	44	493	600	5.46e-80	460	150	276	34	28
unique_2657	370	805	1559	ENSP00000494997	44	493	600	5.46e-80	460	150	276	34	28
unique_2657	370	805	1559	ENSP00000495900	44	493	600	5.46e-80	460	150	276	34	28
unique_2657	370	805	1559	ENSP00000493591	44	493	600	5.46e-80	460	150	276	34	28
unique_2657	370	805	1559	ENSP00000494136	44	493	600	5.46e-80	460	150	276	34	28
unique_2657	370	805	1559	ENSP00000287766	44	493	600	5.46e-80	460	150	276	34	28
unique_2657	370	821	1559	ENSP00000479597	60	545	621	8.10e-80	494	163	281	50	29
unique_2688	1148	1699	2662	ENSP00000434228	1248	1835	2040	1.19e-04	630	167	343	120	22
unique_2688	1184	1721	2662	ENSP00000434228	1407	1930	2040	0.006	571	130	361	80	22
unique_2718	214	334	1742	ENSP00000351995	553	688	886	1.88e-04	136	30	91	15	7
unique_2718	224	334	1742	ENSP00000342838	1052	1172	1371	2.03e-04	121	31	80	10	6
unique_2718	217	334	1742	ENSP00000263798	551	680	891	2.39e-04	131	28	89	14	7
unique_2718	212	334	1742	ENSP00000357493	1971	2103	2342	5.47e-04	143	37	76	30	7
unique_2726	68	327	2020	ENSP00000357493	1943	2212	2342	1.66e-18	295	86	149	60	13
unique_2726	70	335	2020	ENSP00000342838	1017	1284	1371	7.70e-17	294	77	163	54	13
unique_2726	69	325	2020	ENSP00000263798	523	787	891	1.15e-15	283	73	166	44	13
unique_2726	28	252	2020	ENSP00000373574	175	408	504	5.56e-13	245	63	151	31	11
unique_2726	70	254	2020	ENSP00000351995	533	735	886	1.39e-12	210	61	117	32	9
unique_2726	70	252	2020	ENSP00000489707	240	440	533	4.45e-12	203	56	125	22	9
unique_2726	66	279	2020	ENSP00000351905	271	504	593	6.42e-09	248	63	137	48	11
unique_2771	236	460	558	ENSP00000489707	225	440	533	2.60e-04	244	61	136	47	40
unique_2772	295	405	503	ENSP00000489707	317	440	533	8.29e-04	128	33	74	21	22
unique_2809	104	269	323	ENSP00000351995	641	791	886	3.40e-07	168	41	108	19	51
unique_2809	7	276	323	ENSP00000263798	517	790	891	1.84e-06	299	64	181	54	84
unique_2809	7	216	323	ENSP00000342838	1010	1229	1371	5.98e-04	233	49	148	36	65
unique_2813	19	479	530	ENSP00000217420	7	477	526	2.91e-10	491	101	340	50	87
unique_2813	121	516	530	ENSP00000449607	59	477	488	9.32e-07	431	90	294	47	75
unique_2813	121	516	530	ENSP00000398142	59	477	488	9.32e-07	431	90	294	47	75
unique_2828	752	930	934	ENSP00000357493	2055	2212	2342	5.15e-18	181	58	98	25	31
unique_2828	530	636	934	ENSP00000357493	1938	2042	2342	5.18e-07	113	30	69	14	31
unique_2828	749	934	934	ENSP00000263798	634	793	891	1.64e-14	187	51	108	28	20
unique_2828	732	934	934	ENSP00000351995	623	801	886	2.95e-14	206	56	120	30	22
unique_2828	749	928	934	ENSP00000342838	1126	1279	1371	3.71e-14	180	52	102	26	19
unique_2828	742	860	934	ENSP00000351905	367	484	593	1.79e-09	134	44	59	31	13
unique_2828	741	930	934	ENSP00000373574	293	492	504	9.85e-09	216	56	118	42	39
unique_2828	456	628	934	ENSP00000373574	141	291	504	8.30e-04	178	50	96	32	39
unique_2828	733	932	934	ENSP00000489707	317	526	533	3.58e-08	226	58	126	42	32
unique_2828	530	626	934	ENSP00000489707	233	321	533	3.13e-04	101	26	59	16	32
unique_2848	306	466	1542	ENSP00000357493	1990	2149	2342	1.55e-06	176	42	103	31	10
unique_2848	332	465	1542	ENSP00000489707	305	440	533	7.57e-06	152	45	73	34	9
unique_2848	378	458	1542	ENSP00000351905	400	482	593	1.45e-04	88	32	44	12	5
unique_2848	332	433	1542	ENSP00000373574	273	381	504	0.003	118	37	56	25	7
unique_2870	1459	1569	1598	ENSP00000346845	220	333	899	0.005	114	27	84	3	7
unique_2870	1459	1569	1598	ENSP00000349015	236	349	1004	0.008	114	27	84	3	7
unique_2870	1459	1569	1598	ENSP00000353421	228	341	996	0.009	114	27	84	3	7
unique_2875	141	551	630	ENSP00000221130	65	444	523	4.88e-24	427	116	248	63	65
unique_2876	667	1085	1230	ENSP00000494107	65	498	569	3.63e-89	450	195	208	47	34
unique_2876	667	1085	1230	ENSP00000449008	65	498	569	3.63e-89	450	195	208	47	34
unique_2889	276	517	525	ENSP00000494751	991	1226	1279	8.54e-20	247	67	164	16	46
unique_2889	295	507	525	ENSP00000494751	426	622	1279	5.96e-19	214	63	133	18	46
unique_2889	287	346	525	ENSP00000263094	815	873	2147	1.78e-06	60	22	37	1	42
unique_2889	275	494	525	ENSP00000263094	1788	2001	2147	1.90e-05	226	51	157	18	42
unique_2898	50	117	133	ENSP00000247207	289	365	640	0.005	81	26	38	17	51
unique_2942	167	371	975	ENSP00000263094	824	1016	2147	5.26e-15	212	63	123	26	22
unique_2942	176	385	975	ENSP00000263094	1819	2017	2147	5.26e-14	212	67	130	15	22
unique_2942	149	375	975	ENSP00000494751	413	615	1279	1.66e-12	231	62	137	32	23
unique_2942	161	323	975	ENSP00000494751	1007	1161	1279	0.004	176	44	98	34	23
unique_2978	741	938	1007	ENSP00000373574	198	408	504	2.94e-05	222	51	136	35	20
unique_2978	726	895	1007	ENSP00000351905	245	426	593	1.93e-04	193	44	115	34	17
unique_2978	851	976	1007	ENSP00000342838	1127	1270	1371	0.007	153	35	82	36	13
unique_2978	744	938	1007	ENSP00000489707	233	440	533	0.010	220	54	129	37	19
unique_3005	183	282	1872	ENSP00000384126	492	586	663	0.005	101	35	59	7	5
unique_3005	183	282	1872	ENSP00000260061	492	586	663	0.005	101	35	59	7	5
unique_3046	87	164	240	ENSP00000346845	232	336	899	3.37e-04	105	30	48	27	33
unique_3046	87	164	240	ENSP00000353421	240	344	996	5.56e-04	105	30	48	27	33
unique_3046	87	164	240	ENSP00000349015	248	352	1004	5.61e-04	105	30	48	27	33
unique_3051	247	518	553	ENSP00000342838	1009	1268	1371	7.93e-05	286	72	174	40	49
unique_3051	399	518	553	ENSP00000263798	646	776	891	0.003	132	32	87	13	22
unique_3080	1482	1566	2779	ENSP00000346845	236	322	899	0.001	90	26	56	8	3
unique_3094	164	205	264	ENSP00000379438	296	336	674	0.009	42	17	24	1	16
unique_3100	668	923	993	ENSP00000263798	503	776	891	4.36e-15	278	68	184	26	26
unique_3100	681	923	993	ENSP00000357493	1937	2199	2342	6.37e-14	275	71	160	44	24
unique_3100	667	871	993	ENSP00000351995	513	733	886	1.10e-11	226	60	140	26	21
unique_3100	681	871	993	ENSP00000489707	232	440	533	2.73e-10	213	60	127	26	19
unique_3100	677	871	993	ENSP00000342838	1005	1217	1371	4.32e-09	215	51	142	22	20
unique_3100	681	871	993	ENSP00000373574	200	408	504	3.20e-08	218	60	122	36	19
unique_3100	769	850	993	ENSP00000351905	369	455	593	3.85e-04	98	29	42	27	8
unique_3119	68	205	636	ENSP00000308312	340	472	606	0.006	142	35	94	13	22
unique_3119	146	187	636	ENSP00000308312	219	260	606	0.006	42	14	28	0	22
unique_3129	76	284	566	ENSP00000357493	1936	2160	2342	1.30e-14	229	59	146	24	37
unique_3129	77	293	566	ENSP00000263798	516	746	891	4.33e-14	235	60	153	22	38
unique_3129	76	288	566	ENSP00000351995	524	749	886	1.80e-12	234	62	143	29	38
unique_3129	64	253	566	ENSP00000351905	253	455	593	8.22e-10	210	49	134	27	34
unique_3129	71	271	566	ENSP00000373574	194	406	504	2.99e-09	226	56	132	38	36
unique_3129	71	273	566	ENSP00000489707	226	440	533	7.25e-08	228	52	138	38	36
unique_3129	76	293	566	ENSP00000342838	1008	1238	1371	5.99e-07	235	49	165	21	39
unique_3154	719	892	1157	ENSP00000357493	2017	2201	2342	1.73e-07	191	47	121	23	15
unique_3154	720	898	1157	ENSP00000342838	1089	1276	1371	1.87e-07	197	48	122	27	15
unique_3154	764	839	1157	ENSP00000351905	400	484	593	6.19e-04	88	25	48	15	7
unique_3160	81	320	536	ENSP00000357493	1945	2199	2342	1.15e-16	260	72	163	25	45
unique_3160	79	297	536	ENSP00000351995	531	764	886	6.27e-14	240	64	149	27	41
unique_3160	54	328	536	ENSP00000342838	992	1276	1371	3.71e-13	298	69	193	36	51
unique_3160	79	297	536	ENSP00000263798	522	756	891	1.10e-12	240	60	154	26	41
unique_3160	71	265	536	ENSP00000489707	230	438	533	2.35e-12	224	61	119	44	36
unique_3160	81	324	536	ENSP00000351905	275	557	593	3.17e-11	293	72	162	59	46
unique_3160	78	265	536	ENSP00000373574	205	406	504	1.49e-10	212	56	122	34	35
unique_3209	1126	1180	2576	ENSP00000346845	256	326	899	0.002	71	25	30	16	2
unique_3209	1126	1180	2576	ENSP00000349015	272	342	1004	0.002	71	25	30	16	2
unique_3209	1126	1180	2576	ENSP00000353421	264	334	996	0.002	71	25	30	16	2
unique_3229	252	548	574	ENSP00000345672	76	326	340	2.49e-23	308	88	152	68	52
unique_3250	5076	5228	7564	ENSP00000346845	220	376	899	0.008	157	36	117	4	2
unique_3250	5076	5228	7564	ENSP00000353421	228	384	996	0.009	157	36	117	4	2
unique_3256	38	303	575	ENSP00000351995	529	798	886	2.59e-07	293	68	175	50	46
unique_3256	31	243	575	ENSP00000263798	513	737	891	4.69e-07	240	52	146	42	37
unique_3259	2633	2885	3568	ENSP00000342838	1028	1282	1371	7.49e-10	280	71	157	52	7
unique_3259	2660	2894	3568	ENSP00000263798	563	790	891	9.26e-09	251	63	149	39	7
unique_3259	2660	2823	3568	ENSP00000351995	571	728	886	1.20e-07	170	46	106	18	5
unique_3259	2728	2824	3568	ENSP00000489707	326	436	533	2.72e-06	115	34	59	22	3
unique_3259	2661	2890	3568	ENSP00000357493	1987	2216	2342	2.79e-06	266	65	129	72	6
unique_3259	2728	2824	3568	ENSP00000373574	294	404	504	8.35e-06	111	33	64	14	3
unique_3287	1534	1732	2132	ENSP00000351995	529	742	886	4.18e-14	219	56	138	25	9
unique_3287	1538	1732	2132	ENSP00000357493	1945	2157	2342	7.93e-14	217	60	131	26	9
unique_3287	1529	1731	2132	ENSP00000263798	515	733	891	2.19e-13	222	52	148	22	10
unique_3287	1536	1747	2132	ENSP00000373574	206	430	504	1.84e-09	236	57	144	35	10
unique_3287	1525	1794	2132	ENSP00000489707	227	510	533	8.59e-09	300	78	176	46	13
unique_3287	1538	1722	2132	ENSP00000351905	275	480	593	3.11e-07	216	59	116	41	9
unique_3287	79	178	2132	ENSP00000475084	822	918	1549	2.65e-06	100	28	69	3	5
unique_3287	1537	1722	2132	ENSP00000342838	1016	1215	1371	4.73e-05	206	46	134	26	9
unique_3288	119	229	339	ENSP00000460548	44	152	641	7.26e-17	114	50	56	8	75
unique_3288	8	134	339	ENSP00000460548	23	144	641	1.02e-09	129	45	75	9	75
unique_3288	141	262	339	ENSP00000460548	22	136	641	3.68e-04	127	37	73	17	75
unique_3288	119	229	339	ENSP00000379438	77	185	674	8.54e-17	114	50	56	8	63
unique_3288	16	134	339	ENSP00000379438	64	177	674	1.39e-09	121	44	68	9	63
unique_3322	332	447	6072	ENSP00000346845	191	333	899	2.63e-06	143	41	75	27	2
unique_3322	326	437	6072	ENSP00000346845	221	346	899	3.60e-06	127	39	72	16	2
unique_3322	332	447	6072	ENSP00000349015	207	349	1004	4.12e-06	143	41	75	27	2
unique_3322	326	437	6072	ENSP00000349015	237	362	1004	5.31e-06	127	39	72	16	2
unique_3322	332	447	6072	ENSP00000353421	199	341	996	4.33e-06	143	41	75	27	2
unique_3322	326	437	6072	ENSP00000353421	229	354	996	5.48e-06	127	39	72	16	2
unique_3348	368	467	534	ENSP00000308312	340	440	606	9.09e-05	103	25	73	5	19
unique_3363	2	249	385	ENSP00000342838	1053	1275	1371	6.84e-14	253	61	157	35	64
unique_3363	90	244	385	ENSP00000263798	624	778	891	1.87e-11	160	39	111	10	40
unique_3363	78	248	385	ENSP00000351995	612	790	886	1.12e-10	186	45	119	22	44
unique_3363	3	258	385	ENSP00000357493	1983	2215	2342	3.46e-10	266	63	160	43	66
unique_3363	107	188	385	ENSP00000489707	340	440	533	2.82e-09	102	32	49	21	21
unique_3363	108	188	385	ENSP00000351905	382	482	593	4.88e-08	102	33	47	22	21
unique_3363	81	188	385	ENSP00000373574	281	408	504	5.13e-08	129	39	68	22	28
unique_3372	16	54	265	ENSP00000346845	87	125	899	0.005	39	16	23	0	15
unique_3372	16	54	265	ENSP00000353421	95	133	996	0.005	39	16	23	0	15
unique_3372	16	54	265	ENSP00000349015	103	141	1004	0.005	39	16	23	0	15
unique_3402	576	733	782	ENSP00000263094	1813	1984	2147	1.52e-07	177	49	104	24	48
unique_3402	304	425	782	ENSP00000263094	1890	2000	2147	2.71e-05	124	36	73	15	48
unique_3402	573	736	782	ENSP00000263094	824	998	2147	3.21e-05	176	42	121	13	48
unique_3402	213	372	782	ENSP00000263094	829	971	2147	0.002	164	43	96	25	48
unique_3402	573	709	782	ENSP00000494751	428	566	1279	2.01e-06	151	43	82	26	37
unique_3402	339	413	782	ENSP00000494751	533	597	1279	2.71e-05	75	26	39	10	37
unique_3402	167	240	782	ENSP00000494751	978	1043	1279	5.70e-04	77	27	36	14	37
unique_3414	60	167	176	ENSP00000475084	823	932	1549	4.15e-08	111	28	79	4	61
unique_3431	172	312	492	ENSP00000263798	601	746	891	5.21e-11	152	43	92	17	29
unique_3431	172	292	492	ENSP00000342838	1089	1217	1371	3.99e-09	137	37	76	24	25
unique_3431	172	293	492	ENSP00000357493	2018	2149	2342	9.64e-09	135	40	79	16	25
unique_3431	172	308	492	ENSP00000351995	609	750	886	1.91e-08	146	37	96	13	28
unique_3431	172	298	492	ENSP00000351905	348	488	593	1.97e-07	150	42	76	32	26
unique_3431	169	288	492	ENSP00000489707	304	436	533	6.16e-07	139	39	75	25	24
unique_3431	156	292	492	ENSP00000373574	259	408	504	2.14e-04	156	38	93	25	28
unique_3432	112	259	347	ENSP00000379438	68	200	674	6.12e-15	151	52	78	21	64
unique_3432	38	161	347	ENSP00000379438	83	212	674	6.43e-10	140	52	62	26	64
unique_3432	112	259	347	ENSP00000460548	35	167	641	6.65e-15	151	52	78	21	65
unique_3432	38	161	347	ENSP00000460548	50	179	641	6.37e-10	140	52	62	26	65
unique_3432	36	126	347	ENSP00000460548	90	169	641	0.001	93	33	45	15	65
unique_3432	128	183	347	ENSP00000397426	130	180	294	2.11e-04	56	20	31	5	16
unique_3433	80	329	400	ENSP00000357493	1939	2200	2342	2.35e-13	271	79	162	30	63
unique_3433	82	332	400	ENSP00000489707	237	515	533	2.69e-10	289	71	170	48	63
unique_3433	84	279	400	ENSP00000351905	274	490	593	6.88e-09	225	55	133	37	49
unique_3433	82	336	400	ENSP00000342838	1014	1276	1371	7.98e-09	278	59	181	38	64
unique_3433	197	332	400	ENSP00000373574	325	483	504	1.20e-07	163	46	86	31	34
unique_3435	1900	1992	2014	ENSP00000342838	1190	1278	1371	5.29e-07	95	32	55	8	5
unique_3435	1900	1988	2014	ENSP00000357493	2121	2205	2342	1.55e-04	91	28	55	8	4
unique_3435	1918	1985	2014	ENSP00000263798	713	779	891	0.001	69	23	43	3	3
unique_3437	23	239	404	ENSP00000357493	1936	2159	2342	1.62e-15	237	63	141	33	54
unique_3437	24	240	404	ENSP00000263798	516	741	891	1.88e-15	237	62	144	31	54
unique_3437	23	240	404	ENSP00000351995	524	749	886	1.18e-11	235	58	151	26	54
unique_3437	23	234	404	ENSP00000342838	1008	1227	1371	6.78e-11	236	60	136	40	52
unique_3437	28	225	404	ENSP00000351905	271	482	593	7.70e-08	224	50	136	38	49
unique_3437	13	281	404	ENSP00000489707	224	514	533	0.006	316	68	176	72	67
unique_3466	10	117	1367	ENSP00000218032	549	673	1042	5.12e-06	128	38	67	23	8
unique_3466	1105	1207	1367	ENSP00000384126	314	417	663	0.005	108	38	61	9	18
unique_3466	768	889	1367	ENSP00000384126	469	575	663	0.006	122	31	76	15	18
unique_3466	827	908	1367	ENSP00000384126	49	130	663	0.008	84	28	52	4	18
unique_3466	1105	1207	1367	ENSP00000260061	314	417	663	0.005	108	38	61	9	18
unique_3466	768	889	1367	ENSP00000260061	469	575	663	0.006	122	31	76	15	18
unique_3466	827	908	1367	ENSP00000260061	49	130	663	0.008	84	28	52	4	18
unique_3487	17	252	581	ENSP00000357493	1904	2158	2342	7.17e-14	256	65	170	21	41
unique_3487	31	244	581	ENSP00000351905	252	484	593	3.47e-13	243	62	142	39	37
unique_3487	55	240	581	ENSP00000373574	207	406	504	3.77e-13	212	57	117	38	32
unique_3487	54	240	581	ENSP00000489707	238	438	533	1.34e-12	217	59	112	46	32
unique_3487	54	249	581	ENSP00000263798	522	732	891	2.82e-11	215	51	141	23	34
unique_3487	45	240	581	ENSP00000351995	520	731	886	9.45e-11	218	53	137	28	34
unique_3487	54	244	581	ENSP00000342838	1015	1219	1371	2.00e-10	208	52	136	20	33
unique_3521	46	106	150	ENSP00000408741	125	173	799	0.001	61	23	26	12	41
unique_3521	46	106	150	ENSP00000267082	125	173	799	0.001	61	23	26	12	41
unique_3546	76	400	416	ENSP00000381237	64	354	427	3.45e-58	331	115	170	46	78
unique_3582	214	298	416	ENSP00000348169	167	258	817	8.58e-04	95	28	54	13	20
unique_3595	1407	1498	1516	ENSP00000299608	39	125	455	3.67e-12	92	36	51	5	36
unique_3595	990	1081	1516	ENSP00000299608	39	125	455	7.21e-11	92	34	53	5	36
unique_3595	1129	1220	1516	ENSP00000299608	39	125	455	7.21e-11	92	34	53	5	36
unique_3595	1268	1359	1516	ENSP00000299608	39	125	455	7.21e-11	92	34	53	5	36
unique_3595	851	942	1516	ENSP00000299608	38	125	455	6.44e-10	93	31	56	6	36
unique_3595	725	803	1516	ENSP00000299608	45	118	455	5.40e-09	81	30	42	9	36
unique_3614	68	326	542	ENSP00000342838	1015	1276	1371	2.96e-08	280	66	175	39	48
unique_3614	97	273	542	ENSP00000357493	1977	2156	2342	1.67e-06	189	48	120	21	33
unique_3625	158	517	571	ENSP00000217420	111	477	526	1.88e-09	382	81	264	37	63
unique_3625	72	242	571	ENSP00000449607	1	150	488	1.65e-05	172	43	106	23	30
unique_3625	72	242	571	ENSP00000398142	1	150	488	1.65e-05	172	43	106	23	30
unique_3661	130	283	493	ENSP00000263798	634	778	891	1.12e-05	155	35	109	11	31
unique_3661	99	220	493	ENSP00000489707	303	438	533	1.86e-05	137	32	89	16	25
unique_3661	102	213	493	ENSP00000351905	347	467	593	1.01e-04	124	37	72	15	23
unique_3661	138	283	493	ENSP00000342838	1134	1270	1371	4.26e-04	151	33	99	19	30
unique_3661	138	220	493	ENSP00000351995	650	731	886	0.001	83	21	61	1	17
unique_3661	99	220	493	ENSP00000373574	271	406	504	0.003	140	35	83	22	25
unique_3662	362	597	1213	ENSP00000315945	372	578	1454	1.83e-13	237	63	143	31	21
unique_3662	370	605	1213	ENSP00000315945	487	690	1454	5.92e-13	239	69	132	38	21
unique_3662	364	599	1213	ENSP00000315945	160	366	1454	7.96e-13	237	56	150	31	21
unique_3662	369	599	1213	ENSP00000315945	58	259	1454	1.58e-12	236	66	131	39	21
unique_3662	364	594	1213	ENSP00000315945	905	1135	1454	1.78e-08	258	70	134	54	21
unique_3662	370	599	1213	ENSP00000315945	273	473	1454	2.01e-08	239	63	129	47	21
unique_3662	369	596	1213	ENSP00000315945	805	1001	1454	1.89e-06	229	54	142	33	21
unique_3662	364	527	1213	ENSP00000315945	1041	1185	1454	2.34e-05	165	43	101	21	21
unique_3662	352	596	1213	ENSP00000315945	1137	1347	1454	3.00e-04	251	60	145	46	21
unique_3662	364	526	1213	ENSP00000315945	588	731	1454	5.89e-04	168	46	93	29	21
unique_3662	468	594	1213	ENSP00000346990	380	492	496	1.55e-04	128	37	75	16	10
unique_3704	440	601	630	ENSP00000342838	1118	1268	1371	6.88e-05	172	41	100	31	26
unique_3704	465	611	630	ENSP00000351905	400	563	593	2.83e-04	166	41	104	21	23
unique_3704	464	537	630	ENSP00000489707	357	438	533	3.04e-04	82	21	53	8	12
unique_3704	457	573	630	ENSP00000263798	643	755	891	0.002	119	28	83	8	19
unique_3759	367	525	540	ENSP00000350699	143	296	313	4.20e-31	159	62	92	5	29
unique_3760	568	978	1604	ENSP00000261514	210	658	867	1.53e-33	459	122	279	58	26
unique_3777	134	339	603	ENSP00000357493	1945	2171	2342	1.68e-12	233	62	138	33	34
unique_3777	97	372	603	ENSP00000342838	974	1270	1371	3.87e-11	308	77	188	43	46
unique_3777	132	369	603	ENSP00000351995	531	805	886	1.08e-10	283	68	162	53	39
unique_3777	132	370	603	ENSP00000263798	522	776	891	1.57e-10	267	68	159	40	40
unique_3777	134	315	603	ENSP00000373574	208	406	504	2.89e-06	206	51	124	31	30
unique_3777	131	315	603	ENSP00000489707	237	438	533	4.37e-06	212	55	120	37	31
unique_3777	244	315	603	ENSP00000351905	400	480	593	1.32e-05	84	24	45	15	12
unique_3777	449	537	603	ENSP00000475084	802	892	1549	7.80e-05	91	26	63	2	15
unique_3829	1042	1288	1476	ENSP00000357493	1945	2205	2342	2.90e-18	267	74	167	26	17
unique_3829	1027	1284	1476	ENSP00000263798	503	778	891	7.92e-14	285	64	185	36	17
unique_3829	1007	1266	1476	ENSP00000351995	489	782	886	3.18e-13	299	72	183	44	18
unique_3829	1040	1290	1476	ENSP00000342838	1015	1276	1371	3.30e-13	269	64	180	25	17
unique_3829	1029	1246	1476	ENSP00000489707	227	454	533	1.62e-09	242	58	146	38	15
unique_3829	1042	1234	1476	ENSP00000351905	275	486	593	2.83e-06	230	56	119	55	13
unique_3829	1412	1474	1476	ENSP00000475084	824	885	1549	5.94e-06	63	26	36	1	4
unique_3829	1157	1228	1476	ENSP00000373574	326	406	504	1.09e-04	84	25	44	15	5
unique_3839	658	915	1149	ENSP00000434228	1379	1643	2040	0.007	282	75	166	41	22
unique_3841	18	156	168	ENSP00000475084	756	918	1549	1.05e-09	164	45	93	26	83
unique_3846	153	347	662	ENSP00000373620	47	226	574	6.37e-05	201	44	130	27	29
unique_3846	153	347	662	ENSP00000414446	47	226	574	6.37e-05	201	44	130	27	29
unique_3878	50	133	205	ENSP00000263798	638	727	891	3.87e-06	91	27	56	8	41
unique_3878	48	133	205	ENSP00000351995	644	735	886	6.21e-05	93	25	60	8	42
unique_3878	50	133	205	ENSP00000342838	1130	1219	1371	9.25e-05	91	27	56	8	41
unique_3878	62	126	205	ENSP00000489707	357	435	533	0.002	79	24	41	14	32
unique_3878	63	147	205	ENSP00000351905	400	494	593	0.004	99	28	53	18	41
unique_3951	190	626	1089	ENSP00000247207	1	401	640	5.92e-33	445	117	276	52	40
unique_3977	59	709	1145	ENSP00000265986	52	657	1020	8.93e-95	653	217	387	49	77
unique_3977	863	1091	1145	ENSP00000265986	681	944	1020	5.12e-07	264	65	164	35	77
unique_4004	374	533	555	ENSP00000373620	401	552	574	2.56e-06	165	47	100	18	49
unique_4004	19	132	555	ENSP00000373620	33	149	574	3.94e-05	118	31	82	5	49
unique_4004	374	533	555	ENSP00000414446	401	552	574	2.56e-06	165	47	100	18	49
unique_4004	19	132	555	ENSP00000414446	33	149	574	3.94e-05	118	31	82	5	49
unique_4007	19	563	567	ENSP00000373620	33	552	574	9.44e-11	575	136	354	85	96
unique_4007	19	563	567	ENSP00000414446	33	552	574	9.44e-11	575	136	354	85	96
unique_4057	49	523	540	ENSP00000221130	65	516	523	6.23e-40	484	128	315	41	88
unique_4070	130	263	683	ENSP00000460548	30	157	641	2.23e-07	139	44	79	16	37
unique_4070	461	580	683	ENSP00000460548	44	164	641	0.007	129	34	78	17	37
unique_4070	130	263	683	ENSP00000379438	63	190	674	3.26e-07	139	44	79	16	44
unique_4070	417	580	683	ENSP00000379438	31	197	674	0.003	176	43	112	21	44
unique_4096	983	1462	1686	ENSP00000434228	1407	1900	2040	1.53e-05	524	132	318	74	37
unique_4096	838	1217	1686	ENSP00000434228	1578	1921	2040	8.35e-05	394	103	227	64	37
unique_4096	1163	1245	1686	ENSP00000421439	115	201	232	6.06e-04	87	24	59	4	5
unique_4203	51	289	296	ENSP00000365332	12	269	402	1.63e-06	278	82	137	59	84
unique_4203	50	269	296	ENSP00000365332	101	345	402	2.67e-05	278	75	112	91	84
unique_4203	40	234	296	ENSP00000365332	136	396	402	0.007	264	75	117	72	84
unique_4203	50	118	296	ENSP00000504641	568	646	790	1.67e-04	79	32	37	10	23
unique_4203	50	118	296	ENSP00000503546	568	646	799	1.75e-04	79	32	37	10	23
unique_4203	50	118	296	ENSP00000404546	568	646	799	1.75e-04	79	32	37	10	23
unique_4265	271	578	602	ENSP00000345672	23	326	340	1.41e-19	344	84	184	76	51
unique_4287	350	447	540	ENSP00000342838	1118	1215	1371	1.46e-04	108	27	61	20	18
unique_4287	374	447	540	ENSP00000489707	357	438	533	3.15e-04	82	20	54	8	14
unique_4287	375	521	540	ENSP00000351905	400	563	593	6.36e-04	166	40	105	21	27
unique_4287	367	483	540	ENSP00000263798	643	755	891	0.001	119	28	83	8	22
unique_4330	340	400	600	ENSP00000351905	366	426	593	3.42e-04	70	22	30	18	10
unique_4366	781	942	974	ENSP00000342838	1122	1274	1371	2.16e-05	168	40	107	21	17
unique_4366	802	886	974	ENSP00000351995	659	741	886	0.007	86	20	62	4	9
unique_4366	797	942	974	ENSP00000263798	646	782	891	0.009	147	34	102	11	15
unique_4373	83	183	225	ENSP00000384126	49	155	663	6.70e-04	108	31	69	8	45
unique_4373	83	183	225	ENSP00000260061	49	155	663	6.70e-04	108	31	69	8	45
unique_4373	81	138	225	ENSP00000218032	123	180	1042	0.006	61	25	30	6	26
unique_4428	432	678	706	ENSP00000342838	1044	1276	1371	0.009	280	65	135	80	35
unique_4437	2493	2723	3001	ENSP00000379438	83	279	674	4.16e-14	252	71	105	76	8
unique_4437	2514	2723	3001	ENSP00000460548	29	246	641	1.13e-13	233	69	126	38	7
unique_4451	324	391	2172	ENSP00000265986	51	115	1020	4.42e-05	68	24	41	3	3
unique_4468	18	554	574	ENSP00000373620	21	555	574	0.0	537	296	239	2	94
unique_4468	18	554	574	ENSP00000414446	21	555	574	0.0	537	296	239	2	94
unique_4478	211	446	563	ENSP00000263798	516	728	891	1.69e-06	250	51	148	51	42
unique_4478	215	418	563	ENSP00000351995	529	745	886	8.82e-05	219	48	154	17	36
unique_4478	284	384	563	ENSP00000489707	303	411	533	4.65e-04	111	28	71	12	18
unique_4514	470	674	2227	ENSP00000357493	1945	2168	2342	1.10e-09	229	71	129	29	9
unique_4514	486	670	2227	ENSP00000351995	551	749	886	6.78e-08	203	50	131	22	8
unique_4514	460	635	2227	ENSP00000489707	225	413	533	1.53e-07	195	50	120	25	8
unique_4514	2101	2217	2227	ENSP00000475084	822	937	1549	5.58e-04	123	35	75	13	5
unique_4568	78	598	619	ENSP00000308312	102	529	606	3.75e-17	526	122	301	103	84
unique_4587	175	233	420	ENSP00000346845	268	325	899	0.003	59	23	35	1	14
unique_4587	175	233	420	ENSP00000353421	276	333	996	0.006	59	23	35	1	14
unique_4587	175	233	420	ENSP00000349015	284	341	1004	0.006	59	23	35	1	14
unique_4593	292	407	413	ENSP00000265986	293	393	1020	0.009	116	27	74	15	28
unique_4597	77	300	359	ENSP00000351905	244	483	593	6.04e-15	249	67	148	34	62
unique_4597	106	306	359	ENSP00000263798	518	733	891	3.31e-13	218	55	144	19	56
unique_4597	112	300	359	ENSP00000342838	1017	1218	1371	6.57e-13	209	53	129	27	53
unique_4597	110	297	359	ENSP00000373574	206	406	504	7.14e-11	204	50	135	19	52
unique_4597	112	306	359	ENSP00000351995	533	741	886	1.75e-10	218	51	135	32	54
unique_4597	108	331	359	ENSP00000357493	1941	2177	2342	1.70e-09	253	69	139	45	62
unique_4597	181	327	359	ENSP00000489707	307	480	533	4.29e-09	175	49	97	29	41
unique_4604	6001	6110	11945	ENSP00000346845	215	323	899	0.001	125	38	56	31	1
unique_4622	64	96	129	ENSP00000452736	491	519	534	0.002	33	17	12	4	26
unique_4643	80	656	666	ENSP00000373620	13	555	574	1.87e-119	578	204	338	36	87
unique_4643	80	656	666	ENSP00000414446	13	555	574	1.87e-119	578	204	338	36	87
unique_4649	984	1028	1446	ENSP00000263094	814	858	2147	0.001	45	18	27	0	3
unique_4649	985	1026	1446	ENSP00000494751	421	460	1279	0.003	42	18	22	2	9
unique_4649	636	716	1446	ENSP00000494751	517	597	1279	0.007	84	26	52	6	9
unique_4722	453	698	949	ENSP00000263798	512	776	891	4.37e-15	267	66	178	23	26
unique_4722	449	698	949	ENSP00000351995	518	784	886	6.13e-15	267	63	187	17	26
unique_4722	451	657	949	ENSP00000373574	195	426	504	2.53e-09	240	58	141	41	22
unique_4722	451	649	949	ENSP00000489707	227	440	533	2.63e-09	220	53	140	27	21
unique_4722	456	651	949	ENSP00000357493	1937	2150	2342	3.85e-08	219	54	137	28	21
unique_4722	434	698	949	ENSP00000342838	987	1268	1371	7.15e-07	288	65	194	29	28
unique_4722	447	649	949	ENSP00000351905	260	482	593	1.14e-06	234	55	137	42	21
unique_4723	232	487	490	ENSP00000344477	21	210	215	4.33e-27	256	75	115	66	52
unique_4809	240	410	493	ENSP00000351995	586	757	886	8.28e-07	187	43	113	31	35
unique_4809	284	388	493	ENSP00000263798	635	740	891	1.04e-04	108	25	78	5	21
unique_4809	201	374	493	ENSP00000489707	246	450	533	2.58e-04	207	53	119	35	35
unique_4811	205	439	511	ENSP00000357493	1945	2199	2342	1.23e-17	262	68	160	34	46
unique_4811	199	450	511	ENSP00000263798	518	789	891	1.51e-15	273	59	192	22	49
unique_4811	192	452	511	ENSP00000351995	518	796	886	6.47e-11	282	61	197	24	51
unique_4811	205	395	511	ENSP00000342838	1017	1224	1371	1.15e-10	208	50	141	17	37
unique_4811	205	390	511	ENSP00000351905	275	482	593	8.76e-07	216	54	124	38	36
unique_4811	203	402	511	ENSP00000373574	206	430	504	1.28e-06	232	57	136	39	39
unique_4811	274	390	511	ENSP00000489707	304	440	533	3.91e-06	142	40	72	30	23
unique_4834	163	207	260	ENSP00000366115	87	135	248	0.006	49	14	31	4	17
unique_4834	163	207	260	ENSP00000373017	87	135	248	0.006	49	14	31	4	17
unique_4835	116	177	486	ENSP00000296452	1198	1250	3927	0.003	62	25	28	9	13
unique_4960	550	631	1909	ENSP00000263798	603	680	891	2.33e-05	86	26	48	12	4
unique_4960	480	629	1909	ENSP00000342838	1036	1170	1371	5.83e-05	157	44	84	29	8
unique_4960	602	631	1909	ENSP00000489707	358	387	533	5.95e-04	30	16	14	0	2
unique_4960	576	631	1909	ENSP00000351995	633	688	886	0.002	56	14	42	0	3
unique_4960	576	631	1909	ENSP00000351905	368	429	593	0.002	62	21	35	6	3
unique_4975	5	161	198	ENSP00000308312	397	553	606	2.13e-28	160	64	90	6	79
unique_4991	273	358	552	ENSP00000351905	400	490	593	4.91e-05	94	27	56	11	16
unique_4991	262	351	552	ENSP00000489707	339	441	533	5.39e-05	108	29	56	23	16
unique_4991	273	351	552	ENSP00000373574	326	409	504	1.04e-04	89	24	50	15	14
unique_4991	172	393	552	ENSP00000263798	536	762	891	4.37e-04	241	56	152	33	40
unique_4992	73	290	508	ENSP00000265986	69	293	1020	2.84e-10	228	57	158	13	43
unique_5002	43	167	311	ENSP00000357150	6	134	334	0.002	130	35	89	6	40
unique_5025	295	715	1029	ENSP00000479597	98	499	621	7.07e-11	425	88	310	27	41
unique_5025	295	751	1029	ENSP00000495751	82	515	600	7.96e-10	468	88	335	45	44
unique_5025	295	751	1029	ENSP00000494997	82	515	600	7.96e-10	468	88	335	45	44
unique_5025	295	751	1029	ENSP00000495900	82	515	600	7.96e-10	468	88	335	45	44
unique_5025	295	751	1029	ENSP00000493591	82	515	600	7.96e-10	468	88	335	45	44
unique_5025	295	751	1029	ENSP00000494136	82	515	600	7.96e-10	468	88	335	45	44
unique_5025	295	751	1029	ENSP00000287766	82	515	600	7.96e-10	468	88	335	45	44
unique_5042	159	258	359	ENSP00000299608	44	144	455	0.001	111	28	62	21	28
unique_5058	166	455	681	ENSP00000357493	1909	2199	2342	1.42e-16	306	81	194	31	43
unique_5058	207	460	681	ENSP00000351995	521	789	886	2.64e-12	275	65	183	27	37
unique_5058	219	462	681	ENSP00000342838	1017	1275	1371	5.00e-11	265	68	170	27	36
unique_5058	216	457	681	ENSP00000263798	521	778	891	6.36e-10	265	67	168	30	36
unique_5058	219	400	681	ENSP00000373574	208	406	504	1.08e-06	208	53	120	35	27
unique_5058	219	400	681	ENSP00000489707	240	438	533	3.39e-06	212	58	111	43	27
unique_5058	556	655	681	ENSP00000475084	824	929	1549	4.32e-06	106	24	76	6	15
unique_5058	217	400	681	ENSP00000351905	273	480	593	3.85e-05	216	53	123	40	27
unique_5063	125	161	384	ENSP00000357493	1731	1767	2342	0.008	37	15	22	0	10
unique_5067	20	151	244	ENSP00000434228	1763	1897	2040	0.010	146	42	79	25	54
unique_5078	59	119	374	ENSP00000402228	66	122	433	2.44e-04	61	18	39	4	16
unique_5079	156	248	652	ENSP00000373620	47	143	574	1.97e-08	97	30	63	4	14
unique_5079	156	248	652	ENSP00000414446	47	143	574	1.97e-08	97	30	63	4	14
unique_5086	239	360	608	ENSP00000460548	27	142	641	0.005	125	38	75	12	20
unique_5086	305	406	608	ENSP00000379438	82	174	674	0.008	102	30	63	9	17
unique_5105	425	522	957	ENSP00000367227	386	467	473	8.49e-04	98	26	56	16	10
unique_5105	425	522	957	ENSP00000367230	386	467	473	8.49e-04	98	26	56	16	10
unique_5113	397	436	611	ENSP00000380963	43	78	161	0.004	40	19	17	4	7
unique_5130	90	374	475	ENSP00000434228	391	673	2040	3.38e-31	289	82	197	10	60
unique_5143	1	68	2856	ENSP00000346845	261	324	899	4.85e-04	68	25	39	4	2
unique_5151	276	363	1151	ENSP00000346845	252	334	899	0.004	88	27	56	5	8
unique_5151	276	363	1151	ENSP00000353421	260	342	996	0.007	88	27	56	5	8
unique_5151	276	363	1151	ENSP00000349015	268	350	1004	0.007	88	27	56	5	8
unique_5165	2	396	396	ENSP00000308312	2	390	606	5.52e-115	399	175	210	14	99
unique_5172	1126	1408	2811	ENSP00000263798	486	776	891	1.04e-10	316	69	189	58	10
unique_5172	1172	1408	2811	ENSP00000342838	1017	1268	1371	8.35e-09	259	59	171	29	8
unique_5172	1172	1374	2811	ENSP00000351995	533	749	886	5.63e-08	222	50	148	24	7
unique_5172	1171	1414	2811	ENSP00000357493	1944	2205	2342	8.20e-08	278	68	160	50	9
unique_5172	1172	1366	2811	ENSP00000373574	208	425	504	1.34e-06	230	62	121	47	7
unique_5172	1172	1359	2811	ENSP00000489707	240	440	533	1.18e-05	214	57	118	39	7
unique_5172	1222	1409	2811	ENSP00000351905	324	554	593	0.005	235	53	131	51	7
unique_5199	86	203	310	ENSP00000420525	689	797	802	0.002	123	33	71	19	38
unique_5210	8	297	350	ENSP00000351905	274	571	593	2.12e-11	319	86	183	50	83
unique_5210	9	296	350	ENSP00000489707	240	529	533	4.17e-11	321	83	174	64	82
unique_5210	8	216	350	ENSP00000357493	1944	2169	2342	3.40e-10	237	63	135	39	60
unique_5210	6	218	350	ENSP00000373574	205	444	504	3.42e-08	252	70	131	51	61
unique_5210	6	196	350	ENSP00000342838	1014	1217	1371	3.42e-06	217	56	122	39	55
unique_5210	9	205	350	ENSP00000351995	533	743	886	2.93e-04	224	51	133	40	56
unique_5266	1652	1710	2130	ENSP00000489707	360	422	533	2.06e-05	63	24	35	4	3
unique_5266	1634	1701	2130	ENSP00000342838	1127	1196	1371	4.61e-05	72	21	45	6	3
unique_5266	1624	1677	2130	ENSP00000351995	633	686	886	2.70e-04	54	17	37	0	3
unique_5266	1651	1701	2130	ENSP00000351905	401	455	593	3.28e-04	55	24	27	4	2
unique_5266	1644	1701	2130	ENSP00000357493	2063	2127	2342	7.14e-04	67	23	33	11	3
unique_5266	1616	1677	2130	ENSP00000263798	617	678	891	0.003	62	18	44	0	3
unique_5266	1652	1701	2130	ENSP00000373574	328	381	504	0.010	57	20	27	10	2
unique_5285	101	364	811	ENSP00000263094	1766	2017	2147	2.49e-18	271	76	169	26	33
unique_5285	145	354	811	ENSP00000263094	823	1020	2147	1.80e-14	214	65	129	20	33
unique_5285	145	378	811	ENSP00000494751	427	639	1279	2.17e-07	237	49	161	27	29
unique_5305	140	307	547	ENSP00000263798	513	696	891	2.24e-13	189	51	112	26	31
unique_5305	142	307	547	ENSP00000351995	523	704	886	5.27e-12	182	43	123	16	30
unique_5305	113	372	547	ENSP00000342838	971	1223	1371	1.87e-10	291	74	148	69	48
unique_5305	142	369	547	ENSP00000357493	1937	2151	2342	4.17e-10	250	64	129	57	42
unique_5305	247	366	547	ENSP00000351905	372	482	593	3.68e-05	134	36	61	37	22
unique_5305	150	366	547	ENSP00000489707	240	440	533	1.17e-04	232	56	130	46	40
unique_5312	8	273	289	ENSP00000425035	4	270	273	2.09e-95	268	137	128	3	92
unique_5312	12	289	289	ENSP00000412856	18	260	262	3.91e-80	281	128	112	41	96
unique_5312	13	146	289	ENSP00000512581	9	141	156	3.89e-49	134	73	60	1	46
unique_5318	133	282	332	ENSP00000340949	3	124	398	0.008	150	36	86	28	45
unique_5361	191	712	740	ENSP00000221130	63	521	523	9.58e-108	525	205	251	69	71
unique_5364	1	52	112	ENSP00000403737	26	81	448	0.005	56	15	37	4	46
unique_5379	1447	1774	2074	ENSP00000261514	427	727	867	1.24e-22	343	88	198	57	29
unique_5379	1039	1144	2074	ENSP00000261514	208	311	867	1.12e-13	106	43	61	2	29
unique_5379	1221	1343	2074	ENSP00000261514	304	408	867	8.74e-08	123	46	59	18	29
unique_5379	311	364	2074	ENSP00000261514	120	173	867	1.85e-05	54	19	35	0	29
unique_5379	866	994	2074	ENSP00000346845	219	340	899	0.002	137	44	70	23	6
unique_5379	866	994	2074	ENSP00000349015	235	356	1004	0.004	137	44	70	23	6
unique_5379	866	994	2074	ENSP00000353421	227	348	996	0.006	137	44	70	23	6
unique_5395	75	264	368	ENSP00000218032	530	746	1042	8.21e-13	222	67	118	37	65
unique_5395	93	249	368	ENSP00000218032	283	437	1042	2.22e-04	173	45	94	34	65
unique_5395	76	313	368	ENSP00000218032	126	430	1042	0.003	325	81	137	107	65
unique_5395	75	319	368	ENSP00000384126	173	428	663	8.89e-12	258	77	166	15	67
unique_5395	123	295	368	ENSP00000384126	53	234	663	1.61e-08	186	57	112	17	67
unique_5395	76	313	368	ENSP00000384126	316	573	663	2.68e-08	259	78	159	22	67
unique_5395	230	317	368	ENSP00000384126	49	140	663	0.004	92	27	61	4	67
unique_5395	75	319	368	ENSP00000260061	173	428	663	8.89e-12	258	77	166	15	67
unique_5395	123	295	368	ENSP00000260061	53	234	663	1.61e-08	186	57	112	17	67
unique_5395	76	313	368	ENSP00000260061	316	573	663	2.68e-08	259	78	159	22	67
unique_5395	230	317	368	ENSP00000260061	49	140	663	0.004	92	27	61	4	67
unique_5395	142	317	368	ENSP00000298119	52	246	720	1.56e-09	195	54	122	19	48
unique_5395	146	240	368	ENSP00000434849	55	156	514	0.002	102	31	64	7	45
unique_5395	196	311	368	ENSP00000434849	42	132	514	0.002	116	32	59	25	45
unique_5395	187	313	368	ENSP00000441219	93	270	421	0.003	179	42	84	53	35
unique_5401	48	244	392	ENSP00000351995	529	733	886	3.74e-11	210	49	143	18	50
unique_5401	42	253	392	ENSP00000263798	514	735	891	5.91e-11	232	63	139	30	54
unique_5401	51	260	392	ENSP00000357493	1944	2165	2342	1.56e-09	237	56	139	42	54
unique_5401	50	244	392	ENSP00000342838	1015	1217	1371	1.90e-07	218	59	121	38	50
unique_5401	51	244	392	ENSP00000373574	207	408	504	1.12e-06	215	55	126	34	49
unique_5401	44	244	392	ENSP00000351905	267	482	593	3.10e-04	238	56	123	59	51
unique_5412	740	958	4624	ENSP00000349015	243	469	1004	0.001	231	54	161	16	5
unique_5412	740	958	4624	ENSP00000353421	235	461	996	0.001	231	54	161	16	5
unique_5412	740	939	4624	ENSP00000346845	227	434	899	0.002	212	52	144	16	4
unique_5413	392	589	639	ENSP00000351995	559	793	886	1.29e-05	238	57	138	43	31
unique_5413	483	622	639	ENSP00000373574	328	463	504	7.00e-04	158	38	80	40	22
unique_5413	474	607	639	ENSP00000357493	2063	2232	2342	0.004	172	41	91	40	21
unique_5417	189	419	665	ENSP00000357493	1946	2156	2342	3.32e-08	248	66	128	54	35
unique_5417	189	468	665	ENSP00000342838	1018	1268	1371	1.22e-07	292	67	172	53	42
unique_5417	184	428	665	ENSP00000351995	529	748	886	3.70e-05	259	56	150	53	37
unique_5417	380	471	665	ENSP00000373574	369	482	504	0.002	115	37	54	24	14
unique_5430	634	713	895	ENSP00000411770	35	114	286	0.007	80	22	58	0	9
unique_5460	505	778	797	ENSP00000494751	404	632	1279	3.16e-14	278	65	160	53	35
unique_5460	505	784	797	ENSP00000494751	990	1230	1279	4.95e-10	280	66	175	39	35
unique_5460	525	769	797	ENSP00000263094	823	1040	2147	7.02e-09	250	67	146	37	31
unique_5460	519	718	797	ENSP00000263094	1788	1984	2147	4.73e-07	215	53	129	33	31
unique_5482	190	707	1036	ENSP00000479597	30	503	621	1.42e-58	530	161	301	68	50
unique_5482	220	707	1036	ENSP00000495751	47	479	600	8.56e-56	496	148	277	71	47
unique_5482	220	707	1036	ENSP00000494997	47	479	600	8.56e-56	496	148	277	71	47
unique_5482	220	707	1036	ENSP00000495900	47	479	600	8.56e-56	496	148	277	71	47
unique_5482	220	707	1036	ENSP00000493591	47	479	600	8.56e-56	496	148	277	71	47
unique_5482	220	707	1036	ENSP00000494136	47	479	600	8.56e-56	496	148	277	71	47
unique_5482	220	707	1036	ENSP00000287766	47	479	600	8.56e-56	496	148	277	71	47
unique_5488	8	114	115	ENSP00000215754	11	114	116	9.30e-13	107	32	72	3	93
unique_5518	1451	1571	4500	ENSP00000351995	609	733	886	4.09e-12	125	35	86	4	3
unique_5518	1451	1572	4500	ENSP00000263798	601	726	891	3.17e-11	126	36	86	4	3
unique_5518	1443	1582	4500	ENSP00000342838	1081	1229	1371	4.00e-10	149	40	100	9	3
unique_5518	1444	1571	4500	ENSP00000351905	341	482	593	4.73e-09	147	44	79	24	3
unique_5518	1451	1592	4500	ENSP00000357493	2018	2170	2342	3.37e-07	153	39	103	11	3
unique_5518	1441	1571	4500	ENSP00000489707	301	440	533	2.60e-04	150	40	81	29	3
unique_5518	1449	1571	4500	ENSP00000373574	273	408	504	4.78e-04	142	35	82	25	3
unique_5521	144	450	710	ENSP00000357493	1880	2171	2342	4.74e-13	328	76	195	57	43
unique_5521	243	426	710	ENSP00000489707	238	438	533	6.86e-12	214	61	110	43	26
unique_5521	241	451	710	ENSP00000351995	529	757	886	1.34e-11	233	64	143	26	30
unique_5521	239	451	710	ENSP00000263798	518	749	891	8.02e-10	235	55	155	25	30
unique_5521	245	426	710	ENSP00000351905	275	480	593	8.68e-08	210	51	127	32	26
unique_5521	227	426	710	ENSP00000373574	192	406	504	9.65e-08	228	59	128	41	28
unique_5521	240	481	710	ENSP00000342838	1012	1268	1371	1.65e-07	264	63	172	29	34
unique_5538	2139	2215	2461	ENSP00000489707	283	370	533	6.43e-05	89	30	46	13	3
unique_5538	2096	2219	2461	ENSP00000351905	285	416	593	5.51e-04	139	37	80	22	5
unique_5538	2320	2399	2461	ENSP00000263798	698	778	891	0.001	81	21	59	1	3
unique_5538	2105	2218	2461	ENSP00000342838	1037	1158	1371	0.001	124	31	81	12	5
unique_5544	94	182	1255	ENSP00000308312	360	447	606	0.001	89	19	69	1	7
unique_5551	1790	1951	3956	ENSP00000351905	401	556	593	6.18e-04	181	49	88	44	4
unique_5551	1786	1837	3956	ENSP00000489707	355	412	533	0.002	58	21	31	6	1
unique_5551	1769	1842	3956	ENSP00000342838	1128	1200	1371	0.004	81	25	41	15	2
unique_5559	91	272	774	ENSP00000263798	479	678	891	7.38e-06	201	44	137	20	24
unique_5559	127	272	774	ENSP00000342838	1012	1170	1371	2.50e-05	163	37	105	21	19
unique_5559	95	272	774	ENSP00000351995	509	686	886	4.26e-05	196	47	113	36	23
unique_5569	101	359	1598	ENSP00000357493	1945	2201	2342	2.08e-12	278	76	162	40	16
unique_5569	99	359	1598	ENSP00000351995	531	786	886	6.62e-11	284	72	161	51	16
unique_5569	94	364	1598	ENSP00000263798	517	782	891	1.23e-09	285	66	186	33	17
unique_5569	81	365	1598	ENSP00000342838	995	1276	1371	1.52e-08	309	75	183	51	18
unique_5569	94	307	1598	ENSP00000489707	233	440	533	1.11e-07	233	63	126	44	13
unique_5569	68	307	1598	ENSP00000351905	252	482	593	1.97e-06	261	69	141	51	15
unique_5569	94	307	1598	ENSP00000373574	201	408	504	2.56e-05	232	57	133	42	13
unique_5585	55	503	1512	ENSP00000434228	379	841	2040	1.53e-33	506	133	273	100	30
unique_5589	215	335	903	ENSP00000346845	203	332	899	6.83e-04	136	46	69	21	13
unique_5589	215	335	903	ENSP00000349015	219	348	1004	0.001	136	46	69	21	13
unique_5589	215	335	903	ENSP00000353421	211	340	996	0.001	136	46	69	21	13
unique_5624	147	226	311	ENSP00000299608	44	126	455	3.74e-18	83	34	46	3	26
unique_5675	2257	2466	2486	ENSP00000351995	585	796	886	2.13e-17	218	64	140	14	8
unique_5675	2311	2466	2486	ENSP00000342838	1123	1280	1371	1.40e-15	165	51	98	16	6
unique_5675	2257	2473	2486	ENSP00000263798	577	797	891	3.84e-15	231	67	140	24	9
unique_5675	2247	2481	2486	ENSP00000357493	1991	2226	2342	1.53e-14	249	70	152	27	9
unique_5675	2303	2409	2486	ENSP00000373574	285	414	504	3.03e-07	132	39	66	27	4
unique_5675	2319	2402	2486	ENSP00000351905	379	481	593	3.26e-07	103	37	47	19	3
unique_5675	2312	2411	2486	ENSP00000489707	331	452	533	1.07e-05	122	37	63	22	4
unique_5701	373	676	713	ENSP00000345672	46	328	340	8.67e-75	307	134	146	27	43
unique_5709	211	414	1162	ENSP00000494751	430	615	1279	6.60e-16	213	66	111	36	22
unique_5709	160	416	1162	ENSP00000494751	944	1211	1279	0.008	292	63	170	59	22
unique_5709	205	416	1162	ENSP00000263094	820	1022	2147	1.08e-12	215	61	139	15	19
unique_5709	218	425	1162	ENSP00000263094	1819	2018	2147	1.68e-09	213	55	140	18	19
unique_5710	4	211	332	ENSP00000489707	229	440	533	1.17e-07	230	53	137	40	63
unique_5710	15	214	332	ENSP00000357493	1945	2151	2342	3.30e-07	218	58	131	29	60
unique_5710	4	211	332	ENSP00000373574	197	408	504	8.24e-07	235	56	129	50	63
unique_5710	92	212	332	ENSP00000263798	611	726	891	1.26e-05	126	33	78	15	36
unique_5710	135	211	332	ENSP00000351905	400	482	593	7.95e-04	86	26	48	12	23
unique_5721	249	341	1115	ENSP00000374372	1913	2016	2329	0.003	106	29	62	15	8
unique_5726	1260	1365	1970	ENSP00000346990	306	398	496	9.58e-07	108	33	58	17	11
unique_5726	1350	1437	1970	ENSP00000346990	309	398	496	3.23e-06	90	28	60	2	11
unique_5726	1349	1446	1970	ENSP00000346990	305	389	496	8.64e-06	100	33	50	17	11
unique_5726	1331	1425	1970	ENSP00000346990	305	398	496	1.47e-05	97	30	62	5	11
unique_5726	1292	1383	1970	ENSP00000346990	311	398	496	1.53e-05	92	27	61	4	11
unique_5726	1285	1371	1970	ENSP00000346990	310	398	496	4.43e-05	89	27	60	2	11
unique_5726	1307	1407	1970	ENSP00000346990	305	398	496	2.51e-04	101	28	66	7	11
unique_5726	1399	1469	1970	ENSP00000346990	307	374	496	0.001	71	24	44	3	11
unique_5726	1304	1395	1970	ENSP00000346990	311	398	496	0.004	92	25	63	4	11
unique_5740	476	636	1304	ENSP00000263798	517	678	891	3.52e-08	171	42	110	19	12
unique_5740	471	636	1304	ENSP00000342838	1005	1170	1371	3.67e-07	177	40	115	22	20
unique_5740	1028	1116	1304	ENSP00000342838	1190	1270	1371	0.004	91	27	52	12	20
unique_5740	461	636	1304	ENSP00000351995	506	686	886	5.66e-05	193	44	120	29	13
unique_5740	479	635	1304	ENSP00000351905	271	426	593	6.22e-04	168	38	107	23	12
unique_5740	482	635	1304	ENSP00000489707	239	384	533	0.002	169	36	95	38	12
unique_5746	2091	2210	2788	ENSP00000346845	223	344	899	0.006	124	27	91	6	4
unique_5777	18	81	105	ENSP00000299608	41	106	455	6.25e-08	66	22	42	2	61
unique_5801	6	258	294	ENSP00000342838	1014	1277	1371	2.60e-14	270	69	178	23	86
unique_5801	8	255	294	ENSP00000357493	1944	2205	2342	2.98e-14	268	66	176	26	84
unique_5801	7	268	294	ENSP00000351995	531	810	886	1.07e-10	284	63	195	26	89
unique_5801	7	201	294	ENSP00000263798	522	727	891	1.25e-09	209	45	147	17	66
unique_5801	6	255	294	ENSP00000373574	205	485	504	2.51e-09	298	69	164	65	85
unique_5801	6	257	294	ENSP00000489707	237	494	533	1.50e-08	280	70	160	50	86
unique_5801	8	271	294	ENSP00000351905	274	575	593	1.15e-06	313	62	191	60	90
unique_5810	155	352	594	ENSP00000412856	46	199	262	0.003	199	48	105	46	33
unique_5814	64	455	704	ENSP00000491215	288	675	826	3.86e-60	400	135	245	20	56
unique_5841	903	1238	2083	ENSP00000434228	1246	1581	2040	0.007	352	96	224	32	16
unique_5872	570	680	915	ENSP00000357493	2059	2168	2342	2.83e-08	115	38	68	9	12
unique_5872	506	773	915	ENSP00000351905	317	567	593	3.55e-07	296	66	157	73	29
unique_5872	549	661	915	ENSP00000342838	1112	1217	1371	3.25e-06	115	31	73	11	12
unique_5908	7	240	332	ENSP00000357493	1932	2176	2342	4.51e-17	258	70	151	37	70
unique_5908	11	262	332	ENSP00000263798	515	776	891	8.74e-17	271	70	173	28	76
unique_5908	20	213	332	ENSP00000342838	1017	1217	1371	7.83e-13	212	56	127	29	58
unique_5908	16	236	332	ENSP00000351995	529	757	886	1.42e-12	239	60	151	28	67
unique_5908	98	276	332	ENSP00000489707	305	503	533	6.30e-11	207	58	113	36	54
unique_5908	144	213	332	ENSP00000351905	400	482	593	9.31e-06	83	25	45	13	21
unique_5908	91	213	332	ENSP00000373574	266	408	504	1.68e-05	143	37	86	20	37
unique_5927	413	445	572	ENSP00000489707	357	389	533	2.11e-04	33	15	18	0	6
unique_5927	402	487	572	ENSP00000351905	379	480	593	0.003	103	22	63	18	15
unique_5927	414	487	572	ENSP00000373574	326	406	504	0.003	87	27	41	19	13
unique_5927	405	554	572	ENSP00000263798	642	777	891	0.005	157	30	99	28	26
unique_5930	4910	4982	5223	ENSP00000346845	272	333	899	0.004	74	26	35	13	1
unique_5996	55	163	169	ENSP00000475084	813	928	1549	1.49e-05	118	29	78	11	64
unique_5996	66	163	169	ENSP00000475084	775	884	1549	7.75e-04	110	24	74	12	64
unique_6015	342	395	688	ENSP00000263798	627	680	891	1.69e-04	54	16	38	0	8
unique_6015	252	395	688	ENSP00000351995	538	688	886	0.002	152	31	112	9	21
unique_6015	366	396	688	ENSP00000351905	400	430	593	0.002	31	15	16	0	5
unique_6015	275	395	688	ENSP00000342838	1041	1172	1371	0.003	132	32	89	11	18
unique_6047	229	260	387	ENSP00000489707	358	389	533	1.01e-04	32	15	17	0	8
unique_6047	220	369	387	ENSP00000263798	642	777	891	0.001	157	31	98	28	39
unique_6047	217	278	387	ENSP00000351905	379	457	593	0.007	79	19	43	17	16
unique_6056	27	172	782	ENSP00000489707	232	377	533	4.08e-07	158	46	88	24	19
unique_6056	35	172	782	ENSP00000373574	208	345	504	3.54e-05	150	43	83	24	18
unique_6056	84	172	782	ENSP00000351905	326	419	593	0.001	102	30	51	21	11
unique_6064	101	177	1569	ENSP00000265986	68	150	1020	2.08e-05	84	25	51	8	5
unique_6068	45	190	282	ENSP00000346845	212	331	899	0.008	149	36	81	32	52
unique_6146	504	579	2550	ENSP00000346845	229	298	899	8.89e-04	76	30	40	6	3
unique_6146	504	579	2550	ENSP00000349015	245	314	1004	0.002	76	30	40	6	3
unique_6146	504	579	2550	ENSP00000353421	237	306	996	0.002	76	30	40	6	3
unique_6148	1125	1438	1882	ENSP00000494751	716	990	1279	8.90e-21	317	87	185	45	56
unique_6148	597	745	1882	ENSP00000494751	427	550	1279	1.96e-17	149	52	72	25	56
unique_6148	1556	1664	1882	ENSP00000494751	1013	1119	1279	1.26e-15	109	44	63	2	56
unique_6148	24	500	1882	ENSP00000494751	10	450	1279	3.26e-11	501	95	322	84	56
unique_6148	613	744	1882	ENSP00000494751	1026	1144	1279	1.24e-07	135	41	75	19	56
unique_6148	1515	1634	1882	ENSP00000263094	1761	1889	2147	0.006	130	31	88	11	6
unique_6151	281	517	708	ENSP00000263798	524	776	891	3.20e-16	260	68	162	30	33
unique_6151	280	517	708	ENSP00000351995	532	784	886	1.26e-14	265	69	157	39	34
unique_6151	281	486	708	ENSP00000357493	1945	2171	2342	1.32e-14	228	60	145	23	29
unique_6151	281	519	708	ENSP00000342838	1017	1270	1371	2.61e-13	260	70	163	27	34
unique_6151	258	462	708	ENSP00000351905	251	480	593	2.03e-07	235	55	145	35	29
unique_6151	281	462	708	ENSP00000489707	240	438	533	2.85e-06	209	52	120	37	26
unique_6151	560	674	708	ENSP00000475084	739	884	1549	5.07e-05	149	40	72	37	16
unique_6164	111	402	715	ENSP00000449607	72	384	488	3.58e-16	313	73	219	21	41
unique_6164	111	402	715	ENSP00000398142	72	384	488	3.58e-16	313	73	219	21	41
unique_6189	286	419	795	ENSP00000403737	182	302	448	3.87e-07	134	33	88	13	26
unique_6189	711	780	795	ENSP00000403737	361	427	448	0.005	76	30	31	15	26
unique_6214	19	931	1021	ENSP00000265986	46	944	1020	8.87e-99	925	251	636	38	89
unique_6226	493	573	731	ENSP00000296452	2338	2417	3927	0.004	81	25	55	1	11
unique_6246	137	266	382	ENSP00000379438	49	174	674	1.50e-06	139	45	72	22	34
unique_6246	153	266	382	ENSP00000460548	35	141	641	2.29e-06	120	40	61	19	30
unique_6278	221	271	1487	ENSP00000379681	32	84	428	0.003	53	18	33	2	3
unique_6301	306	415	489	ENSP00000351995	634	741	886	0.001	115	28	75	12	22
unique_6301	286	367	489	ENSP00000489707	317	397	533	0.002	82	24	57	1	17
unique_6301	307	408	489	ENSP00000342838	1122	1217	1371	0.004	103	21	74	8	21
unique_6312	1593	1769	2885	ENSP00000342838	1122	1294	1371	0.005	185	43	122	20	6
unique_6369	366	490	551	ENSP00000342838	1120	1241	1371	4.27e-05	137	34	76	27	23
unique_6369	376	460	551	ENSP00000489707	349	440	533	5.42e-04	94	26	57	11	15
unique_6369	382	460	551	ENSP00000351905	400	482	593	0.008	85	22	55	8	14
unique_6371	263	429	468	ENSP00000402228	164	346	433	0.002	190	40	120	30	49
unique_6371	103	163	468	ENSP00000402228	75	131	433	0.002	65	21	32	12	49
unique_6403	66	193	768	ENSP00000441691	140	264	1153	2.20e-07	135	36	82	17	17
unique_6403	66	190	768	ENSP00000327290	155	274	1189	8.04e-07	127	38	80	9	16
unique_6403	66	190	768	ENSP00000403392	155	274	1190	8.04e-07	127	38	80	9	16
unique_6413	725	986	1004	ENSP00000494751	994	1215	1279	2.93e-20	271	77	136	58	26
unique_6413	728	988	1004	ENSP00000494751	408	623	1279	4.76e-13	267	64	146	57	26
unique_6413	740	980	1004	ENSP00000263094	821	1020	2147	8.43e-07	250	63	128	59	24
unique_6416	62	143	253	ENSP00000434849	50	151	514	1.88e-04	103	33	48	22	32
unique_6416	46	121	253	ENSP00000298119	61	133	720	0.009	77	26	46	5	30
unique_6416	58	102	253	ENSP00000298119	95	139	720	0.010	45	17	28	0	30
unique_6449	223	331	429	ENSP00000489707	319	440	533	0.001	126	33	72	21	25
unique_6453	435	835	1331	ENSP00000434228	1497	1863	2040	0.008	422	102	244	76	30
unique_6524	178	280	1658	ENSP00000357012	253	358	371	0.003	111	30	68	13	6
unique_6524	873	990	1658	ENSP00000344413	221	334	336	0.008	121	30	81	10	7
unique_6548	242	467	567	ENSP00000342838	1017	1217	1371	4.71e-05	235	56	136	43	40
unique_6548	380	480	567	ENSP00000263798	639	739	891	2.19e-04	102	24	76	2	18
unique_6548	391	446	567	ENSP00000489707	357	420	533	5.63e-04	64	16	40	8	10
unique_6548	375	467	567	ENSP00000373574	297	408	504	0.007	115	29	61	25	16
unique_6549	380	532	567	ENSP00000263798	639	777	891	9.71e-05	156	35	101	20	27
unique_6549	391	445	567	ENSP00000489707	357	419	533	1.98e-04	63	17	38	8	10
unique_6549	374	467	567	ENSP00000342838	1125	1217	1371	5.59e-04	96	23	68	5	17
unique_6549	341	467	567	ENSP00000373574	283	408	504	0.001	137	33	83	21	22
unique_6564	202	489	2431	ENSP00000265986	53	329	1020	1.58e-21	298	85	182	31	26
unique_6564	1010	1363	2431	ENSP00000265986	611	958	1020	5.02e-12	363	89	250	24	26
unique_6591	355	393	915	ENSP00000353421	95	133	996	0.007	39	17	22	0	4
unique_6591	355	393	915	ENSP00000349015	103	141	1004	0.007	39	17	22	0	4
unique_6591	355	393	915	ENSP00000346845	87	125	899	0.008	39	17	22	0	4
unique_6597	124	223	242	ENSP00000299608	11	112	455	2.18e-04	105	26	71	8	41
unique_6602	91	144	1291	ENSP00000475084	815	868	1549	0.001	54	18	36	0	4
unique_6664	371	472	570	ENSP00000489707	323	440	533	4.41e-04	119	32	69	18	18
unique_6665	362	472	570	ENSP00000489707	317	440	533	0.001	128	33	74	21	19
unique_6666	302	412	463	ENSP00000489707	317	440	533	6.63e-04	128	33	74	21	24
unique_6670	371	481	579	ENSP00000489707	317	440	533	0.001	128	33	74	21	19
unique_6672	371	481	579	ENSP00000489707	317	440	533	0.001	128	33	74	21	19
unique_6681	582	826	1544	ENSP00000494751	994	1227	1279	3.59e-29	245	76	158	11	50
unique_6681	1264	1508	1544	ENSP00000494751	992	1202	1279	1.22e-25	246	77	133	36	50
unique_6681	1064	1526	1544	ENSP00000494751	222	621	1279	6.42e-22	481	112	270	99	50
unique_6681	561	867	1544	ENSP00000494751	400	670	1279	2.74e-15	313	80	185	48	50
unique_6681	600	829	1544	ENSP00000263094	824	1042	2147	1.66e-09	240	57	152	31	30
unique_6681	594	776	1544	ENSP00000263094	1796	1980	2147	6.80e-08	194	44	130	20	30
unique_6681	1266	1494	1544	ENSP00000263094	807	998	2147	5.63e-07	230	53	138	39	30
unique_6681	1280	1494	1544	ENSP00000263094	1806	1985	2147	1.30e-04	216	48	131	37	30
unique_6745	375	630	752	ENSP00000345672	95	328	340	4.53e-16	259	67	164	28	34
unique_6795	322	550	773	ENSP00000384126	263	551	663	1.56e-05	299	80	139	80	39
unique_6795	490	595	773	ENSP00000384126	313	420	663	0.006	111	40	63	8	39
unique_6795	452	547	773	ENSP00000384126	178	275	663	0.007	101	35	58	8	39
unique_6795	472	622	773	ENSP00000384126	52	203	663	0.008	163	55	85	23	39
unique_6795	322	550	773	ENSP00000260061	263	551	663	1.56e-05	299	80	139	80	39
unique_6795	490	595	773	ENSP00000260061	313	420	663	0.006	111	40	63	8	39
unique_6795	452	547	773	ENSP00000260061	178	275	663	0.007	101	35	58	8	39
unique_6795	472	622	773	ENSP00000260061	52	203	663	0.008	163	55	85	23	39
unique_6795	442	531	773	ENSP00000298119	94	187	720	1.42e-04	94	32	58	4	12
unique_6798	2102	2195	2593	ENSP00000342838	1178	1274	1371	0.007	97	21	73	3	4
unique_6826	159	639	661	ENSP00000221130	65	521	523	3.63e-78	492	177	269	46	73
unique_6843	4	213	691	ENSP00000373574	194	408	504	1.70e-13	228	66	131	31	30
unique_6843	4	247	691	ENSP00000489707	226	473	533	1.54e-11	264	72	156	36	35
unique_6843	11	314	691	ENSP00000342838	1010	1298	1371	4.57e-11	335	80	178	77	44
unique_6843	4	223	691	ENSP00000351995	522	744	886	5.02e-11	237	56	150	31	32
unique_6843	10	215	691	ENSP00000263798	516	727	891	2.43e-09	221	50	147	24	30
unique_6843	18	241	691	ENSP00000357493	1945	2176	2342	1.59e-07	246	61	149	36	32
unique_6843	18	215	691	ENSP00000351905	275	484	593	2.54e-07	227	56	125	46	29
unique_6859	936	1043	1212	ENSP00000460548	35	140	641	3.18e-17	113	49	52	12	9
unique_6859	936	1043	1212	ENSP00000379438	68	173	674	3.75e-17	113	49	52	12	9
unique_6873	25	175	2879	ENSP00000351995	574	733	886	9.93e-18	164	48	99	17	5
unique_6873	19	179	2879	ENSP00000342838	1054	1221	1371	2.56e-15	171	53	105	13	6
unique_6873	8	231	2879	ENSP00000263798	549	782	891	1.53e-14	238	57	163	18	8
unique_6873	25	178	2879	ENSP00000357493	1989	2151	2342	7.23e-11	166	44	107	15	5
unique_6873	91	175	2879	ENSP00000351905	379	482	593	6.67e-09	104	36	49	19	3
unique_6873	6	175	2879	ENSP00000373574	221	408	504	1.03e-08	198	52	108	38	6
unique_6873	53	175	2879	ENSP00000489707	305	440	533	2.17e-05	142	35	82	25	4
unique_6994	233	309	399	ENSP00000359973	100	166	582	1.77e-04	77	25	42	10	19
unique_7027	203	340	469	ENSP00000460548	11	142	641	7.25e-07	143	43	84	16	29
unique_7027	207	340	469	ENSP00000379438	55	175	674	1.89e-06	139	45	71	23	29
unique_7032	28	533	545	ENSP00000373620	41	554	574	2.25e-08	555	120	345	90	93
unique_7032	28	533	545	ENSP00000414446	41	554	574	2.25e-08	555	120	345	90	93
unique_7050	45	76	203	ENSP00000489707	358	389	533	4.38e-05	32	15	17	0	16
unique_7050	33	118	203	ENSP00000351905	379	480	593	0.001	103	22	63	18	42
unique_7050	45	118	203	ENSP00000373574	326	406	504	0.001	86	25	44	17	36
unique_7073	14	219	2095	ENSP00000357493	1945	2169	2342	1.78e-16	225	59	147	19	10
unique_7073	10	208	2095	ENSP00000351995	529	743	886	2.17e-16	218	59	137	22	9
unique_7073	8	253	2095	ENSP00000263798	518	776	891	6.67e-16	268	62	175	31	12
unique_7073	14	253	2095	ENSP00000342838	1017	1268	1371	5.18e-14	261	66	165	30	11
unique_7073	10	257	2095	ENSP00000351905	271	524	593	1.18e-12	276	73	153	50	12
unique_7073	10	272	2095	ENSP00000373574	204	470	504	1.06e-11	297	76	157	64	13
unique_7073	13	199	2095	ENSP00000489707	239	440	533	5.25e-10	217	65	107	45	9
unique_7079	27	165	1299	ENSP00000308312	281	436	606	4.36e-04	156	41	98	17	11
unique_7097	193	352	1258	ENSP00000342838	1088	1217	1371	1.52e-06	160	44	86	30	13
unique_7097	232	367	1258	ENSP00000263798	627	741	891	1.61e-06	138	40	73	25	11
unique_7192	48	378	378	ENSP00000402286	105	401	492	5.66e-12	333	77	218	38	88
unique_7192	48	378	378	ENSP00000321853	105	401	492	5.66e-12	333	77	218	38	88
unique_7248	155	414	462	ENSP00000263094	827	1016	2147	7.91e-07	260	63	127	70	56
unique_7252	274	614	618	ENSP00000402228	75	347	433	1.05e-08	362	88	164	110	55
unique_7275	1821	1957	2161	ENSP00000357493	2056	2150	2342	3.69e-08	137	40	55	42	13
unique_7275	1585	1684	2161	ENSP00000357493	1933	2037	2342	2.21e-07	109	32	64	13	13
unique_7275	2115	2151	2161	ENSP00000357493	2177	2216	2342	3.61e-04	40	17	20	3	13
unique_7275	1802	1957	2161	ENSP00000351905	359	484	593	9.81e-08	169	49	64	56	7
unique_7275	1811	1957	2161	ENSP00000342838	1120	1219	1371	1.68e-06	147	37	63	47	10
unique_7275	2094	2152	2161	ENSP00000342838	1228	1283	1371	9.82e-05	59	20	36	3	10
unique_7275	1589	1688	2161	ENSP00000489707	232	330	533	3.71e-06	104	28	67	9	5
unique_7275	1565	1679	2161	ENSP00000373574	185	289	504	4.66e-06	119	34	67	18	5
unique_7275	1817	2018	2161	ENSP00000263798	634	789	891	1.44e-05	209	54	95	60	17
unique_7275	1583	1684	2161	ENSP00000263798	510	620	891	0.004	111	29	73	9	17
unique_7275	2086	2151	2161	ENSP00000263798	728	790	891	0.009	66	18	45	3	17
unique_7275	1816	1955	2161	ENSP00000351995	641	733	886	4.65e-05	140	38	55	47	9
unique_7275	2097	2159	2161	ENSP00000351995	747	802	886	0.002	63	24	32	7	9
unique_7276	8	198	241	ENSP00000263798	547	749	891	1.55e-11	206	49	139	18	79
unique_7276	28	230	241	ENSP00000351995	574	790	886	2.46e-11	220	51	149	20	84
unique_7276	5	175	241	ENSP00000489707	255	440	533	1.26e-10	196	54	107	35	71
unique_7276	8	185	241	ENSP00000357493	1971	2161	2342	5.24e-10	197	52	120	25	74
unique_7276	4	232	241	ENSP00000373574	222	462	504	5.32e-10	251	59	160	32	95
unique_7276	8	199	241	ENSP00000342838	1042	1242	1371	1.20e-09	204	46	143	15	80
unique_7276	8	175	241	ENSP00000351905	299	482	593	1.21e-09	193	52	107	34	70
unique_7278	1044	1108	2419	ENSP00000403737	2	68	448	3.51e-04	71	24	37	10	3
unique_7290	135	260	1297	ENSP00000351995	554	688	886	7.21e-07	141	36	84	21	10
unique_7290	116	260	1297	ENSP00000263798	527	680	891	1.05e-05	162	38	99	25	11
unique_7290	152	261	1297	ENSP00000351905	316	430	593	4.92e-05	119	34	72	13	8
unique_7290	155	261	1297	ENSP00000489707	272	388	533	0.001	117	33	74	10	8
unique_7290	150	257	1297	ENSP00000373574	235	352	504	0.002	118	31	77	10	8
unique_7290	222	260	1297	ENSP00000342838	1134	1172	1371	0.003	39	14	25	0	3
unique_7290	222	263	1297	ENSP00000357493	2060	2106	2342	0.009	47	19	23	5	3
unique_7347	1049	1255	1657	ENSP00000479597	302	506	621	1.66e-06	208	47	157	4	20
unique_7347	590	713	1657	ENSP00000479597	58	178	621	9.70e-05	126	36	83	7	20
unique_7351	615	742	2332	ENSP00000367227	8	146	473	0.008	145	37	85	23	5
unique_7351	615	742	2332	ENSP00000367230	8	146	473	0.008	145	37	85	23	5
unique_7353	265	615	664	ENSP00000217420	119	477	526	1.88e-10	383	90	237	56	53
unique_7353	228	625	664	ENSP00000449607	25	448	488	8.95e-08	433	88	301	44	60
unique_7353	228	625	664	ENSP00000398142	25	448	488	8.95e-08	433	88	301	44	60
unique_7370	301	539	795	ENSP00000263798	523	776	891	1.39e-10	263	67	163	33	30
unique_7370	301	511	795	ENSP00000351995	532	757	886	8.27e-10	226	54	157	15	27
unique_7370	302	539	795	ENSP00000342838	1017	1268	1371	2.74e-08	260	67	163	30	30
unique_7370	299	488	795	ENSP00000351905	272	482	593	3.57e-08	216	56	129	31	24
unique_7370	366	529	795	ENSP00000489707	301	472	533	4.46e-07	183	45	108	30	21
unique_7370	356	488	795	ENSP00000373574	259	408	504	5.88e-06	151	39	93	19	17
unique_7382	554	624	4579	ENSP00000218032	687	759	1042	7.10e-07	73	30	41	2	2
unique_7408	273	337	1166	ENSP00000374372	202	266	2329	0.002	65	21	44	0	6
unique_7483	780	872	975	ENSP00000350699	150	232	313	0.002	94	28	54	12	10
unique_7513	482	872	880	ENSP00000479597	98	466	621	4.35e-04	407	87	266	54	44
unique_7513	482	848	880	ENSP00000495751	82	419	600	0.001	377	75	253	49	42
unique_7513	482	848	880	ENSP00000494997	82	419	600	0.001	377	75	253	49	42
unique_7513	482	848	880	ENSP00000495900	82	419	600	0.001	377	75	253	49	42
unique_7513	482	848	880	ENSP00000493591	82	419	600	0.001	377	75	253	49	42
unique_7513	482	848	880	ENSP00000494136	82	419	600	0.001	377	75	253	49	42
unique_7513	482	848	880	ENSP00000287766	82	419	600	0.001	377	75	253	49	42
unique_7551	1497	1564	1567	ENSP00000357493	2092	2165	2342	0.003	75	26	41	8	4
unique_7551	1433	1548	1567	ENSP00000342838	1121	1217	1371	0.004	122	31	60	31	7
unique_7551	505	540	1567	ENSP00000375048	30	65	117	0.006	36	14	22	0	2
unique_7572	149	246	814	ENSP00000315945	109	197	1454	5.17e-06	99	28	60	11	31
unique_7572	149	340	814	ENSP00000315945	216	366	1454	6.67e-06	199	46	98	55	31
unique_7572	144	337	814	ENSP00000315945	425	577	1454	6.78e-06	195	46	106	43	31
unique_7572	92	340	814	ENSP00000315945	485	687	1454	1.04e-05	252	59	141	52	31
unique_7572	150	246	814	ENSP00000315945	324	411	1454	3.41e-04	98	28	59	11	31
unique_7572	157	246	814	ENSP00000315945	969	1078	1454	7.43e-04	114	31	55	28	31
unique_7572	192	335	814	ENSP00000346990	385	492	496	0.001	145	40	67	38	18
unique_7573	41	641	667	ENSP00000247207	8	614	640	0.0	608	395	205	8	90
unique_7576	76	290	450	ENSP00000263798	518	726	891	3.94e-12	226	64	134	28	48
unique_7576	82	372	450	ENSP00000489707	240	514	533	5.52e-09	325	83	158	84	65
unique_7576	78	289	450	ENSP00000351995	529	733	886	6.23e-08	222	53	142	27	47
unique_7576	82	322	450	ENSP00000342838	1017	1251	1371	8.40e-08	266	55	155	56	54
unique_7576	78	289	450	ENSP00000373574	204	408	504	2.99e-07	235	63	119	53	47
unique_7576	192	267	450	ENSP00000351905	367	455	593	3.78e-05	89	28	48	13	17
unique_7613	49	784	1952	ENSP00000434228	375	1134	2040	1.34e-41	835	198	463	174	38
unique_7617	28	396	438	ENSP00000402286	105	417	492	4.27e-12	382	91	209	82	84
unique_7617	28	396	438	ENSP00000321853	105	417	492	4.27e-12	382	91	209	82	84
unique_7668	600	729	7449	ENSP00000346845	236	364	899	0.004	130	33	96	1	2
unique_7668	600	729	7449	ENSP00000349015	252	380	1004	0.005	130	33	96	1	2
unique_7668	600	729	7449	ENSP00000353421	244	372	996	0.005	130	33	96	1	2
unique_7677	20	81	167	ENSP00000475084	826	886	1549	0.004	62	19	42	1	37
unique_7685	824	913	989	ENSP00000247207	512	603	640	0.003	92	27	63	2	9
unique_7695	289	373	658	ENSP00000299608	41	125	455	0.001	88	22	60	6	13
unique_7700	303	391	544	ENSP00000299608	40	126	455	1.30e-21	92	41	43	8	35
unique_7700	155	258	544	ENSP00000299608	33	135	455	2.00e-12	110	36	61	13	35
unique_7710	84	161	237	ENSP00000346845	232	336	899	3.34e-04	105	30	48	27	33
unique_7710	84	161	237	ENSP00000353421	240	344	996	4.66e-04	105	30	48	27	33
unique_7710	84	161	237	ENSP00000349015	248	352	1004	4.66e-04	105	30	48	27	33
unique_7722	879	1127	1162	ENSP00000494751	986	1231	1279	3.78e-31	250	81	164	5	22
unique_7722	905	1135	1162	ENSP00000494751	427	640	1279	2.08e-17	232	60	153	19	22
unique_7722	900	1157	1162	ENSP00000263094	818	1077	2147	3.39e-18	269	74	175	20	23
unique_7722	889	1114	1162	ENSP00000263094	1795	2015	2147	7.54e-07	232	51	164	17	23
unique_7723	151	252	369	ENSP00000218032	690	776	1042	3.20e-05	105	35	49	21	28
unique_7723	90	259	369	ENSP00000384126	56	218	663	0.009	186	52	95	39	46
unique_7723	90	259	369	ENSP00000260061	56	218	663	0.009	186	52	95	39	46
unique_7756	135	176	1478	ENSP00000346845	50	91	899	0.004	42	14	28	0	3
unique_7759	488	753	774	ENSP00000494751	984	1225	1279	1.87e-37	266	88	154	24	37
unique_7759	537	771	774	ENSP00000494751	428	649	1279	6.04e-23	236	65	156	15	37
unique_7759	512	738	774	ENSP00000263094	800	1021	2147	7.29e-12	230	54	165	11	30
unique_7759	659	742	774	ENSP00000263094	1927	2012	2147	4.72e-04	86	19	65	2	30
unique_7760	5072	5517	5664	ENSP00000434228	1513	1939	2040	4.97e-04	466	105	302	59	8
unique_7785	298	490	555	ENSP00000351995	608	790	886	1.13e-06	201	47	128	26	35
unique_7846	108	595	600	ENSP00000499804	26	508	510	1.25e-33	510	130	331	49	81
unique_7846	90	399	600	ENSP00000500577	9	333	416	5.34e-21	332	88	215	29	52
unique_7846	53	331	600	ENSP00000301891	72	323	551	7.31e-06	289	71	171	47	47
unique_7848	228	532	688	ENSP00000499804	85	373	510	6.98e-33	312	100	182	30	44
unique_7848	225	500	688	ENSP00000500577	82	341	416	1.02e-24	283	84	169	30	40
unique_7848	222	425	688	ENSP00000301891	144	347	551	2.90e-07	219	62	127	30	30
unique_7911	90	186	192	ENSP00000475084	824	927	1549	2.04e-04	106	29	66	11	51
unique_7960	1271	1365	2849	ENSP00000346845	223	322	899	2.34e-04	101	32	62	7	3
unique_7967	16	106	128	ENSP00000351995	459	552	886	0.009	98	25	62	11	71
unique_7982	713	954	1147	ENSP00000365332	12	311	402	2.81e-07	313	87	142	84	32
unique_7982	562	681	1147	ENSP00000365332	195	327	402	0.001	142	48	63	31	32
unique_7982	546	602	1147	ENSP00000331736	125	190	611	1.33e-04	66	23	34	9	5
unique_7985	3193	3323	3449	ENSP00000346845	226	346	899	8.45e-06	133	37	82	14	4
unique_7985	3193	3323	3449	ENSP00000353421	234	354	996	1.03e-05	133	37	82	14	4
unique_7985	3193	3323	3449	ENSP00000349015	242	362	1004	1.21e-05	133	37	82	14	4
unique_8043	681	776	927	ENSP00000351995	650	749	886	2.85e-06	103	32	61	10	10
unique_8043	684	780	927	ENSP00000357493	2063	2168	2342	8.63e-06	108	34	61	13	10
unique_8064	2267	2346	2412	ENSP00000342838	1160	1242	1371	2.08e-06	83	25	55	3	3
unique_8064	1170	1283	2412	ENSP00000263798	523	642	891	2.56e-06	122	38	74	10	5
unique_8064	3	62	2412	ENSP00000475084	825	884	1549	5.05e-04	60	19	41	0	2
unique_8064	1149	1262	2412	ENSP00000357493	1940	2037	2342	0.001	114	37	61	16	5
unique_8195	1559	1596	2909	ENSP00000379681	66	101	428	0.010	38	18	18	2	1
unique_8302	2750	3113	6671	ENSP00000434228	1455	1885	2040	2.48e-04	455	115	225	115	5
unique_8316	731	818	877	ENSP00000299608	39	125	455	1.40e-12	90	33	52	5	22
unique_8316	128	234	877	ENSP00000299608	22	125	455	3.30e-06	107	26	78	3	22
unique_8335	98	360	602	ENSP00000499804	92	356	510	2.26e-11	275	77	176	22	44
unique_8335	98	268	602	ENSP00000500577	92	269	416	2.67e-09	181	56	112	13	28
unique_8335	202	367	602	ENSP00000301891	255	415	551	5.12e-04	167	43	117	7	28
unique_8380	717	1012	1317	ENSP00000351995	531	790	886	6.49e-11	305	77	174	54	22
unique_8380	773	1014	1317	ENSP00000373574	253	487	504	7.59e-11	267	70	140	57	18
unique_8380	830	1043	1317	ENSP00000351905	379	584	593	1.70e-08	234	59	127	48	16
unique_8380	721	1029	1317	ENSP00000489707	242	532	533	4.38e-08	333	76	191	66	23
unique_8380	721	1022	1317	ENSP00000342838	1019	1282	1371	8.76e-08	326	83	157	86	23
unique_8380	717	885	1317	ENSP00000263798	522	687	891	3.04e-04	176	43	116	17	13
unique_8386	738	789	1347	ENSP00000351995	830	880	886	0.005	52	22	29	1	4
unique_8393	2750	2835	3432	ENSP00000346845	291	384	899	0.009	94	24	62	8	3
unique_8393	2750	2835	3432	ENSP00000353421	299	392	996	0.009	94	24	62	8	3
unique_8393	2750	2835	3432	ENSP00000349015	307	400	1004	0.009	94	24	62	8	3
unique_8407	268	655	662	ENSP00000308312	102	479	606	9.48e-34	398	103	265	30	59
unique_8532	208	335	337	ENSP00000384126	400	563	663	0.004	170	45	77	48	38
unique_8532	208	335	337	ENSP00000260061	400	563	663	0.004	170	45	77	48	38
