# Supplementary material for: Molecular Mimicry between Toxoplasma gondii B-Cell Epitopes and Neurodevelopmental Proteins: An Immunoinformatic Approach
Source: Biomolecules. 2024 Aug 1;14(8):933. doi: 10.3390/biom14080933 (PMC11352964; doi:10.3390/biom14080933)
Supplement: Supplementary file 1 [file biomolecules-14-00933-s001.zip › Supplemental S2/random/blast-all_methods-hs_surface_random_43-filtered.txt]

unique_129	13	265	283	ENSP00000342838	1015	1276	1371	1.24e-13	270	64	181	25	89
unique_129	7	266	283	ENSP00000430686	674	943	977	4.87e-13	284	65	181	38	92
unique_264	38	141	144	ENSP00000475084	814	924	1549	2.40e-11	112	33	70	9	90
unique_264	16	129	144	ENSP00000475084	828	932	1549	4.67e-06	122	32	65	25	90
unique_264	67	144	144	ENSP00000475084	810	883	1549	0.001	78	20	54	4	90
unique_355	1	267	270	ENSP00000484113	2	268	273	3.91e-104	267	137	130	0	99
unique_355	1	267	270	ENSP00000425035	2	268	273	3.91e-104	267	137	130	0	99
unique_355	1	267	270	ENSP00000393320	2	268	273	3.91e-104	267	137	130	0	99
unique_459	27	459	469	ENSP00000300289	27	487	506	2.07e-70	473	161	260	52	92
unique_779	5	102	112	ENSP00000494828	130	225	564	0.007	98	25	71	2	88
unique_1350	34	499	567	ENSP00000320935	22	478	510	7.39e-40	475	126	322	27	82
unique_1848	25	330	342	ENSP00000225577	83	391	526	1.29e-70	311	113	191	7	89
unique_2410	1	261	282	ENSP00000225577	89	354	526	2.22e-32	272	77	178	17	93
unique_2410	1	254	282	ENSP00000342838	1009	1275	1371	1.51e-17	269	59	193	17	90
unique_2410	7	254	282	ENSP00000430686	680	941	977	1.01e-12	264	56	190	18	88
unique_2410	1	249	282	ENSP00000357493	1937	2201	2342	1.75e-08	268	54	192	22	88
unique_3433	39	371	400	ENSP00000225577	52	367	526	5.13e-29	342	97	210	35	83
unique_3437	15	379	404	ENSP00000225577	79	447	526	1.28e-37	394	111	229	54	90
unique_3841	18	156	168	ENSP00000475084	756	918	1549	1.10e-09	164	45	93	26	83
unique_4007	19	563	567	ENSP00000412227	33	552	574	9.90e-11	575	136	354	85	96
unique_4007	19	563	567	ENSP00000412717	33	552	574	9.90e-11	575	136	354	85	96
unique_4007	19	563	567	ENSP00000340019	33	552	574	9.90e-11	575	136	354	85	96
unique_4070	128	678	683	ENSP00000429969	49	578	972	5.97e-12	589	145	347	97	81
unique_4203	41	286	296	ENSP00000403447	117	440	2004	8.06e-08	328	84	158	86	86
unique_4203	39	292	296	ENSP00000403447	591	857	2004	6.45e-07	284	80	157	47	86
unique_4203	61	276	296	ENSP00000403447	868	1125	2004	2.96e-06	266	73	135	58	86
unique_4203	61	293	296	ENSP00000403447	103	369	2004	4.93e-06	278	75	147	56	86
unique_4203	39	278	296	ENSP00000403447	278	550	2004	1.57e-05	281	76	156	49	86
unique_4203	53	281	296	ENSP00000403447	669	933	2004	1.66e-04	267	72	155	40	86
unique_4203	42	234	296	ENSP00000403447	772	1007	2004	0.004	236	64	129	43	86
unique_4203	40	277	296	ENSP00000403447	440	689	2004	0.006	271	70	147	54	86
unique_4468	18	554	574	ENSP00000412227	21	555	574	0.0	537	296	239	2	94
unique_4468	18	554	574	ENSP00000412717	21	555	574	0.0	537	296	239	2	94
unique_4468	18	554	574	ENSP00000340019	21	555	574	0.0	537	296	239	2	94
unique_4643	80	656	666	ENSP00000412227	13	555	574	1.96e-119	578	204	338	36	87
unique_4643	80	656	666	ENSP00000412717	13	555	574	1.96e-119	578	204	338	36	87
unique_4643	80	656	666	ENSP00000340019	13	555	574	1.96e-119	578	204	338	36	87
unique_5210	8	297	350	ENSP00000351905	274	571	593	2.23e-11	319	86	183	50	83
unique_5308	290	466	555	ENSP00000248450	108	281	435	2.70e-07	187	43	121	23	83
unique_5308	450	520	555	ENSP00000248450	96	169	435	3.11e-05	75	28	42	5	83
unique_5308	12	173	555	ENSP00000248450	89	239	435	0.001	164	40	109	15	83
unique_5308	225	415	555	ENSP00000248450	125	303	435	0.005	198	44	128	26	83
unique_5312	8	273	289	ENSP00000484113	4	270	273	2.19e-95	268	137	128	3	92
unique_5312	8	273	289	ENSP00000425035	4	270	273	2.19e-95	268	137	128	3	92
unique_5312	8	273	289	ENSP00000393320	4	270	273	2.19e-95	268	137	128	3	92
unique_5777	7	105	105	ENSP00000300289	31	128	506	2.67e-10	102	28	67	7	100
unique_5777	1	76	105	ENSP00000300289	377	452	506	6.78e-07	80	27	45	8	100
unique_5801	3	249	294	ENSP00000225577	91	335	526	8.31e-29	251	65	176	10	84
unique_5801	8	256	294	ENSP00000430686	681	941	977	2.45e-15	266	62	182	22	85
unique_5801	6	258	294	ENSP00000342838	1014	1277	1371	2.72e-14	270	69	178	23	86
unique_5801	8	255	294	ENSP00000357493	1944	2205	2342	3.13e-14	268	66	176	26	84
unique_5801	8	271	294	ENSP00000351905	274	575	593	1.21e-06	313	62	191	60	90
unique_5908	12	311	332	ENSP00000225577	89	384	526	1.53e-65	304	115	177	12	90
unique_6696	239	1253	2156	ENSP00000403447	194	1125	2004	2.51e-14	1080	271	596	213	94
unique_6696	324	1461	2156	ENSP00000403447	24	1079	2004	5.46e-12	1221	301	672	248	94
unique_6696	1105	2086	2156	ENSP00000403447	101	972	2004	9.05e-12	1038	263	553	222	94
unique_6696	841	1898	2156	ENSP00000403447	101	1120	2004	8.69e-11	1167	279	632	256	94
unique_6696	101	725	2156	ENSP00000403447	517	1125	2004	1.59e-09	689	169	376	144	94
unique_6696	852	1985	2156	ENSP00000403447	24	1041	2004	6.78e-07	1210	295	647	268	94
unique_6696	101	1146	2156	ENSP00000403447	160	1161	2004	1.96e-06	1159	276	613	270	94
unique_6696	1640	2089	2156	ENSP00000403447	25	439	2004	1.56e-04	480	120	265	95	94
unique_6696	1368	2118	2156	ENSP00000403447	101	769	2004	0.002	812	206	402	204	94
unique_6977	28	229	320	ENSP00000248450	102	293	435	1.45e-07	208	51	135	22	89
unique_6977	48	234	320	ENSP00000248450	78	253	435	1.27e-06	188	44	131	13	89
unique_6977	151	313	320	ENSP00000248450	90	244	435	2.09e-06	164	41	113	10	89
unique_6977	33	226	320	ENSP00000248450	231	430	435	5.20e-06	209	46	139	24	89
unique_7032	28	533	545	ENSP00000412227	41	554	574	2.36e-08	555	120	345	90	93
unique_7032	28	533	545	ENSP00000412717	41	554	574	2.36e-08	555	120	345	90	93
unique_7032	28	533	545	ENSP00000340019	41	554	574	2.36e-08	555	120	345	90	93
unique_7192	31	375	378	ENSP00000451610	51	367	407	3.02e-21	358	93	211	54	91
unique_7192	31	375	378	ENSP00000450837	51	367	407	3.02e-21	358	93	211	54	91
unique_7276	23	235	241	ENSP00000225577	126	351	526	1.07e-32	229	76	134	19	88
unique_7276	20	231	241	ENSP00000430686	714	941	977	7.61e-12	236	57	147	32	88
unique_7617	31	396	438	ENSP00000451610	67	399	407	1.58e-18	379	97	223	59	84
unique_7617	31	396	438	ENSP00000450837	67	399	407	1.58e-18	379	97	223	59	84
unique_7846	108	595	600	ENSP00000320935	26	508	510	1.31e-33	510	130	331	49	81
unique_8135	14	155	187	ENSP00000403447	1599	1740	2004	7.93e-07	147	48	89	10	88
unique_8135	41	177	187	ENSP00000403447	1694	1832	2004	7.34e-04	144	45	87	12	88
unique_8135	40	140	187	ENSP00000403447	1726	1823	2004	0.002	101	35	63	3	88
