# Supplementary material for: Molecular Mimicry between Toxoplasma gondii B-Cell Epitopes and Neurodevelopmental Proteins: An Immunoinformatic Approach
Source: Biomolecules. 2024 Aug 1;14(8):933. doi: 10.3390/biom14080933 (PMC11352964; doi:10.3390/biom14080933)
Supplement: Supplementary file 1 [file biomolecules-14-00933-s001.zip › Supplemental S2/random/blast-all_methods-hs_surface_random_43.txt]

unique_2	1470	1592	2375	ENSP00000429036	3	106	449	0.005	123	35	69	19	5
unique_2	1470	1592	2375	ENSP00000355747	3	106	449	0.005	123	35	69	19	5
unique_9	43	197	541	ENSP00000412227	47	197	574	2.12e-07	159	42	105	12	29
unique_9	43	197	541	ENSP00000412717	47	197	574	2.12e-07	159	42	105	12	29
unique_9	43	197	541	ENSP00000340019	47	197	574	2.12e-07	159	42	105	12	29
unique_35	370	908	1044	ENSP00000498246	56	571	656	4.73e-55	559	154	342	63	52
unique_35	370	908	1044	ENSP00000237612	56	571	656	4.73e-55	559	154	342	63	52
unique_35	276	922	1044	ENSP00000354995	6	613	679	3.65e-43	675	175	405	95	62
unique_62	147	236	279	ENSP00000225577	190	275	526	6.36e-12	90	31	55	4	32
unique_62	168	221	279	ENSP00000351905	397	454	593	4.16e-05	58	23	31	4	19
unique_62	152	198	279	ENSP00000263923	1005	1051	1357	7.58e-05	47	14	33	0	17
unique_62	158	230	279	ENSP00000342838	1130	1199	1371	0.004	75	20	48	7	26
unique_75	1626	1701	1941	ENSP00000354995	87	168	679	4.12e-05	85	29	44	12	15
unique_75	781	992	1941	ENSP00000354995	99	304	679	0.001	224	53	141	30	15
unique_75	795	1062	1941	ENSP00000498246	75	339	656	2.49e-04	281	58	194	29	14
unique_75	795	1062	1941	ENSP00000237612	75	339	656	2.49e-04	281	58	194	29	14
unique_87	311	486	1266	ENSP00000354995	76	251	679	3.13e-14	188	55	109	24	36
unique_87	943	1217	1266	ENSP00000354995	21	277	679	8.07e-13	290	72	170	48	36
unique_87	326	597	1266	ENSP00000498246	60	350	656	4.20e-11	301	76	186	39	35
unique_87	1029	1204	1266	ENSP00000498246	77	235	656	1.65e-07	184	48	103	33	35
unique_87	326	597	1266	ENSP00000237612	60	350	656	4.20e-11	301	76	186	39	35
unique_87	1029	1204	1266	ENSP00000237612	77	235	656	1.65e-07	184	48	103	33	35
unique_104	93	148	625	ENSP00000403447	1633	1689	2004	0.001	57	22	34	1	9
unique_117	57	329	424	ENSP00000225577	97	309	526	1.56e-15	277	66	143	68	64
unique_117	168	352	424	ENSP00000263923	997	1156	1357	1.20e-09	199	51	95	53	44
unique_117	57	222	424	ENSP00000430686	682	839	977	2.45e-07	188	45	91	52	39
unique_117	75	222	424	ENSP00000342838	1010	1170	1371	2.46e-07	161	40	108	13	35
unique_117	56	325	424	ENSP00000357493	1944	2168	2342	8.13e-06	288	57	150	81	64
unique_117	185	221	424	ENSP00000351905	381	426	593	0.001	46	17	20	9	9
unique_126	79	195	209	ENSP00000484113	57	170	273	4.31e-05	118	27	86	5	56
unique_126	79	195	209	ENSP00000425035	57	170	273	4.31e-05	118	27	86	5	56
unique_126	79	195	209	ENSP00000393320	57	170	273	4.31e-05	118	27	86	5	56
unique_129	9	216	283	ENSP00000225577	91	295	526	1.09e-22	214	63	136	15	73
unique_129	13	265	283	ENSP00000342838	1015	1276	1371	1.24e-13	270	64	181	25	89
unique_129	7	266	283	ENSP00000430686	674	943	977	4.87e-13	284	65	181	38	92
unique_129	121	264	283	ENSP00000263923	1010	1157	1357	4.46e-09	148	34	110	4	51
unique_129	87	263	283	ENSP00000357493	2018	2205	2342	3.90e-07	188	40	137	11	63
unique_129	132	189	283	ENSP00000351905	397	458	593	2.94e-05	62	23	35	4	20
unique_144	143	318	683	ENSP00000248450	121	270	435	8.28e-06	179	48	99	32	26
unique_221	302	729	852	ENSP00000300289	48	441	506	1.50e-28	445	114	263	68	56
unique_221	278	346	852	ENSP00000300289	372	440	506	1.05e-06	70	24	44	2	56
unique_221	685	754	852	ENSP00000300289	48	117	506	2.55e-06	70	22	48	0	56
unique_248	264	586	1129	ENSP00000225577	77	355	526	6.73e-12	332	78	192	62	29
unique_248	469	493	1129	ENSP00000342838	1190	1215	1371	0.004	26	15	10	1	2
unique_248	363	493	1129	ENSP00000351905	357	480	593	0.005	147	37	71	39	12
unique_261	53	84	94	ENSP00000254868	83	114	317	0.003	32	16	16	0	34
unique_264	38	141	144	ENSP00000475084	814	924	1549	2.40e-11	112	33	70	9	90
unique_264	16	129	144	ENSP00000475084	828	932	1549	4.67e-06	122	32	65	25	90
unique_264	67	144	144	ENSP00000475084	810	883	1549	0.001	78	20	54	4	90
unique_271	153	758	765	ENSP00000354995	93	670	679	3.41e-80	632	199	353	80	79
unique_271	158	763	765	ENSP00000498246	61	653	656	5.18e-71	629	189	381	59	79
unique_271	158	763	765	ENSP00000237612	61	653	656	5.18e-71	629	189	381	59	79
unique_294	1267	1484	2367	ENSP00000458322	11	219	571	0.010	229	60	138	31	9
unique_321	147	297	338	ENSP00000225577	191	338	526	1.19e-04	161	38	100	23	45
unique_333	863	983	1395	ENSP00000248450	90	208	435	1.34e-04	122	28	90	4	9
unique_349	502	634	693	ENSP00000225577	190	316	526	8.52e-04	134	29	97	8	19
unique_349	523	603	693	ENSP00000351905	397	482	593	0.002	86	19	62	5	12
unique_350	225	339	3185	ENSP00000349015	261	361	1004	3.42e-04	116	32	68	16	4
unique_355	1	267	270	ENSP00000484113	2	268	273	3.91e-104	267	137	130	0	99
unique_355	1	267	270	ENSP00000425035	2	268	273	3.91e-104	267	137	130	0	99
unique_355	1	267	270	ENSP00000393320	2	268	273	3.91e-104	267	137	130	0	99
unique_442	264	508	583	ENSP00000482760	200	448	970	2.45e-06	280	57	157	66	42
unique_442	264	508	583	ENSP00000479496	200	448	957	2.46e-06	280	57	157	66	42
unique_449	301	385	436	ENSP00000346990	309	393	496	0.001	87	31	52	4	19
unique_458	12	341	513	ENSP00000225577	75	374	526	7.90e-38	335	99	196	40	64
unique_458	29	300	513	ENSP00000357493	1934	2196	2342	1.24e-10	289	77	169	43	53
unique_458	36	256	513	ENSP00000351905	271	484	593	7.78e-08	242	55	138	49	43
unique_458	129	261	513	ENSP00000263923	995	1106	1357	1.26e-07	134	35	76	23	26
unique_458	29	265	513	ENSP00000430686	671	895	977	1.27e-07	254	55	153	46	46
unique_458	7	266	513	ENSP00000342838	981	1230	1371	1.43e-06	277	57	176	44	51
unique_459	27	459	469	ENSP00000300289	27	487	506	2.07e-70	473	161	260	52	92
unique_506	219	640	758	ENSP00000403447	712	1089	2004	8.91e-11	437	112	251	74	61
unique_506	214	637	758	ENSP00000403447	410	755	2004	5.38e-07	437	101	232	104	61
unique_506	218	658	758	ENSP00000403447	337	731	2004	7.24e-07	468	114	254	100	61
unique_506	197	636	758	ENSP00000403447	548	966	2004	1.24e-06	472	116	271	85	61
unique_506	222	644	758	ENSP00000429969	71	436	972	7.97e-07	443	110	236	97	56
unique_506	533	670	758	ENSP00000311545	188	332	887	0.002	154	38	91	25	18
unique_511	83	194	565	ENSP00000436127	20	139	852	0.008	121	35	76	10	20
unique_511	83	194	565	ENSP00000359426	20	139	851	0.008	121	35	76	10	20
unique_532	294	555	672	ENSP00000225577	59	286	526	4.21e-07	278	64	148	66	39
unique_532	473	628	672	ENSP00000342838	1137	1288	1371	1.85e-04	166	44	98	24	23
unique_545	92	182	4007	ENSP00000414544	735	820	821	5.47e-04	95	30	52	13	2
unique_549	32	123	143	ENSP00000352226	309	399	839	0.006	97	26	60	11	64
unique_561	191	335	464	ENSP00000432202	38	169	663	3.39e-20	149	50	78	21	31
unique_567	29	257	407	ENSP00000225577	91	313	526	6.41e-08	246	57	149	40	56
unique_567	33	296	407	ENSP00000342838	1015	1280	1371	1.69e-05	285	55	190	40	65
unique_567	119	260	407	ENSP00000430686	787	919	977	1.67e-04	150	40	85	25	35
unique_568	142	354	559	ENSP00000403447	1580	1786	2004	2.10e-04	216	68	136	12	43
unique_568	116	255	559	ENSP00000403447	1668	1791	2004	5.89e-04	140	49	75	16	43
unique_598	203	1372	2159	ENSP00000403447	102	1161	2004	1.20e-77	1216	358	656	202	60
unique_598	358	1294	2159	ENSP00000403447	35	1000	2004	5.51e-62	1058	290	555	213	60
unique_598	1182	1501	2159	ENSP00000403447	29	349	2004	1.17e-19	354	104	183	67	60
unique_598	471	893	2159	ENSP00000429969	35	434	972	7.66e-43	442	150	231	61	62
unique_598	908	1341	2159	ENSP00000429969	45	441	972	3.14e-38	453	148	230	75	62
unique_598	254	639	2159	ENSP00000429969	35	434	972	1.01e-32	421	142	223	56	62
unique_598	1118	1535	2159	ENSP00000429969	30	482	972	1.80e-32	478	151	242	85	62
unique_598	1045	1418	2159	ENSP00000429969	44	434	972	3.26e-27	420	129	216	75	62
unique_598	606	1003	2159	ENSP00000429969	45	445	972	4.14e-25	445	131	223	91	62
unique_598	204	555	2159	ENSP00000429969	71	434	972	2.82e-23	395	114	207	74	62
unique_598	198	423	2159	ENSP00000429969	209	433	972	3.40e-13	238	64	149	25	62
unique_598	569	852	2159	ENSP00000311545	36	303	887	1.27e-36	308	106	138	64	64
unique_598	350	595	2159	ENSP00000311545	33	300	887	1.34e-34	278	98	138	42	64
unique_598	737	997	2159	ENSP00000311545	33	306	887	5.09e-34	286	101	148	37	64
unique_598	228	469	2159	ENSP00000311545	41	300	887	2.31e-33	269	98	135	36	64
unique_598	308	554	2159	ENSP00000311545	33	300	887	1.01e-32	280	97	138	45	64
unique_598	1277	1499	2159	ENSP00000311545	47	300	887	2.69e-32	259	95	123	41	64
unique_598	1195	1458	2159	ENSP00000311545	47	300	887	7.46e-29	292	96	130	66	64
unique_598	187	423	2159	ENSP00000311545	37	300	887	1.18e-28	268	90	143	35	64
unique_598	976	1210	2159	ENSP00000311545	47	300	887	5.55e-28	264	94	131	39	64
unique_598	1096	1338	2159	ENSP00000311545	41	305	887	3.99e-27	278	96	134	48	64
unique_598	853	1130	2159	ENSP00000311545	32	311	887	2.70e-26	305	105	148	52	64
unique_598	828	1078	2159	ENSP00000311545	41	300	887	1.09e-25	278	99	134	45	64
unique_598	528	766	2159	ENSP00000311545	36	300	887	1.23e-25	278	95	131	52	64
unique_598	189	345	2159	ENSP00000311545	140	308	887	2.54e-14	172	60	94	18	64
unique_598	1437	1560	2159	ENSP00000311545	41	169	887	9.92e-10	139	46	68	25	64
unique_598	187	308	2159	ENSP00000311545	178	312	887	9.00e-04	136	40	81	15	64
unique_598	760	817	2159	ENSP00000382556	130	185	294	0.001	60	24	30	6	5
unique_598	1258	1300	2159	ENSP00000382556	143	184	294	0.003	45	19	21	5	5
unique_598	760	817	2159	ENSP00000394193	130	185	294	0.001	60	24	30	6	5
unique_598	1258	1300	2159	ENSP00000394193	143	184	294	0.003	45	19	21	5	5
unique_657	704	964	983	ENSP00000430686	670	944	977	1.02e-17	290	70	176	44	27
unique_657	707	947	983	ENSP00000225577	102	328	526	7.07e-13	241	54	173	14	25
unique_657	699	965	983	ENSP00000342838	1000	1279	1371	1.16e-11	285	70	192	23	27
unique_657	696	974	983	ENSP00000357493	1919	2219	2342	1.53e-11	310	83	187	40	28
unique_657	800	964	983	ENSP00000263923	997	1160	1357	1.04e-10	175	43	111	21	25
unique_657	715	792	983	ENSP00000263923	839	924	1357	0.001	86	25	53	8	25
unique_657	703	961	983	ENSP00000351905	265	560	593	3.80e-08	309	72	174	63	26
unique_664	7	122	547	ENSP00000412227	29	148	574	2.05e-08	120	31	85	4	21
unique_664	7	122	547	ENSP00000412717	29	148	574	2.05e-08	120	31	85	4	21
unique_664	7	122	547	ENSP00000340019	29	148	574	2.05e-08	120	31	85	4	21
unique_665	39	281	366	ENSP00000225577	95	293	526	1.09e-13	245	68	129	48	66
unique_665	151	337	366	ENSP00000263923	988	1159	1357	1.16e-08	193	51	115	27	51
unique_665	159	297	366	ENSP00000430686	778	906	977	3.18e-08	142	46	80	16	38
unique_665	39	311	366	ENSP00000342838	1015	1255	1371	1.52e-07	283	65	166	52	75
unique_665	181	274	366	ENSP00000351905	379	482	593	1.51e-06	107	31	60	16	26
unique_665	180	290	366	ENSP00000357493	2056	2165	2342	1.35e-04	120	31	70	19	30
unique_694	365	502	546	ENSP00000264162	106	248	1928	0.003	146	38	97	11	25
unique_716	59	135	266	ENSP00000414544	729	819	821	9.85e-07	91	32	45	14	38
unique_716	76	158	266	ENSP00000414544	712	788	821	2.55e-04	83	22	55	6	38
unique_764	13	112	237	ENSP00000369001	571	657	805	0.002	102	28	57	17	42
unique_766	60	262	366	ENSP00000248450	225	430	435	1.73e-10	208	53	148	7	60
unique_766	44	210	366	ENSP00000248450	128	281	435	1.02e-04	171	37	113	21	60
unique_766	49	253	366	ENSP00000248450	90	281	435	3.95e-04	208	44	145	19	60
unique_779	5	102	112	ENSP00000494828	130	225	564	0.007	98	25	71	2	88
unique_783	320	515	2001	ENSP00000225577	95	289	526	3.79e-09	200	51	140	9	10
unique_814	128	292	360	ENSP00000432202	6	173	663	1.35e-21	185	58	90	37	46
unique_820	78	150	359	ENSP00000385766	314	391	663	6.92e-04	78	30	43	5	20
unique_820	71	158	359	ENSP00000361680	609	695	811	0.002	89	31	55	3	25
unique_820	71	158	359	ENSP00000361682	609	695	811	0.002	89	31	55	3	25
unique_831	288	376	732	ENSP00000248450	176	253	435	4.88e-05	89	22	56	11	12
unique_868	341	434	1157	ENSP00000403447	1700	1791	2004	1.80e-06	94	35	57	2	29
unique_868	267	598	1157	ENSP00000403447	1501	1824	2004	0.004	362	96	198	68	29
unique_880	113	284	612	ENSP00000354995	111	274	679	1.87e-06	180	46	110	24	51
unique_880	378	517	612	ENSP00000354995	105	260	679	2.33e-05	166	36	94	36	51
unique_880	457	532	612	ENSP00000498246	164	244	656	0.007	81	21	55	5	12
unique_880	457	532	612	ENSP00000237612	164	244	656	0.007	81	21	55	5	12
unique_886	1212	1312	1387	ENSP00000225577	232	328	526	4.13e-14	102	39	57	6	19
unique_886	969	1133	1387	ENSP00000225577	96	276	526	1.63e-11	182	50	114	18	19
unique_886	969	1096	1387	ENSP00000430686	681	823	977	4.98e-09	146	44	81	21	9
unique_886	1209	1290	1387	ENSP00000342838	1158	1242	1371	4.45e-04	86	25	56	5	6
unique_887	1553	1645	2071	ENSP00000458322	117	202	571	0.006	95	27	57	11	4
unique_896	326	427	511	ENSP00000403447	1183	1285	2004	4.85e-10	111	40	54	17	47
unique_896	216	346	511	ENSP00000403447	1180	1284	2004	8.18e-06	141	42	53	46	47
unique_896	186	240	511	ENSP00000403447	1226	1285	2004	2.08e-04	62	24	29	9	47
unique_902	26	77	78	ENSP00000381237	84	134	427	0.002	52	14	37	1	67
unique_928	102	588	621	ENSP00000300289	43	481	506	1.90e-40	497	141	288	68	79
unique_928	502	594	621	ENSP00000300289	46	135	506	1.17e-13	95	36	52	7	79
unique_932	1316	1445	3014	ENSP00000414544	708	813	821	2.23e-04	130	35	71	24	4
unique_932	1299	1473	3014	ENSP00000458322	69	229	571	0.002	176	36	124	16	6
unique_937	3081	3197	3401	ENSP00000360170	92	198	461	0.003	121	36	67	18	3
unique_1002	414	592	877	ENSP00000349015	212	398	1004	0.008	206	57	103	46	20
unique_1053	201	304	310	ENSP00000403447	1716	1819	2004	2.45e-09	104	38	66	0	46
unique_1053	167	304	310	ENSP00000403447	1646	1786	2004	3.10e-07	144	45	90	9	46
unique_1053	215	310	310	ENSP00000403447	1583	1692	2004	0.001	110	32	64	14	46
unique_1068	766	1014	1063	ENSP00000482760	189	436	970	2.06e-05	267	67	163	37	23
unique_1068	766	1014	1063	ENSP00000479496	189	436	957	2.38e-05	267	67	163	37	23
unique_1114	119	196	272	ENSP00000349015	248	352	1004	7.45e-04	105	30	48	27	29
unique_1124	229	307	1765	ENSP00000225577	142	229	526	3.80e-09	88	31	48	9	15
unique_1124	348	524	1765	ENSP00000225577	189	353	526	2.40e-06	192	53	97	42	15
unique_1124	423	476	1765	ENSP00000357493	2121	2169	2342	6.77e-04	55	20	28	7	3
unique_1124	423	458	1765	ENSP00000263923	1071	1107	1357	0.002	37	16	20	1	2
unique_1124	423	510	1765	ENSP00000342838	1190	1268	1371	0.005	90	26	51	13	5
unique_1186	977	1062	1179	ENSP00000225577	232	320	526	1.02e-05	89	23	63	3	7
unique_1189	235	452	517	ENSP00000354995	98	301	679	8.54e-13	222	67	133	22	42
unique_1189	235	465	517	ENSP00000498246	61	284	656	8.89e-13	240	66	149	25	45
unique_1189	235	465	517	ENSP00000237612	61	284	656	8.89e-13	240	66	149	25	45
unique_1191	18	191	3025	ENSP00000458322	34	225	571	0.003	195	45	126	24	8
unique_1191	125	248	3025	ENSP00000458322	47	166	571	0.004	124	29	91	4	8
unique_1197	201	506	514	ENSP00000248450	86	385	435	8.70e-13	315	69	222	24	60
unique_1197	216	412	514	ENSP00000248450	181	388	435	1.51e-05	212	48	145	19	60
unique_1217	584	733	745	ENSP00000225577	197	369	526	6.48e-06	179	43	101	35	20
unique_1217	586	677	745	ENSP00000342838	1128	1218	1371	0.006	100	29	54	17	12
unique_1217	551	686	745	ENSP00000351905	344	492	593	0.007	153	34	98	21	18
unique_1268	84	179	875	ENSP00000248450	90	183	435	0.001	97	25	68	4	11
unique_1350	34	499	567	ENSP00000320935	22	478	510	7.39e-40	475	126	322	27	82
unique_1355	284	356	529	ENSP00000248450	355	433	435	0.002	80	23	49	8	16
unique_1355	281	362	529	ENSP00000248450	217	307	435	0.009	93	25	55	13	16
unique_1433	309	497	534	ENSP00000342838	1094	1275	1371	2.20e-09	199	49	123	27	35
unique_1433	338	501	534	ENSP00000430686	794	945	977	1.32e-04	173	45	98	30	31
unique_1433	334	429	534	ENSP00000263923	999	1101	1357	1.61e-04	105	29	65	11	18
unique_1492	29	61	70	ENSP00000357138	102	134	287	0.008	33	13	20	0	47
unique_1492	29	61	70	ENSP00000357147	102	134	299	0.008	33	13	20	0	47
unique_1498	143	289	313	ENSP00000349015	212	340	1004	0.001	148	41	87	20	47
unique_1499	1078	1201	1326	ENSP00000432202	48	169	663	1.43e-15	124	34	88	2	9
unique_1500	56	128	381	ENSP00000403731	431	505	552	0.001	79	27	42	10	19
unique_1518	213	277	455	ENSP00000361680	205	267	811	0.004	65	21	42	2	14
unique_1518	213	277	455	ENSP00000361682	205	267	811	0.004	65	21	42	2	14
unique_1553	229	402	1306	ENSP00000225577	145	291	526	7.83e-07	174	39	108	27	13
unique_1583	715	902	2586	ENSP00000458322	45	225	571	2.77e-05	192	46	131	15	10
unique_1583	708	895	2586	ENSP00000458322	42	222	571	2.21e-04	193	45	131	17	10
unique_1583	710	946	2586	ENSP00000458322	22	231	571	6.13e-04	237	53	157	27	10
unique_1583	786	961	2586	ENSP00000458322	40	208	571	0.006	176	40	129	7	10
unique_1617	155	323	716	ENSP00000403447	446	598	2004	4.22e-11	171	50	101	20	65
unique_1617	155	603	716	ENSP00000403447	243	631	2004	2.71e-09	460	110	268	82	65
unique_1617	199	331	716	ENSP00000403447	905	1021	2004	2.30e-07	134	40	76	18	65
unique_1617	148	591	716	ENSP00000403447	28	468	2004	3.21e-07	490	123	272	95	65
unique_1617	140	323	716	ENSP00000403447	310	484	2004	2.47e-05	192	54	113	25	65
unique_1617	172	234	716	ENSP00000403447	1031	1091	2004	0.005	67	24	33	10	65
unique_1617	173	602	716	ENSP00000429969	71	443	972	4.32e-06	454	105	244	105	60
unique_1617	255	601	716	ENSP00000429969	68	401	972	3.92e-05	380	87	214	79	60
unique_1617	172	306	716	ENSP00000311545	55	203	887	0.001	155	40	89	26	19
unique_1624	132	312	461	ENSP00000403447	1634	1810	2004	2.47e-12	182	60	116	6	53
unique_1624	68	221	461	ENSP00000403447	1638	1787	2004	1.52e-09	154	46	104	4	53
unique_1631	317	471	565	ENSP00000429969	302	444	972	2.49e-05	159	52	87	20	30
unique_1631	303	415	565	ENSP00000429969	56	162	972	0.005	127	37	56	34	30
unique_1631	303	473	565	ENSP00000403447	939	1095	2004	2.22e-04	172	43	113	16	32
unique_1631	379	483	565	ENSP00000403447	394	487	2004	3.71e-04	110	38	51	21	32
unique_1631	246	366	565	ENSP00000513002	488	588	781	0.009	124	38	60	26	21
unique_1662	64	316	762	ENSP00000225577	91	352	526	3.84e-35	266	85	164	17	33
unique_1662	65	310	762	ENSP00000430686	677	940	977	8.77e-14	268	63	179	26	32
unique_1662	70	318	762	ENSP00000342838	1017	1288	1371	2.36e-12	279	67	175	37	33
unique_1662	70	313	762	ENSP00000357493	1945	2208	2342	5.01e-11	270	60	178	32	32
unique_1662	143	313	762	ENSP00000263923	977	1159	1357	6.65e-10	186	45	123	18	22
unique_1662	58	255	762	ENSP00000351905	263	482	593	5.20e-07	226	52	140	34	26
unique_1681	522	625	774	ENSP00000342535	154	261	817	3.83e-04	115	29	68	18	13
unique_1681	521	622	774	ENSP00000492198	165	269	836	4.80e-04	113	30	64	19	13
unique_1689	682	796	800	ENSP00000225577	232	352	526	5.18e-09	123	35	78	10	28
unique_1689	485	591	800	ENSP00000225577	118	226	526	1.92e-08	109	27	80	2	28
unique_1689	678	744	800	ENSP00000263923	1038	1106	1357	6.21e-05	69	19	48	2	8
unique_1689	477	591	800	ENSP00000357493	1966	2081	2342	2.61e-04	123	33	75	15	14
unique_1710	107	703	793	ENSP00000498246	3	572	656	4.15e-59	615	162	390	63	75
unique_1710	107	703	793	ENSP00000237612	3	572	656	4.15e-59	615	162	390	63	75
unique_1710	118	714	793	ENSP00000354995	50	611	679	1.71e-48	624	166	369	89	75
unique_1727	139	355	674	ENSP00000311545	90	306	887	7.18e-20	237	75	122	40	35
unique_1727	140	372	674	ENSP00000311545	41	280	887	9.02e-19	261	81	131	49	35
unique_1727	161	314	674	ENSP00000429969	33	172	972	5.03e-19	154	59	81	14	34
unique_1727	158	312	674	ENSP00000429969	306	445	972	2.15e-17	155	53	87	15	34
unique_1727	158	364	674	ENSP00000429969	71	327	972	6.25e-17	272	80	112	80	34
unique_1727	154	358	674	ENSP00000429969	194	407	972	2.26e-12	233	67	119	47	34
unique_1727	284	382	674	ENSP00000429969	61	158	972	3.69e-07	107	37	53	17	34
unique_1727	138	392	674	ENSP00000403447	399	616	2004	1.30e-13	263	84	126	53	44
unique_1727	133	251	674	ENSP00000403447	515	615	2004	7.64e-06	119	40	61	18	44
unique_1727	104	364	674	ENSP00000403447	113	359	2004	1.94e-05	300	78	130	92	44
unique_1727	194	402	674	ENSP00000403447	906	1089	2004	3.43e-05	221	66	106	49	44
unique_1727	158	221	674	ENSP00000394193	130	185	294	0.003	64	20	36	8	9
unique_1727	158	221	674	ENSP00000382556	130	185	294	0.003	64	20	36	8	9
unique_1731	1759	1794	3593	ENSP00000354995	98	133	679	0.004	36	17	19	0	1
unique_1732	239	308	451	ENSP00000436135	69	136	434	3.13e-04	72	22	44	6	16
unique_1732	239	308	451	ENSP00000307887	78	145	443	3.88e-04	72	22	44	6	16
unique_1741	1880	1932	2302	ENSP00000286614	291	340	608	0.006	53	20	30	3	2
unique_1743	807	891	1430	ENSP00000225577	185	268	526	4.41e-05	88	31	50	7	6
unique_1755	46	151	172	ENSP00000263636	642	728	1723	5.36e-07	109	31	53	25	62
unique_1755	82	131	172	ENSP00000263636	1407	1456	1723	0.004	50	14	36	0	62
unique_1755	89	145	172	ENSP00000263636	972	1028	1723	0.006	57	15	42	0	62
unique_1755	89	151	172	ENSP00000376524	691	751	1325	1.17e-05	63	20	41	2	37
unique_1755	89	131	172	ENSP00000376524	1134	1176	1325	0.009	43	15	28	0	37
unique_1755	89	155	172	ENSP00000405844	178	231	293	3.47e-05	67	23	31	13	39
unique_1755	89	155	172	ENSP00000254868	201	254	317	8.19e-04	67	21	33	13	39
unique_1755	87	133	172	ENSP00000432876	138	185	248	0.002	48	14	33	1	27
unique_1756	488	587	1716	ENSP00000443909	175	273	467	0.006	104	30	65	9	6
unique_1765	724	792	3914	ENSP00000414544	731	808	821	7.71e-05	78	27	42	9	2
unique_1765	721	785	3914	ENSP00000414544	746	819	821	2.88e-04	74	25	40	9	2
unique_1765	732	792	3914	ENSP00000414544	723	790	821	5.43e-04	68	24	37	7	2
unique_1789	569	666	689	ENSP00000248450	188	286	435	2.22e-04	100	27	70	3	14
unique_1807	102	322	3282	ENSP00000458322	11	221	571	4.60e-04	226	55	151	20	7
unique_1815	118	339	390	ENSP00000432202	5	218	663	5.59e-36	225	81	130	14	57
unique_1848	25	330	342	ENSP00000225577	83	391	526	1.29e-70	311	113	191	7	89
unique_1848	31	245	342	ENSP00000430686	674	906	977	2.35e-22	234	68	146	20	63
unique_1848	39	251	342	ENSP00000357493	1945	2178	2342	5.87e-19	241	72	134	35	62
unique_1848	39	223	342	ENSP00000342838	1017	1217	1371	2.65e-14	203	52	131	20	54
unique_1848	138	230	342	ENSP00000263923	1008	1106	1357	2.48e-09	100	32	60	8	27
unique_1848	39	223	342	ENSP00000351905	275	482	593	1.70e-05	214	54	125	35	54
unique_1850	1192	1356	1884	ENSP00000354995	77	247	679	2.40e-05	183	48	105	30	9
unique_1926	1388	1652	1671	ENSP00000430686	702	944	977	3.32e-19	286	85	137	64	16
unique_1926	1365	1650	1671	ENSP00000357493	1931	2210	2342	4.95e-17	319	82	165	72	17
unique_1926	1375	1650	1671	ENSP00000342838	1027	1279	1371	4.58e-16	287	74	168	45	17
unique_1926	1457	1656	1671	ENSP00000263923	1000	1167	1357	2.64e-15	201	50	117	34	12
unique_1926	1390	1591	1671	ENSP00000351905	299	485	593	1.02e-11	225	63	101	61	12
unique_1926	1409	1599	1671	ENSP00000225577	142	297	526	1.82e-10	194	53	100	41	11
unique_1931	909	990	1032	ENSP00000263636	1409	1514	1723	0.007	106	31	51	24	8
unique_1938	2698	2753	5381	ENSP00000414544	742	802	821	0.001	61	22	34	5	1
unique_1938	2698	2764	5381	ENSP00000414544	733	805	821	0.002	73	25	42	6	1
unique_1941	1809	1923	3132	ENSP00000429969	669	776	972	4.87e-06	120	37	66	17	7
unique_1941	1489	1603	3132	ENSP00000429969	670	781	972	0.007	124	34	69	21	7
unique_1944	987	1208	1371	ENSP00000225577	87	307	526	2.48e-21	227	64	152	11	16
unique_1944	1083	1188	1371	ENSP00000263923	994	1099	1357	1.19e-07	108	31	73	4	8
unique_1944	1038	1206	1371	ENSP00000357493	1989	2168	2342	2.70e-06	187	45	117	25	12
unique_1944	1099	1187	1371	ENSP00000342838	1130	1217	1371	7.14e-06	89	24	64	1	6
unique_1944	1040	1188	1371	ENSP00000430686	724	884	977	4.16e-05	175	45	90	40	11
unique_1948	153	404	751	ENSP00000248450	131	401	435	0.007	293	71	159	63	34
unique_1954	66	171	643	ENSP00000385766	471	573	663	3.37e-04	107	38	64	5	21
unique_1954	66	197	643	ENSP00000385766	320	456	663	3.79e-04	142	46	81	15	21
unique_1961	589	1037	1037	ENSP00000420389	344	750	751	5.22e-57	458	142	256	60	56
unique_1961	215	346	1037	ENSP00000420389	59	157	751	1.23e-08	132	37	62	33	56
unique_1961	589	1037	1037	ENSP00000418791	344	750	751	5.22e-57	458	142	256	60	56
unique_1961	215	346	1037	ENSP00000418791	59	157	751	1.23e-08	132	37	62	33	56
unique_1961	589	1037	1037	ENSP00000420542	344	750	751	5.22e-57	458	142	256	60	56
unique_1961	215	346	1037	ENSP00000420542	59	157	751	1.23e-08	132	37	62	33	56
unique_1961	589	1037	1037	ENSP00000353679	344	750	751	5.22e-57	458	142	256	60	56
unique_1961	215	346	1037	ENSP00000353679	59	157	751	1.23e-08	132	37	62	33	56
unique_1964	88	293	2189	ENSP00000458322	21	206	571	0.001	206	42	144	20	9
unique_1966	547	649	1718	ENSP00000458322	103	210	571	3.04e-04	108	25	78	5	6
unique_1974	193	296	454	ENSP00000403447	1668	1771	2004	0.001	106	39	63	4	24
unique_1974	188	244	454	ENSP00000403447	1763	1819	2004	0.006	57	21	36	0	24
unique_1985	394	635	793	ENSP00000225577	97	306	526	3.18e-18	246	68	138	40	31
unique_1985	394	681	793	ENSP00000357493	1945	2213	2342	2.96e-08	295	73	189	33	36
unique_1985	394	615	793	ENSP00000430686	682	883	977	9.37e-07	232	53	139	40	28
unique_1985	516	627	793	ENSP00000351905	382	497	593	1.83e-04	126	35	67	24	14
unique_1985	500	633	793	ENSP00000263923	999	1119	1357	3.71e-04	137	30	88	19	17
unique_1985	494	651	793	ENSP00000342838	1111	1254	1371	5.26e-04	162	39	101	22	20
unique_1994	97	157	238	ENSP00000406367	665	722	1339	5.45e-04	61	22	36	3	26
unique_2044	311	398	7897	ENSP00000414544	702	805	821	1.25e-04	104	31	57	16	1
unique_2044	261	478	7897	ENSP00000349015	212	399	1004	0.002	226	55	125	46	3
unique_2051	338	430	606	ENSP00000248450	337	427	435	1.88e-07	94	26	64	4	39
unique_2051	406	575	606	ENSP00000248450	95	255	435	2.55e-06	174	43	114	17	39
unique_2051	382	437	606	ENSP00000248450	236	294	435	0.006	60	20	35	5	39
unique_2087	13	177	301	ENSP00000311545	132	301	887	6.41e-17	178	58	99	21	65
unique_2087	13	169	301	ENSP00000311545	172	358	887	5.01e-16	196	64	84	48	65
unique_2087	31	209	301	ENSP00000311545	45	225	887	8.71e-16	197	67	96	34	65
unique_2087	14	190	301	ENSP00000429969	283	447	972	6.79e-15	180	56	106	18	69
unique_2087	13	140	301	ENSP00000429969	45	165	972	2.15e-14	129	49	71	9	69
unique_2087	48	220	301	ENSP00000429969	36	199	972	5.00e-11	175	54	108	13	69
unique_2087	13	133	301	ENSP00000429969	323	433	972	5.82e-10	123	45	64	14	69
unique_2087	5	134	301	ENSP00000403447	498	620	2004	2.78e-12	133	42	78	13	58
unique_2087	13	179	301	ENSP00000403447	432	584	2004	7.79e-09	169	53	98	18	58
unique_2087	17	134	301	ENSP00000403447	352	468	2004	9.90e-09	126	42	67	17	58
unique_2087	32	134	301	ENSP00000403447	906	999	2004	6.64e-07	104	33	60	11	58
unique_2087	9	134	301	ENSP00000403447	268	386	2004	4.14e-06	131	37	77	17	58
unique_2087	13	179	301	ENSP00000403447	194	350	2004	1.50e-05	172	48	104	20	58
unique_2091	528	735	2202	ENSP00000339157	74	295	444	2.22e-12	226	57	147	22	9
unique_2140	1960	2013	2079	ENSP00000248450	108	161	435	0.001	54	15	39	0	3
unique_2140	1960	2007	2079	ENSP00000248450	231	281	435	0.006	51	16	32	3	3
unique_2153	450	615	658	ENSP00000248450	235	417	435	5.39e-06	184	42	123	19	35
unique_2153	555	639	658	ENSP00000248450	90	175	435	1.55e-04	86	23	62	1	35
unique_2153	438	628	658	ENSP00000248450	182	388	435	1.76e-04	215	46	137	32	35
unique_2153	408	613	658	ENSP00000248450	72	275	435	3.49e-04	225	47	138	40	35
unique_2155	1506	1696	1975	ENSP00000225577	91	266	526	4.35e-13	196	60	111	25	10
unique_2155	1508	1695	1975	ENSP00000351905	271	455	593	0.001	198	60	115	23	10
unique_2169	192	409	441	ENSP00000300289	270	479	506	4.36e-19	220	65	143	12	49
unique_2169	308	369	441	ENSP00000300289	27	88	506	4.12e-06	64	22	38	4	49
unique_2175	267	434	1297	ENSP00000439894	569	733	1025	0.005	175	49	109	17	13
unique_2175	267	434	1297	ENSP00000358310	712	876	1168	0.005	175	49	109	17	13
unique_2189	40	108	168	ENSP00000332659	20	92	361	0.003	76	24	42	10	41
unique_2219	135	215	659	ENSP00000248450	90	165	435	0.002	83	27	47	9	12
unique_2230	1373	1442	3269	ENSP00000225577	255	336	526	0.001	82	25	45	12	3
unique_2230	1240	1276	3269	ENSP00000225577	206	239	526	0.005	37	17	17	3	3
unique_2230	1231	1282	3269	ENSP00000342838	1126	1174	1371	0.006	52	17	32	3	2
unique_2232	2136	2253	3156	ENSP00000349015	235	357	1004	0.001	128	37	76	15	4
unique_2244	172	248	8641	ENSP00000414544	738	816	821	0.001	80	31	45	4	1
unique_2311	811	891	1291	ENSP00000225577	273	355	526	3.39e-12	83	32	49	2	15
unique_2311	300	410	1291	ENSP00000225577	142	238	526	5.59e-12	111	34	63	14	15
unique_2311	310	454	1291	ENSP00000342838	1071	1211	1371	3.64e-05	146	36	104	6	11
unique_2311	311	410	1291	ENSP00000430686	735	836	977	1.65e-04	107	30	65	12	8
unique_2311	386	415	1291	ENSP00000351905	400	429	593	0.004	30	13	17	0	2
unique_2311	370	439	1291	ENSP00000263923	1008	1067	1357	0.007	70	17	43	10	5
unique_2313	342	464	598	ENSP00000225577	191	293	526	4.08e-11	124	41	61	22	21
unique_2341	500	652	1744	ENSP00000225577	84	240	526	1.41e-29	158	66	86	6	15
unique_2341	1216	1326	1744	ENSP00000225577	255	360	526	6.48e-06	117	33	67	17	15
unique_2341	502	651	1744	ENSP00000430686	671	837	977	5.27e-06	170	47	100	23	9
unique_2341	505	782	1744	ENSP00000357493	1937	2233	2342	9.41e-06	322	71	182	69	16
unique_2350	404	590	1846	ENSP00000248450	96	278	435	0.002	189	43	138	8	10
unique_2374	188	473	3194	ENSP00000225577	91	394	526	2.28e-35	312	99	179	34	9
unique_2374	181	394	3194	ENSP00000430686	670	902	977	8.05e-11	245	67	135	43	7
unique_2374	193	383	3194	ENSP00000357493	1944	2156	2342	3.93e-09	221	61	122	38	6
unique_2374	194	393	3194	ENSP00000342838	1017	1235	1371	1.53e-08	223	56	140	27	6
unique_2374	295	397	3194	ENSP00000263923	1016	1120	1357	3.32e-07	108	31	69	8	3
unique_2374	190	390	3194	ENSP00000351905	271	505	593	5.36e-06	244	60	132	52	6
unique_2380	1	82	270	ENSP00000414544	719	804	821	1.23e-04	86	26	56	4	30
unique_2405	1	257	478	ENSP00000225577	89	335	526	1.30e-26	259	67	178	14	54
unique_2405	1	265	478	ENSP00000342838	1009	1276	1371	2.13e-11	280	65	188	27	55
unique_2405	114	274	478	ENSP00000263923	1005	1165	1357	6.72e-11	167	44	111	12	34
unique_2405	56	210	478	ENSP00000357493	1989	2151	2342	1.15e-09	165	42	111	12	32
unique_2405	58	264	478	ENSP00000430686	724	941	977	2.60e-09	225	51	149	25	43
unique_2407	1	215	296	ENSP00000225577	89	308	526	2.36e-25	222	68	145	9	73
unique_2407	2	195	296	ENSP00000430686	677	885	977	5.16e-13	215	58	130	27	66
unique_2407	1	212	296	ENSP00000342838	1009	1236	1371	2.38e-11	230	55	155	20	72
unique_2407	104	214	296	ENSP00000263923	1008	1120	1357	1.15e-09	115	32	77	6	38
unique_2407	9	209	296	ENSP00000357493	1945	2165	2342	1.24e-08	224	58	140	26	68
unique_2407	120	195	296	ENSP00000351905	400	484	593	2.13e-04	85	23	53	9	26
unique_2410	1	261	282	ENSP00000225577	89	354	526	2.22e-32	272	77	178	17	93
unique_2410	1	254	282	ENSP00000342838	1009	1275	1371	1.51e-17	269	59	193	17	90
unique_2410	7	254	282	ENSP00000430686	680	941	977	1.01e-12	264	56	190	18	88
unique_2410	111	255	282	ENSP00000263923	1011	1158	1357	1.01e-08	150	32	111	7	51
unique_2410	1	249	282	ENSP00000357493	1937	2201	2342	1.75e-08	268	54	192	22	88
unique_2410	9	198	282	ENSP00000351905	275	484	593	6.70e-08	215	49	136	30	67
unique_2435	406	477	943	ENSP00000432202	53	124	663	8.50e-18	72	30	42	0	8
unique_2440	310	473	1076	ENSP00000429969	283	435	972	1.49e-33	164	73	80	11	47
unique_2440	289	473	1076	ENSP00000429969	70	245	972	4.79e-25	191	62	108	21	47
unique_2440	756	1004	1076	ENSP00000429969	45	250	972	2.30e-23	255	85	115	55	47
unique_2440	753	1047	1076	ENSP00000429969	83	347	972	3.92e-22	325	95	140	90	47
unique_2440	778	961	1076	ENSP00000429969	297	442	972	9.37e-21	186	66	78	42	47
unique_2440	754	923	1076	ENSP00000429969	321	445	972	2.70e-16	170	52	73	45	47
unique_2440	289	392	1076	ENSP00000429969	305	445	972	3.03e-14	145	44	56	45	47
unique_2440	265	474	1076	ENSP00000429969	84	356	972	6.41e-14	285	69	129	87	47
unique_2440	754	1047	1076	ENSP00000429969	126	427	972	1.15e-13	342	84	170	88	47
unique_2440	252	471	1076	ENSP00000311545	28	250	887	3.64e-22	245	84	114	47	48
unique_2440	778	1001	1076	ENSP00000311545	47	304	887	6.98e-20	265	79	138	48	48
unique_2440	290	421	1076	ENSP00000311545	157	300	887	2.31e-12	149	47	80	22	48
unique_2440	750	911	1076	ENSP00000311545	166	301	887	2.42e-11	178	56	64	58	48
unique_2440	881	1047	1076	ENSP00000311545	33	197	887	1.85e-08	185	57	90	38	48
unique_2440	756	996	1076	ENSP00000403447	432	654	2004	5.89e-13	249	77	138	34	50
unique_2440	265	488	1076	ENSP00000403447	484	686	2004	4.36e-12	233	73	121	39	50
unique_2440	756	950	1076	ENSP00000403447	314	503	2004	1.49e-06	208	60	117	31	50
unique_2440	309	502	1076	ENSP00000403447	314	497	2004	3.30e-06	200	55	123	22	50
unique_2440	289	438	1076	ENSP00000403447	340	480	2004	2.36e-05	159	48	84	27	50
unique_2440	855	1054	1076	ENSP00000403447	135	348	2004	1.11e-04	238	59	117	62	50
unique_2440	330	472	1076	ENSP00000403447	951	1080	2004	2.38e-04	149	44	80	25	50
unique_2440	859	949	1076	ENSP00000403447	988	1076	2004	4.76e-04	96	32	52	12	50
unique_2440	290	421	1076	ENSP00000403447	715	836	2004	0.001	138	41	75	22	50
unique_2440	854	950	1076	ENSP00000403447	907	996	2004	0.002	101	31	55	15	50
unique_2440	333	422	1076	ENSP00000403447	143	227	2004	0.003	96	33	46	17	50
unique_2440	271	472	1076	ENSP00000403447	593	798	2004	0.004	230	55	123	52	50
unique_2440	333	391	1076	ENSP00000394193	130	185	294	2.20e-08	60	26	29	5	15
unique_2440	904	961	1076	ENSP00000394193	130	183	294	5.53e-05	58	22	32	4	15
unique_2440	374	433	1076	ENSP00000394193	130	185	294	2.57e-04	61	22	33	6	15
unique_2440	333	391	1076	ENSP00000382556	130	185	294	2.24e-08	60	26	29	5	15
unique_2440	904	961	1076	ENSP00000382556	130	183	294	5.63e-05	58	22	32	4	15
unique_2440	374	433	1076	ENSP00000382556	130	185	294	2.55e-04	61	22	33	6	15
unique_2441	423	515	607	ENSP00000225577	206	293	526	4.48e-05	96	25	60	11	15
unique_2490	273	367	2965	ENSP00000414544	728	814	821	1.64e-04	95	27	60	8	3
unique_2514	764	886	2519	ENSP00000414544	725	820	821	1.84e-04	126	38	55	33	5
unique_2514	21	131	2519	ENSP00000458322	79	213	571	0.009	136	35	75	26	4
unique_2538	30	84	177	ENSP00000475084	588	644	1549	0.005	58	22	32	4	31
unique_2541	1	255	1405	ENSP00000225577	89	352	526	1.92e-37	270	86	163	21	18
unique_2541	1	245	1405	ENSP00000342838	1009	1270	1371	8.84e-16	269	72	166	31	17
unique_2541	8	243	1405	ENSP00000430686	681	934	977	1.50e-13	264	71	155	38	17
unique_2541	1	250	1405	ENSP00000357493	1937	2206	2342	6.11e-12	283	70	167	46	18
unique_2541	100	196	1405	ENSP00000263923	1003	1100	1357	2.26e-07	103	32	60	11	7
unique_2541	5	194	1405	ENSP00000351905	271	482	593	5.45e-07	217	54	131	32	14
unique_2569	301	412	544	ENSP00000403518	270	383	868	3.65e-04	116	33	77	6	21
unique_2569	301	412	544	ENSP00000435266	270	383	839	3.75e-04	116	33	77	6	21
unique_2569	301	412	544	ENSP00000432075	270	383	833	4.05e-04	116	33	77	6	21
unique_2570	147	199	221	ENSP00000475084	828	880	1549	0.002	53	17	36	0	24
unique_2585	999	1088	1113	ENSP00000354995	209	300	679	3.80e-08	92	33	57	2	14
unique_2585	783	843	1113	ENSP00000354995	93	156	679	1.17e-05	64	24	37	3	14
unique_2585	1007	1093	1113	ENSP00000498246	186	274	656	9.99e-06	89	28	59	2	8
unique_2585	1007	1093	1113	ENSP00000237612	186	274	656	9.99e-06	89	28	59	2	8
unique_2602	497	583	1497	ENSP00000225577	247	328	526	6.72e-08	87	26	56	5	15
unique_2602	105	193	1497	ENSP00000225577	90	184	526	6.01e-06	96	26	62	8	15
unique_2602	279	329	1497	ENSP00000225577	178	228	526	3.56e-05	51	21	30	0	15
unique_2602	110	193	1497	ENSP00000430686	680	766	977	1.26e-04	87	29	55	3	6
unique_2602	130	201	1497	ENSP00000357493	1969	2040	2342	8.39e-04	72	22	50	0	5
unique_2629	41	157	282	ENSP00000377997	62	151	800	0.002	117	35	55	27	41
unique_2629	89	138	282	ENSP00000334952	128	182	1322	0.003	56	23	26	7	18
unique_2631	480	575	710	ENSP00000248450	338	431	435	1.38e-06	96	28	66	2	44
unique_2631	430	696	710	ENSP00000248450	138	432	435	8.17e-05	304	66	192	46	44
unique_2631	458	582	710	ENSP00000248450	90	212	435	1.47e-04	131	38	79	14	44
unique_2631	339	384	710	ENSP00000248450	362	407	435	0.002	46	16	30	0	44
unique_2644	969	1139	1381	ENSP00000403447	1653	1820	2004	1.07e-06	171	54	114	3	26
unique_2644	1032	1220	1381	ENSP00000403447	1586	1778	2004	3.28e-05	200	54	128	18	26
unique_2644	867	1107	1381	ENSP00000403447	1619	1823	2004	8.22e-05	243	67	136	40	26
unique_2657	370	805	1559	ENSP00000496238	44	493	600	5.73e-80	460	150	276	34	28
unique_2657	370	805	1559	ENSP00000493591	44	493	600	5.73e-80	460	150	276	34	28
unique_2657	370	805	1559	ENSP00000494136	44	493	600	5.73e-80	460	150	276	34	28
unique_2657	370	805	1559	ENSP00000496302	44	493	600	5.73e-80	460	150	276	34	28
unique_2657	370	805	1559	ENSP00000496064	44	493	600	5.73e-80	460	150	276	34	28
unique_2657	370	805	1559	ENSP00000287766	44	493	600	5.73e-80	460	150	276	34	28
unique_2657	370	821	1559	ENSP00000270349	60	545	621	8.50e-80	494	163	281	50	29
unique_2688	1071	1202	2662	ENSP00000360170	88	221	461	2.37e-04	134	30	102	2	5
unique_2695	1043	1216	1433	ENSP00000403447	1631	1790	2004	3.95e-12	174	65	95	14	20
unique_2695	1110	1328	1433	ENSP00000403447	1619	1819	2004	1.12e-07	223	68	129	26	20
unique_2718	183	332	1742	ENSP00000225577	69	241	526	4.55e-35	173	69	81	23	16
unique_2718	1578	1706	1742	ENSP00000225577	252	383	526	1.40e-20	134	48	79	7	16
unique_2718	205	332	1742	ENSP00000430686	689	839	977	3.49e-08	151	36	92	23	7
unique_2718	224	334	1742	ENSP00000342838	1052	1172	1371	2.13e-04	121	31	80	10	6
unique_2718	212	334	1742	ENSP00000357493	1971	2103	2342	5.74e-04	143	37	76	30	7
unique_2718	289	342	1742	ENSP00000263923	1008	1061	1357	0.003	54	18	36	0	3
unique_2726	68	327	2020	ENSP00000357493	1943	2212	2342	1.74e-18	295	86	149	60	13
unique_2726	69	258	2020	ENSP00000225577	96	292	526	2.31e-17	203	56	128	19	9
unique_2726	70	335	2020	ENSP00000342838	1017	1284	1371	8.08e-17	294	77	163	54	13
unique_2726	66	254	2020	ENSP00000430686	678	885	977	1.79e-13	213	60	124	29	9
unique_2726	66	279	2020	ENSP00000351905	271	504	593	6.74e-09	248	63	137	48	11
unique_2726	168	330	2020	ENSP00000263923	1002	1166	1357	1.99e-07	177	49	102	26	8
unique_2738	596	665	685	ENSP00000432202	52	124	663	1.12e-12	73	23	47	3	10
unique_2771	253	499	558	ENSP00000225577	97	327	526	3.45e-07	263	61	154	48	44
unique_2771	372	480	558	ENSP00000263923	1006	1115	1357	1.53e-05	121	32	66	23	20
unique_2772	292	444	503	ENSP00000225577	168	327	526	6.75e-07	162	37	114	11	30
unique_2772	317	425	503	ENSP00000263923	1006	1115	1357	8.08e-05	121	32	66	23	22
unique_2809	118	235	323	ENSP00000225577	209	313	526	3.27e-06	118	32	73	13	37
unique_2809	99	216	323	ENSP00000263923	1000	1110	1357	5.11e-06	124	36	69	19	37
unique_2809	92	153	323	ENSP00000430686	778	839	977	2.44e-04	65	22	37	6	19
unique_2809	7	216	323	ENSP00000342838	1010	1229	1371	6.27e-04	233	49	148	36	65
unique_2810	2368	2522	2568	ENSP00000458322	21	171	571	0.007	162	45	99	18	6
unique_2828	752	930	934	ENSP00000357493	2055	2212	2342	5.40e-18	181	58	98	25	31
unique_2828	530	636	934	ENSP00000357493	1938	2042	2342	5.43e-07	113	30	69	14	31
unique_2828	749	932	934	ENSP00000430686	795	949	977	6.81e-17	187	55	97	35	25
unique_2828	581	628	934	ENSP00000430686	720	768	977	7.30e-04	49	19	29	1	25
unique_2828	749	928	934	ENSP00000342838	1126	1279	1371	3.89e-14	180	52	102	26	19
unique_2828	751	927	934	ENSP00000263923	1009	1160	1357	1.37e-11	179	47	103	29	19
unique_2828	742	860	934	ENSP00000351905	367	484	593	1.88e-09	134	44	59	31	13
unique_2828	748	917	934	ENSP00000225577	200	335	526	3.44e-09	171	43	92	36	18
unique_2848	280	532	1542	ENSP00000225577	119	357	526	1.77e-32	262	85	145	32	16
unique_2848	296	469	1542	ENSP00000430686	720	889	977	6.19e-09	196	54	94	48	11
unique_2848	306	466	1542	ENSP00000357493	1990	2149	2342	1.63e-06	176	42	103	31	10
unique_2848	378	458	1542	ENSP00000351905	400	482	593	1.52e-04	88	32	44	12	5
unique_2848	360	471	1542	ENSP00000263923	1007	1107	1357	0.001	118	34	61	23	7
unique_2870	1095	1223	1598	ENSP00000403447	1637	1739	2004	1.18e-05	131	39	62	30	8
unique_2870	1459	1569	1598	ENSP00000349015	236	349	1004	0.008	114	27	84	3	7
unique_2876	667	1085	1230	ENSP00000446769	65	498	569	3.80e-89	450	195	208	47	34
unique_2889	296	500	525	ENSP00000354995	100	299	679	1.18e-08	212	56	137	19	39
unique_2889	230	514	525	ENSP00000498246	4	283	656	3.37e-04	292	63	210	19	54
unique_2889	230	514	525	ENSP00000237612	4	283	656	3.37e-04	292	63	210	19	54
unique_2923	2343	2472	2492	ENSP00000414544	700	815	821	2.02e-04	131	39	76	16	5
unique_2933	159	299	470	ENSP00000432202	53	166	663	3.15e-19	141	50	64	27	30
unique_2942	164	406	975	ENSP00000498246	61	299	656	6.10e-50	244	101	137	6	53
unique_2942	648	920	975	ENSP00000498246	325	586	656	1.79e-25	274	71	190	13	53
unique_2942	164	406	975	ENSP00000237612	61	299	656	6.10e-50	244	101	137	6	53
unique_2942	648	920	975	ENSP00000237612	325	586	656	1.79e-25	274	71	190	13	53
unique_2942	160	404	975	ENSP00000354995	88	328	679	3.33e-48	252	104	130	18	42
unique_2942	763	925	975	ENSP00000354995	456	619	679	6.52e-16	164	47	116	1	42
unique_2978	745	957	1007	ENSP00000225577	91	305	526	7.00e-17	226	63	139	24	21
unique_2978	750	981	1007	ENSP00000430686	681	941	977	2.47e-07	274	65	154	55	23
unique_2978	726	895	1007	ENSP00000351905	245	426	593	2.02e-04	193	44	115	34	17
unique_2978	854	938	1007	ENSP00000263923	1011	1098	1357	4.30e-04	91	25	57	9	8
unique_2978	851	976	1007	ENSP00000342838	1127	1270	1371	0.007	153	35	82	36	13
unique_3005	126	267	1872	ENSP00000361680	613	764	811	6.84e-07	169	48	77	44	8
unique_3005	126	267	1872	ENSP00000361682	613	764	811	6.84e-07	169	48	77	44	8
unique_3005	183	282	1872	ENSP00000385766	492	586	663	0.005	101	35	59	7	5
unique_3041	746	801	2893	ENSP00000246551	34	86	94	0.009	56	22	31	3	2
unique_3046	87	164	240	ENSP00000349015	248	352	1004	5.89e-04	105	30	48	27	33
unique_3050	404	542	574	ENSP00000225577	201	336	526	1.88e-04	148	39	88	21	24
unique_3051	247	518	553	ENSP00000342838	1009	1268	1371	8.32e-05	286	72	174	40	49
unique_3051	386	519	553	ENSP00000225577	197	336	526	1.35e-04	144	37	93	14	24
unique_3080	1437	1622	2779	ENSP00000458322	23	199	571	0.002	188	46	129	13	7
unique_3080	1444	1553	2779	ENSP00000458322	116	222	571	0.003	110	28	79	3	7
unique_3080	1483	1564	2779	ENSP00000458322	131	216	571	0.010	86	22	60	4	7
unique_3091	100	156	373	ENSP00000248450	334	388	435	6.52e-05	57	20	35	2	15
unique_3099	2208	2314	4919	ENSP00000429969	669	776	972	4.64e-07	118	41	56	21	9
unique_3099	1580	1700	4919	ENSP00000429969	648	760	972	1.66e-05	135	40	59	36	9
unique_3099	3035	3143	4919	ENSP00000429969	673	776	972	2.93e-04	111	32	70	9	9
unique_3099	1467	1552	4919	ENSP00000429969	672	760	972	0.002	92	26	57	9	9
unique_3100	677	959	993	ENSP00000225577	85	371	526	3.69e-54	290	103	177	10	28
unique_3100	681	923	993	ENSP00000357493	1937	2199	2342	6.68e-14	275	71	160	44	24
unique_3100	678	872	993	ENSP00000430686	671	884	977	1.74e-13	214	51	144	19	20
unique_3100	786	906	993	ENSP00000263923	1008	1134	1357	5.65e-12	128	43	77	8	12
unique_3100	677	871	993	ENSP00000342838	1005	1217	1371	4.53e-09	215	51	142	22	20
unique_3100	561	641	993	ENSP00000378419	493	571	625	1.06e-04	81	22	57	2	14
unique_3100	193	254	993	ENSP00000378419	497	558	625	5.77e-04	62	20	42	0	14
unique_3100	769	850	993	ENSP00000351905	369	455	593	4.04e-04	98	29	42	27	8
unique_3126	192	274	598	ENSP00000225577	149	228	526	0.001	83	25	55	3	14
unique_3129	83	293	566	ENSP00000225577	95	306	526	6.78e-30	216	72	135	9	37
unique_3129	76	284	566	ENSP00000357493	1936	2160	2342	1.36e-14	229	59	146	24	37
unique_3129	84	298	566	ENSP00000430686	681	914	977	3.82e-12	242	68	139	35	38
unique_3129	64	253	566	ENSP00000351905	253	455	593	8.63e-10	210	49	134	27	34
unique_3129	76	293	566	ENSP00000342838	1008	1238	1371	6.29e-07	235	49	165	21	39
unique_3129	187	282	566	ENSP00000263923	1011	1108	1357	7.04e-06	101	30	63	8	17
unique_3154	717	910	1157	ENSP00000225577	167	360	526	3.38e-26	201	64	123	14	17
unique_3154	718	897	1157	ENSP00000430686	750	941	977	9.55e-08	199	52	121	26	16
unique_3154	719	892	1157	ENSP00000357493	2017	2201	2342	1.81e-07	191	47	121	23	15
unique_3154	720	898	1157	ENSP00000342838	1089	1276	1371	1.96e-07	197	48	122	27	15
unique_3154	751	899	1157	ENSP00000263923	1011	1159	1357	4.68e-07	157	40	101	16	13
unique_3154	764	839	1157	ENSP00000351905	400	484	593	6.49e-04	88	25	48	15	7
unique_3156	115	289	782	ENSP00000225577	171	346	526	2.01e-14	182	52	117	13	22
unique_3156	144	236	782	ENSP00000263923	1011	1106	1357	1.51e-05	103	32	54	17	12
unique_3160	75	323	536	ENSP00000225577	91	338	526	2.91e-33	256	82	159	15	46
unique_3160	81	320	536	ENSP00000357493	1945	2199	2342	1.21e-16	260	72	163	25	45
unique_3160	81	327	536	ENSP00000430686	682	941	977	3.05e-15	267	73	167	27	46
unique_3160	54	328	536	ENSP00000342838	992	1276	1371	3.89e-13	298	69	193	36	51
unique_3160	181	329	536	ENSP00000263923	1011	1159	1357	5.05e-12	156	51	91	14	28
unique_3160	81	324	536	ENSP00000351905	275	557	593	3.33e-11	293	72	162	59	46
unique_3209	2280	2388	2576	ENSP00000414544	724	820	821	2.48e-05	109	30	67	12	8
unique_3209	2310	2400	2576	ENSP00000414544	729	820	821	4.52e-05	95	33	55	7	8
unique_3209	1089	1165	2576	ENSP00000414544	724	806	821	1.62e-04	85	29	46	10	8
unique_3209	1090	1161	2576	ENSP00000414544	747	820	821	8.09e-04	76	26	44	6	8
unique_3209	2306	2419	2576	ENSP00000414544	698	820	821	0.003	125	35	77	13	8
unique_3209	1126	1180	2576	ENSP00000349015	272	342	1004	0.003	71	25	30	16	2
unique_3209	2278	2423	2576	ENSP00000458322	23	180	571	0.003	160	42	102	16	6
unique_3256	34	261	575	ENSP00000225577	104	312	526	5.75e-07	239	61	137	41	40
unique_3256	117	181	575	ENSP00000263923	993	1051	1357	8.83e-05	65	22	37	6	11
unique_3256	121	181	575	ENSP00000430686	782	839	977	0.004	61	18	40	3	11
unique_3259	2633	2885	3568	ENSP00000342838	1028	1282	1371	7.86e-10	280	71	157	52	7
unique_3259	2726	2881	3568	ENSP00000430686	786	944	977	5.93e-08	169	48	98	23	4
unique_3259	2728	2881	3568	ENSP00000263923	1000	1160	1357	2.21e-06	176	44	95	37	4
unique_3259	2661	2890	3568	ENSP00000357493	1987	2216	2342	2.93e-06	266	65	129	72	6
unique_3259	2737	2829	3568	ENSP00000225577	199	287	526	3.42e-06	97	28	57	12	3
unique_3259	3161	3268	3568	ENSP00000458322	29	147	571	0.007	119	33	75	11	3
unique_3287	1530	1778	2132	ENSP00000225577	92	336	526	5.24e-31	258	81	155	22	12
unique_3287	1538	1732	2132	ENSP00000357493	1945	2157	2342	8.32e-14	217	60	131	26	9
unique_3287	1579	1722	2132	ENSP00000430686	724	881	977	1.03e-07	163	45	94	24	7
unique_3287	1647	1737	2132	ENSP00000263923	1023	1115	1357	3.03e-07	103	33	48	22	4
unique_3287	1538	1722	2132	ENSP00000351905	275	480	593	3.26e-07	216	59	116	41	9
unique_3287	79	178	2132	ENSP00000475084	822	918	1549	2.78e-06	100	28	69	3	5
unique_3287	1537	1722	2132	ENSP00000342838	1016	1215	1371	4.96e-05	206	46	134	26	9
unique_3288	23	225	339	ENSP00000311545	94	311	887	9.43e-30	227	86	108	33	71
unique_3288	72	222	339	ENSP00000311545	45	207	887	3.32e-19	167	62	85	20	71
unique_3288	146	262	339	ENSP00000311545	33	158	887	4.55e-08	129	40	74	15	71
unique_3288	40	227	339	ENSP00000429969	30	213	972	1.09e-14	195	66	111	18	67
unique_3288	24	175	339	ENSP00000429969	60	204	972	3.93e-12	161	58	78	25	67
unique_3288	74	250	339	ENSP00000429969	297	466	972	6.12e-11	180	52	115	13	67
unique_3288	26	175	339	ENSP00000429969	297	433	972	2.42e-09	155	56	76	23	67
unique_3288	2	221	339	ENSP00000403447	308	508	2004	2.48e-11	232	68	121	43	78
unique_3288	26	220	339	ENSP00000403447	490	685	2004	4.75e-11	220	64	107	49	78
unique_3288	22	220	339	ENSP00000403447	778	1000	2004	2.04e-09	236	64	122	50	78
unique_3288	21	220	339	ENSP00000403447	166	387	2004	2.63e-07	239	68	115	56	78
unique_3288	22	238	339	ENSP00000403447	524	755	2004	5.68e-07	254	73	122	59	78
unique_3288	21	220	339	ENSP00000403447	561	761	2004	5.91e-06	222	57	122	43	78
unique_3288	33	174	339	ENSP00000403447	101	225	2004	6.02e-06	147	42	78	27	78
unique_3288	4	221	339	ENSP00000403447	728	925	2004	6.23e-06	231	62	123	46	78
unique_3288	27	265	339	ENSP00000403447	135	345	2004	2.16e-05	247	64	139	44	78
unique_3288	15	241	339	ENSP00000403447	30	252	2004	1.75e-04	238	62	150	26	78
unique_3291	42	118	147	ENSP00000359426	655	727	851	0.010	78	22	50	6	52
unique_3294	50	238	806	ENSP00000225577	97	242	526	1.19e-04	189	45	101	43	23
unique_3294	173	239	806	ENSP00000263923	1000	1053	1357	4.56e-04	67	21	33	13	8
unique_3299	386	536	577	ENSP00000225577	191	338	526	3.68e-04	158	36	105	17	26
unique_3322	316	426	6072	ENSP00000414544	723	818	821	1.19e-07	111	36	60	15	2
unique_3322	341	447	6072	ENSP00000414544	725	816	821	1.37e-04	110	37	52	21	2
unique_3322	332	447	6072	ENSP00000349015	207	349	1004	4.32e-06	143	41	75	27	2
unique_3322	326	437	6072	ENSP00000349015	237	362	1004	5.57e-06	127	39	72	16	2
unique_3363	93	254	385	ENSP00000225577	190	352	526	3.14e-18	168	48	109	11	42
unique_3363	92	249	385	ENSP00000263923	999	1157	1357	2.75e-14	165	45	107	13	41
unique_3363	2	249	385	ENSP00000342838	1053	1275	1371	7.18e-14	253	61	157	35	64
unique_3363	11	251	385	ENSP00000430686	724	943	977	1.83e-12	249	63	149	37	63
unique_3363	3	258	385	ENSP00000357493	1983	2215	2342	3.63e-10	266	63	160	43	66
unique_3363	108	188	385	ENSP00000351905	382	482	593	5.12e-08	102	33	47	22	21
unique_3369	4152	4251	5298	ENSP00000429969	683	776	972	2.89e-04	101	30	63	8	7
unique_3369	1347	1441	5298	ENSP00000429969	663	759	972	0.002	100	29	63	8	7
unique_3369	2164	2257	5298	ENSP00000429969	669	760	972	0.004	98	31	57	10	7
unique_3369	1965	2045	5298	ENSP00000429969	673	759	972	0.007	87	25	56	6	7
unique_3372	16	54	265	ENSP00000349015	103	141	1004	0.006	39	16	23	0	15
unique_3382	3209	3422	4607	ENSP00000458322	28	232	571	1.09e-04	217	45	157	15	5
unique_3385	362	407	2539	ENSP00000394033	148	189	427	3.95e-04	46	19	23	4	2
unique_3390	10	70	228	ENSP00000357143	127	194	291	7.72e-04	68	25	36	7	27
unique_3390	10	70	228	ENSP00000357142	127	194	377	0.001	68	25	36	7	27
unique_3402	524	709	782	ENSP00000354995	66	248	679	3.86e-12	197	63	109	25	44
unique_3402	214	372	782	ENSP00000354995	107	248	679	1.28e-04	168	44	89	35	44
unique_3402	587	720	782	ENSP00000498246	77	228	656	2.97e-05	162	48	76	38	36
unique_3402	222	372	782	ENSP00000498246	77	217	656	4.49e-04	166	43	83	40	36
unique_3402	587	720	782	ENSP00000237612	77	228	656	2.97e-05	162	48	76	38	36
unique_3402	222	372	782	ENSP00000237612	77	217	656	4.49e-04	166	43	83	40	36
unique_3414	60	167	176	ENSP00000475084	823	932	1549	4.36e-08	111	28	79	4	61
unique_3423	109	191	279	ENSP00000302716	2748	2824	4494	0.007	83	27	50	6	30
unique_3427	167	280	1063	ENSP00000225577	199	290	526	4.99e-04	116	31	59	26	11
unique_3431	169	349	492	ENSP00000225577	167	338	526	6.72e-21	181	54	118	9	37
unique_3431	170	311	492	ENSP00000430686	750	903	977	4.02e-11	159	39	98	22	29
unique_3431	202	304	492	ENSP00000263923	1010	1111	1357	7.80e-10	109	35	61	13	21
unique_3431	172	292	492	ENSP00000342838	1089	1217	1371	4.18e-09	137	37	76	24	25
unique_3431	172	293	492	ENSP00000357493	2018	2149	2342	1.01e-08	135	40	79	16	25
unique_3431	172	298	492	ENSP00000351905	348	488	593	2.06e-07	150	42	76	32	26
unique_3432	38	228	347	ENSP00000311545	106	312	887	5.64e-20	215	77	106	32	65
unique_3432	77	229	347	ENSP00000311545	47	219	887	8.92e-14	177	59	90	28	65
unique_3432	128	264	347	ENSP00000311545	12	158	887	2.08e-06	154	49	81	24	65
unique_3432	97	266	347	ENSP00000429969	41	201	972	1.77e-13	175	56	100	19	69
unique_3432	56	230	347	ENSP00000429969	44	214	972	5.46e-13	182	55	109	18	69
unique_3432	74	243	347	ENSP00000429969	294	454	972	9.83e-11	172	51	108	13	69
unique_3432	28	179	347	ENSP00000429969	297	435	972	8.80e-09	154	48	89	17	69
unique_3432	71	221	347	ENSP00000429969	254	394	972	4.15e-06	153	49	90	14	69
unique_3432	34	178	347	ENSP00000403447	495	620	2004	6.30e-10	148	42	81	25	57
unique_3432	36	223	347	ENSP00000403447	339	508	2004	4.56e-09	194	53	111	30	57
unique_3432	38	222	347	ENSP00000403447	180	387	2004	2.53e-07	230	66	97	67	57
unique_3432	76	178	347	ENSP00000403447	781	875	2004	3.85e-07	103	32	63	8	57
unique_3432	38	232	347	ENSP00000403447	51	241	2004	1.03e-06	205	51	130	24	57
unique_3432	76	223	347	ENSP00000403447	906	1041	2004	2.59e-06	151	40	93	18	57
unique_3432	120	178	347	ENSP00000403447	745	798	2004	5.93e-04	59	22	32	5	57
unique_3432	128	183	347	ENSP00000382556	130	180	294	2.22e-04	56	20	31	5	16
unique_3432	128	183	347	ENSP00000394193	130	180	294	2.22e-04	56	20	31	5	16
unique_3433	39	371	400	ENSP00000225577	52	367	526	5.13e-29	342	97	210	35	83
unique_3433	80	329	400	ENSP00000357493	1939	2200	2342	2.46e-13	271	79	162	30	63
unique_3433	77	291	400	ENSP00000430686	673	905	977	7.68e-11	236	55	157	24	54
unique_3433	174	337	400	ENSP00000263923	1000	1159	1357	1.70e-09	171	46	107	18	41
unique_3433	84	279	400	ENSP00000351905	274	490	593	7.22e-09	225	55	133	37	49
unique_3433	82	336	400	ENSP00000342838	1014	1276	1371	8.37e-09	278	59	181	38	64
unique_3435	1900	1992	2014	ENSP00000342838	1190	1278	1371	5.55e-07	95	32	55	8	5
unique_3435	1900	1988	2014	ENSP00000357493	2121	2205	2342	1.62e-04	91	28	55	8	4
unique_3435	1900	1998	2014	ENSP00000430686	856	950	977	0.001	100	29	65	6	5
unique_3437	15	379	404	ENSP00000225577	79	447	526	1.28e-37	394	111	229	54	90
unique_3437	23	239	404	ENSP00000357493	1936	2159	2342	1.70e-15	237	63	141	33	54
unique_3437	23	234	404	ENSP00000342838	1008	1227	1371	7.11e-11	236	60	136	40	52
unique_3437	31	234	404	ENSP00000430686	681	893	977	1.71e-09	226	52	139	35	50
unique_3437	139	236	404	ENSP00000263923	1011	1110	1357	6.89e-08	103	30	65	8	24
unique_3437	28	225	404	ENSP00000351905	271	482	593	8.08e-08	224	50	136	38	49
unique_3451	268	354	384	ENSP00000378419	504	592	625	6.57e-04	90	25	61	4	23
unique_3466	1042	1163	1367	ENSP00000361680	641	766	811	7.12e-06	126	40	82	4	9
unique_3466	1042	1163	1367	ENSP00000361682	641	766	811	7.12e-06	126	40	82	4	9
unique_3466	1105	1207	1367	ENSP00000385766	314	417	663	0.006	108	38	61	9	18
unique_3466	768	889	1367	ENSP00000385766	469	575	663	0.007	122	31	76	15	18
unique_3466	827	908	1367	ENSP00000385766	49	130	663	0.008	84	28	52	4	18
unique_3487	54	314	581	ENSP00000225577	95	352	526	2.14e-25	273	80	166	27	45
unique_3487	51	249	581	ENSP00000430686	677	890	977	5.81e-18	218	62	133	23	34
unique_3487	17	252	581	ENSP00000357493	1904	2158	2342	7.52e-14	256	65	170	21	41
unique_3487	31	244	581	ENSP00000351905	252	484	593	3.64e-13	243	62	142	39	37
unique_3487	54	244	581	ENSP00000342838	1015	1219	1371	2.09e-10	208	52	136	20	33
unique_3487	156	249	581	ENSP00000263923	1011	1105	1357	2.73e-07	98	31	60	7	16
unique_3496	63	266	293	ENSP00000403447	1634	1840	2004	1.03e-09	220	72	119	29	71
unique_3496	153	208	293	ENSP00000403447	1633	1688	2004	0.001	56	21	35	0	71
unique_3496	60	152	293	ENSP00000403447	1731	1824	2004	0.002	95	33	59	3	71
unique_3534	650	768	1717	ENSP00000458322	13	142	571	0.004	134	36	79	19	7
unique_3546	76	400	416	ENSP00000381237	64	354	427	3.61e-58	331	115	170	46	78
unique_3571	575	700	942	ENSP00000432202	1	116	663	3.83e-19	127	45	70	12	13
unique_3582	214	298	416	ENSP00000342535	167	258	817	0.001	95	28	54	13	20
unique_3595	922	1088	1516	ENSP00000300289	332	486	506	2.82e-27	168	60	94	14	54
unique_3595	1061	1227	1516	ENSP00000300289	332	486	506	2.82e-27	168	60	94	14	54
unique_3595	1200	1366	1516	ENSP00000300289	332	486	506	2.82e-27	168	60	94	14	54
unique_3595	1339	1500	1516	ENSP00000300289	332	478	506	3.76e-24	163	58	88	17	54
unique_3595	694	818	1516	ENSP00000300289	367	487	506	2.87e-23	126	52	68	6	54
unique_3595	825	949	1516	ENSP00000300289	369	486	506	3.24e-22	127	54	62	11	54
unique_3595	724	825	1516	ENSP00000300289	48	138	506	1.61e-12	103	40	50	13	54
unique_3595	1396	1510	1516	ENSP00000300289	30	161	506	2.59e-11	140	44	63	33	54
unique_3595	979	1086	1516	ENSP00000300289	30	132	506	1.78e-09	111	35	65	11	54
unique_3595	1118	1225	1516	ENSP00000300289	30	132	506	1.78e-09	111	35	65	11	54
unique_3595	1257	1364	1516	ENSP00000300289	30	132	506	1.78e-09	111	35	65	11	54
unique_3595	856	947	1516	ENSP00000300289	48	132	506	1.85e-09	92	31	54	7	54
unique_3596	218	512	609	ENSP00000482760	161	443	970	7.52e-12	322	79	177	66	48
unique_3596	218	512	609	ENSP00000479496	161	443	957	8.09e-12	322	79	177	66	48
unique_3614	19	319	542	ENSP00000225577	65	336	526	1.34e-26	306	87	180	39	56
unique_3614	68	326	542	ENSP00000342838	1015	1276	1371	3.11e-08	280	66	175	39	48
unique_3614	97	273	542	ENSP00000357493	1977	2156	2342	1.75e-06	189	48	120	21	33
unique_3614	123	289	542	ENSP00000430686	734	907	977	3.04e-05	188	52	101	35	31
unique_3614	179	275	542	ENSP00000263923	1018	1108	1357	0.009	102	28	58	16	18
unique_3623	861	1130	1241	ENSP00000482760	191	453	970	3.22e-12	304	71	158	75	22
unique_3623	861	1130	1241	ENSP00000479496	191	453	957	3.45e-12	304	71	158	75	22
unique_3661	88	293	493	ENSP00000225577	155	352	526	1.25e-18	212	59	133	20	42
unique_3661	126	290	493	ENSP00000263923	1003	1159	1357	3.87e-07	169	40	113	16	33
unique_3661	15	283	493	ENSP00000430686	673	936	977	5.58e-06	293	69	171	53	55
unique_3661	102	213	493	ENSP00000351905	347	467	593	1.06e-04	124	37	72	15	23
unique_3661	138	283	493	ENSP00000342838	1134	1270	1371	4.47e-04	151	33	99	19	30
unique_3662	468	594	1213	ENSP00000346990	380	492	496	1.63e-04	128	37	75	16	10
unique_3704	400	610	630	ENSP00000225577	152	343	526	6.97e-08	215	51	137	27	33
unique_3704	440	601	630	ENSP00000342838	1118	1268	1371	7.21e-05	172	41	100	31	26
unique_3704	434	546	630	ENSP00000263923	993	1106	1357	1.97e-04	124	34	69	21	18
unique_3704	465	611	630	ENSP00000351905	400	563	593	2.97e-04	166	41	104	21	23
unique_3704	447	543	630	ENSP00000430686	794	894	977	0.002	110	27	61	22	15
unique_3726	383	454	2495	ENSP00000414544	739	818	821	0.001	80	23	49	8	3
unique_3756	130	357	526	ENSP00000248450	204	428	435	1.23e-16	233	65	155	13	75
unique_3756	140	482	526	ENSP00000248450	132	427	435	5.28e-15	348	81	210	57	75
unique_3756	382	489	526	ENSP00000248450	189	294	435	2.37e-06	111	32	71	8	75
unique_3756	253	524	526	ENSP00000248450	101	427	435	3.00e-05	344	71	184	89	75
unique_3777	134	384	603	ENSP00000225577	97	354	526	9.60e-37	265	94	150	21	42
unique_3777	122	378	603	ENSP00000430686	669	942	977	6.14e-15	281	82	168	31	43
unique_3777	134	339	603	ENSP00000357493	1945	2171	2342	1.76e-12	233	62	138	33	34
unique_3777	97	372	603	ENSP00000342838	974	1270	1371	4.06e-11	308	77	188	43	46
unique_3777	231	339	603	ENSP00000263923	1011	1122	1357	3.47e-07	115	36	70	9	18
unique_3777	244	315	603	ENSP00000351905	400	480	593	1.39e-05	84	24	45	15	12
unique_3777	449	537	603	ENSP00000475084	802	892	1549	8.18e-05	91	26	63	2	15
unique_3829	1034	1302	1476	ENSP00000225577	89	360	526	4.21e-27	283	83	175	25	18
unique_3829	1042	1288	1476	ENSP00000357493	1945	2205	2342	3.04e-18	267	74	167	26	17
unique_3829	1038	1289	1476	ENSP00000430686	678	941	977	4.88e-17	271	74	171	26	17
unique_3829	1040	1290	1476	ENSP00000342838	1015	1276	1371	3.46e-13	269	64	180	25	17
unique_3829	1144	1291	1476	ENSP00000263923	1011	1159	1357	4.69e-12	158	42	97	19	10
unique_3829	1042	1234	1476	ENSP00000351905	275	486	593	2.97e-06	230	56	119	55	13
unique_3829	1412	1474	1476	ENSP00000475084	824	885	1549	6.23e-06	63	26	36	1	4
unique_3841	18	156	168	ENSP00000475084	756	918	1549	1.10e-09	164	45	93	26	83
unique_3846	153	347	662	ENSP00000412227	47	226	574	6.68e-05	201	44	130	27	29
unique_3846	153	347	662	ENSP00000412717	47	226	574	6.68e-05	201	44	130	27	29
unique_3846	153	347	662	ENSP00000340019	47	226	574	6.68e-05	201	44	130	27	29
unique_3878	15	134	205	ENSP00000225577	164	289	526	4.28e-10	133	39	74	20	59
unique_3878	50	133	205	ENSP00000342838	1130	1219	1371	9.70e-05	91	27	56	8	41
unique_3878	50	178	205	ENSP00000263923	1011	1148	1357	1.67e-04	142	37	88	17	63
unique_3878	50	169	205	ENSP00000430686	799	942	977	0.002	146	33	85	28	59
unique_3878	63	147	205	ENSP00000351905	400	494	593	0.004	99	28	53	18	41
unique_3883	141	221	281	ENSP00000361680	661	744	811	0.004	88	30	47	11	29
unique_3883	141	221	281	ENSP00000361682	661	744	811	0.004	88	30	47	11	29
unique_3943	199	432	512	ENSP00000479496	201	434	957	2.24e-10	266	71	131	64	46
unique_3943	179	432	512	ENSP00000482760	181	434	970	2.30e-10	286	74	148	64	50
unique_3957	198	285	401	ENSP00000225577	260	352	526	4.63e-05	97	27	57	13	22
unique_3995	291	522	536	ENSP00000432202	2	217	663	1.41e-20	247	76	125	46	43
unique_4004	374	533	555	ENSP00000412227	401	552	574	2.69e-06	165	47	100	18	49
unique_4004	19	132	555	ENSP00000412227	33	149	574	4.14e-05	118	31	82	5	49
unique_4004	374	533	555	ENSP00000412717	401	552	574	2.69e-06	165	47	100	18	49
unique_4004	19	132	555	ENSP00000412717	33	149	574	4.14e-05	118	31	82	5	49
unique_4004	374	533	555	ENSP00000340019	401	552	574	2.69e-06	165	47	100	18	49
unique_4004	19	132	555	ENSP00000340019	33	149	574	4.14e-05	118	31	82	5	49
unique_4007	19	563	567	ENSP00000412227	33	552	574	9.90e-11	575	136	354	85	96
unique_4007	19	563	567	ENSP00000412717	33	552	574	9.90e-11	575	136	354	85	96
unique_4007	19	563	567	ENSP00000340019	33	552	574	9.90e-11	575	136	354	85	96
unique_4018	110	211	216	ENSP00000414544	725	819	821	4.53e-04	105	30	62	13	48
unique_4018	108	196	216	ENSP00000414544	741	819	821	0.001	89	26	53	10	48
unique_4070	228	428	683	ENSP00000311545	47	251	887	7.60e-14	221	71	114	36	64
unique_4070	152	427	683	ENSP00000311545	55	346	887	2.04e-10	307	88	173	46	64
unique_4070	319	574	683	ENSP00000311545	46	308	887	3.25e-05	282	69	168	45	64
unique_4070	408	586	683	ENSP00000311545	43	223	887	0.002	195	52	113	30	64
unique_4070	128	678	683	ENSP00000429969	49	578	972	5.97e-12	589	145	347	97	81
unique_4070	147	569	683	ENSP00000403447	569	1041	2004	1.91e-10	512	129	255	128	64
unique_4070	135	292	683	ENSP00000403447	939	1083	2004	8.77e-09	162	51	90	21	64
unique_4070	146	523	683	ENSP00000403447	136	509	2004	1.12e-08	415	101	236	78	64
unique_4070	145	519	683	ENSP00000403447	745	1079	2004	1.17e-08	381	91	238	52	64
unique_4070	149	520	683	ENSP00000403447	337	722	2004	2.09e-04	425	91	242	92	64
unique_4094	75	207	318	ENSP00000339157	76	200	444	2.50e-04	137	36	85	16	42
unique_4096	964	1097	1686	ENSP00000360170	66	205	461	0.002	141	33	100	8	15
unique_4096	1060	1213	1686	ENSP00000360170	78	240	461	0.003	165	38	114	13	15
unique_4147	80	323	455	ENSP00000217456	112	327	417	2.11e-27	246	79	135	32	54
unique_4151	1358	1735	2268	ENSP00000498132	51	399	641	7.97e-21	393	94	240	59	17
unique_4203	61	183	296	ENSP00000513002	486	641	781	3.38e-08	158	53	68	37	42
unique_4203	41	286	296	ENSP00000403447	117	440	2004	8.06e-08	328	84	158	86	86
unique_4203	39	292	296	ENSP00000403447	591	857	2004	6.45e-07	284	80	157	47	86
unique_4203	61	276	296	ENSP00000403447	868	1125	2004	2.96e-06	266	73	135	58	86
unique_4203	61	293	296	ENSP00000403447	103	369	2004	4.93e-06	278	75	147	56	86
unique_4203	39	278	296	ENSP00000403447	278	550	2004	1.57e-05	281	76	156	49	86
unique_4203	53	281	296	ENSP00000403447	669	933	2004	1.66e-04	267	72	155	40	86
unique_4203	42	234	296	ENSP00000403447	772	1007	2004	0.004	236	64	129	43	86
unique_4203	40	277	296	ENSP00000403447	440	689	2004	0.006	271	70	147	54	86
unique_4203	50	118	296	ENSP00000504641	568	646	790	1.75e-04	79	32	37	10	23
unique_4203	50	118	296	ENSP00000503538	568	646	826	1.91e-04	79	32	37	10	23
unique_4203	143	199	296	ENSP00000430686	123	194	977	2.09e-04	72	22	35	15	32
unique_4203	254	291	296	ENSP00000430686	123	163	977	0.001	41	15	23	3	32
unique_4244	379	419	653	ENSP00000286614	294	328	608	5.66e-04	41	20	15	6	6
unique_4287	310	520	540	ENSP00000225577	152	343	526	9.62e-08	218	53	132	33	39
unique_4287	344	456	540	ENSP00000263923	993	1106	1357	3.34e-05	128	33	66	29	21
unique_4287	350	447	540	ENSP00000342838	1118	1215	1371	1.53e-04	108	27	61	20	18
unique_4287	375	521	540	ENSP00000351905	400	563	593	6.67e-04	166	40	105	21	27
unique_4287	357	453	540	ENSP00000430686	794	894	977	0.001	110	26	62	22	18
unique_4325	83	124	124	ENSP00000385017	56	96	1508	0.005	42	16	25	1	34
unique_4330	340	400	600	ENSP00000351905	366	426	593	3.59e-04	70	22	30	18	10
unique_4366	789	952	974	ENSP00000225577	201	355	526	6.41e-07	171	39	109	23	17
unique_4366	781	942	974	ENSP00000342838	1122	1274	1371	2.27e-05	168	40	107	21	17
unique_4373	83	183	225	ENSP00000385766	49	155	663	7.03e-04	108	31	69	8	45
unique_4374	150	321	334	ENSP00000403447	880	1039	2004	1.67e-06	181	49	102	30	51
unique_4374	179	295	334	ENSP00000403447	749	853	2004	3.25e-05	118	39	65	14	51
unique_4374	181	255	334	ENSP00000403447	497	564	2004	0.003	76	26	41	9	51
unique_4428	489	612	706	ENSP00000225577	167	287	526	4.13e-04	129	32	84	13	18
unique_4428	536	686	706	ENSP00000263923	1026	1166	1357	0.001	156	32	104	20	21
unique_4428	432	678	706	ENSP00000342838	1044	1276	1371	0.009	280	65	135	80	35
unique_4437	2454	2639	3001	ENSP00000311545	20	204	887	2.05e-19	200	64	107	29	6
unique_4437	2489	2638	3001	ENSP00000311545	153	300	887	5.23e-14	164	53	81	30	6
unique_4437	2457	2703	3001	ENSP00000429969	35	291	972	1.04e-09	278	77	149	52	8
unique_4437	2469	2639	3001	ENSP00000429969	283	434	972	1.69e-08	177	51	95	31	8
unique_4437	2489	2640	3001	ENSP00000403447	571	723	2004	2.27e-09	163	48	94	21	7
unique_4437	2489	2640	3001	ENSP00000403447	414	583	2004	7.80e-08	186	54	82	50	7
unique_4437	2467	2640	3001	ENSP00000403447	932	1081	2004	2.52e-06	181	53	90	38	7
unique_4437	2454	2650	3001	ENSP00000403447	267	484	2004	3.68e-06	233	60	122	51	7
unique_4437	2492	2640	3001	ENSP00000403447	179	349	2004	9.34e-05	177	51	92	34	7
unique_4456	135	266	562	ENSP00000403447	1660	1791	2004	3.25e-05	132	45	87	0	37
unique_4456	169	342	562	ENSP00000403447	1580	1761	2004	0.004	191	60	105	26	37
unique_4465	120	230	3905	ENSP00000458322	111	221	571	0.002	111	23	88	0	3
unique_4468	18	554	574	ENSP00000412227	21	555	574	0.0	537	296	239	2	94
unique_4468	18	554	574	ENSP00000412717	21	555	574	0.0	537	296	239	2	94
unique_4468	18	554	574	ENSP00000340019	21	555	574	0.0	537	296	239	2	94
unique_4478	213	384	563	ENSP00000225577	91	263	526	2.32e-21	182	60	103	19	31
unique_4478	212	535	563	ENSP00000430686	675	960	977	9.18e-06	343	72	195	76	58
unique_4514	470	720	2227	ENSP00000225577	97	352	526	1.50e-28	270	85	152	33	11
unique_4514	470	674	2227	ENSP00000357493	1945	2168	2342	1.15e-09	229	71	129	29	9
unique_4514	470	674	2227	ENSP00000430686	682	903	977	4.17e-09	229	58	140	31	9
unique_4514	567	689	2227	ENSP00000263923	1011	1139	1357	3.23e-07	133	38	81	14	6
unique_4514	2101	2217	2227	ENSP00000475084	822	937	1549	5.86e-04	123	35	75	13	5
unique_4570	925	1028	2564	ENSP00000414544	738	820	821	6.87e-05	106	33	48	25	4
unique_4570	964	1028	2564	ENSP00000414544	737	802	821	8.35e-05	69	29	33	7	4
unique_4570	975	1030	2564	ENSP00000414544	729	786	821	2.51e-04	60	26	28	6	4
unique_4587	175	233	420	ENSP00000349015	284	341	1004	0.006	59	23	35	1	14
unique_4597	111	334	359	ENSP00000225577	96	316	526	6.53e-24	229	67	149	13	62
unique_4597	109	316	359	ENSP00000430686	679	911	977	2.34e-15	245	65	131	49	58
unique_4597	77	300	359	ENSP00000351905	244	483	593	6.34e-15	249	67	148	34	62
unique_4597	112	300	359	ENSP00000342838	1017	1218	1371	6.90e-13	209	53	129	27	53
unique_4597	212	341	359	ENSP00000263923	1011	1137	1357	1.08e-10	136	44	77	15	36
unique_4597	108	331	359	ENSP00000357493	1941	2177	2342	1.78e-09	253	69	139	45	62
unique_4622	64	96	129	ENSP00000320058	273	301	317	0.007	33	17	12	4	26
unique_4643	80	656	666	ENSP00000412227	13	555	574	1.96e-119	578	204	338	36	87
unique_4643	80	656	666	ENSP00000412717	13	555	574	1.96e-119	578	204	338	36	87
unique_4643	80	656	666	ENSP00000340019	13	555	574	1.96e-119	578	204	338	36	87
unique_4649	992	1222	1446	ENSP00000354995	99	260	679	4.79e-06	231	58	104	69	21
unique_4649	637	702	1446	ENSP00000354995	199	262	679	0.003	66	22	42	2	21
unique_4649	557	714	1446	ENSP00000498246	101	246	656	0.003	168	41	95	32	11
unique_4649	557	714	1446	ENSP00000237612	101	246	656	0.003	168	41	95	32	11
unique_4722	451	778	949	ENSP00000225577	84	419	526	1.50e-108	336	164	164	8	35
unique_4722	453	698	949	ENSP00000430686	671	934	977	3.50e-15	273	67	170	36	26
unique_4722	555	656	949	ENSP00000263923	1003	1106	1357	3.15e-08	107	32	67	8	11
unique_4722	456	651	949	ENSP00000357493	1937	2150	2342	4.04e-08	219	54	137	28	21
unique_4722	434	698	949	ENSP00000342838	987	1268	1371	7.50e-07	288	65	194	29	28
unique_4722	447	649	949	ENSP00000351905	260	482	593	1.20e-06	234	55	137	42	21
unique_4775	1426	1548	2791	ENSP00000458322	43	177	571	8.23e-06	135	35	88	12	4
unique_4786	58	206	211	ENSP00000414544	699	819	821	7.00e-04	152	36	82	34	71
unique_4805	1176	1251	2155	ENSP00000458322	22	105	571	0.003	85	25	50	10	4
unique_4805	1189	1262	2155	ENSP00000458322	26	100	571	0.008	77	22	50	5	4
unique_4809	283	395	493	ENSP00000225577	197	307	526	2.80e-12	114	36	74	4	23
unique_4809	284	370	493	ENSP00000263923	1008	1095	1357	1.48e-07	90	26	59	5	18
unique_4809	229	374	493	ENSP00000430686	724	884	977	1.60e-04	168	39	100	29	30
unique_4811	199	498	511	ENSP00000225577	91	395	526	7.92e-74	305	123	177	5	59
unique_4811	194	439	511	ENSP00000430686	671	934	977	3.57e-19	275	70	165	40	48
unique_4811	205	439	511	ENSP00000357493	1945	2199	2342	1.29e-17	262	68	160	34	46
unique_4811	305	397	511	ENSP00000263923	1008	1106	1357	6.27e-11	99	30	63	6	18
unique_4811	205	395	511	ENSP00000342838	1017	1224	1371	1.21e-10	208	50	141	17	37
unique_4811	205	390	511	ENSP00000351905	275	482	593	9.18e-07	216	54	124	38	36
unique_4834	52	167	260	ENSP00000432876	45	161	248	5.26e-04	120	29	84	7	45
unique_4834	52	167	260	ENSP00000434392	45	161	193	5.79e-04	120	29	84	7	45
unique_4834	163	207	260	ENSP00000366115	87	135	248	0.007	49	14	31	4	17
unique_4862	969	1049	4666	ENSP00000248450	356	429	435	2.37e-04	81	24	50	7	2
unique_4862	991	1049	4666	ENSP00000248450	147	203	435	0.002	59	18	39	2	2
unique_4862	971	1049	4666	ENSP00000248450	84	163	435	0.007	80	19	60	1	2
unique_4866	46	140	286	ENSP00000377997	456	546	800	1.71e-04	97	28	61	8	33
unique_4954	18	190	221	ENSP00000475168	20	193	197	1.66e-60	178	87	82	9	78
unique_4960	587	630	1909	ENSP00000225577	199	242	526	3.39e-07	44	19	25	0	5
unique_4960	713	765	1909	ENSP00000225577	256	307	526	0.006	53	16	36	1	5
unique_4960	480	629	1909	ENSP00000342838	1036	1170	1371	6.11e-05	157	44	84	29	8
unique_4960	539	629	1909	ENSP00000430686	746	839	977	2.11e-04	94	26	65	3	5
unique_4960	556	633	1909	ENSP00000263923	976	1055	1357	5.46e-04	80	21	57	2	4
unique_4960	576	631	1909	ENSP00000351905	368	429	593	0.002	62	21	35	6	3
unique_4973	12	109	238	ENSP00000414544	711	808	821	0.006	105	33	58	14	41
unique_4991	212	414	552	ENSP00000225577	151	372	526	2.56e-13	237	67	121	49	37
unique_4991	273	358	552	ENSP00000351905	400	490	593	5.15e-05	94	27	56	11	16
unique_5025	295	715	1029	ENSP00000270349	98	499	621	7.42e-11	425	88	310	27	41
unique_5025	295	751	1029	ENSP00000496238	82	515	600	8.35e-10	468	88	335	45	44
unique_5025	295	751	1029	ENSP00000493591	82	515	600	8.35e-10	468	88	335	45	44
unique_5025	295	751	1029	ENSP00000494136	82	515	600	8.35e-10	468	88	335	45	44
unique_5025	295	751	1029	ENSP00000496302	82	515	600	8.35e-10	468	88	335	45	44
unique_5025	295	751	1029	ENSP00000496064	82	515	600	8.35e-10	468	88	335	45	44
unique_5025	295	751	1029	ENSP00000287766	82	515	600	8.35e-10	468	88	335	45	44
unique_5042	140	219	359	ENSP00000300289	378	457	506	9.06e-05	80	18	62	0	37
unique_5042	160	272	359	ENSP00000300289	49	158	506	9.30e-05	118	30	75	13	37
unique_5044	964	1091	2594	ENSP00000458322	29	154	571	1.61e-05	128	30	96	2	5
unique_5044	954	1074	2594	ENSP00000458322	63	207	571	5.23e-04	145	32	89	24	5
unique_5053	298	482	2666	ENSP00000458322	15	204	571	1.03e-04	196	45	134	17	7
unique_5057	168	221	229	ENSP00000435933	51	104	142	1.93e-09	54	24	30	0	24
unique_5058	219	468	681	ENSP00000225577	97	353	526	9.10e-31	267	79	161	27	37
unique_5058	166	455	681	ENSP00000357493	1909	2199	2342	1.49e-16	306	81	194	31	43
unique_5058	219	462	681	ENSP00000430686	682	941	977	9.05e-13	267	73	164	30	36
unique_5058	219	462	681	ENSP00000342838	1017	1275	1371	5.24e-11	265	68	170	27	36
unique_5058	316	464	681	ENSP00000263923	1011	1159	1357	9.81e-07	155	40	103	12	22
unique_5058	556	655	681	ENSP00000475084	824	929	1549	4.53e-06	106	24	76	6	15
unique_5058	217	400	681	ENSP00000351905	273	480	593	4.04e-05	216	53	123	40	27
unique_5063	125	161	384	ENSP00000357493	1731	1767	2342	0.008	37	15	22	0	10
unique_5070	199	254	1316	ENSP00000264832	66	123	533	0.005	60	24	30	6	4
unique_5079	156	248	652	ENSP00000412227	47	143	574	2.06e-08	97	30	63	4	14
unique_5079	156	248	652	ENSP00000412717	47	143	574	2.06e-08	97	30	63	4	14
unique_5079	156	248	652	ENSP00000340019	47	143	574	2.06e-08	97	30	63	4	14
unique_5086	237	428	608	ENSP00000311545	77	279	887	7.95e-07	223	64	108	51	32
unique_5086	262	462	608	ENSP00000403447	951	1135	2004	3.64e-06	203	54	129	20	39
unique_5086	228	424	608	ENSP00000403447	842	1051	2004	0.001	238	56	113	69	39
unique_5086	298	421	608	ENSP00000429969	63	171	972	9.55e-05	127	36	70	21	20
unique_5105	425	522	957	ENSP00000497766	386	467	473	8.90e-04	98	26	56	16	10
unique_5125	755	964	1014	ENSP00000482760	245	452	970	7.52e-05	239	58	121	60	21
unique_5125	755	964	1014	ENSP00000479496	245	452	957	8.03e-05	239	58	121	60	21
unique_5147	1170	1344	1355	ENSP00000477686	19	193	221	1.71e-23	176	56	118	2	13
unique_5151	276	363	1151	ENSP00000349015	268	350	1004	0.008	88	27	56	5	8
unique_5172	1171	1427	2811	ENSP00000225577	96	360	526	2.76e-34	268	85	169	14	9
unique_5172	1264	1417	2811	ENSP00000263923	1000	1159	1357	2.83e-11	161	45	108	8	5
unique_5172	1158	1408	2811	ENSP00000430686	668	934	977	4.10e-10	284	70	164	50	9
unique_5172	1172	1408	2811	ENSP00000342838	1017	1268	1371	8.76e-09	259	59	171	29	8
unique_5172	1171	1414	2811	ENSP00000357493	1944	2205	2342	8.60e-08	278	68	160	50	9
unique_5172	1222	1409	2811	ENSP00000351905	324	554	593	0.006	235	53	131	51	7
unique_5210	3	225	350	ENSP00000225577	91	318	526	4.99e-29	231	73	147	11	64
unique_5210	7	197	350	ENSP00000430686	680	884	977	4.92e-12	210	60	126	24	55
unique_5210	8	297	350	ENSP00000351905	274	571	593	2.23e-11	319	86	183	50	83
unique_5210	8	216	350	ENSP00000357493	1944	2169	2342	3.56e-10	237	63	135	39	60
unique_5210	107	205	350	ENSP00000263923	1010	1108	1357	4.36e-07	107	30	61	16	28
unique_5210	6	196	350	ENSP00000342838	1014	1217	1371	3.59e-06	217	56	122	39	55
unique_5227	997	1256	1364	ENSP00000479496	197	453	957	2.85e-11	280	70	167	43	19
unique_5227	997	1256	1364	ENSP00000482760	197	453	970	3.02e-11	280	70	167	43	19
unique_5265	96	165	214	ENSP00000300289	35	106	506	0.001	72	17	53	2	33
unique_5266	1637	1701	2130	ENSP00000225577	201	265	526	4.44e-10	65	30	35	0	3
unique_5266	1612	1677	2130	ENSP00000263923	977	1051	1357	8.63e-08	75	27	39	9	8
unique_5266	1977	2077	2130	ENSP00000263923	1081	1177	1357	0.005	104	29	65	10	8
unique_5266	1634	1701	2130	ENSP00000342838	1127	1196	1371	4.83e-05	72	21	45	6	3
unique_5266	1641	1677	2130	ENSP00000430686	803	839	977	1.77e-04	37	15	22	0	2
unique_5266	1651	1701	2130	ENSP00000351905	401	455	593	3.44e-04	55	24	27	4	2
unique_5266	1644	1701	2130	ENSP00000357493	2063	2127	2342	7.49e-04	67	23	33	11	3
unique_5284	108	185	210	ENSP00000225577	83	156	526	0.007	78	26	48	4	37
unique_5285	122	397	811	ENSP00000498246	43	309	656	1.78e-52	277	105	161	11	66
unique_5285	484	740	811	ENSP00000498246	306	578	656	3.13e-12	277	61	192	24	66
unique_5285	122	397	811	ENSP00000237612	43	309	656	1.78e-52	277	105	161	11	66
unique_5285	484	740	811	ENSP00000237612	306	578	656	3.13e-12	277	61	192	24	66
unique_5285	53	423	811	ENSP00000354995	36	361	679	1.00e-46	372	119	206	47	77
unique_5285	498	748	811	ENSP00000354995	364	614	679	1.76e-10	259	64	179	16	77
unique_5305	141	368	547	ENSP00000225577	88	288	526	4.98e-13	235	55	139	41	42
unique_5305	241	369	547	ENSP00000263923	999	1101	1357	1.81e-10	133	38	61	34	24
unique_5305	113	372	547	ENSP00000342838	971	1223	1371	1.96e-10	291	74	148	69	48
unique_5305	142	369	547	ENSP00000357493	1937	2151	2342	4.37e-10	250	64	129	57	42
unique_5305	77	369	547	ENSP00000430686	626	886	977	2.39e-07	313	71	170	72	54
unique_5305	247	366	547	ENSP00000351905	372	482	593	3.86e-05	134	36	61	37	22
unique_5308	290	466	555	ENSP00000248450	108	281	435	2.70e-07	187	43	121	23	83
unique_5308	450	520	555	ENSP00000248450	96	169	435	3.11e-05	75	28	42	5	83
unique_5308	12	173	555	ENSP00000248450	89	239	435	0.001	164	40	109	15	83
unique_5308	225	415	555	ENSP00000248450	125	303	435	0.005	198	44	128	26	83
unique_5312	8	273	289	ENSP00000484113	4	270	273	2.19e-95	268	137	128	3	92
unique_5312	8	273	289	ENSP00000425035	4	270	273	2.19e-95	268	137	128	3	92
unique_5312	8	273	289	ENSP00000393320	4	270	273	2.19e-95	268	137	128	3	92
unique_5318	133	282	332	ENSP00000340949	3	124	398	0.008	150	36	86	28	45
unique_5318	133	282	332	ENSP00000320625	10	131	414	0.008	150	36	86	28	45
unique_5364	1	52	112	ENSP00000429036	26	81	449	0.005	56	15	37	4	46
unique_5364	1	52	112	ENSP00000355747	26	81	449	0.005	56	15	37	4	46
unique_5379	541	645	2074	ENSP00000414544	712	820	821	1.90e-05	110	40	64	6	6
unique_5379	513	629	2074	ENSP00000414544	703	819	821	0.004	122	42	70	10	6
unique_5379	490	547	2074	ENSP00000286614	292	341	608	1.97e-04	58	18	32	8	7
unique_5379	580	645	2074	ENSP00000286614	292	341	608	0.005	66	21	29	16	7
unique_5379	475	524	2074	ENSP00000286614	292	341	608	0.007	50	15	35	0	7
unique_5379	866	994	2074	ENSP00000349015	235	356	1004	0.005	137	44	70	23	6
unique_5395	75	319	368	ENSP00000385766	173	428	663	9.33e-12	258	77	166	15	67
unique_5395	123	295	368	ENSP00000385766	53	234	663	1.69e-08	186	57	112	17	67
unique_5395	76	313	368	ENSP00000385766	316	573	663	2.81e-08	259	78	159	22	67
unique_5395	230	317	368	ENSP00000385766	49	140	663	0.004	92	27	61	4	67
unique_5395	76	291	368	ENSP00000361680	494	746	811	2.69e-08	256	72	141	43	59
unique_5395	76	291	368	ENSP00000361682	494	746	811	2.69e-08	256	72	141	43	59
unique_5395	142	317	368	ENSP00000246529	60	255	629	1.68e-07	196	56	120	20	48
unique_5395	144	327	368	ENSP00000406367	87	260	1339	8.63e-05	193	51	114	28	50
unique_5395	77	266	368	ENSP00000377997	313	516	800	9.78e-05	205	58	131	16	52
unique_5395	146	240	368	ENSP00000434849	55	156	514	0.002	102	31	64	7	45
unique_5395	196	311	368	ENSP00000434849	42	132	514	0.003	116	32	59	25	45
unique_5398	3713	3796	4195	ENSP00000414544	729	811	821	8.60e-04	85	26	56	3	2
unique_5401	46	265	392	ENSP00000225577	91	307	526	8.92e-25	234	69	134	31	56
unique_5401	33	265	392	ENSP00000430686	656	905	977	1.40e-10	263	69	151	43	59
unique_5401	123	253	392	ENSP00000263923	985	1108	1357	1.14e-09	135	41	79	15	33
unique_5401	51	260	392	ENSP00000357493	1944	2165	2342	1.64e-09	237	56	139	42	54
unique_5401	50	244	392	ENSP00000342838	1015	1217	1371	2.00e-07	218	59	121	38	50
unique_5401	44	244	392	ENSP00000351905	267	482	593	3.25e-04	238	56	123	59	51
unique_5410	217	296	616	ENSP00000491063	137	221	509	0.009	85	22	58	5	13
unique_5412	740	958	4624	ENSP00000349015	243	469	1004	0.001	231	54	161	16	5
unique_5413	346	610	639	ENSP00000225577	84	370	526	6.60e-09	299	71	182	46	41
unique_5417	189	481	665	ENSP00000225577	98	353	526	6.45e-24	309	87	153	69	44
unique_5417	179	332	665	ENSP00000430686	673	838	977	1.03e-08	169	49	102	18	23
unique_5417	189	419	665	ENSP00000357493	1946	2156	2342	3.48e-08	248	66	128	54	35
unique_5417	189	468	665	ENSP00000342838	1018	1268	1371	1.27e-07	292	67	172	53	42
unique_5460	521	767	797	ENSP00000354995	96	305	679	1.05e-06	250	61	146	43	31
unique_5460	526	705	797	ENSP00000498246	64	231	656	1.51e-06	182	50	116	16	23
unique_5460	526	705	797	ENSP00000237612	64	231	656	1.51e-06	182	50	116	16	23
unique_5466	703	794	810	ENSP00000414544	719	820	821	4.33e-04	102	37	55	10	12
unique_5466	719	798	810	ENSP00000414544	729	806	821	0.002	86	34	38	14	12
unique_5482	190	707	1036	ENSP00000270349	30	503	621	1.49e-58	530	161	301	68	50
unique_5482	220	707	1036	ENSP00000496238	47	479	600	8.98e-56	496	148	277	71	47
unique_5482	220	707	1036	ENSP00000493591	47	479	600	8.98e-56	496	148	277	71	47
unique_5482	220	707	1036	ENSP00000494136	47	479	600	8.98e-56	496	148	277	71	47
unique_5482	220	707	1036	ENSP00000496302	47	479	600	8.98e-56	496	148	277	71	47
unique_5482	220	707	1036	ENSP00000496064	47	479	600	8.98e-56	496	148	277	71	47
unique_5482	220	707	1036	ENSP00000287766	47	479	600	8.98e-56	496	148	277	71	47
unique_5518	1376	1582	4500	ENSP00000225577	91	297	526	9.67e-22	212	67	135	10	5
unique_5518	1443	1582	4500	ENSP00000342838	1081	1229	1371	4.19e-10	149	40	100	9	3
unique_5518	1444	1571	4500	ENSP00000351905	341	482	593	4.97e-09	147	44	79	24	3
unique_5518	1483	1587	4500	ENSP00000263923	1008	1115	1357	1.49e-08	108	31	74	3	2
unique_5518	1399	1574	4500	ENSP00000430686	709	886	977	1.12e-07	189	47	118	24	4
unique_5518	1451	1592	4500	ENSP00000357493	2018	2170	2342	3.54e-07	153	39	103	11	3
unique_5519	132	189	220	ENSP00000435933	59	116	142	3.49e-11	58	21	37	0	26
unique_5521	239	484	710	ENSP00000225577	91	338	526	6.00e-34	255	79	160	16	35
unique_5521	144	450	710	ENSP00000357493	1880	2171	2342	4.97e-13	328	76	195	57	43
unique_5521	200	451	710	ENSP00000430686	631	907	977	1.14e-08	281	74	174	33	35
unique_5521	245	426	710	ENSP00000351905	275	480	593	9.11e-08	210	51	127	32	26
unique_5521	240	481	710	ENSP00000342838	1012	1268	1371	1.73e-07	264	63	172	29	34
unique_5521	342	435	710	ENSP00000263923	1011	1106	1357	4.79e-05	99	29	62	8	13
unique_5538	2109	2401	2461	ENSP00000225577	119	339	526	2.94e-32	297	90	127	80	12
unique_5538	2141	2215	2461	ENSP00000430686	734	824	977	3.04e-05	92	29	45	18	3
unique_5538	2096	2219	2461	ENSP00000351905	285	416	593	5.78e-04	139	37	80	22	5
unique_5538	2105	2218	2461	ENSP00000342838	1037	1158	1371	0.001	124	31	81	12	5
unique_5544	72	242	1255	ENSP00000248450	108	255	435	6.41e-04	171	42	106	23	14
unique_5551	1673	1961	3956	ENSP00000225577	143	353	526	7.01e-12	300	71	129	100	7
unique_5551	1790	1957	3956	ENSP00000263923	1025	1159	1357	3.42e-04	174	42	87	45	4
unique_5551	1790	1951	3956	ENSP00000351905	401	556	593	6.49e-04	181	49	88	44	4
unique_5551	1769	1842	3956	ENSP00000342838	1128	1200	1371	0.004	81	25	41	15	2
unique_5554	197	280	460	ENSP00000248450	338	421	435	4.84e-04	88	29	51	8	18
unique_5559	128	276	774	ENSP00000225577	93	245	526	9.93e-24	153	54	95	4	40
unique_5559	377	537	774	ENSP00000225577	248	408	526	1.39e-12	177	50	95	32	40
unique_5559	127	272	774	ENSP00000342838	1012	1170	1371	2.62e-05	163	37	105	21	19
unique_5559	131	289	774	ENSP00000430686	681	855	977	1.79e-04	177	39	118	20	21
unique_5569	88	360	1598	ENSP00000225577	84	338	526	8.58e-24	283	82	163	38	17
unique_5569	101	359	1598	ENSP00000357493	1945	2201	2342	2.18e-12	278	76	162	40	16
unique_5569	81	365	1598	ENSP00000342838	995	1276	1371	1.60e-08	309	75	183	51	18
unique_5569	101	364	1598	ENSP00000430686	682	941	977	1.62e-07	274	70	180	24	17
unique_5569	223	359	1598	ENSP00000263923	1022	1152	1357	2.02e-06	142	35	91	16	9
unique_5569	68	307	1598	ENSP00000351905	252	482	593	2.06e-06	261	69	141	51	15
unique_5589	243	331	903	ENSP00000414544	725	820	821	0.001	99	41	45	13	13
unique_5589	215	315	903	ENSP00000414544	717	820	821	0.001	115	43	47	25	13
unique_5589	215	335	903	ENSP00000349015	219	348	1004	0.001	136	46	69	21	13
unique_5624	124	209	311	ENSP00000300289	27	110	506	2.65e-16	86	35	49	2	31
unique_5624	148	219	311	ENSP00000300289	398	473	506	1.68e-13	77	31	40	6	31
unique_5675	2243	2486	2486	ENSP00000430686	718	966	977	1.63e-20	257	81	155	21	10
unique_5675	2311	2466	2486	ENSP00000342838	1123	1280	1371	1.47e-15	165	51	98	16	6
unique_5675	2307	2485	2486	ENSP00000263923	1000	1178	1357	3.40e-15	186	62	110	14	9
unique_5675	2247	2296	2486	ENSP00000263923	885	934	1357	0.003	50	17	33	0	9
unique_5675	2247	2481	2486	ENSP00000357493	1991	2226	2342	1.60e-14	249	70	152	27	9
unique_5675	2243	2412	2486	ENSP00000225577	139	295	526	4.42e-11	171	48	108	15	7
unique_5675	2319	2402	2486	ENSP00000351905	379	481	593	3.42e-07	103	37	47	19	3
unique_5709	206	446	1162	ENSP00000498246	61	300	656	1.45e-50	242	98	141	3	40
unique_5709	894	1114	1162	ENSP00000498246	386	594	656	3.06e-15	226	63	141	22	40
unique_5709	206	446	1162	ENSP00000237612	61	300	656	1.45e-50	242	98	141	3	40
unique_5709	894	1114	1162	ENSP00000237612	386	594	656	3.06e-15	226	63	141	22	40
unique_5709	206	453	1162	ENSP00000354995	98	339	679	2.12e-48	250	98	142	10	41
unique_5709	929	1159	1162	ENSP00000354995	449	675	679	1.75e-16	233	61	164	8	41
unique_5710	9	221	332	ENSP00000225577	91	296	526	4.28e-16	219	60	140	19	64
unique_5710	15	246	332	ENSP00000430686	682	924	977	2.93e-11	261	66	148	47	70
unique_5710	117	214	332	ENSP00000263923	1006	1101	1357	1.01e-07	104	32	58	14	30
unique_5710	15	214	332	ENSP00000357493	1945	2151	2342	3.46e-07	218	58	131	29	60
unique_5710	135	211	332	ENSP00000351905	400	482	593	8.34e-04	86	26	48	12	23
unique_5721	249	341	1115	ENSP00000374372	1913	2016	2329	0.003	106	29	62	15	8
unique_5726	1260	1365	1970	ENSP00000346990	306	398	496	1.00e-06	108	33	58	17	11
unique_5726	1350	1437	1970	ENSP00000346990	309	398	496	3.39e-06	90	28	60	2	11
unique_5726	1349	1446	1970	ENSP00000346990	305	389	496	9.07e-06	100	33	50	17	11
unique_5726	1331	1425	1970	ENSP00000346990	305	398	496	1.54e-05	97	30	62	5	11
unique_5726	1292	1383	1970	ENSP00000346990	311	398	496	1.61e-05	92	27	61	4	11
unique_5726	1285	1371	1970	ENSP00000346990	310	398	496	4.64e-05	89	27	60	2	11
unique_5726	1307	1407	1970	ENSP00000346990	305	398	496	2.63e-04	101	28	66	7	11
unique_5726	1399	1469	1970	ENSP00000346990	307	374	496	0.001	71	24	44	3	11
unique_5726	1304	1395	1970	ENSP00000346990	311	398	496	0.004	92	25	63	4	11
unique_5726	953	1008	1970	ENSP00000286614	293	342	608	0.003	57	22	27	8	3
unique_5728	826	1170	2278	ENSP00000482760	161	488	970	9.14e-12	382	92	199	91	15
unique_5728	826	1170	2278	ENSP00000479496	161	488	957	1.19e-11	382	92	199	91	15
unique_5728	2112	2158	2278	ENSP00000286614	292	338	608	0.003	47	18	29	0	2
unique_5737	716	885	5010	ENSP00000458322	69	222	571	0.004	172	36	116	20	3
unique_5740	483	638	1304	ENSP00000225577	97	243	526	8.34e-13	158	43	102	13	18
unique_5740	978	1058	1304	ENSP00000225577	210	289	526	1.39e-05	82	24	55	3	18
unique_5740	479	647	1304	ENSP00000430686	678	850	977	1.81e-08	184	37	121	26	13
unique_5740	471	636	1304	ENSP00000342838	1005	1170	1371	3.85e-07	177	40	115	22	20
unique_5740	1028	1116	1304	ENSP00000342838	1190	1270	1371	0.004	91	27	52	12	20
unique_5740	585	636	1304	ENSP00000263923	1000	1051	1357	4.27e-06	52	18	34	0	4
unique_5740	479	635	1304	ENSP00000351905	271	426	593	6.53e-04	168	38	107	23	12
unique_5746	1697	1842	2788	ENSP00000458322	86	224	571	0.004	154	38	93	23	5
unique_5777	7	105	105	ENSP00000300289	31	128	506	2.67e-10	102	28	67	7	100
unique_5777	1	76	105	ENSP00000300289	377	452	506	6.78e-07	80	27	45	8	100
unique_5782	8	97	154	ENSP00000414544	729	820	821	1.85e-04	97	27	58	12	58
unique_5801	3	249	294	ENSP00000225577	91	335	526	8.31e-29	251	65	176	10	84
unique_5801	8	256	294	ENSP00000430686	681	941	977	2.45e-15	266	62	182	22	85
unique_5801	6	258	294	ENSP00000342838	1014	1277	1371	2.72e-14	270	69	178	23	86
unique_5801	8	255	294	ENSP00000357493	1944	2205	2342	3.13e-14	268	66	176	26	84
unique_5801	114	257	294	ENSP00000263923	1011	1158	1357	8.83e-13	148	39	105	4	49
unique_5801	8	271	294	ENSP00000351905	274	575	593	1.21e-06	313	62	191	60	90
unique_5872	567	683	915	ENSP00000225577	201	308	526	1.80e-14	118	40	67	11	13
unique_5872	570	680	915	ENSP00000357493	2059	2168	2342	2.97e-08	115	38	68	9	12
unique_5872	506	773	915	ENSP00000351905	317	567	593	3.73e-07	296	66	157	73	29
unique_5872	565	668	915	ENSP00000263923	1009	1106	1357	8.34e-07	107	34	61	12	11
unique_5872	549	661	915	ENSP00000342838	1112	1217	1371	3.41e-06	115	31	73	11	12
unique_5872	564	682	915	ENSP00000430686	796	905	977	0.002	120	30	79	11	13
unique_5880	166	303	321	ENSP00000403447	915	1037	2004	1.02e-06	139	44	78	17	50
unique_5880	149	277	321	ENSP00000403447	205	321	2004	8.80e-04	131	39	76	16	50
unique_5880	159	281	321	ENSP00000403447	745	855	2004	0.006	124	34	76	14	50
unique_5880	142	257	321	ENSP00000403447	1011	1120	2004	0.007	120	37	69	14	50
unique_5880	167	308	321	ENSP00000429969	71	208	972	0.005	146	42	92	12	44
unique_5908	12	311	332	ENSP00000225577	89	384	526	1.53e-65	304	115	177	12	90
unique_5908	7	240	332	ENSP00000357493	1932	2176	2342	4.73e-17	258	70	151	37	70
unique_5908	14	235	332	ENSP00000430686	676	906	977	9.70e-17	242	65	146	31	67
unique_5908	20	213	332	ENSP00000342838	1017	1217	1371	8.21e-13	212	56	127	29	58
unique_5908	128	220	332	ENSP00000263923	1008	1106	1357	7.30e-09	99	29	64	6	63
unique_5908	11	127	332	ENSP00000263923	831	945	1357	1.77e-04	125	36	71	18	63
unique_5908	144	213	332	ENSP00000351905	400	482	593	9.77e-06	83	25	45	13	21
unique_5927	319	501	572	ENSP00000225577	123	298	526	1.21e-08	190	49	120	21	32
unique_5927	402	487	572	ENSP00000351905	379	480	593	0.003	103	22	63	18	15
unique_5930	3554	3697	5223	ENSP00000458322	27	179	571	0.009	153	37	107	9	3
unique_5957	70	288	1361	ENSP00000432202	1	200	663	5.92e-37	220	78	121	21	16
unique_5961	1090	1170	1580	ENSP00000248450	333	404	435	4.15e-04	81	21	51	9	5
unique_5995	3600	3747	4150	ENSP00000458322	22	155	571	3.68e-07	148	38	96	14	4
unique_5995	3585	3760	4150	ENSP00000458322	29	229	571	0.006	206	52	119	35	4
unique_5996	55	163	169	ENSP00000475084	813	928	1549	1.56e-05	118	29	78	11	64
unique_5996	66	163	169	ENSP00000475084	775	884	1549	8.13e-04	110	24	74	12	64
unique_6015	266	450	688	ENSP00000225577	118	265	526	6.70e-21	186	56	91	39	43
unique_6015	543	655	688	ENSP00000225577	269	374	526	6.40e-11	115	36	68	11	43
unique_6015	350	397	688	ENSP00000263923	1008	1055	1357	5.41e-05	48	18	30	0	7
unique_6015	350	396	688	ENSP00000430686	796	842	977	0.002	47	16	31	0	7
unique_6015	366	396	688	ENSP00000351905	400	430	593	0.002	31	15	16	0	5
unique_6015	275	395	688	ENSP00000342838	1041	1172	1371	0.003	132	32	89	11	18
unique_6047	134	316	387	ENSP00000225577	123	298	526	1.05e-08	190	47	122	21	47
unique_6047	217	278	387	ENSP00000351905	379	457	593	0.008	79	19	43	17	16
unique_6056	23	173	782	ENSP00000430686	670	826	977	0.001	170	42	96	32	19
unique_6056	84	172	782	ENSP00000351905	326	419	593	0.002	102	30	51	21	11
unique_6109	580	685	774	ENSP00000225577	191	289	526	1.08e-05	108	29	68	11	14
unique_6117	368	455	530	ENSP00000225577	209	293	526	3.05e-04	91	25	57	9	17
unique_6146	470	583	2550	ENSP00000414544	697	810	821	3.55e-04	121	29	78	14	4
unique_6146	504	579	2550	ENSP00000349015	245	314	1004	0.002	76	30	40	6	3
unique_6148	1533	1633	1882	ENSP00000354995	92	178	679	0.006	104	27	57	20	5
unique_6151	280	537	708	ENSP00000225577	96	366	526	1.24e-34	279	86	164	29	36
unique_6151	280	524	708	ENSP00000430686	681	941	977	1.06e-15	268	78	160	30	35
unique_6151	281	486	708	ENSP00000357493	1945	2171	2342	1.39e-14	228	60	145	23	29
unique_6151	281	519	708	ENSP00000342838	1017	1270	1371	2.74e-13	260	70	163	27	34
unique_6151	258	462	708	ENSP00000351905	251	480	593	2.13e-07	235	55	145	35	29
unique_6151	378	526	708	ENSP00000263923	1011	1159	1357	6.81e-07	155	42	101	12	21
unique_6151	560	674	708	ENSP00000475084	739	884	1549	5.32e-05	149	40	72	37	16
unique_6167	15	92	1122	ENSP00000400304	93	157	376	0.005	78	23	42	13	7
unique_6189	286	419	795	ENSP00000429036	182	302	449	3.86e-07	134	33	88	13	26
unique_6189	711	780	795	ENSP00000429036	362	428	449	0.005	76	30	31	15	26
unique_6189	286	419	795	ENSP00000355747	182	302	449	3.86e-07	134	33	88	13	26
unique_6189	711	780	795	ENSP00000355747	362	428	449	0.005	76	30	31	15	26
unique_6213	327	368	509	ENSP00000225577	196	237	526	0.001	42	15	27	0	8
unique_6221	679	748	1381	ENSP00000369001	609	676	805	0.005	70	24	44	2	5
unique_6246	153	318	382	ENSP00000311545	41	214	887	0.009	184	48	108	28	43
unique_6246	136	220	382	ENSP00000403447	303	386	2004	0.010	91	33	45	13	22
unique_6296	232	335	2613	ENSP00000414544	718	820	821	2.54e-11	112	53	42	17	5
unique_6296	255	362	2613	ENSP00000414544	710	817	821	4.41e-11	114	48	54	12	5
unique_6296	180	306	2613	ENSP00000286614	203	340	608	0.006	139	37	89	13	5
unique_6301	311	463	489	ENSP00000225577	197	355	526	4.29e-09	174	48	90	36	31
unique_6301	315	450	489	ENSP00000263923	1011	1141	1357	1.29e-04	141	33	93	15	28
unique_6301	307	408	489	ENSP00000342838	1122	1217	1371	0.005	103	21	74	8	21
unique_6312	1605	1696	2885	ENSP00000225577	205	286	526	0.005	96	29	49	18	3
unique_6312	1593	1769	2885	ENSP00000342838	1122	1294	1371	0.005	185	43	122	20	6
unique_6314	306	382	793	ENSP00000248450	181	242	435	0.009	77	22	40	15	10
unique_6327	23	98	240	ENSP00000334952	62	141	1322	0.001	80	28	48	4	32
unique_6369	365	469	551	ENSP00000225577	197	295	526	2.97e-06	107	26	71	10	19
unique_6369	366	490	551	ENSP00000342838	1120	1241	1371	4.48e-05	137	34	76	27	23
unique_6369	365	475	551	ENSP00000263923	1010	1114	1357	8.64e-04	116	27	73	16	20
unique_6369	382	460	551	ENSP00000351905	400	482	593	0.009	85	22	55	8	14
unique_6373	17	137	348	ENSP00000403447	906	1007	2004	0.001	127	38	58	31	35
unique_6373	51	183	348	ENSP00000311545	234	361	887	0.001	141	38	82	21	42
unique_6373	38	127	348	ENSP00000311545	29	112	887	0.004	94	30	50	14	42
unique_6373	36	139	348	ENSP00000429969	404	492	972	0.008	106	31	56	19	30
unique_6382	120	232	355	ENSP00000432202	53	150	663	4.11e-17	113	39	59	15	32
unique_6403	66	190	768	ENSP00000403392	155	274	1190	8.43e-07	127	38	80	9	16
unique_6403	67	220	768	ENSP00000358310	159	310	1168	1.13e-05	157	41	108	8	20
unique_6403	75	188	768	ENSP00000263087	202	313	1180	1.84e-05	115	31	80	4	15
unique_6403	69	220	768	ENSP00000439894	18	167	1025	2.28e-05	155	41	106	8	20
unique_6403	445	527	768	ENSP00000485989	319	407	1341	4.57e-05	93	33	46	14	20
unique_6403	403	554	768	ENSP00000485989	919	1065	1341	5.51e-05	167	48	84	35	20
unique_6403	481	553	768	ENSP00000485989	664	734	1341	9.32e-05	83	31	30	22	20
unique_6403	408	528	768	ENSP00000485989	657	774	1341	0.002	138	45	56	37	20
unique_6403	65	225	768	ENSP00000349252	146	296	1171	7.10e-05	167	39	106	22	21
unique_6406	164	245	463	ENSP00000300289	26	106	506	1.53e-07	82	25	56	1	18
unique_6413	719	1003	1004	ENSP00000354995	71	315	679	1.37e-10	296	69	165	62	28
unique_6413	758	980	1004	ENSP00000498246	78	268	656	1.30e-08	229	61	124	44	22
unique_6413	758	980	1004	ENSP00000237612	78	268	656	1.30e-08	229	61	124	44	22
unique_6416	49	121	253	ENSP00000334952	90	163	1322	2.86e-05	76	31	40	5	29
unique_6416	62	143	253	ENSP00000434849	50	151	514	1.98e-04	103	33	48	22	32
unique_6427	2652	2711	4982	ENSP00000361680	164	223	811	0.006	61	24	35	2	1
unique_6427	2652	2711	4982	ENSP00000361682	164	223	811	0.006	61	24	35	2	1
unique_6449	253	370	429	ENSP00000225577	206	327	526	5.30e-06	124	31	85	8	28
unique_6449	246	351	429	ENSP00000263923	1009	1115	1357	7.96e-05	118	32	63	23	25
unique_6461	138	216	334	ENSP00000248450	349	427	435	1.79e-07	79	22	57	0	24
unique_6461	153	216	334	ENSP00000248450	97	161	435	2.35e-04	65	20	44	1	24
unique_6524	178	280	1658	ENSP00000357013	248	353	366	0.003	111	30	68	13	6
unique_6524	873	990	1658	ENSP00000344413	221	334	336	0.009	121	30	81	10	7
unique_6548	379	474	567	ENSP00000225577	201	293	526	1.46e-08	96	27	66	3	17
unique_6548	242	467	567	ENSP00000342838	1017	1217	1371	4.94e-05	235	56	136	43	40
unique_6548	366	482	567	ENSP00000430686	786	899	977	8.54e-04	118	28	85	5	21
unique_6548	379	474	567	ENSP00000263923	1011	1106	1357	0.003	102	25	65	12	17
unique_6549	379	474	567	ENSP00000225577	201	293	526	2.25e-07	96	26	67	3	17
unique_6549	366	470	567	ENSP00000430686	786	893	977	4.86e-04	114	31	68	15	19
unique_6549	374	467	567	ENSP00000342838	1125	1217	1371	5.86e-04	96	23	68	5	17
unique_6549	379	474	567	ENSP00000263923	1011	1106	1357	0.004	102	25	65	12	17
unique_6556	478	536	560	ENSP00000435933	52	110	142	8.16e-04	59	16	43	0	11
unique_6591	355	393	915	ENSP00000349015	103	141	1004	0.007	39	17	22	0	4
unique_6597	154	231	242	ENSP00000300289	45	121	506	4.98e-06	78	21	56	1	39
unique_6597	137	223	242	ENSP00000300289	379	463	506	3.55e-05	90	23	59	8	39
unique_6602	91	144	1291	ENSP00000475084	815	868	1549	0.002	54	18	36	0	4
unique_6664	394	511	570	ENSP00000225577	206	327	526	6.50e-06	124	31	85	8	21
unique_6664	383	492	570	ENSP00000263923	1005	1115	1357	9.19e-05	122	33	66	23	19
unique_6665	358	511	570	ENSP00000225577	167	327	526	4.78e-07	163	37	115	11	27
unique_6665	384	492	570	ENSP00000263923	1006	1115	1357	9.51e-05	121	32	66	23	19
unique_6666	187	451	463	ENSP00000225577	52	327	526	1.75e-07	280	62	199	19	57
unique_6666	324	432	463	ENSP00000263923	1006	1115	1357	6.07e-06	121	32	66	23	24
unique_6670	358	520	579	ENSP00000225577	158	327	526	4.14e-07	172	37	124	11	28
unique_6670	393	501	579	ENSP00000263923	1006	1115	1357	7.52e-05	121	32	66	23	19
unique_6672	358	520	579	ENSP00000225577	158	327	526	4.64e-07	172	37	124	11	28
unique_6672	393	501	579	ENSP00000263923	1006	1115	1357	7.45e-05	121	32	66	23	19
unique_6681	581	756	1544	ENSP00000354995	76	251	679	1.86e-11	189	53	110	26	26
unique_6681	1250	1468	1544	ENSP00000354995	54	251	679	2.33e-07	232	57	128	47	26
unique_6681	580	760	1544	ENSP00000498246	35	224	656	1.03e-07	198	54	119	25	26
unique_6681	1291	1508	1544	ENSP00000498246	71	261	656	4.19e-06	225	54	130	41	26
unique_6681	580	760	1544	ENSP00000237612	35	224	656	1.03e-07	198	54	119	25	26
unique_6681	1291	1508	1544	ENSP00000237612	71	261	656	4.19e-06	225	54	130	41	26
unique_6688	1777	1889	2850	ENSP00000414544	699	819	821	0.002	126	33	75	18	4
unique_6696	239	1253	2156	ENSP00000403447	194	1125	2004	2.51e-14	1080	271	596	213	94
unique_6696	324	1461	2156	ENSP00000403447	24	1079	2004	5.46e-12	1221	301	672	248	94
unique_6696	1105	2086	2156	ENSP00000403447	101	972	2004	9.05e-12	1038	263	553	222	94
unique_6696	841	1898	2156	ENSP00000403447	101	1120	2004	8.69e-11	1167	279	632	256	94
unique_6696	101	725	2156	ENSP00000403447	517	1125	2004	1.59e-09	689	169	376	144	94
unique_6696	852	1985	2156	ENSP00000403447	24	1041	2004	6.78e-07	1210	295	647	268	94
unique_6696	101	1146	2156	ENSP00000403447	160	1161	2004	1.96e-06	1159	276	613	270	94
unique_6696	1640	2089	2156	ENSP00000403447	25	439	2004	1.56e-04	480	120	265	95	94
unique_6696	1368	2118	2156	ENSP00000403447	101	769	2004	0.002	812	206	402	204	94
unique_6696	1399	1782	2156	ENSP00000429969	63	451	972	5.00e-05	433	119	221	93	18
unique_6696	1710	1901	2156	ENSP00000311545	102	303	887	6.91e-04	214	63	117	34	9
unique_6705	72	237	299	ENSP00000311545	142	299	887	1.09e-06	179	46	99	34	56
unique_6705	71	237	299	ENSP00000311545	90	249	887	6.31e-04	179	56	92	31	56
unique_6705	67	249	299	ENSP00000403447	934	1091	2004	7.35e-06	185	52	104	29	63
unique_6705	126	237	299	ENSP00000403447	907	997	2004	5.47e-05	113	38	52	23	63
unique_6705	65	237	299	ENSP00000403447	693	835	2004	7.89e-05	178	58	80	40	63
unique_6705	63	241	299	ENSP00000403447	392	546	2004	5.67e-04	186	56	92	38	63
unique_6705	64	192	299	ENSP00000403447	768	874	2004	0.008	129	37	70	22	63
unique_6737	1271	1358	2490	ENSP00000385017	256	348	1508	0.005	93	26	62	5	4
unique_6795	322	550	773	ENSP00000385766	263	551	663	1.64e-05	299	80	139	80	39
unique_6795	490	595	773	ENSP00000385766	313	420	663	0.006	111	40	63	8	39
unique_6795	452	547	773	ENSP00000385766	178	275	663	0.007	101	35	58	8	39
unique_6795	472	622	773	ENSP00000385766	52	203	663	0.008	163	55	85	23	39
unique_6795	437	616	773	ENSP00000361680	597	795	811	2.09e-05	205	61	113	31	23
unique_6795	437	616	773	ENSP00000361682	597	795	811	2.09e-05	205	61	113	31	23
unique_6798	1353	1394	2593	ENSP00000225577	199	239	526	2.18e-04	42	19	22	1	2
unique_6798	2102	2195	2593	ENSP00000342838	1178	1274	1371	0.007	97	21	73	3	4
unique_6843	12	312	691	ENSP00000225577	91	359	526	1.14e-24	313	87	170	56	44
unique_6843	11	314	691	ENSP00000342838	1010	1298	1371	4.80e-11	335	80	178	77	44
unique_6843	108	231	691	ENSP00000263923	993	1117	1357	1.66e-10	133	36	80	17	18
unique_6843	18	232	691	ENSP00000430686	682	903	977	4.93e-08	239	60	138	41	31
unique_6843	18	241	691	ENSP00000357493	1945	2176	2342	1.67e-07	246	61	149	36	32
unique_6843	18	215	691	ENSP00000351905	275	484	593	2.66e-07	227	56	125	46	29
unique_6859	936	1043	1212	ENSP00000429969	56	157	972	5.00e-15	112	47	51	14	11
unique_6859	941	1073	1212	ENSP00000429969	296	414	972	1.33e-11	137	50	65	22	11
unique_6859	967	1073	1212	ENSP00000429969	45	139	972	1.06e-08	109	37	56	16	11
unique_6859	952	1043	1212	ENSP00000429969	111	203	972	2.68e-06	95	33	57	5	11
unique_6859	968	1072	1212	ENSP00000429969	283	383	972	3.58e-05	109	33	64	12	11
unique_6859	936	1045	1212	ENSP00000311545	41	164	887	1.24e-12	133	46	55	32	10
unique_6859	928	1043	1212	ENSP00000311545	173	299	887	1.67e-10	134	46	63	25	10
unique_6859	958	998	1212	ENSP00000311545	259	301	887	9.32e-07	43	21	20	2	10
unique_6859	615	882	1212	ENSP00000482760	190	454	970	9.34e-10	285	70	178	37	22
unique_6859	615	882	1212	ENSP00000479496	190	454	957	9.38e-10	285	70	178	37	22
unique_6859	929	1105	1212	ENSP00000403447	477	678	2004	3.80e-08	223	61	95	67	17
unique_6859	928	1107	1212	ENSP00000403447	931	1088	2004	5.56e-06	182	51	105	26	17
unique_6859	928	1058	1212	ENSP00000403447	356	481	2004	1.05e-05	133	43	81	9	17
unique_6859	936	1098	1212	ENSP00000403447	901	1038	2004	1.29e-05	164	48	89	27	17
unique_6859	951	1099	1212	ENSP00000403447	460	582	2004	4.13e-05	150	43	79	28	17
unique_6859	907	1043	1212	ENSP00000403447	103	225	2004	6.14e-05	139	42	79	18	17
unique_6859	952	1040	1212	ENSP00000403447	262	343	2004	0.004	94	33	44	17	17
unique_6866	402	515	1268	ENSP00000225577	118	226	526	0.007	119	29	75	15	9
unique_6873	27	237	2879	ENSP00000225577	143	352	526	2.06e-22	216	57	148	11	7
unique_6873	19	179	2879	ENSP00000342838	1054	1221	1371	2.69e-15	171	53	105	13	6
unique_6873	77	181	2879	ENSP00000263923	998	1104	1357	2.14e-13	107	35	70	2	4
unique_6873	20	178	2879	ENSP00000430686	717	886	977	3.61e-12	175	53	101	21	6
unique_6873	25	178	2879	ENSP00000357493	1989	2151	2342	7.58e-11	166	44	107	15	5
unique_6873	91	175	2879	ENSP00000351905	379	482	593	7.00e-09	104	36	49	19	3
unique_6917	639	742	978	ENSP00000248450	126	245	435	0.007	120	32	72	16	11
unique_6977	28	229	320	ENSP00000248450	102	293	435	1.45e-07	208	51	135	22	89
unique_6977	48	234	320	ENSP00000248450	78	253	435	1.27e-06	188	44	131	13	89
unique_6977	151	313	320	ENSP00000248450	90	244	435	2.09e-06	164	41	113	10	89
unique_6977	33	226	320	ENSP00000248450	231	430	435	5.20e-06	209	46	139	24	89
unique_6979	3507	3576	3632	ENSP00000248450	228	298	435	2.42e-04	73	26	42	5	2
unique_6994	233	309	399	ENSP00000400304	100	166	376	1.24e-04	77	25	42	10	19
unique_7027	323	387	469	ENSP00000311545	46	112	887	0.003	73	25	34	14	14
unique_7032	28	533	545	ENSP00000412227	41	554	574	2.36e-08	555	120	345	90	93
unique_7032	28	533	545	ENSP00000412717	41	554	574	2.36e-08	555	120	345	90	93
unique_7032	28	533	545	ENSP00000340019	41	554	574	2.36e-08	555	120	345	90	93
unique_7048	69	159	331	ENSP00000248450	334	427	435	1.17e-04	94	25	66	3	27
unique_7050	32	132	203	ENSP00000225577	201	298	526	4.12e-07	109	27	63	19	50
unique_7050	33	118	203	ENSP00000351905	379	480	593	0.001	103	22	63	18	42
unique_7050	32	127	203	ENSP00000263923	1011	1106	1357	0.004	106	28	58	20	47
unique_7050	19	135	203	ENSP00000430686	786	899	977	0.009	119	33	79	7	58
unique_7073	14	254	2095	ENSP00000225577	97	336	526	7.50e-35	249	79	153	17	12
unique_7073	10	253	2095	ENSP00000430686	678	934	977	5.11e-17	267	71	163	33	12
unique_7073	14	219	2095	ENSP00000357493	1945	2169	2342	1.87e-16	225	59	147	19	10
unique_7073	14	253	2095	ENSP00000342838	1017	1268	1371	5.44e-14	261	66	165	30	11
unique_7073	10	257	2095	ENSP00000351905	271	524	593	1.24e-12	276	73	153	50	12
unique_7073	112	208	2095	ENSP00000263923	1011	1108	1357	7.82e-10	101	36	58	7	5
unique_7079	27	165	1299	ENSP00000248450	231	386	435	3.94e-05	157	35	103	19	21
unique_7079	218	298	1299	ENSP00000248450	177	254	435	2.42e-04	81	18	60	3	21
unique_7079	64	301	1299	ENSP00000248450	103	302	435	0.001	239	45	154	40	21
unique_7080	393	549	587	ENSP00000225577	206	336	526	8.83e-09	160	42	86	32	27
unique_7080	388	480	587	ENSP00000263923	1011	1099	1357	0.002	98	28	56	14	16
unique_7097	248	459	1258	ENSP00000225577	206	360	526	1.78e-11	218	54	95	69	17
unique_7097	232	353	1258	ENSP00000263923	1000	1099	1357	1.23e-06	124	38	60	26	10
unique_7097	193	352	1258	ENSP00000342838	1088	1217	1371	1.59e-06	160	44	86	30	13
unique_7169	18	45	100	ENSP00000414544	623	650	821	0.008	28	12	16	0	28
unique_7182	1066	1156	4761	ENSP00000485989	313	403	1341	1.23e-04	101	40	41	20	5
unique_7182	583	637	4761	ENSP00000485989	349	408	1341	0.001	60	25	30	5	5
unique_7182	978	1128	4761	ENSP00000485989	911	1065	1341	0.003	168	53	85	30	5
unique_7187	98	222	666	ENSP00000361680	641	766	811	1.55e-07	129	46	76	7	19
unique_7187	126	220	666	ENSP00000361680	623	718	811	2.48e-06	99	39	53	7	19
unique_7187	98	222	666	ENSP00000361682	641	766	811	1.55e-07	129	46	76	7	19
unique_7187	126	220	666	ENSP00000361682	623	718	811	2.48e-06	99	39	53	7	19
unique_7192	31	375	378	ENSP00000451610	51	367	407	3.02e-21	358	93	211	54	91
unique_7192	31	375	378	ENSP00000450837	51	367	407	3.02e-21	358	93	211	54	91
unique_7244	1046	1147	2609	ENSP00000458322	42	154	571	0.001	115	32	68	15	4
unique_7246	83	158	3984	ENSP00000414544	751	820	821	7.31e-04	76	26	44	6	2
unique_7248	317	461	462	ENSP00000498246	160	309	656	4.34e-07	157	43	95	19	31
unique_7248	317	461	462	ENSP00000237612	160	309	656	4.34e-07	157	43	95	19	31
unique_7248	155	248	462	ENSP00000354995	104	195	679	0.004	97	33	56	8	20
unique_7273	157	270	289	ENSP00000403447	1611	1738	2004	1.02e-04	136	44	62	30	39
unique_7275	1783	1973	2161	ENSP00000263923	977	1118	1357	6.40e-10	193	59	81	53	19
unique_7275	1509	1683	2161	ENSP00000263923	750	932	1357	4.99e-05	187	47	124	16	19
unique_7275	2098	2152	2161	ENSP00000263923	1114	1165	1357	4.61e-04	55	19	33	3	19
unique_7275	1821	1957	2161	ENSP00000357493	2056	2150	2342	3.87e-08	137	40	55	42	13
unique_7275	1585	1684	2161	ENSP00000357493	1933	2037	2342	2.31e-07	109	32	64	13	13
unique_7275	2115	2151	2161	ENSP00000357493	2177	2216	2342	3.79e-04	40	17	20	3	13
unique_7275	1814	2000	2161	ENSP00000430686	792	934	977	4.88e-08	196	57	77	62	15
unique_7275	1583	1685	2161	ENSP00000430686	672	772	977	3.55e-05	108	31	65	12	15
unique_7275	2115	2158	2161	ENSP00000430686	912	955	977	0.003	44	15	29	0	15
unique_7275	1802	1957	2161	ENSP00000351905	359	484	593	1.03e-07	169	49	64	56	7
unique_7275	1811	1957	2161	ENSP00000342838	1120	1219	1371	1.76e-06	147	37	63	47	10
unique_7275	2094	2152	2161	ENSP00000342838	1228	1283	1371	1.03e-04	59	20	36	3	10
unique_7275	1821	1963	2161	ENSP00000225577	201	294	526	2.46e-05	143	34	60	49	7
unique_7276	23	235	241	ENSP00000225577	126	351	526	1.07e-32	229	76	134	19	88
unique_7276	90	233	241	ENSP00000263923	1011	1159	1357	4.84e-13	155	40	98	17	60
unique_7276	20	231	241	ENSP00000430686	714	941	977	7.61e-12	236	57	147	32	88
unique_7276	8	185	241	ENSP00000357493	1971	2161	2342	5.50e-10	197	52	120	25	74
unique_7276	8	199	241	ENSP00000342838	1042	1242	1371	1.25e-09	204	46	143	15	80
unique_7276	8	175	241	ENSP00000351905	299	482	593	1.27e-09	193	52	107	34	70
unique_7278	1044	1108	2419	ENSP00000429036	2	68	449	3.75e-04	71	24	37	10	3
unique_7278	1044	1108	2419	ENSP00000355747	2	68	449	3.75e-04	71	24	37	10	3
unique_7280	325	621	968	ENSP00000482760	161	458	970	1.84e-08	326	81	188	57	31
unique_7280	325	621	968	ENSP00000479496	161	458	957	1.96e-08	326	81	188	57	31
unique_7290	130	258	1297	ENSP00000225577	114	241	526	6.97e-10	132	39	86	7	10
unique_7290	207	264	1297	ENSP00000263923	1000	1057	1357	9.05e-09	58	26	32	0	4
unique_7290	222	259	1297	ENSP00000430686	803	840	977	6.60e-06	38	21	17	0	3
unique_7290	152	261	1297	ENSP00000351905	316	430	593	5.16e-05	119	34	72	13	8
unique_7290	222	260	1297	ENSP00000342838	1134	1172	1371	0.003	39	14	25	0	3
unique_7290	222	263	1297	ENSP00000357493	2060	2106	2342	0.009	47	19	23	5	3
unique_7347	1049	1255	1657	ENSP00000270349	302	506	621	1.74e-06	208	47	157	4	20
unique_7347	590	713	1657	ENSP00000270349	58	178	621	1.02e-04	126	36	83	7	20
unique_7351	609	643	2332	ENSP00000286614	293	328	608	6.42e-04	36	15	20	1	2
unique_7351	615	742	2332	ENSP00000497766	8	146	473	0.009	145	37	85	23	5
unique_7358	1890	2005	2937	ENSP00000414544	701	820	821	5.32e-04	120	33	83	4	5
unique_7358	1943	2027	2937	ENSP00000414544	739	820	821	0.005	86	26	55	5	5
unique_7370	301	578	795	ENSP00000225577	96	374	526	3.96e-66	281	106	170	5	35
unique_7370	294	539	795	ENSP00000430686	674	934	977	7.04e-12	266	67	174	25	31
unique_7370	302	539	795	ENSP00000342838	1017	1268	1371	2.87e-08	260	67	163	30	30
unique_7370	299	488	795	ENSP00000351905	272	482	593	3.75e-08	216	56	129	31	24
unique_7370	403	539	795	ENSP00000263923	1011	1150	1357	1.13e-04	140	30	107	3	17
unique_7382	551	645	4579	ENSP00000361680	635	732	811	1.25e-04	98	31	64	3	2
unique_7382	557	618	4579	ENSP00000361680	687	748	811	5.75e-04	62	21	41	0	2
unique_7382	553	617	4579	ENSP00000361680	706	770	811	0.003	65	24	41	0	2
unique_7382	551	645	4579	ENSP00000361682	635	732	811	1.25e-04	98	31	64	3	2
unique_7382	557	618	4579	ENSP00000361682	687	748	811	5.75e-04	62	21	41	0	2
unique_7382	553	617	4579	ENSP00000361682	706	770	811	0.003	65	24	41	0	2
unique_7382	556	624	4579	ENSP00000246529	157	227	629	1.70e-04	71	28	41	2	2
unique_7382	549	644	4579	ENSP00000406367	126	227	1339	0.002	105	35	58	12	2
unique_7408	273	337	1166	ENSP00000374372	202	266	2329	0.002	65	21	44	0	6
unique_7448	167	237	1009	ENSP00000302716	1218	1289	4494	0.006	72	20	51	1	7
unique_7451	589	684	970	ENSP00000432202	53	145	663	4.90e-16	96	33	60	3	10
unique_7451	266	308	970	ENSP00000403447	1634	1676	2004	0.003	43	20	23	0	4
unique_7469	133	319	713	ENSP00000403447	1678	1859	2004	2.26e-06	187	56	126	5	26
unique_7469	209	275	713	ENSP00000403447	1619	1686	2004	6.42e-04	68	26	41	1	26
unique_7513	482	872	880	ENSP00000270349	98	466	621	4.56e-04	407	87	266	54	44
unique_7513	482	848	880	ENSP00000496238	82	419	600	0.001	377	75	253	49	42
unique_7513	482	848	880	ENSP00000493591	82	419	600	0.001	377	75	253	49	42
unique_7513	482	848	880	ENSP00000494136	82	419	600	0.001	377	75	253	49	42
unique_7513	482	848	880	ENSP00000496302	82	419	600	0.001	377	75	253	49	42
unique_7513	482	848	880	ENSP00000496064	82	419	600	0.001	377	75	253	49	42
unique_7513	482	848	880	ENSP00000287766	82	419	600	0.001	377	75	253	49	42
unique_7551	1324	1551	1567	ENSP00000225577	91	289	526	4.81e-11	240	58	129	53	15
unique_7551	1425	1550	1567	ENSP00000263923	993	1100	1357	0.002	132	37	65	30	8
unique_7551	1497	1564	1567	ENSP00000357493	2092	2165	2342	0.003	75	26	41	8	4
unique_7551	1433	1548	1567	ENSP00000342838	1121	1217	1371	0.004	122	31	60	31	7
unique_7572	192	335	814	ENSP00000346990	385	492	496	0.001	145	40	67	38	18
unique_7574	208	405	2642	ENSP00000458322	25	226	571	0.007	207	50	143	14	7
unique_7576	76	381	450	ENSP00000225577	91	352	526	4.57e-20	316	75	177	64	68
unique_7576	74	290	450	ENSP00000430686	674	884	977	3.44e-11	238	62	128	48	48
unique_7576	203	303	450	ENSP00000263923	1011	1114	1357	5.48e-09	105	33	67	5	22
unique_7576	82	322	450	ENSP00000342838	1017	1251	1371	8.82e-08	266	55	155	56	54
unique_7576	192	267	450	ENSP00000351905	367	455	593	3.97e-05	89	28	48	13	17
unique_7580	323	498	576	ENSP00000248450	109	283	435	1.17e-09	179	37	135	7	48
unique_7580	260	428	576	ENSP00000248450	87	298	435	3.60e-07	214	48	119	47	48
unique_7580	280	375	576	ENSP00000248450	333	427	435	1.34e-06	96	26	69	1	48
unique_7580	268	458	576	ENSP00000248450	219	427	435	1.39e-06	227	59	114	54	48
unique_7580	225	417	576	ENSP00000248450	227	427	435	4.75e-05	208	41	145	22	48
unique_7584	16	90	288	ENSP00000403447	1651	1726	2004	2.92e-07	76	29	46	1	42
unique_7584	4	86	288	ENSP00000403447	1605	1688	2004	1.15e-06	84	29	54	1	42
unique_7584	14	124	288	ENSP00000403447	1682	1793	2004	2.10e-05	112	36	75	1	42
unique_7584	12	93	288	ENSP00000403447	1714	1795	2004	8.29e-04	82	27	55	0	42
unique_7595	2327	2401	2681	ENSP00000414544	738	819	821	0.001	82	26	49	7	3
unique_7617	31	396	438	ENSP00000451610	67	399	407	1.58e-18	379	97	223	59	84
unique_7617	31	396	438	ENSP00000450837	67	399	407	1.58e-18	379	97	223	59	84
unique_7642	401	545	1922	ENSP00000458322	39	194	571	8.38e-04	160	41	100	19	8
unique_7668	600	729	7449	ENSP00000349015	252	380	1004	0.005	130	33	96	1	2
unique_7677	20	81	167	ENSP00000475084	826	886	1549	0.004	62	19	42	1	37
unique_7695	291	395	658	ENSP00000300289	47	150	506	1.16e-08	108	32	69	7	16
unique_7700	285	439	544	ENSP00000300289	25	172	506	2.10e-24	157	59	87	11	48
unique_7700	280	390	544	ENSP00000300289	371	479	506	1.76e-17	113	44	63	6	48
unique_7700	152	235	544	ENSP00000300289	30	116	506	5.28e-16	89	38	44	7	48
unique_7700	146	248	544	ENSP00000300289	375	479	506	1.18e-12	107	34	67	6	48
unique_7705	1555	1675	1778	ENSP00000225577	181	293	526	1.01e-09	122	35	77	10	7
unique_7710	84	161	237	ENSP00000349015	248	352	1004	4.89e-04	105	30	48	27	33
unique_7722	818	1084	1162	ENSP00000354995	24	275	679	2.82e-12	280	69	170	41	23
unique_7722	920	1106	1162	ENSP00000498246	77	268	656	9.83e-11	197	58	124	15	16
unique_7722	920	1106	1162	ENSP00000237612	77	268	656	9.83e-11	197	58	124	15	16
unique_7723	172	253	369	ENSP00000334952	82	168	1322	0.009	89	30	50	9	22
unique_7723	90	259	369	ENSP00000385766	56	218	663	0.010	186	52	95	39	46
unique_7759	501	749	774	ENSP00000354995	77	311	679	2.10e-15	262	72	150	40	32
unique_7759	484	743	774	ENSP00000498246	21	274	656	8.99e-15	269	74	171	24	34
unique_7759	484	743	774	ENSP00000237612	21	274	656	8.99e-15	269	74	171	24	34
unique_7760	3523	3621	5664	ENSP00000429969	683	776	972	9.91e-05	99	28	66	5	9
unique_7760	2471	2553	5664	ENSP00000429969	668	759	972	5.53e-04	92	28	55	9	9
unique_7760	2928	3008	5664	ENSP00000429969	663	747	972	0.001	85	29	52	4	9
unique_7760	2224	2337	5664	ENSP00000429969	669	783	972	0.002	122	36	71	15	9
unique_7760	1943	2065	5664	ENSP00000429969	670	776	972	0.005	123	31	76	16	9
unique_7760	3280	3389	5664	ENSP00000479496	660	776	957	0.005	120	33	74	13	2
unique_7760	3312	3389	5664	ENSP00000482760	712	789	970	0.009	81	27	48	6	1
unique_7792	475	574	2672	ENSP00000429969	670	772	972	0.003	105	33	65	7	4
unique_7795	95	199	288	ENSP00000403447	868	961	2004	4.69e-06	105	37	57	11	46
unique_7795	75	202	288	ENSP00000403447	661	801	2004	1.76e-04	153	42	74	37	46
unique_7795	71	201	288	ENSP00000403447	929	1082	2004	0.005	157	39	89	29	46
unique_7795	82	202	288	ENSP00000403447	167	272	2004	0.007	122	33	72	17	46
unique_7795	91	173	288	ENSP00000403447	414	486	2004	0.007	83	23	50	10	46
unique_7797	476	561	569	ENSP00000465345	14	98	226	0.009	87	27	57	3	15
unique_7805	218	386	519	ENSP00000248450	96	253	435	2.37e-13	170	51	106	13	46
unique_7805	211	388	519	ENSP00000248450	132	300	435	9.20e-11	181	49	117	15	46
unique_7805	305	386	519	ENSP00000248450	90	172	435	2.09e-06	83	27	55	1	46
unique_7805	255	436	519	ENSP00000248450	83	259	435	1.08e-05	189	45	125	19	46
unique_7805	197	381	519	ENSP00000248450	245	433	435	1.36e-05	192	44	138	10	46
unique_7827	6	85	2606	ENSP00000414544	739	820	821	0.003	82	26	54	2	3
unique_7838	2921	2993	3827	ENSP00000429969	670	760	972	7.31e-05	91	30	43	18	2
unique_7838	3326	3422	3827	ENSP00000482760	733	821	970	0.003	99	30	57	12	3
unique_7838	3326	3422	3827	ENSP00000479496	720	808	957	0.003	99	30	57	12	3
unique_7846	108	595	600	ENSP00000320935	26	508	510	1.31e-33	510	130	331	49	81
unique_7848	228	532	688	ENSP00000320935	85	373	510	7.32e-33	312	100	182	30	44
unique_7883	383	548	1218	ENSP00000248450	102	245	435	0.007	171	44	95	32	14
unique_7886	1920	2027	2705	ENSP00000414544	728	816	821	0.002	110	29	58	23	10
unique_7886	1905	1997	2705	ENSP00000414544	728	816	821	0.003	98	27	57	14	10
unique_7886	1950	2042	2705	ENSP00000414544	728	816	821	0.003	98	28	56	14	10
unique_7886	1965	2057	2705	ENSP00000414544	728	816	821	0.004	98	27	57	14	10
unique_7886	1875	1952	2705	ENSP00000414544	728	816	821	0.004	89	24	54	11	10
unique_7886	2069	2147	2705	ENSP00000414544	729	816	821	0.006	88	22	57	9	10
unique_7907	1528	1623	4533	ENSP00000414544	730	816	821	8.18e-05	104	33	46	25	2
unique_7911	90	186	192	ENSP00000475084	824	927	1549	2.14e-04	106	29	66	11	51
unique_7916	685	786	789	ENSP00000225577	255	353	526	5.42e-07	107	30	64	13	24
unique_7916	247	333	789	ENSP00000225577	144	225	526	8.98e-04	87	22	60	5	24
unique_7954	422	480	559	ENSP00000432202	49	107	663	1.28e-12	59	26	33	0	11
unique_7960	1282	1365	2849	ENSP00000414544	737	820	821	5.89e-04	90	31	47	12	3
unique_7960	1258	1367	2849	ENSP00000458322	7	134	571	0.010	131	33	74	24	4
unique_7972	3674	3757	4117	ENSP00000414544	737	818	821	0.007	84	23	59	2	2
unique_7982	540	987	1147	ENSP00000403447	103	550	2004	1.80e-29	485	148	263	74	42
unique_7982	520	996	1147	ENSP00000403447	278	812	2004	2.41e-28	547	169	296	82	42
unique_7982	522	982	1147	ENSP00000403447	695	1193	2004	9.04e-24	508	150	302	56	42
unique_7982	746	994	1147	ENSP00000403447	35	300	2004	9.91e-11	292	90	133	69	42
unique_7982	520	659	1147	ENSP00000403447	970	1125	2004	6.46e-10	158	53	85	20	42
unique_7982	527	654	1147	ENSP00000430686	123	228	977	4.49e-05	130	32	72	26	23
unique_7982	869	950	1147	ENSP00000430686	106	196	977	2.61e-04	100	32	41	27	23
unique_7982	924	987	1147	ENSP00000430686	122	196	977	6.20e-04	76	25	38	13	23
unique_7982	961	999	1147	ENSP00000430686	123	161	977	0.003	39	17	22	0	23
unique_7982	527	720	1147	ENSP00000311545	91	326	887	1.53e-04	240	60	130	50	17
unique_7985	3193	3323	3449	ENSP00000349015	242	362	1004	1.27e-05	133	37	82	14	4
unique_8035	370	425	1451	ENSP00000403447	1634	1688	2004	0.003	56	25	30	1	4
unique_8043	565	779	927	ENSP00000225577	85	308	526	1.73e-15	230	65	144	21	23
unique_8043	671	770	927	ENSP00000263923	1005	1108	1357	2.76e-08	107	35	62	10	11
unique_8043	684	780	927	ENSP00000357493	2063	2168	2342	9.05e-06	108	34	61	13	10
unique_8043	423	772	927	ENSP00000430686	549	895	977	0.003	392	97	208	87	38
unique_8064	2268	2376	2412	ENSP00000225577	232	328	526	7.26e-08	110	31	65	14	9
unique_8064	1164	1248	2412	ENSP00000225577	90	175	526	6.34e-05	89	25	57	7	9
unique_8064	1447	1468	2412	ENSP00000225577	205	226	526	6.84e-04	22	13	9	0	9
unique_8064	1156	1264	2412	ENSP00000430686	670	773	977	1.35e-06	110	33	70	7	8
unique_8064	2269	2345	2412	ENSP00000430686	831	907	977	0.007	79	25	50	4	8
unique_8064	2267	2346	2412	ENSP00000342838	1160	1242	1371	2.18e-06	83	25	55	3	3
unique_8064	2256	2344	2412	ENSP00000263923	1024	1122	1357	8.19e-05	99	29	60	10	4
unique_8064	3	62	2412	ENSP00000475084	825	884	1549	5.30e-04	60	19	41	0	2
unique_8064	1149	1262	2412	ENSP00000357493	1940	2037	2342	0.001	114	37	61	16	5
unique_8096	40	89	920	ENSP00000429969	726	776	972	0.008	52	20	29	3	5
unique_8110	758	919	2466	ENSP00000248450	74	242	435	0.001	179	45	107	27	7
unique_8135	14	155	187	ENSP00000403447	1599	1740	2004	7.93e-07	147	48	89	10	88
unique_8135	41	177	187	ENSP00000403447	1694	1832	2004	7.34e-04	144	45	87	12	88
unique_8135	40	140	187	ENSP00000403447	1726	1823	2004	0.002	101	35	63	3	88
unique_8142	548	614	1046	ENSP00000432202	53	116	663	2.62e-17	67	32	32	3	6
unique_8160	870	903	1762	ENSP00000225577	256	289	526	4.27e-04	34	11	23	0	2
unique_8195	1820	1998	2909	ENSP00000458322	40	226	571	0.001	193	51	122	20	8
unique_8195	1814	2046	2909	ENSP00000458322	5	211	571	0.008	236	52	152	32	8
unique_8208	4749	4782	5071	ENSP00000225577	209	241	526	7.66e-05	34	18	15	1	1
unique_8208	4741	4787	5071	ENSP00000263923	1011	1056	1357	0.009	47	19	27	1	1
unique_8316	668	823	877	ENSP00000300289	338	484	506	1.16e-29	157	64	82	11	32
unique_8316	133	237	877	ENSP00000300289	27	130	506	3.58e-12	109	40	60	9	32
unique_8316	736	844	877	ENSP00000300289	48	152	506	3.22e-08	111	34	69	8	32
unique_8316	151	236	877	ENSP00000300289	397	481	506	4.51e-08	89	27	55	7	32
unique_8335	98	360	602	ENSP00000320935	92	356	510	2.37e-11	275	77	176	22	44
unique_8339	160	228	261	ENSP00000435933	47	115	142	1.08e-10	69	22	47	0	26
unique_8380	717	953	1317	ENSP00000225577	95	293	526	6.33e-11	246	59	131	56	18
unique_8380	830	1043	1317	ENSP00000351905	379	584	593	1.78e-08	234	59	127	48	16
unique_8380	721	1022	1317	ENSP00000342838	1019	1282	1371	9.19e-08	326	83	157	86	23
unique_8380	712	1012	1317	ENSP00000430686	674	940	977	1.49e-06	308	67	193	48	23
unique_8380	850	1051	1317	ENSP00000263923	1025	1190	1357	0.003	203	36	129	38	15
unique_8384	109	256	277	ENSP00000432202	50	195	663	3.85e-15	155	46	93	16	53
unique_8393	2750	2835	3432	ENSP00000349015	307	400	1004	0.010	94	24	62	8	3
unique_8432	62	114	1013	ENSP00000300289	25	70	506	6.57e-04	53	21	25	7	5
unique_8432	91	115	1013	ENSP00000300289	397	421	506	0.006	25	10	15	0	5
unique_8454	693	909	1121	ENSP00000246529	37	226	629	0.007	225	60	122	43	19
unique_8467	132	191	429	ENSP00000432202	53	109	663	1.56e-14	60	29	28	3	14
unique_8485	210	339	371	ENSP00000225577	209	336	526	2.63e-04	140	38	80	22	35
unique_8491	129	333	360	ENSP00000432202	2	200	663	4.14e-19	223	59	122	42	57
unique_8510	120	330	370	ENSP00000432202	6	209	663	8.36e-42	217	85	113	19	57
unique_8530	422	601	623	ENSP00000225577	201	355	526	0.002	188	40	107	41	29
unique_8532	208	335	337	ENSP00000385766	400	563	663	0.005	170	45	77	48	38
unique_8574	154	892	1032	ENSP00000256637	135	787	832	1.09e-57	770	203	419	148	72
