# Supplementary material for: Molecular Mimicry between Toxoplasma gondii B-Cell Epitopes and Neurodevelopmental Proteins: An Immunoinformatic Approach
Source: Biomolecules. 2024 Aug 1;14(8):933. doi: 10.3390/biom14080933 (PMC11352964; doi:10.3390/biom14080933)
Supplement: Supplementary file 1 [file biomolecules-14-00933-s001.zip › Supplemental S2/random/blast-all_methods-hs_surface_random_44-filtered.txt]

unique_129	13	265	283	ENSP00000342838	1015	1276	1371	1.25e-13	270	64	181	25	89
unique_129	7	266	283	ENSP00000383977	779	1048	1082	5.79e-13	284	65	181	38	92
unique_129	11	266	283	ENSP00000301178	538	806	895	1.35e-10	279	67	179	33	90
unique_264	38	141	144	ENSP00000475084	814	924	1549	2.42e-11	112	33	70	9	90
unique_264	16	129	144	ENSP00000475084	828	932	1549	4.70e-06	122	32	65	25	90
unique_264	67	144	144	ENSP00000475084	810	883	1549	0.001	78	20	54	4	90
unique_355	1	267	270	ENSP00000484113	2	268	273	3.94e-104	267	137	130	0	99
unique_355	1	267	270	ENSP00000393320	2	268	273	3.94e-104	267	137	130	0	99
unique_355	1	267	270	ENSP00000422182	2	268	273	3.94e-104	267	137	130	0	99
unique_355	1	267	270	ENSP00000300408	2	268	273	3.94e-104	267	137	130	0	99
unique_459	27	459	469	ENSP00000300289	27	487	506	2.09e-70	473	161	260	52	92
unique_459	12	343	469	ENSP00000262455	17	366	407	7.39e-30	354	92	236	26	94
unique_459	356	462	469	ENSP00000262455	37	146	407	1.14e-08	111	23	83	5	94
unique_2407	3	255	296	ENSP00000498670	670	919	1023	7.84e-10	266	62	175	29	85
unique_2410	1	254	282	ENSP00000342838	1009	1275	1371	1.52e-17	269	59	193	17	90
unique_2410	7	254	282	ENSP00000383977	785	1046	1082	1.14e-12	264	56	190	18	88
unique_3841	18	156	168	ENSP00000475084	756	918	1549	1.11e-09	164	45	93	26	83
unique_4007	19	563	567	ENSP00000396460	33	552	574	9.96e-11	575	136	354	85	96
unique_4070	128	678	683	ENSP00000429969	49	578	972	6.01e-12	589	145	347	97	81
unique_4203	41	286	296	ENSP00000403447	117	440	2004	8.11e-08	328	84	158	86	86
unique_4203	39	292	296	ENSP00000403447	591	857	2004	6.49e-07	284	80	157	47	86
unique_4203	61	276	296	ENSP00000403447	868	1125	2004	2.98e-06	266	73	135	58	86
unique_4203	61	293	296	ENSP00000403447	103	369	2004	4.96e-06	278	75	147	56	86
unique_4203	39	278	296	ENSP00000403447	278	550	2004	1.58e-05	281	76	156	49	86
unique_4203	53	281	296	ENSP00000403447	669	933	2004	1.67e-04	267	72	155	40	86
unique_4203	42	234	296	ENSP00000403447	772	1007	2004	0.004	236	64	129	43	86
unique_4203	40	277	296	ENSP00000403447	440	689	2004	0.006	271	70	147	54	86
unique_4203	41	286	296	ENSP00000364163	117	440	2004	8.11e-08	328	84	158	86	86
unique_4203	39	292	296	ENSP00000364163	591	857	2004	6.49e-07	284	80	157	47	86
unique_4203	61	276	296	ENSP00000364163	868	1125	2004	2.98e-06	266	73	135	58	86
unique_4203	61	293	296	ENSP00000364163	103	369	2004	4.96e-06	278	75	147	56	86
unique_4203	39	278	296	ENSP00000364163	278	550	2004	1.58e-05	281	76	156	49	86
unique_4203	53	281	296	ENSP00000364163	669	933	2004	1.67e-04	267	72	155	40	86
unique_4203	42	234	296	ENSP00000364163	772	1007	2004	0.004	236	64	129	43	86
unique_4203	40	277	296	ENSP00000364163	440	689	2004	0.006	271	70	147	54	86
unique_4203	41	286	296	ENSP00000408335	117	440	2004	1.07e-07	328	84	158	86	86
unique_4203	39	292	296	ENSP00000408335	591	857	2004	6.66e-07	284	80	157	47	86
unique_4203	61	276	296	ENSP00000408335	868	1125	2004	3.01e-06	266	73	135	58	86
unique_4203	61	293	296	ENSP00000408335	103	369	2004	6.52e-06	278	75	147	56	86
unique_4203	39	278	296	ENSP00000408335	278	550	2004	1.61e-05	281	76	156	49	86
unique_4203	53	281	296	ENSP00000408335	669	933	2004	1.67e-04	267	72	155	40	86
unique_4203	42	234	296	ENSP00000408335	772	1007	2004	0.004	236	64	129	43	86
unique_4203	40	277	296	ENSP00000408335	440	689	2004	0.006	271	70	147	54	86
unique_4468	18	554	574	ENSP00000396460	21	555	574	0.0	537	296	239	2	94
unique_4643	80	656	666	ENSP00000396460	13	555	574	1.98e-119	578	204	338	36	87
unique_5312	8	273	289	ENSP00000484113	4	270	273	2.21e-95	268	137	128	3	92
unique_5312	8	273	289	ENSP00000393320	4	270	273	2.21e-95	268	137	128	3	92
unique_5312	8	273	289	ENSP00000422182	4	270	273	2.21e-95	268	137	128	3	92
unique_5312	8	273	289	ENSP00000300408	4	270	273	2.21e-95	268	137	128	3	92
unique_5777	7	105	105	ENSP00000300289	31	128	506	2.69e-10	102	28	67	7	100
unique_5777	1	76	105	ENSP00000300289	377	452	506	6.82e-07	80	27	45	8	100
unique_5801	8	256	294	ENSP00000383977	786	1046	1082	2.28e-15	266	62	182	22	85
unique_5801	6	258	294	ENSP00000342838	1014	1277	1371	2.74e-14	270	69	178	23	86
unique_5801	7	268	294	ENSP00000301178	540	819	895	3.94e-10	284	63	195	26	89
unique_5801	6	255	294	ENSP00000373574	205	485	504	2.65e-09	298	69	164	65	85
unique_5801	1	256	294	ENSP00000498670	668	913	1023	9.62e-09	259	53	190	16	87
unique_6696	239	1253	2156	ENSP00000408335	194	1125	2004	2.53e-14	1080	271	596	213	94
unique_6696	324	1461	2156	ENSP00000408335	24	1079	2004	6.29e-12	1221	301	672	248	94
unique_6696	1105	2086	2156	ENSP00000408335	101	972	2004	9.82e-12	1038	263	553	222	94
unique_6696	841	1898	2156	ENSP00000408335	101	1120	2004	9.92e-11	1167	279	632	256	94
unique_6696	101	725	2156	ENSP00000408335	517	1125	2004	1.56e-09	689	169	376	144	94
unique_6696	852	1985	2156	ENSP00000408335	24	1041	2004	8.07e-07	1210	295	647	268	94
unique_6696	101	1146	2156	ENSP00000408335	160	1161	2004	1.92e-06	1159	276	613	270	94
unique_6696	1640	2089	2156	ENSP00000408335	25	439	2004	1.58e-04	480	120	265	95	94
unique_6696	1368	2118	2156	ENSP00000408335	101	769	2004	0.002	812	206	402	204	94
unique_6696	239	1253	2156	ENSP00000403447	194	1125	2004	2.53e-14	1080	271	596	213	94
unique_6696	324	1461	2156	ENSP00000403447	24	1079	2004	5.50e-12	1221	301	672	248	94
unique_6696	1105	2086	2156	ENSP00000403447	101	972	2004	9.10e-12	1038	263	553	222	94
unique_6696	841	1898	2156	ENSP00000403447	101	1120	2004	8.74e-11	1167	279	632	256	94
unique_6696	101	725	2156	ENSP00000403447	517	1125	2004	1.60e-09	689	169	376	144	94
unique_6696	852	1985	2156	ENSP00000403447	24	1041	2004	6.82e-07	1210	295	647	268	94
unique_6696	101	1146	2156	ENSP00000403447	160	1161	2004	1.97e-06	1159	276	613	270	94
unique_6696	1640	2089	2156	ENSP00000403447	25	439	2004	1.57e-04	480	120	265	95	94
unique_6696	1368	2118	2156	ENSP00000403447	101	769	2004	0.002	812	206	402	204	94
unique_6696	239	1253	2156	ENSP00000364163	194	1125	2004	2.53e-14	1080	271	596	213	94
unique_6696	324	1461	2156	ENSP00000364163	24	1079	2004	5.50e-12	1221	301	672	248	94
unique_6696	1105	2086	2156	ENSP00000364163	101	972	2004	9.10e-12	1038	263	553	222	94
unique_6696	841	1898	2156	ENSP00000364163	101	1120	2004	8.74e-11	1167	279	632	256	94
unique_6696	101	725	2156	ENSP00000364163	517	1125	2004	1.60e-09	689	169	376	144	94
unique_6696	852	1985	2156	ENSP00000364163	24	1041	2004	6.82e-07	1210	295	647	268	94
unique_6696	101	1146	2156	ENSP00000364163	160	1161	2004	1.97e-06	1159	276	613	270	94
unique_6696	1640	2089	2156	ENSP00000364163	25	439	2004	1.57e-04	480	120	265	95	94
unique_6696	1368	2118	2156	ENSP00000364163	101	769	2004	0.002	812	206	402	204	94
unique_7032	28	533	545	ENSP00000396460	41	554	574	2.37e-08	555	120	345	90	93
unique_7192	48	378	378	ENSP00000371493	105	401	492	5.97e-12	333	77	218	38	88
unique_7276	20	231	241	ENSP00000383977	819	1046	1082	8.79e-12	236	57	147	32	88
unique_7276	28	230	241	ENSP00000301178	583	799	895	2.61e-11	220	51	149	20	84
unique_7276	4	232	241	ENSP00000373574	222	462	504	5.61e-10	251	59	160	32	95
unique_7617	28	396	438	ENSP00000371493	105	417	492	4.51e-12	382	91	209	82	84
unique_8135	14	155	187	ENSP00000408335	1599	1740	2004	7.69e-07	147	48	89	10	88
unique_8135	41	177	187	ENSP00000408335	1694	1832	2004	7.32e-04	144	45	87	12	88
unique_8135	40	140	187	ENSP00000408335	1726	1823	2004	0.002	101	35	63	3	88
unique_8135	14	155	187	ENSP00000403447	1599	1740	2004	7.98e-07	147	48	89	10	88
unique_8135	41	177	187	ENSP00000403447	1694	1832	2004	7.39e-04	144	45	87	12	88
unique_8135	40	140	187	ENSP00000403447	1726	1823	2004	0.002	101	35	63	3	88
unique_8135	14	155	187	ENSP00000364163	1599	1740	2004	7.98e-07	147	48	89	10	88
unique_8135	41	177	187	ENSP00000364163	1694	1832	2004	7.39e-04	144	45	87	12	88
unique_8135	40	140	187	ENSP00000364163	1726	1823	2004	0.002	101	35	63	3	88
