# Supplementary material for: Molecular Mimicry between Toxoplasma gondii B-Cell Epitopes and Neurodevelopmental Proteins: An Immunoinformatic Approach
Source: Biomolecules. 2024 Aug 1;14(8):933. doi: 10.3390/biom14080933 (PMC11352964; doi:10.3390/biom14080933)
Supplement: Supplementary file 1 [file biomolecules-14-00933-s001.zip › Supplemental S2/random/blast-all_methods-hs_surface_random_44-protein_ids.txt]

ENSP00000262455
ENSP00000300289
ENSP00000300408
ENSP00000301178
ENSP00000342838
ENSP00000364163
ENSP00000371493
ENSP00000373574
ENSP00000383977
ENSP00000393320
ENSP00000396460
ENSP00000403447
ENSP00000408335
ENSP00000422182
ENSP00000429969
ENSP00000475084
ENSP00000484113
ENSP00000498670
