# Supplementary material for: Molecular Mimicry between Toxoplasma gondii B-Cell Epitopes and Neurodevelopmental Proteins: An Immunoinformatic Approach
Source: Biomolecules. 2024 Aug 1;14(8):933. doi: 10.3390/biom14080933 (PMC11352964; doi:10.3390/biom14080933)
Supplement: Supplementary file 1 [file biomolecules-14-00933-s001.zip › Supplemental S2/random/blast-all_methods-hs_surface_random_44.txt]

unique_9	43	197	541	ENSP00000396460	47	197	574	2.13e-07	159	42	105	12	29
unique_35	276	922	1044	ENSP00000381467	6	601	667	1.35e-42	671	171	401	99	62
unique_62	152	198	279	ENSP00000263923	1005	1051	1357	7.63e-05	47	14	33	0	17
unique_62	156	203	279	ENSP00000358991	319	368	634	1.66e-04	50	16	32	2	17
unique_62	156	203	279	ENSP00000377291	319	368	683	1.97e-04	50	16	32	2	17
unique_62	152	198	279	ENSP00000301178	649	695	895	0.003	47	13	34	0	17
unique_62	158	230	279	ENSP00000342838	1130	1199	1371	0.004	75	20	48	7	26
unique_75	1626	1701	1941	ENSP00000381467	87	168	667	3.95e-05	85	29	44	12	15
unique_75	781	992	1941	ENSP00000381467	99	304	667	0.001	224	53	141	30	15
unique_87	311	486	1266	ENSP00000381467	76	251	667	3.11e-14	188	55	109	24	36
unique_87	943	1217	1266	ENSP00000381467	21	277	667	7.56e-13	290	72	170	48	36
unique_104	93	148	625	ENSP00000408335	1633	1689	2004	0.001	57	22	34	1	9
unique_104	93	148	625	ENSP00000403447	1633	1689	2004	0.001	57	22	34	1	9
unique_104	93	148	625	ENSP00000364163	1633	1689	2004	0.001	57	22	34	1	9
unique_117	49	315	424	ENSP00000301178	497	752	895	1.16e-11	294	72	157	65	63
unique_117	168	352	424	ENSP00000263923	997	1156	1357	1.21e-09	199	51	95	53	44
unique_117	75	222	424	ENSP00000342838	1010	1170	1371	2.48e-07	161	40	108	13	35
unique_117	57	222	424	ENSP00000383977	787	944	1082	2.58e-07	188	45	91	52	39
unique_117	57	222	424	ENSP00000358991	218	363	634	2.56e-06	178	38	96	44	39
unique_117	57	222	424	ENSP00000377291	218	363	683	3.39e-06	178	38	96	44	39
unique_117	42	221	424	ENSP00000498670	662	818	1023	0.001	188	40	109	39	42
unique_126	79	195	209	ENSP00000484113	57	170	273	4.33e-05	118	27	86	5	56
unique_126	79	195	209	ENSP00000393320	57	170	273	4.33e-05	118	27	86	5	56
unique_126	79	195	209	ENSP00000422182	57	170	273	4.33e-05	118	27	86	5	56
unique_126	79	195	209	ENSP00000300408	57	170	273	4.33e-05	118	27	86	5	56
unique_129	13	265	283	ENSP00000342838	1015	1276	1371	1.25e-13	270	64	181	25	89
unique_129	7	266	283	ENSP00000383977	779	1048	1082	5.79e-13	284	65	181	38	92
unique_129	11	266	283	ENSP00000301178	538	806	895	1.35e-10	279	67	179	33	90
unique_129	121	264	283	ENSP00000263923	1010	1157	1357	4.48e-09	148	34	110	4	51
unique_129	8	206	283	ENSP00000358991	211	416	634	4.77e-08	211	47	147	17	70
unique_129	8	206	283	ENSP00000377291	211	416	683	5.05e-08	211	47	147	17	70
unique_129	10	226	283	ENSP00000498670	672	875	1023	4.02e-06	232	48	141	43	77
unique_129	132	241	283	ENSP00000373574	323	458	504	6.68e-05	137	35	74	28	39
unique_221	302	729	852	ENSP00000300289	48	441	506	1.50e-28	445	114	263	68	56
unique_221	278	346	852	ENSP00000300289	372	440	506	1.06e-06	70	24	44	2	56
unique_221	685	754	852	ENSP00000300289	48	117	506	2.56e-06	70	22	48	0	56
unique_221	284	673	852	ENSP00000262455	31	381	407	1.13e-06	403	87	251	65	46
unique_248	469	493	1129	ENSP00000342838	1190	1215	1371	0.004	26	15	10	1	2
unique_251	1146	1219	1230	ENSP00000254301	27	103	251	1.65e-05	78	28	45	5	6
unique_264	38	141	144	ENSP00000475084	814	924	1549	2.42e-11	112	33	70	9	90
unique_264	16	129	144	ENSP00000475084	828	932	1549	4.70e-06	122	32	65	25	90
unique_264	67	144	144	ENSP00000475084	810	883	1549	0.001	78	20	54	4	90
unique_271	153	758	765	ENSP00000381467	93	658	667	9.64e-77	615	188	369	58	79
unique_344	1310	1354	1486	ENSP00000358490	273	318	352	0.008	50	21	20	9	3
unique_350	225	339	3185	ENSP00000369202	275	375	967	3.39e-04	116	32	68	16	4
unique_350	225	339	3185	ENSP00000353421	253	353	996	3.43e-04	116	32	68	16	4
unique_350	225	339	3185	ENSP00000350680	272	372	1015	3.50e-04	116	32	68	16	4
unique_355	1	267	270	ENSP00000484113	2	268	273	3.94e-104	267	137	130	0	99
unique_355	1	267	270	ENSP00000393320	2	268	273	3.94e-104	267	137	130	0	99
unique_355	1	267	270	ENSP00000422182	2	268	273	3.94e-104	267	137	130	0	99
unique_355	1	267	270	ENSP00000300408	2	268	273	3.94e-104	267	137	130	0	99
unique_442	264	508	583	ENSP00000482760	200	448	970	2.46e-06	280	57	157	66	42
unique_442	264	422	583	ENSP00000506143	148	301	795	1.06e-05	178	44	91	43	27
unique_449	301	385	436	ENSP00000346990	309	393	496	0.001	87	31	52	4	19
unique_449	265	356	436	ENSP00000332723	16	116	278	0.002	103	38	52	13	21
unique_458	35	270	513	ENSP00000301178	537	759	895	1.21e-10	249	53	157	39	46
unique_458	33	274	513	ENSP00000358991	211	440	634	1.42e-10	253	61	158	34	47
unique_458	33	258	513	ENSP00000377291	211	421	683	6.15e-10	234	57	146	31	44
unique_458	29	265	513	ENSP00000383977	776	1000	1082	1.10e-07	254	55	153	46	46
unique_458	129	261	513	ENSP00000263923	995	1106	1357	1.27e-07	134	35	76	23	26
unique_458	7	266	513	ENSP00000342838	981	1230	1371	1.44e-06	277	57	176	44	51
unique_458	35	254	513	ENSP00000373574	203	408	504	2.42e-05	241	46	139	56	43
unique_459	27	459	469	ENSP00000300289	27	487	506	2.09e-70	473	161	260	52	92
unique_459	12	343	469	ENSP00000262455	17	366	407	7.39e-30	354	92	236	26	94
unique_459	356	462	469	ENSP00000262455	37	146	407	1.14e-08	111	23	83	5	94
unique_506	219	640	758	ENSP00000408335	712	1089	2004	8.97e-11	437	112	251	74	61
unique_506	214	637	758	ENSP00000408335	410	755	2004	5.69e-07	437	101	232	104	61
unique_506	218	658	758	ENSP00000408335	337	731	2004	7.40e-07	468	114	254	100	61
unique_506	197	636	758	ENSP00000408335	548	966	2004	1.27e-06	472	116	271	85	61
unique_506	219	640	758	ENSP00000403447	712	1089	2004	8.97e-11	437	112	251	74	61
unique_506	214	637	758	ENSP00000403447	410	755	2004	5.41e-07	437	101	232	104	61
unique_506	218	658	758	ENSP00000403447	337	731	2004	7.28e-07	468	114	254	100	61
unique_506	197	636	758	ENSP00000403447	548	966	2004	1.25e-06	472	116	271	85	61
unique_506	219	640	758	ENSP00000364163	712	1089	2004	8.97e-11	437	112	251	74	61
unique_506	214	637	758	ENSP00000364163	410	755	2004	5.41e-07	437	101	232	104	61
unique_506	218	658	758	ENSP00000364163	337	731	2004	7.28e-07	468	114	254	100	61
unique_506	197	636	758	ENSP00000364163	548	966	2004	1.25e-06	472	116	271	85	61
unique_506	222	550	758	ENSP00000354080	59	354	989	8.50e-08	341	92	192	57	43
unique_506	305	361	758	ENSP00000354080	57	111	989	2.10e-04	57	21	34	2	43
unique_506	222	644	758	ENSP00000429969	71	436	972	8.02e-07	443	110	236	97	56
unique_532	473	628	672	ENSP00000342838	1137	1288	1371	1.86e-04	166	44	98	24	23
unique_547	279	300	478	ENSP00000513363	753	774	1212	2.79e-04	22	15	7	0	5
unique_547	216	346	478	ENSP00000400010	1159	1307	1338	5.70e-04	153	37	90	26	27
unique_566	17	89	826	ENSP00000027335	473	548	833	0.005	76	23	50	3	9
unique_567	31	291	407	ENSP00000301178	538	800	895	2.92e-08	281	60	183	38	64
unique_567	33	296	407	ENSP00000342838	1015	1280	1371	1.70e-05	285	55	190	40	65
unique_567	112	260	407	ENSP00000383977	885	1024	1082	1.50e-04	157	41	91	25	37
unique_567	34	199	407	ENSP00000377291	217	390	683	0.004	178	47	115	16	41
unique_567	34	199	407	ENSP00000358991	217	390	634	0.004	178	47	115	16	41
unique_568	142	354	559	ENSP00000408335	1580	1786	2004	2.11e-04	216	68	136	12	43
unique_568	116	255	559	ENSP00000408335	1668	1791	2004	6.02e-04	140	49	75	16	43
unique_568	142	354	559	ENSP00000403447	1580	1786	2004	2.11e-04	216	68	136	12	43
unique_568	116	255	559	ENSP00000403447	1668	1791	2004	5.92e-04	140	49	75	16	43
unique_568	142	354	559	ENSP00000364163	1580	1786	2004	2.11e-04	216	68	136	12	43
unique_568	116	255	559	ENSP00000364163	1668	1791	2004	5.92e-04	140	49	75	16	43
unique_592	96	126	272	ENSP00000509229	142	172	644	0.002	31	13	18	0	11
unique_598	203	1372	2159	ENSP00000408335	102	1161	2004	9.76e-78	1216	358	656	202	60
unique_598	358	1294	2159	ENSP00000408335	35	1000	2004	1.40e-61	1058	289	556	213	60
unique_598	1182	1501	2159	ENSP00000408335	29	349	2004	1.26e-19	354	104	183	67	60
unique_598	203	1372	2159	ENSP00000403447	102	1161	2004	1.21e-77	1216	358	656	202	60
unique_598	358	1294	2159	ENSP00000403447	35	1000	2004	5.54e-62	1058	290	555	213	60
unique_598	1182	1501	2159	ENSP00000403447	29	349	2004	1.17e-19	354	104	183	67	60
unique_598	203	1372	2159	ENSP00000364163	102	1161	2004	1.21e-77	1216	358	656	202	60
unique_598	358	1294	2159	ENSP00000364163	35	1000	2004	5.54e-62	1058	290	555	213	60
unique_598	1182	1501	2159	ENSP00000364163	29	349	2004	1.17e-19	354	104	183	67	60
unique_598	471	893	2159	ENSP00000429969	35	434	972	7.70e-43	442	150	231	61	62
unique_598	908	1341	2159	ENSP00000429969	45	441	972	3.16e-38	453	148	230	75	62
unique_598	254	639	2159	ENSP00000429969	35	434	972	1.02e-32	421	142	223	56	62
unique_598	1118	1535	2159	ENSP00000429969	30	482	972	1.81e-32	478	151	242	85	62
unique_598	1045	1418	2159	ENSP00000429969	44	434	972	3.28e-27	420	129	216	75	62
unique_598	606	1003	2159	ENSP00000429969	45	445	972	4.17e-25	445	131	223	91	62
unique_598	204	555	2159	ENSP00000429969	71	434	972	2.84e-23	395	114	207	74	62
unique_598	198	423	2159	ENSP00000429969	209	433	972	3.42e-13	238	64	149	25	62
unique_598	905	1307	2159	ENSP00000354080	30	409	989	5.87e-39	423	140	220	63	61
unique_598	468	881	2159	ENSP00000354080	20	425	989	2.16e-38	437	138	245	54	61
unique_598	522	935	2159	ENSP00000354080	33	430	989	8.30e-38	431	138	243	50	61
unique_598	248	618	2159	ENSP00000354080	17	415	989	7.71e-33	415	132	223	60	61
unique_598	1125	1498	2159	ENSP00000354080	25	391	989	5.21e-32	393	133	215	45	61
unique_598	1258	1520	2159	ENSP00000354080	32	335	989	6.25e-24	314	100	153	61	61
unique_598	204	555	2159	ENSP00000354080	59	393	989	2.47e-22	367	109	211	47	61
unique_598	1226	1321	2159	ENSP00000360763	108	194	274	6.20e-06	99	34	50	15	23
unique_598	532	626	2159	ENSP00000360763	110	194	274	2.07e-05	98	37	45	16	23
unique_598	921	1001	2159	ENSP00000360763	112	177	274	0.002	81	29	37	15	23
unique_598	1411	1465	2159	ENSP00000360763	123	176	274	0.002	58	24	27	7	23
unique_598	242	303	2159	ENSP00000360763	122	174	274	0.004	63	24	28	11	23
unique_598	290	346	2159	ENSP00000360763	123	176	274	0.004	59	24	28	7	23
unique_598	463	520	2159	ENSP00000360763	123	176	274	0.005	61	24	27	10	23
unique_598	461	523	2159	ENSP00000329869	764	841	934	8.65e-05	78	29	34	15	15
unique_598	732	775	2159	ENSP00000329869	793	840	934	5.99e-04	48	23	21	4	15
unique_598	814	858	2159	ENSP00000329869	793	840	934	0.001	48	20	25	3	15
unique_598	1209	1300	2159	ENSP00000329869	786	870	934	0.001	96	29	52	15	15
unique_598	1464	1506	2159	ENSP00000329869	793	838	934	0.003	46	19	24	3	15
unique_598	560	606	2159	ENSP00000329869	793	840	934	0.004	48	21	26	1	15
unique_598	760	817	2159	ENSP00000411023	130	185	294	0.001	60	24	30	6	5
unique_598	1258	1300	2159	ENSP00000411023	143	184	294	0.003	45	19	21	5	5
unique_598	760	817	2159	ENSP00000390866	130	185	294	0.001	60	24	30	6	5
unique_598	1258	1300	2159	ENSP00000390866	143	184	294	0.003	45	19	21	5	5
unique_598	760	817	2159	ENSP00000382556	130	185	294	0.001	60	24	30	6	5
unique_598	1258	1300	2159	ENSP00000382556	143	184	294	0.003	45	19	21	5	5
unique_598	521	604	2159	ENSP00000364709	85	164	489	0.002	84	26	54	4	8
unique_598	734	811	2159	ENSP00000364709	85	159	489	0.005	78	24	51	3	8
unique_654	30	204	324	ENSP00000489447	69	273	421	0.001	219	59	102	58	54
unique_657	704	964	983	ENSP00000383977	775	1049	1082	9.67e-18	290	70	176	44	27
unique_657	716	855	983	ENSP00000358991	218	363	634	1.33e-13	150	43	93	14	14
unique_657	716	855	983	ENSP00000377291	218	363	683	1.89e-13	150	43	93	14	14
unique_657	699	965	983	ENSP00000342838	1000	1279	1371	1.16e-11	285	70	192	23	27
unique_657	710	970	983	ENSP00000373574	202	495	504	3.22e-11	303	72	180	51	27
unique_657	800	964	983	ENSP00000263923	997	1160	1357	1.04e-10	175	43	111	21	25
unique_657	715	792	983	ENSP00000263923	839	924	1357	0.001	86	25	53	8	25
unique_657	704	965	983	ENSP00000301178	530	804	895	3.19e-10	281	58	198	25	27
unique_664	7	122	547	ENSP00000396460	29	148	574	2.06e-08	120	31	85	4	21
unique_665	151	337	366	ENSP00000263923	988	1159	1357	1.17e-08	193	51	115	27	51
unique_665	159	297	366	ENSP00000383977	883	1011	1082	2.81e-08	142	46	80	16	38
unique_665	39	311	366	ENSP00000342838	1015	1255	1371	1.53e-07	283	65	166	52	75
unique_665	134	272	366	ENSP00000373574	272	406	504	9.07e-06	155	43	76	36	38
unique_665	177	329	366	ENSP00000301178	652	819	895	1.53e-05	181	39	101	41	42
unique_665	150	246	366	ENSP00000377291	291	398	683	8.29e-04	108	26	71	11	27
unique_665	150	246	366	ENSP00000358991	291	398	634	8.37e-04	108	26	71	11	27
unique_665	179	281	366	ENSP00000498670	778	863	1023	0.002	104	26	59	19	28
unique_676	46	116	669	ENSP00000266557	188	259	261	0.009	72	21	50	1	11
unique_694	365	502	546	ENSP00000264162	106	248	1928	0.003	146	38	97	11	25
unique_697	1281	1362	1584	ENSP00000358490	269	340	352	1.39e-06	82	31	41	10	5
unique_722	764	850	1130	ENSP00000358490	270	350	352	3.53e-04	87	27	54	6	8
unique_799	28	136	594	ENSP00000411767	537	638	1065	0.001	109	25	77	7	18
unique_862	264	621	852	ENSP00000422983	112	450	826	3.93e-37	362	113	222	27	42
unique_868	341	434	1157	ENSP00000408335	1700	1791	2004	1.75e-06	94	35	57	2	29
unique_868	267	598	1157	ENSP00000408335	1501	1824	2004	0.004	362	96	198	68	29
unique_868	341	434	1157	ENSP00000403447	1700	1791	2004	1.81e-06	94	35	57	2	29
unique_868	267	598	1157	ENSP00000403447	1501	1824	2004	0.004	362	96	198	68	29
unique_868	341	434	1157	ENSP00000364163	1700	1791	2004	1.81e-06	94	35	57	2	29
unique_868	267	598	1157	ENSP00000364163	1501	1824	2004	0.004	362	96	198	68	29
unique_872	421	479	2030	ENSP00000411767	12	74	1065	6.72e-05	65	20	37	8	3
unique_872	421	479	2030	ENSP00000474709	12	74	479	3.17e-04	65	20	37	8	3
unique_872	421	479	2030	ENSP00000474148	12	74	219	5.91e-04	65	20	37	8	3
unique_880	113	284	612	ENSP00000381467	111	274	667	1.92e-06	180	46	110	24	51
unique_880	378	517	612	ENSP00000381467	105	260	667	2.60e-05	166	36	94	36	51
unique_886	969	1096	1387	ENSP00000383977	786	928	1082	5.51e-09	146	44	81	21	9
unique_886	1209	1290	1387	ENSP00000342838	1158	1242	1371	4.47e-04	86	25	56	5	6
unique_896	326	427	511	ENSP00000408335	1183	1285	2004	4.87e-10	111	40	54	17	47
unique_896	216	346	511	ENSP00000408335	1180	1284	2004	8.16e-06	141	42	53	46	47
unique_896	186	240	511	ENSP00000408335	1226	1285	2004	2.09e-04	62	24	29	9	47
unique_896	326	427	511	ENSP00000403447	1183	1285	2004	4.87e-10	111	40	54	17	47
unique_896	216	346	511	ENSP00000403447	1180	1284	2004	8.23e-06	141	42	53	46	47
unique_896	186	240	511	ENSP00000403447	1226	1285	2004	2.09e-04	62	24	29	9	47
unique_896	326	427	511	ENSP00000364163	1183	1285	2004	4.87e-10	111	40	54	17	47
unique_896	216	346	511	ENSP00000364163	1180	1284	2004	8.23e-06	141	42	53	46	47
unique_896	186	240	511	ENSP00000364163	1226	1285	2004	2.09e-04	62	24	29	9	47
unique_928	102	588	621	ENSP00000300289	43	481	506	1.92e-40	497	141	288	68	79
unique_928	502	594	621	ENSP00000300289	46	135	506	1.18e-13	95	36	52	7	79
unique_928	99	246	621	ENSP00000262455	41	191	407	4.17e-09	154	41	104	9	46
unique_928	485	620	621	ENSP00000262455	31	169	407	1.66e-05	144	30	101	13	46
unique_937	3081	3197	3401	ENSP00000360170	92	198	461	0.003	121	36	67	18	3
unique_1002	414	592	877	ENSP00000350680	223	409	1015	0.009	206	57	103	46	20
unique_1002	414	592	877	ENSP00000353421	204	390	996	0.009	206	57	103	46	20
unique_1025	194	222	1416	ENSP00000411767	411	440	1065	1.65e-04	30	19	10	1	2
unique_1025	194	222	1416	ENSP00000474709	411	440	479	3.37e-04	30	19	10	1	2
unique_1053	201	304	310	ENSP00000403447	1716	1819	2004	2.47e-09	104	38	66	0	46
unique_1053	167	304	310	ENSP00000403447	1646	1786	2004	3.12e-07	144	45	90	9	46
unique_1053	215	310	310	ENSP00000403447	1583	1692	2004	0.001	110	32	64	14	46
unique_1053	201	304	310	ENSP00000364163	1716	1819	2004	2.47e-09	104	38	66	0	46
unique_1053	167	304	310	ENSP00000364163	1646	1786	2004	3.12e-07	144	45	90	9	46
unique_1053	215	310	310	ENSP00000364163	1583	1692	2004	0.001	110	32	64	14	46
unique_1053	201	304	310	ENSP00000408335	1716	1819	2004	2.49e-09	104	38	66	0	46
unique_1053	167	304	310	ENSP00000408335	1646	1786	2004	3.09e-07	144	45	90	9	46
unique_1053	215	310	310	ENSP00000408335	1583	1692	2004	0.001	110	32	64	14	46
unique_1068	766	936	1063	ENSP00000506143	137	301	795	1.12e-05	188	43	105	40	16
unique_1068	766	1014	1063	ENSP00000482760	189	436	970	2.08e-05	267	67	163	37	23
unique_1114	119	196	272	ENSP00000350680	259	363	1015	6.47e-04	105	30	48	27	29
unique_1114	119	196	272	ENSP00000353421	240	344	996	7.49e-04	105	30	48	27	29
unique_1114	119	196	272	ENSP00000369202	262	366	967	0.001	105	30	48	27	29
unique_1124	423	458	1765	ENSP00000263923	1071	1107	1357	0.002	37	16	20	1	2
unique_1124	423	510	1765	ENSP00000342838	1190	1268	1371	0.005	90	26	51	13	5
unique_1189	235	452	517	ENSP00000381467	98	301	667	7.86e-13	222	67	133	22	42
unique_1217	586	677	745	ENSP00000342838	1128	1218	1371	0.006	100	29	54	17	12
unique_1222	137	212	1100	ENSP00000358490	270	351	352	0.004	87	29	42	16	7
unique_1235	471	618	1928	ENSP00000265969	272	412	586	0.002	156	36	97	23	8
unique_1247	474	551	798	ENSP00000254301	30	101	251	0.001	83	38	29	16	11
unique_1247	503	558	798	ENSP00000254301	42	98	251	0.007	58	29	26	3	11
unique_1279	159	208	821	ENSP00000474709	409	458	479	2.22e-04	52	22	26	4	10
unique_1279	89	117	821	ENSP00000474709	411	440	479	0.007	30	14	15	1	10
unique_1279	89	132	821	ENSP00000411767	411	454	1065	0.004	45	18	25	2	10
unique_1279	159	192	821	ENSP00000411767	409	440	1065	0.005	34	16	16	2	10
unique_1385	551	795	1605	ENSP00000354080	532	728	989	0.006	252	56	134	62	15
unique_1433	309	497	534	ENSP00000342838	1094	1275	1371	2.22e-09	199	49	123	27	35
unique_1433	338	501	534	ENSP00000383977	899	1050	1082	1.09e-04	173	45	98	30	31
unique_1433	334	429	534	ENSP00000263923	999	1101	1357	1.62e-04	105	29	65	11	18
unique_1498	143	289	313	ENSP00000350680	223	351	1015	8.30e-04	148	41	87	20	47
unique_1498	143	289	313	ENSP00000353421	204	332	996	0.002	148	41	87	20	47
unique_1498	143	289	313	ENSP00000369202	226	354	967	0.002	148	41	87	20	47
unique_1500	56	128	381	ENSP00000402685	431	505	552	0.001	79	27	42	10	19
unique_1553	291	408	1306	ENSP00000301178	642	753	895	0.006	118	26	86	6	9
unique_1617	155	323	716	ENSP00000403447	446	598	2004	4.24e-11	171	50	101	20	65
unique_1617	155	603	716	ENSP00000403447	243	631	2004	2.73e-09	460	110	268	82	65
unique_1617	199	331	716	ENSP00000403447	905	1021	2004	2.32e-07	134	40	76	18	65
unique_1617	148	591	716	ENSP00000403447	28	468	2004	3.23e-07	490	123	272	95	65
unique_1617	140	323	716	ENSP00000403447	310	484	2004	2.48e-05	192	54	113	25	65
unique_1617	172	234	716	ENSP00000403447	1031	1091	2004	0.005	67	24	33	10	65
unique_1617	155	323	716	ENSP00000364163	446	598	2004	4.24e-11	171	50	101	20	65
unique_1617	155	603	716	ENSP00000364163	243	631	2004	2.73e-09	460	110	268	82	65
unique_1617	199	331	716	ENSP00000364163	905	1021	2004	2.32e-07	134	40	76	18	65
unique_1617	148	591	716	ENSP00000364163	28	468	2004	3.23e-07	490	123	272	95	65
unique_1617	140	323	716	ENSP00000364163	310	484	2004	2.48e-05	192	54	113	25	65
unique_1617	172	234	716	ENSP00000364163	1031	1091	2004	0.005	67	24	33	10	65
unique_1617	155	323	716	ENSP00000408335	446	598	2004	4.28e-11	171	50	101	20	65
unique_1617	155	603	716	ENSP00000408335	243	631	2004	2.73e-09	460	110	268	82	65
unique_1617	199	331	716	ENSP00000408335	905	1021	2004	2.30e-07	134	40	76	18	65
unique_1617	148	591	716	ENSP00000408335	28	468	2004	5.02e-07	490	122	273	95	65
unique_1617	140	323	716	ENSP00000408335	310	484	2004	2.46e-05	192	54	113	25	65
unique_1617	172	234	716	ENSP00000408335	1031	1091	2004	0.005	67	24	33	10	65
unique_1617	255	601	716	ENSP00000354080	56	360	989	1.03e-07	355	86	211	58	60
unique_1617	173	546	716	ENSP00000354080	59	395	989	5.27e-04	412	89	210	113	60
unique_1617	173	602	716	ENSP00000429969	71	443	972	4.34e-06	454	105	244	105	60
unique_1617	255	601	716	ENSP00000429969	68	401	972	3.95e-05	380	87	214	79	60
unique_1624	132	312	461	ENSP00000408335	1634	1810	2004	2.49e-12	182	60	116	6	53
unique_1624	68	221	461	ENSP00000408335	1638	1787	2004	1.53e-09	154	46	104	4	53
unique_1624	132	312	461	ENSP00000403447	1634	1810	2004	2.49e-12	182	60	116	6	53
unique_1624	68	221	461	ENSP00000403447	1638	1787	2004	1.53e-09	154	46	104	4	53
unique_1624	132	312	461	ENSP00000364163	1634	1810	2004	2.49e-12	182	60	116	6	53
unique_1624	68	221	461	ENSP00000364163	1638	1787	2004	1.53e-09	154	46	104	4	53
unique_1631	317	471	565	ENSP00000429969	302	444	972	2.50e-05	159	52	87	20	30
unique_1631	303	415	565	ENSP00000429969	56	162	972	0.005	127	37	56	34	30
unique_1631	317	475	565	ENSP00000354080	261	407	989	6.77e-05	164	55	87	22	44
unique_1631	309	511	565	ENSP00000354080	177	359	989	9.29e-05	204	54	128	22	44
unique_1631	443	559	565	ENSP00000354080	50	165	989	0.007	121	31	81	9	44
unique_1631	303	473	565	ENSP00000403447	939	1095	2004	2.24e-04	172	43	113	16	32
unique_1631	379	483	565	ENSP00000403447	394	487	2004	3.73e-04	110	38	51	21	32
unique_1631	303	473	565	ENSP00000364163	939	1095	2004	2.24e-04	172	43	113	16	32
unique_1631	379	483	565	ENSP00000364163	394	487	2004	3.73e-04	110	38	51	21	32
unique_1631	303	473	565	ENSP00000408335	939	1095	2004	2.26e-04	172	43	113	16	32
unique_1631	379	483	565	ENSP00000408335	394	487	2004	3.79e-04	110	38	51	21	32
unique_1631	379	490	565	ENSP00000364709	88	182	489	0.003	114	35	58	21	20
unique_1662	66	312	762	ENSP00000301178	538	801	895	7.24e-22	267	74	170	23	32
unique_1662	65	310	762	ENSP00000383977	782	1045	1082	9.48e-14	268	63	179	26	32
unique_1662	66	255	762	ENSP00000373574	204	408	504	1.15e-12	213	55	127	31	25
unique_1662	70	318	762	ENSP00000342838	1017	1288	1371	2.38e-12	279	67	175	37	33
unique_1662	65	276	762	ENSP00000498670	672	877	1023	5.33e-10	217	47	154	16	28
unique_1662	143	313	762	ENSP00000263923	977	1159	1357	6.69e-10	186	45	123	18	22
unique_1662	70	258	762	ENSP00000358991	218	420	634	3.46e-08	209	55	128	26	25
unique_1662	70	258	762	ENSP00000377291	218	420	683	4.54e-08	209	55	128	26	25
unique_1689	678	744	800	ENSP00000263923	1038	1106	1357	6.25e-05	69	19	48	2	8
unique_1689	445	591	800	ENSP00000301178	521	680	895	1.04e-04	162	39	106	17	18
unique_1689	512	591	800	ENSP00000498670	723	804	1023	0.004	82	20	60	2	10
unique_1710	118	401	793	ENSP00000381467	50	330	667	3.25e-48	292	106	167	19	36
unique_1727	168	309	674	ENSP00000354080	20	156	989	2.45e-20	146	56	77	13	31
unique_1727	158	364	674	ENSP00000354080	59	286	989	1.17e-17	252	78	105	69	31
unique_1727	158	315	674	ENSP00000354080	265	407	989	3.82e-17	158	54	89	15	31
unique_1727	158	343	674	ENSP00000354080	226	388	989	2.11e-15	188	59	102	27	31
unique_1727	154	365	674	ENSP00000354080	183	367	989	7.45e-15	215	69	113	33	31
unique_1727	154	229	674	ENSP00000354080	342	411	989	2.52e-06	76	28	42	6	31
unique_1727	161	314	674	ENSP00000429969	33	172	972	5.06e-19	154	59	81	14	34
unique_1727	158	312	674	ENSP00000429969	306	445	972	2.16e-17	155	53	87	15	34
unique_1727	158	364	674	ENSP00000429969	71	327	972	6.28e-17	272	80	112	80	34
unique_1727	154	358	674	ENSP00000429969	194	407	972	2.27e-12	233	67	119	47	34
unique_1727	284	382	674	ENSP00000429969	61	158	972	3.71e-07	107	37	53	17	34
unique_1727	138	392	674	ENSP00000403447	399	616	2004	1.30e-13	263	84	126	53	44
unique_1727	133	251	674	ENSP00000403447	515	615	2004	7.68e-06	119	40	61	18	44
unique_1727	104	364	674	ENSP00000403447	113	359	2004	1.96e-05	300	78	130	92	44
unique_1727	194	402	674	ENSP00000403447	906	1089	2004	3.45e-05	221	66	106	49	44
unique_1727	138	392	674	ENSP00000364163	399	616	2004	1.30e-13	263	84	126	53	44
unique_1727	133	251	674	ENSP00000364163	515	615	2004	7.68e-06	119	40	61	18	44
unique_1727	104	364	674	ENSP00000364163	113	359	2004	1.96e-05	300	78	130	92	44
unique_1727	194	402	674	ENSP00000364163	906	1089	2004	3.45e-05	221	66	106	49	44
unique_1727	138	392	674	ENSP00000408335	399	616	2004	1.33e-13	263	84	126	53	44
unique_1727	133	251	674	ENSP00000408335	515	615	2004	7.68e-06	119	40	61	18	44
unique_1727	104	364	674	ENSP00000408335	113	359	2004	2.04e-05	300	78	130	92	44
unique_1727	194	402	674	ENSP00000408335	906	1089	2004	3.51e-05	221	66	106	49	44
unique_1727	241	311	674	ENSP00000329869	772	840	934	2.39e-05	73	26	41	6	29
unique_1727	275	370	674	ENSP00000329869	750	850	934	2.53e-05	106	34	57	15	29
unique_1727	175	221	674	ENSP00000329869	794	840	934	0.006	47	15	32	0	29
unique_1727	219	259	674	ENSP00000329869	794	833	934	0.008	41	14	26	1	29
unique_1727	158	220	674	ENSP00000360763	123	177	274	0.001	63	21	34	8	20
unique_1727	267	336	674	ENSP00000360763	137	200	274	0.002	70	24	40	6	20
unique_1727	158	221	674	ENSP00000411023	130	185	294	0.003	64	20	36	8	9
unique_1727	158	221	674	ENSP00000390866	130	185	294	0.003	64	20	36	8	9
unique_1727	158	221	674	ENSP00000382556	130	185	294	0.003	64	20	36	8	9
unique_1731	1759	1794	3593	ENSP00000381467	98	133	667	0.004	36	17	19	0	1
unique_1732	239	308	451	ENSP00000436135	69	136	434	3.14e-04	72	22	44	6	16
unique_1755	46	151	172	ENSP00000263636	642	728	1723	5.40e-07	109	31	53	25	62
unique_1755	82	131	172	ENSP00000263636	1407	1456	1723	0.004	50	14	36	0	62
unique_1755	89	145	172	ENSP00000263636	972	1028	1723	0.006	57	15	42	0	62
unique_1755	89	152	172	ENSP00000299665	104	157	216	3.74e-06	64	24	30	10	37
unique_1755	89	151	172	ENSP00000283243	691	751	1464	1.13e-05	63	20	41	2	37
unique_1755	89	131	172	ENSP00000283243	1134	1176	1464	0.009	43	15	28	0	37
unique_1755	89	151	172	ENSP00000376524	691	751	1325	1.17e-05	63	20	41	2	37
unique_1755	89	131	172	ENSP00000376524	1134	1176	1325	0.009	43	15	28	0	37
unique_1755	89	155	172	ENSP00000347140	197	250	312	3.09e-05	67	23	31	13	39
unique_1755	59	144	172	ENSP00000455897	953	1024	1457	2.26e-04	86	20	52	14	50
unique_1755	87	133	172	ENSP00000432876	138	185	248	0.002	48	14	33	1	27
unique_1755	87	133	172	ENSP00000302569	138	185	248	0.002	48	14	33	1	27
unique_1755	32	152	172	ENSP00000229332	90	179	238	0.006	121	32	58	31	70
unique_1781	62	156	1178	ENSP00000513363	28	129	1212	0.006	102	32	63	7	8
unique_1807	201	360	3282	ENSP00000350680	212	359	1015	5.85e-06	164	47	97	20	5
unique_1848	31	245	342	ENSP00000383977	779	1011	1082	2.63e-22	234	68	146	20	63
unique_1848	39	223	342	ENSP00000342838	1017	1217	1371	2.66e-14	203	52	131	20	54
unique_1848	35	245	342	ENSP00000301178	538	765	895	4.89e-14	231	57	151	23	62
unique_1848	39	242	342	ENSP00000498670	677	875	1023	3.20e-11	208	52	143	13	60
unique_1848	138	230	342	ENSP00000263923	1008	1106	1357	2.49e-09	100	32	60	8	27
unique_1848	32	226	342	ENSP00000377291	211	420	683	5.18e-09	214	51	140	23	57
unique_1848	32	226	342	ENSP00000358991	211	420	634	5.32e-09	214	51	140	23	57
unique_1848	94	310	342	ENSP00000373574	259	501	504	4.29e-05	257	57	146	54	63
unique_1850	1192	1356	1884	ENSP00000381467	77	247	667	2.66e-05	183	48	105	30	9
unique_1866	1428	1501	1618	ENSP00000332723	47	116	278	0.002	74	23	47	4	5
unique_1926	1388	1652	1671	ENSP00000383977	807	1049	1082	2.24e-19	286	85	137	64	16
unique_1926	1388	1655	1671	ENSP00000301178	562	809	895	8.08e-17	282	72	162	48	16
unique_1926	1375	1650	1671	ENSP00000342838	1027	1279	1371	4.60e-16	287	74	168	45	17
unique_1926	1457	1656	1671	ENSP00000263923	1000	1167	1357	2.66e-15	201	50	117	34	12
unique_1926	1369	1621	1671	ENSP00000358991	195	463	634	8.85e-14	296	75	151	70	15
unique_1926	1376	1590	1671	ENSP00000377291	222	419	683	1.07e-13	224	62	127	35	13
unique_1926	1390	1652	1671	ENSP00000373574	226	492	504	9.26e-12	307	79	144	84	16
unique_1926	1390	1590	1671	ENSP00000498670	700	857	1023	7.18e-11	203	53	103	47	12
unique_1931	909	990	1032	ENSP00000263636	1409	1514	1723	0.007	106	31	51	24	8
unique_1941	581	663	3132	ENSP00000308938	107	198	811	6.81e-12	92	37	46	9	4
unique_1941	582	643	3132	ENSP00000308938	190	258	811	9.90e-11	69	29	33	7	4
unique_1941	565	670	3132	ENSP00000308938	473	590	811	1.46e-09	122	39	63	20	4
unique_1941	545	643	3132	ENSP00000308938	346	450	811	1.44e-08	106	35	63	8	4
unique_1941	582	642	3132	ENSP00000308938	280	347	811	2.62e-08	68	25	36	7	4
unique_1941	1826	1980	3132	ENSP00000354080	647	793	989	1.87e-06	160	45	97	18	9
unique_1941	1706	1865	3132	ENSP00000354080	646	793	989	7.08e-05	161	44	103	14	9
unique_1941	1809	1923	3132	ENSP00000429969	669	776	972	4.90e-06	120	37	66	17	7
unique_1941	1489	1603	3132	ENSP00000429969	670	781	972	0.007	124	34	69	21	7
unique_1941	2014	2117	3132	ENSP00000498670	268	359	1023	1.11e-05	106	31	59	16	10
unique_1941	1911	2001	3132	ENSP00000498670	288	370	1023	7.06e-05	91	27	56	8	10
unique_1941	1692	1763	3132	ENSP00000498670	301	367	1023	6.49e-04	72	24	43	5	10
unique_1941	1860	1934	3132	ENSP00000498670	295	360	1023	0.003	75	22	44	9	10
unique_1944	996	1139	1371	ENSP00000377291	217	363	683	1.17e-11	149	42	100	7	11
unique_1944	996	1139	1371	ENSP00000358991	217	363	634	1.34e-11	149	42	100	7	11
unique_1944	1083	1188	1371	ENSP00000263923	994	1099	1357	1.19e-07	108	31	73	4	8
unique_1944	1028	1209	1371	ENSP00000498670	705	881	1023	4.48e-06	192	45	122	25	13
unique_1944	1099	1187	1371	ENSP00000342838	1130	1217	1371	7.18e-06	89	24	64	1	6
unique_1944	1040	1188	1371	ENSP00000383977	829	989	1082	2.63e-05	175	45	90	40	11
unique_1944	997	1187	1371	ENSP00000301178	542	742	895	1.18e-04	209	48	135	26	14
unique_1944	997	1190	1371	ENSP00000373574	208	411	504	0.009	219	57	122	40	14
unique_1961	589	1037	1037	ENSP00000505211	344	750	751	5.25e-57	458	142	256	60	56
unique_1961	215	346	1037	ENSP00000505211	59	157	751	1.24e-08	132	37	62	33	56
unique_1974	193	296	454	ENSP00000403447	1668	1771	2004	0.001	106	39	63	4	24
unique_1974	188	244	454	ENSP00000403447	1763	1819	2004	0.006	57	21	36	0	24
unique_1974	193	296	454	ENSP00000364163	1668	1771	2004	0.001	106	39	63	4	24
unique_1974	188	244	454	ENSP00000364163	1763	1819	2004	0.006	57	21	36	0	24
unique_1974	193	296	454	ENSP00000408335	1668	1771	2004	0.001	106	39	63	4	24
unique_1974	188	244	454	ENSP00000408335	1763	1819	2004	0.006	57	21	36	0	24
unique_1985	388	562	793	ENSP00000377291	212	364	683	5.48e-09	184	54	90	40	22
unique_1985	388	562	793	ENSP00000358991	212	364	634	5.58e-09	184	54	90	40	22
unique_1985	394	615	793	ENSP00000373574	208	408	504	3.64e-07	233	61	129	43	28
unique_1985	394	659	793	ENSP00000383977	787	1049	1082	7.91e-07	293	63	173	57	34
unique_1985	392	628	793	ENSP00000301178	540	756	895	4.26e-05	242	53	159	30	30
unique_1985	500	633	793	ENSP00000263923	999	1119	1357	3.73e-04	137	30	88	19	17
unique_1985	494	651	793	ENSP00000342838	1111	1254	1371	5.29e-04	162	39	101	22	20
unique_2044	261	478	7897	ENSP00000350680	223	410	1015	0.001	226	55	125	46	3
unique_2044	261	478	7897	ENSP00000369202	226	413	967	0.002	226	55	125	46	3
unique_2044	261	478	7897	ENSP00000353421	204	391	996	0.002	226	55	125	46	3
unique_2087	14	177	301	ENSP00000354080	242	393	989	6.01e-18	167	59	90	18	57
unique_2087	12	133	301	ENSP00000354080	32	147	989	3.87e-16	124	48	66	10	57
unique_2087	13	170	301	ENSP00000354080	282	430	989	1.90e-10	161	54	92	15	57
unique_2087	33	182	301	ENSP00000354080	217	358	989	1.33e-08	151	49	92	10	57
unique_2087	14	190	301	ENSP00000429969	283	447	972	6.83e-15	180	56	106	18	69
unique_2087	13	140	301	ENSP00000429969	45	165	972	2.17e-14	129	49	71	9	69
unique_2087	48	220	301	ENSP00000429969	36	199	972	5.03e-11	175	54	108	13	69
unique_2087	13	133	301	ENSP00000429969	323	433	972	5.85e-10	123	45	64	14	69
unique_2087	5	134	301	ENSP00000408335	498	620	2004	2.77e-12	133	42	78	13	58
unique_2087	13	179	301	ENSP00000408335	432	584	2004	7.90e-09	169	53	98	18	58
unique_2087	17	134	301	ENSP00000408335	352	468	2004	9.70e-09	126	42	67	17	58
unique_2087	32	134	301	ENSP00000408335	906	999	2004	6.62e-07	104	33	60	11	58
unique_2087	9	134	301	ENSP00000408335	268	386	2004	4.20e-06	131	37	77	17	58
unique_2087	13	179	301	ENSP00000408335	194	350	2004	1.51e-05	172	48	104	20	58
unique_2087	5	134	301	ENSP00000403447	498	620	2004	2.80e-12	133	42	78	13	58
unique_2087	13	179	301	ENSP00000403447	432	584	2004	7.83e-09	169	53	98	18	58
unique_2087	17	134	301	ENSP00000403447	352	468	2004	9.96e-09	126	42	67	17	58
unique_2087	32	134	301	ENSP00000403447	906	999	2004	6.68e-07	104	33	60	11	58
unique_2087	9	134	301	ENSP00000403447	268	386	2004	4.16e-06	131	37	77	17	58
unique_2087	13	179	301	ENSP00000403447	194	350	2004	1.51e-05	172	48	104	20	58
unique_2087	5	134	301	ENSP00000364163	498	620	2004	2.80e-12	133	42	78	13	58
unique_2087	13	179	301	ENSP00000364163	432	584	2004	7.83e-09	169	53	98	18	58
unique_2087	17	134	301	ENSP00000364163	352	468	2004	9.96e-09	126	42	67	17	58
unique_2087	32	134	301	ENSP00000364163	906	999	2004	6.68e-07	104	33	60	11	58
unique_2087	9	134	301	ENSP00000364163	268	386	2004	4.16e-06	131	37	77	17	58
unique_2087	13	179	301	ENSP00000364163	194	350	2004	1.51e-05	172	48	104	20	58
unique_2087	68	139	301	ENSP00000360763	111	173	274	1.35e-07	72	27	36	9	24
unique_2087	91	133	301	ENSP00000329869	785	829	934	0.002	46	18	24	4	14
unique_2161	312	418	1972	ENSP00000254301	5	110	251	6.46e-05	109	30	74	5	6
unique_2161	358	426	1972	ENSP00000254301	37	97	251	0.003	69	23	38	8	6
unique_2169	192	409	441	ENSP00000300289	270	479	506	4.39e-19	220	65	143	12	49
unique_2169	308	369	441	ENSP00000300289	27	88	506	4.14e-06	64	22	38	4	49
unique_2230	1228	1276	3269	ENSP00000358991	310	361	634	0.004	55	22	24	9	1
unique_2230	1228	1276	3269	ENSP00000377291	310	361	683	0.005	55	22	24	9	1
unique_2230	1231	1282	3269	ENSP00000342838	1126	1174	1371	0.006	52	17	32	3	2
unique_2231	364	401	445	ENSP00000509229	141	177	644	0.005	38	16	21	1	9
unique_2232	2136	2253	3156	ENSP00000369202	249	371	967	9.00e-04	128	37	76	15	4
unique_2232	2136	2253	3156	ENSP00000353421	227	349	996	0.001	128	37	76	15	4
unique_2232	2136	2253	3156	ENSP00000350680	246	368	1015	0.001	128	37	76	15	4
unique_2274	7	46	102	ENSP00000411767	411	450	1065	2.26e-04	41	17	22	2	39
unique_2274	7	46	102	ENSP00000474709	411	450	479	4.50e-04	41	17	22	2	39
unique_2275	108	158	918	ENSP00000411767	405	460	1065	0.004	57	23	27	7	6
unique_2308	81	109	364	ENSP00000411767	412	440	1065	3.55e-04	29	15	14	0	8
unique_2308	81	109	364	ENSP00000474709	412	440	479	6.25e-04	29	15	14	0	8
unique_2311	310	454	1291	ENSP00000342838	1071	1211	1371	3.66e-05	146	36	104	6	11
unique_2311	311	410	1291	ENSP00000383977	840	941	1082	1.78e-04	107	30	65	12	8
unique_2311	372	410	1291	ENSP00000301178	654	692	895	0.002	39	13	26	0	3
unique_2311	370	439	1291	ENSP00000263923	1008	1067	1357	0.008	70	17	43	10	5
unique_2313	210	460	598	ENSP00000358991	211	420	634	4.74e-05	255	63	143	49	42
unique_2313	210	460	598	ENSP00000377291	211	420	683	5.22e-05	255	63	143	49	42
unique_2341	502	651	1744	ENSP00000383977	776	942	1082	4.89e-06	170	47	100	23	9
unique_2341	504	654	1744	ENSP00000358991	209	364	634	8.10e-05	158	39	110	9	9
unique_2341	504	654	1744	ENSP00000377291	209	364	683	1.26e-04	158	39	110	9	9
unique_2341	502	764	1744	ENSP00000301178	531	828	895	2.75e-04	301	68	192	41	15
unique_2374	194	379	3194	ENSP00000358991	218	420	634	3.20e-13	206	59	124	23	6
unique_2374	194	379	3194	ENSP00000377291	218	420	683	4.42e-13	206	59	124	23	6
unique_2374	181	394	3194	ENSP00000383977	775	1007	1082	7.83e-11	245	66	136	43	7
unique_2374	194	393	3194	ENSP00000342838	1017	1235	1371	1.54e-08	223	56	140	27	6
unique_2374	189	393	3194	ENSP00000498670	672	873	1023	3.03e-08	212	52	143	17	6
unique_2374	295	397	3194	ENSP00000263923	1016	1120	1357	3.34e-07	108	31	69	8	3
unique_2405	14	208	478	ENSP00000301178	544	743	895	3.16e-12	205	46	144	15	41
unique_2405	1	265	478	ENSP00000342838	1009	1276	1371	2.15e-11	280	65	188	27	55
unique_2405	114	274	478	ENSP00000263923	1005	1165	1357	6.76e-11	167	44	111	12	34
unique_2405	58	264	478	ENSP00000383977	829	1046	1082	2.13e-09	225	51	149	25	43
unique_2405	53	162	478	ENSP00000377291	254	363	683	5.79e-07	118	36	66	16	23
unique_2405	53	162	478	ENSP00000358991	254	363	634	6.11e-07	118	36	66	16	23
unique_2405	82	208	478	ENSP00000373574	272	409	504	2.19e-04	143	37	85	21	27
unique_2407	2	195	296	ENSP00000383977	782	990	1082	5.50e-13	215	58	130	27	66
unique_2407	7	207	296	ENSP00000301178	540	757	895	9.32e-12	219	53	147	19	68
unique_2407	1	212	296	ENSP00000342838	1009	1236	1371	2.39e-11	230	55	155	20	72
unique_2407	8	197	296	ENSP00000377291	217	421	683	1.28e-10	206	53	136	17	64
unique_2407	8	197	296	ENSP00000358991	217	421	634	1.65e-10	206	53	136	17	64
unique_2407	3	255	296	ENSP00000498670	670	919	1023	7.84e-10	266	62	175	29	85
unique_2407	104	214	296	ENSP00000263923	1008	1120	1357	1.16e-09	115	32	77	6	38
unique_2407	6	196	296	ENSP00000373574	205	416	504	1.88e-06	218	60	125	33	65
unique_2410	1	254	282	ENSP00000342838	1009	1275	1371	1.52e-17	269	59	193	17	90
unique_2410	7	203	282	ENSP00000301178	540	750	895	6.49e-15	212	48	148	16	70
unique_2410	9	195	282	ENSP00000377291	218	416	683	6.33e-14	199	52	135	12	66
unique_2410	9	195	282	ENSP00000358991	218	416	634	7.33e-14	199	52	135	12	66
unique_2410	7	254	282	ENSP00000383977	785	1046	1082	1.14e-12	264	56	190	18	88
unique_2410	6	204	282	ENSP00000373574	205	426	504	2.65e-11	233	56	132	45	71
unique_2410	111	255	282	ENSP00000263923	1011	1158	1357	1.01e-08	150	32	111	7	51
unique_2410	52	199	282	ENSP00000498670	723	858	1023	3.11e-06	148	28	108	12	52
unique_2440	260	473	1076	ENSP00000354080	195	394	989	1.65e-34	217	88	109	20	53
unique_2440	306	526	1076	ENSP00000354080	30	248	989	1.54e-25	228	74	138	16	53
unique_2440	755	1047	1076	ENSP00000354080	32	306	989	1.32e-22	336	100	132	104	53
unique_2440	778	967	1076	ENSP00000354080	256	407	989	7.57e-22	191	65	86	40	53
unique_2440	289	471	1076	ENSP00000354080	58	232	989	1.90e-21	190	58	110	22	53
unique_2440	753	1051	1076	ENSP00000354080	71	350	989	6.72e-21	342	92	145	105	53
unique_2440	289	474	1076	ENSP00000354080	99	315	989	2.96e-19	230	70	103	57	53
unique_2440	754	1048	1076	ENSP00000354080	115	387	989	2.64e-16	308	80	180	48	53
unique_2440	837	1004	1076	ENSP00000354080	22	200	989	3.79e-15	186	61	100	25	53
unique_2440	290	395	1076	ENSP00000354080	306	407	989	1.94e-12	108	39	61	8	53
unique_2440	289	356	1076	ENSP00000354080	345	409	989	4.63e-06	68	24	41	3	53
unique_2440	753	813	1076	ENSP00000354080	359	412	989	0.010	61	21	33	7	53
unique_2440	310	473	1076	ENSP00000429969	283	435	972	1.50e-33	164	73	80	11	47
unique_2440	289	473	1076	ENSP00000429969	70	245	972	4.82e-25	191	62	108	21	47
unique_2440	756	1004	1076	ENSP00000429969	45	250	972	2.32e-23	255	85	115	55	47
unique_2440	753	1047	1076	ENSP00000429969	83	347	972	3.94e-22	325	95	140	90	47
unique_2440	778	961	1076	ENSP00000429969	297	442	972	9.43e-21	186	66	78	42	47
unique_2440	754	923	1076	ENSP00000429969	321	445	972	2.71e-16	170	52	73	45	47
unique_2440	289	392	1076	ENSP00000429969	305	445	972	3.05e-14	145	44	56	45	47
unique_2440	265	474	1076	ENSP00000429969	84	356	972	6.44e-14	285	69	129	87	47
unique_2440	754	1047	1076	ENSP00000429969	126	427	972	1.16e-13	342	84	170	88	47
unique_2440	756	996	1076	ENSP00000408335	432	654	2004	5.87e-13	249	77	138	34	50
unique_2440	265	488	1076	ENSP00000408335	484	686	2004	4.28e-12	233	73	121	39	50
unique_2440	756	950	1076	ENSP00000408335	314	503	2004	1.50e-06	208	60	117	31	50
unique_2440	309	502	1076	ENSP00000408335	314	497	2004	3.32e-06	200	55	123	22	50
unique_2440	289	438	1076	ENSP00000408335	340	480	2004	2.36e-05	159	48	84	27	50
unique_2440	855	1054	1076	ENSP00000408335	135	348	2004	1.09e-04	238	59	117	62	50
unique_2440	330	472	1076	ENSP00000408335	951	1080	2004	2.38e-04	149	44	80	25	50
unique_2440	859	949	1076	ENSP00000408335	988	1076	2004	4.75e-04	96	32	52	12	50
unique_2440	290	421	1076	ENSP00000408335	715	836	2004	0.001	138	41	75	22	50
unique_2440	854	950	1076	ENSP00000408335	907	996	2004	0.002	101	31	55	15	50
unique_2440	333	422	1076	ENSP00000408335	143	227	2004	0.003	96	33	46	17	50
unique_2440	271	472	1076	ENSP00000408335	593	798	2004	0.004	230	55	123	52	50
unique_2440	756	996	1076	ENSP00000403447	432	654	2004	5.92e-13	249	77	138	34	50
unique_2440	265	488	1076	ENSP00000403447	484	686	2004	4.39e-12	233	73	121	39	50
unique_2440	756	950	1076	ENSP00000403447	314	503	2004	1.50e-06	208	60	117	31	50
unique_2440	309	502	1076	ENSP00000403447	314	497	2004	3.32e-06	200	55	123	22	50
unique_2440	289	438	1076	ENSP00000403447	340	480	2004	2.38e-05	159	48	84	27	50
unique_2440	855	1054	1076	ENSP00000403447	135	348	2004	1.11e-04	238	59	117	62	50
unique_2440	330	472	1076	ENSP00000403447	951	1080	2004	2.40e-04	149	44	80	25	50
unique_2440	859	949	1076	ENSP00000403447	988	1076	2004	4.79e-04	96	32	52	12	50
unique_2440	290	421	1076	ENSP00000403447	715	836	2004	0.001	138	41	75	22	50
unique_2440	854	950	1076	ENSP00000403447	907	996	2004	0.002	101	31	55	15	50
unique_2440	333	422	1076	ENSP00000403447	143	227	2004	0.003	96	33	46	17	50
unique_2440	271	472	1076	ENSP00000403447	593	798	2004	0.004	230	55	123	52	50
unique_2440	756	996	1076	ENSP00000364163	432	654	2004	5.92e-13	249	77	138	34	50
unique_2440	265	488	1076	ENSP00000364163	484	686	2004	4.39e-12	233	73	121	39	50
unique_2440	756	950	1076	ENSP00000364163	314	503	2004	1.50e-06	208	60	117	31	50
unique_2440	309	502	1076	ENSP00000364163	314	497	2004	3.32e-06	200	55	123	22	50
unique_2440	289	438	1076	ENSP00000364163	340	480	2004	2.38e-05	159	48	84	27	50
unique_2440	855	1054	1076	ENSP00000364163	135	348	2004	1.11e-04	238	59	117	62	50
unique_2440	330	472	1076	ENSP00000364163	951	1080	2004	2.40e-04	149	44	80	25	50
unique_2440	859	949	1076	ENSP00000364163	988	1076	2004	4.79e-04	96	32	52	12	50
unique_2440	290	421	1076	ENSP00000364163	715	836	2004	0.001	138	41	75	22	50
unique_2440	854	950	1076	ENSP00000364163	907	996	2004	0.002	101	31	55	15	50
unique_2440	333	422	1076	ENSP00000364163	143	227	2004	0.003	96	33	46	17	50
unique_2440	271	472	1076	ENSP00000364163	593	798	2004	0.004	230	55	123	52	50
unique_2440	333	391	1076	ENSP00000411023	130	185	294	2.21e-08	60	26	29	5	15
unique_2440	904	961	1076	ENSP00000411023	130	183	294	5.57e-05	58	22	32	4	15
unique_2440	374	433	1076	ENSP00000411023	130	185	294	2.59e-04	61	22	33	6	15
unique_2440	333	391	1076	ENSP00000390866	130	185	294	2.21e-08	60	26	29	5	15
unique_2440	904	961	1076	ENSP00000390866	130	183	294	5.57e-05	58	22	32	4	15
unique_2440	374	433	1076	ENSP00000390866	130	185	294	2.59e-04	61	22	33	6	15
unique_2440	333	391	1076	ENSP00000382556	130	185	294	2.25e-08	60	26	29	5	15
unique_2440	904	961	1076	ENSP00000382556	130	183	294	5.66e-05	58	22	32	4	15
unique_2440	374	433	1076	ENSP00000382556	130	185	294	2.57e-04	61	22	33	6	15
unique_2440	314	390	1076	ENSP00000360763	101	177	274	3.37e-07	82	31	41	10	13
unique_2440	374	426	1076	ENSP00000360763	123	172	274	8.11e-04	54	19	30	5	13
unique_2440	778	803	1076	ENSP00000360763	152	177	274	0.008	26	15	11	0	13
unique_2440	293	389	1076	ENSP00000364709	68	164	489	1.43e-06	101	30	63	8	9
unique_2440	290	348	1076	ENSP00000364709	110	164	489	1.28e-04	59	23	32	4	9
unique_2440	291	391	1076	ENSP00000329869	767	840	934	6.30e-05	106	34	35	37	13
unique_2440	389	433	1076	ENSP00000329869	794	840	934	0.010	48	20	24	4	13
unique_2448	138	199	267	ENSP00000509229	142	196	644	0.001	62	20	35	7	23
unique_2475	82	191	1489	ENSP00000358490	253	350	352	0.005	110	32	66	12	7
unique_2538	30	84	177	ENSP00000475084	588	644	1549	0.005	58	22	32	4	31
unique_2541	1	245	1405	ENSP00000342838	1009	1270	1371	8.89e-16	269	72	166	31	17
unique_2541	5	216	1405	ENSP00000301178	538	765	895	2.17e-14	232	58	150	24	15
unique_2541	2	251	1405	ENSP00000373574	201	487	504	7.44e-14	298	76	163	59	18
unique_2541	8	243	1405	ENSP00000383977	786	1039	1082	1.32e-13	264	71	155	38	17
unique_2541	9	197	1405	ENSP00000358991	218	420	634	1.25e-09	213	57	122	34	13
unique_2541	9	197	1405	ENSP00000377291	218	420	683	1.75e-09	213	57	122	34	13
unique_2541	100	196	1405	ENSP00000263923	1003	1100	1357	2.28e-07	103	32	60	11	7
unique_2557	191	224	817	ENSP00000411767	411	445	1065	0.003	35	16	18	1	8
unique_2557	113	143	817	ENSP00000411767	411	440	1065	0.007	31	16	14	1	8
unique_2557	191	224	817	ENSP00000474709	411	445	479	0.005	35	16	18	1	4
unique_2561	523	562	1198	ENSP00000411767	411	450	1065	0.008	40	14	26	0	3
unique_2569	301	412	544	ENSP00000432041	371	484	919	3.64e-04	116	33	77	6	21
unique_2569	301	412	544	ENSP00000435789	317	430	880	4.04e-04	116	33	77	6	21
unique_2569	301	412	544	ENSP00000435379	317	430	880	4.04e-04	116	33	77	6	21
unique_2569	301	412	544	ENSP00000434017	270	383	833	4.07e-04	116	33	77	6	21
unique_2570	147	199	221	ENSP00000475084	828	880	1549	0.002	53	17	36	0	24
unique_2585	999	1088	1113	ENSP00000381467	209	300	667	3.83e-08	92	33	57	2	14
unique_2585	783	843	1113	ENSP00000381467	93	156	667	1.08e-05	64	24	37	3	14
unique_2591	1160	1215	1475	ENSP00000342112	893	944	1350	2.28e-04	58	27	23	8	4
unique_2602	110	193	1497	ENSP00000383977	785	871	1082	1.30e-04	87	29	55	3	6
unique_2644	969	1139	1381	ENSP00000408335	1653	1820	2004	1.08e-06	171	54	114	3	26
unique_2644	1032	1220	1381	ENSP00000408335	1586	1778	2004	3.27e-05	200	54	128	18	26
unique_2644	867	1107	1381	ENSP00000408335	1619	1823	2004	8.20e-05	243	67	136	40	26
unique_2644	969	1139	1381	ENSP00000403447	1653	1820	2004	1.08e-06	171	54	114	3	26
unique_2644	1032	1220	1381	ENSP00000403447	1586	1778	2004	3.30e-05	200	54	128	18	26
unique_2644	867	1107	1381	ENSP00000403447	1619	1823	2004	8.27e-05	243	67	136	40	26
unique_2644	969	1139	1381	ENSP00000364163	1653	1820	2004	1.08e-06	171	54	114	3	26
unique_2644	1032	1220	1381	ENSP00000364163	1586	1778	2004	3.30e-05	200	54	128	18	26
unique_2644	867	1107	1381	ENSP00000364163	1619	1823	2004	8.27e-05	243	67	136	40	26
unique_2657	370	802	1559	ENSP00000457473	56	508	618	3.67e-82	460	156	270	34	28
unique_2657	370	805	1559	ENSP00000494050	44	493	600	5.76e-80	460	150	276	34	28
unique_2657	370	805	1559	ENSP00000496171	44	493	600	5.76e-80	460	150	276	34	28
unique_2657	370	805	1559	ENSP00000494134	44	493	600	5.76e-80	460	150	276	34	28
unique_2657	370	805	1559	ENSP00000496390	44	493	600	5.76e-80	460	150	276	34	28
unique_2657	370	805	1559	ENSP00000494346	44	493	600	5.76e-80	460	150	276	34	28
unique_2657	370	805	1559	ENSP00000496619	44	493	600	5.76e-80	460	150	276	34	28
unique_2657	370	821	1559	ENSP00000479597	60	545	621	8.55e-80	494	163	281	50	29
unique_2688	1071	1202	2662	ENSP00000360170	88	221	461	2.38e-04	134	30	102	2	5
unique_2695	1043	1216	1433	ENSP00000408335	1631	1790	2004	3.88e-12	174	65	95	14	20
unique_2695	1110	1328	1433	ENSP00000408335	1619	1819	2004	1.05e-07	223	68	129	26	20
unique_2695	1043	1216	1433	ENSP00000403447	1631	1790	2004	3.98e-12	174	65	95	14	20
unique_2695	1110	1328	1433	ENSP00000403447	1619	1819	2004	1.13e-07	223	68	129	26	20
unique_2695	1043	1216	1433	ENSP00000364163	1631	1790	2004	3.98e-12	174	65	95	14	20
unique_2695	1110	1328	1433	ENSP00000364163	1619	1819	2004	1.13e-07	223	68	129	26	20
unique_2718	205	332	1742	ENSP00000383977	794	944	1082	3.55e-08	151	36	92	23	7
unique_2718	213	332	1742	ENSP00000358991	237	363	634	1.49e-04	127	35	85	7	7
unique_2718	213	332	1742	ENSP00000377291	237	363	683	1.52e-04	127	35	85	7	7
unique_2718	214	334	1742	ENSP00000301178	562	697	895	2.02e-04	136	30	91	15	7
unique_2718	224	334	1742	ENSP00000342838	1052	1172	1371	2.14e-04	121	31	80	10	6
unique_2718	232	318	1742	ENSP00000498670	718	805	1023	0.001	88	23	64	1	8
unique_2718	1585	1631	1742	ENSP00000498670	828	875	1023	0.004	48	15	32	1	8
unique_2718	289	342	1742	ENSP00000263923	1008	1061	1357	0.003	54	18	36	0	3
unique_2726	58	370	2020	ENSP00000377291	204	552	683	8.00e-30	363	110	189	64	15
unique_2726	58	256	2020	ENSP00000358991	204	421	634	6.53e-28	219	77	121	21	10
unique_2726	70	335	2020	ENSP00000342838	1017	1284	1371	8.13e-17	294	77	163	54	13
unique_2726	66	254	2020	ENSP00000383977	783	990	1082	1.83e-13	213	60	124	29	9
unique_2726	28	252	2020	ENSP00000373574	175	408	504	5.87e-13	245	63	151	31	11
unique_2726	70	254	2020	ENSP00000301178	542	744	895	1.43e-12	210	61	117	32	9
unique_2726	69	321	2020	ENSP00000498670	676	913	1023	3.47e-09	270	62	159	49	13
unique_2726	168	330	2020	ENSP00000263923	1002	1166	1357	2.00e-07	177	49	102	26	8
unique_2767	519	567	1880	ENSP00000254301	32	78	251	0.004	49	21	26	2	3
unique_2771	372	480	558	ENSP00000263923	1006	1115	1357	1.54e-05	121	32	66	23	20
unique_2772	317	425	503	ENSP00000263923	1006	1115	1357	8.13e-05	121	32	66	23	22
unique_2809	104	269	323	ENSP00000301178	650	800	895	3.63e-07	168	41	108	19	51
unique_2809	99	216	323	ENSP00000263923	1000	1110	1357	5.14e-06	124	36	69	19	37
unique_2809	92	153	323	ENSP00000383977	883	944	1082	2.37e-04	65	22	37	6	19
unique_2809	7	216	323	ENSP00000342838	1010	1229	1371	6.31e-04	233	49	148	36	65
unique_2828	749	932	934	ENSP00000383977	900	1054	1082	5.72e-17	187	55	97	35	25
unique_2828	581	628	934	ENSP00000383977	825	873	1082	6.62e-04	49	19	29	1	25
unique_2828	732	934	934	ENSP00000301178	632	810	895	3.47e-14	206	56	120	30	22
unique_2828	749	928	934	ENSP00000342838	1126	1279	1371	3.91e-14	180	52	102	26	19
unique_2828	751	927	934	ENSP00000263923	1009	1160	1357	1.37e-11	179	47	103	29	19
unique_2828	741	930	934	ENSP00000373574	293	492	504	1.04e-08	216	56	118	42	39
unique_2828	456	628	934	ENSP00000373574	141	291	504	8.76e-04	178	50	96	32	39
unique_2828	721	862	934	ENSP00000377291	290	421	683	4.81e-08	145	47	82	16	27
unique_2828	522	627	934	ENSP00000377291	201	301	683	6.03e-04	108	30	69	9	27
unique_2828	742	862	934	ENSP00000358991	310	421	634	4.95e-08	123	39	71	13	24
unique_2828	522	627	934	ENSP00000358991	201	301	634	5.21e-04	108	30	69	9	24
unique_2828	754	931	934	ENSP00000498670	780	920	1023	3.96e-05	179	42	98	39	30
unique_2828	525	628	934	ENSP00000498670	665	763	1023	0.004	107	29	67	11	30
unique_2848	296	469	1542	ENSP00000383977	825	994	1082	4.60e-09	196	54	94	48	11
unique_2848	302	411	1542	ENSP00000358991	254	364	634	6.17e-07	116	33	72	11	7
unique_2848	302	411	1542	ENSP00000377291	254	364	683	7.99e-07	116	33	72	11	7
unique_2848	310	472	1542	ENSP00000498670	723	863	1023	2.95e-06	169	47	88	34	11
unique_2848	360	471	1542	ENSP00000263923	1007	1107	1357	0.001	118	34	61	23	7
unique_2848	332	433	1542	ENSP00000373574	273	381	504	0.003	118	37	56	25	7
unique_2870	1466	1560	1598	ENSP00000358490	262	350	352	3.26e-07	101	33	50	18	12
unique_2870	1475	1571	1598	ENSP00000358490	250	350	352	4.46e-06	108	31	59	18	12
unique_2870	1510	1572	1598	ENSP00000358490	270	340	352	2.01e-05	74	25	35	14	12
unique_2870	1524	1580	1598	ENSP00000358490	273	340	352	2.17e-05	68	24	33	11	12
unique_2870	1535	1596	1598	ENSP00000358490	273	337	352	3.07e-05	69	24	34	11	12
unique_2870	1402	1527	1598	ENSP00000358490	234	350	352	0.002	126	31	86	9	12
unique_2870	1095	1223	1598	ENSP00000408335	1637	1739	2004	1.17e-05	131	39	62	30	8
unique_2870	1095	1223	1598	ENSP00000403447	1637	1739	2004	1.19e-05	131	39	62	30	8
unique_2870	1095	1223	1598	ENSP00000364163	1637	1739	2004	1.19e-05	131	39	62	30	8
unique_2870	1491	1596	1598	ENSP00000254301	17	123	251	0.003	109	33	71	5	7
unique_2870	1459	1569	1598	ENSP00000350680	247	360	1015	0.007	114	27	84	3	7
unique_2870	1459	1569	1598	ENSP00000369202	250	363	967	0.010	114	27	84	3	7
unique_2870	1459	1569	1598	ENSP00000353421	228	341	996	0.010	114	27	84	3	7
unique_2876	667	1085	1230	ENSP00000378364	94	527	591	7.59e-90	450	195	208	47	34
unique_2876	667	1085	1230	ENSP00000449008	65	498	569	3.83e-89	450	195	208	47	34
unique_2889	296	500	525	ENSP00000381467	100	299	667	1.14e-08	212	56	137	19	39
unique_2917	1223	1297	2121	ENSP00000358490	282	344	352	0.005	75	27	36	12	4
unique_2942	160	404	975	ENSP00000381467	88	328	667	2.63e-48	252	104	130	18	42
unique_2942	763	925	975	ENSP00000381467	444	607	667	7.41e-16	164	47	116	1	42
unique_2978	750	981	1007	ENSP00000383977	786	1046	1082	2.04e-07	274	65	154	55	23
unique_2978	741	938	1007	ENSP00000373574	198	408	504	3.10e-05	222	51	136	35	20
unique_2978	854	938	1007	ENSP00000263923	1011	1098	1357	4.32e-04	91	25	57	9	8
unique_2978	851	976	1007	ENSP00000342838	1127	1270	1371	0.007	153	35	82	36	13
unique_3005	7	63	1872	ENSP00000254301	56	113	251	4.49e-04	59	24	32	3	3
unique_3046	87	164	240	ENSP00000350680	259	363	1015	5.10e-04	105	30	48	27	33
unique_3046	87	164	240	ENSP00000353421	240	344	996	5.87e-04	105	30	48	27	33
unique_3046	87	164	240	ENSP00000369202	262	366	967	5.90e-04	105	30	48	27	33
unique_3048	1424	1498	2396	ENSP00000358490	269	350	352	0.009	84	24	49	11	3
unique_3051	247	518	553	ENSP00000342838	1009	1268	1371	8.37e-05	286	72	174	40	49
unique_3062	4	33	65	ENSP00000455897	780	809	1457	0.004	30	11	19	0	46
unique_3099	1329	1515	4919	ENSP00000354080	631	793	989	3.77e-07	192	61	97	34	15
unique_3099	3043	3143	4919	ENSP00000354080	700	793	989	1.51e-06	101	33	61	7	15
unique_3099	2135	2334	4919	ENSP00000354080	617	817	989	6.56e-06	216	66	119	31	15
unique_3099	1610	1755	4919	ENSP00000354080	649	777	989	1.73e-05	157	46	72	39	15
unique_3099	1493	1700	4919	ENSP00000354080	628	777	989	1.79e-05	215	56	87	72	15
unique_3099	3043	3143	4919	ENSP00000354080	646	737	989	3.23e-05	101	31	61	9	15
unique_3099	1494	1634	4919	ENSP00000354080	645	780	989	3.04e-04	150	47	80	23	15
unique_3099	1401	1552	4919	ENSP00000354080	658	777	989	0.002	158	40	74	44	15
unique_3099	2208	2314	4919	ENSP00000429969	669	776	972	4.67e-07	118	41	56	21	9
unique_3099	1580	1700	4919	ENSP00000429969	648	760	972	1.67e-05	135	40	59	36	9
unique_3099	3035	3143	4919	ENSP00000429969	673	776	972	2.95e-04	111	32	70	9	9
unique_3099	1467	1552	4919	ENSP00000429969	672	760	972	0.002	92	26	57	9	9
unique_3099	2649	2689	4919	ENSP00000498670	302	342	1023	0.002	41	20	21	0	1
unique_3100	678	872	993	ENSP00000383977	776	989	1082	1.75e-13	214	51	144	19	20
unique_3100	669	886	993	ENSP00000498670	657	871	1023	3.89e-12	221	56	156	9	22
unique_3100	786	906	993	ENSP00000263923	1008	1134	1357	5.68e-12	128	43	77	8	12
unique_3100	667	871	993	ENSP00000301178	522	742	895	1.23e-11	226	60	140	26	21
unique_3100	689	874	993	ENSP00000358991	218	420	634	4.47e-09	205	54	130	21	19
unique_3100	677	871	993	ENSP00000342838	1005	1217	1371	4.56e-09	215	51	142	22	20
unique_3100	689	874	993	ENSP00000377291	218	420	683	5.40e-09	205	54	130	21	19
unique_3100	681	871	993	ENSP00000373574	200	408	504	3.38e-08	218	60	122	36	19
unique_3100	533	633	993	ENSP00000262186	713	815	1160	4.72e-06	103	27	74	2	20
unique_3100	298	393	993	ENSP00000262186	733	828	1160	3.64e-05	96	26	70	0	20
unique_3129	71	280	566	ENSP00000498670	662	863	1023	9.59e-13	219	60	133	26	37
unique_3129	76	288	566	ENSP00000301178	533	758	895	1.84e-12	234	62	143	29	38
unique_3129	84	298	566	ENSP00000383977	786	1019	1082	2.39e-12	242	68	139	35	38
unique_3129	71	271	566	ENSP00000373574	194	406	504	3.15e-09	226	56	132	38	36
unique_3129	76	293	566	ENSP00000342838	1008	1238	1371	6.32e-07	235	49	165	21	39
unique_3129	187	282	566	ENSP00000263923	1011	1108	1357	7.08e-06	101	30	63	8	17
unique_3129	85	293	566	ENSP00000377291	218	438	683	1.78e-05	232	55	143	34	37
unique_3129	85	277	566	ENSP00000358991	218	421	634	2.99e-05	215	53	129	33	34
unique_3154	718	897	1157	ENSP00000383977	855	1046	1082	8.31e-08	199	52	121	26	16
unique_3154	720	898	1157	ENSP00000342838	1089	1276	1371	1.97e-07	197	48	122	27	15
unique_3154	751	899	1157	ENSP00000263923	1011	1159	1357	4.71e-07	157	40	101	16	13
unique_3154	811	858	1157	ENSP00000498670	828	877	1023	0.001	50	17	31	2	4
unique_3156	144	236	782	ENSP00000263923	1011	1106	1357	1.52e-05	103	32	54	17	12
unique_3160	81	327	536	ENSP00000383977	787	1046	1082	2.57e-15	267	73	167	27	46
unique_3160	81	288	536	ENSP00000498670	677	877	1023	3.13e-14	214	58	137	19	39
unique_3160	79	297	536	ENSP00000301178	540	773	895	6.94e-14	240	64	149	27	41
unique_3160	54	328	536	ENSP00000342838	992	1276	1371	3.92e-13	298	69	193	36	51
unique_3160	181	329	536	ENSP00000263923	1011	1159	1357	5.09e-12	156	51	91	14	28
unique_3160	78	265	536	ENSP00000373574	205	406	504	1.58e-10	212	56	122	34	35
unique_3160	80	288	536	ENSP00000358991	217	441	634	5.51e-07	230	55	149	26	39
unique_3160	80	270	536	ENSP00000377291	217	420	683	6.32e-07	209	50	136	23	36
unique_3209	1126	1180	2576	ENSP00000350680	283	353	1015	0.002	71	25	30	16	2
unique_3209	1126	1180	2576	ENSP00000369202	286	356	967	0.002	71	25	30	16	2
unique_3209	1126	1180	2576	ENSP00000353421	264	334	996	0.003	71	25	30	16	2
unique_3250	5076	5228	7564	ENSP00000369202	250	406	967	0.010	157	36	117	4	2
unique_3250	5076	5228	7564	ENSP00000353421	228	384	996	0.010	157	36	117	4	2
unique_3250	5076	5228	7564	ENSP00000350680	247	403	1015	0.010	157	36	117	4	2
unique_3256	38	303	575	ENSP00000301178	538	807	895	2.56e-07	293	68	175	50	46
unique_3256	117	181	575	ENSP00000263923	993	1051	1357	8.88e-05	65	22	37	6	11
unique_3256	121	181	575	ENSP00000383977	887	944	1082	0.004	61	18	40	3	11
unique_3259	2633	2885	3568	ENSP00000342838	1028	1282	1371	7.91e-10	280	71	157	52	7
unique_3259	2653	2829	3568	ENSP00000358991	247	418	634	5.17e-08	188	52	109	27	5
unique_3259	2653	2829	3568	ENSP00000377291	247	418	683	5.59e-08	188	52	109	27	5
unique_3259	2726	2881	3568	ENSP00000383977	891	1049	1082	7.82e-08	169	48	98	23	4
unique_3259	2660	2823	3568	ENSP00000301178	580	737	895	1.22e-07	170	46	106	18	5
unique_3259	2728	2881	3568	ENSP00000263923	1000	1160	1357	2.22e-06	176	44	95	37	4
unique_3259	2728	2824	3568	ENSP00000373574	294	404	504	8.82e-06	111	33	64	14	3
unique_3263	784	1123	1564	ENSP00000422983	114	450	826	1.19e-41	348	109	220	19	22
unique_3287	1534	1732	2132	ENSP00000301178	538	751	895	4.43e-14	219	56	138	25	9
unique_3287	1537	1728	2132	ENSP00000358991	217	421	634	2.25e-11	214	56	127	31	9
unique_3287	1537	1728	2132	ENSP00000377291	217	421	683	4.71e-11	214	56	127	31	9
unique_3287	1536	1747	2132	ENSP00000373574	206	430	504	1.94e-09	236	57	144	35	10
unique_3287	1533	1725	2132	ENSP00000498670	672	856	1023	2.21e-08	200	43	135	22	9
unique_3287	1579	1722	2132	ENSP00000383977	829	986	1082	8.73e-08	163	45	94	24	7
unique_3287	1647	1737	2132	ENSP00000263923	1023	1115	1357	3.05e-07	103	33	48	22	4
unique_3287	79	178	2132	ENSP00000475084	822	918	1549	2.80e-06	100	28	69	3	5
unique_3287	1537	1722	2132	ENSP00000342838	1016	1215	1371	4.99e-05	206	46	134	26	9
unique_3288	40	227	339	ENSP00000429969	30	213	972	1.09e-14	195	66	111	18	67
unique_3288	24	175	339	ENSP00000429969	60	204	972	3.95e-12	161	58	78	25	67
unique_3288	74	250	339	ENSP00000429969	297	466	972	6.16e-11	180	52	115	13	67
unique_3288	26	175	339	ENSP00000429969	297	433	972	2.44e-09	155	56	76	23	67
unique_3288	53	227	339	ENSP00000354080	32	202	989	4.22e-14	183	60	103	20	60
unique_3288	55	217	339	ENSP00000354080	242	391	989	6.80e-13	165	56	92	17	60
unique_3288	24	175	339	ENSP00000354080	48	193	989	1.37e-11	161	55	82	24	60
unique_3288	133	218	339	ENSP00000354080	24	106	989	8.61e-07	89	33	47	9	60
unique_3288	26	103	339	ENSP00000354080	337	408	989	4.05e-04	80	29	41	10	60
unique_3288	2	221	339	ENSP00000408335	308	508	2004	2.50e-11	232	68	121	43	78
unique_3288	26	220	339	ENSP00000408335	490	685	2004	4.65e-11	220	64	107	49	78
unique_3288	22	220	339	ENSP00000408335	778	1000	2004	2.03e-09	236	64	122	50	78
unique_3288	21	220	339	ENSP00000408335	166	387	2004	2.60e-07	239	68	115	56	78
unique_3288	22	238	339	ENSP00000408335	524	755	2004	5.71e-07	254	73	122	59	78
unique_3288	33	174	339	ENSP00000408335	101	225	2004	5.45e-06	147	42	78	27	78
unique_3288	21	220	339	ENSP00000408335	561	761	2004	6.00e-06	222	57	122	43	78
unique_3288	4	221	339	ENSP00000408335	728	925	2004	6.27e-06	231	62	123	46	78
unique_3288	27	265	339	ENSP00000408335	135	345	2004	2.13e-05	247	64	139	44	78
unique_3288	15	241	339	ENSP00000408335	30	252	2004	1.19e-04	238	62	150	26	78
unique_3288	2	221	339	ENSP00000403447	308	508	2004	2.50e-11	232	68	121	43	78
unique_3288	26	220	339	ENSP00000403447	490	685	2004	4.78e-11	220	64	107	49	78
unique_3288	22	220	339	ENSP00000403447	778	1000	2004	2.05e-09	236	64	122	50	78
unique_3288	21	220	339	ENSP00000403447	166	387	2004	2.65e-07	239	68	115	56	78
unique_3288	22	238	339	ENSP00000403447	524	755	2004	5.71e-07	254	73	122	59	78
unique_3288	21	220	339	ENSP00000403447	561	761	2004	5.95e-06	222	57	122	43	78
unique_3288	33	174	339	ENSP00000403447	101	225	2004	6.05e-06	147	42	78	27	78
unique_3288	4	221	339	ENSP00000403447	728	925	2004	6.27e-06	231	62	123	46	78
unique_3288	27	265	339	ENSP00000403447	135	345	2004	2.17e-05	247	64	139	44	78
unique_3288	15	241	339	ENSP00000403447	30	252	2004	1.76e-04	238	62	150	26	78
unique_3288	2	221	339	ENSP00000364163	308	508	2004	2.50e-11	232	68	121	43	78
unique_3288	26	220	339	ENSP00000364163	490	685	2004	4.78e-11	220	64	107	49	78
unique_3288	22	220	339	ENSP00000364163	778	1000	2004	2.05e-09	236	64	122	50	78
unique_3288	21	220	339	ENSP00000364163	166	387	2004	2.65e-07	239	68	115	56	78
unique_3288	22	238	339	ENSP00000364163	524	755	2004	5.71e-07	254	73	122	59	78
unique_3288	21	220	339	ENSP00000364163	561	761	2004	5.95e-06	222	57	122	43	78
unique_3288	33	174	339	ENSP00000364163	101	225	2004	6.05e-06	147	42	78	27	78
unique_3288	4	221	339	ENSP00000364163	728	925	2004	6.27e-06	231	62	123	46	78
unique_3288	27	265	339	ENSP00000364163	135	345	2004	2.17e-05	247	64	139	44	78
unique_3288	15	241	339	ENSP00000364163	30	252	2004	1.76e-04	238	62	150	26	78
unique_3288	125	186	339	ENSP00000360763	123	179	274	0.003	64	24	31	9	18
unique_3294	173	239	806	ENSP00000263923	1000	1053	1357	4.59e-04	67	21	33	13	8
unique_3322	332	447	6072	ENSP00000369202	221	363	967	3.77e-06	143	41	75	27	2
unique_3322	326	437	6072	ENSP00000369202	251	376	967	4.85e-06	127	39	72	16	2
unique_3322	332	447	6072	ENSP00000350680	218	360	1015	3.81e-06	143	41	75	27	2
unique_3322	326	437	6072	ENSP00000350680	248	373	1015	4.87e-06	127	39	72	16	2
unique_3322	332	447	6072	ENSP00000353421	199	341	996	4.57e-06	143	41	75	27	2
unique_3322	326	437	6072	ENSP00000353421	229	354	996	5.78e-06	127	39	72	16	2
unique_3327	424	461	513	ENSP00000300900	203	242	313	1.01e-06	40	21	17	2	7
unique_3363	92	249	385	ENSP00000263923	999	1157	1357	2.76e-14	165	45	107	13	41
unique_3363	2	249	385	ENSP00000342838	1053	1275	1371	7.22e-14	253	61	157	35	64
unique_3363	11	251	385	ENSP00000383977	829	1048	1082	1.78e-12	249	63	149	37	63
unique_3363	78	248	385	ENSP00000301178	621	799	895	1.23e-10	186	45	119	22	44
unique_3363	81	188	385	ENSP00000373574	281	408	504	5.41e-08	129	39	68	22	28
unique_3363	8	187	385	ENSP00000377291	251	416	683	3.05e-06	194	47	105	42	47
unique_3363	90	187	385	ENSP00000358991	309	416	634	3.29e-06	108	30	68	10	25
unique_3369	4089	4253	5298	ENSP00000354080	618	800	989	7.63e-05	187	51	110	26	24
unique_3369	1279	1406	5298	ENSP00000354080	647	792	989	2.59e-04	152	45	77	30	24
unique_3369	3280	3499	5298	ENSP00000354080	572	793	989	3.60e-04	241	63	138	40	24
unique_3369	2023	2213	5298	ENSP00000354080	628	791	989	5.21e-04	204	55	96	53	24
unique_3369	1719	1850	5298	ENSP00000354080	647	795	989	5.81e-04	154	47	80	27	24
unique_3369	3557	3706	5298	ENSP00000354080	649	776	989	0.002	154	39	85	30	24
unique_3369	2595	2701	5298	ENSP00000354080	651	778	989	0.002	129	37	69	23	24
unique_3369	3924	4053	5298	ENSP00000354080	665	778	989	0.003	133	38	73	22	24
unique_3369	1974	2131	5298	ENSP00000354080	645	780	989	0.004	162	40	92	30	24
unique_3369	4152	4251	5298	ENSP00000429969	683	776	972	2.90e-04	101	30	63	8	7
unique_3369	1347	1441	5298	ENSP00000429969	663	759	972	0.002	100	29	63	8	7
unique_3369	2164	2257	5298	ENSP00000429969	669	760	972	0.004	98	31	57	10	7
unique_3369	1965	2045	5298	ENSP00000429969	673	759	972	0.007	87	25	56	6	7
unique_3372	16	54	265	ENSP00000350680	114	152	1015	0.006	39	16	23	0	15
unique_3372	16	54	265	ENSP00000353421	95	133	996	0.006	39	16	23	0	15
unique_3372	16	54	265	ENSP00000369202	117	155	967	0.006	39	16	23	0	15
unique_3385	362	407	2539	ENSP00000394033	148	189	427	3.98e-04	46	19	23	4	2
unique_3390	10	70	228	ENSP00000357149	127	194	389	0.001	68	25	36	7	27
unique_3402	524	709	782	ENSP00000381467	66	248	667	4.15e-12	197	63	109	25	44
unique_3402	214	372	782	ENSP00000381467	107	248	667	1.19e-04	168	44	89	35	44
unique_3414	60	167	176	ENSP00000475084	823	932	1549	4.38e-08	111	28	79	4	61
unique_3427	157	290	1063	ENSP00000377291	309	435	683	0.004	139	37	85	17	13
unique_3427	157	279	1063	ENSP00000358991	309	420	634	0.010	124	33	78	13	12
unique_3431	170	311	492	ENSP00000383977	855	1008	1082	3.35e-11	159	39	98	22	29
unique_3431	202	304	492	ENSP00000263923	1010	1111	1357	7.85e-10	109	35	61	13	21
unique_3431	172	292	492	ENSP00000342838	1089	1217	1371	4.21e-09	137	37	76	24	25
unique_3431	172	308	492	ENSP00000301178	618	759	895	1.94e-08	146	37	96	13	28
unique_3431	172	316	492	ENSP00000358991	286	439	634	4.84e-07	160	45	94	21	29
unique_3431	172	308	492	ENSP00000377291	286	433	683	5.70e-07	152	43	90	19	28
unique_3431	156	292	492	ENSP00000373574	259	408	504	2.26e-04	156	38	93	25	28
unique_3432	97	266	347	ENSP00000429969	41	201	972	1.78e-13	175	56	100	19	69
unique_3432	56	230	347	ENSP00000429969	44	214	972	5.49e-13	182	55	109	18	69
unique_3432	74	243	347	ENSP00000429969	294	454	972	9.89e-11	172	51	108	13	69
unique_3432	28	179	347	ENSP00000429969	297	435	972	8.85e-09	154	48	89	17	69
unique_3432	71	221	347	ENSP00000429969	254	394	972	4.17e-06	153	49	90	14	69
unique_3432	57	259	347	ENSP00000354080	33	238	989	6.20e-13	217	61	131	25	68
unique_3432	28	183	347	ENSP00000354080	256	398	989	4.84e-11	158	54	87	17	68
unique_3432	35	217	347	ENSP00000354080	97	309	989	6.20e-09	225	64	107	54	68
unique_3432	77	264	347	ENSP00000354080	217	387	989	3.14e-06	190	61	108	21	68
unique_3432	34	178	347	ENSP00000408335	495	620	2004	6.28e-10	148	42	81	25	57
unique_3432	36	223	347	ENSP00000408335	339	508	2004	4.63e-09	194	53	111	30	57
unique_3432	38	222	347	ENSP00000408335	180	387	2004	2.55e-07	230	66	97	67	57
unique_3432	76	178	347	ENSP00000408335	781	875	2004	3.84e-07	103	32	63	8	57
unique_3432	38	232	347	ENSP00000408335	51	241	2004	2.56e-06	205	50	131	24	57
unique_3432	76	223	347	ENSP00000408335	906	1041	2004	2.61e-06	151	40	93	18	57
unique_3432	120	178	347	ENSP00000408335	745	798	2004	5.91e-04	59	22	32	5	57
unique_3432	34	178	347	ENSP00000403447	495	620	2004	6.34e-10	148	42	81	25	57
unique_3432	36	223	347	ENSP00000403447	339	508	2004	4.59e-09	194	53	111	30	57
unique_3432	38	222	347	ENSP00000403447	180	387	2004	2.55e-07	230	66	97	67	57
unique_3432	76	178	347	ENSP00000403447	781	875	2004	3.87e-07	103	32	63	8	57
unique_3432	38	232	347	ENSP00000403447	51	241	2004	1.04e-06	205	51	130	24	57
unique_3432	76	223	347	ENSP00000403447	906	1041	2004	2.61e-06	151	40	93	18	57
unique_3432	120	178	347	ENSP00000403447	745	798	2004	5.97e-04	59	22	32	5	57
unique_3432	34	178	347	ENSP00000364163	495	620	2004	6.34e-10	148	42	81	25	57
unique_3432	36	223	347	ENSP00000364163	339	508	2004	4.59e-09	194	53	111	30	57
unique_3432	38	222	347	ENSP00000364163	180	387	2004	2.55e-07	230	66	97	67	57
unique_3432	76	178	347	ENSP00000364163	781	875	2004	3.87e-07	103	32	63	8	57
unique_3432	38	232	347	ENSP00000364163	51	241	2004	1.04e-06	205	51	130	24	57
unique_3432	76	223	347	ENSP00000364163	906	1041	2004	2.61e-06	151	40	93	18	57
unique_3432	120	178	347	ENSP00000364163	745	798	2004	5.97e-04	59	22	32	5	57
unique_3432	26	145	347	ENSP00000329869	754	896	934	1.21e-06	146	42	75	29	46
unique_3432	118	183	347	ENSP00000329869	756	835	934	1.19e-05	80	27	39	14	46
unique_3432	128	188	347	ENSP00000360763	123	179	274	1.90e-05	62	23	33	6	18
unique_3432	128	183	347	ENSP00000411023	130	180	294	2.23e-04	56	20	31	5	16
unique_3432	128	183	347	ENSP00000390866	130	180	294	2.23e-04	56	20	31	5	16
unique_3432	128	183	347	ENSP00000382556	130	180	294	2.23e-04	56	20	31	5	16
unique_3432	147	240	347	ENSP00000364709	86	172	489	0.001	96	30	55	11	27
unique_3433	77	291	400	ENSP00000383977	778	1010	1082	6.37e-11	236	55	157	24	54
unique_3433	174	337	400	ENSP00000263923	1000	1159	1357	1.71e-09	171	46	107	18	41
unique_3433	82	336	400	ENSP00000342838	1014	1276	1371	8.42e-09	278	59	181	38	64
unique_3433	197	332	400	ENSP00000373574	325	483	504	1.27e-07	163	46	86	31	34
unique_3435	1900	1992	2014	ENSP00000342838	1190	1278	1371	5.58e-07	95	32	55	8	5
unique_3435	1900	1998	2014	ENSP00000383977	961	1055	1082	0.001	100	29	65	6	5
unique_3435	1900	1990	2014	ENSP00000498670	828	914	1023	0.007	92	25	61	6	5
unique_3437	23	240	404	ENSP00000301178	533	758	895	1.20e-11	235	58	151	26	54
unique_3437	23	234	404	ENSP00000342838	1008	1227	1371	7.15e-11	236	60	136	40	52
unique_3437	15	232	404	ENSP00000498670	662	863	1023	1.92e-10	222	52	146	24	54
unique_3437	31	234	404	ENSP00000383977	786	998	1082	1.44e-09	226	52	139	35	50
unique_3437	139	236	404	ENSP00000263923	1011	1110	1357	6.93e-08	103	30	65	8	24
unique_3437	32	181	404	ENSP00000377291	218	362	683	3.16e-05	165	43	87	35	37
unique_3437	32	181	404	ENSP00000358991	218	362	634	3.35e-05	165	43	87	35	37
unique_3448	5	44	71	ENSP00000439140	295	336	356	0.009	42	15	25	2	56
unique_3449	150	221	3027	ENSP00000358991	268	346	634	0.001	83	30	38	15	2
unique_3449	150	221	3027	ENSP00000377291	268	346	683	0.002	79	26	46	7	2
unique_3487	51	249	581	ENSP00000383977	782	995	1082	6.07e-18	218	62	133	23	34
unique_3487	55	240	581	ENSP00000373574	207	406	504	3.98e-13	212	57	117	38	32
unique_3487	45	240	581	ENSP00000301178	529	740	895	1.01e-10	218	53	137	28	34
unique_3487	54	244	581	ENSP00000342838	1015	1219	1371	2.11e-10	208	52	136	20	33
unique_3487	51	244	581	ENSP00000498670	672	857	1023	2.73e-10	197	49	134	14	33
unique_3487	39	246	581	ENSP00000377291	205	421	683	9.87e-10	231	56	138	37	36
unique_3487	39	246	581	ENSP00000358991	205	421	634	1.00e-09	231	56	138	37	36
unique_3487	156	249	581	ENSP00000263923	1011	1105	1357	2.74e-07	98	31	60	7	16
unique_3496	63	266	293	ENSP00000408335	1634	1840	2004	1.03e-09	220	72	119	29	71
unique_3496	153	208	293	ENSP00000408335	1633	1688	2004	0.001	56	21	35	0	71
unique_3496	60	152	293	ENSP00000408335	1731	1824	2004	0.002	95	33	59	3	71
unique_3496	63	266	293	ENSP00000403447	1634	1840	2004	1.03e-09	220	72	119	29	71
unique_3496	153	208	293	ENSP00000403447	1633	1688	2004	0.001	56	21	35	0	71
unique_3496	60	152	293	ENSP00000403447	1731	1824	2004	0.002	95	33	59	3	71
unique_3496	63	266	293	ENSP00000364163	1634	1840	2004	1.03e-09	220	72	119	29	71
unique_3496	153	208	293	ENSP00000364163	1633	1688	2004	0.001	56	21	35	0	71
unique_3496	60	152	293	ENSP00000364163	1731	1824	2004	0.002	95	33	59	3	71
unique_3521	46	106	150	ENSP00000267082	125	173	799	0.001	61	23	26	12	41
unique_3595	922	1088	1516	ENSP00000300289	332	486	506	2.83e-27	168	60	94	14	54
unique_3595	1061	1227	1516	ENSP00000300289	332	486	506	2.83e-27	168	60	94	14	54
unique_3595	1200	1366	1516	ENSP00000300289	332	486	506	2.83e-27	168	60	94	14	54
unique_3595	1339	1500	1516	ENSP00000300289	332	478	506	3.79e-24	163	58	88	17	54
unique_3595	694	818	1516	ENSP00000300289	367	487	506	2.89e-23	126	52	68	6	54
unique_3595	825	949	1516	ENSP00000300289	369	486	506	3.26e-22	127	54	62	11	54
unique_3595	724	825	1516	ENSP00000300289	48	138	506	1.62e-12	103	40	50	13	54
unique_3595	1396	1510	1516	ENSP00000300289	30	161	506	2.61e-11	140	44	63	33	54
unique_3595	979	1086	1516	ENSP00000300289	30	132	506	1.79e-09	111	35	65	11	54
unique_3595	1118	1225	1516	ENSP00000300289	30	132	506	1.79e-09	111	35	65	11	54
unique_3595	1257	1364	1516	ENSP00000300289	30	132	506	1.79e-09	111	35	65	11	54
unique_3595	856	947	1516	ENSP00000300289	48	132	506	1.86e-09	92	31	54	7	54
unique_3595	725	819	1516	ENSP00000262455	50	144	407	1.87e-08	95	24	71	0	41
unique_3595	836	951	1516	ENSP00000262455	29	144	407	5.69e-08	116	25	91	0	41
unique_3595	1404	1499	1516	ENSP00000262455	41	136	407	2.61e-07	96	22	74	0	41
unique_3595	987	1090	1516	ENSP00000262455	41	144	407	8.07e-06	104	21	83	0	41
unique_3595	1126	1229	1516	ENSP00000262455	41	144	407	8.07e-06	104	21	83	0	41
unique_3595	1265	1368	1516	ENSP00000262455	41	144	407	8.07e-06	104	21	83	0	41
unique_3596	218	512	609	ENSP00000482760	161	443	970	7.56e-12	322	79	177	66	48
unique_3596	219	512	609	ENSP00000506143	115	391	795	1.21e-11	324	85	162	77	48
unique_3607	449	808	2287	ENSP00000422983	113	454	826	1.96e-18	366	87	249	30	16
unique_3614	68	326	542	ENSP00000342838	1015	1276	1371	3.12e-08	280	66	175	39	48
unique_3614	69	273	542	ENSP00000498670	676	863	1023	1.14e-06	211	52	130	29	38
unique_3614	123	289	542	ENSP00000383977	839	1012	1082	2.86e-05	185	49	107	29	31
unique_3614	179	275	542	ENSP00000263923	1018	1108	1357	0.009	102	28	58	16	18
unique_3623	861	1130	1241	ENSP00000482760	191	453	970	3.23e-12	304	71	158	75	22
unique_3623	835	1130	1241	ENSP00000506143	97	401	795	1.65e-09	340	78	183	79	24
unique_3661	126	290	493	ENSP00000263923	1003	1159	1357	3.90e-07	169	40	113	16	33
unique_3661	15	283	493	ENSP00000383977	778	1041	1082	7.14e-06	293	69	171	53	55
unique_3661	138	283	493	ENSP00000342838	1134	1270	1371	4.50e-04	151	33	99	19	30
unique_3661	138	220	493	ENSP00000301178	659	740	895	0.001	83	21	61	1	17
unique_3661	99	220	493	ENSP00000373574	271	406	504	0.003	140	35	83	22	25
unique_3662	370	596	1213	ENSP00000357156	149	347	348	2.66e-19	228	65	133	30	20
unique_3662	370	611	1213	ENSP00000357156	35	252	348	3.11e-10	252	66	142	44	20
unique_3662	362	597	1213	ENSP00000393474	382	588	1464	1.88e-13	237	63	143	31	21
unique_3662	370	605	1213	ENSP00000393474	497	700	1464	5.80e-13	239	69	132	38	21
unique_3662	364	599	1213	ENSP00000393474	170	376	1464	7.86e-13	237	56	150	31	21
unique_3662	369	599	1213	ENSP00000393474	58	269	1464	4.88e-12	242	66	135	41	21
unique_3662	364	594	1213	ENSP00000393474	915	1145	1464	1.87e-08	258	70	134	54	21
unique_3662	370	599	1213	ENSP00000393474	283	483	1464	1.98e-08	239	63	129	47	21
unique_3662	369	596	1213	ENSP00000393474	815	1011	1464	1.79e-06	229	54	142	33	21
unique_3662	364	527	1213	ENSP00000393474	1051	1195	1464	2.43e-05	165	43	101	21	21
unique_3662	352	596	1213	ENSP00000393474	1147	1357	1464	3.01e-04	251	60	145	46	21
unique_3662	364	526	1213	ENSP00000393474	598	741	1464	6.12e-04	168	46	93	29	21
unique_3662	468	594	1213	ENSP00000346990	380	492	496	1.64e-04	128	37	75	16	10
unique_3704	440	601	630	ENSP00000342838	1118	1268	1371	7.26e-05	172	41	100	31	26
unique_3704	434	546	630	ENSP00000263923	993	1106	1357	1.98e-04	124	34	69	21	18
unique_3704	411	507	630	ENSP00000377291	277	391	683	0.001	117	32	63	22	15
unique_3704	411	507	630	ENSP00000358991	277	391	634	0.001	117	32	63	22	15
unique_3704	447	543	630	ENSP00000383977	899	999	1082	0.001	110	27	61	22	15
unique_3759	367	525	540	ENSP00000500159	143	296	313	4.43e-31	159	62	92	5	29
unique_3759	367	525	540	ENSP00000500025	143	296	313	4.43e-31	159	62	92	5	29
unique_3777	122	378	603	ENSP00000383977	774	1047	1082	5.79e-15	281	82	168	31	43
unique_3777	97	372	603	ENSP00000342838	974	1270	1371	4.08e-11	308	77	188	43	46
unique_3777	126	337	603	ENSP00000498670	670	876	1023	5.68e-11	219	49	151	19	35
unique_3777	132	369	603	ENSP00000301178	540	814	895	1.10e-10	283	68	162	53	39
unique_3777	231	339	603	ENSP00000263923	1011	1122	1357	3.49e-07	115	36	70	9	18
unique_3777	134	315	603	ENSP00000373574	208	406	504	3.05e-06	206	51	124	31	30
unique_3777	130	320	603	ENSP00000358991	214	420	634	2.21e-05	212	53	133	26	32
unique_3777	130	320	603	ENSP00000377291	214	420	683	2.48e-05	212	53	133	26	32
unique_3777	449	537	603	ENSP00000475084	802	892	1549	8.23e-05	91	26	63	2	15
unique_3829	1038	1289	1476	ENSP00000383977	783	1046	1082	5.67e-17	271	74	171	26	17
unique_3829	1007	1266	1476	ENSP00000301178	498	791	895	3.43e-13	299	72	183	44	18
unique_3829	1040	1290	1476	ENSP00000342838	1015	1276	1371	3.48e-13	269	64	180	25	17
unique_3829	1144	1291	1476	ENSP00000263923	1011	1159	1357	4.72e-12	158	42	97	19	10
unique_3829	1027	1289	1476	ENSP00000498670	661	913	1023	8.53e-07	271	61	184	26	18
unique_3829	1412	1474	1476	ENSP00000475084	824	885	1549	6.27e-06	63	26	36	1	4
unique_3829	1157	1228	1476	ENSP00000373574	326	406	504	1.16e-04	84	25	44	15	5
unique_3841	18	156	168	ENSP00000475084	756	918	1549	1.11e-09	164	45	93	26	83
unique_3846	153	347	662	ENSP00000396460	47	226	574	6.72e-05	201	44	130	27	29
unique_3878	48	133	205	ENSP00000301178	653	744	895	6.87e-05	93	25	60	8	42
unique_3878	50	133	205	ENSP00000342838	1130	1219	1371	9.76e-05	91	27	56	8	41
unique_3878	50	178	205	ENSP00000263923	1011	1148	1357	1.68e-04	142	37	88	17	63
unique_3878	50	169	205	ENSP00000383977	904	1047	1082	0.002	146	33	85	28	59
unique_3937	197	296	1373	ENSP00000358490	240	350	352	2.98e-05	117	37	57	23	7
unique_3943	179	432	512	ENSP00000482760	181	434	970	2.32e-10	286	74	148	64	50
unique_3943	199	432	512	ENSP00000506143	149	382	795	9.21e-09	267	68	133	66	46
unique_4004	374	533	555	ENSP00000396460	401	552	574	2.70e-06	165	47	100	18	49
unique_4004	19	132	555	ENSP00000396460	33	149	574	4.16e-05	118	31	82	5	49
unique_4007	19	563	567	ENSP00000396460	33	552	574	9.96e-11	575	136	354	85	96
unique_4070	128	518	683	ENSP00000354080	37	391	989	4.48e-12	405	103	238	64	64
unique_4070	228	566	683	ENSP00000354080	50	312	989	3.20e-06	345	87	170	88	64
unique_4070	127	259	683	ENSP00000354080	279	410	989	0.007	139	41	85	13	64
unique_4070	128	678	683	ENSP00000429969	49	578	972	6.01e-12	589	145	347	97	81
unique_4070	147	569	683	ENSP00000403447	569	1041	2004	1.92e-10	512	129	255	128	64
unique_4070	135	292	683	ENSP00000403447	939	1083	2004	8.82e-09	162	51	90	21	64
unique_4070	146	523	683	ENSP00000403447	136	509	2004	1.13e-08	415	101	236	78	64
unique_4070	145	519	683	ENSP00000403447	745	1079	2004	1.18e-08	381	91	238	52	64
unique_4070	149	520	683	ENSP00000403447	337	722	2004	2.10e-04	425	91	242	92	64
unique_4070	147	569	683	ENSP00000364163	569	1041	2004	1.92e-10	512	129	255	128	64
unique_4070	135	292	683	ENSP00000364163	939	1083	2004	8.82e-09	162	51	90	21	64
unique_4070	146	523	683	ENSP00000364163	136	509	2004	1.13e-08	415	101	236	78	64
unique_4070	145	519	683	ENSP00000364163	745	1079	2004	1.18e-08	381	91	238	52	64
unique_4070	149	520	683	ENSP00000364163	337	722	2004	2.10e-04	425	91	242	92	64
unique_4070	147	569	683	ENSP00000408335	569	1041	2004	1.97e-10	512	129	255	128	64
unique_4070	135	292	683	ENSP00000408335	939	1083	2004	8.90e-09	162	51	90	21	64
unique_4070	146	523	683	ENSP00000408335	136	509	2004	1.11e-08	415	101	236	78	64
unique_4070	145	566	683	ENSP00000408335	745	1079	2004	1.28e-08	429	102	226	101	64
unique_4070	149	520	683	ENSP00000408335	337	722	2004	2.12e-04	425	91	242	92	64
unique_4096	964	1097	1686	ENSP00000360170	66	205	461	0.002	141	33	100	8	15
unique_4096	1060	1213	1686	ENSP00000360170	78	240	461	0.003	165	38	114	13	15
unique_4097	123	234	8427	ENSP00000254301	6	111	251	3.78e-06	117	41	60	16	1
unique_4171	155	259	393	ENSP00000410715	54	166	347	0.009	117	34	67	16	27
unique_4203	72	231	296	ENSP00000286574	177	338	380	7.52e-17	163	56	103	4	79
unique_4203	46	201	296	ENSP00000286574	182	339	380	3.37e-12	159	51	104	4	79
unique_4203	165	277	296	ENSP00000286574	175	274	380	1.49e-04	114	36	63	15	79
unique_4203	156	278	296	ENSP00000286574	198	307	380	2.72e-04	128	36	69	23	79
unique_4203	41	286	296	ENSP00000403447	117	440	2004	8.11e-08	328	84	158	86	86
unique_4203	39	292	296	ENSP00000403447	591	857	2004	6.49e-07	284	80	157	47	86
unique_4203	61	276	296	ENSP00000403447	868	1125	2004	2.98e-06	266	73	135	58	86
unique_4203	61	293	296	ENSP00000403447	103	369	2004	4.96e-06	278	75	147	56	86
unique_4203	39	278	296	ENSP00000403447	278	550	2004	1.58e-05	281	76	156	49	86
unique_4203	53	281	296	ENSP00000403447	669	933	2004	1.67e-04	267	72	155	40	86
unique_4203	42	234	296	ENSP00000403447	772	1007	2004	0.004	236	64	129	43	86
unique_4203	40	277	296	ENSP00000403447	440	689	2004	0.006	271	70	147	54	86
unique_4203	41	286	296	ENSP00000364163	117	440	2004	8.11e-08	328	84	158	86	86
unique_4203	39	292	296	ENSP00000364163	591	857	2004	6.49e-07	284	80	157	47	86
unique_4203	61	276	296	ENSP00000364163	868	1125	2004	2.98e-06	266	73	135	58	86
unique_4203	61	293	296	ENSP00000364163	103	369	2004	4.96e-06	278	75	147	56	86
unique_4203	39	278	296	ENSP00000364163	278	550	2004	1.58e-05	281	76	156	49	86
unique_4203	53	281	296	ENSP00000364163	669	933	2004	1.67e-04	267	72	155	40	86
unique_4203	42	234	296	ENSP00000364163	772	1007	2004	0.004	236	64	129	43	86
unique_4203	40	277	296	ENSP00000364163	440	689	2004	0.006	271	70	147	54	86
unique_4203	41	286	296	ENSP00000408335	117	440	2004	1.07e-07	328	84	158	86	86
unique_4203	39	292	296	ENSP00000408335	591	857	2004	6.66e-07	284	80	157	47	86
unique_4203	61	276	296	ENSP00000408335	868	1125	2004	3.01e-06	266	73	135	58	86
unique_4203	61	293	296	ENSP00000408335	103	369	2004	6.52e-06	278	75	147	56	86
unique_4203	39	278	296	ENSP00000408335	278	550	2004	1.61e-05	281	76	156	49	86
unique_4203	53	281	296	ENSP00000408335	669	933	2004	1.67e-04	267	72	155	40	86
unique_4203	42	234	296	ENSP00000408335	772	1007	2004	0.004	236	64	129	43	86
unique_4203	40	277	296	ENSP00000408335	440	689	2004	0.006	271	70	147	54	86
unique_4203	143	199	296	ENSP00000383977	227	298	1082	1.80e-04	72	22	35	15	32
unique_4203	254	291	296	ENSP00000383977	227	267	1082	0.001	41	15	23	3	32
unique_4203	50	118	296	ENSP00000503916	568	646	799	1.85e-04	79	32	37	10	23
unique_4264	126	249	498	ENSP00000260197	1030	1173	2215	0.003	152	38	78	36	25
unique_4287	344	456	540	ENSP00000263923	993	1106	1357	3.36e-05	128	33	66	29	21
unique_4287	350	447	540	ENSP00000342838	1118	1215	1371	1.54e-04	108	27	61	20	18
unique_4287	321	417	540	ENSP00000377291	277	391	683	8.32e-04	117	33	62	22	18
unique_4287	321	417	540	ENSP00000358991	277	391	634	0.001	117	33	62	22	18
unique_4287	357	453	540	ENSP00000383977	899	999	1082	0.001	110	26	62	22	18
unique_4325	83	124	124	ENSP00000385017	56	96	1508	0.005	42	16	25	1	34
unique_4327	445	496	704	ENSP00000509229	144	193	644	0.005	52	20	30	2	7
unique_4366	781	942	974	ENSP00000342838	1122	1274	1371	2.28e-05	168	40	107	21	17
unique_4366	802	886	974	ENSP00000301178	668	750	895	0.006	86	20	62	4	9
unique_4373	81	140	225	ENSP00000252804	108	170	1480	6.60e-07	63	26	34	3	27
unique_4374	150	321	334	ENSP00000403447	880	1039	2004	1.68e-06	181	49	102	30	51
unique_4374	179	295	334	ENSP00000403447	749	853	2004	3.27e-05	118	39	65	14	51
unique_4374	181	255	334	ENSP00000403447	497	564	2004	0.003	76	26	41	9	51
unique_4374	150	321	334	ENSP00000364163	880	1039	2004	1.68e-06	181	49	102	30	51
unique_4374	179	295	334	ENSP00000364163	749	853	2004	3.27e-05	118	39	65	14	51
unique_4374	181	255	334	ENSP00000364163	497	564	2004	0.003	76	26	41	9	51
unique_4374	150	321	334	ENSP00000408335	880	1039	2004	1.71e-06	181	49	102	30	51
unique_4374	179	295	334	ENSP00000408335	749	853	2004	3.27e-05	118	39	65	14	51
unique_4374	181	255	334	ENSP00000408335	497	564	2004	0.003	76	26	41	9	51
unique_4374	223	325	334	ENSP00000354080	187	276	989	0.006	106	35	52	19	31
unique_4428	536	686	706	ENSP00000263923	1026	1166	1357	0.001	156	32	104	20	21
unique_4428	482	619	706	ENSP00000498670	742	863	1023	0.001	141	36	83	22	20
unique_4428	432	678	706	ENSP00000342838	1044	1276	1371	0.010	280	65	135	80	35
unique_4437	2508	2638	3001	ENSP00000354080	33	147	989	4.71e-10	134	41	71	22	5
unique_4437	2489	2578	3001	ENSP00000354080	302	388	989	9.06e-08	94	34	49	11	5
unique_4437	2604	2645	3001	ENSP00000354080	33	72	989	1.09e-04	42	20	20	2	5
unique_4437	2457	2703	3001	ENSP00000429969	35	291	972	1.05e-09	278	77	149	52	8
unique_4437	2469	2639	3001	ENSP00000429969	283	434	972	1.70e-08	177	51	95	31	8
unique_4437	2489	2640	3001	ENSP00000408335	571	723	2004	2.27e-09	163	48	94	21	7
unique_4437	2489	2640	3001	ENSP00000408335	414	583	2004	7.92e-08	186	54	82	50	7
unique_4437	2467	2640	3001	ENSP00000408335	932	1081	2004	2.52e-06	181	53	90	38	7
unique_4437	2454	2650	3001	ENSP00000408335	267	484	2004	3.67e-06	233	60	122	51	7
unique_4437	2492	2640	3001	ENSP00000408335	179	349	2004	9.39e-05	177	51	92	34	7
unique_4437	2489	2640	3001	ENSP00000403447	571	723	2004	2.29e-09	163	48	94	21	7
unique_4437	2489	2640	3001	ENSP00000403447	414	583	2004	7.85e-08	186	54	82	50	7
unique_4437	2467	2640	3001	ENSP00000403447	932	1081	2004	2.54e-06	181	53	90	38	7
unique_4437	2454	2650	3001	ENSP00000403447	267	484	2004	3.71e-06	233	60	122	51	7
unique_4437	2492	2640	3001	ENSP00000403447	179	349	2004	9.39e-05	177	51	92	34	7
unique_4437	2489	2640	3001	ENSP00000364163	571	723	2004	2.29e-09	163	48	94	21	7
unique_4437	2489	2640	3001	ENSP00000364163	414	583	2004	7.85e-08	186	54	82	50	7
unique_4437	2467	2640	3001	ENSP00000364163	932	1081	2004	2.54e-06	181	53	90	38	7
unique_4437	2454	2650	3001	ENSP00000364163	267	484	2004	3.71e-06	233	60	122	51	7
unique_4437	2492	2640	3001	ENSP00000364163	179	349	2004	9.39e-05	177	51	92	34	7
unique_4437	2506	2550	3001	ENSP00000329869	794	839	934	2.99e-07	46	22	23	1	3
unique_4437	2602	2646	3001	ENSP00000329869	794	839	934	1.37e-04	47	22	22	3	3
unique_4437	2556	2646	3001	ENSP00000360763	98	177	274	9.60e-06	94	31	46	17	5
unique_4437	2492	2552	3001	ENSP00000360763	122	179	274	3.63e-05	62	24	33	5	5
unique_4456	135	266	562	ENSP00000408335	1660	1791	2004	3.27e-05	132	45	87	0	37
unique_4456	169	342	562	ENSP00000408335	1580	1761	2004	0.004	191	60	105	26	37
unique_4456	135	266	562	ENSP00000403447	1660	1791	2004	3.27e-05	132	45	87	0	37
unique_4456	169	342	562	ENSP00000403447	1580	1761	2004	0.004	191	60	105	26	37
unique_4456	135	266	562	ENSP00000364163	1660	1791	2004	3.27e-05	132	45	87	0	37
unique_4456	169	342	562	ENSP00000364163	1580	1761	2004	0.004	191	60	105	26	37
unique_4468	18	554	574	ENSP00000396460	21	555	574	0.0	537	296	239	2	94
unique_4478	212	535	563	ENSP00000383977	780	1065	1082	6.91e-06	343	72	195	76	58
unique_4478	219	359	563	ENSP00000358991	218	362	634	1.64e-05	146	40	100	6	25
unique_4478	219	359	563	ENSP00000377291	218	362	683	1.86e-05	146	40	100	6	25
unique_4478	215	418	563	ENSP00000301178	538	754	895	9.17e-05	219	48	154	17	36
unique_4514	470	674	2227	ENSP00000383977	787	1008	1082	3.27e-09	229	58	140	31	9
unique_4514	486	670	2227	ENSP00000301178	560	758	895	6.38e-08	203	50	131	22	8
unique_4514	567	689	2227	ENSP00000263923	1011	1139	1357	3.25e-07	133	38	81	14	6
unique_4514	466	674	2227	ENSP00000498670	673	875	1023	4.14e-06	222	48	142	32	9
unique_4514	2101	2217	2227	ENSP00000475084	822	937	1549	5.89e-04	123	35	75	13	5
unique_4538	669	756	1264	ENSP00000358490	253	350	352	0.008	98	26	62	10	7
unique_4570	942	1025	2564	ENSP00000254301	32	117	251	0.007	86	23	61	2	3
unique_4587	175	233	420	ENSP00000350680	295	352	1015	0.006	59	23	35	1	14
unique_4587	175	233	420	ENSP00000353421	276	333	996	0.006	59	23	35	1	14
unique_4587	175	233	420	ENSP00000369202	298	355	967	0.007	59	23	35	1	14
unique_4597	109	316	359	ENSP00000383977	784	1016	1082	2.49e-15	245	65	131	49	58
unique_4597	112	273	359	ENSP00000377291	218	394	683	2.46e-13	179	46	114	19	45
unique_4597	112	253	359	ENSP00000358991	218	364	634	2.52e-13	149	40	100	9	40
unique_4597	112	300	359	ENSP00000342838	1017	1218	1371	6.94e-13	209	53	129	27	53
unique_4597	110	297	359	ENSP00000373574	206	406	504	7.53e-11	204	50	135	19	52
unique_4597	212	341	359	ENSP00000263923	1011	1137	1357	1.09e-10	136	44	77	15	36
unique_4597	112	306	359	ENSP00000301178	542	750	895	2.09e-10	218	51	135	32	54
unique_4597	89	306	359	ENSP00000498670	653	863	1023	8.19e-10	226	50	153	23	61
unique_4604	6001	6110	11945	ENSP00000350680	242	350	1015	0.002	125	38	56	31	1
unique_4622	64	96	129	ENSP00000320058	273	301	317	0.008	33	17	12	4	26
unique_4643	80	656	666	ENSP00000396460	13	555	574	1.98e-119	578	204	338	36	87
unique_4649	992	1222	1446	ENSP00000381467	99	260	667	4.71e-06	231	58	104	69	21
unique_4649	637	702	1446	ENSP00000381467	199	262	667	0.003	66	22	42	2	21
unique_4722	453	698	949	ENSP00000383977	776	1039	1082	2.89e-15	273	67	170	36	26
unique_4722	449	698	949	ENSP00000301178	527	793	895	6.12e-15	267	63	187	17	26
unique_4722	451	698	949	ENSP00000498670	664	906	1023	3.82e-12	252	59	180	13	26
unique_4722	451	657	949	ENSP00000373574	195	426	504	2.67e-09	240	58	141	41	22
unique_4722	464	674	949	ENSP00000358991	218	443	634	5.74e-09	228	61	148	19	22
unique_4722	464	668	949	ENSP00000377291	218	437	683	8.44e-09	222	58	145	19	22
unique_4722	555	656	949	ENSP00000263923	1003	1106	1357	3.17e-08	107	32	67	8	11
unique_4722	434	698	949	ENSP00000342838	987	1268	1371	7.55e-07	288	65	194	29	28
unique_4734	20	71	144	ENSP00000509229	142	186	644	0.001	52	17	28	7	36
unique_4809	284	370	493	ENSP00000263923	1008	1095	1357	1.49e-07	90	26	59	5	18
unique_4809	240	410	493	ENSP00000301178	595	766	895	7.70e-07	187	43	113	31	35
unique_4809	229	374	493	ENSP00000383977	829	989	1082	1.56e-04	168	39	100	29	30
unique_4811	194	439	511	ENSP00000383977	776	1039	1082	3.24e-19	273	68	169	36	48
unique_4811	190	399	511	ENSP00000498670	662	865	1023	1.28e-11	212	55	147	10	41
unique_4811	305	397	511	ENSP00000263923	1008	1106	1357	6.30e-11	99	30	63	6	18
unique_4811	192	452	511	ENSP00000301178	527	805	895	6.62e-11	282	61	197	24	51
unique_4811	205	395	511	ENSP00000342838	1017	1224	1371	1.21e-10	208	50	141	17	37
unique_4811	205	394	511	ENSP00000358991	218	421	634	1.39e-09	211	54	129	28	37
unique_4811	205	394	511	ENSP00000377291	218	421	683	1.90e-09	211	54	129	28	37
unique_4811	203	402	511	ENSP00000373574	206	430	504	1.35e-06	232	57	136	39	39
unique_4834	52	167	260	ENSP00000432876	45	161	248	5.29e-04	120	29	84	7	45
unique_4834	52	167	260	ENSP00000302569	45	161	248	5.29e-04	120	29	84	7	45
unique_4834	163	207	260	ENSP00000401609	87	135	248	0.007	49	14	31	4	17
unique_4834	163	207	260	ENSP00000373126	87	135	248	0.007	49	14	31	4	17
unique_4960	554	653	1909	ENSP00000358991	287	389	634	4.37e-06	107	34	62	11	5
unique_4960	539	653	1909	ENSP00000377291	280	389	683	4.72e-06	120	35	70	15	6
unique_4960	480	629	1909	ENSP00000342838	1036	1170	1371	6.15e-05	157	44	84	29	8
unique_4960	539	629	1909	ENSP00000383977	851	944	1082	1.78e-04	94	26	65	3	5
unique_4960	556	633	1909	ENSP00000263923	976	1055	1357	5.49e-04	80	21	57	2	4
unique_4960	576	631	1909	ENSP00000301178	642	697	895	0.002	56	14	42	0	3
unique_4991	273	351	552	ENSP00000373574	326	409	504	1.09e-04	89	24	50	15	14
unique_5002	43	167	311	ENSP00000357150	6	134	334	0.002	130	35	89	6	40
unique_5025	295	715	1029	ENSP00000457473	94	496	618	9.77e-13	437	98	289	50	41
unique_5025	295	715	1029	ENSP00000479597	98	499	621	7.46e-11	425	88	310	27	41
unique_5025	295	751	1029	ENSP00000494050	82	515	600	8.40e-10	468	88	335	45	44
unique_5025	295	751	1029	ENSP00000496171	82	515	600	8.40e-10	468	88	335	45	44
unique_5025	295	751	1029	ENSP00000494134	82	515	600	8.40e-10	468	88	335	45	44
unique_5025	295	751	1029	ENSP00000496390	82	515	600	8.40e-10	468	88	335	45	44
unique_5025	295	751	1029	ENSP00000494346	82	515	600	8.40e-10	468	88	335	45	44
unique_5025	295	751	1029	ENSP00000496619	82	515	600	8.40e-10	468	88	335	45	44
unique_5042	140	219	359	ENSP00000300289	378	457	506	9.11e-05	80	18	62	0	37
unique_5042	160	272	359	ENSP00000300289	49	158	506	9.36e-05	118	30	75	13	37
unique_5058	207	462	681	ENSP00000383977	775	1046	1082	6.99e-13	280	76	172	32	38
unique_5058	207	460	681	ENSP00000301178	530	798	895	2.97e-12	275	65	183	27	37
unique_5058	219	462	681	ENSP00000342838	1017	1275	1371	5.27e-11	265	68	170	27	36
unique_5058	219	422	681	ENSP00000498670	677	876	1023	1.34e-10	212	53	139	20	30
unique_5058	316	464	681	ENSP00000263923	1011	1159	1357	9.86e-07	155	40	103	12	22
unique_5058	219	400	681	ENSP00000373574	208	406	504	1.14e-06	208	53	120	35	27
unique_5058	556	655	681	ENSP00000475084	824	929	1549	4.56e-06	106	24	76	6	15
unique_5072	32	80	143	ENSP00000260408	459	505	749	0.004	49	18	29	2	34
unique_5079	156	248	652	ENSP00000396460	47	143	574	2.08e-08	97	30	63	4	14
unique_5086	262	462	608	ENSP00000408335	951	1135	2004	3.54e-06	203	54	129	20	39
unique_5086	228	424	608	ENSP00000408335	842	1051	2004	0.001	238	56	113	69	39
unique_5086	262	462	608	ENSP00000403447	951	1135	2004	3.66e-06	203	54	129	20	39
unique_5086	228	424	608	ENSP00000403447	842	1051	2004	0.001	238	56	113	69	39
unique_5086	262	462	608	ENSP00000364163	951	1135	2004	3.66e-06	203	54	129	20	39
unique_5086	228	424	608	ENSP00000364163	842	1051	2004	0.001	238	56	113	69	39
unique_5086	261	420	608	ENSP00000354080	183	326	989	4.47e-05	162	48	94	20	28
unique_5086	298	432	608	ENSP00000354080	51	181	989	0.001	149	41	76	32	28
unique_5086	341	422	608	ENSP00000354080	34	122	989	0.003	95	25	51	19	28
unique_5086	298	421	608	ENSP00000429969	63	171	972	9.61e-05	127	36	70	21	20
unique_5089	30	115	296	ENSP00000437940	300	382	557	4.75e-04	86	26	57	3	29
unique_5105	425	522	957	ENSP00000367230	386	467	473	8.96e-04	98	26	56	16	10
unique_5125	755	964	1014	ENSP00000482760	245	452	970	7.57e-05	239	58	121	60	21
unique_5125	755	966	1014	ENSP00000506143	193	402	795	0.004	232	54	136	42	21
unique_5147	1170	1344	1355	ENSP00000468632	19	193	221	1.72e-23	176	56	118	2	13
unique_5147	938	1225	1355	ENSP00000484312	318	617	635	1.03e-20	321	80	187	54	21
unique_5151	276	363	1151	ENSP00000350680	279	361	1015	0.006	88	27	56	5	8
unique_5151	276	363	1151	ENSP00000353421	260	342	996	0.008	88	27	56	5	8
unique_5151	276	363	1151	ENSP00000369202	282	364	967	0.009	88	27	56	5	8
unique_5172	1264	1417	2811	ENSP00000263923	1000	1159	1357	2.84e-11	161	45	108	8	5
unique_5172	1158	1408	2811	ENSP00000383977	773	1039	1082	3.47e-10	284	70	164	50	9
unique_5172	1171	1375	2811	ENSP00000498670	676	872	1023	3.66e-09	209	50	143	16	7
unique_5172	1172	1408	2811	ENSP00000342838	1017	1268	1371	8.81e-09	259	59	171	29	8
unique_5172	1172	1363	2811	ENSP00000358991	218	421	634	3.41e-08	208	50	138	20	7
unique_5172	1172	1363	2811	ENSP00000377291	218	421	683	4.71e-08	208	50	138	20	7
unique_5172	1172	1374	2811	ENSP00000301178	542	758	895	5.96e-08	222	50	148	24	7
unique_5172	1172	1366	2811	ENSP00000373574	208	425	504	1.41e-06	230	62	121	47	7
unique_5199	86	203	310	ENSP00000420525	689	797	802	0.002	123	33	71	19	38
unique_5210	7	197	350	ENSP00000383977	785	989	1082	6.23e-12	210	60	126	24	55
unique_5210	1	166	350	ENSP00000377291	211	380	683	8.90e-11	175	48	113	14	47
unique_5210	1	149	350	ENSP00000358991	211	363	634	9.03e-11	158	46	98	14	43
unique_5210	6	218	350	ENSP00000373574	205	444	504	3.61e-08	252	70	131	51	61
unique_5210	107	205	350	ENSP00000263923	1010	1108	1357	4.38e-07	107	30	61	16	28
unique_5210	6	196	350	ENSP00000342838	1014	1217	1371	3.61e-06	217	56	122	39	55
unique_5210	9	205	350	ENSP00000301178	542	752	895	3.07e-04	224	51	133	40	56
unique_5227	997	1256	1364	ENSP00000482760	197	453	970	3.03e-11	280	70	167	43	19
unique_5227	982	1264	1364	ENSP00000506143	122	409	795	4.25e-10	311	78	182	51	21
unique_5265	96	165	214	ENSP00000300289	35	106	506	0.001	72	17	53	2	33
unique_5266	1612	1677	2130	ENSP00000263923	977	1051	1357	8.68e-08	75	27	39	9	8
unique_5266	1977	2077	2130	ENSP00000263923	1081	1177	1357	0.005	104	29	65	10	8
unique_5266	1634	1701	2130	ENSP00000342838	1127	1196	1371	4.86e-05	72	21	45	6	3
unique_5266	1641	1678	2130	ENSP00000358991	325	364	634	5.41e-05	40	18	20	2	2
unique_5266	1641	1678	2130	ENSP00000377291	325	364	683	6.03e-05	40	18	20	2	2
unique_5266	1641	1677	2130	ENSP00000383977	908	944	1082	1.66e-04	37	15	22	0	2
unique_5266	1624	1677	2130	ENSP00000301178	642	695	895	2.90e-04	54	17	37	0	3
unique_5285	53	423	811	ENSP00000381467	36	361	667	1.01e-46	372	119	206	47	77
unique_5285	498	748	811	ENSP00000381467	364	602	667	5.23e-11	258	63	169	26	77
unique_5305	142	307	547	ENSP00000301178	532	713	895	5.07e-12	182	43	123	16	30
unique_5305	241	369	547	ENSP00000263923	999	1101	1357	1.82e-10	133	38	61	34	24
unique_5305	113	372	547	ENSP00000342838	971	1223	1371	1.97e-10	291	74	148	69	48
unique_5305	98	369	547	ENSP00000383977	750	991	1082	3.23e-07	292	67	155	70	50
unique_5305	141	368	547	ENSP00000498670	668	857	1023	3.46e-05	235	51	132	52	42
unique_5305	150	304	547	ENSP00000358991	218	374	634	0.001	161	37	114	10	28
unique_5305	150	304	547	ENSP00000377291	218	374	683	0.002	161	37	114	10	28
unique_5312	8	273	289	ENSP00000484113	4	270	273	2.21e-95	268	137	128	3	92
unique_5312	8	273	289	ENSP00000393320	4	270	273	2.21e-95	268	137	128	3	92
unique_5312	8	273	289	ENSP00000422182	4	270	273	2.21e-95	268	137	128	3	92
unique_5312	8	273	289	ENSP00000300408	4	270	273	2.21e-95	268	137	128	3	92
unique_5379	866	994	2074	ENSP00000350680	246	367	1015	0.004	137	44	70	23	6
unique_5379	866	994	2074	ENSP00000353421	227	348	996	0.006	137	44	70	23	6
unique_5379	866	994	2074	ENSP00000369202	249	370	967	0.006	137	44	70	23	6
unique_5395	142	317	368	ENSP00000466989	60	255	629	1.69e-07	196	56	120	20	48
unique_5395	142	317	368	ENSP00000246529	60	255	629	1.69e-07	196	56	120	20	48
unique_5395	167	285	368	ENSP00000252804	66	205	1480	3.28e-07	148	40	71	37	32
unique_5395	187	313	368	ENSP00000489447	93	270	421	0.003	179	42	84	53	35
unique_5401	48	244	392	ENSP00000301178	538	742	895	3.92e-11	210	49	143	18	50
unique_5401	33	265	392	ENSP00000383977	761	1010	1082	1.29e-10	263	69	151	43	59
unique_5401	123	253	392	ENSP00000263923	985	1108	1357	1.15e-09	135	41	79	15	33
unique_5401	48	245	392	ENSP00000498670	673	856	1023	7.75e-08	208	52	122	34	51
unique_5401	50	244	392	ENSP00000342838	1015	1217	1371	2.01e-07	218	59	121	38	50
unique_5401	51	244	392	ENSP00000373574	207	408	504	1.18e-06	215	55	126	34	49
unique_5401	52	248	392	ENSP00000358991	218	421	634	1.19e-05	220	54	127	39	50
unique_5401	52	248	392	ENSP00000377291	218	421	683	1.60e-05	217	52	132	33	50
unique_5410	217	296	616	ENSP00000491063	137	221	509	0.009	85	22	58	5	13
unique_5412	740	958	4624	ENSP00000350680	254	480	1015	0.001	231	54	161	16	5
unique_5412	740	958	4624	ENSP00000369202	257	483	967	0.001	231	54	161	16	5
unique_5412	740	958	4624	ENSP00000353421	235	461	996	0.001	231	54	161	16	5
unique_5413	392	589	639	ENSP00000301178	568	802	895	1.48e-05	238	57	138	43	31
unique_5413	483	622	639	ENSP00000373574	328	463	504	7.39e-04	158	38	80	40	22
unique_5417	179	332	665	ENSP00000383977	778	943	1082	8.72e-09	169	49	102	18	23
unique_5417	189	468	665	ENSP00000342838	1018	1268	1371	1.28e-07	292	67	172	53	42
unique_5417	184	428	665	ENSP00000301178	538	757	895	4.12e-05	259	56	150	53	37
unique_5417	177	314	665	ENSP00000498670	665	803	1023	6.97e-04	145	40	92	13	21
unique_5417	380	471	665	ENSP00000373574	369	482	504	0.002	115	37	54	24	14
unique_5460	521	767	797	ENSP00000381467	96	305	667	1.07e-06	250	61	146	43	31
unique_5482	190	707	1036	ENSP00000479597	30	503	621	1.50e-58	530	161	301	68	50
unique_5482	220	716	1036	ENSP00000457473	59	513	618	3.86e-58	508	157	287	64	48
unique_5482	220	707	1036	ENSP00000494050	47	479	600	9.04e-56	496	148	277	71	47
unique_5482	220	707	1036	ENSP00000496171	47	479	600	9.04e-56	496	148	277	71	47
unique_5482	220	707	1036	ENSP00000494134	47	479	600	9.04e-56	496	148	277	71	47
unique_5482	220	707	1036	ENSP00000496390	47	479	600	9.04e-56	496	148	277	71	47
unique_5482	220	707	1036	ENSP00000494346	47	479	600	9.04e-56	496	148	277	71	47
unique_5482	220	707	1036	ENSP00000496619	47	479	600	9.04e-56	496	148	277	71	47
unique_5487	314	350	1113	ENSP00000411767	403	442	1065	3.00e-04	40	19	18	3	11
unique_5487	355	441	1113	ENSP00000411767	411	492	1065	0.001	92	28	49	15	11
unique_5487	314	350	1113	ENSP00000474709	403	442	479	3.69e-04	40	19	18	3	3
unique_5518	1451	1571	4500	ENSP00000301178	618	742	895	4.72e-12	125	35	86	4	3
unique_5518	1443	1582	4500	ENSP00000342838	1081	1229	1371	4.22e-10	149	40	100	9	3
unique_5518	1399	1587	4500	ENSP00000383977	814	1005	1082	1.35e-08	203	50	128	25	4
unique_5518	1483	1587	4500	ENSP00000263923	1008	1115	1357	1.50e-08	108	31	74	3	2
unique_5518	1449	1571	4500	ENSP00000373574	273	408	504	5.04e-04	142	35	82	25	3
unique_5518	1390	1576	4500	ENSP00000377291	235	422	683	0.001	201	47	127	27	4
unique_5518	1390	1576	4500	ENSP00000358991	235	422	634	0.001	201	47	127	27	4
unique_5521	241	451	710	ENSP00000301178	538	766	895	1.45e-11	233	64	143	26	30
unique_5521	238	447	710	ENSP00000498670	670	875	1023	1.90e-09	218	51	147	20	30
unique_5521	244	451	710	ENSP00000383977	786	1012	1082	4.80e-08	231	64	140	27	29
unique_5521	227	426	710	ENSP00000373574	192	406	504	1.02e-07	228	59	128	41	28
unique_5521	240	481	710	ENSP00000342838	1012	1268	1371	1.74e-07	264	63	172	29	34
unique_5521	236	431	710	ENSP00000358991	209	420	634	2.12e-06	216	60	132	24	28
unique_5521	236	431	710	ENSP00000377291	209	420	683	2.65e-06	216	60	132	24	28
unique_5521	342	435	710	ENSP00000263923	1011	1106	1357	4.82e-05	99	29	62	8	13
unique_5538	2107	2351	2461	ENSP00000358991	233	421	634	1.59e-06	252	60	122	70	10
unique_5538	2107	2351	2461	ENSP00000377291	233	421	683	2.26e-06	252	60	122	70	10
unique_5538	2141	2215	2461	ENSP00000383977	839	929	1082	2.32e-05	92	29	45	18	3
unique_5538	2105	2218	2461	ENSP00000342838	1037	1158	1371	0.001	124	31	81	12	5
unique_5550	77	106	1105	ENSP00000411767	411	440	1065	3.46e-05	30	17	13	0	3
unique_5550	77	106	1105	ENSP00000474709	411	440	479	4.44e-05	30	17	13	0	3
unique_5551	1790	1957	3956	ENSP00000263923	1025	1159	1357	3.44e-04	174	42	87	45	4
unique_5551	1769	1842	3956	ENSP00000342838	1128	1200	1371	0.004	81	25	41	15	2
unique_5559	132	296	774	ENSP00000358991	218	381	634	1.35e-08	172	48	109	15	21
unique_5559	132	296	774	ENSP00000377291	218	381	683	1.79e-08	172	48	109	15	21
unique_5559	127	272	774	ENSP00000342838	1012	1170	1371	2.64e-05	163	37	105	21	19
unique_5559	95	272	774	ENSP00000301178	518	695	895	4.78e-05	196	47	113	36	23
unique_5559	131	289	774	ENSP00000383977	786	960	1082	1.56e-04	177	39	118	20	21
unique_5569	99	359	1598	ENSP00000301178	540	795	895	7.97e-11	284	72	161	51	16
unique_5569	67	311	1598	ENSP00000358991	183	421	634	5.30e-09	265	61	158	46	15
unique_5569	67	311	1598	ENSP00000377291	183	421	683	1.49e-08	265	61	158	46	15
unique_5569	81	365	1598	ENSP00000342838	995	1276	1371	1.61e-08	309	75	183	51	18
unique_5569	101	364	1598	ENSP00000383977	787	1046	1082	1.48e-07	274	70	180	24	17
unique_5569	223	359	1598	ENSP00000263923	1022	1152	1357	2.03e-06	142	35	91	16	9
unique_5569	94	307	1598	ENSP00000373574	201	408	504	2.71e-05	232	57	133	42	13
unique_5589	215	335	903	ENSP00000350680	230	359	1015	0.001	136	46	69	21	13
unique_5589	215	335	903	ENSP00000353421	211	340	996	0.002	136	46	69	21	13
unique_5589	215	335	903	ENSP00000369202	233	362	967	0.002	136	46	69	21	13
unique_5589	245	325	903	ENSP00000254301	35	106	251	0.006	81	24	48	9	9
unique_5624	124	209	311	ENSP00000300289	27	110	506	2.67e-16	86	35	49	2	31
unique_5624	148	219	311	ENSP00000300289	398	473	506	1.69e-13	77	31	40	6	31
unique_5624	122	264	311	ENSP00000262455	26	175	407	1.35e-10	153	43	97	13	46
unique_5675	2243	2486	2486	ENSP00000383977	823	1071	1082	1.28e-20	257	81	155	21	10
unique_5675	2257	2466	2486	ENSP00000301178	594	805	895	2.27e-17	218	64	140	14	8
unique_5675	2311	2466	2486	ENSP00000342838	1123	1280	1371	1.48e-15	165	51	98	16	6
unique_5675	2307	2485	2486	ENSP00000263923	1000	1178	1357	3.42e-15	186	62	110	14	9
unique_5675	2247	2296	2486	ENSP00000263923	885	934	1357	0.003	50	17	33	0	9
unique_5675	2257	2411	2486	ENSP00000377291	268	425	683	1.23e-09	166	50	97	19	6
unique_5675	2257	2411	2486	ENSP00000358991	268	425	634	1.24e-09	166	50	97	19	6
unique_5675	2248	2405	2486	ENSP00000498670	721	857	1023	1.66e-09	160	49	86	25	6
unique_5675	2303	2409	2486	ENSP00000373574	285	414	504	3.20e-07	132	39	66	27	4
unique_5709	206	453	1162	ENSP00000381467	98	339	667	2.02e-48	250	98	142	10	41
unique_5709	929	1159	1162	ENSP00000381467	437	663	667	2.04e-16	233	61	164	8	41
unique_5710	15	246	332	ENSP00000383977	787	1029	1082	2.71e-11	261	65	149	47	70
unique_5710	117	214	332	ENSP00000263923	1006	1101	1357	1.02e-07	104	32	58	14	30
unique_5710	4	211	332	ENSP00000373574	197	408	504	8.69e-07	235	56	129	50	63
unique_5726	1260	1365	1970	ENSP00000346990	306	398	496	1.01e-06	108	33	58	17	11
unique_5726	1350	1437	1970	ENSP00000346990	309	398	496	3.41e-06	90	28	60	2	11
unique_5726	1349	1446	1970	ENSP00000346990	305	389	496	9.12e-06	100	33	50	17	11
unique_5726	1331	1425	1970	ENSP00000346990	305	398	496	1.55e-05	97	30	62	5	11
unique_5726	1292	1383	1970	ENSP00000346990	311	398	496	1.62e-05	92	27	61	4	11
unique_5726	1285	1371	1970	ENSP00000346990	310	398	496	4.67e-05	89	27	60	2	11
unique_5726	1307	1407	1970	ENSP00000346990	305	398	496	2.65e-04	101	28	66	7	11
unique_5726	1399	1469	1970	ENSP00000346990	307	374	496	0.001	71	24	44	3	11
unique_5726	1304	1395	1970	ENSP00000346990	311	398	496	0.004	92	25	63	4	11
unique_5728	825	1182	2278	ENSP00000506143	113	444	795	2.08e-12	399	101	190	108	16
unique_5728	826	1170	2278	ENSP00000482760	161	488	970	9.19e-12	382	92	199	91	15
unique_5740	455	636	1304	ENSP00000377291	187	363	683	1.09e-11	192	53	114	25	14
unique_5740	455	636	1304	ENSP00000358991	187	363	634	1.34e-11	192	53	114	25	14
unique_5740	479	647	1304	ENSP00000383977	783	955	1082	1.93e-08	184	37	121	26	13
unique_5740	471	636	1304	ENSP00000342838	1005	1170	1371	3.87e-07	177	40	115	22	13
unique_5740	585	636	1304	ENSP00000263923	1000	1051	1357	4.29e-06	52	18	34	0	4
unique_5740	461	636	1304	ENSP00000301178	515	695	895	6.09e-05	193	44	120	29	13
unique_5752	957	1068	1224	ENSP00000260197	155	252	2215	0.002	114	32	64	18	9
unique_5777	14	83	105	ENSP00000262455	42	116	407	1.70e-11	75	26	44	5	67
unique_5777	7	105	105	ENSP00000300289	31	128	506	2.69e-10	102	28	67	7	100
unique_5777	1	76	105	ENSP00000300289	377	452	506	6.82e-07	80	27	45	8	100
unique_5801	8	256	294	ENSP00000383977	786	1046	1082	2.28e-15	266	62	182	22	85
unique_5801	6	258	294	ENSP00000342838	1014	1277	1371	2.74e-14	270	69	178	23	86
unique_5801	114	257	294	ENSP00000263923	1011	1158	1357	8.89e-13	148	39	105	4	49
unique_5801	7	268	294	ENSP00000301178	540	819	895	3.94e-10	284	63	195	26	89
unique_5801	6	255	294	ENSP00000373574	205	485	504	2.65e-09	298	69	164	65	85
unique_5801	1	256	294	ENSP00000498670	668	913	1023	9.62e-09	259	53	190	16	87
unique_5801	9	198	294	ENSP00000358991	218	416	634	2.48e-08	208	52	129	27	65
unique_5801	9	198	294	ENSP00000377291	218	416	683	2.49e-08	202	48	139	15	65
unique_5872	565	668	915	ENSP00000263923	1009	1106	1357	8.39e-07	107	34	61	12	11
unique_5872	549	661	915	ENSP00000342838	1112	1217	1371	3.43e-06	115	31	73	11	12
unique_5872	570	665	915	ENSP00000358991	324	421	634	0.002	106	30	58	18	10
unique_5872	570	665	915	ENSP00000377291	324	421	683	0.002	106	30	58	18	10
unique_5872	564	682	915	ENSP00000383977	901	1010	1082	0.002	120	30	79	11	13
unique_5880	166	303	321	ENSP00000403447	915	1037	2004	1.03e-06	139	44	78	17	50
unique_5880	149	277	321	ENSP00000403447	205	321	2004	8.86e-04	131	39	76	16	50
unique_5880	159	281	321	ENSP00000403447	745	855	2004	0.006	124	34	76	14	50
unique_5880	142	257	321	ENSP00000403447	1011	1120	2004	0.007	120	37	69	14	50
unique_5880	166	303	321	ENSP00000364163	915	1037	2004	1.03e-06	139	44	78	17	50
unique_5880	149	277	321	ENSP00000364163	205	321	2004	8.86e-04	131	39	76	16	50
unique_5880	159	281	321	ENSP00000364163	745	855	2004	0.006	124	34	76	14	50
unique_5880	142	257	321	ENSP00000364163	1011	1120	2004	0.007	120	37	69	14	50
unique_5880	166	303	321	ENSP00000408335	915	1037	2004	1.05e-06	139	44	78	17	57
unique_5880	120	277	321	ENSP00000408335	172	321	2004	8.86e-04	165	47	96	22	57
unique_5880	159	281	321	ENSP00000408335	745	855	2004	0.006	124	34	76	14	57
unique_5880	142	257	321	ENSP00000408335	1011	1120	2004	0.007	120	37	69	14	57
unique_5880	164	276	321	ENSP00000354080	262	368	989	0.002	117	38	65	14	35
unique_5880	167	308	321	ENSP00000429969	71	208	972	0.005	146	42	92	12	44
unique_5908	14	235	332	ENSP00000383977	781	1011	1082	8.99e-17	242	65	146	31	67
unique_5908	20	213	332	ENSP00000342838	1017	1217	1371	8.26e-13	212	56	127	29	58
unique_5908	11	236	332	ENSP00000301178	533	766	895	1.70e-12	244	60	156	28	68
unique_5908	128	220	332	ENSP00000263923	1008	1106	1357	7.35e-09	99	29	64	6	63
unique_5908	11	127	332	ENSP00000263923	831	945	1357	1.78e-04	125	36	71	18	63
unique_5908	20	222	332	ENSP00000498670	677	865	1023	7.50e-08	217	52	123	42	61
unique_5908	52	216	332	ENSP00000377291	237	420	683	2.20e-07	187	49	113	25	50
unique_5908	52	216	332	ENSP00000358991	237	420	634	2.26e-07	187	49	113	25	50
unique_5908	91	213	332	ENSP00000373574	266	408	504	1.77e-05	143	37	86	20	37
unique_5927	414	487	572	ENSP00000373574	326	406	504	0.003	87	27	41	19	13
unique_5930	4910	4982	5223	ENSP00000350680	299	360	1015	0.005	74	26	35	13	1
unique_5930	3582	3675	5223	ENSP00000513363	27	129	1212	0.006	103	29	65	9	2
unique_5995	3600	3708	4150	ENSP00000513363	24	129	1212	5.20e-07	109	32	74	3	3
unique_5995	3585	3684	4150	ENSP00000513363	31	141	1212	0.002	113	30	68	15	3
unique_5996	55	163	169	ENSP00000475084	813	928	1549	1.57e-05	118	29	78	11	64
unique_5996	66	163	169	ENSP00000475084	775	884	1549	8.18e-04	110	24	74	12	64
unique_6015	350	397	688	ENSP00000263923	1008	1055	1357	5.44e-05	48	18	30	0	7
unique_6015	350	396	688	ENSP00000383977	901	947	1082	0.001	47	16	31	0	7
unique_6015	252	395	688	ENSP00000301178	547	697	895	0.002	152	31	112	9	21
unique_6015	275	395	688	ENSP00000342838	1041	1172	1371	0.003	132	32	89	11	18
unique_6047	172	255	387	ENSP00000377291	274	362	683	0.004	91	28	54	9	22
unique_6047	172	255	387	ENSP00000358991	274	362	634	0.005	91	28	54	9	22
unique_6056	35	172	782	ENSP00000373574	208	345	504	3.73e-05	150	43	83	24	18
unique_6056	23	173	782	ENSP00000383977	775	931	1082	0.001	170	42	96	32	19
unique_6056	25	174	782	ENSP00000358991	208	351	634	0.002	157	44	93	20	19
unique_6056	25	174	782	ENSP00000377291	208	351	683	0.004	157	44	93	20	19
unique_6146	504	579	2550	ENSP00000350680	256	325	1015	0.001	76	30	40	6	3
unique_6146	504	579	2550	ENSP00000353421	237	306	996	0.002	76	30	40	6	3
unique_6146	504	579	2550	ENSP00000369202	259	328	967	0.002	76	30	40	6	3
unique_6148	1533	1633	1882	ENSP00000381467	92	178	667	0.006	104	27	57	20	5
unique_6151	280	524	708	ENSP00000383977	786	1046	1082	8.34e-16	268	78	160	30	35
unique_6151	280	517	708	ENSP00000301178	541	793	895	1.42e-14	265	69	157	39	34
unique_6151	281	519	708	ENSP00000342838	1017	1270	1371	2.76e-13	260	70	163	27	34
unique_6151	275	484	708	ENSP00000498670	665	876	1023	2.38e-12	225	51	146	28	30
unique_6151	378	526	708	ENSP00000263923	1011	1159	1357	6.85e-07	155	42	101	12	21
unique_6151	560	674	708	ENSP00000475084	739	884	1549	5.35e-05	149	40	72	37	16
unique_6152	529	590	665	ENSP00000509229	142	196	644	0.002	62	19	36	7	9
unique_6167	15	92	1122	ENSP00000400304	93	157	376	0.005	78	23	42	13	7
unique_6301	286	354	489	ENSP00000358991	296	362	634	3.22e-07	71	28	37	6	14
unique_6301	286	354	489	ENSP00000377291	296	362	683	3.39e-07	71	28	37	6	14
unique_6301	315	450	489	ENSP00000263923	1011	1141	1357	1.30e-04	141	33	93	15	28
unique_6301	306	415	489	ENSP00000301178	643	750	895	0.001	115	28	75	12	22
unique_6301	307	408	489	ENSP00000342838	1122	1217	1371	0.005	103	21	74	8	21
unique_6312	1593	1769	2885	ENSP00000342838	1122	1294	1371	0.005	185	43	122	20	6
unique_6369	366	490	551	ENSP00000342838	1120	1241	1371	4.51e-05	137	34	76	27	23
unique_6369	365	475	551	ENSP00000263923	1010	1114	1357	8.69e-04	116	27	73	16	20
unique_6373	17	137	348	ENSP00000408335	906	1007	2004	0.001	127	38	58	31	35
unique_6373	17	137	348	ENSP00000403447	906	1007	2004	0.001	127	38	58	31	35
unique_6373	17	137	348	ENSP00000364163	906	1007	2004	0.001	127	38	58	31	35
unique_6373	36	139	348	ENSP00000429969	404	492	972	0.008	106	31	56	19	30
unique_6403	75	210	768	ENSP00000268296	151	282	1164	2.85e-06	138	32	98	8	18
unique_6403	445	527	768	ENSP00000347927	350	438	1372	4.50e-05	93	33	46	14	20
unique_6403	403	554	768	ENSP00000347927	950	1096	1372	5.80e-05	167	48	84	35	20
unique_6403	481	553	768	ENSP00000347927	695	765	1372	9.33e-05	83	31	30	22	20
unique_6403	408	528	768	ENSP00000347927	688	805	1372	0.002	138	45	56	37	20
unique_6406	164	245	463	ENSP00000300289	26	106	506	1.54e-07	82	25	56	1	18
unique_6413	719	1003	1004	ENSP00000381467	71	315	667	1.27e-10	296	69	165	62	28
unique_6416	45	107	253	ENSP00000252804	141	203	1480	0.004	63	21	42	0	25
unique_6449	246	351	429	ENSP00000263923	1009	1115	1357	8.01e-05	118	32	63	23	25
unique_6471	185	230	1208	ENSP00000316328	994	1039	1131	0.010	46	17	29	0	4
unique_6524	178	280	1658	ENSP00000357012	253	358	371	0.003	111	30	68	13	6
unique_6524	876	961	1658	ENSP00000244295	224	302	327	0.008	86	25	54	7	5
unique_6543	329	391	553	ENSP00000342112	1284	1344	1350	0.006	63	20	41	2	11
unique_6548	242	467	567	ENSP00000342838	1017	1217	1371	4.97e-05	235	56	136	43	40
unique_6548	366	482	567	ENSP00000383977	891	1004	1082	8.64e-04	118	28	85	5	21
unique_6548	379	474	567	ENSP00000263923	1011	1106	1357	0.003	102	25	65	12	17
unique_6548	368	470	567	ENSP00000377291	310	420	683	0.007	118	30	66	22	18
unique_6548	375	467	567	ENSP00000373574	297	408	504	0.007	115	29	61	25	16
unique_6548	368	470	567	ENSP00000358991	310	420	634	0.009	118	30	66	22	18
unique_6549	366	482	567	ENSP00000383977	891	1004	1082	5.50e-04	120	32	79	9	21
unique_6549	374	467	567	ENSP00000342838	1125	1217	1371	5.90e-04	96	23	68	5	17
unique_6549	341	467	567	ENSP00000373574	283	408	504	0.001	137	33	83	21	22
unique_6549	379	474	567	ENSP00000263923	1011	1106	1357	0.004	102	25	65	12	17
unique_6551	177	285	290	ENSP00000406657	47	126	474	0.002	109	32	48	29	38
unique_6551	177	285	290	ENSP00000378571	47	126	474	0.002	109	32	48	29	38
unique_6551	177	285	290	ENSP00000401853	47	126	474	0.002	109	32	48	29	38
unique_6591	355	393	915	ENSP00000369202	117	155	967	0.007	39	17	22	0	4
unique_6591	355	393	915	ENSP00000350680	114	152	1015	0.007	39	17	22	0	4
unique_6591	355	393	915	ENSP00000353421	95	133	996	0.007	39	17	22	0	4
unique_6597	143	219	242	ENSP00000262455	35	116	407	6.70e-07	82	26	51	5	32
unique_6597	154	231	242	ENSP00000300289	45	121	506	5.01e-06	78	21	56	1	39
unique_6597	137	223	242	ENSP00000300289	379	463	506	3.57e-05	90	23	59	8	39
unique_6602	91	144	1291	ENSP00000475084	815	868	1549	0.002	54	18	36	0	4
unique_6623	347	434	948	ENSP00000411767	965	1051	1065	0.006	97	33	45	19	9
unique_6664	383	492	570	ENSP00000263923	1005	1115	1357	9.24e-05	122	33	66	23	19
unique_6665	384	492	570	ENSP00000263923	1006	1115	1357	9.56e-05	121	32	66	23	19
unique_6666	324	432	463	ENSP00000263923	1006	1115	1357	6.11e-06	121	32	66	23	24
unique_6670	393	501	579	ENSP00000263923	1006	1115	1357	7.56e-05	121	32	66	23	19
unique_6672	393	501	579	ENSP00000263923	1006	1115	1357	7.50e-05	121	32	66	23	19
unique_6681	581	756	1544	ENSP00000381467	76	251	667	1.88e-11	189	53	110	26	26
unique_6681	1250	1468	1544	ENSP00000381467	54	251	667	2.18e-07	232	57	128	47	26
unique_6696	239	1253	2156	ENSP00000408335	194	1125	2004	2.53e-14	1080	271	596	213	94
unique_6696	324	1461	2156	ENSP00000408335	24	1079	2004	6.29e-12	1221	301	672	248	94
unique_6696	1105	2086	2156	ENSP00000408335	101	972	2004	9.82e-12	1038	263	553	222	94
unique_6696	841	1898	2156	ENSP00000408335	101	1120	2004	9.92e-11	1167	279	632	256	94
unique_6696	101	725	2156	ENSP00000408335	517	1125	2004	1.56e-09	689	169	376	144	94
unique_6696	852	1985	2156	ENSP00000408335	24	1041	2004	8.07e-07	1210	295	647	268	94
unique_6696	101	1146	2156	ENSP00000408335	160	1161	2004	1.92e-06	1159	276	613	270	94
unique_6696	1640	2089	2156	ENSP00000408335	25	439	2004	1.58e-04	480	120	265	95	94
unique_6696	1368	2118	2156	ENSP00000408335	101	769	2004	0.002	812	206	402	204	94
unique_6696	239	1253	2156	ENSP00000403447	194	1125	2004	2.53e-14	1080	271	596	213	94
unique_6696	324	1461	2156	ENSP00000403447	24	1079	2004	5.50e-12	1221	301	672	248	94
unique_6696	1105	2086	2156	ENSP00000403447	101	972	2004	9.10e-12	1038	263	553	222	94
unique_6696	841	1898	2156	ENSP00000403447	101	1120	2004	8.74e-11	1167	279	632	256	94
unique_6696	101	725	2156	ENSP00000403447	517	1125	2004	1.60e-09	689	169	376	144	94
unique_6696	852	1985	2156	ENSP00000403447	24	1041	2004	6.82e-07	1210	295	647	268	94
unique_6696	101	1146	2156	ENSP00000403447	160	1161	2004	1.97e-06	1159	276	613	270	94
unique_6696	1640	2089	2156	ENSP00000403447	25	439	2004	1.57e-04	480	120	265	95	94
unique_6696	1368	2118	2156	ENSP00000403447	101	769	2004	0.002	812	206	402	204	94
unique_6696	239	1253	2156	ENSP00000364163	194	1125	2004	2.53e-14	1080	271	596	213	94
unique_6696	324	1461	2156	ENSP00000364163	24	1079	2004	5.50e-12	1221	301	672	248	94
unique_6696	1105	2086	2156	ENSP00000364163	101	972	2004	9.10e-12	1038	263	553	222	94
unique_6696	841	1898	2156	ENSP00000364163	101	1120	2004	8.74e-11	1167	279	632	256	94
unique_6696	101	725	2156	ENSP00000364163	517	1125	2004	1.60e-09	689	169	376	144	94
unique_6696	852	1985	2156	ENSP00000364163	24	1041	2004	6.82e-07	1210	295	647	268	94
unique_6696	101	1146	2156	ENSP00000364163	160	1161	2004	1.97e-06	1159	276	613	270	94
unique_6696	1640	2089	2156	ENSP00000364163	25	439	2004	1.57e-04	480	120	265	95	94
unique_6696	1368	2118	2156	ENSP00000364163	101	769	2004	0.002	812	206	402	204	94
unique_6696	1399	1782	2156	ENSP00000429969	63	451	972	5.03e-05	433	119	221	93	18
unique_6696	1090	1510	2156	ENSP00000354080	43	397	989	0.007	437	105	234	98	20
unique_6705	67	249	299	ENSP00000408335	934	1091	2004	7.14e-06	185	52	104	29	63
unique_6705	126	237	299	ENSP00000408335	907	997	2004	5.45e-05	113	38	52	23	63
unique_6705	65	237	299	ENSP00000408335	693	835	2004	7.80e-05	178	58	80	40	63
unique_6705	63	241	299	ENSP00000408335	392	546	2004	5.60e-04	186	56	92	38	63
unique_6705	64	192	299	ENSP00000408335	768	874	2004	0.008	129	37	70	22	63
unique_6705	67	249	299	ENSP00000403447	934	1091	2004	7.40e-06	185	52	104	29	63
unique_6705	126	237	299	ENSP00000403447	907	997	2004	5.50e-05	113	38	52	23	63
unique_6705	65	237	299	ENSP00000403447	693	835	2004	7.94e-05	178	58	80	40	63
unique_6705	63	241	299	ENSP00000403447	392	546	2004	5.70e-04	186	56	92	38	63
unique_6705	64	192	299	ENSP00000403447	768	874	2004	0.008	129	37	70	22	63
unique_6705	67	249	299	ENSP00000364163	934	1091	2004	7.40e-06	185	52	104	29	63
unique_6705	126	237	299	ENSP00000364163	907	997	2004	5.50e-05	113	38	52	23	63
unique_6705	65	237	299	ENSP00000364163	693	835	2004	7.94e-05	178	58	80	40	63
unique_6705	63	241	299	ENSP00000364163	392	546	2004	5.70e-04	186	56	92	38	63
unique_6705	64	192	299	ENSP00000364163	768	874	2004	0.008	129	37	70	22	63
unique_6705	126	237	299	ENSP00000354080	50	146	989	0.002	112	30	67	15	37
unique_6737	1271	1358	2490	ENSP00000385017	256	348	1508	0.005	93	26	62	5	4
unique_6766	104	486	819	ENSP00000422983	112	498	826	4.49e-21	397	109	264	24	47
unique_6768	178	278	338	ENSP00000350680	235	327	1015	0.001	101	28	65	8	30
unique_6798	2102	2195	2593	ENSP00000342838	1178	1274	1371	0.007	97	21	73	3	4
unique_6828	431	514	5010	ENSP00000254301	11	96	251	0.002	86	29	55	2	2
unique_6843	4	213	691	ENSP00000373574	194	408	504	1.80e-13	228	66	131	31	30
unique_6843	11	314	691	ENSP00000342838	1010	1298	1371	4.83e-11	335	80	178	77	44
unique_6843	4	223	691	ENSP00000301178	531	753	895	5.14e-11	237	56	150	31	32
unique_6843	17	217	691	ENSP00000358991	217	421	634	1.29e-10	221	63	122	36	29
unique_6843	108	231	691	ENSP00000263923	993	1117	1357	1.67e-10	133	36	80	17	18
unique_6843	17	217	691	ENSP00000377291	217	421	683	2.53e-10	215	60	131	24	29
unique_6843	3	215	691	ENSP00000498670	665	857	1023	5.55e-08	219	56	131	32	31
unique_6843	18	232	691	ENSP00000383977	787	1008	1082	6.55e-08	239	60	138	41	31
unique_6859	936	1043	1212	ENSP00000429969	56	157	972	5.03e-15	112	47	51	14	11
unique_6859	941	1073	1212	ENSP00000429969	296	414	972	1.34e-11	137	50	65	22	11
unique_6859	967	1073	1212	ENSP00000429969	45	139	972	1.06e-08	109	37	56	16	11
unique_6859	952	1043	1212	ENSP00000429969	111	203	972	2.70e-06	95	33	57	5	11
unique_6859	968	1072	1212	ENSP00000429969	283	383	972	3.60e-05	109	33	64	12	11
unique_6859	936	1043	1212	ENSP00000354080	44	146	989	1.95e-13	113	45	53	15	11
unique_6859	941	1072	1212	ENSP00000354080	255	382	989	3.63e-13	138	53	69	16	11
unique_6859	967	1073	1212	ENSP00000354080	33	128	989	1.75e-07	111	37	55	19	11
unique_6859	952	1043	1212	ENSP00000354080	100	192	989	5.07e-05	95	31	59	5	11
unique_6859	951	1043	1212	ENSP00000354080	225	311	989	0.001	97	32	51	14	11
unique_6859	615	882	1212	ENSP00000482760	190	454	970	9.40e-10	285	70	178	37	22
unique_6859	578	882	1212	ENSP00000506143	106	402	795	8.56e-09	335	80	187	68	25
unique_6859	929	1105	1212	ENSP00000403447	477	678	2004	3.83e-08	223	61	95	67	17
unique_6859	928	1107	1212	ENSP00000403447	931	1088	2004	5.59e-06	182	51	105	26	17
unique_6859	928	1058	1212	ENSP00000403447	356	481	2004	1.06e-05	133	43	81	9	17
unique_6859	936	1098	1212	ENSP00000403447	901	1038	2004	1.30e-05	164	48	89	27	17
unique_6859	951	1099	1212	ENSP00000403447	460	582	2004	4.16e-05	150	43	79	28	17
unique_6859	907	1043	1212	ENSP00000403447	103	225	2004	6.18e-05	139	42	79	18	17
unique_6859	952	1040	1212	ENSP00000403447	262	343	2004	0.004	94	33	44	17	17
unique_6859	929	1105	1212	ENSP00000364163	477	678	2004	3.83e-08	223	61	95	67	17
unique_6859	928	1107	1212	ENSP00000364163	931	1088	2004	5.59e-06	182	51	105	26	17
unique_6859	928	1058	1212	ENSP00000364163	356	481	2004	1.06e-05	133	43	81	9	17
unique_6859	936	1098	1212	ENSP00000364163	901	1038	2004	1.30e-05	164	48	89	27	17
unique_6859	951	1099	1212	ENSP00000364163	460	582	2004	4.16e-05	150	43	79	28	17
unique_6859	907	1043	1212	ENSP00000364163	103	225	2004	6.18e-05	139	42	79	18	17
unique_6859	952	1040	1212	ENSP00000364163	262	343	2004	0.004	94	33	44	17	17
unique_6859	929	1105	1212	ENSP00000408335	477	678	2004	3.92e-08	223	61	95	67	17
unique_6859	928	1107	1212	ENSP00000408335	931	1088	2004	5.64e-06	182	51	105	26	17
unique_6859	928	1058	1212	ENSP00000408335	356	481	2004	1.10e-05	133	43	81	9	17
unique_6859	936	1098	1212	ENSP00000408335	901	1038	2004	1.33e-05	164	48	89	27	17
unique_6859	951	1099	1212	ENSP00000408335	460	582	2004	4.23e-05	150	43	79	28	17
unique_6859	907	1043	1212	ENSP00000408335	103	225	2004	6.08e-05	139	42	79	18	17
unique_6859	952	1040	1212	ENSP00000408335	262	343	2004	0.004	94	33	44	17	17
unique_6859	965	1006	1212	ENSP00000329869	794	840	934	9.63e-05	47	18	24	5	3
unique_6859	952	997	1212	ENSP00000360763	123	167	274	0.001	46	18	27	1	4
unique_6873	25	175	2879	ENSP00000301178	583	742	895	1.13e-17	164	48	99	17	5
unique_6873	19	179	2879	ENSP00000342838	1054	1221	1371	2.71e-15	171	53	105	13	6
unique_6873	25	177	2879	ENSP00000377291	257	419	683	4.20e-14	164	46	106	12	5
unique_6873	25	177	2879	ENSP00000358991	257	419	634	4.29e-14	164	46	106	12	5
unique_6873	77	181	2879	ENSP00000263923	998	1104	1357	2.15e-13	107	35	70	2	4
unique_6873	20	178	2879	ENSP00000383977	822	991	1082	3.41e-12	175	53	101	21	6
unique_6873	25	175	2879	ENSP00000498670	718	855	1023	2.68e-09	154	40	95	19	5
unique_6873	6	175	2879	ENSP00000373574	221	408	504	1.09e-08	198	52	108	38	6
unique_6882	117	218	448	ENSP00000411767	395	493	1065	4.27e-05	104	30	67	7	31
unique_6882	42	77	448	ENSP00000411767	408	444	1065	0.007	37	15	21	1	31
unique_6882	117	194	448	ENSP00000474709	395	465	479	1.44e-04	80	24	45	11	17
unique_6891	635	764	1601	ENSP00000254301	38	149	251	2.10e-07	133	47	62	24	8
unique_6994	233	309	399	ENSP00000400304	100	166	376	1.25e-04	77	25	42	10	19
unique_6994	233	309	399	ENSP00000509229	143	209	644	0.001	77	22	45	10	19
unique_7027	285	359	469	ENSP00000354080	55	124	989	0.002	76	26	43	7	16
unique_7032	28	533	545	ENSP00000396460	41	554	574	2.37e-08	555	120	345	90	93
unique_7050	45	118	203	ENSP00000373574	326	406	504	0.001	86	25	44	17	36
unique_7050	32	127	203	ENSP00000263923	1011	1106	1357	0.004	106	28	58	20	47
unique_7050	19	135	203	ENSP00000383977	891	1004	1082	0.009	119	33	79	7	58
unique_7073	10	253	2095	ENSP00000383977	783	1039	1082	4.20e-17	267	71	163	33	12
unique_7073	10	208	2095	ENSP00000301178	538	752	895	2.68e-16	218	59	137	22	9
unique_7073	14	253	2095	ENSP00000342838	1017	1268	1371	5.47e-14	261	66	165	30	11
unique_7073	8	220	2095	ENSP00000498670	670	877	1023	1.13e-12	225	59	137	29	10
unique_7073	13	203	2095	ENSP00000358991	217	421	634	9.89e-12	210	61	125	24	9
unique_7073	13	203	2095	ENSP00000377291	217	421	683	1.11e-11	210	61	125	24	9
unique_7073	10	272	2095	ENSP00000373574	204	470	504	1.12e-11	297	76	157	64	13
unique_7073	112	208	2095	ENSP00000263923	1011	1108	1357	7.87e-10	101	36	58	7	5
unique_7080	388	480	587	ENSP00000263923	1011	1099	1357	0.002	98	28	56	14	16
unique_7097	232	353	1258	ENSP00000263923	1000	1099	1357	1.24e-06	124	38	60	26	10
unique_7097	193	352	1258	ENSP00000342838	1088	1217	1371	1.60e-06	160	44	86	30	13
unique_7143	4	61	332	ENSP00000498670	456	519	1023	0.004	67	20	35	12	17
unique_7144	27	66	348	ENSP00000411767	412	450	1065	0.001	40	15	24	1	11
unique_7144	27	66	348	ENSP00000474709	412	450	479	0.001	40	15	24	1	11
unique_7182	1066	1156	4761	ENSP00000347927	344	434	1372	1.27e-04	101	40	41	20	5
unique_7182	583	637	4761	ENSP00000347927	380	439	1372	0.001	60	25	30	5	5
unique_7182	978	1128	4761	ENSP00000347927	942	1096	1372	0.004	168	53	85	30	5
unique_7192	48	378	378	ENSP00000371493	105	401	492	5.97e-12	333	77	218	38	88
unique_7248	155	248	462	ENSP00000381467	104	195	667	0.004	97	33	56	8	20
unique_7273	157	270	289	ENSP00000408335	1611	1738	2004	1.02e-04	136	44	62	30	39
unique_7273	157	270	289	ENSP00000403447	1611	1738	2004	1.03e-04	136	44	62	30	39
unique_7273	157	270	289	ENSP00000364163	1611	1738	2004	1.03e-04	136	44	62	30	39
unique_7275	1810	1957	2161	ENSP00000377291	310	419	683	1.56e-10	149	45	64	40	11
unique_7275	1594	1680	2161	ENSP00000377291	215	301	683	1.59e-05	89	31	54	4	11
unique_7275	1810	1957	2161	ENSP00000358991	310	419	634	1.74e-10	149	45	64	40	11
unique_7275	1594	1680	2161	ENSP00000358991	215	301	634	1.43e-05	89	31	54	4	11
unique_7275	1783	1973	2161	ENSP00000263923	977	1118	1357	6.43e-10	193	59	81	53	19
unique_7275	1509	1683	2161	ENSP00000263923	750	932	1357	5.02e-05	187	47	124	16	19
unique_7275	2098	2152	2161	ENSP00000263923	1114	1165	1357	4.63e-04	55	19	33	3	19
unique_7275	1814	2000	2161	ENSP00000383977	897	1039	1082	4.33e-08	196	57	77	62	13
unique_7275	1633	1685	2161	ENSP00000383977	824	877	1082	3.70e-05	54	21	32	1	13
unique_7275	2115	2158	2161	ENSP00000383977	1017	1060	1082	0.003	44	15	29	0	13
unique_7275	1811	1957	2161	ENSP00000342838	1120	1219	1371	1.77e-06	147	37	63	47	10
unique_7275	2094	2152	2161	ENSP00000342838	1228	1283	1371	1.04e-04	59	20	36	3	10
unique_7275	1565	1679	2161	ENSP00000373574	185	289	504	4.91e-06	119	34	67	18	5
unique_7275	1928	1957	2161	ENSP00000498670	828	857	1023	3.98e-05	30	16	14	0	6
unique_7275	1591	1679	2161	ENSP00000498670	671	761	1023	0.006	94	29	57	8	6
unique_7275	1816	1955	2161	ENSP00000301178	650	742	895	4.83e-05	140	38	55	47	9
unique_7275	2097	2159	2161	ENSP00000301178	756	811	895	0.002	63	24	32	7	9
unique_7276	90	233	241	ENSP00000263923	1011	1159	1357	4.86e-13	155	40	98	17	60
unique_7276	24	195	241	ENSP00000377291	253	437	683	7.97e-12	187	53	117	17	71
unique_7276	20	231	241	ENSP00000383977	819	1046	1082	8.79e-12	236	57	147	32	88
unique_7276	28	230	241	ENSP00000301178	583	799	895	2.61e-11	220	51	149	20	84
unique_7276	24	191	241	ENSP00000358991	253	433	634	3.31e-11	183	51	115	17	70
unique_7276	4	232	241	ENSP00000373574	222	462	504	5.61e-10	251	59	160	32	95
unique_7276	8	199	241	ENSP00000342838	1042	1242	1371	1.26e-09	204	46	143	15	80
unique_7280	319	621	968	ENSP00000506143	108	406	795	3.73e-11	329	84	189	56	31
unique_7280	325	621	968	ENSP00000482760	161	458	970	1.85e-08	326	81	188	57	31
unique_7290	207	264	1297	ENSP00000263923	1000	1057	1357	9.10e-09	58	26	32	0	4
unique_7290	135	260	1297	ENSP00000301178	563	697	895	7.69e-07	141	36	84	21	10
unique_7290	222	259	1297	ENSP00000383977	908	945	1082	6.22e-06	38	21	17	0	3
unique_7290	133	258	1297	ENSP00000358991	233	363	634	2.23e-05	134	36	87	11	10
unique_7290	133	258	1297	ENSP00000377291	233	363	683	3.49e-05	134	36	87	11	10
unique_7290	150	257	1297	ENSP00000373574	235	352	504	0.002	118	31	77	10	8
unique_7290	222	260	1297	ENSP00000342838	1134	1172	1371	0.003	39	14	25	0	3
unique_7347	1049	1255	1657	ENSP00000479597	302	506	621	1.75e-06	208	47	157	4	20
unique_7347	590	713	1657	ENSP00000479597	58	178	621	1.02e-04	126	36	83	7	20
unique_7347	623	712	1657	ENSP00000457473	85	173	618	4.71e-05	91	31	57	3	5
unique_7351	615	742	2332	ENSP00000367230	8	146	473	0.009	145	37	85	23	5
unique_7370	295	539	795	ENSP00000383977	780	1039	1082	5.16e-12	265	67	173	25	31
unique_7370	293	507	795	ENSP00000358991	209	439	634	4.53e-11	236	61	149	26	27
unique_7370	293	491	795	ENSP00000377291	209	420	683	2.86e-10	217	57	137	23	25
unique_7370	301	511	795	ENSP00000301178	541	766	895	8.11e-10	226	54	157	15	27
unique_7370	302	539	795	ENSP00000342838	1017	1268	1371	2.89e-08	260	67	163	30	30
unique_7370	356	488	795	ENSP00000373574	259	408	504	6.21e-06	151	39	93	19	17
unique_7370	299	490	795	ENSP00000498670	674	857	1023	1.33e-05	194	46	136	12	24
unique_7370	403	539	795	ENSP00000263923	1011	1150	1357	1.13e-04	140	30	107	3	17
unique_7382	556	624	4579	ENSP00000466989	157	227	629	1.71e-04	71	28	41	2	2
unique_7382	556	624	4579	ENSP00000246529	157	227	629	1.71e-04	71	28	41	2	2
unique_7451	266	308	970	ENSP00000408335	1634	1676	2004	0.003	43	20	23	0	4
unique_7451	266	308	970	ENSP00000403447	1634	1676	2004	0.003	43	20	23	0	4
unique_7451	266	308	970	ENSP00000364163	1634	1676	2004	0.003	43	20	23	0	4
unique_7469	133	319	713	ENSP00000408335	1678	1859	2004	2.22e-06	187	56	126	5	26
unique_7469	209	275	713	ENSP00000408335	1619	1686	2004	6.52e-04	68	26	41	1	26
unique_7469	133	319	713	ENSP00000403447	1678	1859	2004	2.28e-06	187	56	126	5	26
unique_7469	209	275	713	ENSP00000403447	1619	1686	2004	6.46e-04	68	26	41	1	26
unique_7469	133	319	713	ENSP00000364163	1678	1859	2004	2.28e-06	187	56	126	5	26
unique_7469	209	275	713	ENSP00000364163	1619	1686	2004	6.46e-04	68	26	41	1	26
unique_7483	780	872	975	ENSP00000500159	150	232	313	0.002	94	28	54	12	10
unique_7483	780	872	975	ENSP00000500025	150	232	313	0.002	94	28	54	12	10
unique_7513	482	848	880	ENSP00000494050	82	419	600	0.001	377	75	253	49	42
unique_7513	482	848	880	ENSP00000496171	82	419	600	0.001	377	75	253	49	42
unique_7513	482	848	880	ENSP00000494134	82	419	600	0.001	377	75	253	49	42
unique_7513	482	848	880	ENSP00000496390	82	419	600	0.001	377	75	253	49	42
unique_7513	482	848	880	ENSP00000494346	82	419	600	0.001	377	75	253	49	42
unique_7513	482	848	880	ENSP00000496619	82	419	600	0.001	377	75	253	49	42
unique_7551	1425	1550	1567	ENSP00000263923	993	1100	1357	0.002	132	37	65	30	8
unique_7551	1433	1548	1567	ENSP00000342838	1121	1217	1371	0.004	122	31	60	31	7
unique_7572	110	337	814	ENSP00000357156	167	347	348	1.77e-08	230	61	118	51	29
unique_7572	144	345	814	ENSP00000357156	83	248	348	1.18e-05	204	50	114	40	29
unique_7572	149	246	814	ENSP00000393474	109	207	1464	4.20e-06	104	29	64	11	31
unique_7572	149	340	814	ENSP00000393474	226	376	1464	6.69e-06	199	46	98	55	31
unique_7572	144	337	814	ENSP00000393474	435	587	1464	6.69e-06	195	46	106	43	31
unique_7572	92	340	814	ENSP00000393474	495	697	1464	1.07e-05	252	59	141	52	31
unique_7572	150	246	814	ENSP00000393474	334	421	1464	3.57e-04	98	28	59	11	31
unique_7572	157	246	814	ENSP00000393474	979	1088	1464	7.65e-04	114	31	55	28	31
unique_7572	192	335	814	ENSP00000346990	385	492	496	0.001	145	40	67	38	18
unique_7576	74	290	450	ENSP00000383977	779	989	1082	3.68e-11	238	62	128	48	48
unique_7576	203	303	450	ENSP00000263923	1011	1114	1357	5.51e-09	105	33	67	5	22
unique_7576	71	243	450	ENSP00000377291	207	363	683	8.93e-09	185	54	91	40	38
unique_7576	71	243	450	ENSP00000358991	207	363	634	9.46e-09	185	54	91	40	38
unique_7576	78	289	450	ENSP00000301178	538	742	895	6.47e-08	222	53	142	27	47
unique_7576	82	322	450	ENSP00000342838	1017	1251	1371	8.87e-08	266	55	155	56	54
unique_7576	78	289	450	ENSP00000373574	204	408	504	3.16e-07	235	63	119	53	47
unique_7576	76	308	450	ENSP00000498670	671	875	1023	4.65e-07	240	57	141	42	52
unique_7584	16	90	288	ENSP00000403447	1651	1726	2004	2.94e-07	76	29	46	1	42
unique_7584	4	86	288	ENSP00000403447	1605	1688	2004	1.16e-06	84	29	54	1	42
unique_7584	14	124	288	ENSP00000403447	1682	1793	2004	2.11e-05	112	36	75	1	42
unique_7584	12	93	288	ENSP00000403447	1714	1795	2004	8.34e-04	82	27	55	0	42
unique_7584	16	90	288	ENSP00000364163	1651	1726	2004	2.94e-07	76	29	46	1	42
unique_7584	4	86	288	ENSP00000364163	1605	1688	2004	1.16e-06	84	29	54	1	42
unique_7584	14	124	288	ENSP00000364163	1682	1793	2004	2.11e-05	112	36	75	1	42
unique_7584	12	93	288	ENSP00000364163	1714	1795	2004	8.34e-04	82	27	55	0	42
unique_7584	16	90	288	ENSP00000408335	1651	1726	2004	3.07e-07	76	29	46	1	42
unique_7584	4	86	288	ENSP00000408335	1605	1688	2004	1.22e-06	84	29	54	1	42
unique_7584	14	124	288	ENSP00000408335	1682	1793	2004	2.20e-05	112	36	75	1	42
unique_7584	12	93	288	ENSP00000408335	1714	1795	2004	8.56e-04	82	27	55	0	42
unique_7617	28	396	438	ENSP00000371493	105	417	492	4.51e-12	382	91	209	82	84
unique_7637	382	442	518	ENSP00000300900	217	276	313	6.90e-05	61	22	38	1	12
unique_7668	600	729	7449	ENSP00000350680	263	391	1015	0.004	130	33	96	1	2
unique_7668	600	729	7449	ENSP00000369202	266	394	967	0.005	130	33	96	1	2
unique_7668	600	729	7449	ENSP00000353421	244	372	996	0.005	130	33	96	1	2
unique_7677	20	81	167	ENSP00000475084	826	886	1549	0.004	62	19	42	1	37
unique_7685	133	214	989	ENSP00000254301	31	125	251	1.87e-05	95	31	51	13	8
unique_7695	291	395	658	ENSP00000300289	47	150	506	1.17e-08	108	32	69	7	16
unique_7695	272	376	658	ENSP00000262455	30	138	407	1.94e-04	111	27	76	8	16
unique_7700	285	439	544	ENSP00000300289	25	172	506	2.11e-24	157	59	87	11	48
unique_7700	280	390	544	ENSP00000300289	371	479	506	1.77e-17	113	44	63	6	48
unique_7700	152	235	544	ENSP00000300289	30	116	506	5.32e-16	89	38	44	7	48
unique_7700	146	248	544	ENSP00000300289	375	479	506	1.19e-12	107	34	67	6	48
unique_7700	284	390	544	ENSP00000262455	28	135	407	1.69e-11	113	35	67	11	36
unique_7700	159	248	544	ENSP00000262455	40	135	407	1.89e-05	99	26	61	12	36
unique_7710	84	161	237	ENSP00000350680	259	363	1015	4.20e-04	105	30	48	27	33
unique_7710	84	161	237	ENSP00000369202	262	366	967	4.86e-04	105	30	48	27	33
unique_7710	84	161	237	ENSP00000353421	240	344	996	4.92e-04	105	30	48	27	33
unique_7715	106	224	602	ENSP00000262455	31	153	407	1.46e-04	125	31	86	8	20
unique_7722	818	1084	1162	ENSP00000381467	24	275	667	3.21e-12	280	69	170	41	23
unique_7759	501	749	774	ENSP00000381467	77	311	667	1.72e-15	262	72	150	40	32
unique_7760	2398	2553	5664	ENSP00000354080	631	776	989	1.35e-07	166	53	83	30	20
unique_7760	2669	2825	5664	ENSP00000354080	631	791	989	2.37e-06	168	49	101	18	20
unique_7760	3523	3621	5664	ENSP00000354080	700	793	989	1.55e-05	99	30	64	5	20
unique_7760	1959	2102	5664	ENSP00000354080	649	777	989	3.02e-05	150	44	79	27	20
unique_7760	2302	2434	5664	ENSP00000354080	640	795	989	4.53e-05	160	53	76	31	20
unique_7760	2743	2897	5664	ENSP00000354080	649	793	989	4.09e-04	169	52	79	38	20
unique_7760	2878	3008	5664	ENSP00000354080	647	764	989	0.001	145	45	59	41	20
unique_7760	1897	2050	5664	ENSP00000354080	645	778	989	0.002	159	42	87	30	20
unique_7760	1163	1332	5664	ENSP00000354080	621	778	989	0.003	180	53	95	32	20
unique_7760	2506	2645	5664	ENSP00000354080	619	768	989	0.004	164	49	77	38	20
unique_7760	3523	3621	5664	ENSP00000429969	683	776	972	9.97e-05	99	28	66	5	9
unique_7760	2471	2553	5664	ENSP00000429969	668	759	972	5.56e-04	92	28	55	9	9
unique_7760	2928	3008	5664	ENSP00000429969	663	747	972	0.001	85	29	52	4	9
unique_7760	2224	2337	5664	ENSP00000429969	669	783	972	0.002	122	36	71	15	9
unique_7760	1943	2065	5664	ENSP00000429969	670	776	972	0.005	123	31	76	16	9
unique_7760	3312	3389	5664	ENSP00000482760	712	789	970	0.009	81	27	48	6	1
unique_7785	298	490	555	ENSP00000301178	617	799	895	1.13e-06	201	47	128	26	35
unique_7792	1044	1110	2672	ENSP00000498670	300	365	1023	3.37e-04	69	22	42	5	6
unique_7792	526	612	2672	ENSP00000498670	300	367	1023	0.004	89	27	39	23	6
unique_7792	475	574	2672	ENSP00000429969	670	772	972	0.003	105	33	65	7	4
unique_7792	528	663	2672	ENSP00000354080	633	777	989	0.006	150	45	86	19	5
unique_7795	95	199	288	ENSP00000408335	868	961	2004	4.72e-06	105	37	57	11	46
unique_7795	75	202	288	ENSP00000408335	661	801	2004	1.78e-04	153	42	74	37	46
unique_7795	71	201	288	ENSP00000408335	929	1082	2004	0.005	157	39	89	29	46
unique_7795	82	202	288	ENSP00000408335	167	272	2004	0.007	122	33	72	17	46
unique_7795	91	173	288	ENSP00000408335	414	486	2004	0.007	83	23	50	10	46
unique_7795	95	199	288	ENSP00000403447	868	961	2004	4.72e-06	105	37	57	11	46
unique_7795	75	202	288	ENSP00000403447	661	801	2004	1.78e-04	153	42	74	37	46
unique_7795	71	201	288	ENSP00000403447	929	1082	2004	0.005	157	39	89	29	46
unique_7795	82	202	288	ENSP00000403447	167	272	2004	0.007	122	33	72	17	46
unique_7795	91	173	288	ENSP00000403447	414	486	2004	0.007	83	23	50	10	46
unique_7795	95	199	288	ENSP00000364163	868	961	2004	4.72e-06	105	37	57	11	46
unique_7795	75	202	288	ENSP00000364163	661	801	2004	1.78e-04	153	42	74	37	46
unique_7795	71	201	288	ENSP00000364163	929	1082	2004	0.005	157	39	89	29	46
unique_7795	82	202	288	ENSP00000364163	167	272	2004	0.007	122	33	72	17	46
unique_7795	91	173	288	ENSP00000364163	414	486	2004	0.007	83	23	50	10	46
unique_7795	105	241	288	ENSP00000364709	73	193	489	0.006	141	39	78	24	48
unique_7838	2838	2993	3827	ENSP00000354080	604	777	989	7.07e-09	174	55	101	18	19
unique_7838	1442	1562	3827	ENSP00000354080	645	765	989	3.07e-06	127	41	74	12	19
unique_7838	3396	3542	3827	ENSP00000354080	647	793	989	1.22e-04	164	53	77	34	19
unique_7838	3300	3415	3827	ENSP00000354080	676	793	989	1.34e-04	122	41	71	10	19
unique_7838	2919	3074	3827	ENSP00000354080	647	777	989	6.66e-04	157	44	86	27	19
unique_7838	3049	3186	3827	ENSP00000354080	642	764	989	0.006	145	42	74	29	19
unique_7838	2921	2993	3827	ENSP00000429969	670	760	972	7.35e-05	91	30	43	18	2
unique_7838	3326	3422	3827	ENSP00000482760	733	821	970	0.003	99	30	57	12	3
unique_7911	90	186	192	ENSP00000475084	824	927	1549	2.15e-04	106	29	66	11	51
unique_7967	16	106	128	ENSP00000301178	468	561	895	0.009	98	25	62	11	71
unique_7982	540	987	1147	ENSP00000403447	103	550	2004	1.81e-29	485	148	263	74	42
unique_7982	520	996	1147	ENSP00000403447	278	812	2004	2.43e-28	547	169	296	82	42
unique_7982	522	982	1147	ENSP00000403447	695	1193	2004	9.09e-24	508	150	302	56	42
unique_7982	746	994	1147	ENSP00000403447	35	300	2004	9.97e-11	292	90	133	69	42
unique_7982	520	659	1147	ENSP00000403447	970	1125	2004	6.50e-10	158	53	85	20	42
unique_7982	540	987	1147	ENSP00000364163	103	550	2004	1.81e-29	485	148	263	74	42
unique_7982	520	996	1147	ENSP00000364163	278	812	2004	2.43e-28	547	169	296	82	42
unique_7982	522	982	1147	ENSP00000364163	695	1193	2004	9.09e-24	508	150	302	56	42
unique_7982	746	994	1147	ENSP00000364163	35	300	2004	9.97e-11	292	90	133	69	42
unique_7982	520	659	1147	ENSP00000364163	970	1125	2004	6.50e-10	158	53	85	20	42
unique_7982	540	987	1147	ENSP00000408335	103	550	2004	1.86e-29	485	148	263	74	42
unique_7982	520	996	1147	ENSP00000408335	278	812	2004	2.51e-28	547	169	296	82	42
unique_7982	522	982	1147	ENSP00000408335	695	1193	2004	9.40e-24	508	150	302	56	42
unique_7982	746	994	1147	ENSP00000408335	35	300	2004	9.81e-11	292	90	133	69	42
unique_7982	520	659	1147	ENSP00000408335	970	1125	2004	6.72e-10	158	53	85	20	42
unique_7982	862	987	1147	ENSP00000286574	190	307	380	8.09e-13	127	51	66	10	40
unique_7982	535	662	1147	ENSP00000286574	225	340	380	2.91e-10	128	47	69	12	40
unique_7982	862	987	1147	ENSP00000286574	222	339	380	1.22e-09	127	45	72	10	40
unique_7982	916	996	1147	ENSP00000286574	173	252	380	3.73e-09	85	34	42	9	40
unique_7982	723	883	1147	ENSP00000286574	230	339	380	6.28e-07	162	48	61	53	40
unique_7982	746	950	1147	ENSP00000286574	186	339	380	1.29e-06	209	63	87	59	40
unique_7982	648	810	1147	ENSP00000286574	198	339	380	2.62e-05	166	52	87	27	40
unique_7982	562	739	1147	ENSP00000286574	186	342	380	5.38e-05	186	56	93	37	40
unique_7982	527	654	1147	ENSP00000383977	227	332	1082	4.96e-05	130	32	72	26	23
unique_7982	869	950	1147	ENSP00000383977	210	300	1082	2.63e-04	100	32	41	27	23
unique_7982	924	987	1147	ENSP00000383977	226	300	1082	6.44e-04	76	25	38	13	23
unique_7982	961	999	1147	ENSP00000383977	227	265	1082	0.003	39	17	22	0	23
unique_7985	3193	3323	3449	ENSP00000353421	234	354	996	1.09e-05	133	37	82	14	4
unique_7985	3193	3323	3449	ENSP00000369202	256	376	967	1.09e-05	133	37	82	14	4
unique_7985	3193	3323	3449	ENSP00000350680	253	373	1015	1.09e-05	133	37	82	14	4
unique_8035	370	425	1451	ENSP00000408335	1634	1688	2004	0.003	56	25	30	1	4
unique_8035	370	425	1451	ENSP00000403447	1634	1688	2004	0.003	56	25	30	1	4
unique_8035	370	425	1451	ENSP00000364163	1634	1688	2004	0.003	56	25	30	1	4
unique_8043	671	770	927	ENSP00000263923	1005	1108	1357	2.78e-08	107	35	62	10	11
unique_8043	681	776	927	ENSP00000301178	659	758	895	2.72e-06	103	32	61	10	10
unique_8043	628	776	927	ENSP00000383977	841	1004	1082	0.004	166	47	100	19	16
unique_8061	329	369	1151	ENSP00000411767	411	445	1065	0.010	41	18	17	6	4
unique_8064	1156	1264	2412	ENSP00000383977	775	878	1082	1.27e-06	110	33	70	7	8
unique_8064	2269	2345	2412	ENSP00000383977	936	1012	1082	0.007	79	25	50	4	8
unique_8064	2267	2346	2412	ENSP00000342838	1160	1242	1371	2.19e-06	83	25	55	3	3
unique_8064	2256	2344	2412	ENSP00000263923	1024	1122	1357	8.24e-05	99	29	60	10	4
unique_8064	2292	2341	2412	ENSP00000498670	826	875	1023	1.82e-04	50	16	34	0	7
unique_8064	1165	1275	2412	ENSP00000498670	671	778	1023	0.005	114	34	71	9	7
unique_8064	3	62	2412	ENSP00000475084	825	884	1549	5.33e-04	60	19	41	0	2
unique_8096	42	128	920	ENSP00000354080	640	732	989	0.008	97	29	54	14	9
unique_8096	40	89	920	ENSP00000429969	726	776	972	0.008	52	20	29	3	5
unique_8109	55	135	335	ENSP00000265969	3	79	586	1.79e-07	84	26	48	10	24
unique_8135	14	155	187	ENSP00000408335	1599	1740	2004	7.69e-07	147	48	89	10	88
unique_8135	41	177	187	ENSP00000408335	1694	1832	2004	7.32e-04	144	45	87	12	88
unique_8135	40	140	187	ENSP00000408335	1726	1823	2004	0.002	101	35	63	3	88
unique_8135	14	155	187	ENSP00000403447	1599	1740	2004	7.98e-07	147	48	89	10	88
unique_8135	41	177	187	ENSP00000403447	1694	1832	2004	7.39e-04	144	45	87	12	88
unique_8135	40	140	187	ENSP00000403447	1726	1823	2004	0.002	101	35	63	3	88
unique_8135	14	155	187	ENSP00000364163	1599	1740	2004	7.98e-07	147	48	89	10	88
unique_8135	41	177	187	ENSP00000364163	1694	1832	2004	7.39e-04	144	45	87	12	88
unique_8135	40	140	187	ENSP00000364163	1726	1823	2004	0.002	101	35	63	3	88
unique_8193	18	121	328	ENSP00000316328	993	1097	1131	5.67e-04	105	31	73	1	63
unique_8193	163	264	328	ENSP00000316328	994	1096	1131	0.006	103	28	74	1	63
unique_8208	4741	4787	5071	ENSP00000263923	1011	1056	1357	0.009	47	19	27	1	1
unique_8316	668	823	877	ENSP00000300289	338	484	506	1.17e-29	157	64	82	11	32
unique_8316	133	237	877	ENSP00000300289	27	130	506	3.60e-12	109	40	60	9	32
unique_8316	736	844	877	ENSP00000300289	48	152	506	3.24e-08	111	34	69	8	32
unique_8316	151	236	877	ENSP00000300289	397	481	506	4.54e-08	89	27	55	7	32
unique_8316	135	237	877	ENSP00000262455	33	138	407	9.95e-13	106	34	69	3	12
unique_8380	717	1012	1317	ENSP00000301178	540	799	895	6.94e-11	305	77	174	54	22
unique_8380	773	1014	1317	ENSP00000373574	253	487	504	8.01e-11	267	70	140	57	18
unique_8380	719	1014	1317	ENSP00000358991	218	474	634	6.49e-08	299	72	182	45	22
unique_8380	721	1022	1317	ENSP00000342838	1019	1282	1371	9.24e-08	326	83	157	86	23
unique_8380	719	956	1317	ENSP00000377291	218	427	683	1.04e-06	241	60	147	34	18
unique_8380	712	1012	1317	ENSP00000383977	779	1045	1082	1.89e-06	308	67	193	48	23
unique_8380	717	873	1317	ENSP00000498670	675	816	1023	4.13e-04	159	44	96	19	12
unique_8380	850	1051	1317	ENSP00000263923	1025	1190	1357	0.003	203	36	129	38	15
unique_8386	738	789	1347	ENSP00000301178	839	889	895	0.005	52	22	29	1	4
unique_8393	2750	2835	3432	ENSP00000369202	321	414	967	0.010	94	24	62	8	3
unique_8393	2750	2835	3432	ENSP00000353421	299	392	996	0.010	94	24	62	8	3
unique_8393	2750	2835	3432	ENSP00000350680	318	411	1015	0.010	94	24	62	8	3
unique_8432	62	114	1013	ENSP00000300289	25	70	506	6.60e-04	53	21	25	7	5
unique_8432	91	115	1013	ENSP00000300289	397	421	506	0.006	25	10	15	0	5
unique_8454	693	909	1121	ENSP00000466989	37	226	629	0.007	225	60	122	43	19
unique_8454	693	909	1121	ENSP00000246529	37	226	629	0.007	225	60	122	43	19
unique_8574	138	848	1032	ENSP00000260197	100	753	2215	3.67e-70	740	211	414	115	69
