# Supplementary material for: Molecular Mimicry between Toxoplasma gondii B-Cell Epitopes and Neurodevelopmental Proteins: An Immunoinformatic Approach
Source: Biomolecules. 2024 Aug 1;14(8):933. doi: 10.3390/biom14080933 (PMC11352964; doi:10.3390/biom14080933)
Supplement: Supplementary file 1 [file biomolecules-14-00933-s001.zip › Supplemental S2/random/blast-all_methods-hs_surface_random_45-filtered.txt]

unique_129	12	259	283	ENSP00000341325	1036	1284	1352	7.12e-14	255	63	179	13	88
unique_129	12	259	283	ENSP00000296474	1085	1333	1401	9.52e-14	255	63	179	13	88
unique_264	38	141	144	ENSP00000475084	814	924	1549	2.40e-11	112	33	70	9	90
unique_264	16	129	144	ENSP00000475084	828	932	1549	4.67e-06	122	32	65	25	90
unique_264	67	144	144	ENSP00000475084	810	883	1549	0.001	78	20	54	4	90
unique_277	5	624	666	ENSP00000506285	30	613	624	0.0	623	375	206	42	93
unique_355	1	267	270	ENSP00000393320	2	268	273	3.91e-104	267	137	130	0	99
unique_355	1	267	270	ENSP00000422182	2	268	273	3.91e-104	267	137	130	0	99
unique_355	8	270	270	ENSP00000441875	19	283	300	1.57e-89	267	132	129	6	97
unique_459	12	343	469	ENSP00000262455	17	366	407	7.34e-30	354	92	236	26	94
unique_459	356	462	469	ENSP00000262455	37	146	407	1.14e-08	111	23	83	5	94
unique_1200	106	706	727	ENSP00000506285	28	608	624	0.0	618	300	264	54	83
unique_2410	9	249	282	ENSP00000296474	1088	1333	1401	2.78e-15	251	61	175	15	85
unique_2410	9	249	282	ENSP00000341325	1039	1284	1352	3.23e-15	251	61	175	15	85
unique_2813	19	479	530	ENSP00000217420	7	477	526	3.05e-10	491	101	340	50	87
unique_3841	18	156	168	ENSP00000475084	756	918	1549	1.10e-09	164	45	93	26	83
unique_4007	19	563	567	ENSP00000503894	33	552	574	9.89e-11	575	136	354	85	96
unique_4007	19	563	567	ENSP00000373620	33	552	574	9.89e-11	575	136	354	85	96
unique_4007	19	563	567	ENSP00000412717	33	552	574	9.89e-11	575	136	354	85	96
unique_4468	18	554	574	ENSP00000503894	21	555	574	0.0	537	296	239	2	94
unique_4468	18	554	574	ENSP00000373620	21	555	574	0.0	537	296	239	2	94
unique_4468	18	554	574	ENSP00000412717	21	555	574	0.0	537	296	239	2	94
unique_4568	78	598	619	ENSP00000308312	102	529	606	3.94e-17	526	122	301	103	84
unique_4643	80	656	666	ENSP00000503894	13	555	574	1.96e-119	578	204	338	36	87
unique_4643	80	656	666	ENSP00000373620	13	555	574	1.96e-119	578	204	338	36	87
unique_4643	80	656	666	ENSP00000412717	13	555	574	1.96e-119	578	204	338	36	87
unique_5165	2	396	396	ENSP00000308312	2	390	606	5.79e-115	399	175	210	14	99
unique_5210	8	297	350	ENSP00000351905	274	571	593	2.23e-11	319	86	183	50	83
unique_5312	12	289	289	ENSP00000441875	18	298	300	1.67e-103	281	146	132	3	96
unique_5312	8	273	289	ENSP00000393320	4	270	273	2.19e-95	268	137	128	3	92
unique_5312	8	273	289	ENSP00000422182	4	270	273	2.19e-95	268	137	128	3	92
unique_5488	8	114	115	ENSP00000215754	11	114	116	9.76e-13	107	32	72	3	93
unique_5801	7	251	294	ENSP00000341325	1037	1284	1352	9.98e-12	254	60	179	15	83
unique_5801	7	251	294	ENSP00000296474	1086	1333	1401	1.01e-11	254	60	179	15	83
unique_5801	8	271	294	ENSP00000351905	274	575	593	1.21e-06	313	62	191	60	90
unique_7032	28	533	545	ENSP00000503894	41	554	574	2.36e-08	555	120	345	90	93
unique_7032	28	533	545	ENSP00000373620	41	554	574	2.36e-08	555	120	345	90	93
unique_7032	28	533	545	ENSP00000412717	41	554	574	2.36e-08	555	120	345	90	93
unique_7192	31	375	378	ENSP00000451610	51	367	407	3.02e-21	358	93	211	54	91
unique_7192	51	378	378	ENSP00000403877	44	337	428	1.42e-09	330	74	218	38	87
unique_7245	4	364	365	ENSP00000361965	2	351	364	1.51e-18	381	93	237	51	99
unique_7276	37	232	241	ENSP00000286301	704	908	973	2.45e-09	213	47	141	25	81
unique_7573	32	650	667	ENSP00000506285	20	613	624	0.0	625	415	173	37	93
unique_7617	31	396	438	ENSP00000451610	67	399	407	1.58e-18	379	97	223	59	84
unique_7735	23	557	564	ENSP00000381736	18	549	554	0.0	535	383	149	3	95
