# Supplementary material for: Molecular Mimicry between Toxoplasma gondii B-Cell Epitopes and Neurodevelopmental Proteins: An Immunoinformatic Approach
Source: Biomolecules. 2024 Aug 1;14(8):933. doi: 10.3390/biom14080933 (PMC11352964; doi:10.3390/biom14080933)
Supplement: Supplementary file 1 [file biomolecules-14-00933-s001.zip › Supplemental S2/random/blast-all_methods-hs_surface_random_45-protein_ids.txt]

ENSP00000215754
ENSP00000217420
ENSP00000262455
ENSP00000286301
ENSP00000296474
ENSP00000308312
ENSP00000341325
ENSP00000351905
ENSP00000361965
ENSP00000373620
ENSP00000381736
ENSP00000393320
ENSP00000403877
ENSP00000412717
ENSP00000422182
ENSP00000441875
ENSP00000451610
ENSP00000475084
ENSP00000503894
ENSP00000506285
