# Supplementary material for: Molecular Mimicry between Toxoplasma gondii B-Cell Epitopes and Neurodevelopmental Proteins: An Immunoinformatic Approach
Source: Biomolecules. 2024 Aug 1;14(8):933. doi: 10.3390/biom14080933 (PMC11352964; doi:10.3390/biom14080933)
Supplement: Supplementary file 1 [file biomolecules-14-00933-s001.zip › Supplemental S2/random/blast-all_methods-hs_surface_random_45.txt]

unique_6	613	658	784	ENSP00000335203	18	63	107	0.002	46	16	30	0	6
unique_9	43	197	541	ENSP00000503894	47	197	574	2.12e-07	159	42	105	12	29
unique_9	43	197	541	ENSP00000373620	47	197	574	2.12e-07	159	42	105	12	29
unique_9	43	197	541	ENSP00000412717	47	197	574	2.12e-07	159	42	105	12	29
unique_35	371	922	1044	ENSP00000339744	104	612	678	1.79e-42	568	148	345	75	53
unique_35	357	695	1044	ENSP00000263094	1773	2082	2147	2.50e-08	366	93	190	83	32
unique_35	368	541	1044	ENSP00000263094	813	973	2147	3.64e-06	179	43	113	23	32
unique_35	389	538	1044	ENSP00000363868	1939	2075	2262	4.67e-05	153	39	95	19	15
unique_35	386	538	1044	ENSP00000363868	923	1063	2262	4.68e-04	156	32	106	18	15
unique_47	412	574	584	ENSP00000308117	500	657	758	1.67e-04	174	51	96	27	28
unique_62	163	220	279	ENSP00000408734	175	234	337	2.73e-08	60	23	35	2	21
unique_62	168	221	279	ENSP00000351905	397	454	593	4.15e-05	58	23	31	4	19
unique_62	152	208	279	ENSP00000296474	1185	1245	1401	6.72e-05	61	19	38	4	20
unique_62	152	208	279	ENSP00000341325	1136	1196	1352	6.94e-05	61	19	38	4	20
unique_62	111	220	279	ENSP00000286301	720	825	973	2.33e-04	112	30	74	8	39
unique_62	167	221	279	ENSP00000363702	325	387	531	0.003	63	21	34	8	20
unique_75	1615	1702	1941	ENSP00000363868	899	985	2262	1.55e-05	88	22	65	1	20
unique_75	785	988	1941	ENSP00000363868	918	1114	2262	2.43e-04	215	49	137	29	20
unique_75	1811	1908	1941	ENSP00000363868	2027	2126	2262	4.83e-04	106	31	61	14	20
unique_75	1813	1908	1941	ENSP00000363868	1012	1113	2262	0.002	102	29	67	6	20
unique_75	1626	1701	1941	ENSP00000339744	98	179	678	5.27e-05	85	29	44	12	15
unique_75	781	992	1941	ENSP00000339744	110	315	678	8.38e-04	224	53	141	30	15
unique_75	1615	1722	1941	ENSP00000263094	807	903	2147	7.58e-05	108	27	70	11	10
unique_75	1827	1921	1941	ENSP00000263094	938	1033	2147	2.13e-04	96	32	63	1	10
unique_87	311	486	1266	ENSP00000339744	87	262	678	3.47e-14	188	55	109	24	36
unique_87	943	1217	1266	ENSP00000339744	32	288	678	9.09e-13	290	72	170	48	36
unique_87	327	560	1266	ENSP00000363868	913	1135	2262	4.59e-14	244	68	145	31	38
unique_87	1017	1213	1266	ENSP00000363868	918	1087	2262	1.43e-12	200	55	112	33	38
unique_87	283	512	1266	ENSP00000363868	1889	2104	2262	3.23e-07	237	58	151	28	38
unique_87	1009	1216	1266	ENSP00000363868	1923	2104	2262	8.39e-05	223	43	124	56	38
unique_87	297	560	1266	ENSP00000263094	789	1042	2147	3.85e-12	273	73	172	28	42
unique_87	997	1260	1266	ENSP00000263094	807	1039	2147	4.26e-11	268	66	163	39	42
unique_87	310	512	1266	ENSP00000263094	1790	1985	2147	9.31e-09	208	57	134	17	42
unique_87	1009	1216	1266	ENSP00000263094	1796	1985	2147	7.89e-06	218	53	127	38	42
unique_117	124	311	424	ENSP00000408734	108	261	337	1.86e-11	194	50	98	46	44
unique_117	123	222	424	ENSP00000341325	1080	1182	1352	2.36e-11	103	33	67	3	24
unique_117	123	222	424	ENSP00000296474	1129	1231	1401	2.55e-11	103	33	67	3	24
unique_117	152	315	424	ENSP00000363702	277	426	531	5.27e-08	182	53	79	50	39
unique_117	182	315	424	ENSP00000288135	775	872	977	6.04e-05	135	33	64	38	32
unique_117	182	222	424	ENSP00000286301	761	801	973	7.95e-05	41	15	26	0	10
unique_117	185	221	424	ENSP00000351905	381	426	593	0.001	46	17	20	9	9
unique_124	97	393	504	ENSP00000381736	134	428	554	4.71e-23	303	79	210	14	59
unique_126	38	194	209	ENSP00000441875	25	188	300	1.05e-08	164	42	115	7	75
unique_126	79	195	209	ENSP00000393320	57	170	273	4.30e-05	118	27	86	5	56
unique_126	79	195	209	ENSP00000422182	57	170	273	4.30e-05	118	27	86	5	56
unique_129	12	259	283	ENSP00000341325	1036	1284	1352	7.12e-14	255	63	179	13	88
unique_129	12	259	283	ENSP00000296474	1085	1333	1401	9.52e-14	255	63	179	13	88
unique_129	15	209	283	ENSP00000408734	68	258	337	2.30e-13	200	59	127	14	69
unique_129	105	263	283	ENSP00000286301	744	906	973	1.80e-10	166	42	114	10	56
unique_129	122	264	283	ENSP00000288135	775	921	977	3.96e-06	147	35	108	4	51
unique_129	132	189	283	ENSP00000351905	397	458	593	2.94e-05	62	23	35	4	20
unique_129	87	206	283	ENSP00000363702	277	415	531	5.96e-05	139	39	81	19	42
unique_144	271	339	683	ENSP00000308312	229	300	606	0.002	72	19	50	3	10
unique_165	234	319	322	ENSP00000317714	206	291	298	3.10e-06	86	22	64	0	27
unique_221	284	673	852	ENSP00000262455	31	381	407	1.12e-06	403	87	251	65	46
unique_231	189	257	822	ENSP00000360158	3951	4013	4075	0.008	69	23	40	6	8
unique_248	391	498	1129	ENSP00000408734	174	259	337	1.23e-06	108	32	54	22	10
unique_248	363	493	1129	ENSP00000351905	357	480	593	0.005	147	37	71	39	12
unique_261	53	92	94	ENSP00000460252	83	122	293	0.003	40	16	24	0	43
unique_264	38	141	144	ENSP00000475084	814	924	1549	2.40e-11	112	33	70	9	90
unique_264	16	129	144	ENSP00000475084	828	932	1549	4.67e-06	122	32	65	25	90
unique_264	67	144	144	ENSP00000475084	810	883	1549	0.001	78	20	54	4	90
unique_271	153	758	765	ENSP00000339744	104	669	678	8.05e-77	615	189	368	58	79
unique_271	128	341	765	ENSP00000363868	1895	2102	2262	1.03e-15	227	66	129	32	32
unique_271	157	371	765	ENSP00000363868	912	1118	2262	1.01e-13	218	53	151	14	32
unique_271	170	341	765	ENSP00000263094	1819	1983	2147	2.15e-14	174	52	111	11	36
unique_271	96	371	765	ENSP00000263094	777	1025	2147	1.62e-13	284	72	169	43	36
unique_277	5	624	666	ENSP00000506285	30	613	624	0.0	623	375	206	42	93
unique_284	339	725	793	ENSP00000443192	109	512	568	1.51e-88	411	160	220	31	49
unique_344	1310	1354	1486	ENSP00000358490	273	318	352	0.008	50	21	20	9	3
unique_349	526	631	693	ENSP00000363702	329	444	531	3.68e-04	116	29	77	10	15
unique_349	523	603	693	ENSP00000351905	397	482	593	0.002	86	19	62	5	12
unique_350	225	339	3185	ENSP00000344972	245	345	899	2.51e-04	116	32	68	16	4
unique_355	1	267	270	ENSP00000393320	2	268	273	3.91e-104	267	137	130	0	99
unique_355	1	267	270	ENSP00000422182	2	268	273	3.91e-104	267	137	130	0	99
unique_355	8	270	270	ENSP00000441875	19	283	300	1.57e-89	267	132	129	6	97
unique_389	113	361	766	ENSP00000393151	301	564	807	1.18e-10	270	65	178	27	33
unique_416	26	143	543	ENSP00000263094	306	421	2147	0.007	120	31	83	6	22
unique_449	301	385	436	ENSP00000346990	309	393	496	0.001	87	31	52	4	19
unique_458	37	303	513	ENSP00000341325	1036	1282	1352	3.09e-11	276	63	175	38	52
unique_458	37	303	513	ENSP00000296474	1085	1331	1401	4.20e-11	275	63	176	36	52
unique_458	96	262	513	ENSP00000408734	118	264	337	4.45e-11	170	43	101	26	33
unique_458	145	318	513	ENSP00000288135	775	936	977	5.68e-08	185	48	103	34	34
unique_458	36	256	513	ENSP00000351905	271	484	593	7.78e-08	242	55	138	49	43
unique_458	28	255	513	ENSP00000363702	197	417	531	3.12e-07	255	57	137	61	44
unique_458	145	303	513	ENSP00000286301	761	900	973	4.75e-05	162	39	98	25	31
unique_459	12	343	469	ENSP00000262455	17	366	407	7.34e-30	354	92	236	26	94
unique_459	356	462	469	ENSP00000262455	37	146	407	1.14e-08	111	23	83	5	94
unique_487	168	228	636	ENSP00000380964	45	107	172	0.004	63	21	40	2	10
unique_506	207	375	758	ENSP00000246006	272	433	653	2.66e-05	178	54	99	25	48
unique_506	399	596	758	ENSP00000246006	282	460	653	6.97e-04	200	49	128	23	48
unique_511	83	194	565	ENSP00000359426	20	139	851	0.008	121	35	76	10	20
unique_527	179	275	1293	ENSP00000329380	94	194	653	0.009	102	34	62	6	8
unique_549	32	123	143	ENSP00000403843	309	399	863	0.005	97	26	60	11	64
unique_561	140	335	464	ENSP00000287169	30	222	716	1.62e-20	210	64	115	31	42
unique_566	17	89	826	ENSP00000027335	473	548	833	0.005	76	23	50	3	9
unique_567	118	313	407	ENSP00000286301	748	924	973	4.26e-08	198	45	130	23	48
unique_567	32	229	407	ENSP00000408734	65	259	337	4.50e-07	204	52	137	15	49
unique_567	33	237	407	ENSP00000341325	1037	1242	1352	1.06e-05	212	45	154	13	50
unique_567	33	237	407	ENSP00000296474	1086	1291	1401	1.25e-05	212	45	154	13	50
unique_567	131	295	407	ENSP00000288135	775	925	977	4.24e-04	167	37	112	18	41
unique_592	96	126	272	ENSP00000509229	142	172	644	0.002	31	13	18	0	11
unique_598	203	379	2159	ENSP00000246006	284	458	653	1.16e-19	184	70	98	16	61
unique_598	838	1034	2159	ENSP00000246006	280	458	653	2.79e-17	202	71	103	28	61
unique_598	327	554	2159	ENSP00000246006	281	458	653	4.32e-16	231	83	92	56	61
unique_598	782	1001	2159	ENSP00000246006	265	468	653	5.77e-15	226	76	122	28	61
unique_598	1200	1376	2159	ENSP00000246006	281	458	653	1.03e-14	186	62	107	17	61
unique_598	659	857	2159	ENSP00000246006	272	468	653	4.48e-14	211	70	115	26	61
unique_598	1229	1513	2159	ENSP00000246006	225	476	653	4.97e-14	301	93	143	65	61
unique_598	874	1086	2159	ENSP00000246006	274	466	653	1.33e-13	216	66	124	26	61
unique_598	1094	1322	2159	ENSP00000246006	269	484	653	1.38e-13	240	73	132	35	61
unique_598	544	732	2159	ENSP00000246006	281	465	653	1.69e-13	194	63	117	14	61
unique_598	931	1173	2159	ENSP00000246006	281	465	653	1.52e-12	246	78	104	64	61
unique_598	1282	1381	2159	ENSP00000308117	252	346	758	1.65e-06	109	33	53	23	37
unique_598	503	595	2159	ENSP00000308117	252	341	758	3.66e-06	99	39	45	15	37
unique_598	713	806	2159	ENSP00000308117	250	340	758	9.96e-05	98	37	50	11	37
unique_598	207	363	2159	ENSP00000308117	225	361	758	1.24e-04	160	47	87	26	37
unique_598	278	383	2159	ENSP00000308117	244	345	758	7.54e-04	108	35	65	8	37
unique_598	1374	1517	2159	ENSP00000308117	221	361	758	0.001	157	51	77	29	37
unique_598	981	1086	2159	ENSP00000308117	252	349	758	0.002	114	37	53	24	37
unique_598	671	732	2159	ENSP00000308117	292	348	758	0.003	62	22	35	5	37
unique_598	743	857	2159	ENSP00000308117	244	351	758	0.004	124	40	59	25	37
unique_598	509	553	2159	ENSP00000383276	813	856	1247	0.002	45	20	24	1	4
unique_598	554	594	2159	ENSP00000383276	817	856	1247	0.007	41	19	21	1	4
unique_626	305	375	1602	ENSP00000355285	45	119	190	0.005	75	20	51	4	4
unique_654	30	204	324	ENSP00000440049	69	273	421	0.001	219	59	102	58	54
unique_654	44	205	324	ENSP00000329380	29	191	653	0.003	172	49	104	19	50
unique_657	716	905	983	ENSP00000408734	68	259	337	2.57e-17	195	57	130	8	19
unique_657	716	975	983	ENSP00000341325	1039	1303	1352	2.46e-12	271	57	197	17	26
unique_657	716	975	983	ENSP00000296474	1088	1352	1401	2.57e-12	271	57	197	17	26
unique_657	705	903	983	ENSP00000363702	198	417	531	1.91e-08	236	58	125	53	20
unique_657	703	961	983	ENSP00000351905	265	560	593	3.80e-08	309	72	174	63	26
unique_657	811	965	983	ENSP00000288135	772	925	977	1.36e-07	159	37	113	9	27
unique_657	685	796	983	ENSP00000288135	558	682	977	7.94e-04	129	40	68	21	27
unique_657	809	965	983	ENSP00000286301	756	911	973	1.48e-07	159	38	116	5	29
unique_657	685	832	983	ENSP00000286301	551	712	973	3.74e-05	163	43	104	16	29
unique_664	7	122	547	ENSP00000503894	29	148	574	2.05e-08	120	31	85	4	21
unique_664	7	122	547	ENSP00000373620	29	148	574	2.05e-08	120	31	85	4	21
unique_664	7	122	547	ENSP00000412717	29	148	574	2.05e-08	120	31	85	4	21
unique_665	175	277	366	ENSP00000408734	164	259	337	2.84e-08	107	32	60	15	28
unique_665	181	274	366	ENSP00000351905	379	482	593	1.51e-06	107	31	60	16	26
unique_665	181	297	366	ENSP00000286301	762	872	973	3.01e-06	121	33	74	14	32
unique_665	181	306	366	ENSP00000288135	776	895	977	2.80e-05	130	35	81	14	34
unique_665	174	276	366	ENSP00000363702	302	417	531	2.12e-04	120	32	67	21	28
unique_665	181	283	366	ENSP00000341325	1143	1241	1352	0.001	112	31	59	22	28
unique_665	181	283	366	ENSP00000296474	1192	1290	1401	0.002	112	31	59	22	28
unique_697	1281	1362	1584	ENSP00000358490	269	340	352	1.38e-06	82	31	41	10	5
unique_697	262	354	1584	ENSP00000308312	150	244	606	0.005	101	29	58	14	6
unique_722	764	850	1130	ENSP00000358490	270	350	352	3.51e-04	87	27	54	6	8
unique_764	13	112	237	ENSP00000369001	571	657	805	0.002	102	28	57	17	42
unique_764	13	112	237	ENSP00000486109	749	835	983	0.002	102	28	57	17	42
unique_783	359	515	2001	ENSP00000408734	98	259	337	8.85e-04	165	36	118	11	8
unique_799	28	136	594	ENSP00000349783	537	638	1192	0.002	109	25	77	7	18
unique_799	28	136	594	ENSP00000362774	537	638	1192	0.002	109	25	77	7	18
unique_814	122	292	360	ENSP00000287169	53	226	716	7.92e-22	191	58	96	37	48
unique_820	71	158	359	ENSP00000361680	609	695	811	0.002	89	31	55	3	25
unique_820	71	158	359	ENSP00000259324	609	695	811	0.002	89	31	55	3	25
unique_872	421	479	2030	ENSP00000349783	12	74	1192	5.41e-05	65	20	37	8	3
unique_872	421	479	2030	ENSP00000362774	12	74	1192	5.41e-05	65	20	37	8	3
unique_880	374	560	612	ENSP00000263094	824	1022	2147	4.19e-08	211	59	116	36	55
unique_880	113	262	612	ENSP00000263094	834	975	2147	1.40e-04	161	40	91	30	55
unique_880	385	509	612	ENSP00000263094	1821	1961	2147	0.001	142	40	84	18	55
unique_880	113	284	612	ENSP00000339744	122	285	678	1.57e-06	180	46	110	24	51
unique_880	378	517	612	ENSP00000339744	116	271	678	2.55e-05	166	36	94	36	51
unique_880	380	559	612	ENSP00000363868	922	1115	2262	1.25e-05	203	52	119	32	72
unique_880	112	370	612	ENSP00000363868	1938	2188	2262	4.32e-05	282	59	169	54	72
unique_880	385	509	612	ENSP00000363868	1940	2080	2262	3.94e-04	145	41	80	24	72
unique_886	1211	1271	1387	ENSP00000408734	200	261	337	1.77e-04	64	25	34	5	14
unique_886	970	1097	1387	ENSP00000408734	68	195	337	8.96e-04	131	36	89	6	14
unique_914	354	512	824	ENSP00000506285	250	402	624	1.10e-05	159	37	116	6	54
unique_914	463	617	824	ENSP00000506285	425	594	624	1.30e-04	175	44	106	25	54
unique_914	57	234	824	ENSP00000506285	29	198	624	0.004	186	43	119	24	54
unique_917	218	454	615	ENSP00000381736	182	416	554	5.04e-16	253	70	149	34	39
unique_928	99	246	621	ENSP00000262455	41	191	407	4.14e-09	154	41	104	9	46
unique_928	485	620	621	ENSP00000262455	31	169	407	1.65e-05	144	30	101	13	46
unique_932	1560	1652	3014	ENSP00000360039	354	450	660	0.008	97	25	68	4	3
unique_1002	414	592	877	ENSP00000344972	196	382	899	0.006	206	57	103	46	20
unique_1025	194	222	1416	ENSP00000349783	411	440	1192	1.41e-04	30	19	10	1	2
unique_1025	194	222	1416	ENSP00000362774	411	440	1192	1.41e-04	30	19	10	1	2
unique_1114	119	196	272	ENSP00000344972	232	336	899	5.21e-04	105	30	48	27	29
unique_1124	416	455	1765	ENSP00000408734	223	261	337	1.60e-06	40	21	18	1	2
unique_1124	423	470	1765	ENSP00000286301	821	869	973	2.24e-04	49	19	29	1	3
unique_1189	235	452	517	ENSP00000339744	109	312	678	6.07e-13	222	67	133	22	42
unique_1189	221	472	517	ENSP00000363868	899	1136	2262	3.33e-08	255	63	172	20	49
unique_1189	220	471	517	ENSP00000363868	1911	2147	2262	4.58e-06	258	63	168	27	49
unique_1189	241	460	517	ENSP00000263094	1813	2018	2147	7.35e-08	221	55	150	16	49
unique_1189	207	451	517	ENSP00000263094	792	1021	2147	1.71e-07	248	62	165	21	49
unique_1197	346	413	514	ENSP00000308312	222	296	606	4.69e-04	75	23	45	7	13
unique_1200	106	706	727	ENSP00000506285	28	608	624	0.0	618	300	264	54	83
unique_1202	344	585	676	ENSP00000308312	200	437	606	1.27e-20	251	65	164	22	36
unique_1208	142	435	559	ENSP00000381736	128	417	554	1.75e-18	305	80	199	26	53
unique_1217	593	681	745	ENSP00000408734	175	261	337	0.003	102	28	46	28	12
unique_1217	551	686	745	ENSP00000351905	344	492	593	0.007	153	34	98	21	18
unique_1222	137	212	1100	ENSP00000358490	270	351	352	0.004	87	29	42	16	7
unique_1235	471	618	1928	ENSP00000265969	272	412	586	0.002	156	36	97	23	8
unique_1279	159	192	821	ENSP00000349783	409	440	1192	0.004	34	16	16	2	10
unique_1279	89	132	821	ENSP00000349783	411	454	1192	0.004	45	18	25	2	10
unique_1279	159	192	821	ENSP00000362774	409	440	1192	0.004	34	16	16	2	10
unique_1279	89	132	821	ENSP00000362774	411	454	1192	0.004	45	18	25	2	10
unique_1385	15	56	1605	ENSP00000363868	915	952	2262	0.001	42	19	19	4	3
unique_1433	322	518	534	ENSP00000286301	737	917	973	8.98e-05	206	44	128	34	37
unique_1433	343	429	534	ENSP00000288135	775	865	977	3.57e-04	100	28	50	22	16
unique_1447	177	339	395	ENSP00000393121	19	197	302	8.32e-08	182	47	113	22	41
unique_1488	1	404	817	ENSP00000506285	29	420	624	7.30e-58	407	131	258	18	56
unique_1488	592	645	817	ENSP00000506285	520	575	624	8.87e-04	56	18	36	2	56
unique_1499	1078	1201	1326	ENSP00000287169	101	222	716	3.24e-15	124	34	88	2	9
unique_1518	213	277	455	ENSP00000361680	205	267	811	0.004	65	21	42	2	14
unique_1518	213	277	455	ENSP00000259324	205	267	811	0.004	65	21	42	2	14
unique_1562	292	582	620	ENSP00000308312	168	430	606	2.04e-21	296	79	179	38	47
unique_1584	440	601	808	ENSP00000475405	149	320	402	6.84e-05	176	47	111	18	20
unique_1588	208	252	359	ENSP00000499694	185	227	541	0.001	45	19	24	2	13
unique_1617	146	315	716	ENSP00000246006	257	424	653	2.62e-07	182	55	101	26	37
unique_1617	489	586	716	ENSP00000246006	285	369	653	4.21e-04	99	31	53	15	37
unique_1631	282	507	565	ENSP00000246006	241	461	653	5.05e-05	243	69	135	39	40
unique_1631	315	466	565	ENSP00000308117	205	349	758	2.52e-04	158	41	98	19	27
unique_1662	67	266	762	ENSP00000408734	65	266	337	6.99e-19	209	62	131	16	26
unique_1662	69	312	762	ENSP00000341325	1038	1294	1352	2.34e-16	259	64	178	17	32
unique_1662	69	312	762	ENSP00000296474	1087	1343	1401	3.03e-16	259	64	178	17	32
unique_1662	167	312	762	ENSP00000288135	772	922	977	7.66e-09	152	46	99	7	19
unique_1662	65	268	762	ENSP00000363702	204	430	531	2.51e-08	235	57	139	39	27
unique_1662	167	310	762	ENSP00000286301	758	906	973	1.22e-07	150	38	105	7	32
unique_1662	65	182	762	ENSP00000286301	583	704	973	0.003	125	33	82	10	32
unique_1662	58	255	762	ENSP00000351905	263	482	593	5.20e-07	226	52	140	34	26
unique_1681	521	622	774	ENSP00000461168	165	269	836	4.80e-04	113	30	64	19	13
unique_1689	683	740	800	ENSP00000408734	202	259	337	0.001	59	18	39	2	7
unique_1710	118	401	793	ENSP00000339744	61	341	678	4.50e-48	292	106	167	19	36
unique_1710	172	381	793	ENSP00000263094	1817	2018	2147	7.41e-10	212	57	143	12	27
unique_1710	168	371	793	ENSP00000263094	827	1022	2147	2.78e-09	211	63	126	22	27
unique_1710	171	365	793	ENSP00000363868	922	1108	2262	7.47e-09	198	50	134	14	26
unique_1710	158	317	793	ENSP00000363868	1922	2075	2262	8.22e-08	162	42	110	10	26
unique_1727	201	359	674	ENSP00000246006	325	468	653	2.83e-18	160	56	87	17	37
unique_1727	117	309	674	ENSP00000246006	291	467	653	4.33e-18	194	66	110	18	37
unique_1727	281	368	674	ENSP00000246006	271	353	653	9.75e-05	89	29	53	7	37
unique_1727	161	310	674	ENSP00000308117	217	351	758	1.42e-13	154	55	76	23	30
unique_1727	281	364	674	ENSP00000308117	242	316	758	2.09e-06	87	34	38	15	30
unique_1727	267	358	674	ENSP00000308117	267	350	758	5.82e-06	95	35	46	14	30
unique_1727	215	252	674	ENSP00000383276	429	465	1247	0.002	38	17	20	1	9
unique_1727	221	273	674	ENSP00000383276	192	239	1247	0.007	54	22	25	7	9
unique_1728	33	113	193	ENSP00000263094	1122	1211	2147	0.003	91	29	51	11	42
unique_1731	3208	3285	3593	ENSP00000363868	908	985	2262	0.001	79	25	52	2	2
unique_1731	1759	1794	3593	ENSP00000339744	109	144	678	0.004	36	17	19	0	1
unique_1731	3214	3285	3593	ENSP00000263094	822	893	2147	0.007	73	27	44	2	2
unique_1732	239	308	451	ENSP00000399229	78	145	451	2.98e-04	72	22	44	6	16
unique_1743	1027	1079	1430	ENSP00000408734	208	259	337	6.96e-04	53	17	35	1	4
unique_1743	820	864	1430	ENSP00000288135	772	814	977	0.004	46	18	24	4	3
unique_1755	46	151	172	ENSP00000263636	642	728	1723	5.36e-07	109	31	53	25	62
unique_1755	82	131	172	ENSP00000263636	1407	1456	1723	0.004	50	14	36	0	62
unique_1755	89	145	172	ENSP00000263636	972	1028	1723	0.006	57	15	42	0	62
unique_1755	89	155	172	ENSP00000460252	177	230	293	6.61e-04	67	21	33	13	39
unique_1755	39	151	172	ENSP00000240618	90	168	217	0.010	114	27	51	36	66
unique_1807	201	360	3282	ENSP00000344972	185	332	899	3.71e-06	164	47	97	20	5
unique_1815	80	339	390	ENSP00000287169	21	271	716	7.21e-37	263	89	159	15	67
unique_1848	39	246	342	ENSP00000296474	1088	1304	1401	3.85e-15	221	56	148	17	61
unique_1848	39	246	342	ENSP00000341325	1039	1255	1352	4.54e-15	221	56	148	17	61
unique_1848	36	228	342	ENSP00000408734	65	261	337	3.28e-14	203	55	132	16	56
unique_1848	33	161	342	ENSP00000288135	589	726	977	2.48e-09	141	43	83	15	58
unique_1848	138	230	342	ENSP00000288135	772	870	977	4.01e-08	99	30	63	6	58
unique_1848	30	263	342	ENSP00000363702	200	455	531	1.38e-08	269	70	151	48	68
unique_1848	31	126	342	ENSP00000286301	580	677	973	1.78e-08	101	33	60	8	63
unique_1848	138	256	342	ENSP00000286301	758	884	973	3.70e-08	127	35	84	8	63
unique_1848	39	223	342	ENSP00000351905	275	482	593	1.70e-05	214	54	125	35	54
unique_1850	1211	1382	1884	ENSP00000263094	1813	1985	2147	3.05e-07	195	57	93	45	9
unique_1850	1192	1356	1884	ENSP00000339744	88	258	678	1.84e-05	183	48	105	30	9
unique_1850	1211	1356	1884	ENSP00000363868	1932	2075	2262	0.004	154	41	95	18	8
unique_1850	1197	1356	1884	ENSP00000363868	905	1063	2262	0.005	164	43	112	9	8
unique_1866	1417	1454	1618	ENSP00000502789	24	65	249	0.008	42	18	20	4	2
unique_1925	1458	1586	2888	ENSP00000344972	212	334	899	0.001	138	38	76	24	4
unique_1926	1388	1664	1671	ENSP00000341325	1060	1307	1352	3.95e-20	281	77	167	37	17
unique_1926	1388	1664	1671	ENSP00000296474	1109	1356	1401	4.47e-20	281	77	167	37	17
unique_1926	1403	1589	1671	ENSP00000408734	102	257	337	3.48e-18	190	61	92	37	11
unique_1926	1456	1650	1671	ENSP00000286301	749	911	973	9.41e-14	198	52	108	38	12
unique_1926	1465	1665	1671	ENSP00000288135	772	940	977	9.75e-14	204	52	114	38	17
unique_1926	1372	1454	1671	ENSP00000288135	602	686	977	8.36e-04	86	29	53	4	17
unique_1926	1390	1591	1671	ENSP00000351905	299	485	593	1.02e-11	225	63	101	61	12
unique_1926	1390	1591	1671	ENSP00000363702	227	419	531	1.32e-10	226	65	104	57	12
unique_1931	909	990	1032	ENSP00000263636	1409	1514	1723	0.007	106	31	51	24	8
unique_1944	995	1199	1371	ENSP00000408734	66	268	337	4.69e-12	216	60	132	24	15
unique_1944	991	1196	1371	ENSP00000363702	203	426	531	1.90e-08	242	63	125	54	15
unique_1944	997	1139	1371	ENSP00000341325	1039	1182	1352	5.21e-06	152	42	93	17	10
unique_1944	997	1139	1371	ENSP00000296474	1088	1231	1401	5.33e-06	152	42	93	17	10
unique_1944	1099	1188	1371	ENSP00000286301	761	849	973	1.48e-05	92	26	61	5	7
unique_1944	1098	1188	1371	ENSP00000288135	774	863	977	2.20e-05	93	27	61	5	7
unique_1944	214	265	1371	ENSP00000369055	81	131	399	1.08e-04	52	23	28	1	4
unique_1954	41	127	643	ENSP00000329380	93	179	653	0.003	91	32	51	8	14
unique_1961	589	1037	1037	ENSP00000505690	344	750	751	5.22e-57	458	142	256	60	56
unique_1961	215	346	1037	ENSP00000505690	59	157	751	1.23e-08	132	37	62	33	56
unique_1961	589	1037	1037	ENSP00000502021	344	750	751	5.22e-57	458	142	256	60	56
unique_1961	215	346	1037	ENSP00000502021	59	157	751	1.23e-08	132	37	62	33	56
unique_1961	589	1037	1037	ENSP00000353679	344	750	751	5.22e-57	458	142	256	60	56
unique_1961	215	346	1037	ENSP00000353679	59	157	751	1.23e-08	132	37	62	33	56
unique_1985	394	670	793	ENSP00000341325	1039	1310	1352	1.56e-08	304	68	177	59	35
unique_1985	394	670	793	ENSP00000296474	1088	1359	1401	1.58e-08	304	68	177	59	35
unique_1985	344	612	793	ENSP00000408734	23	253	337	4.07e-08	280	72	148	60	34
unique_1985	516	627	793	ENSP00000351905	382	497	593	1.82e-04	126	35	67	24	14
unique_1985	511	615	793	ENSP00000288135	774	862	977	6.55e-04	105	25	64	16	13
unique_1985	508	615	793	ENSP00000363702	303	416	531	0.002	123	35	64	24	14
unique_1985	516	699	793	ENSP00000286301	765	926	973	0.004	187	42	117	28	23
unique_2032	150	191	708	ENSP00000317714	108	147	298	0.004	42	17	23	2	6
unique_2044	261	478	7897	ENSP00000344972	196	383	899	0.001	226	55	125	46	3
unique_2087	13	139	301	ENSP00000246006	345	464	653	3.84e-07	131	41	75	15	53
unique_2087	40	172	301	ENSP00000246006	326	454	653	1.19e-06	138	44	80	14	53
unique_2087	80	129	301	ENSP00000383276	412	464	1247	0.007	53	19	31	3	17
unique_2091	528	735	2202	ENSP00000447255	74	295	444	2.21e-12	226	57	147	22	9
unique_2140	1198	1285	2079	ENSP00000355285	31	117	190	0.002	88	24	63	1	4
unique_2155	1508	1695	1975	ENSP00000351905	271	455	593	0.001	198	60	115	23	10
unique_2231	364	401	445	ENSP00000509229	141	177	644	0.005	38	16	21	1	9
unique_2232	2136	2253	3156	ENSP00000344972	219	341	899	7.71e-04	128	37	76	15	4
unique_2274	7	46	102	ENSP00000349783	411	450	1192	2.25e-04	41	17	22	2	39
unique_2274	7	46	102	ENSP00000362774	411	450	1192	2.25e-04	41	17	22	2	39
unique_2275	108	158	918	ENSP00000349783	405	460	1192	0.004	57	23	27	7	6
unique_2275	108	158	918	ENSP00000362774	405	460	1192	0.004	57	23	27	7	6
unique_2305	519	615	973	ENSP00000369055	235	328	399	0.001	102	33	56	13	10
unique_2308	81	109	364	ENSP00000349783	412	440	1192	3.40e-04	29	15	14	0	8
unique_2308	81	109	364	ENSP00000362774	412	440	1192	3.40e-04	29	15	14	0	8
unique_2311	386	415	1291	ENSP00000351905	400	429	593	0.004	30	13	17	0	2
unique_2313	339	464	598	ENSP00000286301	747	856	973	6.83e-04	128	33	75	20	21
unique_2313	361	460	598	ENSP00000408734	178	259	337	0.004	100	29	53	18	17
unique_2313	353	464	598	ENSP00000288135	775	870	977	0.006	114	31	63	20	19
unique_2325	327	609	642	ENSP00000475405	18	329	402	8.64e-11	327	77	191	59	44
unique_2341	513	651	1744	ENSP00000408734	68	208	337	2.99e-04	144	38	98	8	11
unique_2341	1215	1264	1744	ENSP00000408734	225	272	337	0.002	50	23	25	2	11
unique_2341	1220	1314	1744	ENSP00000288135	835	922	977	5.06e-04	101	28	54	19	5
unique_2341	502	651	1744	ENSP00000363702	198	354	531	0.001	170	46	91	33	9
unique_2374	194	380	3194	ENSP00000408734	68	260	337	5.51e-12	199	59	122	18	6
unique_2374	194	384	3194	ENSP00000341325	1039	1240	1352	2.57e-08	206	54	133	19	6
unique_2374	194	384	3194	ENSP00000296474	1088	1289	1401	2.89e-08	206	54	133	19	6
unique_2374	298	397	3194	ENSP00000286301	769	870	973	6.24e-07	105	33	64	8	3
unique_2374	190	390	3194	ENSP00000351905	271	505	593	5.36e-06	244	60	132	52	6
unique_2374	298	397	3194	ENSP00000288135	783	884	977	3.38e-05	105	33	64	8	3
unique_2389	259	402	1707	ENSP00000369055	29	182	399	0.002	161	47	90	24	8
unique_2405	114	286	478	ENSP00000286301	755	927	973	1.76e-14	178	51	117	10	36
unique_2405	120	264	478	ENSP00000288135	775	921	977	1.31e-13	150	47	95	8	30
unique_2405	57	207	478	ENSP00000408734	108	256	337	9.17e-12	161	46	93	22	32
unique_2405	41	259	478	ENSP00000341325	1061	1284	1352	2.11e-09	236	58	149	29	46
unique_2405	41	259	478	ENSP00000296474	1110	1333	1401	2.73e-09	236	58	149	29	46
unique_2407	8	198	296	ENSP00000408734	67	261	337	4.36e-19	205	64	117	24	65
unique_2407	9	195	296	ENSP00000341325	1039	1233	1352	1.71e-12	200	54	128	18	63
unique_2407	9	195	296	ENSP00000296474	1088	1282	1401	2.16e-12	200	54	128	18	63
unique_2407	6	241	296	ENSP00000363702	206	463	531	1.68e-11	275	76	143	56	80
unique_2407	72	214	296	ENSP00000288135	739	884	977	1.28e-09	150	39	100	11	48
unique_2407	104	214	296	ENSP00000286301	758	870	973	5.71e-07	117	31	76	10	38
unique_2407	120	195	296	ENSP00000351905	400	484	593	2.13e-04	85	23	53	9	26
unique_2410	9	249	282	ENSP00000296474	1088	1333	1401	2.78e-15	251	61	175	15	85
unique_2410	9	249	282	ENSP00000341325	1039	1284	1352	3.23e-15	251	61	175	15	85
unique_2410	9	198	282	ENSP00000408734	68	258	337	9.15e-14	193	49	139	5	67
unique_2410	6	211	282	ENSP00000363702	206	431	531	3.40e-08	237	60	135	42	73
unique_2410	9	198	282	ENSP00000351905	275	484	593	6.70e-08	215	49	136	30	67
unique_2410	111	278	282	ENSP00000288135	775	950	977	3.64e-07	179	41	124	14	60
unique_2410	98	196	282	ENSP00000286301	748	848	973	6.26e-07	101	24	75	2	67
unique_2410	7	95	282	ENSP00000286301	586	680	973	1.81e-04	95	24	65	6	67
unique_2435	406	477	943	ENSP00000287169	106	177	716	1.06e-17	72	30	42	0	8
unique_2440	331	474	1076	ENSP00000246006	326	461	653	3.15e-21	145	56	79	10	45
unique_2440	307	390	1076	ENSP00000246006	383	468	653	3.97e-15	86	37	47	2	45
unique_2440	784	913	1076	ENSP00000246006	325	461	653	1.49e-12	137	43	87	7	45
unique_2440	753	875	1076	ENSP00000246006	342	464	653	5.32e-11	133	44	69	20	45
unique_2440	860	1002	1076	ENSP00000246006	325	463	653	1.14e-09	154	49	79	26	45
unique_2440	783	950	1076	ENSP00000246006	281	456	653	1.80e-09	177	50	117	10	45
unique_2440	850	1047	1076	ENSP00000246006	271	452	653	1.87e-09	204	64	112	28	45
unique_2440	354	474	1076	ENSP00000246006	264	418	653	1.43e-08	165	49	62	54	45
unique_2440	890	1064	1076	ENSP00000246006	270	426	653	7.03e-04	180	47	105	28	45
unique_2440	354	473	1076	ENSP00000308117	235	343	758	6.06e-15	123	45	61	17	46
unique_2440	304	426	1076	ENSP00000308117	232	346	758	6.38e-12	126	41	71	14	46
unique_2440	290	390	1076	ENSP00000308117	256	351	758	7.63e-11	103	44	50	9	46
unique_2440	850	963	1076	ENSP00000308117	242	352	758	6.71e-10	117	41	67	9	46
unique_2440	749	802	1076	ENSP00000308117	305	350	758	1.38e-04	54	23	23	8	46
unique_2440	933	1057	1076	ENSP00000308117	242	345	758	6.52e-04	126	36	67	23	46
unique_2440	782	875	1076	ENSP00000308117	289	347	758	0.002	95	25	33	37	46
unique_2440	876	907	1076	ENSP00000383276	432	465	1247	7.51e-05	34	18	14	2	3
unique_2441	282	514	607	ENSP00000363702	203	425	531	0.001	253	58	145	50	38
unique_2448	138	199	267	ENSP00000509229	142	196	644	0.001	62	20	35	7	23
unique_2475	82	191	1489	ENSP00000358490	253	350	352	0.005	110	32	66	12	7
unique_2538	30	84	177	ENSP00000475084	588	644	1549	0.005	58	22	32	4	31
unique_2541	8	300	1405	ENSP00000341325	1038	1332	1352	7.67e-20	306	81	201	24	21
unique_2541	8	300	1405	ENSP00000296474	1087	1381	1401	8.47e-20	306	81	201	24	21
unique_2541	6	207	1405	ENSP00000408734	65	268	337	1.20e-16	212	67	127	18	14
unique_2541	106	249	1405	ENSP00000288135	772	920	977	8.18e-10	153	43	97	13	10
unique_2541	1	195	1405	ENSP00000363702	201	417	531	2.47e-08	224	51	137	36	14
unique_2541	102	249	1405	ENSP00000286301	754	906	973	7.85e-08	154	37	110	7	17
unique_2541	5	92	1405	ENSP00000286301	584	675	973	0.001	95	28	57	10	17
unique_2541	5	194	1405	ENSP00000351905	271	482	593	5.45e-07	217	54	131	32	14
unique_2557	191	224	817	ENSP00000349783	411	445	1192	0.002	35	16	18	1	8
unique_2557	113	143	817	ENSP00000349783	411	440	1192	0.006	31	16	14	1	8
unique_2557	191	224	817	ENSP00000362774	411	445	1192	0.002	35	16	18	1	8
unique_2557	113	143	817	ENSP00000362774	411	440	1192	0.006	31	16	14	1	8
unique_2561	523	562	1198	ENSP00000349783	411	450	1192	0.006	40	14	26	0	3
unique_2561	523	562	1198	ENSP00000362774	411	450	1192	0.006	40	14	26	0	3
unique_2569	301	412	544	ENSP00000403518	270	383	868	3.65e-04	116	33	77	6	21
unique_2569	301	412	544	ENSP00000436744	317	430	886	3.69e-04	116	33	77	6	21
unique_2569	301	412	544	ENSP00000354785	371	484	942	3.76e-04	116	33	77	6	21
unique_2569	301	412	544	ENSP00000432243	317	430	880	4.02e-04	116	33	77	6	21
unique_2569	301	412	544	ENSP00000436323	317	430	880	4.02e-04	116	33	77	6	21
unique_2569	301	412	544	ENSP00000437327	270	383	862	4.04e-04	116	33	77	6	21
unique_2569	301	412	544	ENSP00000432075	270	383	833	4.05e-04	116	33	77	6	21
unique_2569	301	412	544	ENSP00000409930	270	383	833	4.05e-04	116	33	77	6	21
unique_2569	301	412	544	ENSP00000436543	371	484	934	4.23e-04	116	33	77	6	21
unique_2569	301	412	544	ENSP00000433158	48	161	611	5.91e-04	116	33	77	6	21
unique_2570	147	199	221	ENSP00000475084	828	880	1549	0.002	53	17	36	0	24
unique_2585	999	1088	1113	ENSP00000339744	220	311	678	2.94e-08	92	33	57	2	14
unique_2585	783	843	1113	ENSP00000339744	104	167	678	1.13e-05	64	24	37	3	14
unique_2585	800	871	1113	ENSP00000363868	925	996	2262	6.37e-04	73	20	51	2	6
unique_2585	1008	1066	1113	ENSP00000263094	1927	1985	2147	0.001	59	17	42	0	13
unique_2585	800	856	1113	ENSP00000263094	833	888	2147	0.002	57	17	39	1	13
unique_2585	1006	1088	1113	ENSP00000263094	939	1015	2147	0.005	83	23	54	6	13
unique_2591	1160	1215	1475	ENSP00000342112	893	944	1350	2.26e-04	58	27	23	8	4
unique_2602	107	329	1497	ENSP00000286301	583	788	973	3.74e-05	230	58	141	31	15
unique_2602	486	552	1497	ENSP00000408734	206	271	337	0.006	70	23	40	7	4
unique_2629	89	138	282	ENSP00000334952	128	182	1322	0.003	56	23	26	7	18
unique_2657	370	802	1559	ENSP00000457473	56	508	618	3.65e-82	460	156	270	34	28
unique_2657	370	805	1559	ENSP00000494050	44	493	600	5.73e-80	460	150	276	34	28
unique_2657	370	805	1559	ENSP00000494346	44	493	600	5.73e-80	460	150	276	34	28
unique_2657	370	805	1559	ENSP00000494136	44	493	600	5.73e-80	460	150	276	34	28
unique_2657	370	805	1559	ENSP00000494191	44	493	600	5.73e-80	460	150	276	34	28
unique_2718	221	334	1742	ENSP00000296474	1118	1233	1401	5.23e-06	116	28	86	2	7
unique_2718	221	334	1742	ENSP00000341325	1069	1184	1352	5.76e-06	116	28	86	2	7
unique_2718	297	333	1742	ENSP00000408734	175	211	337	9.50e-05	37	17	20	0	2
unique_2726	70	325	2020	ENSP00000408734	68	331	337	1.06e-28	270	85	165	20	13
unique_2726	69	330	2020	ENSP00000341325	1038	1298	1352	5.32e-14	277	71	175	31	13
unique_2726	69	330	2020	ENSP00000296474	1087	1347	1401	5.70e-14	277	71	175	31	13
unique_2726	69	254	2020	ENSP00000363702	208	418	531	2.92e-11	213	55	129	29	9
unique_2726	66	279	2020	ENSP00000351905	271	504	593	6.73e-09	248	63	137	48	11
unique_2726	159	340	2020	ENSP00000288135	771	940	977	8.71e-09	184	48	120	16	9
unique_2726	152	325	2020	ENSP00000286301	750	911	973	4.76e-08	174	43	119	12	9
unique_2738	596	665	685	ENSP00000287169	105	177	716	1.20e-12	73	23	47	3	10
unique_2771	213	463	558	ENSP00000408734	27	259	337	6.59e-06	263	65	156	42	45
unique_2771	375	550	558	ENSP00000288135	773	928	977	7.71e-06	186	44	102	40	32
unique_2771	372	480	558	ENSP00000286301	756	865	973	7.42e-04	118	31	70	17	20
unique_2772	158	408	503	ENSP00000408734	27	259	337	5.38e-06	262	63	159	40	50
unique_2772	320	495	503	ENSP00000288135	773	928	977	1.05e-05	186	44	102	40	35
unique_2772	317	425	503	ENSP00000286301	756	865	973	0.001	118	31	70	17	22
unique_2809	87	153	323	ENSP00000286301	738	801	973	2.20e-06	67	26	38	3	21
unique_2809	110	273	323	ENSP00000288135	775	925	977	3.82e-06	166	44	105	17	51
unique_2809	11	211	323	ENSP00000408734	65	261	337	4.26e-06	210	54	134	22	62
unique_2809	12	213	323	ENSP00000341325	1037	1240	1352	1.49e-04	212	50	144	18	63
unique_2809	12	213	323	ENSP00000296474	1086	1289	1401	1.50e-04	212	50	144	18	63
unique_2813	19	479	530	ENSP00000217420	7	477	526	3.05e-10	491	101	340	50	87
unique_2828	585	928	934	ENSP00000286301	633	911	973	4.42e-19	347	89	187	71	37
unique_2828	750	928	934	ENSP00000288135	772	925	977	2.78e-17	179	56	98	25	26
unique_2828	585	645	934	ENSP00000288135	640	701	977	2.47e-05	62	23	38	1	26
unique_2828	742	860	934	ENSP00000408734	159	258	337	4.11e-15	119	42	58	19	22
unique_2828	537	626	934	ENSP00000408734	68	150	337	0.002	90	25	58	7	22
unique_2828	722	934	934	ENSP00000341325	1111	1299	1352	2.23e-14	213	61	128	24	23
unique_2828	722	934	934	ENSP00000296474	1160	1348	1401	2.90e-14	213	61	128	24	23
unique_2828	742	860	934	ENSP00000351905	367	484	593	1.88e-09	134	44	59	31	13
unique_2828	743	917	934	ENSP00000363702	297	491	531	7.14e-08	208	52	110	46	19
unique_2848	302	478	1542	ENSP00000408734	104	269	337	4.55e-13	186	51	106	29	11
unique_2848	300	479	1542	ENSP00000341325	1072	1245	1352	3.18e-08	191	55	108	28	12
unique_2848	300	479	1542	ENSP00000296474	1121	1294	1401	3.86e-08	191	55	108	28	12
unique_2848	333	433	1542	ENSP00000363702	276	388	531	3.07e-06	119	39	56	24	7
unique_2848	378	458	1542	ENSP00000351905	400	482	593	1.52e-04	88	32	44	12	5
unique_2848	364	525	1542	ENSP00000288135	774	922	977	1.80e-04	172	44	95	33	11
unique_2848	365	523	1542	ENSP00000286301	761	906	973	0.002	167	37	101	29	10
unique_2870	1466	1560	1598	ENSP00000358490	262	350	352	3.24e-07	101	33	50	18	12
unique_2870	1475	1571	1598	ENSP00000358490	250	350	352	4.43e-06	108	31	59	18	12
unique_2870	1510	1572	1598	ENSP00000358490	270	340	352	1.99e-05	74	25	35	14	12
unique_2870	1524	1580	1598	ENSP00000358490	273	340	352	2.15e-05	68	24	33	11	12
unique_2870	1535	1596	1598	ENSP00000358490	273	337	352	3.05e-05	69	24	34	11	12
unique_2870	1402	1527	1598	ENSP00000358490	234	350	352	0.002	126	31	86	9	12
unique_2870	1459	1569	1598	ENSP00000344972	220	333	899	0.005	114	27	84	3	7
unique_2876	667	1085	1230	ENSP00000444542	65	498	562	2.56e-89	450	195	208	47	34
unique_2889	296	500	525	ENSP00000339744	111	310	678	1.51e-08	212	56	137	19	39
unique_2889	287	346	525	ENSP00000263094	815	873	2147	1.87e-06	60	22	37	1	42
unique_2889	275	494	525	ENSP00000263094	1788	2001	2147	1.99e-05	226	51	157	18	42
unique_2889	297	494	525	ENSP00000363868	916	1107	2262	2.81e-06	200	42	148	10	38
unique_2896	77	152	852	ENSP00000355285	40	119	190	9.09e-05	80	20	56	4	9
unique_2917	1223	1297	2121	ENSP00000358490	282	344	352	0.005	75	27	36	12	4
unique_2933	159	299	470	ENSP00000287169	106	219	716	3.15e-19	141	50	64	27	30
unique_2942	160	404	975	ENSP00000339744	99	339	678	2.39e-48	252	104	130	18	42
unique_2942	763	925	975	ENSP00000339744	455	618	678	3.92e-16	164	47	116	1	42
unique_2942	163	377	975	ENSP00000363868	912	1115	2262	4.24e-15	218	59	142	17	23
unique_2942	176	384	975	ENSP00000363868	1938	2135	2262	1.34e-14	215	63	129	23	23
unique_2942	167	371	975	ENSP00000263094	824	1016	2147	5.52e-15	212	63	123	26	22
unique_2942	176	385	975	ENSP00000263094	1819	2017	2147	5.51e-14	212	67	130	15	22
unique_2978	819	960	1007	ENSP00000341325	1109	1251	1352	4.76e-06	155	46	84	25	14
unique_2978	819	960	1007	ENSP00000296474	1158	1300	1401	5.12e-06	155	46	84	25	14
unique_2978	726	895	1007	ENSP00000351905	245	426	593	2.02e-04	193	44	115	34	17
unique_3005	126	267	1872	ENSP00000361680	613	764	811	6.83e-07	169	48	77	44	8
unique_3005	126	267	1872	ENSP00000259324	613	764	811	6.83e-07	169	48	77	44	8
unique_3005	164	288	1872	ENSP00000329380	95	220	653	7.92e-05	131	43	77	11	7
unique_3005	161	274	1872	ENSP00000329380	70	157	653	0.003	116	36	50	30	7
unique_3046	87	164	240	ENSP00000344972	232	336	899	3.53e-04	105	30	48	27	33
unique_3048	1424	1498	2396	ENSP00000358490	269	350	352	0.009	84	24	49	11	3
unique_3051	386	476	553	ENSP00000286301	756	849	973	2.70e-04	97	29	59	9	16
unique_3051	388	518	553	ENSP00000288135	772	914	977	0.001	147	38	89	20	24
unique_3051	252	472	553	ENSP00000408734	63	253	337	0.005	232	51	129	52	40
unique_3080	1482	1566	2779	ENSP00000344972	236	322	899	0.001	90	26	56	8	3
unique_3100	687	872	993	ENSP00000341325	1037	1232	1352	1.60e-13	200	58	124	18	19
unique_3100	687	872	993	ENSP00000296474	1086	1281	1401	1.70e-13	200	58	124	18	19
unique_3100	689	877	993	ENSP00000408734	68	261	337	2.51e-13	201	60	122	19	19
unique_3100	793	878	993	ENSP00000288135	779	870	977	1.24e-09	92	31	55	6	9
unique_3100	786	878	993	ENSP00000286301	758	856	973	1.48e-08	99	30	63	6	9
unique_3100	675	852	993	ENSP00000363702	195	390	531	4.86e-06	209	49	116	44	18
unique_3100	769	850	993	ENSP00000351905	369	455	593	4.04e-04	98	29	42	27	8
unique_3119	68	205	636	ENSP00000308312	340	472	606	0.006	142	35	94	13	22
unique_3119	146	187	636	ENSP00000308312	219	260	606	0.007	42	14	28	0	22
unique_3129	73	283	566	ENSP00000408734	50	266	337	1.16e-10	223	52	153	18	37
unique_3129	64	253	566	ENSP00000351905	253	455	593	8.62e-10	210	49	134	27	34
unique_3129	83	280	566	ENSP00000341325	1037	1239	1352	8.06e-08	212	59	130	23	35
unique_3129	83	280	566	ENSP00000296474	1086	1288	1401	9.87e-08	212	59	130	23	35
unique_3129	76	174	566	ENSP00000286301	579	678	973	1.19e-04	101	31	67	3	17
unique_3129	76	174	566	ENSP00000288135	586	686	977	0.005	103	30	67	6	17
unique_3154	754	854	1157	ENSP00000408734	173	273	337	1.69e-11	104	34	64	6	9
unique_3154	720	844	1157	ENSP00000296474	1160	1288	1401	4.78e-05	132	36	86	10	11
unique_3154	720	844	1157	ENSP00000341325	1111	1239	1352	4.93e-05	132	36	86	10	11
unique_3154	764	839	1157	ENSP00000351905	400	484	593	6.49e-04	88	25	48	15	7
unique_3154	764	838	1157	ENSP00000363702	329	417	531	6.88e-04	92	27	45	20	6
unique_3154	743	866	1157	ENSP00000286301	753	878	973	0.001	129	32	89	8	11
unique_3156	149	235	782	ENSP00000408734	175	261	337	3.30e-08	90	32	52	6	11
unique_3156	137	251	782	ENSP00000286301	754	871	973	4.09e-05	120	32	81	7	15
unique_3156	93	244	782	ENSP00000341325	1086	1247	1352	4.78e-04	164	44	106	14	19
unique_3156	93	244	782	ENSP00000296474	1135	1296	1401	5.45e-04	164	44	106	14	19
unique_3160	79	283	536	ENSP00000408734	66	272	337	2.15e-16	212	60	140	12	38
unique_3160	79	274	536	ENSP00000341325	1037	1239	1352	2.04e-12	207	58	134	15	37
unique_3160	79	274	536	ENSP00000296474	1086	1288	1401	2.69e-12	207	58	134	15	37
unique_3160	81	324	536	ENSP00000351905	275	557	593	3.32e-11	293	72	162	59	46
unique_3160	181	320	536	ENSP00000288135	775	914	977	7.10e-09	149	43	88	18	26
unique_3160	73	247	536	ENSP00000363702	201	388	531	3.15e-08	202	56	105	41	33
unique_3160	181	276	536	ENSP00000286301	761	858	973	5.28e-07	104	33	57	14	18
unique_3209	1126	1180	2576	ENSP00000344972	256	326	899	0.002	71	25	30	16	2
unique_3250	5076	5228	7564	ENSP00000344972	220	376	899	0.008	157	36	117	4	2
unique_3256	40	240	575	ENSP00000296474	1086	1289	1401	5.32e-08	209	50	146	13	35
unique_3256	40	240	575	ENSP00000341325	1037	1240	1352	5.72e-08	209	50	146	13	35
unique_3256	115	312	575	ENSP00000286301	738	924	973	1.25e-05	200	46	139	15	34
unique_3256	143	235	575	ENSP00000408734	175	259	337	1.22e-04	93	27	58	8	16
unique_3256	135	253	575	ENSP00000288135	772	884	977	0.004	120	29	83	8	21
unique_3259	2741	2841	3568	ENSP00000408734	172	270	337	2.11e-10	104	39	57	8	3
unique_3259	2740	2881	3568	ENSP00000286301	762	910	973	1.24e-08	157	46	88	23	4
unique_3259	2741	2884	3568	ENSP00000288135	777	926	977	8.31e-08	165	48	81	36	4
unique_3259	2658	2903	3568	ENSP00000296474	1124	1365	1401	9.30e-08	263	66	159	38	7
unique_3259	2658	2878	3568	ENSP00000341325	1075	1289	1352	9.72e-08	236	61	139	36	6
unique_3259	2740	2824	3568	ENSP00000363702	308	412	531	1.60e-04	115	32	43	40	2
unique_3287	1538	1731	2132	ENSP00000296474	1088	1288	1401	1.91e-14	207	64	124	19	9
unique_3287	1538	1731	2132	ENSP00000341325	1039	1239	1352	2.04e-14	207	64	124	19	9
unique_3287	1535	1727	2132	ENSP00000408734	65	259	337	1.76e-11	201	58	129	14	9
unique_3287	1533	1742	2132	ENSP00000363702	204	446	531	9.62e-08	255	66	132	57	10
unique_3287	1538	1722	2132	ENSP00000351905	275	480	593	3.26e-07	216	59	116	41	9
unique_3287	79	178	2132	ENSP00000475084	822	918	1549	2.78e-06	100	28	69	3	5
unique_3287	1644	1787	2132	ENSP00000288135	782	924	977	1.13e-04	152	41	94	17	7
unique_3287	1618	1737	2132	ENSP00000286301	741	865	973	1.52e-04	128	36	81	11	6
unique_3288	31	182	339	ENSP00000246006	324	465	653	1.15e-15	155	54	85	16	60
unique_3288	79	225	339	ENSP00000246006	281	422	653	1.87e-09	153	53	83	17	60
unique_3288	23	94	339	ENSP00000246006	397	463	653	0.003	73	26	40	7	60
unique_3288	102	229	339	ENSP00000308117	235	352	758	0.002	132	39	75	18	38
unique_3288	143	174	339	ENSP00000383276	824	856	1247	0.007	33	14	18	1	9
unique_3288	143	171	339	ENSP00000383276	191	221	1247	0.008	31	14	15	2	9
unique_3291	42	118	147	ENSP00000359426	655	727	851	0.010	78	22	50	6	52
unique_3294	150	239	806	ENSP00000296474	1159	1233	1401	1.11e-05	90	26	49	15	11
unique_3294	150	239	806	ENSP00000341325	1110	1184	1352	1.19e-05	90	26	49	15	11
unique_3294	181	240	806	ENSP00000288135	772	818	977	2.45e-04	60	19	28	13	7
unique_3294	187	237	806	ENSP00000408734	173	210	337	0.002	51	18	20	13	6
unique_3294	184	239	806	ENSP00000286301	761	803	973	0.005	56	18	25	13	7
unique_3322	332	447	6072	ENSP00000344972	191	333	899	2.76e-06	143	41	75	27	2
unique_3322	326	437	6072	ENSP00000344972	221	346	899	3.77e-06	127	39	72	16	2
unique_3336	122	601	618	ENSP00000443192	39	492	568	1.23e-53	509	137	288	84	78
unique_3348	368	467	534	ENSP00000308312	340	440	606	9.53e-05	103	25	73	5	19
unique_3363	104	250	385	ENSP00000286301	761	908	973	3.30e-12	151	37	107	7	38
unique_3363	108	188	385	ENSP00000408734	174	256	337	4.96e-12	84	34	46	4	21
unique_3363	104	249	385	ENSP00000288135	775	921	977	7.90e-12	154	41	98	15	38
unique_3363	2	244	385	ENSP00000341325	1073	1284	1352	8.20e-10	253	57	145	51	63
unique_3363	2	244	385	ENSP00000296474	1122	1333	1401	1.05e-09	253	57	145	51	63
unique_3363	108	188	385	ENSP00000363702	311	416	531	1.82e-08	106	32	49	25	21
unique_3363	108	188	385	ENSP00000351905	382	482	593	5.12e-08	102	33	47	22	21
unique_3372	16	54	265	ENSP00000344972	87	125	899	0.006	39	16	23	0	15
unique_3402	524	709	782	ENSP00000339744	77	259	678	4.42e-12	197	63	109	25	44
unique_3402	214	372	782	ENSP00000339744	118	259	678	1.20e-04	168	44	89	35	44
unique_3402	576	733	782	ENSP00000263094	1813	1984	2147	1.59e-07	177	49	104	24	48
unique_3402	304	425	782	ENSP00000263094	1890	2000	2147	2.84e-05	124	36	73	15	48
unique_3402	573	736	782	ENSP00000263094	824	998	2147	3.37e-05	176	42	121	13	48
unique_3402	213	372	782	ENSP00000263094	829	971	2147	0.002	164	43	96	25	48
unique_3402	566	736	782	ENSP00000363868	909	1091	2262	4.00e-07	184	47	123	14	50
unique_3402	586	732	782	ENSP00000363868	1942	2102	2262	9.74e-07	164	48	96	20	50
unique_3402	218	425	782	ENSP00000363868	1939	2119	2262	0.002	215	55	119	41	50
unique_3402	204	372	782	ENSP00000363868	911	1064	2262	0.006	170	37	116	17	50
unique_3414	60	167	176	ENSP00000475084	823	932	1549	4.36e-08	111	28	79	4	61
unique_3431	159	321	492	ENSP00000363702	268	445	531	2.67e-12	187	52	102	33	33
unique_3431	205	298	492	ENSP00000408734	172	262	337	3.29e-10	97	37	51	9	19
unique_3431	203	313	492	ENSP00000286301	761	870	973	5.44e-08	117	31	73	13	23
unique_3431	172	298	492	ENSP00000351905	348	488	593	2.06e-07	150	42	76	32	26
unique_3431	199	314	492	ENSP00000288135	771	885	977	2.50e-07	122	33	76	13	24
unique_3431	199	293	492	ENSP00000341325	1138	1232	1352	3.99e-07	101	30	59	12	19
unique_3431	199	293	492	ENSP00000296474	1187	1281	1401	4.12e-07	101	30	59	12	19
unique_3432	7	184	347	ENSP00000246006	307	465	653	2.35e-13	182	62	93	27	61
unique_3432	78	184	347	ENSP00000246006	277	423	653	1.51e-05	150	40	64	46	61
unique_3432	105	216	347	ENSP00000246006	264	369	653	5.91e-05	115	32	71	12	61
unique_3432	192	287	347	ENSP00000383276	441	533	1247	2.11e-05	97	29	63	5	36
unique_3432	147	176	347	ENSP00000383276	825	856	1247	0.005	32	15	15	2	36
unique_3432	19	94	347	ENSP00000308117	275	343	758	0.003	76	24	45	7	22
unique_3433	85	274	400	ENSP00000408734	68	259	337	1.57e-12	197	51	134	12	48
unique_3433	83	278	400	ENSP00000341325	1037	1239	1352	2.28e-09	208	50	141	17	49
unique_3433	83	278	400	ENSP00000296474	1086	1288	1401	2.36e-09	208	50	141	17	49
unique_3433	84	279	400	ENSP00000351905	274	490	593	7.22e-09	225	55	133	37	49
unique_3433	82	272	400	ENSP00000363702	206	417	531	2.30e-08	221	60	122	39	48
unique_3433	179	292	400	ENSP00000286301	755	871	973	5.68e-07	121	34	76	11	29
unique_3435	1898	1998	2014	ENSP00000288135	833	930	977	2.56e-06	104	30	65	9	5
unique_3435	1918	1989	2014	ENSP00000341325	1219	1289	1352	1.21e-04	73	25	45	3	4
unique_3435	1918	1989	2014	ENSP00000296474	1268	1338	1401	1.36e-04	73	25	45	3	4
unique_3435	1898	1998	2014	ENSP00000286301	819	916	973	4.62e-04	105	28	66	11	5
unique_3437	12	237	404	ENSP00000341325	1015	1244	1352	1.61e-10	243	64	149	30	56
unique_3437	12	237	404	ENSP00000296474	1064	1293	1401	1.62e-10	243	64	149	30	56
unique_3437	29	228	404	ENSP00000408734	65	259	337	2.49e-08	206	47	142	17	50
unique_3437	28	225	404	ENSP00000351905	271	482	593	8.08e-08	224	50	136	38	49
unique_3437	126	234	404	ENSP00000286301	748	858	973	3.46e-05	114	29	77	8	51
unique_3437	23	120	404	ENSP00000286301	579	673	973	0.001	99	29	65	5	51
unique_3437	135	234	404	ENSP00000288135	771	872	977	1.01e-04	105	26	71	8	25
unique_3448	5	44	71	ENSP00000439140	295	336	356	0.009	42	15	25	2	56
unique_3448	5	44	71	ENSP00000351059	327	368	388	0.009	42	15	25	2	56
unique_3466	1042	1163	1367	ENSP00000361680	641	766	811	7.12e-06	126	40	82	4	9
unique_3466	1042	1163	1367	ENSP00000259324	641	766	811	7.12e-06	126	40	82	4	9
unique_3487	52	245	581	ENSP00000408734	64	259	337	3.51e-18	212	63	115	34	33
unique_3487	54	249	581	ENSP00000341325	1037	1238	1352	7.74e-17	207	58	133	16	34
unique_3487	54	249	581	ENSP00000296474	1086	1287	1401	8.10e-17	210	58	130	22	34
unique_3487	31	244	581	ENSP00000351905	252	484	593	3.64e-13	243	62	142	39	37
unique_3487	48	249	581	ENSP00000363702	201	430	531	8.50e-13	240	64	128	48	35
unique_3487	156	255	581	ENSP00000288135	775	875	977	6.75e-08	105	34	62	9	17
unique_3487	149	244	581	ENSP00000286301	754	850	973	4.66e-05	101	29	63	9	31
unique_3487	54	137	581	ENSP00000286301	586	673	973	0.001	88	24	60	4	31
unique_3571	574	700	942	ENSP00000287169	53	169	716	2.08e-19	128	45	71	12	13
unique_3595	725	819	1516	ENSP00000262455	50	144	407	1.86e-08	95	24	71	0	41
unique_3595	836	951	1516	ENSP00000262455	29	144	407	5.65e-08	116	25	91	0	41
unique_3595	1404	1499	1516	ENSP00000262455	41	136	407	2.60e-07	96	22	74	0	41
unique_3595	987	1090	1516	ENSP00000262455	41	144	407	8.02e-06	104	21	83	0	41
unique_3595	1126	1229	1516	ENSP00000262455	41	144	407	8.02e-06	104	21	83	0	41
unique_3595	1265	1368	1516	ENSP00000262455	41	144	407	8.02e-06	104	21	83	0	41
unique_3614	70	269	542	ENSP00000408734	68	259	337	1.91e-09	207	54	131	22	37
unique_3614	68	272	542	ENSP00000341325	1037	1237	1352	3.47e-05	224	55	127	42	38
unique_3614	68	272	542	ENSP00000296474	1086	1286	1401	4.03e-05	224	55	127	42	38
unique_3614	69	267	542	ENSP00000363702	208	417	531	0.003	224	54	131	39	37
unique_3625	158	517	571	ENSP00000217420	111	477	526	1.97e-09	382	81	264	37	63
unique_3628	219	322	752	ENSP00000355285	15	112	190	0.001	106	27	69	10	14
unique_3661	131	286	493	ENSP00000341325	1139	1287	1352	7.08e-08	158	39	108	11	32
unique_3661	131	289	493	ENSP00000296474	1188	1339	1401	7.75e-08	161	39	111	11	32
unique_3661	134	283	493	ENSP00000288135	775	916	977	8.85e-08	154	39	99	16	30
unique_3661	86	227	493	ENSP00000408734	119	261	337	3.87e-07	147	40	98	9	29
unique_3661	146	220	493	ENSP00000363702	328	414	531	2.53e-05	87	27	48	12	15
unique_3661	102	213	493	ENSP00000351905	347	467	593	1.06e-04	124	37	72	15	23
unique_3661	134	283	493	ENSP00000286301	761	902	973	1.71e-04	154	33	105	16	30
unique_3662	370	596	1213	ENSP00000357156	149	347	348	2.64e-19	228	65	133	30	20
unique_3662	370	611	1213	ENSP00000357156	35	252	348	3.09e-10	252	66	142	44	20
unique_3662	369	599	1213	ENSP00000352071	169	370	1157	3.55e-15	233	69	131	33	21
unique_3662	370	594	1213	ENSP00000352071	837	1028	1157	2.58e-08	239	61	117	61	21
unique_3662	364	594	1213	ENSP00000352071	588	818	1157	5.85e-08	256	62	144	50	21
unique_3662	364	612	1213	ENSP00000352071	271	486	1157	1.87e-07	254	62	149	43	21
unique_3662	364	601	1213	ENSP00000352071	56	265	1157	2.25e-07	241	57	150	34	21
unique_3662	364	526	1213	ENSP00000352071	483	624	1157	6.15e-07	170	45	90	35	21
unique_3662	482	607	1213	ENSP00000352071	51	163	1157	9.39e-07	129	40	70	19	21
unique_3662	364	478	1213	ENSP00000352071	934	1037	1157	3.07e-06	115	36	68	11	21
unique_3662	362	597	1213	ENSP00000315945	372	578	1454	1.92e-13	237	63	143	31	21
unique_3662	370	605	1213	ENSP00000315945	487	690	1454	6.21e-13	239	69	132	38	21
unique_3662	364	599	1213	ENSP00000315945	160	366	1454	8.35e-13	237	56	150	31	21
unique_3662	369	599	1213	ENSP00000315945	58	259	1454	1.66e-12	236	66	131	39	21
unique_3662	364	594	1213	ENSP00000315945	905	1135	1454	1.87e-08	258	70	134	54	21
unique_3662	370	599	1213	ENSP00000315945	273	473	1454	2.10e-08	239	63	129	47	21
unique_3662	369	596	1213	ENSP00000315945	805	1001	1454	1.98e-06	229	54	142	33	21
unique_3662	364	527	1213	ENSP00000315945	1041	1185	1454	2.45e-05	165	43	101	21	21
unique_3662	352	596	1213	ENSP00000315945	1137	1347	1454	3.14e-04	251	60	145	46	21
unique_3662	364	526	1213	ENSP00000315945	588	731	1454	6.18e-04	168	46	93	29	21
unique_3662	996	1092	1213	ENSP00000321573	193	287	776	8.99e-07	100	31	61	8	13
unique_3662	645	710	1213	ENSP00000321573	207	275	776	2.56e-06	69	28	38	3	13
unique_3662	996	1092	1213	ENSP00000321646	193	287	790	9.27e-07	100	31	61	8	13
unique_3662	645	710	1213	ENSP00000321646	207	275	790	2.53e-06	69	28	38	3	13
unique_3662	468	594	1213	ENSP00000346990	380	492	496	1.63e-04	128	37	75	16	10
unique_3704	440	543	630	ENSP00000408734	158	260	337	3.07e-07	110	34	63	13	17
unique_3704	432	549	630	ENSP00000286301	741	854	973	5.14e-05	128	33	71	24	19
unique_3704	461	545	630	ENSP00000363702	325	425	531	1.13e-04	101	29	56	16	13
unique_3704	465	611	630	ENSP00000351905	400	563	593	2.97e-04	166	41	104	21	23
unique_3704	449	540	630	ENSP00000288135	772	863	977	0.006	102	28	54	20	15
unique_3759	367	525	540	ENSP00000499921	143	296	313	4.40e-31	159	62	92	5	29
unique_3759	367	525	540	ENSP00000500025	143	296	313	4.40e-31	159	62	92	5	29
unique_3759	367	525	540	ENSP00000500620	143	296	313	4.40e-31	159	62	92	5	29
unique_3777	133	333	603	ENSP00000408734	67	272	337	1.42e-18	209	62	136	11	33
unique_3777	132	324	603	ENSP00000341325	1037	1239	1352	1.13e-08	208	54	134	20	32
unique_3777	132	324	603	ENSP00000296474	1086	1288	1401	1.15e-08	208	54	134	20	32
unique_3777	231	377	603	ENSP00000288135	775	921	977	7.00e-07	153	40	101	12	24
unique_3777	244	315	603	ENSP00000351905	400	480	593	1.39e-05	84	24	45	15	12
unique_3777	449	537	603	ENSP00000475084	802	892	1549	8.18e-05	91	26	63	2	15
unique_3777	134	400	603	ENSP00000363702	209	529	531	1.34e-04	331	76	181	74	44
unique_3777	231	326	603	ENSP00000286301	761	858	973	0.003	101	27	66	8	16
unique_3829	1041	1233	1476	ENSP00000408734	67	259	337	1.46e-18	198	57	131	10	13
unique_3829	1040	1232	1476	ENSP00000341325	1037	1233	1352	2.93e-13	204	54	132	18	13
unique_3829	1040	1232	1476	ENSP00000296474	1086	1282	1401	3.06e-13	204	54	132	18	13
unique_3829	1144	1290	1476	ENSP00000288135	775	922	977	6.21e-12	158	50	87	21	10
unique_3829	1144	1288	1476	ENSP00000286301	761	906	973	5.00e-08	151	39	101	11	10
unique_3829	1042	1234	1476	ENSP00000351905	275	486	593	2.97e-06	230	56	119	55	13
unique_3829	1412	1474	1476	ENSP00000475084	824	885	1549	6.23e-06	63	26	36	1	4
unique_3829	1141	1246	1476	ENSP00000363702	304	433	531	1.34e-04	133	33	70	30	7
unique_3841	18	156	168	ENSP00000475084	756	918	1549	1.10e-09	164	45	93	26	83
unique_3846	153	347	662	ENSP00000503894	47	226	574	6.68e-05	201	44	130	27	29
unique_3846	153	347	662	ENSP00000373620	47	226	574	6.68e-05	201	44	130	27	29
unique_3846	153	347	662	ENSP00000412717	47	226	574	6.68e-05	201	44	130	27	29
unique_3878	52	137	205	ENSP00000408734	172	262	337	1.33e-04	93	27	57	9	42
unique_3878	59	132	205	ENSP00000363702	325	417	531	2.00e-04	93	27	47	19	36
unique_3878	63	147	205	ENSP00000351905	400	494	593	0.004	99	28	53	18	41
unique_3883	141	221	281	ENSP00000361680	661	744	811	0.004	88	30	47	11	29
unique_3883	141	221	281	ENSP00000259324	661	744	811	0.004	88	30	47	11	29
unique_3937	197	296	1373	ENSP00000358490	240	350	352	2.96e-05	117	37	57	23	7
unique_3951	196	626	1089	ENSP00000506285	30	421	624	3.33e-34	431	114	278	39	40
unique_3995	289	522	536	ENSP00000287169	53	270	716	9.01e-21	249	76	127	46	44
unique_4004	374	533	555	ENSP00000503894	401	552	574	2.69e-06	165	47	100	18	49
unique_4004	19	132	555	ENSP00000503894	33	149	574	4.13e-05	118	31	82	5	49
unique_4004	374	533	555	ENSP00000373620	401	552	574	2.69e-06	165	47	100	18	49
unique_4004	19	132	555	ENSP00000373620	33	149	574	4.13e-05	118	31	82	5	49
unique_4004	374	533	555	ENSP00000412717	401	552	574	2.69e-06	165	47	100	18	49
unique_4004	19	132	555	ENSP00000412717	33	149	574	4.13e-05	118	31	82	5	49
unique_4007	19	563	567	ENSP00000503894	33	552	574	9.89e-11	575	136	354	85	96
unique_4007	19	563	567	ENSP00000373620	33	552	574	9.89e-11	575	136	354	85	96
unique_4007	19	563	567	ENSP00000412717	33	552	574	9.89e-11	575	136	354	85	96
unique_4070	280	475	683	ENSP00000246006	283	460	653	2.63e-07	200	57	117	26	47
unique_4070	153	263	683	ENSP00000246006	328	437	653	5.45e-05	122	36	63	23	47
unique_4070	185	395	683	ENSP00000246006	280	470	653	0.005	215	55	132	28	47
unique_4094	75	207	318	ENSP00000447255	76	200	444	2.50e-04	137	36	85	16	42
unique_4122	884	981	1193	ENSP00000355285	16	112	190	6.17e-04	100	27	68	5	8
unique_4171	155	259	393	ENSP00000410715	54	166	347	0.009	117	34	67	16	27
unique_4203	61	173	296	ENSP00000283249	479	618	789	1.25e-05	144	49	60	35	38
unique_4203	50	118	296	ENSP00000504205	568	646	799	1.84e-04	79	32	37	10	23
unique_4203	50	118	296	ENSP00000504444	568	646	799	1.84e-04	79	32	37	10	23
unique_4203	50	118	296	ENSP00000398029	568	646	799	1.84e-04	79	32	37	10	23
unique_4203	50	118	296	ENSP00000404546	568	646	799	1.84e-04	79	32	37	10	23
unique_4203	50	118	296	ENSP00000502979	568	646	820	1.88e-04	79	32	37	10	23
unique_4203	161	267	296	ENSP00000441561	370	479	635	6.38e-04	118	36	63	19	74
unique_4203	48	96	296	ENSP00000441561	424	481	635	0.002	61	22	24	15	74
unique_4203	96	214	296	ENSP00000441561	369	472	635	0.004	129	41	53	35	74
unique_4203	125	199	296	ENSP00000296575	594	666	701	0.003	75	26	47	2	48
unique_4203	40	106	296	ENSP00000296575	602	669	701	0.003	69	26	40	3	48
unique_4203	187	277	296	ENSP00000463651	489	574	1753	0.005	100	34	43	23	31
unique_4264	126	249	498	ENSP00000260197	1030	1173	2215	0.003	152	38	78	36	25
unique_4287	350	453	540	ENSP00000408734	158	260	337	3.51e-07	110	33	64	13	19
unique_4287	342	459	540	ENSP00000286301	741	854	973	4.01e-05	128	34	70	24	22
unique_4287	371	455	540	ENSP00000363702	325	425	531	6.13e-05	101	30	55	16	16
unique_4287	375	521	540	ENSP00000351905	400	563	593	6.67e-04	166	40	105	21	27
unique_4287	359	450	540	ENSP00000288135	772	863	977	0.007	102	27	55	20	17
unique_4327	445	496	704	ENSP00000509229	144	193	644	0.005	52	20	30	2	7
unique_4330	340	400	600	ENSP00000351905	366	426	593	3.58e-04	70	22	30	18	10
unique_4366	784	886	974	ENSP00000286301	756	856	973	0.003	108	24	72	12	11
unique_4366	797	942	974	ENSP00000341325	1150	1288	1352	0.009	149	34	102	13	15
unique_4374	178	273	334	ENSP00000308117	251	341	758	0.003	100	33	54	13	29
unique_4437	2481	2652	3001	ENSP00000246006	315	474	653	5.30e-14	180	62	90	28	6
unique_4437	2489	2645	3001	ENSP00000246006	281	425	653	1.38e-06	165	49	88	28	6
unique_4437	2499	2537	3001	ENSP00000383276	183	221	1247	4.65e-04	39	16	23	0	1
unique_4437	2503	2538	3001	ENSP00000383276	430	465	1247	6.79e-04	36	16	20	0	1
unique_4437	2581	2645	3001	ENSP00000308117	283	350	758	0.002	73	26	34	13	2
unique_4468	18	554	574	ENSP00000503894	21	555	574	0.0	537	296	239	2	94
unique_4468	18	554	574	ENSP00000373620	21	555	574	0.0	537	296	239	2	94
unique_4468	18	554	574	ENSP00000412717	21	555	574	0.0	537	296	239	2	94
unique_4478	154	457	563	ENSP00000296474	1002	1292	1401	2.28e-07	330	69	196	65	54
unique_4478	154	457	563	ENSP00000341325	953	1243	1352	2.35e-07	330	69	196	65	54
unique_4478	216	511	563	ENSP00000408734	65	321	337	6.36e-04	302	65	186	51	53
unique_4478	287	446	563	ENSP00000363702	276	419	531	0.009	175	40	89	46	28
unique_4514	470	672	2227	ENSP00000296474	1088	1298	1401	1.98e-07	217	60	137	20	9
unique_4514	470	672	2227	ENSP00000341325	1039	1249	1352	2.09e-07	217	60	137	20	9
unique_4514	469	658	2227	ENSP00000408734	67	259	337	9.64e-07	195	44	144	7	9
unique_4514	564	696	2227	ENSP00000286301	755	895	973	1.96e-05	145	41	88	16	10
unique_4514	462	553	2227	ENSP00000286301	580	678	973	0.006	99	24	68	7	10
unique_4514	566	664	2227	ENSP00000288135	774	872	977	3.99e-05	102	31	65	6	4
unique_4514	2101	2217	2227	ENSP00000475084	822	937	1549	5.85e-04	123	35	75	13	5
unique_4538	669	756	1264	ENSP00000358490	253	350	352	0.008	98	26	62	10	7
unique_4549	660	722	1472	ENSP00000321646	211	275	790	0.002	70	25	33	12	4
unique_4549	660	722	1472	ENSP00000321573	211	275	776	0.002	70	25	33	12	4
unique_4568	78	598	619	ENSP00000308312	102	529	606	3.94e-17	526	122	301	103	84
unique_4587	175	233	420	ENSP00000344972	268	325	899	0.004	59	23	35	1	14
unique_4596	47	135	1148	ENSP00000355285	25	113	190	2.97e-04	89	20	69	0	8
unique_4597	112	302	359	ENSP00000408734	68	259	337	1.12e-16	198	57	128	13	53
unique_4597	77	300	359	ENSP00000351905	244	483	593	6.34e-15	249	67	148	34	62
unique_4597	110	297	359	ENSP00000363702	207	414	531	1.41e-14	213	61	122	30	52
unique_4597	111	346	359	ENSP00000296474	1087	1323	1401	1.65e-14	245	63	165	17	66
unique_4597	111	346	359	ENSP00000341325	1038	1274	1352	1.78e-14	245	63	165	17	66
unique_4597	208	306	359	ENSP00000288135	771	870	977	1.76e-11	104	36	59	9	28
unique_4597	208	297	359	ENSP00000286301	757	846	973	2.05e-10	98	31	51	16	50
unique_4597	112	199	359	ENSP00000286301	588	679	973	0.003	92	21	67	4	50
unique_4604	6001	6110	11945	ENSP00000344972	215	323	899	0.001	125	38	56	31	1
unique_4622	64	96	129	ENSP00000320058	273	301	317	0.007	33	17	12	4	26
unique_4643	80	656	666	ENSP00000503894	13	555	574	1.96e-119	578	204	338	36	87
unique_4643	80	656	666	ENSP00000373620	13	555	574	1.96e-119	578	204	338	36	87
unique_4643	80	656	666	ENSP00000412717	13	555	574	1.96e-119	578	204	338	36	87
unique_4649	992	1222	1446	ENSP00000339744	110	271	678	4.18e-06	231	58	104	69	21
unique_4649	637	702	1446	ENSP00000339744	210	273	678	0.003	66	22	42	2	21
unique_4649	984	1028	1446	ENSP00000263094	814	858	2147	0.001	45	18	27	0	3
unique_4722	445	698	949	ENSP00000296474	1073	1331	1401	1.80e-12	270	68	175	27	27
unique_4722	445	698	949	ENSP00000341325	1024	1282	1352	2.05e-12	270	68	175	27	27
unique_4722	464	654	949	ENSP00000408734	68	261	337	2.44e-12	196	52	137	7	20
unique_4722	453	660	949	ENSP00000363702	198	427	531	3.77e-12	238	68	132	38	22
unique_4722	561	656	949	ENSP00000286301	758	856	973	6.36e-07	100	31	64	5	10
unique_4722	447	649	949	ENSP00000351905	260	482	593	1.20e-06	234	55	137	42	21
unique_4722	561	651	949	ENSP00000288135	772	864	977	3.24e-05	94	26	64	4	10
unique_4734	20	71	144	ENSP00000509229	142	186	644	0.001	52	17	28	7	36
unique_4809	212	379	493	ENSP00000341325	1061	1237	1352	4.60e-09	186	44	115	27	34
unique_4809	212	379	493	ENSP00000296474	1110	1286	1401	4.75e-09	186	44	115	27	34
unique_4809	284	373	493	ENSP00000288135	772	862	977	1.01e-06	93	26	62	5	18
unique_4809	280	370	493	ENSP00000286301	754	845	973	2.57e-05	94	26	63	5	18
unique_4811	117	413	511	ENSP00000341325	945	1255	1352	1.89e-19	317	78	213	26	58
unique_4811	117	413	511	ENSP00000296474	994	1304	1401	2.12e-19	317	78	213	26	58
unique_4811	205	401	511	ENSP00000408734	68	266	337	2.35e-15	209	56	131	22	39
unique_4811	305	439	511	ENSP00000288135	772	914	977	3.24e-09	146	40	92	14	47
unique_4811	201	328	511	ENSP00000288135	591	726	977	3.98e-05	136	36	92	8	47
unique_4811	305	392	511	ENSP00000286301	758	850	973	2.74e-08	94	27	60	7	36
unique_4811	197	294	511	ENSP00000286301	580	678	973	1.05e-05	99	26	72	1	36
unique_4811	193	391	511	ENSP00000363702	197	417	531	3.41e-07	235	58	127	50	39
unique_4811	205	390	511	ENSP00000351905	275	482	593	9.18e-07	216	54	124	38	36
unique_4834	52	167	260	ENSP00000434392	45	161	193	5.78e-04	120	29	84	7	45
unique_4834	163	207	260	ENSP00000414489	87	135	248	0.007	49	14	31	4	17
unique_4960	515	655	1909	ENSP00000408734	113	237	337	4.42e-07	153	48	65	40	7
unique_4960	510	631	1909	ENSP00000296474	1111	1233	1401	2.71e-05	123	30	92	1	6
unique_4960	510	631	1909	ENSP00000341325	1062	1184	1352	2.72e-05	123	30	92	1	6
unique_4960	598	632	1909	ENSP00000363702	325	359	531	3.40e-04	35	15	20	0	2
unique_4960	576	631	1909	ENSP00000351905	368	429	593	0.002	62	21	35	6	3
unique_4960	600	629	1909	ENSP00000288135	786	815	977	0.003	30	15	15	0	2
unique_4960	600	629	1909	ENSP00000286301	772	801	973	0.003	30	14	16	0	2
unique_4975	5	161	198	ENSP00000308312	397	553	606	2.24e-28	160	64	90	6	79
unique_4988	1019	1198	1670	ENSP00000361027	477	685	1085	0.004	214	54	121	39	11
unique_4990	103	148	235	ENSP00000367432	280	321	412	0.008	46	13	29	4	20
unique_4991	273	358	552	ENSP00000351905	400	490	593	5.14e-05	94	27	56	11	16
unique_4991	268	364	552	ENSP00000408734	178	267	337	2.58e-04	103	30	54	19	18
unique_4991	273	353	552	ENSP00000363702	329	418	531	0.002	93	25	53	15	15
unique_4991	253	388	552	ENSP00000341325	1135	1292	1352	0.009	160	35	99	26	25
unique_5025	295	715	1029	ENSP00000457473	94	496	618	9.71e-13	437	98	289	50	41
unique_5025	295	751	1029	ENSP00000494050	82	515	600	8.35e-10	468	88	335	45	44
unique_5025	295	751	1029	ENSP00000494346	82	515	600	8.35e-10	468	88	335	45	44
unique_5025	295	751	1029	ENSP00000494136	82	515	600	8.35e-10	468	88	335	45	44
unique_5025	295	751	1029	ENSP00000494191	82	515	600	8.35e-10	468	88	335	45	44
unique_5029	22	53	133	ENSP00000431445	117	150	183	0.007	34	16	16	2	24
unique_5057	168	221	229	ENSP00000236192	51	104	142	1.93e-09	54	24	30	0	24
unique_5058	180	407	681	ENSP00000408734	24	261	337	7.16e-16	241	59	166	16	33
unique_5058	219	455	681	ENSP00000296474	1088	1331	1401	7.27e-10	251	59	171	21	35
unique_5058	219	455	681	ENSP00000341325	1039	1282	1352	7.66e-10	251	59	171	21	35
unique_5058	312	455	681	ENSP00000288135	771	914	977	5.45e-07	151	45	92	14	21
unique_5058	556	655	681	ENSP00000475084	824	929	1549	4.53e-06	106	24	76	6	15
unique_5058	217	400	681	ENSP00000351905	273	480	593	4.04e-05	216	53	123	40	27
unique_5058	219	400	681	ENSP00000363702	209	414	531	1.31e-04	214	53	121	40	27
unique_5058	316	432	681	ENSP00000286301	761	884	973	2.06e-04	128	36	77	15	17
unique_5079	156	248	652	ENSP00000503894	47	143	574	2.06e-08	97	30	63	4	14
unique_5079	156	248	652	ENSP00000373620	47	143	574	2.06e-08	97	30	63	4	14
unique_5079	156	248	652	ENSP00000412717	47	143	574	2.06e-08	97	30	63	4	14
unique_5086	256	407	608	ENSP00000246006	276	416	653	5.48e-07	158	50	85	23	28
unique_5086	342	424	608	ENSP00000246006	273	350	653	0.001	84	24	53	7	28
unique_5113	397	436	611	ENSP00000380964	43	78	172	0.005	40	19	17	4	7
unique_5143	1	68	2856	ENSP00000344972	261	324	899	5.08e-04	68	25	39	4	2
unique_5147	938	1225	1355	ENSP00000484312	318	617	635	1.03e-20	321	80	187	54	21
unique_5151	276	363	1151	ENSP00000344972	252	334	899	0.004	88	27	56	5	8
unique_5165	2	396	396	ENSP00000308312	2	390	606	5.79e-115	399	175	210	14	99
unique_5168	248	428	893	ENSP00000171887	47	197	1736	2.92e-09	185	43	104	38	20
unique_5172	1171	1436	2811	ENSP00000296474	1087	1357	1401	1.16e-18	280	77	180	23	9
unique_5172	1171	1436	2811	ENSP00000341325	1038	1308	1352	1.34e-18	280	77	180	23	9
unique_5172	1262	1360	2811	ENSP00000286301	748	849	973	6.90e-10	103	34	64	5	4
unique_5172	1275	1442	2811	ENSP00000288135	775	946	977	8.61e-10	177	44	119	14	6
unique_5172	1156	1375	2811	ENSP00000408734	54	272	337	1.89e-09	235	63	141	31	8
unique_5172	1155	1462	2811	ENSP00000363702	200	514	531	2.06e-04	342	72	209	61	11
unique_5172	1222	1409	2811	ENSP00000351905	324	554	593	0.006	235	53	131	51	7
unique_5210	9	219	350	ENSP00000408734	68	273	337	1.69e-14	218	65	134	19	60
unique_5210	8	297	350	ENSP00000351905	274	571	593	2.23e-11	319	86	183	50	83
unique_5210	107	230	350	ENSP00000288135	774	900	977	6.70e-08	130	35	86	9	35
unique_5210	8	197	350	ENSP00000341325	1038	1232	1352	4.63e-07	208	51	126	31	54
unique_5210	6	283	350	ENSP00000363702	206	497	531	5.22e-07	314	85	171	58	79
unique_5210	8	197	350	ENSP00000296474	1087	1281	1401	5.58e-07	208	51	126	31	54
unique_5210	108	215	350	ENSP00000286301	761	868	973	7.37e-05	111	28	77	6	31
unique_5266	1627	1684	2130	ENSP00000286301	749	808	973	1.26e-07	60	23	35	2	3
unique_5266	1641	1701	2130	ENSP00000408734	174	236	337	2.28e-07	63	25	36	2	3
unique_5266	1634	1684	2130	ENSP00000288135	772	822	977	1.56e-06	51	19	32	0	2
unique_5266	1652	1701	2130	ENSP00000363702	331	388	531	6.72e-05	58	22	28	8	2
unique_5266	1629	1686	2130	ENSP00000341325	1132	1190	1352	2.23e-04	60	18	39	3	3
unique_5266	1629	1686	2130	ENSP00000296474	1181	1239	1401	2.26e-04	60	18	39	3	3
unique_5266	1651	1701	2130	ENSP00000351905	401	455	593	3.44e-04	55	24	27	4	2
unique_5285	53	423	811	ENSP00000339744	47	372	678	8.48e-47	372	119	206	47	77
unique_5285	498	748	811	ENSP00000339744	375	613	678	3.56e-11	258	63	169	26	77
unique_5285	101	364	811	ENSP00000263094	1766	2017	2147	2.62e-18	271	76	169	26	33
unique_5285	145	354	811	ENSP00000263094	823	1020	2147	1.88e-14	214	65	129	20	33
unique_5285	135	366	811	ENSP00000363868	1914	2131	2262	5.64e-16	237	69	144	24	29
unique_5285	144	354	811	ENSP00000363868	914	1113	2262	3.30e-15	214	63	134	17	29
unique_5302	68	162	218	ENSP00000268150	58	149	388	6.06e-04	99	27	61	11	44
unique_5305	137	368	547	ENSP00000341325	1023	1233	1352	2.16e-12	242	66	135	41	42
unique_5305	137	368	547	ENSP00000296474	1072	1282	1401	2.63e-12	242	66	135	41	42
unique_5305	252	369	547	ENSP00000288135	774	865	977	3.41e-08	122	36	52	34	22
unique_5305	150	367	547	ENSP00000408734	68	257	337	1.14e-07	224	52	132	40	40
unique_5305	257	369	547	ENSP00000286301	765	851	973	6.10e-06	117	31	52	34	21
unique_5305	142	388	547	ENSP00000363702	201	428	531	8.19e-06	271	65	139	67	45
unique_5305	247	366	547	ENSP00000351905	372	482	593	3.86e-05	134	36	61	37	22
unique_5312	12	289	289	ENSP00000441875	18	298	300	1.67e-103	281	146	132	3	96
unique_5312	8	273	289	ENSP00000393320	4	270	273	2.19e-95	268	137	128	3	92
unique_5312	8	273	289	ENSP00000422182	4	270	273	2.19e-95	268	137	128	3	92
unique_5368	511	621	1634	ENSP00000441561	429	545	635	0.002	117	29	82	6	7
unique_5379	866	994	2074	ENSP00000344972	219	340	899	0.002	137	44	70	23	6
unique_5389	195	280	282	ENSP00000317714	205	291	298	1.11e-04	87	23	63	1	30
unique_5395	76	291	368	ENSP00000361680	494	746	811	2.69e-08	256	72	141	43	59
unique_5395	76	291	368	ENSP00000259324	494	746	811	2.69e-08	256	72	141	43	59
unique_5395	142	316	368	ENSP00000345985	53	247	790	1.90e-06	195	55	120	20	48
unique_5395	62	178	368	ENSP00000329380	49	179	653	2.84e-05	131	41	76	14	72
unique_5395	146	327	368	ENSP00000329380	52	237	653	8.14e-05	192	55	121	16	72
unique_5395	187	313	368	ENSP00000440049	93	270	421	0.003	179	42	84	53	35
unique_5401	40	245	392	ENSP00000341325	1027	1232	1352	9.12e-14	223	63	126	34	53
unique_5401	40	245	392	ENSP00000296474	1076	1281	1401	1.11e-13	223	63	126	34	53
unique_5401	49	249	392	ENSP00000408734	65	261	337	1.54e-11	212	57	129	26	51
unique_5401	155	265	392	ENSP00000288135	772	884	977	4.39e-09	115	34	75	6	28
unique_5401	155	331	392	ENSP00000286301	758	921	973	9.98e-08	181	44	116	21	45
unique_5401	44	244	392	ENSP00000351905	267	482	593	3.25e-04	238	56	123	59	51
unique_5412	740	939	4624	ENSP00000344972	227	434	899	0.002	212	52	144	16	4
unique_5413	475	550	639	ENSP00000408734	177	257	337	7.54e-05	82	25	50	7	12
unique_5417	185	416	665	ENSP00000408734	65	260	337	5.02e-13	234	50	144	40	35
unique_5417	189	349	665	ENSP00000341325	1040	1199	1352	1.52e-08	169	51	101	17	24
unique_5417	189	349	665	ENSP00000296474	1089	1248	1401	1.70e-08	169	51	101	17	24
unique_5417	184	278	665	ENSP00000286301	584	685	973	7.49e-05	102	28	67	7	14
unique_5417	184	310	665	ENSP00000288135	591	726	977	0.006	139	37	87	15	19
unique_5460	525	769	797	ENSP00000263094	823	1040	2147	7.36e-09	250	67	146	37	31
unique_5460	519	718	797	ENSP00000263094	1788	1984	2147	4.96e-07	215	53	129	33	31
unique_5460	521	772	797	ENSP00000363868	911	1136	2262	3.34e-08	252	63	163	26	32
unique_5460	525	755	797	ENSP00000363868	1928	2147	2262	2.55e-05	244	61	146	37	32
unique_5460	521	767	797	ENSP00000339744	107	316	678	1.27e-06	250	61	146	43	31
unique_5482	220	716	1036	ENSP00000457473	59	513	618	3.83e-58	508	157	287	64	48
unique_5482	220	707	1036	ENSP00000494050	47	479	600	8.98e-56	496	148	277	71	47
unique_5482	220	707	1036	ENSP00000494346	47	479	600	8.98e-56	496	148	277	71	47
unique_5482	220	707	1036	ENSP00000494136	47	479	600	8.98e-56	496	148	277	71	47
unique_5482	220	707	1036	ENSP00000494191	47	479	600	8.98e-56	496	148	277	71	47
unique_5487	314	350	1113	ENSP00000349783	403	442	1192	2.69e-04	40	19	18	3	11
unique_5487	355	441	1113	ENSP00000349783	411	492	1192	0.001	92	28	49	15	11
unique_5487	314	350	1113	ENSP00000362774	403	442	1192	2.69e-04	40	19	18	3	11
unique_5487	355	441	1113	ENSP00000362774	411	492	1192	0.001	92	28	49	15	11
unique_5488	8	114	115	ENSP00000215754	11	114	116	9.76e-13	107	32	72	3	93
unique_5509	460	646	708	ENSP00000257770	317	513	575	1.03e-20	197	61	126	10	56
unique_5509	107	317	708	ENSP00000257770	28	248	575	1.57e-06	226	58	148	20	56
unique_5518	1446	1572	4500	ENSP00000408734	131	257	337	2.01e-11	131	47	76	8	3
unique_5518	1444	1571	4500	ENSP00000351905	341	482	593	4.96e-09	147	44	79	24	3
unique_5518	1483	1593	4500	ENSP00000288135	772	885	977	7.26e-08	114	32	79	3	2
unique_5518	1426	1572	4500	ENSP00000341325	1085	1232	1352	1.20e-07	154	35	106	13	3
unique_5518	1426	1572	4500	ENSP00000296474	1134	1281	1401	1.34e-07	154	35	106	13	3
unique_5518	1469	1590	4500	ENSP00000286301	744	868	973	7.76e-07	125	30	92	3	3
unique_5518	1451	1593	4500	ENSP00000363702	277	439	531	9.10e-07	171	49	86	36	3
unique_5519	132	189	220	ENSP00000236192	59	116	142	3.49e-11	58	21	37	0	26
unique_5521	245	433	710	ENSP00000408734	68	261	337	2.57e-18	197	62	124	11	27
unique_5521	245	487	710	ENSP00000363702	209	497	531	1.30e-08	299	72	161	66	34
unique_5521	245	426	710	ENSP00000351905	275	480	593	9.11e-08	210	51	127	32	26
unique_5521	243	435	710	ENSP00000341325	1037	1239	1352	6.66e-07	212	51	133	28	27
unique_5521	243	435	710	ENSP00000296474	1086	1288	1401	8.35e-07	212	51	133	28	27
unique_5521	237	325	710	ENSP00000286301	580	675	973	0.001	96	26	63	7	13
unique_5538	2101	2352	2461	ENSP00000408734	78	261	337	2.53e-08	256	59	121	76	10
unique_5538	2096	2219	2461	ENSP00000351905	285	416	593	5.78e-04	139	37	80	22	5
unique_5544	94	182	1255	ENSP00000308312	360	447	606	0.001	89	19	69	1	7
unique_5550	77	106	1105	ENSP00000349783	411	440	1192	3.27e-05	30	17	13	0	5
unique_5550	151	179	1105	ENSP00000349783	411	440	1192	0.009	30	14	15	1	5
unique_5550	77	106	1105	ENSP00000362774	411	440	1192	3.27e-05	30	17	13	0	5
unique_5550	151	179	1105	ENSP00000362774	411	440	1192	0.009	30	14	15	1	5
unique_5551	1791	1912	3956	ENSP00000363702	331	424	531	1.21e-04	132	34	50	48	3
unique_5551	1790	1951	3956	ENSP00000351905	401	556	593	6.48e-04	181	49	88	44	4
unique_5551	1669	1839	3956	ENSP00000408734	105	237	337	0.002	178	41	85	52	4
unique_5551	1790	1903	3956	ENSP00000288135	789	871	977	0.005	119	32	46	41	3
unique_5559	132	278	774	ENSP00000408734	68	220	337	1.32e-06	163	42	95	26	24
unique_5559	382	418	774	ENSP00000408734	224	259	337	3.82e-04	37	19	17	1	24
unique_5559	94	272	774	ENSP00000296474	1050	1231	1401	5.83e-05	185	31	145	9	23
unique_5559	94	272	774	ENSP00000341325	1001	1182	1352	6.37e-05	185	31	145	9	23
unique_5559	243	286	774	ENSP00000288135	786	829	977	0.008	44	17	27	0	6
unique_5569	92	324	1598	ENSP00000363702	200	433	531	1.44e-08	255	65	147	43	15
unique_5569	99	359	1598	ENSP00000341325	1037	1284	1352	3.89e-08	270	67	172	31	16
unique_5569	99	359	1598	ENSP00000296474	1086	1333	1401	4.88e-08	270	67	172	31	16
unique_5569	223	366	1598	ENSP00000286301	772	909	973	1.29e-07	151	39	92	20	9
unique_5569	68	307	1598	ENSP00000351905	252	482	593	2.06e-06	261	69	141	51	15
unique_5569	223	314	1598	ENSP00000288135	786	870	977	0.005	96	28	53	15	6
unique_5589	215	335	903	ENSP00000344972	203	332	899	7.16e-04	136	46	69	21	13
unique_5624	122	264	311	ENSP00000262455	26	175	407	1.34e-10	153	43	97	13	46
unique_5675	2319	2479	2486	ENSP00000288135	776	939	977	1.86e-17	167	54	104	9	6
unique_5675	2319	2466	2486	ENSP00000286301	762	912	973	2.45e-17	154	49	96	9	6
unique_5675	2257	2475	2486	ENSP00000341325	1091	1307	1352	2.01e-14	228	69	139	20	9
unique_5675	2257	2475	2486	ENSP00000296474	1140	1356	1401	2.25e-14	228	69	139	20	9
unique_5675	2245	2411	2486	ENSP00000408734	107	264	337	8.74e-13	173	61	91	21	7
unique_5675	2319	2402	2486	ENSP00000351905	379	481	593	3.42e-07	103	37	47	19	3
unique_5709	206	453	1162	ENSP00000339744	109	350	678	1.59e-48	250	98	142	10	41
unique_5709	929	1159	1162	ENSP00000339744	448	674	678	1.14e-16	233	61	164	8	41
unique_5709	211	410	1162	ENSP00000363868	918	1109	2262	5.20e-13	203	59	130	14	17
unique_5709	218	389	1162	ENSP00000363868	1938	2102	2262	3.12e-07	175	47	115	13	17
unique_5709	205	416	1162	ENSP00000263094	820	1022	2147	1.13e-12	215	61	139	15	19
unique_5709	218	425	1162	ENSP00000263094	1819	2018	2147	1.76e-09	213	55	140	18	19
unique_5710	119	219	332	ENSP00000408734	167	264	337	2.53e-08	103	33	63	7	30
unique_5710	118	214	332	ENSP00000288135	771	865	977	7.65e-08	103	35	54	14	29
unique_5710	105	214	332	ENSP00000286301	744	851	973	3.53e-07	116	35	67	14	33
unique_5710	13	246	332	ENSP00000341325	1037	1272	1352	6.85e-07	256	57	157	42	70
unique_5710	13	246	332	ENSP00000296474	1086	1321	1401	7.84e-07	256	57	157	42	70
unique_5710	109	213	332	ENSP00000363702	294	418	531	1.63e-06	128	36	66	26	32
unique_5710	135	211	332	ENSP00000351905	400	482	593	8.33e-04	86	26	48	12	23
unique_5721	249	341	1115	ENSP00000495909	1913	2016	2329	0.003	106	29	62	15	8
unique_5726	1260	1365	1970	ENSP00000346990	306	398	496	1.00e-06	108	33	58	17	11
unique_5726	1350	1437	1970	ENSP00000346990	309	398	496	3.39e-06	90	28	60	2	11
unique_5726	1349	1446	1970	ENSP00000346990	305	389	496	9.06e-06	100	33	50	17	11
unique_5726	1331	1425	1970	ENSP00000346990	305	398	496	1.54e-05	97	30	62	5	11
unique_5726	1292	1383	1970	ENSP00000346990	311	398	496	1.61e-05	92	27	61	4	11
unique_5726	1285	1371	1970	ENSP00000346990	310	398	496	4.64e-05	89	27	60	2	11
unique_5726	1307	1407	1970	ENSP00000346990	305	398	496	2.63e-04	101	28	66	7	11
unique_5726	1399	1469	1970	ENSP00000346990	307	374	496	0.001	71	24	44	3	11
unique_5726	1304	1395	1970	ENSP00000346990	311	398	496	0.004	92	25	63	4	11
unique_5740	482	638	1304	ENSP00000408734	67	212	337	4.94e-09	167	47	89	31	15
unique_5740	1024	1059	1304	ENSP00000408734	226	260	337	0.005	36	18	17	1	15
unique_5740	483	636	1304	ENSP00000296474	1088	1231	1401	4.22e-08	154	31	113	10	12
unique_5740	483	636	1304	ENSP00000341325	1039	1182	1352	4.38e-08	154	31	113	10	12
unique_5740	483	642	1304	ENSP00000363702	209	362	531	9.55e-08	171	46	97	28	12
unique_5740	583	636	1304	ENSP00000286301	748	801	973	1.53e-06	54	20	34	0	4
unique_5740	595	636	1304	ENSP00000288135	774	815	977	3.07e-04	42	14	28	0	3
unique_5740	479	635	1304	ENSP00000351905	271	426	593	6.53e-04	168	38	107	23	12
unique_5746	2091	2210	2788	ENSP00000344972	223	344	899	0.007	124	27	91	6	4
unique_5752	957	1068	1224	ENSP00000260197	155	252	2215	0.002	114	32	64	18	9
unique_5777	14	83	105	ENSP00000262455	42	116	407	1.68e-11	75	26	44	5	67
unique_5779	308	462	945	ENSP00000361027	504	658	1085	1.24e-05	166	49	95	22	16
unique_5779	308	462	945	ENSP00000305557	95	249	676	8.23e-04	167	50	93	24	16
unique_5801	9	199	294	ENSP00000408734	68	256	337	3.49e-16	202	61	117	24	65
unique_5801	114	258	294	ENSP00000288135	775	923	977	2.76e-12	154	47	93	14	49
unique_5801	7	251	294	ENSP00000341325	1037	1284	1352	9.98e-12	254	60	179	15	83
unique_5801	7	251	294	ENSP00000296474	1086	1333	1401	1.01e-11	254	60	179	15	83
unique_5801	97	275	294	ENSP00000286301	744	924	973	4.88e-11	186	46	128	12	61
unique_5801	8	271	294	ENSP00000351905	274	575	593	1.21e-06	313	62	191	60	90
unique_5801	4	199	294	ENSP00000363702	204	416	531	7.29e-05	228	54	127	47	67
unique_5810	155	352	594	ENSP00000441875	46	199	300	0.003	200	49	103	48	33
unique_5814	64	455	704	ENSP00000393151	269	656	807	4.49e-60	400	135	245	20	56
unique_5838	73	335	336	ENSP00000317714	40	296	298	1.83e-23	265	68	187	10	78
unique_5853	1360	1578	1932	ENSP00000361027	431	646	1085	0.001	227	60	148	19	11
unique_5872	550	677	915	ENSP00000408734	156	272	337	2.67e-08	130	40	75	15	14
unique_5872	506	773	915	ENSP00000351905	317	567	593	3.72e-07	296	66	157	73	29
unique_5872	567	661	915	ENSP00000286301	761	848	973	4.07e-05	97	30	56	11	10
unique_5872	564	668	915	ENSP00000288135	772	870	977	3.10e-04	113	31	60	22	11
unique_5908	17	218	332	ENSP00000408734	65	261	337	6.80e-14	215	60	124	31	61
unique_5908	20	236	332	ENSP00000296474	1088	1304	1401	7.66e-14	231	57	146	28	65
unique_5908	20	236	332	ENSP00000341325	1039	1255	1352	7.82e-14	231	57	146	28	65
unique_5908	128	220	332	ENSP00000288135	772	870	977	4.71e-08	99	27	66	6	63
unique_5908	11	151	332	ENSP00000288135	586	726	977	7.19e-04	149	37	96	16	63
unique_5908	11	220	332	ENSP00000286301	579	856	973	7.51e-08	284	62	142	80	63
unique_5908	94	275	332	ENSP00000363702	270	478	531	1.51e-07	212	54	125	33	55
unique_5908	144	213	332	ENSP00000351905	400	482	593	9.76e-06	83	25	45	13	21
unique_5921	157	187	190	ENSP00000245862	17	53	126	0.001	37	19	12	6	16
unique_5927	377	526	572	ENSP00000363702	299	462	531	1.34e-05	174	44	96	34	26
unique_5927	396	440	572	ENSP00000286301	756	800	973	0.003	45	17	28	0	8
unique_5927	402	487	572	ENSP00000351905	379	480	593	0.003	103	22	63	18	15
unique_5927	366	492	572	ENSP00000408734	138	259	337	0.003	136	33	80	23	22
unique_5930	4910	4982	5223	ENSP00000344972	272	333	899	0.004	74	26	35	13	1
unique_5957	28	288	1361	ENSP00000287169	11	253	716	2.13e-41	263	87	154	22	19
unique_5996	55	163	169	ENSP00000475084	813	928	1549	1.56e-05	118	29	78	11	64
unique_5996	66	163	169	ENSP00000475084	775	884	1549	8.13e-04	110	24	74	12	64
unique_5996	21	57	169	ENSP00000325296	629	665	806	0.004	37	15	22	0	22
unique_6015	366	396	688	ENSP00000351905	400	430	593	0.002	31	15	16	0	5
unique_6015	361	403	688	ENSP00000288135	783	825	977	0.005	43	15	28	0	6
unique_6015	358	415	688	ENSP00000408734	175	232	337	0.005	58	18	40	0	8
unique_6015	366	450	688	ENSP00000363702	329	388	531	0.007	85	23	37	25	12
unique_6015	358	395	688	ENSP00000341325	1147	1184	1352	0.007	38	14	24	0	6
unique_6015	358	395	688	ENSP00000296474	1196	1233	1401	0.007	38	14	24	0	6
unique_6044	115	236	239	ENSP00000361027	448	561	1085	0.002	135	39	62	34	51
unique_6044	115	236	239	ENSP00000305557	39	152	676	0.002	135	39	62	34	51
unique_6047	192	341	387	ENSP00000363702	299	462	531	2.77e-06	178	43	93	42	39
unique_6047	211	302	387	ENSP00000286301	756	846	973	6.89e-04	92	25	66	1	24
unique_6047	216	311	387	ENSP00000288135	775	870	977	8.70e-04	97	27	68	2	25
unique_6047	181	255	387	ENSP00000408734	138	209	337	0.002	78	24	45	9	19
unique_6047	217	278	387	ENSP00000351905	379	457	593	0.008	79	19	43	17	16
unique_6056	84	172	782	ENSP00000351905	326	419	593	0.002	102	30	51	21	11
unique_6068	45	190	282	ENSP00000344972	212	331	899	0.008	149	36	81	32	52
unique_6146	504	579	2550	ENSP00000344972	229	298	899	0.001	76	30	40	6	3
unique_6148	1565	1631	1882	ENSP00000363868	927	992	2262	7.36e-04	67	21	45	1	4
unique_6148	1533	1633	1882	ENSP00000339744	103	189	678	0.006	104	27	57	20	5
unique_6148	1515	1634	1882	ENSP00000263094	1761	1889	2147	0.006	130	31	88	11	6
unique_6151	273	469	708	ENSP00000408734	46	261	337	1.76e-19	221	65	127	29	28
unique_6151	280	471	708	ENSP00000341325	1038	1239	1352	2.77e-14	205	59	130	16	27
unique_6151	280	471	708	ENSP00000296474	1087	1288	1401	2.82e-14	205	59	130	16	27
unique_6151	378	525	708	ENSP00000288135	775	922	977	1.57e-08	154	47	95	12	21
unique_6151	281	487	708	ENSP00000363702	209	440	531	4.86e-08	240	67	132	41	29
unique_6151	258	462	708	ENSP00000351905	251	480	593	2.12e-07	235	55	145	35	29
unique_6151	560	674	708	ENSP00000475084	739	884	1549	5.32e-05	149	40	72	37	16
unique_6151	378	473	708	ENSP00000286301	761	858	973	3.51e-04	101	30	63	8	14
unique_6152	529	590	665	ENSP00000509229	142	196	644	0.002	62	19	36	7	9
unique_6167	15	92	1122	ENSP00000400304	93	157	376	0.005	78	23	42	13	7
unique_6221	679	748	1381	ENSP00000369001	609	676	805	0.005	70	24	44	2	5
unique_6221	679	748	1381	ENSP00000486109	787	854	983	0.007	70	24	44	2	5
unique_6301	266	412	489	ENSP00000408734	119	260	337	5.31e-08	154	39	96	19	30
unique_6301	310	427	489	ENSP00000286301	756	871	973	3.33e-04	125	32	77	16	24
unique_6312	1601	1753	2885	ENSP00000341325	1142	1289	1352	0.001	160	36	105	19	5
unique_6312	1601	1753	2885	ENSP00000296474	1191	1338	1401	0.001	160	36	105	19	5
unique_6327	23	98	240	ENSP00000334952	62	141	1322	0.001	80	28	48	4	32
unique_6369	381	461	551	ENSP00000363702	328	417	531	2.44e-05	91	25	55	11	15
unique_6369	374	470	551	ENSP00000288135	780	873	977	2.11e-04	103	25	63	15	18
unique_6369	369	470	551	ENSP00000286301	761	859	973	2.59e-04	108	24	69	15	19
unique_6369	382	460	551	ENSP00000351905	400	482	593	0.009	85	22	55	8	14
unique_6371	150	429	468	ENSP00000475405	18	315	402	1.23e-07	316	74	188	54	60
unique_6382	120	232	355	ENSP00000287169	106	203	716	3.98e-17	113	39	59	15	32
unique_6403	66	193	768	ENSP00000441691	140	264	1153	2.30e-07	135	36	82	17	17
unique_6403	445	527	768	ENSP00000485989	319	407	1341	4.57e-05	93	33	46	14	20
unique_6403	403	554	768	ENSP00000485989	919	1065	1341	5.51e-05	167	48	84	35	20
unique_6403	481	553	768	ENSP00000485989	664	734	1341	9.32e-05	83	31	30	22	20
unique_6403	408	528	768	ENSP00000485989	657	774	1341	0.002	138	45	56	37	20
unique_6413	719	1003	1004	ENSP00000339744	82	326	678	1.16e-10	296	69	165	62	28
unique_6413	740	980	1004	ENSP00000263094	821	1020	2147	8.84e-07	250	63	128	59	24
unique_6413	725	976	1004	ENSP00000363868	899	1109	2262	8.18e-06	255	56	152	47	25
unique_6416	49	121	253	ENSP00000334952	90	163	1322	2.86e-05	76	31	40	5	29
unique_6427	2652	2711	4982	ENSP00000361680	164	223	811	0.006	61	24	35	2	1
unique_6427	2652	2711	4982	ENSP00000259324	164	223	811	0.006	61	24	35	2	1
unique_6432	944	1028	1133	ENSP00000317714	98	172	298	0.009	86	23	51	12	8
unique_6436	768	836	1570	ENSP00000321573	211	281	776	0.005	75	25	40	10	4
unique_6436	768	836	1570	ENSP00000321646	211	281	790	0.005	75	25	40	10	4
unique_6449	246	421	429	ENSP00000288135	773	928	977	1.10e-05	186	44	102	40	41
unique_6449	84	337	429	ENSP00000408734	27	261	337	1.65e-05	266	67	156	43	59
unique_6449	248	351	429	ENSP00000286301	761	865	973	0.004	113	30	66	17	24
unique_6471	546	604	1208	ENSP00000329380	126	179	653	0.005	59	21	33	5	5
unique_6543	329	391	553	ENSP00000342112	1284	1344	1350	0.006	63	20	41	2	11
unique_6548	329	470	567	ENSP00000408734	116	259	337	3.28e-06	155	40	91	24	25
unique_6548	374	534	567	ENSP00000286301	756	922	973	5.31e-06	180	43	105	32	28
unique_6548	388	468	567	ENSP00000363702	325	417	531	0.001	93	21	60	12	14
unique_6549	374	534	567	ENSP00000286301	756	922	973	6.93e-06	179	44	105	30	28
unique_6549	271	470	567	ENSP00000408734	86	259	337	9.16e-06	208	50	116	42	35
unique_6549	388	468	567	ENSP00000363702	325	417	531	0.002	94	22	58	14	14
unique_6549	376	474	567	ENSP00000288135	772	870	977	0.006	102	26	70	6	17
unique_6551	177	285	290	ENSP00000401853	47	126	474	0.002	109	32	48	29	38
unique_6556	478	536	560	ENSP00000236192	52	110	142	8.16e-04	59	16	43	0	11
unique_6581	501	609	696	ENSP00000288135	771	874	977	6.85e-04	114	29	70	15	16
unique_6591	355	393	915	ENSP00000344972	87	125	899	0.008	39	17	22	0	4
unique_6597	143	219	242	ENSP00000262455	35	116	407	6.66e-07	82	26	51	5	32
unique_6602	91	144	1291	ENSP00000475084	815	868	1549	0.002	54	18	36	0	4
unique_6603	432	537	2977	ENSP00000355285	23	136	190	0.008	114	28	78	8	4
unique_6623	347	411	948	ENSP00000349783	965	1035	1192	0.009	74	26	36	12	7
unique_6623	347	411	948	ENSP00000362774	965	1035	1192	0.009	74	26	36	12	7
unique_6654	1011	1063	1658	ENSP00000325296	478	529	806	0.002	53	19	33	1	3
unique_6665	387	562	570	ENSP00000288135	773	928	977	1.73e-05	186	44	102	40	31
unique_6665	226	475	570	ENSP00000408734	28	259	337	2.32e-05	261	63	158	40	44
unique_6665	384	492	570	ENSP00000286301	756	865	973	0.001	118	31	70	17	19
unique_6666	327	413	463	ENSP00000288135	773	863	977	6.53e-05	94	26	58	10	19
unique_6666	337	415	463	ENSP00000408734	178	259	337	1.26e-04	86	29	46	11	17
unique_6666	329	432	463	ENSP00000286301	761	865	973	3.54e-04	113	30	66	17	22
unique_6670	396	571	579	ENSP00000288135	773	928	977	2.04e-05	186	44	102	40	30
unique_6670	234	484	579	ENSP00000408734	27	259	337	3.87e-05	262	62	160	40	43
unique_6670	338	501	579	ENSP00000286301	704	865	973	5.53e-04	174	44	108	22	28
unique_6672	234	484	579	ENSP00000408734	27	259	337	6.46e-06	262	63	159	40	43
unique_6672	396	571	579	ENSP00000288135	773	928	977	1.83e-05	186	44	102	40	30
unique_6672	393	501	579	ENSP00000286301	756	865	973	0.001	118	31	70	17	19
unique_6681	581	756	1544	ENSP00000339744	87	262	678	2.11e-11	189	53	110	26	26
unique_6681	1250	1468	1544	ENSP00000339744	65	262	678	3.14e-07	232	57	128	47	26
unique_6681	600	829	1544	ENSP00000263094	824	1042	2147	1.74e-09	240	57	152	31	30
unique_6681	594	776	1544	ENSP00000263094	1796	1980	2147	7.13e-08	194	44	130	20	30
unique_6681	1266	1494	1544	ENSP00000263094	807	998	2147	5.90e-07	230	53	138	39	30
unique_6681	1280	1494	1544	ENSP00000263094	1806	1985	2147	1.37e-04	216	48	131	37	30
unique_6681	601	829	1544	ENSP00000363868	917	1135	2262	3.74e-09	233	59	156	18	32
unique_6681	594	776	1544	ENSP00000363868	1923	2099	2262	4.05e-08	185	44	131	10	32
unique_6681	1287	1508	1544	ENSP00000363868	919	1106	2262	1.15e-06	226	52	132	42	32
unique_6681	1248	1488	1544	ENSP00000363868	1894	2099	2262	0.001	241	51	155	35	32
unique_6705	67	244	299	ENSP00000246006	264	421	653	6.78e-06	178	51	107	20	60
unique_6795	442	604	773	ENSP00000329380	66	230	653	2.53e-06	172	52	104	16	21
unique_6795	437	616	773	ENSP00000361680	597	795	811	2.09e-05	205	61	113	31	23
unique_6795	437	616	773	ENSP00000259324	597	795	811	2.09e-05	205	61	113	31	23
unique_6843	17	218	691	ENSP00000408734	67	261	337	4.01e-17	210	66	121	23	29
unique_6843	18	215	691	ENSP00000341325	1039	1233	1352	2.29e-13	203	53	137	13	29
unique_6843	18	215	691	ENSP00000296474	1088	1282	1401	2.65e-13	203	53	137	13	29
unique_6843	9	249	691	ENSP00000363702	200	454	531	1.75e-11	264	71	161	32	35
unique_6843	117	263	691	ENSP00000288135	774	914	977	1.88e-10	149	45	94	10	21
unique_6843	118	233	691	ENSP00000286301	761	869	973	6.68e-09	117	36	72	9	17
unique_6843	18	215	691	ENSP00000351905	275	484	593	2.66e-07	227	56	125	46	29
unique_6859	922	1098	1212	ENSP00000246006	297	458	653	3.75e-13	183	62	94	27	15
unique_6859	942	1040	1212	ENSP00000308117	246	337	758	7.51e-08	105	35	51	19	8
unique_6859	961	994	1212	ENSP00000383276	429	465	1247	0.003	37	17	17	3	3
unique_6863	593	636	1518	ENSP00000460252	90	132	293	0.009	44	20	23	1	3
unique_6873	25	233	2879	ENSP00000341325	1080	1290	1352	8.35e-15	220	59	141	20	7
unique_6873	25	233	2879	ENSP00000296474	1129	1339	1401	9.41e-15	220	59	141	20	7
unique_6873	90	226	2879	ENSP00000288135	775	915	977	2.59e-14	141	47	90	4	5
unique_6873	7	175	2879	ENSP00000408734	91	256	337	7.28e-13	177	53	105	19	6
unique_6873	90	178	2879	ENSP00000286301	761	851	973	1.41e-12	91	33	56	2	3
unique_6873	91	175	2879	ENSP00000351905	379	482	593	7.00e-09	104	36	49	19	3
unique_6873	51	186	2879	ENSP00000363702	273	428	531	8.21e-07	161	43	88	30	5
unique_6882	117	218	448	ENSP00000349783	395	493	1192	4.28e-05	104	30	67	7	31
unique_6882	42	77	448	ENSP00000349783	408	444	1192	0.006	37	15	21	1	31
unique_6882	117	218	448	ENSP00000362774	395	493	1192	4.28e-05	104	30	67	7	31
unique_6882	42	77	448	ENSP00000362774	408	444	1192	0.006	37	15	21	1	31
unique_6994	233	309	399	ENSP00000400304	100	166	376	1.24e-04	77	25	42	10	19
unique_6994	233	309	399	ENSP00000509229	143	209	644	0.001	77	22	45	10	19
unique_7027	242	344	469	ENSP00000308117	250	346	758	0.003	109	32	59	18	22
unique_7027	301	389	469	ENSP00000246006	251	336	653	0.004	93	29	53	11	28
unique_7027	266	396	469	ENSP00000246006	300	424	653	0.010	139	38	79	22	28
unique_7032	28	533	545	ENSP00000503894	41	554	574	2.36e-08	555	120	345	90	93
unique_7032	28	533	545	ENSP00000373620	41	554	574	2.36e-08	555	120	345	90	93
unique_7032	28	533	545	ENSP00000412717	41	554	574	2.36e-08	555	120	345	90	93
unique_7050	35	157	203	ENSP00000363702	310	462	531	2.04e-06	156	37	83	36	61
unique_7050	27	71	203	ENSP00000286301	756	800	973	5.88e-04	45	17	28	0	22
unique_7050	35	123	203	ENSP00000408734	173	259	337	7.44e-04	95	24	57	14	44
unique_7050	33	118	203	ENSP00000351905	379	480	593	0.001	103	22	63	18	42
unique_7050	32	127	203	ENSP00000288135	775	870	977	0.006	107	28	57	22	47
unique_7073	13	215	2095	ENSP00000408734	67	272	337	1.76e-20	212	66	131	15	10
unique_7073	11	214	2095	ENSP00000341325	1036	1247	1352	5.28e-16	217	59	140	18	10
unique_7073	11	214	2095	ENSP00000296474	1085	1296	1401	5.52e-16	217	59	140	18	10
unique_7073	10	257	2095	ENSP00000351905	271	524	593	1.24e-12	276	73	153	50	12
unique_7073	10	200	2095	ENSP00000363702	205	417	531	1.32e-12	222	62	120	40	9
unique_7073	112	209	2095	ENSP00000288135	775	873	977	1.04e-09	103	35	59	9	5
unique_7073	94	208	2095	ENSP00000286301	742	858	973	8.18e-09	123	42	67	14	5
unique_7079	27	165	1299	ENSP00000308312	281	436	606	4.57e-04	156	41	98	17	11
unique_7080	388	485	587	ENSP00000341325	1142	1237	1352	0.008	98	23	73	2	17
unique_7080	388	485	587	ENSP00000296474	1191	1286	1401	0.009	98	23	73	2	17
unique_7089	246	360	858	ENSP00000363702	278	403	531	0.002	127	36	78	13	13
unique_7097	226	369	1258	ENSP00000408734	157	273	337	2.92e-08	147	43	71	33	11
unique_7097	232	353	1258	ENSP00000286301	750	849	973	3.69e-07	123	37	62	24	10
unique_7097	240	353	1258	ENSP00000288135	772	863	977	3.18e-06	115	32	59	24	9
unique_7097	197	382	1258	ENSP00000363702	280	448	531	0.004	206	56	93	57	15
unique_7144	27	66	348	ENSP00000349783	412	450	1192	0.001	40	15	24	1	11
unique_7144	27	66	348	ENSP00000362774	412	450	1192	0.001	40	15	24	1	11
unique_7182	1066	1156	4761	ENSP00000485989	313	403	1341	1.23e-04	101	40	41	20	5
unique_7182	583	637	4761	ENSP00000485989	349	408	1341	0.001	60	25	30	5	5
unique_7182	978	1128	4761	ENSP00000485989	911	1065	1341	0.003	168	53	85	30	5
unique_7187	98	222	666	ENSP00000361680	641	766	811	1.55e-07	129	46	76	7	19
unique_7187	126	220	666	ENSP00000361680	623	718	811	2.48e-06	99	39	53	7	19
unique_7187	98	222	666	ENSP00000259324	641	766	811	1.55e-07	129	46	76	7	19
unique_7187	126	220	666	ENSP00000259324	623	718	811	2.48e-06	99	39	53	7	19
unique_7192	31	375	378	ENSP00000451610	51	367	407	3.02e-21	358	93	211	54	91
unique_7192	51	378	378	ENSP00000403877	44	337	428	1.42e-09	330	74	218	38	87
unique_7225	257	406	1372	ENSP00000317714	79	223	298	0.002	158	36	101	21	11
unique_7239	565	801	881	ENSP00000257770	307	516	575	5.07e-16	248	72	127	49	39
unique_7239	94	198	881	ENSP00000257770	29	147	575	1.36e-09	121	39	64	18	39
unique_7245	4	364	365	ENSP00000361965	2	351	364	1.51e-18	381	93	237	51	99
unique_7248	322	414	462	ENSP00000363868	1019	1109	2262	1.56e-07	93	30	61	2	32
unique_7248	155	208	462	ENSP00000363868	919	972	2262	0.004	54	18	36	0	32
unique_7248	155	414	462	ENSP00000263094	827	1016	2147	8.30e-07	260	63	127	70	56
unique_7248	155	248	462	ENSP00000339744	115	206	678	0.004	97	33	56	8	20
unique_7252	307	614	618	ENSP00000475405	5	316	402	1.36e-09	343	81	196	66	50
unique_7253	2260	2327	2425	ENSP00000355285	45	112	190	3.46e-04	68	18	50	0	3
unique_7275	1810	1957	2161	ENSP00000408734	159	258	337	6.24e-11	148	50	50	48	11
unique_7275	1596	1679	2161	ENSP00000408734	67	150	337	2.98e-04	84	25	59	0	11
unique_7275	1584	1679	2161	ENSP00000286301	575	675	973	1.20e-08	101	35	61	5	15
unique_7275	1783	1985	2161	ENSP00000286301	723	879	973	6.98e-07	206	53	101	52	15
unique_7275	2115	2149	2161	ENSP00000286301	878	912	973	4.62e-04	35	15	20	0	15
unique_7275	1818	1984	2161	ENSP00000288135	772	892	977	4.08e-08	169	52	67	50	14
unique_7275	1584	1683	2161	ENSP00000288135	582	686	977	7.65e-05	105	33	67	5	14
unique_7275	2115	2149	2161	ENSP00000288135	892	926	977	6.59e-04	35	12	23	0	14
unique_7275	1802	1957	2161	ENSP00000351905	359	484	593	1.03e-07	169	49	64	56	7
unique_7275	1815	2005	2161	ENSP00000341325	1134	1282	1352	7.14e-07	195	56	89	50	11
unique_7275	2115	2156	2161	ENSP00000341325	1260	1301	1352	0.003	42	14	28	0	11
unique_7275	1815	2005	2161	ENSP00000296474	1183	1331	1401	7.88e-07	195	56	89	50	11
unique_7275	2115	2156	2161	ENSP00000296474	1309	1350	1401	0.003	42	14	28	0	11
unique_7275	1812	1956	2161	ENSP00000363702	298	417	531	2.47e-04	164	42	59	63	7
unique_7276	4	178	241	ENSP00000408734	82	259	337	2.24e-16	180	56	117	7	73
unique_7276	28	183	241	ENSP00000341325	1080	1240	1352	2.99e-12	165	42	110	13	65
unique_7276	28	183	241	ENSP00000296474	1129	1289	1401	3.00e-12	165	42	110	13	65
unique_7276	90	231	241	ENSP00000288135	775	921	977	4.74e-12	149	40	100	9	59
unique_7276	8	175	241	ENSP00000351905	299	482	593	1.27e-09	193	52	107	34	70
unique_7276	37	232	241	ENSP00000286301	704	908	973	2.45e-09	213	47	141	25	81
unique_7276	7	153	241	ENSP00000363702	226	388	531	2.26e-04	170	38	102	30	61
unique_7290	133	259	1297	ENSP00000408734	83	211	337	7.12e-09	133	41	82	10	10
unique_7290	129	260	1297	ENSP00000341325	1054	1184	1352	5.11e-08	135	36	92	7	10
unique_7290	129	260	1297	ENSP00000296474	1103	1233	1401	5.32e-08	135	36	92	7	10
unique_7290	215	345	1297	ENSP00000288135	772	901	977	2.42e-07	133	39	89	5	10
unique_7290	152	261	1297	ENSP00000351905	316	430	593	5.16e-05	119	34	72	13	8
unique_7290	149	263	1297	ENSP00000286301	697	805	973	1.19e-04	118	35	71	12	9
unique_7347	623	712	1657	ENSP00000457473	85	173	618	4.68e-05	91	31	57	3	5
unique_7353	265	615	664	ENSP00000217420	119	477	526	1.97e-10	383	90	237	56	53
unique_7358	1904	2016	2937	ENSP00000308117	541	665	758	0.004	128	33	77	18	4
unique_7370	302	493	795	ENSP00000408734	68	261	337	9.28e-14	198	59	129	10	24
unique_7370	301	489	795	ENSP00000363702	208	417	531	1.35e-09	219	64	116	39	24
unique_7370	301	495	795	ENSP00000341325	1038	1239	1352	1.64e-09	204	55	138	11	25
unique_7370	301	495	795	ENSP00000296474	1087	1288	1401	1.87e-09	204	55	138	11	25
unique_7370	299	488	795	ENSP00000351905	272	482	593	3.74e-08	216	56	129	31	24
unique_7370	403	539	795	ENSP00000288135	775	914	977	7.56e-06	142	31	104	7	17
unique_7370	402	509	795	ENSP00000286301	760	870	973	5.62e-05	114	28	77	9	14
unique_7382	551	645	4579	ENSP00000361680	635	732	811	1.25e-04	98	31	64	3	2
unique_7382	557	618	4579	ENSP00000361680	687	748	811	5.75e-04	62	21	41	0	2
unique_7382	553	617	4579	ENSP00000361680	706	770	811	0.003	65	24	41	0	2
unique_7382	551	645	4579	ENSP00000259324	635	732	811	1.25e-04	98	31	64	3	2
unique_7382	557	618	4579	ENSP00000259324	687	748	811	5.75e-04	62	21	41	0	2
unique_7382	553	617	4579	ENSP00000259324	706	770	811	0.003	65	24	41	0	2
unique_7382	550	617	4579	ENSP00000345985	144	213	790	0.008	70	26	42	2	1
unique_7385	1536	1813	2316	ENSP00000361027	447	685	1085	3.70e-04	287	75	155	57	12
unique_7408	273	337	1166	ENSP00000495909	202	266	2329	0.002	65	21	44	0	6
unique_7451	589	684	970	ENSP00000287169	106	198	716	5.01e-16	96	33	60	3	10
unique_7483	780	872	975	ENSP00000499921	150	232	313	0.002	94	28	54	12	10
unique_7483	780	872	975	ENSP00000500025	150	232	313	0.002	94	28	54	12	10
unique_7483	780	872	975	ENSP00000500620	150	232	313	0.002	94	28	54	12	10
unique_7513	482	848	880	ENSP00000494050	82	419	600	0.001	377	75	253	49	42
unique_7513	482	848	880	ENSP00000494346	82	419	600	0.001	377	75	253	49	42
unique_7513	482	848	880	ENSP00000494136	82	419	600	0.001	377	75	253	49	42
unique_7513	482	848	880	ENSP00000494191	82	419	600	0.001	377	75	253	49	42
unique_7551	1433	1553	1567	ENSP00000286301	752	853	973	0.002	126	33	64	29	8
unique_7551	1447	1550	1567	ENSP00000288135	780	864	977	0.002	109	34	46	29	7
unique_7551	1328	1562	1567	ENSP00000408734	66	268	337	0.003	242	63	133	46	15
unique_7572	110	337	814	ENSP00000357156	167	347	348	1.75e-08	230	61	118	51	29
unique_7572	144	345	814	ENSP00000357156	83	248	348	1.17e-05	204	50	114	40	29
unique_7572	149	246	814	ENSP00000352071	220	308	1157	1.30e-06	99	31	57	11	23
unique_7572	199	246	814	ENSP00000352071	717	761	1157	0.002	49	18	26	5	23
unique_7572	216	335	814	ENSP00000352071	940	1028	1157	0.008	122	32	55	35	23
unique_7572	149	246	814	ENSP00000315945	109	197	1454	5.42e-06	99	28	60	11	31
unique_7572	149	340	814	ENSP00000315945	216	366	1454	6.99e-06	199	46	98	55	31
unique_7572	144	337	814	ENSP00000315945	425	577	1454	7.11e-06	195	46	106	43	31
unique_7572	92	340	814	ENSP00000315945	485	687	1454	1.09e-05	252	59	141	52	31
unique_7572	150	246	814	ENSP00000315945	324	411	1454	3.57e-04	98	28	59	11	31
unique_7572	157	246	814	ENSP00000315945	969	1078	1454	7.79e-04	114	31	55	28	31
unique_7572	385	450	814	ENSP00000321646	207	275	790	5.69e-05	69	27	39	3	8
unique_7572	385	450	814	ENSP00000321573	207	275	776	6.02e-05	69	27	39	3	8
unique_7572	192	335	814	ENSP00000346990	385	492	496	0.001	145	40	67	38	18
unique_7573	32	650	667	ENSP00000506285	20	613	624	0.0	625	415	173	37	93
unique_7576	43	308	450	ENSP00000408734	25	272	337	2.20e-15	280	79	155	46	59
unique_7576	72	356	450	ENSP00000363702	199	485	531	2.56e-09	315	76	181	58	63
unique_7576	81	290	450	ENSP00000341325	1038	1232	1352	3.44e-08	217	49	139	29	47
unique_7576	81	290	450	ENSP00000296474	1087	1281	1401	4.40e-08	217	49	139	29	47
unique_7576	74	298	450	ENSP00000286301	580	858	973	1.22e-07	285	70	149	66	50
unique_7576	203	290	450	ENSP00000288135	775	863	977	7.30e-07	91	29	57	5	20
unique_7576	192	267	450	ENSP00000351905	367	455	593	3.97e-05	89	28	48	13	17
unique_7617	31	396	438	ENSP00000451610	67	399	407	1.58e-18	379	97	223	59	84
unique_7617	98	396	438	ENSP00000403877	94	353	428	4.12e-10	310	78	171	61	68
unique_7668	600	729	7449	ENSP00000344972	236	364	899	0.004	130	33	96	1	2
unique_7677	20	81	167	ENSP00000475084	826	886	1549	0.004	62	19	42	1	37
unique_7695	272	376	658	ENSP00000262455	30	138	407	1.93e-04	111	27	76	8	16
unique_7700	284	390	544	ENSP00000262455	28	135	407	1.68e-11	113	35	67	11	36
unique_7700	159	248	544	ENSP00000262455	40	135	407	1.88e-05	99	26	61	12	36
unique_7710	84	161	237	ENSP00000344972	232	336	899	3.50e-04	105	30	48	27	33
unique_7715	106	224	602	ENSP00000262455	31	153	407	1.45e-04	125	31	86	8	20
unique_7722	900	1157	1162	ENSP00000263094	818	1077	2147	3.56e-18	269	74	175	20	23
unique_7722	889	1114	1162	ENSP00000263094	1795	2015	2147	7.91e-07	232	51	164	17	23
unique_7722	903	1096	1162	ENSP00000363868	913	1112	2262	2.00e-16	210	54	130	26	19
unique_7722	901	1116	1162	ENSP00000363868	1923	2136	2262	5.48e-10	236	50	144	42	19
unique_7722	792	1112	1162	ENSP00000339744	5	316	678	1.24e-12	337	80	216	41	28
unique_7723	172	253	369	ENSP00000334952	82	168	1322	0.009	89	30	50	9	22
unique_7735	23	557	564	ENSP00000381736	18	549	554	0.0	535	383	149	3	95
unique_7756	135	176	1478	ENSP00000344972	50	91	899	0.004	42	14	28	0	3
unique_7759	531	738	774	ENSP00000363868	910	1114	2262	2.04e-16	212	50	151	11	27
unique_7759	537	716	774	ENSP00000363868	1929	2104	2262	1.00e-04	187	35	134	18	27
unique_7759	501	749	774	ENSP00000339744	88	322	678	2.09e-15	262	72	150	40	32
unique_7759	512	738	774	ENSP00000263094	800	1021	2147	7.64e-12	230	54	165	11	30
unique_7759	659	742	774	ENSP00000263094	1927	2012	2147	4.95e-04	86	19	65	2	30
unique_7808	446	510	1299	ENSP00000321573	211	275	776	0.003	67	22	41	4	5
unique_7808	446	510	1299	ENSP00000321646	211	275	790	0.004	67	22	41	4	5
unique_7911	90	186	192	ENSP00000475084	824	927	1549	2.14e-04	106	29	66	11	51
unique_7942	71	326	514	ENSP00000361965	10	282	364	5.48e-14	279	66	184	29	50
unique_7954	422	477	559	ENSP00000287169	102	157	716	1.37e-12	56	26	30	0	10
unique_7960	1271	1365	2849	ENSP00000344972	223	322	899	2.45e-04	101	32	62	7	3
unique_7960	1261	1357	2849	ENSP00000355285	18	113	190	0.006	97	24	72	1	3
unique_7982	519	612	1147	ENSP00000441561	368	479	635	3.52e-06	116	40	50	26	8
unique_7982	753	872	1147	ENSP00000463651	473	598	1753	1.10e-04	133	43	70	20	30
unique_7982	647	820	1147	ENSP00000463651	478	648	1753	3.59e-04	186	56	103	27	30
unique_7982	519	641	1147	ENSP00000463651	460	596	1753	5.42e-04	141	44	75	22	30
unique_7982	922	988	1147	ENSP00000296575	609	669	701	1.34e-04	67	25	36	6	7
unique_7982	903	950	1147	ENSP00000296575	620	668	701	1.66e-04	49	20	28	1	7
unique_7982	530	697	1147	ENSP00000283249	469	616	789	0.001	177	52	87	38	15
unique_7985	3193	3323	3449	ENSP00000344972	226	346	899	8.86e-06	133	37	82	14	4
unique_8043	673	842	927	ENSP00000288135	771	927	977	4.59e-09	180	59	88	33	18
unique_8043	674	774	927	ENSP00000286301	758	862	973	1.06e-06	108	33	65	10	11
unique_8043	673	763	927	ENSP00000341325	1138	1233	1352	3.37e-05	97	29	61	7	10
unique_8043	673	763	927	ENSP00000296474	1187	1282	1401	3.75e-05	97	29	61	7	10
unique_8043	691	764	927	ENSP00000408734	184	259	337	0.001	78	26	46	6	8
unique_8061	329	369	1151	ENSP00000349783	411	445	1192	0.007	41	18	17	6	4
unique_8061	329	369	1151	ENSP00000362774	411	445	1192	0.007	41	18	17	6	4
unique_8064	3	62	2412	ENSP00000475084	825	884	1549	5.30e-04	60	19	41	0	2
unique_8064	2267	2323	2412	ENSP00000408734	200	258	337	0.006	60	23	33	4	2
unique_8064	2256	2331	2412	ENSP00000286301	774	858	973	0.009	90	23	48	19	3
unique_8109	55	135	335	ENSP00000265969	3	79	586	1.77e-07	84	26	48	10	24
unique_8142	548	614	1046	ENSP00000287169	106	169	716	2.75e-17	67	32	32	3	6
unique_8161	276	332	647	ENSP00000345785	536	590	592	0.007	57	18	37	2	9
unique_8208	4696	4880	5071	ENSP00000408734	136	257	337	4.89e-06	186	51	70	65	4
unique_8208	4741	4784	5071	ENSP00000341325	1142	1184	1352	0.004	44	17	26	1	1
unique_8208	4741	4784	5071	ENSP00000296474	1191	1233	1401	0.004	44	17	26	1	1
unique_8316	135	237	877	ENSP00000262455	33	138	407	9.89e-13	106	34	69	3	12
unique_8339	160	228	261	ENSP00000236192	47	115	142	1.08e-10	69	22	47	0	26
unique_8380	717	1008	1317	ENSP00000341325	1037	1284	1352	3.97e-10	292	62	186	44	22
unique_8380	717	1008	1317	ENSP00000296474	1086	1333	1401	4.28e-10	292	62	186	44	22
unique_8380	717	1009	1317	ENSP00000363702	207	494	531	7.65e-10	320	81	180	59	22
unique_8380	721	898	1317	ENSP00000408734	70	236	337	4.54e-09	185	54	106	25	14
unique_8380	830	1043	1317	ENSP00000351905	379	584	593	1.78e-08	234	59	127	48	16
unique_8380	850	1015	1317	ENSP00000288135	789	923	977	0.001	168	39	94	35	13
unique_8380	714	786	1317	ENSP00000286301	582	656	973	0.004	75	23	50	2	6
unique_8384	109	256	277	ENSP00000287169	103	248	716	3.02e-15	155	46	93	16	53
unique_8393	2750	2835	3432	ENSP00000344972	291	384	899	0.010	94	24	62	8	3
unique_8407	268	655	662	ENSP00000308312	102	479	606	9.94e-34	398	103	265	30	59
unique_8467	132	191	429	ENSP00000287169	106	162	716	1.46e-14	60	29	28	3	14
unique_8491	129	333	360	ENSP00000287169	55	253	716	2.89e-19	223	59	122	42	57
unique_8495	787	870	1224	ENSP00000460252	64	151	293	0.004	88	21	63	4	7
unique_8510	83	330	370	ENSP00000287169	22	262	716	1.46e-41	254	92	143	19	67
unique_8574	138	848	1032	ENSP00000260197	100	753	2215	3.64e-70	740	211	414	115	69
