# Supplementary material for: Molecular Mimicry between Toxoplasma gondii B-Cell Epitopes and Neurodevelopmental Proteins: An Immunoinformatic Approach
Source: Biomolecules. 2024 Aug 1;14(8):933. doi: 10.3390/biom14080933 (PMC11352964; doi:10.3390/biom14080933)
Supplement: Supplementary file 1 [file biomolecules-14-00933-s001.zip › Supplemental S2/random/blast-all_methods-hs_surface_random_46-filtered.txt]

unique_87	62	1261	1266	ENSP00000444095	97	1209	1217	0.0	1210	463	640	107	99
unique_87	12	559	1266	ENSP00000444095	691	1210	1217	2.89e-100	551	196	321	34	99
unique_129	7	266	283	ENSP00000383977	779	1048	1082	5.68e-13	284	65	181	38	92
unique_459	12	343	469	ENSP00000262455	17	366	407	7.26e-30	354	92	236	26	94
unique_459	356	462	469	ENSP00000262455	37	146	407	1.12e-08	111	23	83	5	94
unique_1170	82	457	465	ENSP00000434228	395	776	2040	2.61e-27	394	98	266	30	81
unique_1350	34	499	567	ENSP00000320935	22	478	510	7.30e-40	475	126	322	27	82
unique_1532	12	76	78	ENSP00000317997	815	880	1552	8.84e-04	66	16	49	1	85
unique_1532	11	76	78	ENSP00000317997	851	924	1552	0.009	74	17	49	8	85
unique_2410	7	254	282	ENSP00000383977	785	1046	1082	1.12e-12	264	56	190	18	88
unique_2889	275	517	525	ENSP00000444095	967	1207	1217	5.96e-41	247	85	152	10	97
unique_2889	10	517	525	ENSP00000444095	107	562	1217	2.56e-40	530	145	289	96	97
unique_3546	76	416	416	ENSP00000343032	64	377	378	6.79e-62	354	123	178	53	82
unique_3841	18	163	168	ENSP00000317997	752	881	1552	8.49e-08	167	42	67	58	87
unique_4007	19	563	567	ENSP00000402478	33	552	574	9.78e-11	575	136	354	85	96
unique_4007	19	563	567	ENSP00000396460	33	552	574	9.78e-11	575	136	354	85	96
unique_4070	128	678	683	ENSP00000429969	49	578	972	5.90e-12	589	145	347	97	81
unique_4468	18	554	574	ENSP00000402478	21	555	574	0.0	537	296	239	2	94
unique_4468	18	554	574	ENSP00000396460	21	555	574	0.0	537	296	239	2	94
unique_4643	80	656	666	ENSP00000402478	13	555	574	1.94e-119	578	204	338	36	87
unique_4643	80	656	666	ENSP00000396460	13	555	574	1.94e-119	578	204	338	36	87
unique_5210	9	296	350	ENSP00000490273	240	529	533	4.32e-11	321	83	174	64	82
unique_5801	8	256	294	ENSP00000383977	786	1046	1082	2.24e-15	266	62	182	22	85
unique_5801	6	257	294	ENSP00000490273	237	494	533	1.55e-08	280	70	160	50	86
unique_6681	228	1544	1544	ENSP00000444095	35	1214	1217	0.0	1324	485	688	151	85
unique_6681	244	835	1544	ENSP00000444095	647	1216	1217	3.80e-104	607	226	329	52	85
unique_7032	28	533	545	ENSP00000402478	41	554	574	2.33e-08	555	120	345	90	93
unique_7032	28	533	545	ENSP00000396460	41	554	574	2.33e-08	555	120	345	90	93
unique_7192	31	375	378	ENSP00000451126	51	367	407	2.99e-21	358	93	211	54	91
unique_7192	31	375	378	ENSP00000333203	51	367	407	2.99e-21	358	93	211	54	91
unique_7192	48	378	378	ENSP00000371493	105	401	492	5.87e-12	333	77	218	38	88
unique_7276	20	231	241	ENSP00000383977	819	1046	1082	8.63e-12	236	57	147	32	88
unique_7617	31	396	438	ENSP00000451126	67	399	407	1.57e-18	379	97	223	59	84
unique_7617	31	396	438	ENSP00000333203	67	399	407	1.57e-18	379	97	223	59	84
unique_7617	28	396	438	ENSP00000371493	105	417	492	4.43e-12	382	91	209	82	84
unique_7735	23	557	564	ENSP00000381736	18	549	554	0.0	535	383	149	3	95
unique_7846	108	595	600	ENSP00000320935	26	508	510	1.29e-33	510	130	331	49	81
