# Supplementary material for: Molecular Mimicry between Toxoplasma gondii B-Cell Epitopes and Neurodevelopmental Proteins: An Immunoinformatic Approach
Source: Biomolecules. 2024 Aug 1;14(8):933. doi: 10.3390/biom14080933 (PMC11352964; doi:10.3390/biom14080933)
Supplement: Supplementary file 1 [file biomolecules-14-00933-s001.zip › Supplemental S2/random/blast-all_methods-hs_surface_random_46-protein_ids.txt]

ENSP00000262455
ENSP00000317997
ENSP00000320935
ENSP00000333203
ENSP00000343032
ENSP00000371493
ENSP00000381736
ENSP00000383977
ENSP00000396460
ENSP00000402478
ENSP00000429969
ENSP00000434228
ENSP00000444095
ENSP00000451126
ENSP00000490273
