# Supplementary material for: Molecular Mimicry between Toxoplasma gondii B-Cell Epitopes and Neurodevelopmental Proteins: An Immunoinformatic Approach
Source: Biomolecules. 2024 Aug 1;14(8):933. doi: 10.3390/biom14080933 (PMC11352964; doi:10.3390/biom14080933)
Supplement: Supplementary file 1 [file biomolecules-14-00933-s001.zip › Supplemental S2/random/blast-all_methods-hs_surface_random_46.txt]

unique_2	1470	1592	2375	ENSP00000403737	3	106	448	0.005	123	35	69	19	5
unique_2	1470	1592	2375	ENSP00000355747	3	106	449	0.005	123	35	69	19	5
unique_9	43	197	541	ENSP00000402478	47	197	574	2.09e-07	159	42	105	12	29
unique_9	43	197	541	ENSP00000396460	47	197	574	2.09e-07	159	42	105	12	29
unique_35	276	922	1044	ENSP00000354995	6	613	679	3.61e-43	675	175	405	95	62
unique_35	276	922	1044	ENSP00000381467	6	601	667	1.33e-42	671	171	401	99	62
unique_35	371	922	1044	ENSP00000339744	104	612	678	1.77e-42	568	148	345	75	53
unique_35	371	922	1044	ENSP00000291524	90	598	664	2.08e-42	568	148	345	75	53
unique_35	379	608	1044	ENSP00000442024	353	552	785	1.11e-09	236	70	124	42	22
unique_35	378	538	1044	ENSP00000444095	345	497	1217	2.56e-07	166	42	106	18	21
unique_35	378	592	1044	ENSP00000444095	988	1191	1217	5.73e-06	222	58	139	25	21
unique_62	168	221	279	ENSP00000442656	369	426	547	5.97e-04	58	21	33	4	19
unique_62	168	221	279	ENSP00000490273	355	412	533	6.48e-04	58	19	35	4	19
unique_75	758	1294	1941	ENSP00000442024	328	772	785	9.91e-65	544	172	266	106	55
unique_75	469	693	1941	ENSP00000442024	102	319	785	2.32e-28	226	66	151	9	55
unique_75	290	417	1941	ENSP00000442024	12	128	785	4.01e-07	132	34	79	19	55
unique_75	1632	1728	1941	ENSP00000442024	353	435	785	2.08e-06	97	30	53	14	55
unique_75	1822	1908	1941	ENSP00000442024	453	540	785	6.64e-04	88	23	64	1	55
unique_75	782	1056	1941	ENSP00000444095	345	623	1217	5.10e-17	290	78	186	26	27
unique_75	1611	1737	1941	ENSP00000444095	324	452	1217	1.20e-14	130	44	82	4	27
unique_75	1821	1929	1941	ENSP00000444095	1104	1212	1217	1.69e-14	109	39	70	0	27
unique_75	782	1004	1941	ENSP00000444095	988	1210	1217	2.56e-14	231	63	152	16	27
unique_75	1818	1927	1941	ENSP00000444095	456	565	1217	1.44e-13	110	38	72	0	27
unique_75	1611	1753	1941	ENSP00000444095	967	1110	1217	2.46e-12	149	44	94	11	27
unique_75	1626	1701	1941	ENSP00000381467	87	168	667	3.88e-05	85	29	44	12	15
unique_75	781	992	1941	ENSP00000381467	99	304	667	0.001	224	53	141	30	15
unique_75	1626	1701	1941	ENSP00000354995	87	168	679	4.07e-05	85	29	44	12	15
unique_75	781	992	1941	ENSP00000354995	99	304	679	0.001	224	53	141	30	15
unique_75	1626	1701	1941	ENSP00000339744	98	179	678	5.20e-05	85	29	44	12	15
unique_75	781	992	1941	ENSP00000339744	110	315	678	8.28e-04	224	53	141	30	15
unique_75	1626	1701	1941	ENSP00000291524	84	165	664	5.21e-05	85	29	44	12	15
unique_75	781	992	1941	ENSP00000291524	96	301	664	8.45e-04	224	53	141	30	15
unique_85	77	512	821	ENSP00000434228	389	840	2040	5.02e-33	457	126	305	26	53
unique_87	62	1261	1266	ENSP00000444095	97	1209	1217	0.0	1210	463	640	107	99
unique_87	12	559	1266	ENSP00000444095	691	1210	1217	2.89e-100	551	196	321	34	99
unique_87	1013	1249	1266	ENSP00000442024	351	547	785	1.74e-19	238	67	129	42	42
unique_87	275	572	1266	ENSP00000442024	294	565	785	3.53e-19	305	80	185	40	42
unique_87	311	486	1266	ENSP00000381467	76	251	667	3.05e-14	188	55	109	24	36
unique_87	943	1217	1266	ENSP00000381467	21	277	667	7.42e-13	290	72	170	48	36
unique_87	311	486	1266	ENSP00000354995	76	251	679	3.09e-14	188	55	109	24	36
unique_87	943	1217	1266	ENSP00000354995	21	277	679	7.97e-13	290	72	170	48	36
unique_87	311	486	1266	ENSP00000339744	87	262	678	3.42e-14	188	55	109	24	36
unique_87	943	1217	1266	ENSP00000339744	32	288	678	8.98e-13	290	72	170	48	36
unique_87	311	486	1266	ENSP00000291524	73	248	664	3.43e-14	188	55	109	24	36
unique_87	943	1217	1266	ENSP00000291524	18	274	664	8.93e-13	290	72	170	48	36
unique_117	57	222	424	ENSP00000383977	787	944	1082	2.53e-07	188	45	91	52	39
unique_117	158	221	424	ENSP00000442656	328	398	547	4.12e-04	72	23	40	9	15
unique_117	195	225	424	ENSP00000490273	358	388	533	0.005	31	14	17	0	7
unique_124	97	393	504	ENSP00000381736	134	428	554	4.65e-23	303	79	210	14	59
unique_129	7	266	283	ENSP00000383977	779	1048	1082	5.68e-13	284	65	181	38	92
unique_129	132	259	283	ENSP00000490273	355	513	533	5.36e-06	160	41	86	33	45
unique_129	132	238	283	ENSP00000442656	369	501	547	4.71e-05	133	36	71	26	38
unique_221	284	673	852	ENSP00000262455	31	381	407	1.11e-06	403	87	251	65	46
unique_231	189	257	822	ENSP00000360158	3951	4013	4075	0.008	69	23	40	6	8
unique_264	38	141	144	ENSP00000317997	810	920	1552	1.67e-12	112	34	69	9	74
unique_264	67	144	144	ENSP00000317997	806	879	1552	2.27e-07	78	24	50	4	74
unique_271	153	758	765	ENSP00000354995	93	670	679	3.37e-80	632	199	353	80	79
unique_271	153	758	765	ENSP00000339744	104	669	678	7.95e-77	615	189	368	58	79
unique_271	153	758	765	ENSP00000291524	90	655	664	9.27e-77	614	186	372	56	79
unique_271	153	758	765	ENSP00000381467	93	658	667	9.46e-77	615	188	369	58	79
unique_271	159	360	765	ENSP00000444095	344	546	1217	7.21e-15	213	66	126	21	29
unique_271	160	378	765	ENSP00000444095	988	1207	1217	1.15e-12	234	66	139	29	29
unique_271	161	366	765	ENSP00000442024	353	540	785	2.82e-08	209	53	132	24	27
unique_284	339	725	793	ENSP00000442011	197	600	656	4.99e-88	411	160	220	31	49
unique_286	3005	3162	3281	ENSP00000353408	362	515	578	6.51e-05	161	40	111	10	7
unique_286	3004	3248	3281	ENSP00000353408	300	570	578	4.30e-04	275	56	185	34	7
unique_294	1267	1484	2367	ENSP00000458322	11	219	571	0.010	229	60	138	31	9
unique_342	288	375	507	ENSP00000434228	389	481	2040	0.001	95	33	53	9	17
unique_349	501	611	693	ENSP00000442656	347	464	547	1.05e-05	118	28	83	7	16
unique_349	441	603	693	ENSP00000490273	263	440	533	3.37e-05	181	39	121	21	24
unique_350	225	339	3185	ENSP00000369205	251	351	994	2.66e-04	116	32	68	16	4
unique_442	264	422	583	ENSP00000268171	148	301	795	1.04e-05	178	44	91	43	27
unique_458	29	265	513	ENSP00000383977	776	1000	1082	1.08e-07	254	55	153	46	46
unique_458	114	254	513	ENSP00000442656	321	454	547	2.87e-06	155	38	82	35	27
unique_458	38	254	513	ENSP00000490273	238	440	533	1.82e-05	239	54	127	58	42
unique_459	12	343	469	ENSP00000262455	17	366	407	7.26e-30	354	92	236	26	94
unique_459	356	462	469	ENSP00000262455	37	146	407	1.12e-08	111	23	83	5	94
unique_506	222	644	758	ENSP00000429969	71	436	972	7.87e-07	443	110	236	97	56
unique_506	199	320	758	ENSP00000379442	30	148	641	6.86e-04	127	37	77	13	16
unique_506	199	320	758	ENSP00000460548	30	148	641	6.86e-04	127	37	77	13	16
unique_511	83	194	565	ENSP00000432638	20	139	851	0.008	121	35	76	10	20
unique_511	83	194	565	ENSP00000359426	20	139	851	0.008	121	35	76	10	20
unique_527	179	275	1293	ENSP00000329380	94	194	653	0.008	102	34	62	6	8
unique_545	92	182	4007	ENSP00000423517	735	820	821	5.40e-04	95	30	52	13	2
unique_567	112	260	407	ENSP00000383977	885	1024	1082	1.47e-04	157	41	91	25	37
unique_567	25	201	407	ENSP00000490273	230	409	533	3.38e-04	194	45	118	31	43
unique_592	96	126	272	ENSP00000509229	142	172	644	0.002	31	13	18	0	11
unique_592	96	126	272	ENSP00000261488	142	172	644	0.002	31	13	18	0	11
unique_598	471	893	2159	ENSP00000429969	35	434	972	7.56e-43	442	150	231	61	62
unique_598	908	1341	2159	ENSP00000429969	45	441	972	3.11e-38	453	148	230	75	62
unique_598	254	639	2159	ENSP00000429969	35	434	972	1.00e-32	421	142	223	56	62
unique_598	1118	1535	2159	ENSP00000429969	30	482	972	1.77e-32	478	151	242	85	62
unique_598	1045	1418	2159	ENSP00000429969	44	434	972	3.22e-27	420	129	216	75	62
unique_598	606	1003	2159	ENSP00000429969	45	445	972	4.09e-25	445	131	223	91	62
unique_598	204	555	2159	ENSP00000429969	71	434	972	2.79e-23	395	114	207	74	62
unique_598	198	423	2159	ENSP00000429969	209	433	972	3.36e-13	238	64	149	25	62
unique_598	735	912	2159	ENSP00000379442	25	223	641	8.02e-23	203	77	97	29	45
unique_598	1411	1506	2159	ENSP00000379442	50	148	641	6.52e-21	99	49	47	3	45
unique_598	492	595	2159	ENSP00000379442	35	141	641	9.87e-19	107	53	51	3	45
unique_598	401	520	2159	ENSP00000379442	34	148	641	1.85e-18	122	54	59	9	45
unique_598	301	427	2159	ENSP00000379442	20	145	641	1.82e-15	133	54	66	13	45
unique_598	228	338	2159	ENSP00000379442	35	142	641	6.92e-14	114	44	61	9	45
unique_598	358	473	2159	ENSP00000379442	35	145	641	7.80e-14	120	46	61	13	45
unique_598	188	296	2159	ENSP00000379442	32	141	641	9.52e-13	115	47	57	11	45
unique_598	962	1079	2159	ENSP00000379442	27	142	641	5.43e-12	120	46	68	6	45
unique_598	1229	1481	2159	ENSP00000379442	35	338	641	2.07e-10	313	82	162	69	45
unique_598	735	912	2159	ENSP00000460548	25	223	641	8.02e-23	203	77	97	29	45
unique_598	1411	1506	2159	ENSP00000460548	50	148	641	6.52e-21	99	49	47	3	45
unique_598	492	595	2159	ENSP00000460548	35	141	641	9.87e-19	107	53	51	3	45
unique_598	401	520	2159	ENSP00000460548	34	148	641	1.85e-18	122	54	59	9	45
unique_598	301	427	2159	ENSP00000460548	20	145	641	1.82e-15	133	54	66	13	45
unique_598	228	338	2159	ENSP00000460548	35	142	641	6.92e-14	114	44	61	9	45
unique_598	358	473	2159	ENSP00000460548	35	145	641	7.80e-14	120	46	61	13	45
unique_598	188	296	2159	ENSP00000460548	32	141	641	9.52e-13	115	47	57	11	45
unique_598	962	1079	2159	ENSP00000460548	27	142	641	5.43e-12	120	46	68	6	45
unique_598	1229	1481	2159	ENSP00000460548	35	338	641	2.07e-10	313	82	162	69	45
unique_598	1413	1506	2159	ENSP00000260356	575	689	1171	6.08e-12	116	47	46	23	26
unique_598	532	684	2159	ENSP00000260356	555	687	1171	6.15e-06	163	51	72	40	26
unique_598	1240	1333	2159	ENSP00000260356	568	682	1171	2.02e-05	115	36	58	21	26
unique_598	869	1025	2159	ENSP00000260356	556	724	1171	4.17e-04	178	53	95	30	26
unique_598	981	1078	2159	ENSP00000260356	568	682	1171	0.003	118	36	59	23	26
unique_598	760	817	2159	ENSP00000411023	130	185	294	0.001	60	24	30	6	5
unique_598	1258	1300	2159	ENSP00000411023	143	184	294	0.003	45	19	21	5	5
unique_598	760	817	2159	ENSP00000407236	130	185	294	0.001	60	24	30	6	5
unique_598	1258	1300	2159	ENSP00000407236	143	184	294	0.003	45	19	21	5	5
unique_598	760	817	2159	ENSP00000415577	130	185	294	0.001	60	24	30	6	5
unique_598	1258	1300	2159	ENSP00000415577	143	184	294	0.003	45	19	21	5	5
unique_598	760	817	2159	ENSP00000397426	130	185	294	0.001	60	24	30	6	5
unique_598	1258	1300	2159	ENSP00000397426	143	184	294	0.003	45	19	21	5	5
unique_598	509	553	2159	ENSP00000383276	813	856	1247	0.002	45	20	24	1	4
unique_598	554	594	2159	ENSP00000383276	817	856	1247	0.007	41	19	21	1	4
unique_626	305	375	1602	ENSP00000355285	45	119	190	0.005	75	20	51	4	4
unique_634	25	104	156	ENSP00000260356	813	888	1171	0.002	80	21	55	4	51
unique_654	42	154	324	ENSP00000262304	45	137	4304	3.97e-04	116	34	56	26	35
unique_654	44	205	324	ENSP00000329380	29	191	653	0.003	172	49	104	19	50
unique_657	704	964	983	ENSP00000383977	775	1049	1082	9.49e-18	290	70	176	44	27
unique_657	710	971	983	ENSP00000442656	207	542	547	4.63e-11	348	79	171	98	27
unique_657	712	964	983	ENSP00000490273	236	521	533	4.78e-11	301	77	161	63	26
unique_664	7	122	547	ENSP00000402478	29	148	574	2.02e-08	120	31	85	4	21
unique_664	7	122	547	ENSP00000396460	29	148	574	2.02e-08	120	31	85	4	21
unique_665	159	297	366	ENSP00000383977	883	1011	1082	2.76e-08	142	46	80	16	38
unique_665	182	274	366	ENSP00000490273	339	440	533	1.16e-06	107	34	54	19	25
unique_665	182	272	366	ENSP00000442656	353	452	547	1.82e-06	107	34	50	23	25
unique_694	365	502	546	ENSP00000264162	106	248	1928	0.003	146	38	97	11	25
unique_716	59	135	266	ENSP00000423517	729	819	821	9.73e-07	91	32	45	14	38
unique_716	76	158	266	ENSP00000423517	712	788	821	2.52e-04	83	22	55	6	38
unique_764	13	112	237	ENSP00000369001	571	657	805	0.002	102	28	57	17	42
unique_820	78	150	359	ENSP00000385766	314	391	663	6.83e-04	78	30	43	5	20
unique_880	353	549	612	ENSP00000444095	329	546	1217	3.65e-08	229	58	128	43	61
unique_880	111	289	612	ENSP00000444095	354	528	1217	8.15e-07	189	48	117	24	61
unique_880	111	289	612	ENSP00000444095	997	1173	1217	7.06e-06	198	49	109	40	61
unique_880	360	548	612	ENSP00000444095	978	1183	1217	1.14e-04	219	53	123	43	61
unique_880	359	532	612	ENSP00000442024	343	518	785	4.16e-08	182	52	116	14	61
unique_880	111	310	612	ENSP00000442024	361	543	785	2.22e-04	210	54	119	37	61
unique_880	113	284	612	ENSP00000339744	122	285	678	1.55e-06	180	46	110	24	51
unique_880	378	517	612	ENSP00000339744	116	271	678	2.52e-05	166	36	94	36	51
unique_880	113	284	612	ENSP00000291524	108	271	664	1.65e-06	180	46	110	24	51
unique_880	378	517	612	ENSP00000291524	102	257	664	2.49e-05	166	36	94	36	51
unique_880	113	284	612	ENSP00000354995	111	274	679	1.84e-06	180	46	110	24	51
unique_880	378	517	612	ENSP00000354995	105	260	679	2.30e-05	166	36	94	36	51
unique_880	113	284	612	ENSP00000381467	111	274	667	1.88e-06	180	46	110	24	51
unique_880	378	517	612	ENSP00000381467	105	260	667	2.56e-05	166	36	94	36	51
unique_886	969	1096	1387	ENSP00000383977	786	928	1082	5.41e-09	146	44	81	21	9
unique_887	1553	1645	2071	ENSP00000458322	117	202	571	0.006	95	27	57	11	4
unique_897	221	533	2590	ENSP00000434228	402	637	2040	3.31e-13	318	75	156	87	16
unique_897	798	911	2590	ENSP00000434228	807	918	2040	0.003	116	32	78	6	16
unique_902	26	77	78	ENSP00000343032	84	134	378	0.002	52	14	37	1	67
unique_907	655	804	807	ENSP00000434228	1788	1926	2040	0.002	158	38	93	27	19
unique_917	218	454	615	ENSP00000381736	182	416	554	4.98e-16	253	70	149	34	39
unique_928	99	246	621	ENSP00000262455	41	191	407	4.09e-09	154	41	104	9	46
unique_928	485	620	621	ENSP00000262455	31	169	407	1.63e-05	144	30	101	13	46
unique_932	1316	1445	3014	ENSP00000423517	708	813	821	2.20e-04	130	35	71	24	4
unique_932	1299	1473	3014	ENSP00000458322	69	229	571	0.002	176	36	124	16	6
unique_937	2999	3255	3401	ENSP00000434228	1387	1633	2040	0.002	264	68	172	24	8
unique_937	3081	3197	3401	ENSP00000360170	92	198	461	0.002	121	36	67	18	3
unique_1002	414	592	877	ENSP00000369205	202	388	994	0.007	206	57	103	46	20
unique_1037	166	323	883	ENSP00000260356	438	573	1171	0.002	164	45	85	34	18
unique_1068	766	936	1063	ENSP00000268171	137	301	795	1.09e-05	188	43	105	40	16
unique_1114	119	196	272	ENSP00000369205	238	342	994	6.28e-04	105	30	48	27	29
unique_1154	1325	1491	2126	ENSP00000434228	1475	1637	2040	3.64e-06	175	52	103	20	8
unique_1170	82	457	465	ENSP00000434228	395	776	2040	2.61e-27	394	98	266	30	81
unique_1189	235	452	517	ENSP00000339744	109	312	678	6.00e-13	222	67	133	22	42
unique_1189	235	452	517	ENSP00000381467	98	301	667	7.72e-13	222	67	133	22	42
unique_1189	235	452	517	ENSP00000354995	98	301	679	8.43e-13	222	67	133	22	42
unique_1189	235	452	517	ENSP00000291524	95	298	664	8.62e-13	222	67	133	22	42
unique_1189	236	501	517	ENSP00000444095	344	599	1217	8.02e-12	279	76	167	36	51
unique_1189	237	446	517	ENSP00000444095	988	1187	1217	4.36e-10	219	59	132	28	51
unique_1189	238	451	517	ENSP00000442024	353	541	785	0.001	219	53	131	35	41
unique_1191	18	191	3025	ENSP00000458322	34	225	571	0.003	195	45	126	24	8
unique_1191	125	248	3025	ENSP00000458322	47	166	571	0.004	124	29	91	4	8
unique_1208	142	435	559	ENSP00000381736	128	417	554	1.73e-18	305	80	199	26	53
unique_1217	566	679	745	ENSP00000442656	328	457	547	0.008	137	38	69	30	15
unique_1350	34	499	567	ENSP00000320935	22	478	510	7.30e-40	475	126	322	27	82
unique_1350	34	362	567	ENSP00000500577	22	341	416	6.33e-24	338	88	223	27	58
unique_1359	61	102	439	ENSP00000216241	636	675	763	8.69e-04	42	19	21	2	10
unique_1369	368	467	3420	ENSP00000353408	363	462	578	4.06e-04	100	27	73	0	3
unique_1369	1552	1738	3420	ENSP00000321427	799	988	989	0.002	203	49	125	29	5
unique_1385	1187	1263	1605	ENSP00000327599	89	162	294	0.008	77	25	49	3	5
unique_1433	338	501	534	ENSP00000383977	899	1050	1082	1.07e-04	173	45	98	30	31
unique_1433	330	426	534	ENSP00000442656	351	454	547	0.003	109	32	60	17	18
unique_1498	143	289	313	ENSP00000369205	202	330	994	8.34e-04	148	41	87	20	47
unique_1532	12	76	78	ENSP00000317997	815	880	1552	8.84e-04	66	16	49	1	85
unique_1532	11	76	78	ENSP00000317997	851	924	1552	0.009	74	17	49	8	85
unique_1535	1978	2101	2167	ENSP00000353408	377	514	578	0.002	139	37	86	16	7
unique_1535	2023	2129	2167	ENSP00000353408	349	455	578	0.003	107	25	82	0	7
unique_1536	748	902	7265	ENSP00000353408	358	513	578	5.97e-05	168	42	101	25	2
unique_1577	139	195	224	ENSP00000054666	11	67	101	2.60e-04	57	17	40	0	25
unique_1583	715	902	2586	ENSP00000458322	45	225	571	2.73e-05	192	46	131	15	10
unique_1583	708	895	2586	ENSP00000458322	42	222	571	2.18e-04	193	45	131	17	10
unique_1583	710	946	2586	ENSP00000458322	22	231	571	6.05e-04	237	53	157	27	10
unique_1583	786	961	2586	ENSP00000458322	40	208	571	0.006	176	40	129	7	10
unique_1584	440	601	808	ENSP00000403685	205	376	458	1.30e-05	176	47	111	18	20
unique_1617	173	602	716	ENSP00000429969	71	443	972	4.26e-06	454	105	244	105	60
unique_1617	255	601	716	ENSP00000429969	68	401	972	3.87e-05	380	87	214	79	60
unique_1617	150	272	716	ENSP00000379442	30	149	641	4.95e-04	128	37	78	13	17
unique_1617	150	272	716	ENSP00000460548	30	149	641	4.95e-04	128	37	78	13	17
unique_1617	232	300	716	ENSP00000260356	549	617	1171	6.43e-04	72	24	42	6	19
unique_1617	167	291	716	ENSP00000260356	566	713	1171	0.003	150	48	75	27	19
unique_1631	317	471	565	ENSP00000429969	302	444	972	2.46e-05	159	52	87	20	30
unique_1631	303	415	565	ENSP00000429969	56	162	972	0.004	127	37	56	34	30
unique_1631	303	411	565	ENSP00000379442	35	141	641	0.007	126	38	52	36	19
unique_1631	303	411	565	ENSP00000460548	35	141	641	0.007	126	38	52	36	19
unique_1662	65	310	762	ENSP00000383977	782	1045	1082	9.31e-14	268	63	179	26	32
unique_1662	70	255	762	ENSP00000490273	240	440	533	2.49e-09	212	54	121	37	24
unique_1662	133	243	762	ENSP00000442656	315	426	547	2.08e-05	119	34	70	15	15
unique_1667	513	574	1250	ENSP00000343032	1	57	378	0.006	64	20	35	9	5
unique_1681	521	622	774	ENSP00000492198	165	269	836	4.74e-04	113	30	64	19	13
unique_1710	118	714	793	ENSP00000354995	50	611	679	1.69e-48	624	166	369	89	75
unique_1710	118	401	793	ENSP00000381467	50	330	667	3.19e-48	292	106	167	19	36
unique_1710	118	401	793	ENSP00000291524	47	327	664	4.06e-48	292	106	167	19	36
unique_1710	118	401	793	ENSP00000339744	61	341	678	4.44e-48	292	106	167	19	36
unique_1710	164	380	793	ENSP00000444095	988	1205	1217	1.85e-10	229	62	144	23	29
unique_1710	149	365	793	ENSP00000444095	332	547	1217	2.46e-08	233	63	137	33	29
unique_1710	156	374	793	ENSP00000442024	330	544	785	2.13e-09	240	60	134	46	28
unique_1715	898	1077	2121	ENSP00000353408	359	536	578	7.13e-05	188	47	123	18	9
unique_1715	915	1080	2121	ENSP00000353408	352	513	578	6.24e-04	167	39	122	6	9
unique_1722	506	644	2483	ENSP00000434228	410	540	2040	8.28e-04	139	34	97	8	11
unique_1722	1389	1517	2483	ENSP00000434228	1095	1219	2040	0.002	129	36	89	4	11
unique_1727	161	314	674	ENSP00000429969	33	172	972	4.97e-19	154	59	81	14	34
unique_1727	158	312	674	ENSP00000429969	306	445	972	2.12e-17	155	53	87	15	34
unique_1727	158	364	674	ENSP00000429969	71	327	972	6.17e-17	272	80	112	80	34
unique_1727	154	358	674	ENSP00000429969	194	407	972	2.23e-12	233	67	119	47	34
unique_1727	284	382	674	ENSP00000429969	61	158	972	3.64e-07	107	37	53	17	34
unique_1727	158	251	674	ENSP00000379442	50	137	641	9.13e-15	95	40	47	8	33
unique_1727	239	377	674	ENSP00000379442	40	161	641	1.03e-10	139	52	70	17	33
unique_1727	158	251	674	ENSP00000460548	50	137	641	9.13e-15	95	40	47	8	33
unique_1727	239	377	674	ENSP00000460548	40	161	641	1.03e-10	139	52	70	17	33
unique_1727	290	342	674	ENSP00000260356	568	618	1171	2.85e-04	54	24	26	4	17
unique_1727	195	254	674	ENSP00000260356	562	613	1171	0.002	62	24	26	12	17
unique_1727	215	252	674	ENSP00000383276	429	465	1247	0.002	38	17	20	1	9
unique_1727	221	273	674	ENSP00000383276	192	239	1247	0.007	54	22	25	7	9
unique_1727	158	221	674	ENSP00000411023	130	185	294	0.003	64	20	36	8	9
unique_1727	158	221	674	ENSP00000415577	130	185	294	0.003	64	20	36	8	9
unique_1727	158	221	674	ENSP00000397426	130	185	294	0.003	64	20	36	8	9
unique_1727	158	221	674	ENSP00000407236	130	185	294	0.003	64	20	36	8	9
unique_1731	1931	2010	3593	ENSP00000442024	399	478	785	7.07e-19	80	40	40	0	18
unique_1731	3214	3323	3593	ENSP00000442024	351	448	785	1.44e-10	111	39	58	14	18
unique_1731	1762	1807	3593	ENSP00000442024	353	398	785	1.53e-07	46	25	21	0	18
unique_1731	1170	1367	3593	ENSP00000442024	118	315	785	4.49e-07	200	47	149	4	18
unique_1731	2698	2793	3593	ENSP00000442024	689	779	785	1.19e-05	96	24	67	5	18
unique_1731	3446	3565	3593	ENSP00000442024	421	540	785	0.010	121	28	91	2	18
unique_1731	3197	3332	3593	ENSP00000444095	969	1109	1217	9.61e-12	142	41	94	7	10
unique_1731	3197	3326	3593	ENSP00000444095	326	458	1217	1.15e-08	133	38	92	3	10
unique_1731	3446	3578	3593	ENSP00000444095	427	559	1217	4.44e-08	135	39	92	4	10
unique_1731	3483	3586	3593	ENSP00000444095	1111	1213	1217	2.45e-07	105	36	66	3	10
unique_1731	1932	2006	3593	ENSP00000444095	406	481	1217	1.99e-05	76	27	48	1	10
unique_1731	1931	2006	3593	ENSP00000444095	1048	1126	1217	4.50e-05	79	25	51	3	10
unique_1731	1759	1794	3593	ENSP00000354995	98	133	679	0.004	36	17	19	0	1
unique_1731	1759	1794	3593	ENSP00000339744	109	144	678	0.004	36	17	19	0	1
unique_1731	1759	1794	3593	ENSP00000381467	98	133	667	0.004	36	17	19	0	1
unique_1731	1759	1794	3593	ENSP00000291524	95	130	664	0.004	36	17	19	0	1
unique_1755	89	152	172	ENSP00000299665	104	157	216	3.67e-06	64	24	30	10	37
unique_1756	488	587	1716	ENSP00000443909	175	273	467	0.006	104	30	65	9	6
unique_1765	724	792	3914	ENSP00000423517	731	808	821	7.62e-05	78	27	42	9	2
unique_1765	721	785	3914	ENSP00000423517	746	819	821	2.84e-04	74	25	40	9	2
unique_1765	732	792	3914	ENSP00000423517	723	790	821	5.36e-04	68	24	37	7	2
unique_1776	221	351	797	ENSP00000377492	214	336	726	0.009	137	40	77	20	16
unique_1787	505	646	2451	ENSP00000434228	470	602	2040	1.35e-19	143	49	83	11	11
unique_1787	1253	1391	2451	ENSP00000434228	1011	1182	2040	0.003	174	41	96	37	11
unique_1790	748	805	1847	ENSP00000353408	355	416	578	0.009	62	18	40	4	3
unique_1807	201	360	3282	ENSP00000369205	191	338	994	4.48e-06	164	47	97	20	5
unique_1807	102	322	3282	ENSP00000458322	11	221	571	4.55e-04	226	55	151	20	7
unique_1848	31	245	342	ENSP00000383977	779	1011	1082	2.58e-22	234	68	146	20	63
unique_1848	39	223	342	ENSP00000490273	240	440	533	4.44e-10	213	55	118	40	54
unique_1848	154	223	342	ENSP00000442656	372	454	547	1.41e-05	83	29	41	13	20
unique_1850	1165	1392	1884	ENSP00000442024	315	529	785	6.73e-13	235	76	132	27	12
unique_1850	1207	1408	1884	ENSP00000444095	988	1195	1217	2.82e-11	221	57	132	32	12
unique_1850	1188	1386	1884	ENSP00000444095	323	529	1217	4.13e-10	217	60	129	28	12
unique_1850	1192	1356	1884	ENSP00000339744	88	258	678	1.82e-05	183	48	105	30	9
unique_1850	1192	1356	1884	ENSP00000354995	77	247	679	2.37e-05	183	48	105	30	9
unique_1850	1192	1356	1884	ENSP00000291524	74	244	664	2.43e-05	183	48	105	30	9
unique_1850	1192	1356	1884	ENSP00000381467	77	247	667	2.61e-05	183	48	105	30	9
unique_1866	1417	1454	1618	ENSP00000363079	24	65	249	0.008	42	18	20	4	2
unique_1916	61	841	2057	ENSP00000434228	403	1209	2040	7.04e-30	894	207	487	200	38
unique_1926	1388	1652	1671	ENSP00000383977	807	1049	1082	2.20e-19	286	85	137	64	16
unique_1926	1389	1593	1671	ENSP00000490273	257	445	533	6.28e-13	230	64	100	66	12
unique_1926	1436	1591	1671	ENSP00000442656	321	457	547	5.51e-10	170	48	75	47	9
unique_1938	2698	2753	5381	ENSP00000423517	742	802	821	0.001	61	22	34	5	1
unique_1938	2698	2764	5381	ENSP00000423517	733	805	821	0.002	73	25	42	6	1
unique_1941	1809	1923	3132	ENSP00000429969	669	776	972	4.81e-06	120	37	66	17	7
unique_1941	1489	1603	3132	ENSP00000429969	670	781	972	0.007	124	34	69	21	7
unique_1941	1698	1771	3132	ENSP00000368538	54	136	278	7.88e-04	87	30	40	17	2
unique_1941	576	643	3132	ENSP00000220809	214	292	563	0.002	79	21	47	11	2
unique_1941	580	632	3132	ENSP00000220809	130	192	563	0.006	63	19	34	10	2
unique_1941	2937	3066	3132	ENSP00000353408	382	514	578	0.003	136	35	92	9	4
unique_1944	991	1190	1371	ENSP00000490273	234	443	533	8.09e-08	225	61	124	40	15
unique_1944	1040	1188	1371	ENSP00000383977	829	989	1082	2.58e-05	175	45	90	40	11
unique_1944	1066	1190	1371	ENSP00000442656	318	457	547	6.14e-05	147	39	79	29	9
unique_1954	66	171	643	ENSP00000385766	471	573	663	3.32e-04	107	38	64	5	21
unique_1954	66	197	643	ENSP00000385766	320	456	663	3.75e-04	142	46	81	15	21
unique_1954	41	127	643	ENSP00000329380	93	179	653	0.003	91	32	51	8	14
unique_1961	211	1037	1037	ENSP00000405088	82	754	755	1.75e-86	837	228	435	174	80
unique_1961	589	1037	1037	ENSP00000418791	344	750	751	5.15e-57	458	142	256	60	56
unique_1961	215	346	1037	ENSP00000418791	59	157	751	1.21e-08	132	37	62	33	56
unique_1961	589	1037	1037	ENSP00000419653	344	750	751	5.15e-57	458	142	256	60	56
unique_1961	215	346	1037	ENSP00000419653	59	157	751	1.21e-08	132	37	62	33	56
unique_1964	88	293	2189	ENSP00000458322	21	206	571	0.001	206	42	144	20	9
unique_1966	547	649	1718	ENSP00000458322	103	210	571	3.00e-04	108	25	78	5	6
unique_1985	394	659	793	ENSP00000383977	787	1049	1082	7.77e-07	293	63	173	57	34
unique_1985	392	700	793	ENSP00000490273	238	500	533	2.38e-05	326	71	175	80	39
unique_2044	311	398	7897	ENSP00000423517	702	805	821	1.24e-04	104	31	57	16	1
unique_2044	261	478	7897	ENSP00000369205	202	389	994	0.001	226	55	125	46	3
unique_2087	14	190	301	ENSP00000429969	283	447	972	6.71e-15	180	56	106	18	69
unique_2087	13	140	301	ENSP00000429969	45	165	972	2.13e-14	129	49	71	9	69
unique_2087	48	220	301	ENSP00000429969	36	199	972	4.94e-11	175	54	108	13	69
unique_2087	13	133	301	ENSP00000429969	323	433	972	5.75e-10	123	45	64	14	69
unique_2087	68	210	301	ENSP00000379442	35	175	641	4.30e-13	147	50	87	10	66
unique_2087	14	170	301	ENSP00000379442	19	170	641	9.49e-11	165	54	90	21	66
unique_2087	12	127	301	ENSP00000379442	64	170	641	6.90e-09	119	42	62	15	66
unique_2087	68	210	301	ENSP00000460548	35	175	641	4.30e-13	147	50	87	10	66
unique_2087	14	170	301	ENSP00000460548	19	170	641	9.49e-11	165	54	90	21	66
unique_2087	12	127	301	ENSP00000460548	64	170	641	6.90e-09	119	42	62	15	66
unique_2087	68	133	301	ENSP00000275358	1302	1352	1591	0.001	66	27	24	15	22
unique_2087	80	129	301	ENSP00000383276	412	464	1247	0.006	53	19	31	3	17
unique_2091	528	735	2202	ENSP00000339157	74	295	444	2.19e-12	226	57	147	22	9
unique_2140	1198	1285	2079	ENSP00000355285	31	117	190	0.002	88	24	63	1	4
unique_2204	2997	3195	3615	ENSP00000353408	349	575	578	3.47e-04	230	52	144	34	6
unique_2231	364	401	445	ENSP00000509229	141	177	644	0.005	38	16	21	1	9
unique_2231	364	401	445	ENSP00000261488	141	177	644	0.005	38	16	21	1	9
unique_2232	2136	2253	3156	ENSP00000369205	225	347	994	7.69e-04	128	37	76	15	4
unique_2236	3114	3268	3801	ENSP00000353408	370	522	578	0.003	158	39	111	8	4
unique_2244	172	248	8641	ENSP00000423517	738	816	821	0.001	80	31	45	4	1
unique_2311	311	410	1291	ENSP00000383977	840	941	1082	1.75e-04	107	30	65	12	8
unique_2311	386	450	1291	ENSP00000490273	358	413	533	0.001	65	18	38	9	5
unique_2325	286	609	642	ENSP00000403685	81	385	458	9.55e-07	355	81	193	81	50
unique_2341	502	651	1744	ENSP00000383977	776	942	1082	4.80e-06	170	47	100	23	9
unique_2341	1213	1260	1744	ENSP00000490273	400	459	533	0.002	61	25	22	14	3
unique_2374	181	394	3194	ENSP00000383977	775	1007	1082	7.69e-11	245	66	136	43	7
unique_2374	194	376	3194	ENSP00000490273	240	440	533	9.48e-09	217	57	110	50	6
unique_2374	259	372	3194	ENSP00000442656	321	444	547	0.004	132	37	69	26	4
unique_2380	1	82	270	ENSP00000423517	719	804	821	1.21e-04	86	26	56	4	30
unique_2405	58	264	478	ENSP00000383977	829	1046	1082	2.09e-09	225	51	149	25	43
unique_2405	82	208	478	ENSP00000490273	304	441	533	7.72e-07	146	37	82	27	27
unique_2405	82	208	478	ENSP00000442656	318	455	547	0.005	143	35	87	21	27
unique_2407	2	195	296	ENSP00000383977	782	990	1082	5.40e-13	215	58	130	27	66
unique_2407	1	209	296	ENSP00000490273	232	455	533	1.44e-10	236	68	129	39	71
unique_2407	120	237	296	ENSP00000442656	372	504	547	4.37e-05	143	38	70	35	40
unique_2410	7	254	282	ENSP00000383977	785	1046	1082	1.12e-12	264	56	190	18	88
unique_2410	9	197	282	ENSP00000490273	240	441	533	3.52e-11	212	51	128	33	67
unique_2410	124	197	282	ENSP00000442656	372	455	547	4.53e-06	84	26	48	10	26
unique_2411	130	469	1820	ENSP00000434228	407	673	2040	1.51e-23	348	97	162	89	35
unique_2411	656	943	1820	ENSP00000434228	806	1137	2040	1.33e-10	340	83	197	60	35
unique_2428	411	555	1982	ENSP00000353408	349	479	578	8.52e-04	145	36	95	14	7
unique_2440	310	473	1076	ENSP00000429969	283	435	972	1.47e-33	164	73	80	11	47
unique_2440	289	473	1076	ENSP00000429969	70	245	972	4.73e-25	191	62	108	21	47
unique_2440	756	1004	1076	ENSP00000429969	45	250	972	2.27e-23	255	85	115	55	47
unique_2440	753	1047	1076	ENSP00000429969	83	347	972	3.87e-22	325	95	140	90	47
unique_2440	778	961	1076	ENSP00000429969	297	442	972	9.25e-21	186	66	78	42	47
unique_2440	754	923	1076	ENSP00000429969	321	445	972	2.66e-16	170	52	73	45	47
unique_2440	289	392	1076	ENSP00000429969	305	445	972	2.99e-14	145	44	56	45	47
unique_2440	265	474	1076	ENSP00000429969	84	356	972	6.33e-14	285	69	129	87	47
unique_2440	754	1047	1076	ENSP00000429969	126	427	972	1.14e-13	342	84	170	88	47
unique_2440	863	962	1076	ENSP00000379442	50	149	641	1.74e-11	107	45	48	14	47
unique_2440	265	380	1076	ENSP00000379442	35	141	641	1.03e-10	124	45	54	25	47
unique_2440	787	911	1076	ENSP00000379442	50	142	641	2.67e-10	127	40	51	36	47
unique_2440	333	422	1076	ENSP00000379442	50	142	641	4.61e-10	96	37	50	9	47
unique_2440	374	472	1076	ENSP00000379442	50	142	641	6.31e-09	102	39	51	12	47
unique_2440	754	808	1076	ENSP00000379442	63	112	641	3.35e-05	55	25	25	5	47
unique_2440	903	1048	1076	ENSP00000379442	49	136	641	4.79e-04	146	39	49	58	47
unique_2440	863	962	1076	ENSP00000460548	50	149	641	1.74e-11	107	45	48	14	47
unique_2440	265	380	1076	ENSP00000460548	35	141	641	1.03e-10	124	45	54	25	47
unique_2440	787	911	1076	ENSP00000460548	50	142	641	2.67e-10	127	40	51	36	47
unique_2440	333	422	1076	ENSP00000460548	50	142	641	4.61e-10	96	37	50	9	47
unique_2440	374	472	1076	ENSP00000460548	50	142	641	6.31e-09	102	39	51	12	47
unique_2440	754	808	1076	ENSP00000460548	63	112	641	3.35e-05	55	25	25	5	47
unique_2440	903	1048	1076	ENSP00000460548	49	136	641	4.79e-04	146	39	49	58	47
unique_2440	333	391	1076	ENSP00000411023	130	185	294	2.17e-08	60	26	29	5	15
unique_2440	904	961	1076	ENSP00000411023	130	183	294	5.46e-05	58	22	32	4	15
unique_2440	374	433	1076	ENSP00000411023	130	185	294	2.54e-04	61	22	33	6	15
unique_2440	333	391	1076	ENSP00000415577	130	185	294	2.17e-08	60	26	29	5	15
unique_2440	904	961	1076	ENSP00000415577	130	183	294	5.46e-05	58	22	32	4	15
unique_2440	374	433	1076	ENSP00000415577	130	185	294	2.54e-04	61	22	33	6	15
unique_2440	333	391	1076	ENSP00000397426	130	185	294	2.17e-08	60	26	29	5	15
unique_2440	904	961	1076	ENSP00000397426	130	183	294	5.46e-05	58	22	32	4	15
unique_2440	374	433	1076	ENSP00000397426	130	185	294	2.54e-04	61	22	33	6	15
unique_2440	333	391	1076	ENSP00000407236	130	185	294	2.21e-08	60	26	29	5	15
unique_2440	904	961	1076	ENSP00000407236	130	183	294	5.56e-05	58	22	32	4	15
unique_2440	374	433	1076	ENSP00000407236	130	185	294	2.52e-04	61	22	33	6	15
unique_2440	876	907	1076	ENSP00000383276	432	465	1247	7.42e-05	34	18	14	2	3
unique_2440	880	999	1076	ENSP00000260356	548	684	1171	8.06e-04	142	40	75	27	11
unique_2440	853	921	1076	ENSP00000263686	173	245	831	0.009	76	23	43	10	6
unique_2448	138	199	267	ENSP00000509229	142	196	644	0.001	62	20	35	7	23
unique_2448	138	199	267	ENSP00000261488	142	196	644	0.001	62	20	35	7	23
unique_2475	475	538	1489	ENSP00000356102	84	143	888	0.002	64	24	36	4	4
unique_2477	226	266	377	ENSP00000442656	92	132	547	0.010	41	13	28	0	11
unique_2490	273	367	2965	ENSP00000423517	728	814	821	1.62e-04	95	27	60	8	3
unique_2514	764	886	2519	ENSP00000423517	725	820	821	1.82e-04	126	38	55	33	5
unique_2514	21	131	2519	ENSP00000458322	79	213	571	0.009	136	35	75	26	4
unique_2541	8	243	1405	ENSP00000383977	786	1039	1082	1.29e-13	264	71	155	38	17
unique_2541	1	194	1405	ENSP00000490273	232	440	533	2.10e-11	222	61	120	41	14
unique_2541	72	194	1405	ENSP00000442656	315	454	547	1.51e-06	143	38	82	23	9
unique_2559	54	114	4123	ENSP00000356102	579	645	888	5.56e-04	67	21	40	6	1
unique_2563	1074	1147	1151	ENSP00000344998	124	205	342	0.009	85	30	41	14	6
unique_2569	301	412	544	ENSP00000354785	371	484	942	3.71e-04	116	33	77	6	21
unique_2569	301	412	544	ENSP00000435379	317	430	880	3.97e-04	116	33	77	6	21
unique_2569	301	412	544	ENSP00000437156	270	383	833	4.00e-04	116	33	77	6	21
unique_2569	301	412	544	ENSP00000434900	48	161	646	4.66e-04	116	33	77	6	21
unique_2570	147	203	221	ENSP00000317997	824	880	1552	5.82e-04	57	18	39	0	26
unique_2573	67	523	1170	ENSP00000434228	359	840	2040	5.21e-30	498	120	321	57	39
unique_2585	977	1100	1113	ENSP00000444095	438	559	1217	8.94e-29	125	62	59	4	48
unique_2585	974	1103	1113	ENSP00000444095	1080	1207	1217	3.61e-27	130	61	67	2	48
unique_2585	567	872	1113	ENSP00000444095	182	427	1217	4.90e-23	307	86	159	62	48
unique_2585	790	872	1113	ENSP00000444095	988	1070	1217	5.21e-20	83	43	40	0	48
unique_2585	468	655	1113	ENSP00000444095	724	930	1217	1.04e-05	210	52	133	25	48
unique_2585	907	1094	1113	ENSP00000442024	370	547	785	1.02e-08	198	53	115	30	24
unique_2585	791	872	1113	ENSP00000442024	353	421	785	3.36e-04	82	24	45	13	24
unique_2585	999	1088	1113	ENSP00000339744	220	311	678	2.90e-08	92	33	57	2	14
unique_2585	783	843	1113	ENSP00000339744	104	167	678	1.11e-05	64	24	37	3	14
unique_2585	999	1088	1113	ENSP00000291524	206	297	664	3.00e-08	92	33	57	2	14
unique_2585	783	843	1113	ENSP00000291524	90	153	664	1.13e-05	64	24	37	3	14
unique_2585	999	1088	1113	ENSP00000354995	209	300	679	3.75e-08	92	33	57	2	14
unique_2585	783	843	1113	ENSP00000354995	93	156	679	1.15e-05	64	24	37	3	14
unique_2585	999	1088	1113	ENSP00000381467	209	300	667	3.76e-08	92	33	57	2	14
unique_2585	783	843	1113	ENSP00000381467	93	156	667	1.06e-05	64	24	37	3	14
unique_2602	110	193	1497	ENSP00000383977	785	871	1082	1.27e-04	87	29	55	3	6
unique_2629	89	138	282	ENSP00000334952	128	182	1322	0.003	56	23	26	7	18
unique_2657	370	802	1559	ENSP00000457473	56	508	618	3.60e-82	460	156	270	34	28
unique_2657	370	805	1559	ENSP00000496064	44	493	600	5.66e-80	460	150	276	34	28
unique_2657	1337	1407	1559	ENSP00000275358	1327	1390	1591	0.001	74	24	37	13	5
unique_2688	1148	1699	2662	ENSP00000434228	1248	1835	2040	1.24e-04	630	167	343	120	22
unique_2688	1184	1721	2662	ENSP00000434228	1407	1930	2040	0.007	571	130	361	80	22
unique_2688	1071	1202	2662	ENSP00000360170	88	221	461	2.34e-04	134	30	102	2	5
unique_2718	205	332	1742	ENSP00000383977	794	944	1082	3.48e-08	151	36	92	23	7
unique_2726	66	254	2020	ENSP00000383977	783	990	1082	1.79e-13	213	60	124	29	9
unique_2726	70	252	2020	ENSP00000490273	240	440	533	4.61e-12	203	56	125	22	9
unique_2726	61	252	2020	ENSP00000442656	204	454	547	1.51e-08	256	64	123	69	10
unique_2771	236	460	558	ENSP00000490273	225	440	533	2.70e-04	244	61	136	47	40
unique_2771	390	460	558	ENSP00000442656	372	454	547	0.002	83	23	48	12	13
unique_2772	335	405	503	ENSP00000442656	372	454	547	6.68e-04	86	25	43	18	14
unique_2772	295	405	503	ENSP00000490273	317	440	533	8.59e-04	128	33	74	21	22
unique_2809	92	153	323	ENSP00000383977	883	944	1082	2.32e-04	65	22	37	6	19
unique_2810	678	977	2568	ENSP00000377492	318	609	726	6.95e-07	308	73	211	24	18
unique_2810	549	1020	2568	ENSP00000377492	64	508	726	5.79e-06	485	95	337	53	18
unique_2810	863	1026	2568	ENSP00000353408	348	511	578	1.03e-06	171	49	108	14	15
unique_2810	665	972	2568	ENSP00000353408	295	573	578	1.68e-05	318	72	197	49	15
unique_2810	648	838	2568	ENSP00000353408	349	536	578	0.002	206	52	121	33	15
unique_2810	2368	2522	2568	ENSP00000458322	21	171	571	0.007	162	45	99	18	6
unique_2828	749	932	934	ENSP00000383977	900	1054	1082	5.61e-17	187	55	97	35	25
unique_2828	581	628	934	ENSP00000383977	825	873	1082	6.50e-04	49	19	29	1	25
unique_2828	733	932	934	ENSP00000490273	317	526	533	3.71e-08	226	58	126	42	32
unique_2828	530	626	934	ENSP00000490273	233	321	533	3.24e-04	101	26	59	16	32
unique_2828	749	927	934	ENSP00000442656	347	535	547	4.06e-07	205	55	108	42	30
unique_2828	508	612	934	ENSP00000442656	189	276	547	0.008	106	30	57	19	30
unique_2848	296	469	1542	ENSP00000383977	825	994	1082	4.52e-09	196	54	94	48	11
unique_2848	332	465	1542	ENSP00000490273	305	440	533	7.84e-06	152	45	73	34	9
unique_2848	378	463	1542	ENSP00000442656	372	452	547	0.001	95	31	41	23	6
unique_2870	1459	1569	1598	ENSP00000369205	226	339	994	0.006	114	27	84	3	7
unique_2876	667	1085	1230	ENSP00000378364	94	527	591	7.45e-90	450	195	208	47	34
unique_2889	275	517	525	ENSP00000444095	967	1207	1217	5.96e-41	247	85	152	10	97
unique_2889	10	517	525	ENSP00000444095	107	562	1217	2.56e-40	530	145	289	96	97
unique_2889	295	507	525	ENSP00000442024	351	547	785	8.34e-19	214	63	133	18	41
unique_2889	296	500	525	ENSP00000291524	97	296	664	1.06e-08	212	56	137	19	39
unique_2889	296	500	525	ENSP00000381467	100	299	667	1.12e-08	212	56	137	19	39
unique_2889	296	500	525	ENSP00000354995	100	299	679	1.16e-08	212	56	137	19	39
unique_2889	296	500	525	ENSP00000339744	111	310	678	1.49e-08	212	56	137	19	39
unique_2896	77	152	852	ENSP00000355285	40	119	190	8.98e-05	80	20	56	4	9
unique_2923	2343	2472	2492	ENSP00000423517	700	815	821	1.99e-04	131	39	76	16	5
unique_2940	172	710	1145	ENSP00000356102	51	553	888	1.21e-48	543	142	357	44	47
unique_2942	160	404	975	ENSP00000339744	99	339	678	2.36e-48	252	104	130	18	42
unique_2942	763	925	975	ENSP00000339744	455	618	678	3.88e-16	164	47	116	1	42
unique_2942	160	404	975	ENSP00000381467	88	328	667	2.58e-48	252	104	130	18	42
unique_2942	763	925	975	ENSP00000381467	444	607	667	7.28e-16	164	47	116	1	42
unique_2942	160	404	975	ENSP00000291524	85	325	664	3.14e-48	252	104	130	18	42
unique_2942	763	925	975	ENSP00000291524	441	604	664	5.60e-16	164	47	116	1	42
unique_2942	160	404	975	ENSP00000354995	88	328	679	3.29e-48	252	104	130	18	42
unique_2942	763	925	975	ENSP00000354995	456	619	679	6.44e-16	164	47	116	1	42
unique_2942	149	375	975	ENSP00000442024	338	540	785	1.46e-12	231	62	137	32	23
unique_2942	166	369	975	ENSP00000444095	345	546	1217	3.51e-09	218	57	131	30	28
unique_2942	121	390	975	ENSP00000444095	940	1203	1217	6.12e-08	295	81	158	56	28
unique_2978	750	981	1007	ENSP00000383977	786	1046	1082	2.00e-07	274	65	154	55	23
unique_3005	164	288	1872	ENSP00000329380	95	220	653	7.82e-05	131	43	77	11	7
unique_3005	161	274	1872	ENSP00000329380	70	157	653	0.003	116	36	50	30	7
unique_3005	129	269	1872	ENSP00000216241	160	312	763	4.88e-04	174	47	73	54	8
unique_3005	183	282	1872	ENSP00000385766	492	586	663	0.005	101	35	59	7	5
unique_3046	87	164	240	ENSP00000369205	238	342	994	4.95e-04	105	30	48	27	33
unique_3051	249	449	553	ENSP00000442656	205	425	547	1.33e-04	232	53	137	42	36
unique_3055	1488	1616	1753	ENSP00000392331	260	390	494	1.38e-04	131	33	96	2	7
unique_3080	1437	1622	2779	ENSP00000458322	23	199	571	0.002	188	46	129	13	7
unique_3080	1444	1553	2779	ENSP00000458322	116	222	571	0.003	110	28	79	3	7
unique_3080	1483	1564	2779	ENSP00000458322	131	216	571	0.010	86	22	60	4	7
unique_3099	2208	2314	4919	ENSP00000429969	669	776	972	4.58e-07	118	41	56	21	9
unique_3099	1580	1700	4919	ENSP00000429969	648	760	972	1.64e-05	135	40	59	36	9
unique_3099	3035	3143	4919	ENSP00000429969	673	776	972	2.90e-04	111	32	70	9	9
unique_3099	1467	1552	4919	ENSP00000429969	672	760	972	0.002	92	26	57	9	9
unique_3099	4623	4892	4919	ENSP00000353408	299	577	578	1.50e-05	297	62	190	45	5
unique_3099	4402	4697	4919	ENSP00000377492	67	398	726	0.001	338	69	221	48	6
unique_3100	678	872	993	ENSP00000383977	776	989	1082	1.72e-13	214	51	144	19	20
unique_3100	681	871	993	ENSP00000490273	232	440	533	2.83e-10	213	60	127	26	19
unique_3100	756	850	993	ENSP00000442656	319	427	547	1.21e-05	110	31	63	16	10
unique_3100	516	641	993	ENSP00000321427	508	629	989	2.91e-05	126	29	93	4	19
unique_3100	193	254	993	ENSP00000321427	555	616	989	3.87e-04	62	20	42	0	19
unique_3129	84	298	566	ENSP00000383977	786	1019	1082	2.35e-12	242	68	139	35	38
unique_3129	71	273	566	ENSP00000490273	226	440	533	7.51e-08	228	52	138	38	36
unique_3129	51	271	566	ENSP00000442656	178	452	547	4.98e-04	288	67	141	80	39
unique_3154	718	897	1157	ENSP00000383977	855	1046	1082	8.15e-08	199	52	121	26	16
unique_3160	81	327	536	ENSP00000383977	787	1046	1082	2.52e-15	267	73	167	27	46
unique_3160	71	265	536	ENSP00000490273	230	438	533	2.43e-12	224	61	119	44	36
unique_3160	149	265	536	ENSP00000442656	320	452	547	6.27e-07	138	39	73	26	22
unique_3160	432	492	536	ENSP00000317997	820	880	1552	0.008	61	17	44	0	11
unique_3209	2280	2388	2576	ENSP00000423517	724	820	821	2.45e-05	109	30	67	12	8
unique_3209	2310	2400	2576	ENSP00000423517	729	820	821	4.47e-05	95	33	55	7	8
unique_3209	1089	1165	2576	ENSP00000423517	724	806	821	1.60e-04	85	29	46	10	8
unique_3209	1090	1161	2576	ENSP00000423517	747	820	821	7.99e-04	76	26	44	6	8
unique_3209	2306	2419	2576	ENSP00000423517	698	820	821	0.003	125	35	77	13	8
unique_3209	1126	1180	2576	ENSP00000369205	262	332	994	0.002	71	25	30	16	2
unique_3209	2278	2423	2576	ENSP00000458322	23	180	571	0.003	160	42	102	16	6
unique_3250	5076	5228	7564	ENSP00000369205	226	382	994	0.008	157	36	117	4	2
unique_3250	2415	2561	7564	ENSP00000353408	379	536	578	0.008	165	41	99	25	2
unique_3256	121	181	575	ENSP00000383977	887	944	1082	0.004	61	18	40	3	11
unique_3259	2726	2881	3568	ENSP00000383977	891	1049	1082	7.68e-08	169	48	98	23	4
unique_3259	2728	2824	3568	ENSP00000490273	326	436	533	2.82e-06	115	34	59	22	3
unique_3259	2728	2824	3568	ENSP00000442656	340	450	547	1.13e-05	111	36	61	14	3
unique_3259	3161	3268	3568	ENSP00000458322	29	147	571	0.007	119	33	75	11	3
unique_3287	1525	1794	2132	ENSP00000490273	227	510	533	8.90e-09	300	78	176	46	13
unique_3287	1579	1722	2132	ENSP00000383977	829	986	1082	8.57e-08	163	45	94	24	7
unique_3287	79	178	2132	ENSP00000317997	818	914	1552	1.33e-05	100	28	69	3	5
unique_3287	1600	1726	2132	ENSP00000442656	315	456	547	1.03e-04	150	43	76	31	6
unique_3288	119	229	339	ENSP00000379442	44	152	641	7.52e-17	114	50	56	8	75
unique_3288	8	134	339	ENSP00000379442	23	144	641	1.06e-09	129	45	75	9	75
unique_3288	141	262	339	ENSP00000379442	22	136	641	3.81e-04	127	37	73	17	75
unique_3288	119	229	339	ENSP00000460548	44	152	641	7.52e-17	114	50	56	8	75
unique_3288	8	134	339	ENSP00000460548	23	144	641	1.06e-09	129	45	75	9	75
unique_3288	141	262	339	ENSP00000460548	22	136	641	3.81e-04	127	37	73	17	75
unique_3288	40	227	339	ENSP00000429969	30	213	972	1.07e-14	195	66	111	18	67
unique_3288	24	175	339	ENSP00000429969	60	204	972	3.88e-12	161	58	78	25	67
unique_3288	74	250	339	ENSP00000429969	297	466	972	6.05e-11	180	52	115	13	67
unique_3288	26	175	339	ENSP00000429969	297	433	972	2.39e-09	155	56	76	23	67
unique_3288	37	134	339	ENSP00000260356	575	685	1171	6.20e-04	115	31	63	21	29
unique_3288	143	174	339	ENSP00000383276	824	856	1247	0.007	33	14	18	1	9
unique_3288	143	171	339	ENSP00000383276	191	221	1247	0.008	31	14	15	2	9
unique_3291	42	118	147	ENSP00000432638	655	727	851	0.010	78	22	50	6	52
unique_3291	42	118	147	ENSP00000359426	655	727	851	0.010	78	22	50	6	52
unique_3322	316	426	6072	ENSP00000423517	723	818	821	1.18e-07	111	36	60	15	2
unique_3322	341	447	6072	ENSP00000423517	725	816	821	1.35e-04	110	37	52	21	2
unique_3322	332	447	6072	ENSP00000369205	197	339	994	2.77e-06	143	41	75	27	2
unique_3322	326	437	6072	ENSP00000369205	227	352	994	3.69e-06	127	39	72	16	2
unique_3327	424	461	513	ENSP00000300900	203	242	313	9.87e-07	40	21	17	2	7
unique_3336	122	601	618	ENSP00000442011	127	580	656	7.14e-53	502	134	298	70	78
unique_3363	11	251	385	ENSP00000383977	829	1048	1082	1.74e-12	249	63	149	37	63
unique_3363	107	188	385	ENSP00000490273	340	440	533	2.92e-09	102	32	49	21	21
unique_3363	81	188	385	ENSP00000442656	327	454	547	9.54e-09	131	40	65	26	28
unique_3369	4152	4251	5298	ENSP00000429969	683	776	972	2.85e-04	101	30	63	8	7
unique_3369	1347	1441	5298	ENSP00000429969	663	759	972	0.002	100	29	63	8	7
unique_3369	2164	2257	5298	ENSP00000429969	669	760	972	0.004	98	31	57	10	7
unique_3369	1965	2045	5298	ENSP00000429969	673	759	972	0.007	87	25	56	6	7
unique_3372	16	54	265	ENSP00000369205	93	131	994	0.005	39	16	23	0	15
unique_3382	3209	3422	4607	ENSP00000458322	28	232	571	1.08e-04	217	45	157	15	5
unique_3402	524	709	782	ENSP00000354995	66	248	679	3.81e-12	197	63	109	25	44
unique_3402	214	372	782	ENSP00000354995	107	248	679	1.26e-04	168	44	89	35	44
unique_3402	524	709	782	ENSP00000381467	66	248	667	4.07e-12	197	63	109	25	44
unique_3402	214	372	782	ENSP00000381467	107	248	667	1.17e-04	168	44	89	35	44
unique_3402	524	709	782	ENSP00000339744	77	259	678	4.37e-12	197	63	109	25	44
unique_3402	214	372	782	ENSP00000339744	118	259	678	1.19e-04	168	44	89	35	44
unique_3402	524	709	782	ENSP00000291524	63	245	664	4.43e-12	197	63	109	25	44
unique_3402	214	372	782	ENSP00000291524	104	245	664	1.31e-04	168	44	89	35	44
unique_3402	572	732	782	ENSP00000444095	345	523	1217	8.10e-12	179	57	104	18	51
unique_3402	206	408	782	ENSP00000444095	344	523	1217	1.15e-06	219	53	111	55	51
unique_3402	678	732	782	ENSP00000444095	1112	1168	1217	2.58e-06	57	24	31	2	51
unique_3402	213	443	782	ENSP00000444095	994	1211	1217	6.30e-06	257	61	131	65	51
unique_3402	573	709	782	ENSP00000442024	353	491	785	1.95e-06	151	43	82	26	27
unique_3402	339	413	782	ENSP00000442024	458	522	785	2.75e-05	75	26	39	10	27
unique_3414	60	163	176	ENSP00000317997	819	924	1552	1.87e-06	107	26	77	4	59
unique_3431	170	311	492	ENSP00000383977	855	1008	1082	3.29e-11	159	39	98	22	29
unique_3431	169	298	492	ENSP00000442656	318	460	547	1.50e-07	149	41	83	25	26
unique_3431	169	288	492	ENSP00000490273	304	436	533	6.38e-07	139	39	75	25	24
unique_3432	112	259	347	ENSP00000379442	35	167	641	6.88e-15	151	52	78	21	65
unique_3432	38	161	347	ENSP00000379442	50	179	641	6.59e-10	140	52	62	26	65
unique_3432	36	126	347	ENSP00000379442	90	169	641	0.001	93	33	45	15	65
unique_3432	112	259	347	ENSP00000460548	35	167	641	6.88e-15	151	52	78	21	65
unique_3432	38	161	347	ENSP00000460548	50	179	641	6.59e-10	140	52	62	26	65
unique_3432	36	126	347	ENSP00000460548	90	169	641	0.001	93	33	45	15	65
unique_3432	97	266	347	ENSP00000429969	41	201	972	1.74e-13	175	56	100	19	69
unique_3432	56	230	347	ENSP00000429969	44	214	972	5.39e-13	182	55	109	18	69
unique_3432	74	243	347	ENSP00000429969	294	454	972	9.71e-11	172	51	108	13	69
unique_3432	28	179	347	ENSP00000429969	297	435	972	8.69e-09	154	48	89	17	69
unique_3432	71	221	347	ENSP00000429969	254	394	972	4.10e-06	153	49	90	14	69
unique_3432	105	224	347	ENSP00000260356	551	686	1171	2.09e-08	147	49	60	38	49
unique_3432	54	172	347	ENSP00000260356	585	714	1171	3.03e-04	136	38	75	23	49
unique_3432	192	287	347	ENSP00000383276	441	533	1247	2.09e-05	97	29	63	5	36
unique_3432	147	176	347	ENSP00000383276	825	856	1247	0.005	32	15	15	2	36
unique_3432	128	183	347	ENSP00000411023	130	180	294	2.19e-04	56	20	31	5	16
unique_3432	128	183	347	ENSP00000407236	130	180	294	2.19e-04	56	20	31	5	16
unique_3432	128	183	347	ENSP00000415577	130	180	294	2.19e-04	56	20	31	5	16
unique_3432	128	183	347	ENSP00000397426	130	180	294	2.19e-04	56	20	31	5	16
unique_3433	77	291	400	ENSP00000383977	778	1010	1082	6.25e-11	236	55	157	24	54
unique_3433	82	332	400	ENSP00000490273	237	515	533	2.78e-10	289	71	170	48	63
unique_3433	69	283	400	ENSP00000442656	198	466	547	1.61e-07	280	69	135	76	54
unique_3435	1900	1998	2014	ENSP00000383977	961	1055	1082	0.001	100	29	65	6	5
unique_3437	31	234	404	ENSP00000383977	786	998	1082	1.42e-09	226	52	139	35	50
unique_3437	106	223	404	ENSP00000442656	319	452	547	2.76e-04	138	32	82	24	29
unique_3437	13	281	404	ENSP00000490273	224	514	533	0.006	316	68	176	72	67
unique_3448	5	44	71	ENSP00000351059	327	368	388	0.009	42	15	25	2	56
unique_3451	268	354	384	ENSP00000321427	562	650	989	2.97e-04	90	25	61	4	23
unique_3466	1105	1207	1367	ENSP00000385766	314	417	663	0.006	108	38	61	9	18
unique_3466	768	889	1367	ENSP00000385766	469	575	663	0.006	122	31	76	15	18
unique_3466	827	908	1367	ENSP00000385766	49	130	663	0.008	84	28	52	4	18
unique_3487	51	249	581	ENSP00000383977	782	995	1082	5.96e-18	218	62	133	23	34
unique_3487	54	240	581	ENSP00000490273	238	438	533	1.39e-12	217	59	112	46	32
unique_3487	37	240	581	ENSP00000442656	197	452	547	3.59e-10	271	65	124	82	35
unique_3487	448	537	581	ENSP00000317997	801	876	1552	0.001	90	26	50	14	15
unique_3534	650	768	1717	ENSP00000458322	13	142	571	0.004	134	36	79	19	7
unique_3546	76	416	416	ENSP00000343032	64	377	378	6.79e-62	354	123	178	53	82
unique_3595	725	819	1516	ENSP00000262455	50	144	407	1.84e-08	95	24	71	0	41
unique_3595	836	951	1516	ENSP00000262455	29	144	407	5.58e-08	116	25	91	0	41
unique_3595	1404	1499	1516	ENSP00000262455	41	136	407	2.56e-07	96	22	74	0	41
unique_3595	987	1090	1516	ENSP00000262455	41	144	407	7.92e-06	104	21	83	0	41
unique_3595	1126	1229	1516	ENSP00000262455	41	144	407	7.92e-06	104	21	83	0	41
unique_3595	1265	1368	1516	ENSP00000262455	41	144	407	7.92e-06	104	21	83	0	41
unique_3596	219	512	609	ENSP00000268171	115	391	795	1.18e-11	324	85	162	77	48
unique_3614	123	289	542	ENSP00000383977	839	1012	1082	2.80e-05	185	49	107	29	31
unique_3623	835	1130	1241	ENSP00000268171	97	401	795	1.62e-09	340	78	183	79	24
unique_3628	219	322	752	ENSP00000355285	15	112	190	0.001	106	27	69	10	14
unique_3661	15	283	493	ENSP00000383977	778	1041	1082	7.01e-06	293	69	171	53	55
unique_3661	99	220	493	ENSP00000490273	303	438	533	1.93e-05	137	32	89	16	25
unique_3661	99	220	493	ENSP00000442656	317	452	547	7.97e-05	139	37	82	20	25
unique_3662	369	599	1213	ENSP00000352071	169	370	1157	3.51e-15	233	69	131	33	21
unique_3662	370	594	1213	ENSP00000352071	837	1028	1157	2.54e-08	239	61	117	61	21
unique_3662	364	594	1213	ENSP00000352071	588	818	1157	5.78e-08	256	62	144	50	21
unique_3662	364	612	1213	ENSP00000352071	271	486	1157	1.84e-07	254	62	149	43	21
unique_3662	364	601	1213	ENSP00000352071	56	265	1157	2.22e-07	241	57	150	34	21
unique_3662	364	526	1213	ENSP00000352071	483	624	1157	6.08e-07	170	45	90	35	21
unique_3662	482	607	1213	ENSP00000352071	51	163	1157	9.28e-07	129	40	70	19	21
unique_3662	364	478	1213	ENSP00000352071	934	1037	1157	3.03e-06	115	36	68	11	21
unique_3662	996	1092	1213	ENSP00000321573	193	287	776	8.88e-07	100	31	61	8	13
unique_3662	645	710	1213	ENSP00000321573	207	275	776	2.53e-06	69	28	38	3	13
unique_3662	996	1092	1213	ENSP00000321646	193	287	790	9.16e-07	100	31	61	8	13
unique_3662	645	710	1213	ENSP00000321646	207	275	790	2.50e-06	69	28	38	3	13
unique_3704	464	537	630	ENSP00000490273	357	438	533	3.15e-04	82	21	53	8	12
unique_3704	464	537	630	ENSP00000442656	371	452	547	5.32e-04	82	24	50	8	12
unique_3704	447	543	630	ENSP00000383977	899	999	1082	0.001	110	27	61	22	15
unique_3705	445	552	727	ENSP00000260356	407	501	1171	0.009	113	30	60	23	15
unique_3726	383	454	2495	ENSP00000423517	739	818	821	0.001	80	23	49	8	3
unique_3777	122	378	603	ENSP00000383977	774	1047	1082	5.68e-15	281	82	168	31	43
unique_3777	131	315	603	ENSP00000490273	237	438	533	4.52e-06	212	55	120	37	31
unique_3777	197	315	603	ENSP00000442656	318	452	547	1.07e-05	141	41	72	28	20
unique_3777	449	537	603	ENSP00000317997	798	888	1552	1.59e-05	91	27	62	2	15
unique_3783	286	394	781	ENSP00000435995	97	205	220	0.006	112	30	76	6	14
unique_3785	437	538	2594	ENSP00000497968	60	154	156	0.001	104	24	69	11	4
unique_3810	1	55	160	ENSP00000311712	186	240	264	6.83e-04	55	17	38	0	34
unique_3829	1038	1289	1476	ENSP00000383977	783	1046	1082	5.57e-17	271	74	171	26	17
unique_3829	1029	1246	1476	ENSP00000490273	227	454	533	1.68e-09	242	58	146	38	15
unique_3829	1308	1474	1476	ENSP00000317997	725	881	1552	1.46e-07	170	49	105	16	11
unique_3829	1104	1246	1476	ENSP00000442656	316	468	547	2.63e-05	163	45	88	30	10
unique_3839	658	915	1149	ENSP00000434228	1379	1643	2040	0.007	282	75	166	41	22
unique_3841	18	163	168	ENSP00000317997	752	881	1552	8.49e-08	167	42	67	58	87
unique_3846	153	347	662	ENSP00000402478	47	226	574	6.60e-05	201	44	130	27	29
unique_3846	153	347	662	ENSP00000396460	47	226	574	6.60e-05	201	44	130	27	29
unique_3878	62	131	205	ENSP00000442656	371	454	547	2.30e-04	84	27	43	14	34
unique_3878	50	169	205	ENSP00000383977	904	1047	1082	0.002	146	33	85	28	59
unique_3878	62	126	205	ENSP00000490273	357	435	533	0.002	79	24	41	14	32
unique_3932	151	208	296	ENSP00000317997	561	631	1552	0.005	71	23	35	13	20
unique_3936	488	573	697	ENSP00000327599	148	234	294	0.002	90	28	55	7	12
unique_3943	199	432	512	ENSP00000268171	149	382	795	9.05e-09	267	68	133	66	46
unique_3970	1725	1805	3095	ENSP00000369205	262	339	994	0.006	81	20	58	3	3
unique_4004	374	533	555	ENSP00000402478	401	552	574	2.65e-06	165	47	100	18	49
unique_4004	19	132	555	ENSP00000402478	33	149	574	4.08e-05	118	31	82	5	49
unique_4004	374	533	555	ENSP00000396460	401	552	574	2.65e-06	165	47	100	18	49
unique_4004	19	132	555	ENSP00000396460	33	149	574	4.08e-05	118	31	82	5	49
unique_4007	19	563	567	ENSP00000402478	33	552	574	9.78e-11	575	136	354	85	96
unique_4007	19	563	567	ENSP00000396460	33	552	574	9.78e-11	575	136	354	85	96
unique_4018	110	211	216	ENSP00000423517	725	819	821	4.48e-04	105	30	62	13	48
unique_4018	108	196	216	ENSP00000423517	741	819	821	0.001	89	26	53	10	48
unique_4070	128	678	683	ENSP00000429969	49	578	972	5.90e-12	589	145	347	97	81
unique_4070	130	263	683	ENSP00000379442	30	157	641	2.31e-07	139	44	79	16	37
unique_4070	461	580	683	ENSP00000379442	44	164	641	0.008	129	34	78	17	37
unique_4070	130	263	683	ENSP00000460548	30	157	641	2.31e-07	139	44	79	16	37
unique_4070	461	580	683	ENSP00000460548	44	164	641	0.008	129	34	78	17	37
unique_4084	342	562	639	ENSP00000377492	196	406	726	0.003	225	50	157	18	35
unique_4094	75	207	318	ENSP00000339157	76	200	444	2.47e-04	137	36	85	16	42
unique_4096	983	1462	1686	ENSP00000434228	1407	1900	2040	1.58e-05	524	132	318	74	37
unique_4096	838	1217	1686	ENSP00000434228	1578	1921	2040	8.65e-05	394	103	227	64	37
unique_4096	964	1097	1686	ENSP00000360170	66	205	461	0.002	141	33	100	8	15
unique_4096	1060	1213	1686	ENSP00000360170	78	240	461	0.003	165	38	114	13	15
unique_4122	884	981	1193	ENSP00000355285	16	112	190	6.10e-04	100	27	68	5	8
unique_4143	66	126	193	ENSP00000429055	551	614	707	0.007	64	20	41	3	32
unique_4171	155	259	393	ENSP00000410715	54	166	347	0.009	117	34	67	16	27
unique_4203	61	278	296	ENSP00000275358	1346	1583	1591	4.43e-14	252	72	132	48	80
unique_4203	43	236	296	ENSP00000275358	1391	1587	1591	2.58e-11	199	63	129	7	80
unique_4203	58	276	296	ENSP00000275358	1201	1421	1591	1.78e-07	238	65	137	36	80
unique_4203	172	279	296	ENSP00000275358	1298	1392	1591	1.01e-05	110	33	60	17	80
unique_4203	143	199	296	ENSP00000383977	227	298	1082	1.77e-04	72	22	35	15	32
unique_4203	254	291	296	ENSP00000383977	227	267	1082	0.001	41	15	23	3	32
unique_4203	50	118	296	ENSP00000404546	568	646	799	1.81e-04	79	32	37	10	23
unique_4287	374	447	540	ENSP00000490273	357	438	533	3.26e-04	82	20	54	8	14
unique_4287	374	447	540	ENSP00000442656	371	452	547	6.07e-04	82	23	51	8	14
unique_4287	357	453	540	ENSP00000383977	899	999	1082	0.001	110	26	62	22	18
unique_4327	445	496	704	ENSP00000509229	144	193	644	0.005	52	20	30	2	7
unique_4327	445	496	704	ENSP00000261488	144	193	644	0.005	52	20	30	2	7
unique_4358	72	120	140	ENSP00000353408	166	212	578	0.003	50	19	27	4	35
unique_4373	83	183	225	ENSP00000385766	49	155	663	6.94e-04	108	31	69	8	45
unique_4437	2514	2723	3001	ENSP00000379442	29	246	641	1.17e-13	233	69	126	38	7
unique_4437	2514	2723	3001	ENSP00000460548	29	246	641	1.17e-13	233	69	126	38	7
unique_4437	2457	2703	3001	ENSP00000429969	35	291	972	1.03e-09	278	77	149	52	8
unique_4437	2469	2639	3001	ENSP00000429969	283	434	972	1.66e-08	177	51	95	31	8
unique_4437	2499	2537	3001	ENSP00000383276	183	221	1247	4.59e-04	39	16	23	0	1
unique_4437	2503	2538	3001	ENSP00000383276	430	465	1247	6.71e-04	36	16	20	0	1
unique_4437	2453	2535	3001	ENSP00000260356	532	608	1171	6.54e-04	84	27	49	8	3
unique_4465	120	230	3905	ENSP00000458322	111	221	571	0.002	111	23	88	0	3
unique_4468	18	554	574	ENSP00000402478	21	555	574	0.0	537	296	239	2	94
unique_4468	18	554	574	ENSP00000396460	21	555	574	0.0	537	296	239	2	94
unique_4478	212	535	563	ENSP00000383977	780	1065	1082	6.79e-06	343	72	195	76	58
unique_4478	284	384	563	ENSP00000490273	303	411	533	4.82e-04	111	28	71	12	18
unique_4478	278	384	563	ENSP00000442656	315	425	547	0.002	115	33	70	12	19
unique_4514	470	674	2227	ENSP00000383977	787	1008	1082	3.21e-09	229	58	140	31	9
unique_4514	460	635	2227	ENSP00000490273	225	413	533	1.58e-07	195	50	120	25	8
unique_4514	2101	2209	2227	ENSP00000317997	818	920	1552	8.86e-05	110	34	68	8	5
unique_4549	660	722	1472	ENSP00000321646	211	275	790	0.001	70	25	33	12	4
unique_4549	660	722	1472	ENSP00000321573	211	275	776	0.002	70	25	33	12	4
unique_4570	925	1028	2564	ENSP00000423517	738	820	821	6.79e-05	106	33	48	25	4
unique_4570	964	1028	2564	ENSP00000423517	737	802	821	8.24e-05	69	29	33	7	4
unique_4570	975	1030	2564	ENSP00000423517	729	786	821	2.47e-04	60	26	28	6	4
unique_4587	175	233	420	ENSP00000369205	274	331	994	0.005	59	23	35	1	14
unique_4596	47	135	1148	ENSP00000355285	25	113	190	2.94e-04	89	20	69	0	8
unique_4597	109	316	359	ENSP00000383977	784	1016	1082	2.44e-15	245	65	131	49	58
unique_4597	181	327	359	ENSP00000490273	307	480	533	4.44e-09	175	49	97	29	41
unique_4597	181	297	359	ENSP00000442656	321	452	547	4.27e-08	133	39	77	17	33
unique_4604	6001	6110	11945	ENSP00000369205	221	329	994	0.001	125	38	56	31	1
unique_4643	80	656	666	ENSP00000402478	13	555	574	1.94e-119	578	204	338	36	87
unique_4643	80	656	666	ENSP00000396460	13	555	574	1.94e-119	578	204	338	36	87
unique_4649	992	1222	1446	ENSP00000339744	110	271	678	4.13e-06	231	58	104	69	21
unique_4649	637	702	1446	ENSP00000339744	210	273	678	0.003	66	22	42	2	21
unique_4649	992	1222	1446	ENSP00000291524	96	257	664	4.27e-06	231	58	104	69	21
unique_4649	637	702	1446	ENSP00000291524	196	259	664	0.003	66	22	42	2	21
unique_4649	992	1222	1446	ENSP00000381467	99	260	667	4.62e-06	231	58	104	69	21
unique_4649	637	702	1446	ENSP00000381467	199	262	667	0.003	66	22	42	2	21
unique_4649	992	1222	1446	ENSP00000354995	99	260	679	4.73e-06	231	58	104	69	21
unique_4649	637	702	1446	ENSP00000354995	199	262	679	0.003	66	22	42	2	21
unique_4649	987	1218	1446	ENSP00000444095	339	506	1217	4.23e-05	233	63	104	66	18
unique_4649	657	688	1446	ENSP00000444095	1112	1143	1217	0.003	32	16	16	0	18
unique_4649	993	1029	1446	ENSP00000444095	988	1023	1217	0.008	37	16	20	1	18
unique_4649	985	1026	1446	ENSP00000442024	346	385	785	0.003	42	18	22	2	9
unique_4649	636	716	1446	ENSP00000442024	442	522	785	0.006	84	26	52	6	9
unique_4722	453	698	949	ENSP00000383977	776	1039	1082	2.84e-15	273	67	170	36	26
unique_4722	451	649	949	ENSP00000490273	227	440	533	2.73e-09	220	53	140	27	21
unique_4722	527	649	949	ENSP00000442656	315	454	547	3.61e-07	141	40	82	19	13
unique_4723	232	487	490	ENSP00000320043	21	226	231	9.56e-39	256	85	121	50	52
unique_4734	20	71	144	ENSP00000509229	142	186	644	0.001	52	17	28	7	36
unique_4734	20	71	144	ENSP00000261488	142	186	644	0.001	52	17	28	7	36
unique_4775	1426	1548	2791	ENSP00000458322	43	177	571	8.13e-06	135	35	88	12	4
unique_4786	58	206	211	ENSP00000423517	699	819	821	6.92e-04	152	36	82	34	71
unique_4805	1176	1251	2155	ENSP00000458322	22	105	571	0.003	85	25	50	10	4
unique_4805	1189	1262	2155	ENSP00000458322	26	100	571	0.008	77	22	50	5	4
unique_4809	229	374	493	ENSP00000383977	829	989	1082	1.54e-04	168	39	100	29	30
unique_4809	201	374	493	ENSP00000490273	246	450	533	2.67e-04	207	53	119	35	35
unique_4811	194	439	511	ENSP00000383977	776	1039	1082	3.18e-19	273	68	169	36	48
unique_4811	274	390	511	ENSP00000490273	304	440	533	4.06e-06	142	40	72	30	23
unique_4811	274	369	511	ENSP00000442656	318	427	547	8.02e-05	111	31	64	16	19
unique_4834	163	207	260	ENSP00000366095	87	135	253	0.006	49	14	31	4	17
unique_4834	163	207	260	ENSP00000389022	87	135	248	0.006	49	14	31	4	17
unique_4954	18	190	221	ENSP00000475168	20	193	197	1.64e-60	178	87	82	9	78
unique_4960	539	629	1909	ENSP00000383977	851	944	1082	1.75e-04	94	26	65	3	5
unique_4960	602	631	1909	ENSP00000490273	358	387	533	6.17e-04	30	16	14	0	2
unique_4960	602	628	1909	ENSP00000442656	372	398	547	0.005	27	14	13	0	1
unique_4973	12	109	238	ENSP00000423517	711	808	821	0.006	105	33	58	14	41
unique_4991	273	408	552	ENSP00000442656	372	533	547	4.14e-07	167	41	90	36	25
unique_4991	262	351	552	ENSP00000490273	339	441	533	5.58e-05	108	29	56	23	16
unique_5025	295	715	1029	ENSP00000457473	94	496	618	9.60e-13	437	98	289	50	41
unique_5025	295	751	1029	ENSP00000496064	82	515	600	8.25e-10	468	88	335	45	44
unique_5044	964	1091	2594	ENSP00000458322	29	154	571	1.59e-05	128	30	96	2	5
unique_5044	954	1074	2594	ENSP00000458322	63	207	571	5.16e-04	145	32	89	24	5
unique_5052	642	662	1217	ENSP00000260356	384	404	1171	0.002	21	15	6	0	5
unique_5052	641	702	1217	ENSP00000260356	496	551	1171	0.008	62	19	37	6	5
unique_5053	298	482	2666	ENSP00000458322	15	204	571	1.02e-04	196	45	134	17	7
unique_5057	168	221	229	ENSP00000356714	50	103	141	1.72e-09	54	24	30	0	24
unique_5057	168	221	229	ENSP00000435933	51	104	142	1.91e-09	54	24	30	0	24
unique_5057	169	221	229	ENSP00000054666	14	66	101	4.77e-06	53	20	33	0	23
unique_5058	207	462	681	ENSP00000383977	775	1046	1082	6.86e-13	280	76	172	32	38
unique_5058	556	655	681	ENSP00000317997	820	925	1552	4.98e-08	106	26	74	6	15
unique_5058	588	656	681	ENSP00000317997	816	882	1552	0.001	69	20	47	2	15
unique_5058	219	400	681	ENSP00000490273	240	438	533	3.51e-06	212	58	111	43	27
unique_5071	1241	1430	2120	ENSP00000353408	350	533	578	0.008	204	48	122	34	9
unique_5078	59	119	374	ENSP00000403685	66	122	458	3.00e-04	61	18	39	4	16
unique_5079	156	248	652	ENSP00000402478	47	143	574	2.04e-08	97	30	63	4	14
unique_5079	156	248	652	ENSP00000396460	47	143	574	2.04e-08	97	30	63	4	14
unique_5086	298	421	608	ENSP00000429969	63	171	972	9.44e-05	127	36	70	21	20
unique_5086	239	360	608	ENSP00000379442	27	142	641	0.006	125	38	75	12	20
unique_5086	239	360	608	ENSP00000460548	27	142	641	0.006	125	38	75	12	20
unique_5089	30	115	296	ENSP00000437940	300	382	557	4.66e-04	86	26	57	3	29
unique_5125	755	966	1014	ENSP00000268171	193	402	795	0.004	232	54	136	42	21
unique_5130	90	374	475	ENSP00000434228	391	673	2040	3.50e-31	289	82	197	10	60
unique_5147	938	1225	1355	ENSP00000484312	318	617	635	1.01e-20	321	80	187	54	21
unique_5151	276	363	1151	ENSP00000369205	258	340	994	0.005	88	27	56	5	8
unique_5172	1158	1408	2811	ENSP00000383977	773	1039	1082	3.41e-10	284	70	164	50	9
unique_5172	1172	1359	2811	ENSP00000490273	240	440	533	1.23e-05	214	57	118	39	7
unique_5172	1239	1359	2811	ENSP00000442656	318	454	547	0.008	141	36	81	24	4
unique_5199	86	203	310	ENSP00000223051	689	797	802	0.002	123	33	71	19	38
unique_5210	7	197	350	ENSP00000383977	785	989	1082	6.11e-12	210	60	126	24	55
unique_5210	9	296	350	ENSP00000490273	240	529	533	4.32e-11	321	83	174	64	82
unique_5210	7	196	350	ENSP00000442656	211	454	547	3.85e-04	252	56	126	70	54
unique_5227	982	1264	1364	ENSP00000268171	122	409	795	4.17e-10	311	78	182	51	21
unique_5266	1652	1710	2130	ENSP00000490273	360	422	533	2.14e-05	63	24	35	4	3
unique_5266	1449	1714	2130	ENSP00000442656	174	440	547	1.03e-04	296	70	167	59	12
unique_5266	1641	1677	2130	ENSP00000383977	908	944	1082	1.63e-04	37	15	22	0	2
unique_5285	53	423	811	ENSP00000291524	33	358	664	6.88e-47	372	119	206	47	77
unique_5285	498	748	811	ENSP00000291524	361	599	664	3.51e-11	258	63	169	26	77
unique_5285	53	423	811	ENSP00000339744	47	372	678	8.38e-47	372	119	206	47	77
unique_5285	498	748	811	ENSP00000339744	375	613	678	3.52e-11	258	63	169	26	77
unique_5285	53	423	811	ENSP00000354995	36	361	679	9.92e-47	372	119	206	47	77
unique_5285	498	748	811	ENSP00000354995	364	614	679	1.74e-10	259	64	179	16	77
unique_5285	53	423	811	ENSP00000381467	36	361	667	9.96e-47	372	119	206	47	77
unique_5285	498	748	811	ENSP00000381467	364	602	667	5.13e-11	258	63	169	26	77
unique_5285	138	349	811	ENSP00000444095	338	547	1217	3.85e-16	220	65	137	18	26
unique_5285	138	333	811	ENSP00000444095	981	1172	1217	1.98e-15	201	62	125	14	26
unique_5285	145	378	811	ENSP00000442024	352	564	785	2.92e-07	237	50	160	27	29
unique_5302	68	162	218	ENSP00000268150	58	149	388	5.99e-04	99	27	61	11	44
unique_5305	98	369	547	ENSP00000383977	750	991	1082	3.17e-07	292	67	155	70	50
unique_5305	150	366	547	ENSP00000490273	240	440	533	1.21e-04	232	56	130	46	40
unique_5364	1	52	112	ENSP00000403737	26	81	448	0.005	56	15	37	4	46
unique_5364	1	52	112	ENSP00000355747	26	81	449	0.005	56	15	37	4	46
unique_5374	2888	2979	3396	ENSP00000429055	580	670	707	0.005	98	35	50	13	3
unique_5379	541	645	2074	ENSP00000423517	712	820	821	1.88e-05	110	40	64	6	6
unique_5379	513	629	2074	ENSP00000423517	703	819	821	0.004	122	42	70	10	6
unique_5379	866	994	2074	ENSP00000369205	225	346	994	0.003	137	44	70	23	6
unique_5395	75	319	368	ENSP00000385766	173	428	663	9.21e-12	258	77	166	15	67
unique_5395	123	295	368	ENSP00000385766	53	234	663	1.67e-08	186	57	112	17	67
unique_5395	76	313	368	ENSP00000385766	316	573	663	2.78e-08	259	78	159	22	67
unique_5395	230	317	368	ENSP00000385766	49	140	663	0.004	92	27	61	4	67
unique_5395	78	313	368	ENSP00000216241	65	312	763	2.64e-08	252	75	157	20	73
unique_5395	102	316	368	ENSP00000216241	430	680	763	2.80e-07	251	64	151	36	73
unique_5395	56	286	368	ENSP00000216241	58	310	763	3.22e-07	253	67	164	22	73
unique_5395	166	315	368	ENSP00000216241	428	607	763	7.29e-04	181	47	102	32	73
unique_5395	178	323	368	ENSP00000216241	82	228	763	0.001	147	44	102	1	73
unique_5395	142	317	368	ENSP00000466989	60	255	629	1.66e-07	196	56	120	20	48
unique_5395	62	178	368	ENSP00000329380	49	179	653	2.81e-05	131	41	76	14	72
unique_5395	146	327	368	ENSP00000329380	52	237	653	8.05e-05	192	55	121	16	72
unique_5395	181	264	368	ENSP00000481884	72	158	674	1.45e-04	87	30	54	3	52
unique_5395	144	336	368	ENSP00000481884	55	270	674	0.001	223	57	129	37	52
unique_5398	3713	3796	4195	ENSP00000423517	729	811	821	8.49e-04	85	26	56	3	2
unique_5401	33	265	392	ENSP00000383977	761	1010	1082	1.27e-10	263	69	151	43	59
unique_5412	740	958	4624	ENSP00000369205	233	459	994	0.001	231	54	161	16	5
unique_5413	480	543	639	ENSP00000442656	371	448	547	0.002	79	25	38	16	10
unique_5417	179	332	665	ENSP00000383977	778	943	1082	8.57e-09	169	49	102	18	23
unique_5417	480	628	665	ENSP00000317997	716	882	1552	0.001	167	34	115	18	22
unique_5460	526	796	797	ENSP00000444095	346	581	1217	7.99e-23	271	75	161	35	55
unique_5460	510	780	797	ENSP00000444095	973	1210	1217	9.91e-23	272	79	158	35	55
unique_5460	207	359	797	ENSP00000444095	131	277	1217	1.74e-05	156	44	100	12	55
unique_5460	505	778	797	ENSP00000442024	329	557	785	3.18e-14	278	65	160	53	34
unique_5460	521	767	797	ENSP00000354995	96	305	679	1.03e-06	250	61	146	43	31
unique_5460	521	767	797	ENSP00000381467	96	305	667	1.06e-06	250	61	146	43	31
unique_5460	521	767	797	ENSP00000339744	107	316	678	1.26e-06	250	61	146	43	31
unique_5460	521	767	797	ENSP00000291524	93	302	664	1.29e-06	250	61	146	43	31
unique_5466	703	794	810	ENSP00000423517	719	820	821	4.28e-04	102	37	55	10	12
unique_5466	719	798	810	ENSP00000423517	729	806	821	0.002	86	34	38	14	12
unique_5482	220	716	1036	ENSP00000457473	59	513	618	3.79e-58	508	157	287	64	48
unique_5482	220	707	1036	ENSP00000496064	47	479	600	8.87e-56	496	148	277	71	47
unique_5518	1399	1587	4500	ENSP00000383977	814	1005	1082	1.32e-08	203	50	128	25	4
unique_5518	1441	1571	4500	ENSP00000490273	301	440	533	2.70e-04	150	40	81	29	3
unique_5519	132	189	220	ENSP00000356714	58	115	141	3.03e-11	58	21	37	0	26
unique_5519	132	189	220	ENSP00000435933	59	116	142	3.45e-11	58	21	37	0	26
unique_5519	132	189	220	ENSP00000054666	21	78	101	2.41e-07	58	17	41	0	26
unique_5521	243	426	710	ENSP00000490273	238	438	533	7.10e-12	214	61	110	43	26
unique_5521	244	451	710	ENSP00000383977	786	1012	1082	4.71e-08	231	64	140	27	29
unique_5521	557	674	710	ENSP00000317997	798	925	1552	4.61e-06	128	35	83	10	17
unique_5521	307	409	710	ENSP00000442656	317	428	547	1.25e-05	122	38	55	29	15
unique_5538	2141	2215	2461	ENSP00000383977	839	929	1082	2.28e-05	92	29	45	18	3
unique_5538	2139	2215	2461	ENSP00000490273	283	370	533	6.66e-05	89	30	46	13	3
unique_5538	2156	2215	2461	ENSP00000442656	318	384	547	0.009	68	25	34	9	2
unique_5543	1307	1459	1905	ENSP00000353408	356	506	578	0.001	155	39	110	6	8
unique_5551	1791	1844	3956	ENSP00000442656	374	433	547	0.001	60	21	33	6	1
unique_5551	1786	1837	3956	ENSP00000490273	355	412	533	0.002	58	21	31	6	1
unique_5559	131	289	774	ENSP00000383977	786	960	1082	1.53e-04	177	39	118	20	21
unique_5559	199	271	774	ENSP00000442656	319	398	547	0.002	80	23	50	7	9
unique_5569	94	307	1598	ENSP00000490273	233	440	533	1.15e-07	233	63	126	44	13
unique_5569	101	364	1598	ENSP00000383977	787	1046	1082	1.46e-07	274	70	180	24	17
unique_5584	111	153	213	ENSP00000356102	758	805	888	2.38e-04	48	18	25	5	20
unique_5585	55	503	1512	ENSP00000434228	379	841	2040	1.58e-33	506	133	273	100	30
unique_5589	243	331	903	ENSP00000423517	725	820	821	0.001	99	41	45	13	13
unique_5589	215	315	903	ENSP00000423517	717	820	821	0.001	115	43	47	25	13
unique_5589	215	335	903	ENSP00000369205	209	338	994	0.001	136	46	69	21	13
unique_5624	122	264	311	ENSP00000262455	26	175	407	1.33e-10	153	43	97	13	46
unique_5675	2243	2486	2486	ENSP00000383977	823	1071	1082	1.26e-20	257	81	155	21	10
unique_5675	2312	2411	2486	ENSP00000490273	331	452	533	1.10e-05	122	37	63	22	4
unique_5675	2312	2402	2486	ENSP00000442656	345	453	547	3.88e-05	110	32	58	20	4
unique_5682	98	178	476	ENSP00000353408	462	542	578	0.007	93	30	39	24	17
unique_5709	206	453	1162	ENSP00000339744	109	350	678	1.58e-48	250	98	142	10	41
unique_5709	929	1159	1162	ENSP00000339744	448	674	678	1.13e-16	233	61	164	8	41
unique_5709	206	453	1162	ENSP00000291524	95	336	664	1.74e-48	250	98	142	10	41
unique_5709	929	1159	1162	ENSP00000291524	434	660	664	1.23e-16	233	61	164	8	41
unique_5709	206	453	1162	ENSP00000381467	98	339	667	1.98e-48	250	98	142	10	41
unique_5709	929	1159	1162	ENSP00000381467	437	663	667	2.00e-16	233	61	164	8	41
unique_5709	206	453	1162	ENSP00000354995	98	339	679	2.10e-48	250	98	142	10	41
unique_5709	929	1159	1162	ENSP00000354995	449	675	679	1.73e-16	233	61	164	8	41
unique_5709	211	414	1162	ENSP00000442024	355	540	785	7.15e-16	213	66	111	36	18
unique_5709	207	420	1162	ENSP00000444095	344	552	1217	9.42e-14	224	71	128	25	19
unique_5709	208	430	1162	ENSP00000444095	988	1211	1217	3.07e-10	233	60	154	19	19
unique_5710	15	246	332	ENSP00000383977	787	1029	1082	2.66e-11	261	65	149	47	70
unique_5710	4	211	332	ENSP00000490273	229	440	533	1.22e-07	230	53	137	40	63
unique_5710	99	211	332	ENSP00000442656	328	454	547	8.73e-04	131	35	74	22	34
unique_5726	723	872	1970	ENSP00000353408	380	531	578	0.004	154	38	110	6	13
unique_5726	1677	1780	1970	ENSP00000353408	349	447	578	0.004	107	28	68	11	13
unique_5726	1693	1777	1970	ENSP00000353408	347	416	578	0.008	87	32	36	19	13
unique_5728	825	1182	2278	ENSP00000268171	113	444	795	2.04e-12	399	101	190	108	16
unique_5737	716	885	5010	ENSP00000458322	69	222	571	0.004	172	36	116	20	3
unique_5740	479	647	1304	ENSP00000383977	783	955	1082	1.90e-08	184	37	121	26	13
unique_5740	482	635	1304	ENSP00000490273	239	384	533	0.002	169	36	95	38	12
unique_5746	1697	1842	2788	ENSP00000458322	86	224	571	0.004	154	38	93	23	5
unique_5777	14	83	105	ENSP00000262455	42	116	407	1.66e-11	75	26	44	5	67
unique_5779	308	462	945	ENSP00000305557	95	249	676	8.13e-04	167	50	93	24	16
unique_5782	8	97	154	ENSP00000423517	729	820	821	1.83e-04	97	27	58	12	58
unique_5801	8	256	294	ENSP00000383977	786	1046	1082	2.24e-15	266	62	182	22	85
unique_5801	6	257	294	ENSP00000490273	237	494	533	1.55e-08	280	70	160	50	86
unique_5801	127	240	294	ENSP00000442656	372	490	547	9.81e-05	129	34	70	25	39
unique_5815	1558	1655	1938	ENSP00000359285	373	477	628	6.43e-05	109	34	60	15	5
unique_5818	1539	1726	2219	ENSP00000353408	365	555	578	0.002	198	48	133	17	8
unique_5841	903	1238	2083	ENSP00000434228	1246	1581	2040	0.007	352	96	224	32	16
unique_5872	564	682	915	ENSP00000383977	901	1010	1082	0.002	120	30	79	11	13
unique_5872	579	661	915	ENSP00000442656	371	454	547	0.004	92	27	48	17	9
unique_5880	167	308	321	ENSP00000429969	71	208	972	0.004	146	42	92	12	44
unique_5908	14	235	332	ENSP00000383977	781	1011	1082	8.83e-17	242	65	146	31	67
unique_5908	98	276	332	ENSP00000490273	305	503	533	6.53e-11	207	58	113	36	54
unique_5908	143	213	332	ENSP00000442656	371	454	547	4.79e-07	84	30	41	13	21
unique_5927	378	510	572	ENSP00000442656	338	475	547	7.52e-06	141	36	94	11	23
unique_5927	413	445	572	ENSP00000490273	357	389	533	2.19e-04	33	15	18	0	6
unique_5930	4910	4982	5223	ENSP00000369205	278	339	994	0.005	74	26	35	13	1
unique_5930	3554	3697	5223	ENSP00000458322	27	179	571	0.009	153	37	107	9	3
unique_5940	3588	3700	3827	ENSP00000353408	355	466	578	4.60e-04	114	29	82	3	6
unique_5940	418	551	3827	ENSP00000353408	347	474	578	0.002	134	35	93	6	6
unique_5995	3600	3747	4150	ENSP00000458322	22	155	571	3.64e-07	148	38	96	14	4
unique_5995	3585	3760	4150	ENSP00000458322	29	229	571	0.006	206	52	119	35	4
unique_5995	2319	2511	4150	ENSP00000353408	355	527	578	0.008	193	43	130	20	5
unique_5996	55	163	169	ENSP00000317997	809	924	1552	2.61e-06	118	31	76	11	64
unique_5996	66	163	169	ENSP00000317997	771	880	1552	0.001	110	24	74	12	64
unique_6015	350	396	688	ENSP00000383977	901	947	1082	0.001	47	16	31	0	7
unique_6044	115	236	239	ENSP00000305557	39	152	676	0.002	135	39	62	34	51
unique_6047	193	325	387	ENSP00000442656	338	475	547	2.94e-05	140	37	94	9	34
unique_6047	229	260	387	ENSP00000490273	358	389	533	1.05e-04	32	15	17	0	8
unique_6056	27	172	782	ENSP00000490273	232	377	533	4.22e-07	158	46	88	24	19
unique_6056	105	170	782	ENSP00000442656	314	383	547	2.31e-04	72	25	39	8	8
unique_6056	23	173	782	ENSP00000383977	775	931	1082	0.001	170	42	96	32	19
unique_6068	45	190	282	ENSP00000369205	218	337	994	0.008	149	36	81	32	52
unique_6109	588	648	774	ENSP00000442656	356	414	547	2.93e-04	61	20	39	2	8
unique_6146	470	583	2550	ENSP00000423517	697	810	821	3.51e-04	121	29	78	14	4
unique_6146	504	579	2550	ENSP00000369205	235	304	994	0.001	76	30	40	6	3
unique_6148	597	745	1882	ENSP00000442024	352	475	785	1.43e-17	149	52	72	25	36
unique_6148	918	1195	1882	ENSP00000442024	537	758	785	7.80e-10	286	73	141	72	36
unique_6148	247	500	1882	ENSP00000442024	117	375	785	1.35e-07	270	58	185	27	36
unique_6148	500	744	1882	ENSP00000444095	875	1126	1217	1.59e-10	266	67	164	35	19
unique_6148	520	744	1882	ENSP00000444095	297	481	1217	9.51e-10	232	62	116	54	19
unique_6148	1557	1670	1882	ENSP00000444095	349	460	1217	1.59e-09	114	34	78	2	19
unique_6148	1552	1661	1882	ENSP00000444095	987	1098	1217	1.32e-08	112	35	75	2	19
unique_6148	1533	1633	1882	ENSP00000339744	103	189	678	0.006	104	27	57	20	5
unique_6148	1533	1633	1882	ENSP00000381467	92	178	667	0.006	104	27	57	20	5
unique_6148	1533	1633	1882	ENSP00000354995	92	178	679	0.006	104	27	57	20	5
unique_6148	1533	1633	1882	ENSP00000291524	89	175	664	0.006	104	27	57	20	5
unique_6151	280	524	708	ENSP00000383977	786	1046	1082	8.19e-16	268	78	160	30	35
unique_6151	552	674	708	ENSP00000317997	745	880	1552	6.62e-08	139	38	82	19	17
unique_6151	281	462	708	ENSP00000490273	240	438	533	2.96e-06	209	52	120	37	26
unique_6151	345	462	708	ENSP00000442656	319	452	547	0.003	138	36	78	24	17
unique_6152	529	590	665	ENSP00000509229	142	196	644	0.002	62	19	36	7	9
unique_6152	529	590	665	ENSP00000261488	142	196	644	0.002	62	19	36	7	9
unique_6189	286	419	795	ENSP00000355747	182	302	449	3.81e-07	134	33	88	13	26
unique_6189	711	780	795	ENSP00000355747	362	428	449	0.004	76	30	31	15	26
unique_6189	286	419	795	ENSP00000403737	182	302	448	4.01e-07	134	33	88	13	26
unique_6189	711	780	795	ENSP00000403737	361	427	448	0.005	76	30	31	15	26
unique_6221	679	748	1381	ENSP00000369001	609	676	805	0.005	70	24	44	2	5
unique_6246	153	266	382	ENSP00000379442	35	141	641	2.37e-06	120	40	61	19	30
unique_6246	153	266	382	ENSP00000460548	35	141	641	2.37e-06	120	40	61	19	30
unique_6246	146	229	382	ENSP00000260356	650	726	1171	0.002	85	26	50	9	22
unique_6296	232	335	2613	ENSP00000423517	718	820	821	2.51e-11	112	53	42	17	5
unique_6296	255	362	2613	ENSP00000423517	710	817	821	4.35e-11	114	48	54	12	5
unique_6301	286	367	489	ENSP00000490273	317	397	533	0.002	82	24	57	1	17
unique_6317	84	219	346	ENSP00000385932	70	191	266	0.008	143	36	79	28	39
unique_6327	23	98	240	ENSP00000334952	62	141	1322	0.001	80	28	48	4	32
unique_6369	352	460	551	ENSP00000442656	335	454	547	4.62e-07	122	32	75	15	20
unique_6369	376	460	551	ENSP00000490273	349	440	533	5.62e-04	94	26	57	11	15
unique_6371	103	429	468	ENSP00000403685	75	371	458	1.44e-07	364	77	183	104	70
unique_6373	36	139	348	ENSP00000429969	404	492	972	0.008	106	31	56	19	30
unique_6403	336	530	768	ENSP00000260356	377	549	1171	2.41e-18	198	66	104	28	36
unique_6403	408	615	768	ENSP00000260356	385	579	1171	3.21e-15	217	66	120	31	36
unique_6403	66	190	768	ENSP00000327290	155	274	1189	8.33e-07	127	38	80	9	16
unique_6403	72	217	768	ENSP00000373854	147	289	1162	4.03e-06	151	39	99	13	19
unique_6403	75	188	768	ENSP00000263087	202	313	1180	1.82e-05	115	31	80	4	15
unique_6413	443	980	1004	ENSP00000444095	88	546	1217	1.24e-42	548	142	307	99	54
unique_6413	724	987	1004	ENSP00000444095	970	1198	1217	1.62e-39	264	98	131	35	54
unique_6413	728	988	1004	ENSP00000442024	333	548	785	2.60e-13	267	64	146	57	26
unique_6413	719	1003	1004	ENSP00000339744	82	326	678	1.15e-10	296	69	165	62	28
unique_6413	719	1003	1004	ENSP00000381467	71	315	667	1.25e-10	296	69	165	62	28
unique_6413	719	1003	1004	ENSP00000354995	71	315	679	1.35e-10	296	69	165	62	28
unique_6413	719	1003	1004	ENSP00000291524	68	312	664	1.40e-10	296	69	165	62	28
unique_6416	45	121	253	ENSP00000216241	163	240	763	2.74e-05	79	30	46	3	47
unique_6416	61	163	253	ENSP00000216241	253	345	763	2.75e-04	103	32	61	10	47
unique_6416	49	121	253	ENSP00000334952	90	163	1322	2.82e-05	76	31	40	5	29
unique_6426	433	547	2150	ENSP00000353408	349	453	578	0.003	116	29	75	12	5
unique_6436	768	836	1570	ENSP00000321573	211	281	776	0.004	75	25	40	10	4
unique_6436	768	836	1570	ENSP00000321646	211	281	790	0.005	75	25	40	10	4
unique_6448	108	142	146	ENSP00000442656	372	406	547	0.007	35	13	22	0	24
unique_6449	223	331	429	ENSP00000490273	319	440	533	0.001	126	33	72	21	25
unique_6449	261	331	429	ENSP00000442656	372	454	547	0.006	86	24	44	18	17
unique_6453	435	835	1331	ENSP00000434228	1497	1863	2040	0.008	422	102	244	76	30
unique_6471	546	604	1208	ENSP00000329380	126	179	653	0.005	59	21	33	5	5
unique_6471	185	230	1208	ENSP00000316328	994	1039	1131	0.010	46	17	29	0	4
unique_6524	178	280	1658	ENSP00000313619	156	261	274	0.003	111	30	68	13	6
unique_6548	391	446	567	ENSP00000490273	357	420	533	5.83e-04	64	16	40	8	10
unique_6548	366	482	567	ENSP00000383977	891	1004	1082	8.48e-04	118	28	85	5	21
unique_6548	391	467	567	ENSP00000442656	371	454	547	0.001	85	22	54	9	14
unique_6549	391	445	567	ENSP00000490273	357	419	533	2.05e-04	63	17	38	8	10
unique_6549	366	482	567	ENSP00000383977	891	1004	1082	5.40e-04	120	32	79	9	21
unique_6549	363	467	567	ENSP00000442656	345	454	547	6.80e-04	115	29	71	15	19
unique_6551	177	285	290	ENSP00000378571	47	126	474	0.002	109	32	48	29	38
unique_6556	478	536	560	ENSP00000356714	51	109	141	6.77e-04	59	16	43	0	11
unique_6556	478	536	560	ENSP00000435933	52	110	142	8.06e-04	59	16	43	0	11
unique_6586	150	202	745	ENSP00000356102	629	687	888	0.006	59	20	33	6	7
unique_6591	355	393	915	ENSP00000369205	93	131	994	0.007	39	17	22	0	4
unique_6597	143	219	242	ENSP00000262455	35	116	407	6.58e-07	82	26	51	5	32
unique_6602	91	144	1291	ENSP00000317997	811	864	1552	2.88e-04	54	19	35	0	4
unique_6603	432	537	2977	ENSP00000355285	23	136	190	0.008	114	28	78	8	4
unique_6664	371	472	570	ENSP00000490273	323	440	533	4.57e-04	119	32	69	18	18
unique_6664	402	472	570	ENSP00000442656	372	454	547	0.001	86	25	43	18	12
unique_6665	402	472	570	ENSP00000442656	372	454	547	5.38e-04	86	25	43	18	12
unique_6665	362	472	570	ENSP00000490273	317	440	533	0.001	128	33	74	21	19
unique_6666	302	412	463	ENSP00000490273	317	440	533	6.87e-04	128	33	74	21	24
unique_6666	342	412	463	ENSP00000442656	372	454	547	0.001	86	24	44	18	15
unique_6670	411	481	579	ENSP00000442656	372	454	547	5.12e-04	86	25	43	18	12
unique_6670	371	481	579	ENSP00000490273	317	440	533	0.001	128	33	74	21	19
unique_6672	411	481	579	ENSP00000442656	372	454	547	5.49e-04	86	25	43	18	12
unique_6672	371	481	579	ENSP00000490273	317	440	533	0.001	128	33	74	21	19
unique_6681	228	1544	1544	ENSP00000444095	35	1214	1217	0.0	1324	485	688	151	85
unique_6681	244	835	1544	ENSP00000444095	647	1216	1217	3.80e-104	607	226	329	52	85
unique_6681	1064	1526	1544	ENSP00000442024	147	546	785	3.70e-22	481	112	270	99	53
unique_6681	560	914	1544	ENSP00000442024	324	628	785	9.35e-16	361	89	210	62	53
unique_6681	581	756	1544	ENSP00000354995	76	251	679	1.84e-11	189	53	110	26	26
unique_6681	1250	1468	1544	ENSP00000354995	54	251	679	2.30e-07	232	57	128	47	26
unique_6681	581	756	1544	ENSP00000381467	76	251	667	1.85e-11	189	53	110	26	26
unique_6681	1250	1468	1544	ENSP00000381467	54	251	667	2.14e-07	232	57	128	47	26
unique_6681	581	756	1544	ENSP00000291524	73	248	664	2.08e-11	189	53	110	26	26
unique_6681	1250	1468	1544	ENSP00000291524	51	248	664	2.44e-07	232	57	128	47	26
unique_6681	581	756	1544	ENSP00000339744	87	262	678	2.09e-11	189	53	110	26	26
unique_6681	1250	1468	1544	ENSP00000339744	65	262	678	3.10e-07	232	57	128	47	26
unique_6688	1777	1889	2850	ENSP00000423517	699	819	821	0.002	126	33	75	18	4
unique_6696	1399	1782	2156	ENSP00000429969	63	451	972	4.94e-05	433	119	221	93	18
unique_6790	512	649	992	ENSP00000260356	378	515	1171	7.13e-07	141	41	94	6	34
unique_6790	458	619	992	ENSP00000260356	385	543	1171	2.84e-06	180	53	88	39	34
unique_6790	572	752	992	ENSP00000260356	383	547	1171	2.99e-05	184	49	113	22	34
unique_6790	629	788	992	ENSP00000260356	382	508	1171	8.05e-05	161	45	81	35	34
unique_6790	448	522	992	ENSP00000260356	488	570	1171	0.004	88	28	42	18	34
unique_6795	442	604	773	ENSP00000329380	66	230	653	2.50e-06	172	52	104	16	21
unique_6795	322	550	773	ENSP00000385766	263	551	663	1.62e-05	299	80	139	80	39
unique_6795	490	595	773	ENSP00000385766	313	420	663	0.006	111	40	63	8	39
unique_6795	452	547	773	ENSP00000385766	178	275	663	0.007	101	35	58	8	39
unique_6795	472	622	773	ENSP00000385766	52	203	663	0.008	163	55	85	23	39
unique_6795	450	547	773	ENSP00000481884	55	158	674	7.32e-05	106	42	54	10	13
unique_6795	446	525	773	ENSP00000481884	75	158	674	6.31e-04	86	32	46	8	13
unique_6795	383	555	773	ENSP00000216241	461	611	763	1.03e-04	180	59	85	36	22
unique_6798	1367	1399	2593	ENSP00000442656	371	402	547	0.010	33	16	16	1	1
unique_6843	4	247	691	ENSP00000490273	226	473	533	1.59e-11	264	72	156	36	35
unique_6843	18	232	691	ENSP00000383977	787	1008	1082	6.43e-08	239	60	138	41	31
unique_6843	133	213	691	ENSP00000442656	374	454	547	0.003	87	26	49	12	12
unique_6859	936	1043	1212	ENSP00000379442	35	140	641	3.29e-17	113	49	52	12	9
unique_6859	936	1043	1212	ENSP00000460548	35	140	641	3.29e-17	113	49	52	12	9
unique_6859	936	1043	1212	ENSP00000429969	56	157	972	4.94e-15	112	47	51	14	11
unique_6859	941	1073	1212	ENSP00000429969	296	414	972	1.32e-11	137	50	65	22	11
unique_6859	967	1073	1212	ENSP00000429969	45	139	972	1.04e-08	109	37	56	16	11
unique_6859	952	1043	1212	ENSP00000429969	111	203	972	2.65e-06	95	33	57	5	11
unique_6859	968	1072	1212	ENSP00000429969	283	383	972	3.54e-05	109	33	64	12	11
unique_6859	578	882	1212	ENSP00000268171	106	402	795	8.41e-09	335	80	187	68	25
unique_6859	961	994	1212	ENSP00000383276	429	465	1247	0.003	37	17	17	3	3
unique_6859	927	991	1212	ENSP00000260356	547	608	1171	0.006	66	22	39	5	5
unique_6873	20	178	2879	ENSP00000383977	822	991	1082	3.35e-12	175	53	101	21	6
unique_6873	53	175	2879	ENSP00000442656	319	454	547	1.20e-06	141	44	74	23	4
unique_6873	53	175	2879	ENSP00000490273	305	440	533	2.25e-05	142	35	82	25	4
unique_6922	2552	2729	3821	ENSP00000353408	366	538	578	0.002	185	44	122	19	5
unique_6941	397	426	775	ENSP00000317997	854	883	1552	0.010	30	11	19	0	4
unique_6994	233	309	399	ENSP00000337146	129	195	611	2.10e-04	77	25	42	10	19
unique_6994	233	309	399	ENSP00000509229	143	209	644	0.001	77	22	45	10	19
unique_6994	233	309	399	ENSP00000261488	143	209	644	0.001	77	22	45	10	19
unique_7027	203	340	469	ENSP00000379442	11	142	641	7.51e-07	143	43	84	16	29
unique_7027	203	340	469	ENSP00000460548	11	142	641	7.51e-07	143	43	84	16	29
unique_7032	28	533	545	ENSP00000402478	41	554	574	2.33e-08	555	120	345	90	93
unique_7032	28	533	545	ENSP00000396460	41	554	574	2.33e-08	555	120	345	90	93
unique_7050	3	141	203	ENSP00000442656	335	475	547	1.08e-06	147	38	95	14	68
unique_7050	45	76	203	ENSP00000490273	358	389	533	4.54e-05	32	15	17	0	16
unique_7050	19	135	203	ENSP00000383977	891	1004	1082	0.009	119	33	79	7	58
unique_7062	2756	2932	2981	ENSP00000353408	348	550	578	5.33e-04	205	51	124	30	6
unique_7073	10	253	2095	ENSP00000383977	783	1039	1082	4.12e-17	267	71	163	33	12
unique_7073	13	199	2095	ENSP00000490273	239	440	533	5.44e-10	217	65	107	45	9
unique_7169	18	45	100	ENSP00000423517	623	650	821	0.008	28	12	16	0	28
unique_7182	1276	1447	4761	ENSP00000260356	382	555	1171	3.34e-17	191	62	93	36	21
unique_7182	644	801	4761	ENSP00000260356	384	548	1171	3.76e-16	169	54	100	15	21
unique_7182	467	636	4761	ENSP00000260356	372	546	1171	4.16e-16	179	62	104	13	21
unique_7182	533	697	4761	ENSP00000260356	383	554	1171	1.44e-14	176	58	103	15	21
unique_7182	869	1050	4761	ENSP00000260356	385	554	1171	1.66e-12	193	58	101	34	21
unique_7182	996	1157	4761	ENSP00000260356	385	543	1171	1.88e-12	172	56	93	23	21
unique_7182	928	1094	4761	ENSP00000260356	382	541	1171	3.95e-12	169	55	103	11	21
unique_7182	742	929	4761	ENSP00000260356	366	559	1171	3.26e-08	206	54	122	30	21
unique_7182	1108	1311	4761	ENSP00000260356	383	531	1171	3.75e-07	205	55	93	57	21
unique_7182	755	990	4761	ENSP00000260356	330	549	1171	1.19e-05	247	66	143	38	21
unique_7192	31	375	378	ENSP00000451126	51	367	407	2.99e-21	358	93	211	54	91
unique_7192	31	375	378	ENSP00000333203	51	367	407	2.99e-21	358	93	211	54	91
unique_7192	48	378	378	ENSP00000371493	105	401	492	5.87e-12	333	77	218	38	88
unique_7244	1046	1147	2609	ENSP00000458322	42	154	571	0.001	115	32	68	15	4
unique_7246	83	158	3984	ENSP00000423517	751	820	821	7.22e-04	76	26	44	6	2
unique_7248	332	394	462	ENSP00000444095	463	523	1217	3.88e-04	63	23	38	2	14
unique_7248	155	248	462	ENSP00000339744	115	206	678	0.004	97	33	56	8	20
unique_7248	155	248	462	ENSP00000354995	104	195	679	0.004	97	33	56	8	20
unique_7248	155	248	462	ENSP00000291524	101	192	664	0.004	97	33	56	8	20
unique_7248	155	248	462	ENSP00000381467	104	195	667	0.004	97	33	56	8	20
unique_7252	274	614	618	ENSP00000403685	75	372	458	6.46e-13	373	91	175	107	55
unique_7253	2260	2327	2425	ENSP00000355285	45	112	190	3.42e-04	68	18	50	0	3
unique_7275	1814	2000	2161	ENSP00000383977	897	1039	1082	4.25e-08	196	57	77	62	13
unique_7275	1633	1685	2161	ENSP00000383977	824	877	1082	3.63e-05	54	21	32	1	13
unique_7275	2115	2158	2161	ENSP00000383977	1017	1060	1082	0.003	44	15	29	0	13
unique_7275	1589	1688	2161	ENSP00000490273	232	330	533	3.84e-06	104	28	67	9	5
unique_7275	1589	1706	2161	ENSP00000442656	205	318	547	6.27e-05	123	36	73	14	13
unique_7275	1803	1955	2161	ENSP00000442656	333	454	547	5.23e-04	165	44	66	55	13
unique_7276	20	231	241	ENSP00000383977	819	1046	1082	8.63e-12	236	57	147	32	88
unique_7276	5	175	241	ENSP00000490273	255	440	533	1.31e-10	196	54	107	35	71
unique_7276	5	175	241	ENSP00000442656	228	454	547	7.99e-10	233	60	105	68	71
unique_7278	1044	1108	2419	ENSP00000403737	2	68	448	3.64e-04	71	24	37	10	3
unique_7278	1044	1108	2419	ENSP00000355747	2	68	449	3.71e-04	71	24	37	10	3
unique_7280	319	621	968	ENSP00000268171	108	406	795	3.66e-11	329	84	189	56	31
unique_7290	222	259	1297	ENSP00000383977	908	945	1082	6.11e-06	38	21	17	0	3
unique_7290	155	261	1297	ENSP00000490273	272	388	533	0.001	117	33	74	10	8
unique_7347	623	712	1657	ENSP00000457473	85	173	618	4.63e-05	91	31	57	3	5
unique_7358	1890	2005	2937	ENSP00000423517	701	820	821	5.25e-04	120	33	83	4	5
unique_7358	1943	2027	2937	ENSP00000423517	739	820	821	0.005	86	26	55	5	5
unique_7358	1887	1982	2937	ENSP00000429055	590	685	707	0.006	97	26	69	2	3
unique_7370	295	539	795	ENSP00000383977	780	1039	1082	5.07e-12	265	67	173	25	31
unique_7370	366	529	795	ENSP00000490273	301	472	533	4.62e-07	183	45	108	30	21
unique_7370	368	488	795	ENSP00000442656	317	454	547	1.32e-06	143	41	75	27	15
unique_7382	556	624	4579	ENSP00000466989	157	227	629	1.68e-04	71	28	41	2	2
unique_7382	534	625	4579	ENSP00000216241	137	230	763	0.001	94	31	61	2	2
unique_7513	482	848	880	ENSP00000496064	82	419	600	0.001	377	75	253	49	42
unique_7572	149	246	814	ENSP00000352071	220	308	1157	1.29e-06	99	31	57	11	23
unique_7572	199	246	814	ENSP00000352071	717	761	1157	0.002	49	18	26	5	23
unique_7572	216	335	814	ENSP00000352071	940	1028	1157	0.008	122	32	55	35	23
unique_7572	385	450	814	ENSP00000321646	207	275	790	5.62e-05	69	27	39	3	8
unique_7572	385	450	814	ENSP00000321573	207	275	776	5.94e-05	69	27	39	3	8
unique_7574	990	1171	2642	ENSP00000353408	307	483	578	7.12e-04	182	41	136	5	7
unique_7574	208	405	2642	ENSP00000458322	25	226	571	0.006	207	50	143	14	7
unique_7576	74	290	450	ENSP00000383977	779	989	1082	3.62e-11	238	62	128	48	48
unique_7576	82	372	450	ENSP00000490273	240	514	533	5.72e-09	325	83	158	84	65
unique_7576	78	289	450	ENSP00000442656	209	454	547	2.43e-05	265	69	124	72	47
unique_7595	2327	2401	2681	ENSP00000423517	738	819	821	0.001	82	26	49	7	3
unique_7613	49	784	1952	ENSP00000434228	375	1134	2040	1.39e-41	835	198	463	174	38
unique_7617	31	396	438	ENSP00000451126	67	399	407	1.57e-18	379	97	223	59	84
unique_7617	31	396	438	ENSP00000333203	67	399	407	1.57e-18	379	97	223	59	84
unique_7617	28	396	438	ENSP00000371493	105	417	492	4.43e-12	382	91	209	82	84
unique_7637	382	442	518	ENSP00000300900	217	276	313	6.77e-05	61	22	38	1	12
unique_7642	401	545	1922	ENSP00000458322	39	194	571	8.28e-04	160	41	100	19	8
unique_7668	600	729	7449	ENSP00000369205	242	370	994	0.004	130	33	96	1	2
unique_7677	20	81	167	ENSP00000317997	822	882	1552	1.57e-05	62	22	39	1	37
unique_7695	272	376	658	ENSP00000262455	30	138	407	1.91e-04	111	27	76	8	16
unique_7700	284	390	544	ENSP00000262455	28	135	407	1.66e-11	113	35	67	11	36
unique_7700	159	248	544	ENSP00000262455	40	135	407	1.85e-05	99	26	61	12	36
unique_7710	84	161	237	ENSP00000369205	238	342	994	4.11e-04	105	30	48	27	33
unique_7715	106	224	602	ENSP00000262455	31	153	407	1.43e-04	125	31	86	8	20
unique_7722	880	1145	1162	ENSP00000444095	321	585	1217	2.30e-57	266	107	158	1	24
unique_7722	868	1126	1162	ENSP00000444095	952	1211	1217	8.15e-54	264	107	148	9	24
unique_7722	905	1135	1162	ENSP00000442024	352	565	785	1.64e-17	232	60	153	19	20
unique_7722	792	1112	1162	ENSP00000339744	5	316	678	1.22e-12	337	80	216	41	28
unique_7722	818	1084	1162	ENSP00000354995	24	275	679	2.78e-12	280	69	170	41	23
unique_7722	806	1084	1162	ENSP00000291524	11	272	664	2.96e-12	289	69	183	37	24
unique_7722	818	1084	1162	ENSP00000381467	24	275	667	3.15e-12	280	69	170	41	23
unique_7723	172	253	369	ENSP00000334952	82	168	1322	0.009	89	30	50	9	22
unique_7723	90	259	369	ENSP00000385766	56	218	663	0.009	186	52	95	39	46
unique_7735	23	557	564	ENSP00000381736	18	549	554	0.0	535	383	149	3	95
unique_7759	298	770	774	ENSP00000444095	128	578	1217	1.39e-61	495	162	267	66	61
unique_7759	499	750	774	ENSP00000444095	969	1203	1217	6.85e-55	254	107	126	21	61
unique_7759	537	771	774	ENSP00000442024	353	574	785	3.19e-23	236	65	156	15	30
unique_7759	501	749	774	ENSP00000381467	77	311	667	1.69e-15	262	72	150	40	32
unique_7759	501	749	774	ENSP00000291524	74	308	664	1.80e-15	262	72	150	40	32
unique_7759	501	749	774	ENSP00000339744	88	322	678	2.07e-15	262	72	150	40	32
unique_7759	501	749	774	ENSP00000354995	77	311	679	2.07e-15	262	72	150	40	32
unique_7760	5163	5487	5664	ENSP00000377492	67	409	726	3.36e-08	368	87	213	68	21
unique_7760	4861	5431	5664	ENSP00000377492	152	698	726	1.69e-07	608	125	385	98	21
unique_7760	4847	5555	5664	ENSP00000377492	44	680	726	5.27e-07	735	154	457	124	21
unique_7760	4360	4840	5664	ENSP00000377492	120	575	726	0.001	496	99	342	55	21
unique_7760	3523	3621	5664	ENSP00000429969	683	776	972	9.79e-05	99	28	66	5	9
unique_7760	2471	2553	5664	ENSP00000429969	668	759	972	5.46e-04	92	28	55	9	9
unique_7760	2928	3008	5664	ENSP00000429969	663	747	972	0.001	85	29	52	4	9
unique_7760	2224	2337	5664	ENSP00000429969	669	783	972	0.002	122	36	71	15	9
unique_7760	1943	2065	5664	ENSP00000429969	670	776	972	0.005	123	31	76	16	9
unique_7760	5072	5517	5664	ENSP00000434228	1513	1939	2040	5.14e-04	466	105	302	59	8
unique_7760	5361	5543	5664	ENSP00000353408	349	528	578	0.002	188	41	134	13	13
unique_7760	5121	5326	5664	ENSP00000353408	350	550	578	0.002	221	56	130	35	13
unique_7760	5395	5580	5664	ENSP00000353408	303	485	578	0.005	198	49	122	27	13
unique_7760	4483	4773	5664	ENSP00000353408	293	538	578	0.006	294	61	182	51	13
unique_7792	540	606	2672	ENSP00000368538	64	138	278	7.29e-04	78	24	40	14	3
unique_7792	475	574	2672	ENSP00000429969	670	772	972	0.003	105	33	65	7	4
unique_7797	476	561	569	ENSP00000244709	14	98	235	0.007	87	27	57	3	15
unique_7808	446	510	1299	ENSP00000321573	211	275	776	0.003	67	22	41	4	5
unique_7808	446	510	1299	ENSP00000321646	211	275	790	0.004	67	22	41	4	5
unique_7809	127	203	253	ENSP00000321427	671	745	989	6.21e-04	77	23	52	2	30
unique_7827	6	85	2606	ENSP00000423517	739	820	821	0.003	82	26	54	2	3
unique_7838	2921	2993	3827	ENSP00000429969	670	760	972	7.22e-05	91	30	43	18	2
unique_7846	108	595	600	ENSP00000320935	26	508	510	1.29e-33	510	130	331	49	81
unique_7846	90	399	600	ENSP00000500577	9	333	416	5.54e-21	332	88	215	29	52
unique_7848	228	532	688	ENSP00000320935	85	373	510	7.23e-33	312	100	182	30	44
unique_7848	225	500	688	ENSP00000500577	82	341	416	1.06e-24	283	84	169	30	40
unique_7886	1920	2027	2705	ENSP00000423517	728	816	821	0.002	110	29	58	23	10
unique_7886	1905	1997	2705	ENSP00000423517	728	816	821	0.003	98	27	57	14	10
unique_7886	1950	2042	2705	ENSP00000423517	728	816	821	0.003	98	28	56	14	10
unique_7886	1965	2057	2705	ENSP00000423517	728	816	821	0.004	98	27	57	14	10
unique_7886	1875	1952	2705	ENSP00000423517	728	816	821	0.004	89	24	54	11	10
unique_7886	2069	2147	2705	ENSP00000423517	729	816	821	0.006	88	22	57	9	10
unique_7907	1528	1623	4533	ENSP00000423517	730	816	821	8.08e-05	104	33	46	25	2
unique_7909	1160	1329	3060	ENSP00000353408	351	524	578	0.007	174	36	134	4	6
unique_7911	90	186	192	ENSP00000317997	820	923	1552	1.79e-04	106	29	66	11	51
unique_7960	1282	1365	2849	ENSP00000423517	737	820	821	5.82e-04	90	31	47	12	3
unique_7960	1261	1357	2849	ENSP00000355285	18	113	190	0.006	97	24	72	1	3
unique_7960	1258	1367	2849	ENSP00000458322	7	134	571	0.010	131	33	74	24	4
unique_7972	3674	3757	4117	ENSP00000423517	737	818	821	0.007	84	23	59	2	2
unique_7982	703	986	1147	ENSP00000275358	1302	1550	1591	3.04e-20	285	92	156	37	40
unique_7982	758	996	1147	ENSP00000275358	1313	1496	1591	1.29e-13	244	73	106	65	40
unique_7982	540	950	1147	ENSP00000275358	1204	1583	1591	9.66e-13	429	117	245	67	40
unique_7982	856	988	1147	ENSP00000275358	1297	1456	1591	4.18e-08	165	52	76	37	40
unique_7982	535	626	1147	ENSP00000275358	1501	1586	1591	0.003	92	30	56	6	40
unique_7982	527	654	1147	ENSP00000383977	227	332	1082	4.87e-05	130	32	72	26	23
unique_7982	869	950	1147	ENSP00000383977	210	300	1082	2.58e-04	100	32	41	27	23
unique_7982	924	987	1147	ENSP00000383977	226	300	1082	6.33e-04	76	25	38	13	23
unique_7982	961	999	1147	ENSP00000383977	227	265	1082	0.003	39	17	22	0	23
unique_7982	918	1009	1147	ENSP00000220809	84	190	563	0.002	107	27	65	15	8
unique_7985	3193	3323	3449	ENSP00000369205	232	352	994	8.38e-06	133	37	82	14	4
unique_8014	124	232	237	ENSP00000317997	810	925	1552	4.02e-04	117	28	80	9	46
unique_8043	628	776	927	ENSP00000383977	841	1004	1082	0.004	166	47	100	19	16
unique_8064	1156	1264	2412	ENSP00000383977	775	878	1082	1.24e-06	110	33	70	7	8
unique_8064	2269	2345	2412	ENSP00000383977	936	1012	1082	0.007	79	25	50	4	8
unique_8064	3	62	2412	ENSP00000317997	821	880	1552	8.65e-05	60	21	39	0	2
unique_8096	40	89	920	ENSP00000429969	726	776	972	0.008	52	20	29	3	5
unique_8193	18	121	328	ENSP00000316328	993	1097	1131	5.56e-04	105	31	73	1	63
unique_8193	163	264	328	ENSP00000316328	994	1096	1131	0.006	103	28	74	1	63
unique_8195	103	283	2909	ENSP00000353408	347	536	578	0.001	190	45	136	9	6
unique_8195	1820	1998	2909	ENSP00000458322	40	226	571	0.001	193	51	122	20	8
unique_8195	1814	2046	2909	ENSP00000458322	5	211	571	0.008	236	52	152	32	8
unique_8263	1439	1652	2751	ENSP00000353408	303	520	578	1.64e-07	221	55	156	10	15
unique_8263	1412	1598	2751	ENSP00000353408	352	537	578	1.97e-06	194	54	125	15	15
unique_8263	1235	1416	2751	ENSP00000353408	311	516	578	4.56e-05	207	58	123	26	15
unique_8263	1246	1500	2751	ENSP00000353408	301	547	578	5.15e-04	259	64	179	16	15
unique_8263	1244	1665	2751	ENSP00000377492	200	672	726	0.004	476	103	316	57	15
unique_8297	188	257	272	ENSP00000494896	35	110	330	0.007	76	21	49	6	26
unique_8297	188	257	272	ENSP00000358430	35	110	330	0.007	76	21	49	6	26
unique_8302	2750	3113	6671	ENSP00000434228	1455	1885	2040	2.57e-04	455	115	225	115	5
unique_8316	135	237	877	ENSP00000262455	33	138	407	9.77e-13	106	34	69	3	12
unique_8335	98	360	602	ENSP00000320935	92	356	510	2.34e-11	275	77	176	22	44
unique_8335	98	268	602	ENSP00000500577	92	269	416	2.76e-09	181	56	112	13	28
unique_8339	160	228	261	ENSP00000356714	46	114	141	8.97e-11	69	22	47	0	26
unique_8339	160	228	261	ENSP00000435933	47	115	142	1.07e-10	69	22	47	0	26
unique_8339	166	232	261	ENSP00000054666	15	81	101	1.49e-08	67	19	48	0	26
unique_8380	721	1029	1317	ENSP00000490273	242	532	533	4.54e-08	333	76	191	66	23
unique_8380	712	1012	1317	ENSP00000383977	779	1045	1082	1.85e-06	308	67	193	48	23
unique_8380	790	875	1317	ENSP00000442656	319	398	547	7.74e-04	88	25	53	10	7
unique_8393	2750	2835	3432	ENSP00000369205	297	390	994	0.010	94	24	62	8	3
unique_8396	1630	1847	2126	ENSP00000353408	348	575	578	0.007	234	45	167	22	10
unique_8413	5	126	229	ENSP00000216241	550	675	763	1.93e-06	129	40	79	10	53
unique_8454	693	909	1121	ENSP00000466989	37	226	629	0.007	225	60	122	43	19
unique_8532	208	335	337	ENSP00000385766	400	563	663	0.005	170	45	77	48	38
