# Supplementary material for: Molecular Mimicry between Toxoplasma gondii B-Cell Epitopes and Neurodevelopmental Proteins: An Immunoinformatic Approach
Source: Biomolecules. 2024 Aug 1;14(8):933. doi: 10.3390/biom14080933 (PMC11352964; doi:10.3390/biom14080933)
Supplement: Supplementary file 1 [file biomolecules-14-00933-s001.zip › Supplemental S2/random/blast-all_methods-hs_surface_random_47-filtered.txt]

unique_87	3	1261	1266	ENSP00000478255	105	1273	1281	0.0	1266	481	681	104	99
unique_87	3	1259	1266	ENSP00000497931	132	1314	1322	0.0	1269	449	722	98	99
unique_87	702	1261	1266	ENSP00000497931	134	656	1322	1.43e-74	566	194	323	49	99
unique_129	13	264	283	ENSP00000275493	716	965	1211	1.81e-11	261	56	185	20	89
unique_129	11	266	283	ENSP00000351995	529	797	886	1.48e-10	279	67	179	33	90
unique_355	1	267	270	ENSP00000426433	2	268	273	4.01e-104	267	137	130	0	99
unique_459	27	459	469	ENSP00000300289	27	487	506	2.13e-70	473	161	260	52	92
unique_779	5	102	112	ENSP00000494828	130	225	564	0.007	98	25	71	2	88
unique_1170	82	457	465	ENSP00000435932	395	776	2003	1.98e-27	394	98	266	30	81
unique_1953	5	577	606	ENSP00000383125	6	480	484	3.17e-70	585	181	282	122	95
unique_2410	1	249	282	ENSP00000357493	1937	2201	2342	1.80e-08	268	54	192	22	88
unique_2889	1	517	525	ENSP00000478255	162	626	1281	2.60e-43	534	148	300	86	98
unique_2889	275	517	525	ENSP00000478255	1031	1271	1281	7.35e-41	247	85	152	10	98
unique_2889	4	519	525	ENSP00000497931	851	1316	1322	9.96e-42	520	137	325	58	99
unique_2889	1	517	525	ENSP00000497931	189	654	1322	2.85e-39	524	139	320	65	99
unique_2998	32	473	474	ENSP00000234590	1	431	435	0.0	444	292	137	15	93
unique_4007	19	563	567	ENSP00000402478	33	552	574	1.01e-10	575	136	354	85	96
unique_4007	19	563	567	ENSP00000414446	33	552	574	1.01e-10	575	136	354	85	96
unique_4007	19	563	567	ENSP00000340019	33	552	574	1.01e-10	575	136	354	85	96
unique_4203	41	286	296	ENSP00000364163	117	440	2004	8.26e-08	328	84	158	86	86
unique_4203	39	292	296	ENSP00000364163	591	857	2004	6.61e-07	284	80	157	47	86
unique_4203	61	276	296	ENSP00000364163	868	1125	2004	3.04e-06	266	73	135	58	86
unique_4203	61	293	296	ENSP00000364163	103	369	2004	5.06e-06	278	75	147	56	86
unique_4203	39	278	296	ENSP00000364163	278	550	2004	1.61e-05	281	76	156	49	86
unique_4203	53	281	296	ENSP00000364163	669	933	2004	1.70e-04	267	72	155	40	86
unique_4203	42	234	296	ENSP00000364163	772	1007	2004	0.004	236	64	129	43	86
unique_4203	40	277	296	ENSP00000364163	440	689	2004	0.006	271	70	147	54	86
unique_4203	50	289	296	ENSP00000365351	104	362	495	3.47e-07	279	83	137	59	81
unique_4203	50	269	296	ENSP00000365351	194	438	495	3.25e-05	265	73	127	65	81
unique_4296	8	178	201	ENSP00000449241	407	573	1193	9.02e-06	177	46	115	16	85
unique_4468	18	554	574	ENSP00000402478	21	555	574	0.0	537	296	239	2	94
unique_4468	18	554	574	ENSP00000414446	21	555	574	0.0	537	296	239	2	94
unique_4468	18	554	574	ENSP00000340019	21	555	574	0.0	537	296	239	2	94
unique_4568	78	598	619	ENSP00000308312	102	529	606	4.03e-17	526	122	301	103	84
unique_4643	80	656	666	ENSP00000402478	13	555	574	2.01e-119	578	204	338	36	87
unique_4643	80	656	666	ENSP00000414446	13	555	574	2.01e-119	578	204	338	36	87
unique_4643	80	656	666	ENSP00000340019	13	555	574	2.01e-119	578	204	338	36	87
unique_4879	17	184	193	ENSP00000449241	402	562	1193	6.95e-05	177	50	102	25	87
unique_5165	2	396	396	ENSP00000308312	2	390	606	5.93e-115	399	175	210	14	99
unique_5312	8	273	289	ENSP00000426433	4	270	273	2.25e-95	268	137	128	3	92
unique_5777	7	105	105	ENSP00000300289	31	128	506	2.74e-10	102	28	67	7	100
unique_5777	1	76	105	ENSP00000300289	377	452	506	6.94e-07	80	27	45	8	100
unique_5801	8	255	294	ENSP00000357493	1944	2205	2342	3.20e-14	268	66	176	26	84
unique_5801	7	268	294	ENSP00000351995	531	810	886	1.15e-10	284	63	195	26	89
unique_6681	228	1544	1544	ENSP00000478255	35	1278	1281	0.0	1347	503	711	133	85
unique_6681	244	835	1544	ENSP00000478255	711	1280	1281	1.28e-103	607	227	328	52	85
unique_6681	193	1537	1544	ENSP00000497931	18	1314	1322	0.0	1403	480	759	164	88
unique_6681	997	1544	1544	ENSP00000497931	162	661	1322	3.92e-78	549	200	299	50	88
unique_6696	239	1253	2156	ENSP00000364163	194	1125	2004	2.57e-14	1080	271	596	213	94
unique_6696	324	1461	2156	ENSP00000364163	24	1079	2004	5.60e-12	1221	301	672	248	94
unique_6696	1105	2086	2156	ENSP00000364163	101	972	2004	9.27e-12	1038	263	553	222	94
unique_6696	841	1898	2156	ENSP00000364163	101	1120	2004	8.90e-11	1167	279	632	256	94
unique_6696	101	725	2156	ENSP00000364163	517	1125	2004	1.63e-09	689	169	376	144	94
unique_6696	852	1985	2156	ENSP00000364163	24	1041	2004	6.95e-07	1210	295	647	268	94
unique_6696	101	1146	2156	ENSP00000364163	160	1161	2004	2.00e-06	1159	276	613	270	94
unique_6696	1640	2089	2156	ENSP00000364163	25	439	2004	1.60e-04	480	120	265	95	94
unique_6696	1368	2118	2156	ENSP00000364163	101	769	2004	0.002	812	206	402	204	94
unique_7032	28	533	545	ENSP00000402478	41	554	574	2.42e-08	555	120	345	90	93
unique_7032	28	533	545	ENSP00000414446	41	554	574	2.42e-08	555	120	345	90	93
unique_7032	28	533	545	ENSP00000340019	41	554	574	2.42e-08	555	120	345	90	93
unique_7192	48	378	378	ENSP00000402286	105	401	492	6.09e-12	333	77	218	38	88
unique_7192	51	378	378	ENSP00000403877	44	337	428	1.45e-09	330	74	218	38	87
unique_7276	28	230	241	ENSP00000351995	574	790	886	2.65e-11	220	51	149	20	84
unique_7617	28	396	438	ENSP00000402286	105	417	492	4.59e-12	382	91	209	82	84
unique_8135	14	155	187	ENSP00000364163	1599	1740	2004	8.12e-07	147	48	89	10	88
unique_8135	41	177	187	ENSP00000364163	1694	1832	2004	7.53e-04	144	45	87	12	88
unique_8135	40	140	187	ENSP00000364163	1726	1823	2004	0.002	101	35	63	3	88
unique_8318	3	442	443	ENSP00000234590	3	431	435	0.0	442	273	154	15	99
