# Supplementary material for: Molecular Mimicry between Toxoplasma gondii B-Cell Epitopes and Neurodevelopmental Proteins: An Immunoinformatic Approach
Source: Biomolecules. 2024 Aug 1;14(8):933. doi: 10.3390/biom14080933 (PMC11352964; doi:10.3390/biom14080933)
Supplement: Supplementary file 1 [file biomolecules-14-00933-s001.zip › Supplemental S2/random/blast-all_methods-hs_surface_random_47-protein_ids.txt]

ENSP00000234590
ENSP00000275493
ENSP00000300289
ENSP00000308312
ENSP00000340019
ENSP00000351995
ENSP00000357493
ENSP00000364163
ENSP00000365351
ENSP00000383125
ENSP00000402286
ENSP00000402478
ENSP00000403877
ENSP00000414446
ENSP00000426433
ENSP00000435932
ENSP00000449241
ENSP00000478255
ENSP00000494828
ENSP00000497931
