# Supplementary material for: Molecular Mimicry between Toxoplasma gondii B-Cell Epitopes and Neurodevelopmental Proteins: An Immunoinformatic Approach
Source: Biomolecules. 2024 Aug 1;14(8):933. doi: 10.3390/biom14080933 (PMC11352964; doi:10.3390/biom14080933)
Supplement: Supplementary file 1 [file biomolecules-14-00933-s001.zip › Supplemental S2/random/blast-all_methods-hs_surface_random_47.txt]

unique_2	1470	1592	2375	ENSP00000486498	3	106	449	0.006	123	35	69	19	5
unique_2	1470	1592	2375	ENSP00000429036	3	106	449	0.006	123	35	69	19	5
unique_9	43	197	541	ENSP00000402478	47	197	574	2.17e-07	159	42	105	12	29
unique_9	43	197	541	ENSP00000414446	47	197	574	2.17e-07	159	42	105	12	29
unique_9	43	197	541	ENSP00000340019	47	197	574	2.17e-07	159	42	105	12	29
unique_35	370	903	1044	ENSP00000426917	56	561	612	4.47e-55	549	154	337	58	51
unique_35	370	908	1044	ENSP00000237612	56	571	656	4.85e-55	559	154	342	63	52
unique_35	371	922	1044	ENSP00000381475	95	603	669	1.59e-42	568	148	345	75	53
unique_35	371	922	1044	ENSP00000339744	104	612	678	1.83e-42	568	148	345	75	53
unique_35	357	695	1044	ENSP00000263094	1773	2082	2147	2.56e-08	366	93	190	83	32
unique_35	368	541	1044	ENSP00000263094	813	973	2147	3.73e-06	179	43	113	23	32
unique_35	378	538	1044	ENSP00000478255	409	561	1281	2.75e-07	166	42	106	18	21
unique_35	378	592	1044	ENSP00000478255	1052	1255	1281	5.89e-06	222	58	139	25	21
unique_35	371	563	1044	ENSP00000497931	1090	1274	1322	1.14e-05	195	50	133	12	18
unique_35	371	563	1044	ENSP00000497931	432	614	1322	2.23e-05	197	53	126	18	18
unique_62	152	200	279	ENSP00000275493	814	862	1211	2.51e-06	49	14	35	0	18
unique_62	156	203	279	ENSP00000377291	319	368	683	2.01e-04	50	16	32	2	17
unique_62	152	198	279	ENSP00000351995	640	686	886	0.003	47	13	34	0	17
unique_70	12	177	215	ENSP00000449241	407	571	1193	4.00e-04	175	42	114	19	77
unique_75	782	1056	1941	ENSP00000478255	409	687	1281	6.84e-17	290	78	186	26	27
unique_75	1611	1737	1941	ENSP00000478255	388	516	1281	1.49e-14	130	44	82	4	27
unique_75	1821	1929	1941	ENSP00000478255	1168	1276	1281	1.83e-14	109	39	70	0	27
unique_75	782	1004	1941	ENSP00000478255	1052	1274	1281	3.17e-14	231	63	152	16	27
unique_75	1818	1927	1941	ENSP00000478255	520	629	1281	1.63e-13	110	38	72	0	27
unique_75	1611	1753	1941	ENSP00000478255	1031	1174	1281	2.53e-12	149	44	94	11	27
unique_75	1605	1737	1941	ENSP00000497931	407	544	1322	1.01e-14	140	53	78	9	29
unique_75	1570	1753	1941	ENSP00000497931	1027	1220	1322	7.95e-14	196	56	126	14	29
unique_75	1819	1922	1941	ENSP00000497931	1209	1312	1322	6.50e-13	104	37	67	0	29
unique_75	767	992	1941	ENSP00000497931	1078	1303	1322	4.02e-10	236	61	155	20	29
unique_75	1837	1924	1941	ENSP00000497931	567	653	1322	3.42e-09	88	31	56	1	29
unique_75	782	1031	1941	ENSP00000497931	437	683	1322	3.62e-06	263	69	165	29	29
unique_75	1626	1701	1941	ENSP00000381475	89	170	669	4.39e-05	85	29	44	12	15
unique_75	781	992	1941	ENSP00000381475	101	306	669	8.27e-04	224	53	141	30	15
unique_75	1626	1701	1941	ENSP00000339744	98	179	678	5.40e-05	85	29	44	12	15
unique_75	781	992	1941	ENSP00000339744	110	315	678	8.59e-04	224	53	141	30	15
unique_75	1615	1722	1941	ENSP00000263094	807	903	2147	7.77e-05	108	27	70	11	10
unique_75	1827	1921	1941	ENSP00000263094	938	1033	2147	2.18e-04	96	32	63	1	10
unique_75	795	1062	1941	ENSP00000426917	75	339	612	2.43e-04	281	58	194	29	14
unique_75	795	1062	1941	ENSP00000237612	75	339	656	2.55e-04	281	58	194	29	14
unique_81	12	181	212	ENSP00000449241	408	575	1193	1.67e-06	176	38	124	14	80
unique_85	77	512	821	ENSP00000435932	389	840	2003	4.66e-33	458	127	303	28	53
unique_87	3	1261	1266	ENSP00000478255	105	1273	1281	0.0	1266	481	681	104	99
unique_87	3	1259	1266	ENSP00000497931	132	1314	1322	0.0	1269	449	722	98	99
unique_87	702	1261	1266	ENSP00000497931	134	656	1322	1.43e-74	566	194	323	49	99
unique_87	311	486	1266	ENSP00000339744	87	262	678	3.55e-14	188	55	109	24	36
unique_87	943	1217	1266	ENSP00000339744	32	288	678	9.32e-13	290	72	170	48	36
unique_87	311	486	1266	ENSP00000381475	78	253	669	4.10e-14	188	55	109	24	36
unique_87	943	1217	1266	ENSP00000381475	23	279	669	1.09e-12	290	72	170	48	36
unique_87	297	560	1266	ENSP00000263094	789	1042	2147	3.94e-12	273	73	172	28	42
unique_87	997	1260	1266	ENSP00000263094	807	1039	2147	4.36e-11	268	66	163	39	42
unique_87	310	512	1266	ENSP00000263094	1790	1985	2147	9.54e-09	208	57	134	17	42
unique_87	1009	1216	1266	ENSP00000263094	1796	1985	2147	8.09e-06	218	53	127	38	42
unique_87	326	597	1266	ENSP00000237612	60	350	656	4.30e-11	301	76	186	39	35
unique_87	1029	1204	1266	ENSP00000237612	77	235	656	1.69e-07	184	48	103	33	35
unique_87	326	597	1266	ENSP00000426917	60	350	612	7.56e-11	301	76	186	39	35
unique_87	1029	1204	1266	ENSP00000426917	77	235	612	1.74e-07	184	48	103	33	35
unique_104	93	148	625	ENSP00000364163	1633	1689	2004	0.001	57	22	34	1	9
unique_117	49	315	424	ENSP00000351995	488	743	886	1.19e-11	294	72	157	65	63
unique_117	71	225	424	ENSP00000275493	704	863	1211	2.39e-07	162	44	109	9	37
unique_117	57	222	424	ENSP00000377291	218	363	683	3.46e-06	178	38	96	44	39
unique_117	56	325	424	ENSP00000357493	1944	2168	2342	8.33e-06	288	57	150	81	64
unique_125	136	172	324	ENSP00000261892	803	840	1100	2.38e-04	38	19	18	1	11
unique_126	79	195	209	ENSP00000426433	57	170	273	4.41e-05	118	27	86	5	56
unique_129	13	264	283	ENSP00000275493	716	965	1211	1.81e-11	261	56	185	20	89
unique_129	11	266	283	ENSP00000351995	529	797	886	1.48e-10	279	67	179	33	90
unique_129	8	206	283	ENSP00000377291	211	416	683	5.15e-08	211	47	147	17	70
unique_129	87	263	283	ENSP00000357493	2018	2205	2342	3.99e-07	188	40	137	11	63
unique_144	271	339	683	ENSP00000308312	229	300	606	0.002	72	19	50	3	10
unique_165	234	319	322	ENSP00000317714	206	291	298	3.18e-06	86	22	64	0	27
unique_221	302	729	852	ENSP00000300289	48	441	506	1.53e-28	445	114	263	68	56
unique_221	278	346	852	ENSP00000300289	372	440	506	1.08e-06	70	24	44	2	56
unique_221	685	754	852	ENSP00000300289	48	117	506	2.61e-06	70	22	48	0	56
unique_271	153	758	765	ENSP00000339744	104	669	678	8.25e-77	615	189	368	58	79
unique_271	153	758	765	ENSP00000381475	95	660	669	9.72e-77	614	186	372	56	79
unique_271	158	763	765	ENSP00000237612	61	653	656	5.31e-71	629	189	381	59	79
unique_271	158	709	765	ENSP00000426917	61	578	612	6.05e-63	568	171	331	66	72
unique_271	159	360	765	ENSP00000478255	408	610	1281	5.89e-15	213	66	126	21	29
unique_271	160	378	765	ENSP00000478255	1052	1271	1281	9.31e-13	234	66	139	29	29
unique_271	170	341	765	ENSP00000263094	1819	1983	2147	2.21e-14	174	52	111	11	36
unique_271	96	371	765	ENSP00000263094	777	1025	2147	1.66e-13	284	72	169	43	36
unique_271	156	366	765	ENSP00000497931	1091	1298	1322	2.55e-14	218	56	145	17	28
unique_271	156	345	765	ENSP00000497931	433	619	1322	9.59e-09	194	56	127	11	28
unique_282	18	175	213	ENSP00000449241	411	567	1193	0.001	165	38	112	15	74
unique_284	339	725	793	ENSP00000443192	109	512	568	1.55e-88	411	160	220	31	49
unique_284	339	725	793	ENSP00000336994	211	614	670	3.65e-88	411	160	220	31	49
unique_307	12	178	208	ENSP00000449241	408	573	1193	0.002	173	36	124	13	80
unique_327	283	369	777	ENSP00000320709	14	96	245	4.28e-04	89	29	52	8	11
unique_338	265	349	895	ENSP00000320709	40	135	245	0.009	96	31	54	11	9
unique_342	288	375	507	ENSP00000435932	389	481	2003	0.002	95	33	53	9	17
unique_355	1	267	270	ENSP00000426433	2	268	273	4.01e-104	267	137	130	0	99
unique_416	26	143	543	ENSP00000263094	306	421	2147	0.007	120	31	83	6	22
unique_442	264	422	583	ENSP00000506143	148	301	795	1.08e-05	178	44	91	43	27
unique_442	264	422	583	ENSP00000484952	148	301	795	1.08e-05	178	44	91	43	27
unique_442	264	422	583	ENSP00000483552	148	301	795	1.08e-05	178	44	91	43	27
unique_449	287	346	436	ENSP00000411770	53	112	286	1.75e-05	60	22	38	0	14
unique_458	35	270	513	ENSP00000351995	528	750	886	1.20e-10	249	53	157	39	46
unique_458	29	300	513	ENSP00000357493	1934	2196	2342	1.27e-10	289	77	169	43	53
unique_458	34	263	513	ENSP00000275493	712	917	1211	2.97e-10	244	52	140	52	45
unique_458	33	258	513	ENSP00000377291	211	421	683	6.27e-10	234	57	146	31	44
unique_459	27	459	469	ENSP00000300289	27	487	506	2.13e-70	473	161	260	52	92
unique_506	219	640	758	ENSP00000364163	712	1089	2004	9.13e-11	437	112	251	74	61
unique_506	214	637	758	ENSP00000364163	410	755	2004	5.51e-07	437	101	232	104	61
unique_506	218	658	758	ENSP00000364163	337	731	2004	7.41e-07	468	114	254	100	61
unique_506	197	636	758	ENSP00000364163	548	966	2004	1.28e-06	472	116	271	85	61
unique_506	222	550	758	ENSP00000354080	59	354	989	8.65e-08	341	92	192	57	43
unique_506	305	361	758	ENSP00000354080	57	111	989	2.14e-04	57	21	34	2	43
unique_506	240	356	758	ENSP00000366307	296	394	576	0.003	118	38	60	20	15
unique_506	533	658	758	ENSP00000367064	366	479	3624	0.004	128	36	76	16	17
unique_511	83	194	565	ENSP00000212355	20	139	852	0.008	121	35	76	10	20
unique_545	92	182	4007	ENSP00000478469	735	820	821	5.60e-04	95	30	52	13	2
unique_545	92	182	4007	ENSP00000484862	735	820	821	5.60e-04	95	30	52	13	2
unique_547	279	300	478	ENSP00000513363	753	774	1212	2.85e-04	22	15	7	0	5
unique_549	32	123	143	ENSP00000432347	309	399	823	0.006	97	26	60	11	64
unique_549	32	123	143	ENSP00000476000	293	383	634	0.006	97	26	60	11	64
unique_567	31	291	407	ENSP00000351995	529	791	886	2.79e-08	281	60	183	38	64
unique_567	10	300	407	ENSP00000275493	695	967	1211	2.79e-07	298	65	201	32	71
unique_567	34	199	407	ENSP00000377291	217	390	683	0.004	178	47	115	16	41
unique_568	142	354	559	ENSP00000364163	1580	1786	2004	2.15e-04	216	68	136	12	43
unique_568	116	255	559	ENSP00000364163	1668	1791	2004	6.03e-04	140	49	75	16	43
unique_592	96	126	272	ENSP00000509229	142	172	644	0.002	31	13	18	0	11
unique_598	203	1372	2159	ENSP00000364163	102	1161	2004	1.23e-77	1216	358	656	202	60
unique_598	358	1294	2159	ENSP00000364163	35	1000	2004	5.64e-62	1058	290	555	213	60
unique_598	1182	1501	2159	ENSP00000364163	29	349	2004	1.20e-19	354	104	183	67	60
unique_598	905	1307	2159	ENSP00000354080	30	409	989	5.98e-39	423	140	220	63	61
unique_598	468	881	2159	ENSP00000354080	20	425	989	2.20e-38	437	138	245	54	61
unique_598	522	935	2159	ENSP00000354080	33	430	989	8.46e-38	431	138	243	50	61
unique_598	248	618	2159	ENSP00000354080	17	415	989	7.85e-33	415	132	223	60	61
unique_598	1125	1498	2159	ENSP00000354080	25	391	989	5.31e-32	393	133	215	45	61
unique_598	1258	1520	2159	ENSP00000354080	32	335	989	6.37e-24	314	100	153	61	61
unique_598	204	555	2159	ENSP00000354080	59	393	989	2.51e-22	367	109	211	47	61
unique_598	312	646	2159	ENSP00000367064	137	468	3624	1.75e-25	359	114	194	51	57
unique_598	1212	1501	2159	ENSP00000367064	125	426	3624	5.86e-23	312	101	179	32	57
unique_598	670	992	2159	ENSP00000367064	153	463	3624	1.16e-22	338	106	190	42	57
unique_598	921	1336	2159	ENSP00000367064	142	497	3624	1.13e-20	436	128	208	100	57
unique_598	908	1242	2159	ENSP00000367064	170	487	3624	5.17e-19	353	110	190	53	57
unique_598	492	768	2159	ENSP00000367064	141	464	3624	9.30e-19	338	104	159	75	57
unique_598	263	595	2159	ENSP00000367064	131	462	3624	5.33e-18	358	113	194	51	57
unique_598	263	471	2159	ENSP00000367064	262	464	3624	2.21e-15	218	73	121	24	57
unique_598	554	942	2159	ENSP00000367064	124	463	3624	2.23e-15	413	116	200	97	57
unique_598	468	764	2159	ENSP00000366307	194	468	576	3.13e-17	302	92	178	32	60
unique_598	1108	1372	2159	ENSP00000366307	219	466	576	3.90e-15	282	83	148	51	60
unique_598	983	1208	2159	ENSP00000366307	222	468	576	1.29e-13	272	75	126	71	60
unique_598	926	1163	2159	ENSP00000366307	256	466	576	3.10e-11	247	69	133	45	60
unique_598	1113	1346	2159	ENSP00000366307	265	474	576	8.08e-11	259	76	109	74	60
unique_598	280	509	2159	ENSP00000366307	255	466	576	1.00e-10	240	68	134	38	60
unique_598	567	845	2159	ENSP00000366307	224	466	576	1.39e-10	284	83	155	46	60
unique_598	750	989	2159	ENSP00000366307	255	468	576	9.05e-08	246	71	137	38	60
unique_598	1277	1495	2159	ENSP00000366307	256	466	576	2.33e-07	228	66	136	26	60
unique_598	204	333	2159	ENSP00000366307	349	466	576	9.48e-05	131	42	75	14	60
unique_598	1226	1321	2159	ENSP00000385639	108	194	274	6.31e-06	99	34	50	15	23
unique_598	532	626	2159	ENSP00000385639	110	194	274	2.11e-05	98	37	45	16	23
unique_598	921	1001	2159	ENSP00000385639	112	177	274	0.002	81	29	37	15	23
unique_598	1411	1465	2159	ENSP00000385639	123	176	274	0.002	58	24	27	7	23
unique_598	242	303	2159	ENSP00000385639	122	174	274	0.004	63	24	28	11	23
unique_598	290	346	2159	ENSP00000385639	123	176	274	0.004	59	24	28	7	23
unique_598	463	520	2159	ENSP00000385639	123	176	274	0.005	61	24	27	10	23
unique_598	760	817	2159	ENSP00000378888	130	185	294	0.001	60	24	30	6	5
unique_598	1258	1300	2159	ENSP00000378888	143	184	294	0.003	45	19	21	5	5
unique_598	509	553	2159	ENSP00000386147	885	928	1319	0.002	45	20	24	1	4
unique_598	554	594	2159	ENSP00000386147	889	928	1319	0.007	41	19	21	1	4
unique_654	30	204	324	ENSP00000441219	69	273	421	0.001	219	59	102	58	54
unique_654	30	204	324	ENSP00000489447	69	273	421	0.001	219	59	102	58	54
unique_657	713	960	983	ENSP00000275493	715	964	1211	8.65e-18	256	65	177	14	25
unique_657	716	855	983	ENSP00000377291	218	363	683	1.92e-13	150	43	93	14	14
unique_657	696	974	983	ENSP00000357493	1919	2219	2342	1.56e-11	310	83	187	40	28
unique_657	704	965	983	ENSP00000351995	521	795	886	3.55e-10	281	58	198	25	27
unique_664	7	122	547	ENSP00000402478	29	148	574	2.10e-08	120	31	85	4	21
unique_664	7	122	547	ENSP00000414446	29	148	574	2.10e-08	120	31	85	4	21
unique_664	7	122	547	ENSP00000340019	29	148	574	2.10e-08	120	31	85	4	21
unique_665	177	329	366	ENSP00000351995	643	810	886	1.64e-05	181	39	101	41	42
unique_665	181	281	366	ENSP00000275493	821	915	1211	1.81e-05	107	27	62	18	28
unique_665	180	290	366	ENSP00000357493	2056	2165	2342	1.39e-04	120	31	70	19	30
unique_665	150	246	366	ENSP00000377291	291	398	683	8.44e-04	108	26	71	11	27
unique_676	46	116	669	ENSP00000266557	188	259	261	0.010	72	21	50	1	11
unique_697	262	354	1584	ENSP00000308312	150	244	606	0.006	101	29	58	14	6
unique_700	15	174	211	ENSP00000449241	411	565	1193	6.37e-06	179	47	89	43	76
unique_709	1340	1488	1501	ENSP00000328968	1300	1475	2017	7.88e-07	176	42	107	27	11
unique_709	1331	1401	1501	ENSP00000328968	206	277	2017	0.003	73	23	47	3	11
unique_709	1345	1447	1501	ENSP00000328968	810	903	2017	0.003	106	27	64	15	11
unique_709	1340	1488	1501	ENSP00000398266	1299	1474	2016	7.95e-07	176	42	107	27	11
unique_709	1331	1401	1501	ENSP00000398266	206	277	2016	0.003	73	23	47	3	11
unique_709	1345	1447	1501	ENSP00000398266	810	903	2016	0.003	106	27	64	15	11
unique_716	59	135	266	ENSP00000478469	729	819	821	1.01e-06	91	32	45	14	38
unique_716	76	158	266	ENSP00000478469	712	788	821	2.61e-04	83	22	55	6	38
unique_716	59	135	266	ENSP00000484862	729	819	821	1.01e-06	91	32	45	14	38
unique_716	76	158	266	ENSP00000484862	712	788	821	2.61e-04	83	22	55	6	38
unique_779	5	102	112	ENSP00000494828	130	225	564	0.007	98	25	71	2	88
unique_799	28	136	594	ENSP00000411767	537	638	1065	0.001	109	25	77	7	18
unique_799	28	136	594	ENSP00000362774	537	638	1192	0.002	109	25	77	7	18
unique_820	71	158	359	ENSP00000259324	609	695	811	0.002	89	31	55	3	25
unique_830	1002	1048	1070	ENSP00000383125	398	445	484	3.95e-05	48	19	28	1	8
unique_830	449	486	1070	ENSP00000383125	95	132	484	1.38e-04	38	18	20	0	8
unique_868	341	434	1157	ENSP00000364163	1700	1791	2004	1.85e-06	94	35	57	2	29
unique_868	267	598	1157	ENSP00000364163	1501	1824	2004	0.004	362	96	198	68	29
unique_872	421	479	2030	ENSP00000362774	12	74	1192	5.55e-05	65	20	37	8	3
unique_872	421	479	2030	ENSP00000411767	12	74	1065	6.84e-05	65	20	37	8	3
unique_880	374	560	612	ENSP00000263094	824	1022	2147	4.30e-08	211	59	116	36	55
unique_880	113	262	612	ENSP00000263094	834	975	2147	1.44e-04	161	40	91	30	55
unique_880	385	509	612	ENSP00000263094	1821	1961	2147	0.001	142	40	84	18	55
unique_880	353	549	612	ENSP00000478255	393	610	1281	4.34e-08	229	58	128	43	61
unique_880	111	289	612	ENSP00000478255	418	592	1281	9.29e-07	189	48	117	24	61
unique_880	111	289	612	ENSP00000478255	1061	1237	1281	6.72e-06	198	49	109	40	61
unique_880	360	548	612	ENSP00000478255	1042	1247	1281	1.27e-04	219	53	123	43	61
unique_880	113	284	612	ENSP00000339744	122	285	678	1.61e-06	180	46	110	24	51
unique_880	378	517	612	ENSP00000339744	116	271	678	2.62e-05	166	36	94	36	51
unique_880	113	284	612	ENSP00000381475	113	276	669	1.64e-06	180	46	110	24	51
unique_880	378	517	612	ENSP00000381475	107	262	669	2.48e-05	166	36	94	36	51
unique_880	112	289	612	ENSP00000497931	1105	1280	1322	2.64e-05	195	50	109	36	61
unique_880	360	507	612	ENSP00000497931	1085	1252	1322	5.04e-05	173	40	103	30	61
unique_880	360	554	612	ENSP00000497931	427	636	1322	0.003	221	55	129	37	61
unique_880	109	289	612	ENSP00000497931	444	620	1322	0.007	199	49	110	40	61
unique_880	389	532	612	ENSP00000426917	78	244	612	0.007	169	41	101	27	24
unique_880	457	532	612	ENSP00000237612	164	244	656	0.008	81	21	55	5	12
unique_896	326	427	511	ENSP00000364163	1183	1285	2004	4.96e-10	111	40	54	17	47
unique_896	216	346	511	ENSP00000364163	1180	1284	2004	8.38e-06	141	42	53	46	47
unique_896	186	240	511	ENSP00000364163	1226	1285	2004	2.13e-04	62	24	29	9	47
unique_897	221	533	2590	ENSP00000435932	402	637	2003	3.52e-13	318	75	156	87	16
unique_897	798	911	2590	ENSP00000435932	807	918	2003	0.004	116	32	78	6	16
unique_902	26	77	78	ENSP00000381237	84	134	427	0.002	52	14	37	1	67
unique_907	651	804	807	ENSP00000435932	1747	1889	2003	0.001	162	39	96	27	19
unique_928	102	588	621	ENSP00000300289	43	481	506	1.95e-40	497	141	288	68	79
unique_928	502	594	621	ENSP00000300289	46	135	506	1.20e-13	95	36	52	7	79
unique_932	1316	1445	3014	ENSP00000478469	708	813	821	2.28e-04	130	35	71	24	4
unique_932	1316	1445	3014	ENSP00000484862	708	813	821	2.28e-04	130	35	71	24	4
unique_1025	194	222	1416	ENSP00000362774	411	440	1192	1.44e-04	30	19	10	1	2
unique_1025	194	222	1416	ENSP00000411767	411	440	1065	1.68e-04	30	19	10	1	2
unique_1053	201	304	310	ENSP00000364163	1716	1819	2004	2.51e-09	104	38	66	0	46
unique_1053	167	304	310	ENSP00000364163	1646	1786	2004	3.18e-07	144	45	90	9	46
unique_1053	215	310	310	ENSP00000364163	1583	1692	2004	0.001	110	32	64	14	46
unique_1053	189	273	310	ENSP00000449241	1073	1145	1193	3.57e-05	87	32	39	16	27
unique_1068	766	936	1063	ENSP00000506143	137	301	795	1.14e-05	188	43	105	40	16
unique_1068	766	936	1063	ENSP00000484952	137	301	795	1.14e-05	188	43	105	40	16
unique_1068	766	936	1063	ENSP00000483552	137	301	795	1.14e-05	188	43	105	40	16
unique_1124	423	476	1765	ENSP00000357493	2121	2169	2342	6.94e-04	55	20	28	7	3
unique_1124	372	452	1765	ENSP00000275493	835	909	1211	0.002	82	27	47	8	5
unique_1170	82	457	465	ENSP00000435932	395	776	2003	1.98e-27	394	98	266	30	81
unique_1189	235	465	517	ENSP00000426917	61	284	612	3.52e-13	240	66	149	25	45
unique_1189	235	452	517	ENSP00000339744	109	312	678	6.23e-13	222	67	133	22	42
unique_1189	235	452	517	ENSP00000381475	100	303	669	7.16e-13	222	67	133	22	42
unique_1189	235	465	517	ENSP00000237612	61	284	656	9.11e-13	240	66	149	25	45
unique_1189	236	501	517	ENSP00000478255	408	663	1281	1.08e-11	279	76	167	36	51
unique_1189	237	446	517	ENSP00000478255	1052	1251	1281	6.50e-10	219	59	132	28	51
unique_1189	211	451	517	ENSP00000497931	1068	1299	1322	3.04e-09	253	65	155	33	47
unique_1189	236	293	517	ENSP00000497931	436	491	1322	6.45e-04	58	21	35	2	47
unique_1189	241	460	517	ENSP00000263094	1813	2018	2147	7.53e-08	221	55	150	16	49
unique_1189	207	451	517	ENSP00000263094	792	1021	2147	1.76e-07	248	62	165	21	49
unique_1191	2918	2983	3025	ENSP00000383125	407	457	484	0.008	66	20	31	15	5
unique_1191	2584	2660	3025	ENSP00000383125	85	174	484	0.009	94	34	39	21	5
unique_1197	346	413	514	ENSP00000308312	222	296	606	4.81e-04	75	23	45	7	13
unique_1202	344	585	676	ENSP00000308312	200	437	606	1.30e-20	251	65	164	22	36
unique_1235	833	1513	1928	ENSP00000398266	1229	1922	2016	6.92e-21	753	158	464	131	58
unique_1235	250	618	1928	ENSP00000398266	1400	1713	2016	1.58e-09	379	76	228	75	58
unique_1235	402	615	1928	ENSP00000398266	703	898	2016	6.00e-06	223	47	140	36	58
unique_1235	772	1021	1928	ENSP00000398266	1500	1724	2016	2.18e-04	252	54	169	29	58
unique_1235	379	578	1928	ENSP00000398266	1151	1355	2016	0.004	221	38	146	37	58
unique_1235	833	1513	1928	ENSP00000328968	1230	1923	2017	6.92e-21	753	158	464	131	58
unique_1235	250	618	1928	ENSP00000328968	1401	1714	2017	1.62e-09	379	76	228	75	58
unique_1235	402	615	1928	ENSP00000328968	703	898	2017	6.16e-06	223	47	140	36	58
unique_1235	772	1021	1928	ENSP00000328968	1501	1725	2017	2.19e-04	252	54	169	29	58
unique_1235	379	578	1928	ENSP00000328968	1152	1356	2017	0.004	221	38	146	37	58
unique_1279	159	192	821	ENSP00000362774	409	440	1192	0.004	34	16	16	2	10
unique_1279	89	132	821	ENSP00000362774	411	454	1192	0.004	45	18	25	2	10
unique_1279	89	132	821	ENSP00000411767	411	454	1065	0.004	45	18	25	2	10
unique_1279	159	192	821	ENSP00000411767	409	440	1065	0.005	34	16	16	2	10
unique_1385	551	795	1605	ENSP00000354080	532	728	989	0.007	252	56	134	62	15
unique_1385	1187	1263	1605	ENSP00000327599	89	162	294	0.008	77	25	49	3	5
unique_1438	42	75	76	ENSP00000497931	51	84	1322	8.18e-04	34	15	19	0	45
unique_1492	29	61	70	ENSP00000357137	102	134	232	0.008	33	13	20	0	47
unique_1500	56	128	381	ENSP00000402685	431	505	552	0.001	79	27	42	10	19
unique_1518	213	277	455	ENSP00000259324	205	267	811	0.004	65	21	42	2	14
unique_1531	159	316	349	ENSP00000261892	670	849	1100	0.010	188	42	108	38	45
unique_1553	291	408	1306	ENSP00000351995	633	744	886	0.005	118	26	86	6	9
unique_1562	292	582	620	ENSP00000308312	168	430	606	2.09e-21	296	79	179	38	47
unique_1584	440	601	808	ENSP00000403685	205	376	458	1.35e-05	176	47	111	18	20
unique_1584	440	601	808	ENSP00000424536	224	395	477	1.55e-05	176	47	111	18	20
unique_1588	208	252	359	ENSP00000499694	185	227	541	0.001	45	19	24	2	13
unique_1617	155	323	716	ENSP00000364163	446	598	2004	4.32e-11	171	50	101	20	65
unique_1617	155	603	716	ENSP00000364163	243	631	2004	2.78e-09	460	110	268	82	65
unique_1617	199	331	716	ENSP00000364163	905	1021	2004	2.36e-07	134	40	76	18	65
unique_1617	148	591	716	ENSP00000364163	28	468	2004	3.29e-07	490	123	272	95	65
unique_1617	140	323	716	ENSP00000364163	310	484	2004	2.53e-05	192	54	113	25	65
unique_1617	172	234	716	ENSP00000364163	1031	1091	2004	0.006	67	24	33	10	65
unique_1617	108	320	716	ENSP00000367064	272	476	3624	7.57e-09	220	68	130	22	30
unique_1617	121	323	716	ENSP00000367064	247	441	3624	1.95e-05	215	61	122	32	30
unique_1617	255	601	716	ENSP00000354080	56	360	989	1.05e-07	355	86	211	58	60
unique_1617	173	546	716	ENSP00000354080	59	395	989	5.36e-04	412	89	210	113	60
unique_1617	169	358	716	ENSP00000366307	304	475	576	2.60e-04	196	55	111	30	27
unique_1617	254	359	716	ENSP00000366307	304	400	576	5.72e-04	108	30	65	13	27
unique_1624	132	312	461	ENSP00000364163	1634	1810	2004	2.54e-12	182	60	116	6	53
unique_1624	68	221	461	ENSP00000364163	1638	1787	2004	1.56e-09	154	46	104	4	53
unique_1631	317	475	565	ENSP00000354080	261	407	989	6.90e-05	164	55	87	22	44
unique_1631	309	511	565	ENSP00000354080	177	359	989	9.46e-05	204	54	128	22	44
unique_1631	443	559	565	ENSP00000354080	50	165	989	0.007	121	31	81	9	44
unique_1631	303	473	565	ENSP00000364163	939	1095	2004	2.28e-04	172	43	113	16	32
unique_1631	379	483	565	ENSP00000364163	394	487	2004	3.80e-04	110	38	51	21	32
unique_1631	321	502	565	ENSP00000366307	265	392	576	0.006	185	46	79	60	32
unique_1631	303	418	565	ENSP00000367064	360	483	3624	0.010	134	41	65	28	21
unique_1662	66	312	762	ENSP00000351995	529	792	886	7.63e-22	267	74	170	23	32
unique_1662	64	263	762	ENSP00000275493	712	916	1211	6.70e-15	207	57	141	9	26
unique_1662	70	313	762	ENSP00000357493	1945	2208	2342	5.14e-11	270	60	178	32	32
unique_1662	70	258	762	ENSP00000377291	218	420	683	4.62e-08	209	55	128	26	25
unique_1689	445	591	800	ENSP00000351995	512	671	886	1.07e-04	162	39	106	17	18
unique_1689	477	591	800	ENSP00000357493	1966	2081	2342	2.68e-04	123	33	75	15	14
unique_1709	398	666	2050	ENSP00000435932	1583	1888	2003	0.009	317	85	173	59	13
unique_1710	107	703	793	ENSP00000237612	3	572	656	4.25e-59	615	162	390	63	75
unique_1710	107	663	793	ENSP00000426917	3	529	612	2.73e-55	569	150	365	54	70
unique_1710	118	714	793	ENSP00000381475	52	601	669	3.80e-48	620	163	364	93	75
unique_1710	118	401	793	ENSP00000339744	61	341	678	4.61e-48	292	106	167	19	36
unique_1710	164	380	793	ENSP00000478255	1052	1269	1281	1.94e-10	229	62	144	23	29
unique_1710	149	365	793	ENSP00000478255	396	611	1281	2.45e-08	233	63	137	33	29
unique_1710	172	381	793	ENSP00000263094	1817	2018	2147	7.60e-10	212	57	143	12	27
unique_1710	168	371	793	ENSP00000263094	827	1022	2147	2.85e-09	211	63	126	22	27
unique_1710	127	377	793	ENSP00000497931	1065	1305	1322	7.67e-08	265	62	165	38	32
unique_1710	164	375	793	ENSP00000497931	437	643	1322	0.002	220	51	148	21	32
unique_1714	1	79	488	ENSP00000449241	926	1004	1193	7.53e-19	79	35	44	0	16
unique_1722	506	644	2483	ENSP00000435932	410	540	2003	7.07e-04	139	34	97	8	11
unique_1722	1389	1517	2483	ENSP00000435932	1095	1219	2003	0.002	129	36	89	4	11
unique_1727	168	309	674	ENSP00000354080	20	156	989	2.50e-20	146	56	77	13	31
unique_1727	158	364	674	ENSP00000354080	59	286	989	1.20e-17	252	78	105	69	31
unique_1727	158	315	674	ENSP00000354080	265	407	989	3.89e-17	158	54	89	15	31
unique_1727	158	343	674	ENSP00000354080	226	388	989	2.15e-15	188	59	102	27	31
unique_1727	154	365	674	ENSP00000354080	183	367	989	7.59e-15	215	69	113	33	31
unique_1727	154	229	674	ENSP00000354080	342	411	989	2.57e-06	76	28	42	6	31
unique_1727	138	392	674	ENSP00000364163	399	616	2004	1.33e-13	263	84	126	53	44
unique_1727	133	251	674	ENSP00000364163	515	615	2004	7.83e-06	119	40	61	18	44
unique_1727	104	364	674	ENSP00000364163	113	359	2004	1.99e-05	300	78	130	92	44
unique_1727	194	402	674	ENSP00000364163	906	1089	2004	3.52e-05	221	66	106	49	44
unique_1727	139	343	674	ENSP00000367064	273	458	3624	7.89e-10	213	64	114	35	31
unique_1727	138	315	674	ENSP00000367064	139	309	3624	2.06e-09	191	60	98	33	31
unique_1727	152	343	674	ENSP00000366307	259	466	576	1.12e-07	229	63	108	58	30
unique_1727	141	315	674	ENSP00000366307	207	369	576	1.21e-07	179	50	109	20	30
unique_1727	155	208	674	ENSP00000366307	422	468	576	0.002	54	22	25	7	30
unique_1727	158	220	674	ENSP00000385639	123	177	274	0.001	63	21	34	8	20
unique_1727	267	336	674	ENSP00000385639	137	200	274	0.002	70	24	40	6	20
unique_1727	215	252	674	ENSP00000386147	501	537	1319	0.002	38	17	20	1	9
unique_1727	221	273	674	ENSP00000386147	264	311	1319	0.007	54	22	25	7	9
unique_1727	158	221	674	ENSP00000378888	130	185	294	0.003	64	20	36	8	9
unique_1728	33	113	193	ENSP00000263094	1122	1211	2147	0.003	91	29	51	11	42
unique_1731	3163	3332	3593	ENSP00000497931	1033	1216	1322	2.36e-14	185	59	110	16	17
unique_1731	3197	3326	3593	ENSP00000497931	418	550	1322	1.44e-11	134	45	84	5	17
unique_1731	1931	2006	3593	ENSP00000497931	1155	1233	1322	0.001	79	24	52	3	17
unique_1731	2702	2946	3593	ENSP00000497931	144	372	1322	0.001	251	51	172	28	17
unique_1731	3483	3586	3593	ENSP00000497931	1218	1318	1322	0.003	104	29	72	3	17
unique_1731	1761	1789	3593	ENSP00000497931	437	465	1322	0.006	29	14	15	0	17
unique_1731	3197	3332	3593	ENSP00000478255	1033	1173	1281	1.06e-11	142	41	94	7	10
unique_1731	3197	3326	3593	ENSP00000478255	390	522	1281	1.34e-08	133	38	92	3	10
unique_1731	3446	3578	3593	ENSP00000478255	491	623	1281	5.51e-08	135	39	92	4	10
unique_1731	3483	3586	3593	ENSP00000478255	1175	1277	1281	3.15e-07	105	36	66	3	10
unique_1731	1932	2006	3593	ENSP00000478255	470	545	1281	2.81e-05	76	27	48	1	10
unique_1731	1931	2006	3593	ENSP00000478255	1112	1190	1281	6.26e-05	79	25	51	3	10
unique_1731	1759	1794	3593	ENSP00000381475	100	135	669	0.004	36	17	19	0	1
unique_1731	1759	1794	3593	ENSP00000339744	109	144	678	0.004	36	17	19	0	1
unique_1731	3214	3285	3593	ENSP00000263094	822	893	2147	0.008	73	27	44	2	2
unique_1732	239	308	451	ENSP00000436135	69	136	434	3.20e-04	72	22	44	6	16
unique_1743	823	890	1430	ENSP00000275493	820	885	1211	0.002	68	20	46	2	5
unique_1755	74	161	172	ENSP00000331736	17	93	611	5.13e-06	88	23	54	11	51
unique_1765	724	792	3914	ENSP00000478469	731	808	821	7.90e-05	78	27	42	9	2
unique_1765	721	785	3914	ENSP00000478469	746	819	821	2.95e-04	74	25	40	9	2
unique_1765	732	792	3914	ENSP00000478469	723	790	821	5.56e-04	68	24	37	7	2
unique_1765	724	792	3914	ENSP00000484862	731	808	821	7.90e-05	78	27	42	9	2
unique_1765	721	785	3914	ENSP00000484862	746	819	821	2.95e-04	74	25	40	9	2
unique_1765	732	792	3914	ENSP00000484862	723	790	821	5.56e-04	68	24	37	7	2
unique_1776	221	351	797	ENSP00000185942	198	320	710	0.009	137	40	77	20	16
unique_1776	221	351	797	ENSP00000351554	213	335	725	0.010	137	40	77	20	16
unique_1781	62	156	1178	ENSP00000513363	28	129	1212	0.006	102	32	63	7	8
unique_1787	505	646	2451	ENSP00000435932	470	602	2003	1.57e-19	143	49	83	11	11
unique_1787	1253	1391	2451	ENSP00000435932	1011	1182	2003	0.003	174	41	96	37	11
unique_1811	23	119	592	ENSP00000261892	736	849	1100	6.80e-04	118	41	52	25	16
unique_1848	39	251	342	ENSP00000357493	1945	2178	2342	6.01e-19	241	72	134	35	62
unique_1848	39	272	342	ENSP00000275493	718	958	1211	6.70e-17	248	65	162	21	68
unique_1848	35	245	342	ENSP00000351995	529	756	886	4.75e-14	231	57	151	23	62
unique_1848	32	226	342	ENSP00000377291	211	420	683	5.28e-09	214	51	140	23	57
unique_1850	1207	1408	1884	ENSP00000478255	1052	1259	1281	3.85e-11	221	57	132	32	12
unique_1850	1188	1386	1884	ENSP00000478255	387	593	1281	5.68e-10	217	60	129	28	12
unique_1850	1192	1386	1884	ENSP00000497931	1078	1281	1322	4.12e-08	219	60	120	39	11
unique_1850	1207	1392	1884	ENSP00000497931	437	627	1322	0.003	202	45	130	27	11
unique_1850	1211	1382	1884	ENSP00000263094	1813	1985	2147	3.13e-07	195	57	93	45	9
unique_1850	1192	1356	1884	ENSP00000339744	88	258	678	1.89e-05	183	48	105	30	9
unique_1850	1192	1356	1884	ENSP00000381475	79	249	669	2.13e-05	183	48	105	30	9
unique_1866	1426	1474	1618	ENSP00000320709	64	118	245	0.002	55	23	26	6	3
unique_1866	1384	1457	1618	ENSP00000411770	12	90	286	0.010	79	23	51	5	5
unique_1914	192	419	555	ENSP00000316228	71	272	400	0.004	235	57	138	40	41
unique_1916	61	841	2057	ENSP00000435932	403	1209	2003	6.56e-30	894	207	487	200	38
unique_1926	1365	1650	1671	ENSP00000357493	1931	2210	2342	5.07e-17	319	82	165	72	17
unique_1926	1390	1642	1671	ENSP00000275493	742	961	1211	6.76e-17	258	62	153	43	15
unique_1926	1388	1655	1671	ENSP00000351995	553	800	886	7.20e-17	282	72	162	48	16
unique_1926	1376	1590	1671	ENSP00000377291	222	419	683	1.09e-13	224	62	127	35	13
unique_1938	2698	2753	5381	ENSP00000478469	742	802	821	0.001	61	22	34	5	1
unique_1938	2698	2764	5381	ENSP00000478469	733	805	821	0.002	73	25	42	6	1
unique_1938	2698	2753	5381	ENSP00000484862	742	802	821	0.001	61	22	34	5	1
unique_1938	2698	2764	5381	ENSP00000484862	733	805	821	0.002	73	25	42	6	1
unique_1941	1826	1980	3132	ENSP00000354080	647	793	989	1.90e-06	160	45	97	18	9
unique_1941	1706	1865	3132	ENSP00000354080	646	793	989	7.21e-05	161	44	103	14	9
unique_1944	996	1139	1371	ENSP00000377291	217	363	683	1.19e-11	149	42	100	7	11
unique_1944	1038	1206	1371	ENSP00000357493	1989	2168	2342	2.77e-06	187	45	117	25	12
unique_1944	997	1187	1371	ENSP00000351995	533	733	886	1.21e-04	209	48	135	26	14
unique_1944	991	1142	1371	ENSP00000275493	712	863	1211	1.44e-04	157	35	112	10	11
unique_1953	5	577	606	ENSP00000383125	6	480	484	3.17e-70	585	181	282	122	95
unique_1961	211	1037	1037	ENSP00000405088	82	754	755	1.81e-86	837	228	435	174	80
unique_1961	211	1037	1037	ENSP00000349581	86	758	759	2.31e-86	837	228	435	174	80
unique_1961	589	1037	1037	ENSP00000505690	344	750	751	5.35e-57	458	142	256	60	56
unique_1961	215	346	1037	ENSP00000505690	59	157	751	1.26e-08	132	37	62	33	56
unique_1961	589	1037	1037	ENSP00000502021	344	750	751	5.35e-57	458	142	256	60	56
unique_1961	215	346	1037	ENSP00000502021	59	157	751	1.26e-08	132	37	62	33	56
unique_1961	589	1037	1037	ENSP00000353679	344	750	751	5.35e-57	458	142	256	60	56
unique_1961	215	346	1037	ENSP00000353679	59	157	751	1.26e-08	132	37	62	33	56
unique_1966	1131	1665	1718	ENSP00000435932	1365	1852	2003	0.004	551	126	346	79	31
unique_1974	227	282	454	ENSP00000449241	1093	1147	1193	1.38e-04	56	22	33	1	24
unique_1974	229	296	454	ENSP00000449241	1058	1128	1193	8.64e-04	71	25	43	3	24
unique_1974	186	248	454	ENSP00000449241	1085	1147	1193	0.003	65	25	36	4	24
unique_1974	193	296	454	ENSP00000364163	1668	1771	2004	0.001	106	39	63	4	24
unique_1974	188	244	454	ENSP00000364163	1763	1819	2004	0.006	57	21	36	0	24
unique_1985	388	562	793	ENSP00000377291	212	364	683	5.58e-09	184	54	90	40	22
unique_1985	394	681	793	ENSP00000357493	1945	2213	2342	3.03e-08	295	73	189	33	36
unique_1985	392	628	793	ENSP00000351995	531	747	886	4.23e-05	242	53	159	30	30
unique_1985	388	709	793	ENSP00000275493	712	995	1211	7.41e-05	331	78	197	56	41
unique_2032	150	191	708	ENSP00000317714	108	147	298	0.004	42	17	23	2	6
unique_2044	311	398	7897	ENSP00000478469	702	805	821	1.29e-04	104	31	57	16	1
unique_2044	311	398	7897	ENSP00000484862	702	805	821	1.29e-04	104	31	57	16	1
unique_2087	14	177	301	ENSP00000354080	242	393	989	6.12e-18	167	59	90	18	57
unique_2087	12	133	301	ENSP00000354080	32	147	989	3.94e-16	124	48	66	10	57
unique_2087	13	170	301	ENSP00000354080	282	430	989	1.93e-10	161	54	92	15	57
unique_2087	33	182	301	ENSP00000354080	217	358	989	1.35e-08	151	49	92	10	57
unique_2087	5	134	301	ENSP00000364163	498	620	2004	2.85e-12	133	42	78	13	58
unique_2087	13	179	301	ENSP00000364163	432	584	2004	7.98e-09	169	53	98	18	58
unique_2087	17	134	301	ENSP00000364163	352	468	2004	1.01e-08	126	42	67	17	58
unique_2087	32	134	301	ENSP00000364163	906	999	2004	6.80e-07	104	33	60	11	58
unique_2087	9	134	301	ENSP00000364163	268	386	2004	4.24e-06	131	37	77	17	58
unique_2087	13	179	301	ENSP00000364163	194	350	2004	1.54e-05	172	48	104	20	58
unique_2087	9	178	301	ENSP00000367064	301	464	3624	3.63e-11	171	51	112	8	59
unique_2087	13	186	301	ENSP00000367064	263	430	3624	2.23e-10	183	62	97	24	59
unique_2087	16	184	301	ENSP00000367064	209	390	3624	8.00e-09	188	57	106	25	59
unique_2087	68	139	301	ENSP00000385639	111	173	274	1.38e-07	72	27	36	9	24
unique_2087	23	147	301	ENSP00000366307	244	369	576	2.11e-05	139	39	73	27	42
unique_2087	107	147	301	ENSP00000331736	143	180	611	0.006	41	16	22	3	14
unique_2087	80	129	301	ENSP00000386147	484	536	1319	0.006	53	19	31	3	17
unique_2155	1506	1688	1975	ENSP00000275493	712	905	1211	0.006	204	43	130	31	9
unique_2169	192	409	441	ENSP00000300289	270	479	506	4.47e-19	220	65	143	12	49
unique_2169	308	369	441	ENSP00000300289	27	88	506	4.22e-06	64	22	38	4	49
unique_2230	1228	1276	3269	ENSP00000377291	310	361	683	0.005	55	22	24	9	1
unique_2231	364	401	445	ENSP00000509229	141	177	644	0.005	38	16	21	1	9
unique_2244	172	248	8641	ENSP00000478469	738	816	821	0.001	80	31	45	4	1
unique_2244	172	248	8641	ENSP00000484862	738	816	821	0.001	80	31	45	4	1
unique_2274	7	46	102	ENSP00000411767	411	450	1065	2.30e-04	41	17	22	2	39
unique_2274	7	46	102	ENSP00000362774	411	450	1192	2.31e-04	41	17	22	2	39
unique_2275	108	158	918	ENSP00000362774	405	460	1192	0.004	57	23	27	7	6
unique_2275	108	158	918	ENSP00000411767	405	460	1065	0.004	57	23	27	7	6
unique_2308	81	109	364	ENSP00000362774	412	440	1192	3.48e-04	29	15	14	0	8
unique_2308	81	109	364	ENSP00000411767	412	440	1065	3.62e-04	29	15	14	0	8
unique_2311	311	420	1291	ENSP00000275493	772	867	1211	4.22e-07	110	31	65	14	9
unique_2311	372	410	1291	ENSP00000351995	645	683	886	0.002	39	13	26	0	3
unique_2313	210	460	598	ENSP00000377291	211	420	683	5.32e-05	255	63	143	49	42
unique_2320	778	851	1355	ENSP00000398266	1411	1495	2016	0.001	85	20	54	11	5
unique_2320	778	851	1355	ENSP00000328968	1412	1496	2017	0.001	85	20	54	11	5
unique_2325	286	609	642	ENSP00000424536	81	404	477	2.03e-11	355	82	211	62	50
unique_2325	286	609	642	ENSP00000403685	81	385	458	9.91e-07	355	81	193	81	50
unique_2341	505	782	1744	ENSP00000357493	1937	2233	2342	9.64e-06	322	71	182	69	16
unique_2341	488	651	1744	ENSP00000275493	697	858	1211	2.86e-05	171	41	114	16	9
unique_2341	504	654	1744	ENSP00000377291	209	364	683	1.28e-04	158	39	110	9	9
unique_2341	502	764	1744	ENSP00000351995	522	819	886	2.63e-04	301	68	192	41	15
unique_2374	194	379	3194	ENSP00000377291	218	420	683	4.51e-13	206	59	124	23	6
unique_2374	180	397	3194	ENSP00000275493	705	932	1211	9.14e-12	233	62	151	20	7
unique_2374	193	383	3194	ENSP00000357493	1944	2156	2342	4.03e-09	221	61	122	38	6
unique_2380	1	82	270	ENSP00000478469	719	804	821	1.26e-04	86	26	56	4	30
unique_2380	1	82	270	ENSP00000484862	719	804	821	1.26e-04	86	26	56	4	30
unique_2405	14	208	478	ENSP00000351995	535	734	886	3.41e-12	205	46	144	15	41
unique_2405	114	216	478	ENSP00000275493	814	917	1211	2.03e-10	106	32	69	5	22
unique_2405	56	210	478	ENSP00000357493	1989	2151	2342	1.18e-09	165	42	111	12	32
unique_2405	53	162	478	ENSP00000377291	254	363	683	5.90e-07	118	36	66	16	23
unique_2407	7	207	296	ENSP00000351995	531	748	886	9.99e-12	219	53	147	19	68
unique_2407	2	194	296	ENSP00000275493	711	908	1211	3.62e-11	206	51	134	21	65
unique_2407	8	197	296	ENSP00000377291	217	421	683	1.30e-10	206	53	136	17	64
unique_2407	9	209	296	ENSP00000357493	1945	2165	2342	1.27e-08	224	58	140	26	68
unique_2410	7	203	282	ENSP00000351995	531	741	886	6.60e-15	212	48	148	16	70
unique_2410	9	195	282	ENSP00000377291	218	416	683	6.45e-14	199	52	135	12	66
unique_2410	6	232	282	ENSP00000275493	715	943	1211	2.63e-13	233	45	178	10	80
unique_2410	1	249	282	ENSP00000357493	1937	2201	2342	1.80e-08	268	54	192	22	88
unique_2411	130	469	1820	ENSP00000435932	407	673	2003	1.44e-23	348	97	162	89	35
unique_2411	656	943	1820	ENSP00000435932	806	1137	2003	1.31e-10	340	83	197	60	35
unique_2440	260	473	1076	ENSP00000354080	195	394	989	1.69e-34	217	88	109	20	53
unique_2440	306	526	1076	ENSP00000354080	30	248	989	1.57e-25	228	74	138	16	53
unique_2440	755	1047	1076	ENSP00000354080	32	306	989	1.34e-22	336	100	132	104	53
unique_2440	778	967	1076	ENSP00000354080	256	407	989	7.71e-22	191	65	86	40	53
unique_2440	289	471	1076	ENSP00000354080	58	232	989	1.94e-21	190	58	110	22	53
unique_2440	753	1051	1076	ENSP00000354080	71	350	989	6.85e-21	342	92	145	105	53
unique_2440	289	474	1076	ENSP00000354080	99	315	989	3.01e-19	230	70	103	57	53
unique_2440	754	1048	1076	ENSP00000354080	115	387	989	2.69e-16	308	80	180	48	53
unique_2440	837	1004	1076	ENSP00000354080	22	200	989	3.86e-15	186	61	100	25	53
unique_2440	290	395	1076	ENSP00000354080	306	407	989	1.98e-12	108	39	61	8	53
unique_2440	289	356	1076	ENSP00000354080	345	409	989	4.72e-06	68	24	41	3	53
unique_2440	753	813	1076	ENSP00000354080	359	412	989	0.010	61	21	33	7	53
unique_2440	312	484	1076	ENSP00000366307	244	407	576	8.72e-15	177	53	107	17	44
unique_2440	775	952	1076	ENSP00000366307	293	470	576	4.07e-13	217	62	77	78	44
unique_2440	828	1069	1076	ENSP00000366307	230	486	576	1.29e-11	277	77	145	55	44
unique_2440	307	425	1076	ENSP00000366307	323	476	576	2.51e-09	156	50	67	39	44
unique_2440	372	473	1076	ENSP00000366307	222	316	576	1.13e-05	107	32	58	17	44
unique_2440	756	996	1076	ENSP00000364163	432	654	2004	6.03e-13	249	77	138	34	50
unique_2440	265	488	1076	ENSP00000364163	484	686	2004	4.47e-12	233	73	121	39	50
unique_2440	756	950	1076	ENSP00000364163	314	503	2004	1.53e-06	208	60	117	31	50
unique_2440	309	502	1076	ENSP00000364163	314	497	2004	3.39e-06	200	55	123	22	50
unique_2440	289	438	1076	ENSP00000364163	340	480	2004	2.42e-05	159	48	84	27	50
unique_2440	855	1054	1076	ENSP00000364163	135	348	2004	1.13e-04	238	59	117	62	50
unique_2440	330	472	1076	ENSP00000364163	951	1080	2004	2.44e-04	149	44	80	25	50
unique_2440	859	949	1076	ENSP00000364163	988	1076	2004	4.88e-04	96	32	52	12	50
unique_2440	290	421	1076	ENSP00000364163	715	836	2004	0.001	138	41	75	22	50
unique_2440	854	950	1076	ENSP00000364163	907	996	2004	0.002	101	31	55	15	50
unique_2440	333	422	1076	ENSP00000364163	143	227	2004	0.003	96	33	46	17	50
unique_2440	271	472	1076	ENSP00000364163	593	798	2004	0.004	230	55	123	52	50
unique_2440	311	482	1076	ENSP00000367064	265	435	3624	1.69e-10	184	58	101	25	41
unique_2440	841	954	1076	ENSP00000367064	175	297	3624	0.001	126	38	73	15	41
unique_2440	756	1023	1076	ENSP00000367064	170	403	3624	0.001	277	70	155	52	41
unique_2440	350	472	1076	ENSP00000367064	170	341	3624	0.002	179	49	67	63	41
unique_2440	333	391	1076	ENSP00000378888	130	185	294	2.25e-08	60	26	29	5	15
unique_2440	904	961	1076	ENSP00000378888	130	183	294	5.67e-05	58	22	32	4	15
unique_2440	374	433	1076	ENSP00000378888	130	185	294	2.64e-04	61	22	33	6	15
unique_2440	314	390	1076	ENSP00000385639	101	177	274	3.43e-07	82	31	41	10	13
unique_2440	374	426	1076	ENSP00000385639	123	172	274	8.26e-04	54	19	30	5	13
unique_2440	778	803	1076	ENSP00000385639	152	177	274	0.008	26	15	11	0	13
unique_2440	876	907	1076	ENSP00000386147	504	537	1319	7.18e-05	34	18	14	2	3
unique_2440	853	921	1076	ENSP00000263686	173	245	831	0.010	76	23	43	10	6
unique_2448	138	199	267	ENSP00000509229	142	196	644	0.001	62	20	35	7	23
unique_2490	273	367	2965	ENSP00000478469	728	814	821	1.68e-04	95	27	60	8	3
unique_2490	273	367	2965	ENSP00000484862	728	814	821	1.68e-04	95	27	60	8	3
unique_2514	764	886	2519	ENSP00000478469	725	820	821	1.89e-04	126	38	55	33	5
unique_2514	764	886	2519	ENSP00000484862	725	820	821	1.89e-04	126	38	55	33	5
unique_2541	8	217	1405	ENSP00000275493	717	931	1211	1.44e-15	217	60	148	9	15
unique_2541	5	216	1405	ENSP00000351995	529	756	886	2.43e-14	231	56	153	22	15
unique_2541	1	250	1405	ENSP00000357493	1937	2206	2342	6.26e-12	283	70	167	46	18
unique_2541	9	197	1405	ENSP00000377291	218	420	683	1.78e-09	213	57	122	34	13
unique_2548	399	480	688	ENSP00000435932	1552	1642	2003	0.008	93	34	46	13	12
unique_2557	191	224	817	ENSP00000362774	411	445	1192	0.002	35	16	18	1	8
unique_2557	113	143	817	ENSP00000362774	411	440	1192	0.007	31	16	14	1	8
unique_2557	191	224	817	ENSP00000411767	411	445	1065	0.003	35	16	18	1	8
unique_2557	113	143	817	ENSP00000411767	411	440	1065	0.008	31	16	14	1	8
unique_2561	523	562	1198	ENSP00000362774	411	450	1192	0.006	40	14	26	0	3
unique_2561	523	562	1198	ENSP00000411767	411	450	1065	0.008	40	14	26	0	3
unique_2569	301	412	544	ENSP00000437327	270	383	862	4.14e-04	116	33	77	6	21
unique_2569	301	412	544	ENSP00000409930	270	383	833	4.15e-04	116	33	77	6	21
unique_2573	67	523	1170	ENSP00000435932	359	840	2003	5.24e-30	498	120	321	57	39
unique_2585	468	872	1113	ENSP00000478255	147	491	1281	1.44e-30	409	113	228	68	48
unique_2585	977	1100	1113	ENSP00000478255	502	623	1281	1.15e-28	125	62	59	4	48
unique_2585	974	1103	1113	ENSP00000478255	1144	1271	1281	4.40e-27	130	61	67	2	48
unique_2585	790	872	1113	ENSP00000478255	1052	1134	1281	5.72e-20	83	43	40	0	48
unique_2585	468	655	1113	ENSP00000478255	788	994	1281	9.06e-06	210	52	133	25	48
unique_2585	972	1100	1113	ENSP00000497931	1185	1311	1322	8.42e-27	129	57	70	2	51
unique_2585	748	872	1113	ENSP00000497931	420	519	1322	1.27e-20	125	50	50	25	51
unique_2585	439	872	1113	ENSP00000497931	802	1177	1322	2.15e-20	456	108	246	102	51
unique_2585	972	1100	1113	ENSP00000497931	525	651	1322	6.06e-18	129	55	72	2	51
unique_2585	440	599	1113	ENSP00000497931	146	305	1322	2.08e-07	167	44	109	14	51
unique_2585	999	1088	1113	ENSP00000339744	220	311	678	3.01e-08	92	33	57	2	14
unique_2585	783	843	1113	ENSP00000339744	104	167	678	1.16e-05	64	24	37	3	14
unique_2585	999	1088	1113	ENSP00000381475	211	302	669	3.15e-08	92	33	57	2	14
unique_2585	783	843	1113	ENSP00000381475	95	158	669	1.10e-05	64	24	37	3	14
unique_2585	1007	1093	1113	ENSP00000426917	186	274	612	9.83e-06	89	28	59	2	8
unique_2585	1007	1093	1113	ENSP00000237612	186	274	656	1.02e-05	89	28	59	2	8
unique_2585	1008	1066	1113	ENSP00000263094	1927	1985	2147	0.001	59	17	42	0	13
unique_2585	800	856	1113	ENSP00000263094	833	888	2147	0.002	57	17	39	1	13
unique_2585	1006	1088	1113	ENSP00000263094	939	1015	2147	0.005	83	23	54	6	13
unique_2587	211	347	415	ENSP00000398266	547	690	2016	0.004	147	40	94	13	33
unique_2587	211	347	415	ENSP00000328968	547	690	2017	0.004	147	40	94	13	33
unique_2591	1160	1215	1475	ENSP00000342112	893	944	1350	2.32e-04	58	27	23	8	4
unique_2602	130	201	1497	ENSP00000357493	1969	2040	2342	8.60e-04	72	22	50	0	5
unique_2629	89	138	282	ENSP00000334952	128	182	1322	0.004	56	23	26	7	18
unique_2644	969	1139	1381	ENSP00000364163	1653	1820	2004	1.10e-06	171	54	114	3	26
unique_2644	1032	1220	1381	ENSP00000364163	1586	1778	2004	3.36e-05	200	54	128	18	26
unique_2644	867	1107	1381	ENSP00000364163	1619	1823	2004	8.42e-05	243	67	136	40	26
unique_2644	1016	1108	1381	ENSP00000449241	1057	1148	1193	3.32e-04	99	36	50	13	7
unique_2657	370	805	1559	ENSP00000496697	44	493	600	5.87e-80	460	150	276	34	28
unique_2657	370	805	1559	ENSP00000496171	44	493	600	5.87e-80	460	150	276	34	28
unique_2657	370	805	1559	ENSP00000494778	44	493	600	5.87e-80	460	150	276	34	28
unique_2695	1043	1216	1433	ENSP00000364163	1631	1790	2004	4.05e-12	174	65	95	14	20
unique_2695	1110	1328	1433	ENSP00000364163	1619	1819	2004	1.15e-07	223	68	129	26	20
unique_2695	1102	1184	1433	ENSP00000449241	1065	1148	1193	0.004	87	27	53	7	8
unique_2695	1162	1213	1433	ENSP00000449241	1093	1144	1193	0.009	52	19	33	0	8
unique_2718	210	334	1742	ENSP00000275493	740	862	1211	2.60e-07	128	34	86	8	7
unique_2718	213	332	1742	ENSP00000377291	237	363	683	1.55e-04	127	35	85	7	7
unique_2718	214	334	1742	ENSP00000351995	553	688	886	2.02e-04	136	30	91	15	7
unique_2718	212	334	1742	ENSP00000357493	1971	2103	2342	5.88e-04	143	37	76	30	7
unique_2726	58	370	2020	ENSP00000377291	204	552	683	8.15e-30	363	110	189	64	15
unique_2726	68	327	2020	ENSP00000357493	1943	2212	2342	1.78e-18	295	86	149	60	13
unique_2726	39	324	2020	ENSP00000275493	695	968	1211	7.45e-14	297	68	195	34	14
unique_2726	70	254	2020	ENSP00000351995	533	735	886	1.50e-12	210	61	117	32	9
unique_2771	372	481	558	ENSP00000275493	815	928	1211	1.03e-04	117	33	74	10	20
unique_2772	317	426	503	ENSP00000275493	815	928	1211	3.19e-04	117	33	74	10	22
unique_2809	104	269	323	ENSP00000351995	641	791	886	3.66e-07	168	41	108	19	51
unique_2809	14	240	323	ENSP00000275493	718	939	1211	4.41e-06	236	59	154	23	70
unique_2810	678	977	2568	ENSP00000185942	302	593	710	6.92e-07	308	73	211	24	18
unique_2810	564	1020	2568	ENSP00000185942	63	492	710	4.14e-06	470	93	324	53	18
unique_2810	678	977	2568	ENSP00000351554	317	608	725	7.21e-07	308	73	211	24	17
unique_2810	577	1020	2568	ENSP00000351554	91	507	725	7.80e-06	457	92	312	53	17
unique_2810	599	1012	2568	ENSP00000435932	1432	1939	2003	0.003	525	135	262	128	16
unique_2828	752	930	934	ENSP00000357493	2055	2212	2342	5.54e-18	181	58	98	25	31
unique_2828	530	636	934	ENSP00000357493	1938	2042	2342	5.57e-07	113	30	69	14	31
unique_2828	732	934	934	ENSP00000351995	623	801	886	3.17e-14	206	56	120	30	22
unique_2828	737	924	934	ENSP00000275493	810	965	1211	2.86e-09	191	49	104	38	20
unique_2828	721	862	934	ENSP00000377291	290	421	683	4.90e-08	145	47	82	16	27
unique_2828	522	627	934	ENSP00000377291	201	301	683	6.14e-04	108	30	69	9	27
unique_2848	302	411	1542	ENSP00000377291	254	364	683	8.14e-07	116	33	72	11	7
unique_2848	306	466	1542	ENSP00000357493	1990	2149	2342	1.67e-06	176	42	103	31	10
unique_2848	365	473	1542	ENSP00000275493	820	916	1211	6.05e-06	113	35	58	20	7
unique_2870	1095	1223	1598	ENSP00000364163	1637	1739	2004	1.21e-05	131	39	62	30	8
unique_2876	667	1085	1230	ENSP00000442810	61	494	558	4.61e-89	450	195	208	47	34
unique_2889	1	517	525	ENSP00000478255	162	626	1281	2.60e-43	534	148	300	86	98
unique_2889	275	517	525	ENSP00000478255	1031	1271	1281	7.35e-41	247	85	152	10	98
unique_2889	4	519	525	ENSP00000497931	851	1316	1322	9.96e-42	520	137	325	58	99
unique_2889	1	517	525	ENSP00000497931	189	654	1322	2.85e-39	524	139	320	65	99
unique_2889	296	500	525	ENSP00000381475	102	301	669	1.28e-08	212	56	137	19	39
unique_2889	296	500	525	ENSP00000339744	111	310	678	1.55e-08	212	56	137	19	39
unique_2889	287	346	525	ENSP00000263094	815	873	2147	1.92e-06	60	22	37	1	42
unique_2889	275	494	525	ENSP00000263094	1788	2001	2147	2.04e-05	226	51	157	18	42
unique_2889	230	514	525	ENSP00000237612	4	283	656	3.45e-04	292	63	210	19	54
unique_2889	230	514	525	ENSP00000426917	4	283	612	4.21e-04	292	63	210	19	54
unique_2923	2343	2472	2492	ENSP00000478469	700	815	821	2.07e-04	131	39	76	16	5
unique_2923	2343	2472	2492	ENSP00000484862	700	815	821	2.07e-04	131	39	76	16	5
unique_2942	164	406	975	ENSP00000426917	61	299	612	1.75e-50	244	101	137	6	49
unique_2942	648	885	975	ENSP00000426917	325	550	612	4.83e-19	239	62	163	14	49
unique_2942	164	406	975	ENSP00000237612	61	299	656	6.25e-50	244	101	137	6	53
unique_2942	648	920	975	ENSP00000237612	325	586	656	1.83e-25	274	71	190	13	53
unique_2942	160	404	975	ENSP00000339744	99	339	678	2.45e-48	252	104	130	18	42
unique_2942	763	925	975	ENSP00000339744	455	618	678	4.02e-16	164	47	116	1	42
unique_2942	160	404	975	ENSP00000381475	90	330	669	3.18e-48	252	104	130	18	42
unique_2942	763	925	975	ENSP00000381475	446	609	669	4.88e-16	164	47	116	1	42
unique_2942	167	371	975	ENSP00000263094	824	1016	2147	5.66e-15	212	63	123	26	22
unique_2942	176	385	975	ENSP00000263094	1819	2017	2147	5.65e-14	212	67	130	15	22
unique_2942	166	369	975	ENSP00000478255	409	610	1281	3.22e-09	218	57	131	30	28
unique_2942	121	390	975	ENSP00000478255	1004	1267	1281	5.41e-08	295	81	158	56	28
unique_2942	166	375	975	ENSP00000497931	1095	1298	1322	3.68e-08	223	59	132	32	24
unique_2942	138	351	975	ENSP00000497931	402	616	1322	9.76e-08	231	63	135	33	24
unique_2998	32	473	474	ENSP00000234590	1	431	435	0.0	444	292	137	15	93
unique_3005	126	267	1872	ENSP00000259324	613	764	811	7.00e-07	169	48	77	44	8
unique_3046	90	159	240	ENSP00000453043	627	699	734	0.006	79	26	38	15	29
unique_3099	1329	1515	4919	ENSP00000354080	631	793	989	3.84e-07	192	61	97	34	15
unique_3099	3043	3143	4919	ENSP00000354080	700	793	989	1.54e-06	101	33	61	7	15
unique_3099	2135	2334	4919	ENSP00000354080	617	817	989	6.68e-06	216	66	119	31	15
unique_3099	1610	1755	4919	ENSP00000354080	649	777	989	1.76e-05	157	46	72	39	15
unique_3099	1493	1700	4919	ENSP00000354080	628	777	989	1.82e-05	215	56	87	72	15
unique_3099	3043	3143	4919	ENSP00000354080	646	737	989	3.29e-05	101	31	61	9	15
unique_3099	1494	1634	4919	ENSP00000354080	645	780	989	3.09e-04	150	47	80	23	15
unique_3099	1401	1552	4919	ENSP00000354080	658	777	989	0.002	158	40	74	44	15
unique_3099	4595	4697	4919	ENSP00000185942	276	382	710	0.004	112	29	69	14	2
unique_3099	4595	4697	4919	ENSP00000351554	291	397	725	0.004	112	29	69	14	2
unique_3100	682	872	993	ENSP00000275493	711	908	1211	1.96e-16	201	60	128	13	19
unique_3100	681	923	993	ENSP00000357493	1937	2199	2342	6.84e-14	275	71	160	44	24
unique_3100	667	871	993	ENSP00000351995	513	733	886	1.19e-11	226	60	140	26	21
unique_3100	689	874	993	ENSP00000377291	218	420	683	5.50e-09	205	54	130	21	19
unique_3119	68	205	636	ENSP00000308312	340	472	606	0.006	142	35	94	13	22
unique_3119	146	187	636	ENSP00000308312	219	260	606	0.007	42	14	28	0	22
unique_3129	42	288	566	ENSP00000275493	675	923	1211	5.79e-16	255	71	170	14	44
unique_3129	76	284	566	ENSP00000357493	1936	2160	2342	1.39e-14	229	59	146	24	37
unique_3129	76	288	566	ENSP00000351995	524	749	886	1.93e-12	234	62	143	29	38
unique_3129	85	293	566	ENSP00000377291	218	438	683	1.81e-05	232	55	143	34	37
unique_3154	719	892	1157	ENSP00000357493	2017	2201	2342	1.86e-07	191	47	121	23	15
unique_3154	751	852	1157	ENSP00000275493	820	923	1211	5.90e-06	109	31	66	12	9
unique_3156	138	236	782	ENSP00000275493	814	915	1211	7.67e-05	104	30	67	7	13
unique_3160	81	320	536	ENSP00000357493	1945	2199	2342	1.24e-16	260	72	163	25	45
unique_3160	75	299	536	ENSP00000275493	712	940	1211	6.61e-16	239	64	151	24	42
unique_3160	79	297	536	ENSP00000351995	531	764	886	6.74e-14	240	64	149	27	41
unique_3160	80	270	536	ENSP00000377291	217	420	683	6.44e-07	209	50	136	23	36
unique_3209	2280	2388	2576	ENSP00000478469	724	820	821	2.54e-05	109	30	67	12	8
unique_3209	2310	2400	2576	ENSP00000478469	729	820	821	4.64e-05	95	33	55	7	8
unique_3209	1089	1165	2576	ENSP00000478469	724	806	821	1.66e-04	85	29	46	10	8
unique_3209	1090	1161	2576	ENSP00000478469	747	820	821	8.29e-04	76	26	44	6	8
unique_3209	2306	2419	2576	ENSP00000478469	698	820	821	0.003	125	35	77	13	8
unique_3209	2280	2388	2576	ENSP00000484862	724	820	821	2.54e-05	109	30	67	12	8
unique_3209	2310	2400	2576	ENSP00000484862	729	820	821	4.64e-05	95	33	55	7	8
unique_3209	1089	1165	2576	ENSP00000484862	724	806	821	1.66e-04	85	29	46	10	8
unique_3209	1090	1161	2576	ENSP00000484862	747	820	821	8.29e-04	76	26	44	6	8
unique_3209	2306	2419	2576	ENSP00000484862	698	820	821	0.003	125	35	77	13	8
unique_3214	519	536	1250	ENSP00000383125	95	112	484	0.005	18	12	6	0	1
unique_3256	36	246	575	ENSP00000275493	712	922	1211	7.31e-08	218	53	151	14	37
unique_3256	38	303	575	ENSP00000351995	529	798	886	2.79e-07	293	68	175	50	46
unique_3259	2659	2899	3568	ENSP00000275493	756	977	1211	3.03e-08	255	61	147	47	7
unique_3259	2653	2829	3568	ENSP00000377291	247	418	683	5.69e-08	188	52	109	27	5
unique_3259	2660	2823	3568	ENSP00000351995	571	728	886	1.29e-07	170	46	106	18	5
unique_3259	2661	2890	3568	ENSP00000357493	1987	2216	2342	3.00e-06	266	65	129	72	6
unique_3287	1534	1732	2132	ENSP00000351995	529	742	886	4.49e-14	219	56	138	25	9
unique_3287	1538	1732	2132	ENSP00000357493	1945	2157	2342	8.53e-14	217	60	131	26	9
unique_3287	1538	1725	2132	ENSP00000275493	718	908	1211	2.30e-12	196	56	127	13	9
unique_3287	1537	1728	2132	ENSP00000377291	217	421	683	4.79e-11	214	56	127	31	9
unique_3288	53	227	339	ENSP00000354080	32	202	989	4.30e-14	183	60	103	20	60
unique_3288	55	217	339	ENSP00000354080	242	391	989	6.92e-13	165	56	92	17	60
unique_3288	24	175	339	ENSP00000354080	48	193	989	1.40e-11	161	55	82	24	60
unique_3288	133	218	339	ENSP00000354080	24	106	989	8.77e-07	89	33	47	9	60
unique_3288	26	103	339	ENSP00000354080	337	408	989	4.12e-04	80	29	41	10	60
unique_3288	5	222	339	ENSP00000367064	137	386	3624	4.33e-13	272	76	120	76	64
unique_3288	26	221	339	ENSP00000367064	280	465	3624	8.77e-12	202	68	112	22	64
unique_3288	2	221	339	ENSP00000364163	308	508	2004	2.54e-11	232	68	121	43	78
unique_3288	26	220	339	ENSP00000364163	490	685	2004	4.87e-11	220	64	107	49	78
unique_3288	22	220	339	ENSP00000364163	778	1000	2004	2.09e-09	236	64	122	50	78
unique_3288	21	220	339	ENSP00000364163	166	387	2004	2.70e-07	239	68	115	56	78
unique_3288	22	238	339	ENSP00000364163	524	755	2004	5.82e-07	254	73	122	59	78
unique_3288	21	220	339	ENSP00000364163	561	761	2004	6.06e-06	222	57	122	43	78
unique_3288	33	174	339	ENSP00000364163	101	225	2004	6.17e-06	147	42	78	27	78
unique_3288	4	221	339	ENSP00000364163	728	925	2004	6.38e-06	231	62	123	46	78
unique_3288	27	265	339	ENSP00000364163	135	345	2004	2.21e-05	247	64	139	44	78
unique_3288	15	241	339	ENSP00000364163	30	252	2004	1.79e-04	238	62	150	26	78
unique_3288	33	192	339	ENSP00000366307	306	448	576	9.11e-06	161	43	99	19	59
unique_3288	20	218	339	ENSP00000366307	209	394	576	0.003	205	56	124	25	59
unique_3288	43	98	339	ENSP00000366307	428	479	576	0.005	58	22	28	8	59
unique_3288	125	186	339	ENSP00000385639	123	179	274	0.003	64	24	31	9	18
unique_3288	143	174	339	ENSP00000386147	896	928	1319	0.008	33	14	18	1	9
unique_3288	143	171	339	ENSP00000386147	263	293	1319	0.009	31	14	15	2	9
unique_3322	316	426	6072	ENSP00000478469	723	818	821	1.22e-07	111	36	60	15	2
unique_3322	341	447	6072	ENSP00000478469	725	816	821	1.40e-04	110	37	52	21	2
unique_3322	316	426	6072	ENSP00000484862	723	818	821	1.22e-07	111	36	60	15	2
unique_3322	341	447	6072	ENSP00000484862	725	816	821	1.40e-04	110	37	52	21	2
unique_3327	424	461	513	ENSP00000300900	203	242	313	1.02e-06	40	21	17	2	7
unique_3336	122	601	618	ENSP00000443192	39	492	568	1.26e-53	509	137	288	84	78
unique_3336	122	601	618	ENSP00000336994	141	594	670	1.10e-52	502	134	298	70	78
unique_3348	368	467	534	ENSP00000308312	340	440	606	9.77e-05	103	25	73	5	19
unique_3363	78	248	385	ENSP00000351995	612	790	886	1.20e-10	186	45	119	22	44
unique_3363	3	258	385	ENSP00000357493	1983	2215	2342	3.72e-10	266	63	160	43	66
unique_3363	96	249	385	ENSP00000275493	812	965	1211	3.82e-10	158	38	112	8	40
unique_3363	8	187	385	ENSP00000377291	251	416	683	3.11e-06	194	47	105	42	47
unique_3369	4089	4253	5298	ENSP00000354080	618	800	989	7.77e-05	187	51	110	26	24
unique_3369	1279	1406	5298	ENSP00000354080	647	792	989	2.64e-04	152	45	77	30	24
unique_3369	3280	3499	5298	ENSP00000354080	572	793	989	3.66e-04	241	63	138	40	24
unique_3369	2023	2213	5298	ENSP00000354080	628	791	989	5.31e-04	204	55	96	53	24
unique_3369	1719	1850	5298	ENSP00000354080	647	795	989	5.92e-04	154	47	80	27	24
unique_3369	3557	3706	5298	ENSP00000354080	649	776	989	0.002	154	39	85	30	24
unique_3369	2595	2701	5298	ENSP00000354080	651	778	989	0.002	129	37	69	23	24
unique_3369	3924	4053	5298	ENSP00000354080	665	778	989	0.003	133	38	73	22	24
unique_3369	1974	2131	5298	ENSP00000354080	645	780	989	0.004	162	40	92	30	24
unique_3390	10	70	228	ENSP00000357142	127	194	377	0.001	68	25	36	7	27
unique_3390	10	70	228	ENSP00000357145	127	194	322	0.001	68	25	36	7	27
unique_3390	10	70	228	ENSP00000402906	28	95	290	0.002	68	25	36	7	27
unique_3402	524	726	782	ENSP00000381475	68	267	669	3.72e-12	214	64	125	25	46
unique_3402	214	372	782	ENSP00000381475	109	250	669	1.15e-04	168	44	89	35	46
unique_3402	524	709	782	ENSP00000339744	77	259	678	4.53e-12	197	63	109	25	44
unique_3402	214	372	782	ENSP00000339744	118	259	678	1.24e-04	168	44	89	35	44
unique_3402	572	732	782	ENSP00000478255	409	587	1281	9.04e-12	179	57	104	18	51
unique_3402	206	408	782	ENSP00000478255	408	587	1281	1.36e-06	219	53	111	55	51
unique_3402	678	732	782	ENSP00000478255	1176	1232	1281	2.63e-06	57	24	31	2	51
unique_3402	213	443	782	ENSP00000478255	1058	1275	1281	7.36e-06	257	61	131	65	51
unique_3402	576	733	782	ENSP00000263094	1813	1984	2147	1.63e-07	177	49	104	24	48
unique_3402	304	425	782	ENSP00000263094	1890	2000	2147	2.92e-05	124	36	73	15	48
unique_3402	573	736	782	ENSP00000263094	824	998	2147	3.45e-05	176	42	121	13	48
unique_3402	213	372	782	ENSP00000263094	829	971	2147	0.002	164	43	96	25	48
unique_3402	502	732	782	ENSP00000497931	1012	1275	1322	4.88e-07	275	67	153	55	60
unique_3402	572	740	782	ENSP00000497931	437	620	1322	2.28e-05	185	59	109	17	60
unique_3402	341	433	782	ENSP00000497931	1219	1298	1322	6.20e-04	93	28	52	13	60
unique_3402	206	375	782	ENSP00000497931	436	593	1322	0.005	171	46	111	14	60
unique_3402	587	720	782	ENSP00000426917	77	228	612	1.63e-05	152	43	91	18	36
unique_3402	222	372	782	ENSP00000426917	77	217	612	3.84e-04	166	43	83	40	36
unique_3402	587	720	782	ENSP00000237612	77	228	656	3.04e-05	162	48	76	38	36
unique_3402	222	372	782	ENSP00000237612	77	217	656	4.60e-04	166	43	83	40	36
unique_3427	157	290	1063	ENSP00000377291	309	435	683	0.004	139	37	85	17	13
unique_3431	172	293	492	ENSP00000357493	2018	2149	2342	1.04e-08	135	40	79	16	25
unique_3431	172	308	492	ENSP00000351995	609	750	886	2.06e-08	146	37	96	13	28
unique_3431	170	299	492	ENSP00000275493	786	915	1211	2.06e-08	135	36	89	10	26
unique_3431	172	308	492	ENSP00000377291	286	433	683	5.81e-07	152	43	90	19	28
unique_3432	57	259	347	ENSP00000354080	33	238	989	6.31e-13	217	61	131	25	68
unique_3432	28	183	347	ENSP00000354080	256	398	989	4.93e-11	158	54	87	17	68
unique_3432	35	217	347	ENSP00000354080	97	309	989	6.31e-09	225	64	107	54	68
unique_3432	77	264	347	ENSP00000354080	217	387	989	3.20e-06	190	61	108	21	68
unique_3432	55	222	347	ENSP00000367064	303	464	3624	1.82e-12	173	58	99	16	55
unique_3432	36	225	347	ENSP00000367064	154	345	3624	0.002	204	57	121	26	55
unique_3432	34	178	347	ENSP00000364163	495	620	2004	6.46e-10	148	42	81	25	57
unique_3432	36	223	347	ENSP00000364163	339	508	2004	4.67e-09	194	53	111	30	57
unique_3432	38	222	347	ENSP00000364163	180	387	2004	2.59e-07	230	66	97	67	57
unique_3432	76	178	347	ENSP00000364163	781	875	2004	3.94e-07	103	32	63	8	57
unique_3432	38	232	347	ENSP00000364163	51	241	2004	1.06e-06	205	51	130	24	57
unique_3432	76	223	347	ENSP00000364163	906	1041	2004	2.65e-06	151	40	93	18	57
unique_3432	120	178	347	ENSP00000364163	745	798	2004	6.08e-04	59	22	32	5	57
unique_3432	77	216	347	ENSP00000366307	256	390	576	4.24e-07	144	41	90	13	52
unique_3432	36	216	347	ENSP00000366307	306	466	576	6.25e-07	182	45	115	22	52
unique_3432	128	188	347	ENSP00000385639	123	179	274	1.94e-05	62	23	33	6	18
unique_3432	192	287	347	ENSP00000386147	513	605	1319	2.16e-05	97	29	63	5	36
unique_3432	147	176	347	ENSP00000386147	897	928	1319	0.005	32	15	15	2	36
unique_3432	128	183	347	ENSP00000378888	130	180	294	2.27e-04	56	20	31	5	16
unique_3433	80	329	400	ENSP00000357493	1939	2200	2342	2.52e-13	271	79	162	30	63
unique_3433	81	278	400	ENSP00000275493	714	915	1211	5.88e-09	213	51	136	26	50
unique_3435	1900	1988	2014	ENSP00000357493	2121	2205	2342	1.66e-04	91	28	55	8	4
unique_3437	23	239	404	ENSP00000357493	1936	2159	2342	1.74e-15	237	63	141	33	54
unique_3437	30	241	404	ENSP00000275493	716	924	1211	3.32e-13	229	55	137	37	52
unique_3437	23	240	404	ENSP00000351995	524	749	886	1.26e-11	235	58	151	26	54
unique_3437	32	181	404	ENSP00000377291	218	362	683	3.21e-05	165	43	87	35	37
unique_3448	5	44	71	ENSP00000382166	295	336	356	0.010	42	15	25	2	56
unique_3449	150	221	3027	ENSP00000377291	268	346	683	0.002	79	26	46	7	2
unique_3466	1042	1163	1367	ENSP00000259324	641	766	811	7.29e-06	126	40	82	4	9
unique_3487	50	260	581	ENSP00000275493	712	925	1211	4.90e-15	220	56	149	15	36
unique_3487	17	252	581	ENSP00000357493	1904	2158	2342	7.71e-14	256	65	170	21	41
unique_3487	45	240	581	ENSP00000351995	520	731	886	1.02e-10	218	53	137	28	34
unique_3487	39	246	581	ENSP00000377291	205	421	683	1.01e-09	231	56	138	37	36
unique_3496	63	266	293	ENSP00000364163	1634	1840	2004	1.05e-09	220	72	119	29	71
unique_3496	153	208	293	ENSP00000364163	1633	1688	2004	0.001	56	21	35	0	71
unique_3496	60	152	293	ENSP00000364163	1731	1824	2004	0.002	95	33	59	3	71
unique_3521	46	106	150	ENSP00000267082	125	173	799	0.001	61	23	26	12	41
unique_3546	76	400	416	ENSP00000381237	64	354	427	3.70e-58	331	115	170	46	78
unique_3595	922	1088	1516	ENSP00000300289	332	486	506	2.89e-27	168	60	94	14	54
unique_3595	1061	1227	1516	ENSP00000300289	332	486	506	2.89e-27	168	60	94	14	54
unique_3595	1200	1366	1516	ENSP00000300289	332	486	506	2.89e-27	168	60	94	14	54
unique_3595	1339	1500	1516	ENSP00000300289	332	478	506	3.86e-24	163	58	88	17	54
unique_3595	694	818	1516	ENSP00000300289	367	487	506	2.94e-23	126	52	68	6	54
unique_3595	825	949	1516	ENSP00000300289	369	486	506	3.32e-22	127	54	62	11	54
unique_3595	724	825	1516	ENSP00000300289	48	138	506	1.65e-12	103	40	50	13	54
unique_3595	1396	1510	1516	ENSP00000300289	30	161	506	2.66e-11	140	44	63	33	54
unique_3595	979	1086	1516	ENSP00000300289	30	132	506	1.82e-09	111	35	65	11	54
unique_3595	1118	1225	1516	ENSP00000300289	30	132	506	1.82e-09	111	35	65	11	54
unique_3595	1257	1364	1516	ENSP00000300289	30	132	506	1.82e-09	111	35	65	11	54
unique_3595	856	947	1516	ENSP00000300289	48	132	506	1.90e-09	92	31	54	7	54
unique_3596	219	512	609	ENSP00000506143	115	391	795	1.23e-11	324	85	162	77	48
unique_3596	219	512	609	ENSP00000484952	115	391	795	1.23e-11	324	85	162	77	48
unique_3596	219	512	609	ENSP00000483552	115	391	795	1.23e-11	324	85	162	77	48
unique_3614	68	285	542	ENSP00000275493	716	927	1211	5.44e-08	224	58	148	18	40
unique_3614	97	273	542	ENSP00000357493	1977	2156	2342	1.80e-06	189	48	120	21	33
unique_3623	835	1130	1241	ENSP00000506143	97	401	795	1.68e-09	340	78	183	79	24
unique_3623	835	1130	1241	ENSP00000484952	97	401	795	1.68e-09	340	78	183	79	24
unique_3623	835	1130	1241	ENSP00000483552	97	401	795	1.68e-09	340	78	183	79	24
unique_3661	19	229	493	ENSP00000275493	711	915	1211	1.40e-06	228	59	129	40	43
unique_3661	138	220	493	ENSP00000351995	650	731	886	0.001	83	21	61	1	17
unique_3673	1612	1659	3601	ENSP00000383125	407	453	484	0.003	48	17	30	1	1
unique_3704	411	507	630	ENSP00000377291	277	391	683	0.001	117	32	63	22	15
unique_3704	429	496	630	ENSP00000275493	795	864	1211	0.007	70	18	50	2	11
unique_3726	383	454	2495	ENSP00000478469	739	818	821	0.002	80	23	49	8	3
unique_3726	383	454	2495	ENSP00000484862	739	818	821	0.002	80	23	49	8	3
unique_3730	14	175	211	ENSP00000449241	407	567	1193	0.003	171	44	108	19	77
unique_3748	8	84	533	ENSP00000398266	1235	1316	2016	4.24e-04	82	28	49	5	14
unique_3748	8	84	533	ENSP00000328968	1236	1317	2017	4.32e-04	82	28	49	5	14
unique_3750	203	370	456	ENSP00000449241	407	575	1193	7.93e-05	175	44	118	13	37
unique_3759	367	525	540	ENSP00000500620	143	296	313	4.51e-31	159	62	92	5	29
unique_3759	367	525	540	ENSP00000350699	143	296	313	4.51e-31	159	62	92	5	29
unique_3760	568	978	1604	ENSP00000424603	210	658	819	2.43e-33	459	122	279	58	26
unique_3777	134	339	603	ENSP00000357493	1945	2171	2342	1.80e-12	233	62	138	33	34
unique_3777	132	369	603	ENSP00000351995	531	805	886	1.16e-10	283	68	162	53	39
unique_3777	132	340	603	ENSP00000275493	716	931	1211	2.73e-10	225	58	142	25	35
unique_3777	130	320	603	ENSP00000377291	214	420	683	2.53e-05	212	53	133	26	32
unique_3785	1139	1501	2594	ENSP00000435932	1252	1627	2003	8.19e-04	392	100	247	45	14
unique_3810	1	55	160	ENSP00000311712	186	240	264	7.08e-04	55	17	38	0	34
unique_3829	1042	1288	1476	ENSP00000357493	1945	2205	2342	3.12e-18	267	74	167	26	17
unique_3829	1040	1245	1476	ENSP00000275493	716	923	1211	6.38e-16	215	59	140	16	14
unique_3829	1007	1266	1476	ENSP00000351995	489	782	886	3.42e-13	299	72	183	44	18
unique_3839	658	898	1149	ENSP00000435932	1379	1617	2003	0.002	261	67	152	42	21
unique_3846	153	347	662	ENSP00000402478	47	226	574	6.85e-05	201	44	130	27	29
unique_3846	153	347	662	ENSP00000414446	47	226	574	6.85e-05	201	44	130	27	29
unique_3846	153	347	662	ENSP00000340019	47	226	574	6.85e-05	201	44	130	27	29
unique_3878	14	133	205	ENSP00000275493	781	909	1211	2.90e-06	130	35	84	11	59
unique_3878	48	133	205	ENSP00000351995	644	735	886	6.68e-05	93	25	60	8	42
unique_3883	141	221	281	ENSP00000259324	661	744	811	0.005	88	30	47	11	29
unique_3936	488	573	697	ENSP00000327599	148	234	294	0.002	90	28	55	7	12
unique_3943	199	432	512	ENSP00000506143	149	382	795	9.39e-09	267	68	133	66	46
unique_3943	199	432	512	ENSP00000484952	149	382	795	9.39e-09	267	68	133	66	46
unique_3943	199	432	512	ENSP00000483552	149	382	795	9.39e-09	267	68	133	66	46
unique_4004	374	533	555	ENSP00000402478	401	552	574	2.75e-06	165	47	100	18	49
unique_4004	19	132	555	ENSP00000402478	33	149	574	4.24e-05	118	31	82	5	49
unique_4004	374	533	555	ENSP00000414446	401	552	574	2.75e-06	165	47	100	18	49
unique_4004	19	132	555	ENSP00000414446	33	149	574	4.24e-05	118	31	82	5	49
unique_4004	374	533	555	ENSP00000340019	401	552	574	2.75e-06	165	47	100	18	49
unique_4004	19	132	555	ENSP00000340019	33	149	574	4.24e-05	118	31	82	5	49
unique_4007	19	563	567	ENSP00000402478	33	552	574	1.01e-10	575	136	354	85	96
unique_4007	19	563	567	ENSP00000414446	33	552	574	1.01e-10	575	136	354	85	96
unique_4007	19	563	567	ENSP00000340019	33	552	574	1.01e-10	575	136	354	85	96
unique_4018	110	211	216	ENSP00000478469	725	819	821	4.64e-04	105	30	62	13	48
unique_4018	108	196	216	ENSP00000478469	741	819	821	0.001	89	26	53	10	48
unique_4018	110	211	216	ENSP00000484862	725	819	821	4.64e-04	105	30	62	13	48
unique_4018	108	196	216	ENSP00000484862	741	819	821	0.001	89	26	53	10	48
unique_4056	17	136	387	ENSP00000275493	1035	1138	1211	0.004	121	32	71	18	31
unique_4070	128	518	683	ENSP00000354080	37	391	989	4.56e-12	405	103	238	64	64
unique_4070	228	566	683	ENSP00000354080	50	312	989	3.26e-06	345	87	170	88	64
unique_4070	127	259	683	ENSP00000354080	279	410	989	0.007	139	41	85	13	64
unique_4070	147	569	683	ENSP00000364163	569	1041	2004	1.96e-10	512	129	255	128	64
unique_4070	135	292	683	ENSP00000364163	939	1083	2004	8.99e-09	162	51	90	21	64
unique_4070	146	523	683	ENSP00000364163	136	509	2004	1.15e-08	415	101	236	78	64
unique_4070	145	519	683	ENSP00000364163	745	1079	2004	1.20e-08	381	91	238	52	64
unique_4070	149	520	683	ENSP00000364163	337	722	2004	2.14e-04	425	91	242	92	64
unique_4070	138	288	683	ENSP00000366307	249	394	576	1.28e-04	166	50	81	35	54
unique_4070	318	537	683	ENSP00000366307	254	445	576	0.002	220	53	139	28	54
unique_4084	342	562	639	ENSP00000185942	180	390	710	0.002	225	50	157	18	35
unique_4084	342	562	639	ENSP00000351554	195	405	725	0.003	225	50	157	18	35
unique_4096	1060	1474	1686	ENSP00000435932	1375	1801	2003	1.70e-09	449	126	267	56	35
unique_4096	1004	1462	1686	ENSP00000435932	1375	1863	2003	2.45e-06	504	129	315	60	35
unique_4096	885	1234	1686	ENSP00000435932	1475	1776	2003	1.33e-04	359	85	208	66	35
unique_4143	66	126	193	ENSP00000351605	551	614	707	0.007	64	20	41	3	32
unique_4167	147	285	516	ENSP00000316228	45	186	400	0.008	158	43	80	35	27
unique_4203	61	183	296	ENSP00000452786	486	641	789	3.54e-08	158	53	68	37	42
unique_4203	41	286	296	ENSP00000364163	117	440	2004	8.26e-08	328	84	158	86	86
unique_4203	39	292	296	ENSP00000364163	591	857	2004	6.61e-07	284	80	157	47	86
unique_4203	61	276	296	ENSP00000364163	868	1125	2004	3.04e-06	266	73	135	58	86
unique_4203	61	293	296	ENSP00000364163	103	369	2004	5.06e-06	278	75	147	56	86
unique_4203	39	278	296	ENSP00000364163	278	550	2004	1.61e-05	281	76	156	49	86
unique_4203	53	281	296	ENSP00000364163	669	933	2004	1.70e-04	267	72	155	40	86
unique_4203	42	234	296	ENSP00000364163	772	1007	2004	0.004	236	64	129	43	86
unique_4203	40	277	296	ENSP00000364163	440	689	2004	0.006	271	70	147	54	86
unique_4203	50	289	296	ENSP00000365351	104	362	495	3.47e-07	279	83	137	59	81
unique_4203	50	269	296	ENSP00000365351	194	438	495	3.25e-05	265	73	127	65	81
unique_4203	50	118	296	ENSP00000388694	568	646	802	1.87e-04	79	32	37	10	23
unique_4203	50	118	296	ENSP00000502882	568	646	799	1.88e-04	79	32	37	10	23
unique_4203	50	118	296	ENSP00000502979	568	646	820	1.92e-04	79	32	37	10	23
unique_4203	50	118	296	ENSP00000504508	568	646	826	1.96e-04	79	32	37	10	23
unique_4203	42	114	296	ENSP00000367064	400	480	3624	0.004	84	32	38	14	25
unique_4287	321	417	540	ENSP00000377291	277	391	683	8.47e-04	117	33	62	22	18
unique_4287	339	406	540	ENSP00000275493	795	864	1211	0.005	70	19	49	2	13
unique_4296	8	178	201	ENSP00000449241	407	573	1193	9.02e-06	177	46	115	16	85
unique_4325	83	124	124	ENSP00000385017	56	96	1508	0.005	42	16	25	1	34
unique_4326	486	541	1022	ENSP00000261892	775	849	1100	0.005	76	28	27	21	5
unique_4327	445	496	704	ENSP00000509229	144	193	644	0.005	52	20	30	2	7
unique_4366	802	886	974	ENSP00000351995	659	741	886	0.007	86	20	62	4	9
unique_4373	81	140	225	ENSP00000252804	108	170	1480	6.72e-07	63	26	34	3	27
unique_4374	150	321	334	ENSP00000364163	880	1039	2004	1.71e-06	181	49	102	30	51
unique_4374	179	295	334	ENSP00000364163	749	853	2004	3.33e-05	118	39	65	14	51
unique_4374	181	255	334	ENSP00000364163	497	564	2004	0.003	76	26	41	9	51
unique_4374	179	319	334	ENSP00000366307	261	393	576	0.004	151	42	81	28	42
unique_4374	223	325	334	ENSP00000354080	187	276	989	0.006	106	35	52	19	31
unique_4437	2475	2661	3001	ENSP00000367064	270	452	3624	3.41e-10	198	59	113	26	7
unique_4437	2456	2645	3001	ENSP00000367064	118	347	3624	4.22e-09	238	63	119	56	7
unique_4437	2508	2638	3001	ENSP00000354080	33	147	989	4.80e-10	134	41	71	22	5
unique_4437	2489	2578	3001	ENSP00000354080	302	388	989	9.23e-08	94	34	49	11	5
unique_4437	2604	2645	3001	ENSP00000354080	33	72	989	1.11e-04	42	20	20	2	5
unique_4437	2489	2640	3001	ENSP00000364163	571	723	2004	2.33e-09	163	48	94	21	7
unique_4437	2489	2640	3001	ENSP00000364163	414	583	2004	8.00e-08	186	54	82	50	7
unique_4437	2467	2640	3001	ENSP00000364163	932	1081	2004	2.59e-06	181	53	90	38	7
unique_4437	2454	2650	3001	ENSP00000364163	267	484	2004	3.77e-06	233	60	122	51	7
unique_4437	2492	2640	3001	ENSP00000364163	179	349	2004	9.57e-05	177	51	92	34	7
unique_4437	2489	2634	3001	ENSP00000366307	304	466	576	4.69e-09	175	58	76	41	5
unique_4437	2587	2647	3001	ENSP00000366307	307	364	576	0.002	63	24	32	7	5
unique_4437	2556	2646	3001	ENSP00000385639	98	177	274	9.77e-06	94	31	46	17	5
unique_4437	2492	2552	3001	ENSP00000385639	122	179	274	3.70e-05	62	24	33	5	5
unique_4437	2499	2537	3001	ENSP00000386147	255	293	1319	4.45e-04	39	16	23	0	1
unique_4437	2503	2538	3001	ENSP00000386147	502	537	1319	6.77e-04	36	16	20	0	1
unique_4456	135	266	562	ENSP00000364163	1660	1791	2004	3.33e-05	132	45	87	0	37
unique_4456	169	342	562	ENSP00000364163	1580	1761	2004	0.004	191	60	105	26	37
unique_4456	166	232	562	ENSP00000449241	1081	1147	1193	1.75e-04	67	22	45	0	12
unique_4468	18	554	574	ENSP00000402478	21	555	574	0.0	537	296	239	2	94
unique_4468	18	554	574	ENSP00000414446	21	555	574	0.0	537	296	239	2	94
unique_4468	18	554	574	ENSP00000340019	21	555	574	0.0	537	296	239	2	94
unique_4478	202	368	563	ENSP00000275493	699	868	1211	3.96e-08	173	41	123	9	30
unique_4478	219	359	563	ENSP00000377291	218	362	683	1.89e-05	146	40	100	6	25
unique_4478	215	418	563	ENSP00000351995	529	745	886	9.48e-05	219	48	154	17	36
unique_4495	110	196	217	ENSP00000449241	926	1012	1193	2.75e-25	87	40	47	0	40
unique_4514	470	674	2227	ENSP00000357493	1945	2168	2342	1.18e-09	229	71	129	29	9
unique_4514	486	670	2227	ENSP00000351995	551	749	886	7.29e-08	203	50	131	22	8
unique_4568	78	598	619	ENSP00000308312	102	529	606	4.03e-17	526	122	301	103	84
unique_4570	925	1028	2564	ENSP00000478469	738	820	821	7.04e-05	106	33	48	25	4
unique_4570	964	1028	2564	ENSP00000478469	737	802	821	8.55e-05	69	29	33	7	4
unique_4570	975	1030	2564	ENSP00000478469	729	786	821	2.57e-04	60	26	28	6	4
unique_4570	925	1028	2564	ENSP00000484862	738	820	821	7.04e-05	106	33	48	25	4
unique_4570	964	1028	2564	ENSP00000484862	737	802	821	8.55e-05	69	29	33	7	4
unique_4570	975	1030	2564	ENSP00000484862	729	786	821	2.57e-04	60	26	28	6	4
unique_4597	112	273	359	ENSP00000377291	218	394	683	2.50e-13	179	46	114	19	45
unique_4597	110	307	359	ENSP00000275493	716	916	1211	1.17e-11	206	55	138	13	55
unique_4597	112	306	359	ENSP00000351995	533	741	886	1.88e-10	218	51	135	32	54
unique_4597	108	331	359	ENSP00000357493	1941	2177	2342	1.83e-09	253	69	139	45	62
unique_4622	64	96	129	ENSP00000320084	491	519	535	0.003	33	17	12	4	26
unique_4622	64	96	129	ENSP00000452736	491	519	534	0.003	33	17	12	4	26
unique_4643	80	656	666	ENSP00000402478	13	555	574	2.01e-119	578	204	338	36	87
unique_4643	80	656	666	ENSP00000414446	13	555	574	2.01e-119	578	204	338	36	87
unique_4643	80	656	666	ENSP00000340019	13	555	574	2.01e-119	578	204	338	36	87
unique_4649	992	1233	1446	ENSP00000381475	101	276	669	3.27e-06	245	61	112	72	21
unique_4649	637	702	1446	ENSP00000381475	201	264	669	0.003	66	22	42	2	21
unique_4649	992	1222	1446	ENSP00000339744	110	271	678	4.28e-06	231	58	104	69	21
unique_4649	637	702	1446	ENSP00000339744	210	273	678	0.003	66	22	42	2	21
unique_4649	987	1218	1446	ENSP00000478255	403	570	1281	5.06e-05	233	63	104	66	18
unique_4649	657	688	1446	ENSP00000478255	1176	1207	1281	0.004	32	16	16	0	18
unique_4649	993	1029	1446	ENSP00000478255	1052	1087	1281	0.009	37	16	20	1	18
unique_4649	360	392	1446	ENSP00000497931	437	469	1322	0.001	33	15	18	0	6
unique_4649	993	1039	1446	ENSP00000497931	437	482	1322	0.001	47	18	28	1	6
unique_4649	984	1028	1446	ENSP00000263094	814	858	2147	0.001	45	18	27	0	3
unique_4649	557	714	1446	ENSP00000426917	101	246	612	0.002	168	41	95	32	11
unique_4649	557	714	1446	ENSP00000237612	101	246	656	0.003	168	41	95	32	11
unique_4722	449	698	949	ENSP00000351995	518	784	886	6.59e-15	267	63	187	17	26
unique_4722	453	651	949	ENSP00000275493	707	909	1211	4.10e-09	206	48	148	10	21
unique_4722	464	668	949	ENSP00000377291	218	437	683	8.60e-09	222	58	145	19	22
unique_4722	456	651	949	ENSP00000357493	1937	2150	2342	4.14e-08	219	54	137	28	21
unique_4734	20	71	144	ENSP00000509229	142	186	644	0.001	52	17	28	7	36
unique_4786	58	206	211	ENSP00000478469	699	819	821	7.18e-04	152	36	82	34	71
unique_4786	58	206	211	ENSP00000484862	699	819	821	7.18e-04	152	36	82	34	71
unique_4809	240	410	493	ENSP00000351995	586	757	886	8.90e-07	187	43	113	31	35
unique_4809	284	380	493	ENSP00000275493	817	915	1211	1.18e-04	100	26	70	4	20
unique_4811	205	439	511	ENSP00000357493	1945	2199	2342	1.33e-17	262	68	160	34	46
unique_4811	190	397	511	ENSP00000275493	703	915	1211	1.02e-15	224	61	136	27	41
unique_4811	192	452	511	ENSP00000351995	518	796	886	6.95e-11	282	61	197	24	51
unique_4811	205	394	511	ENSP00000377291	218	421	683	1.93e-09	211	54	129	28	37
unique_4834	163	207	260	ENSP00000414489	87	135	248	0.007	49	14	31	4	17
unique_4834	163	207	260	ENSP00000389221	87	135	248	0.007	49	14	31	4	17
unique_4834	163	207	260	ENSP00000373126	87	135	248	0.007	49	14	31	4	17
unique_4879	17	184	193	ENSP00000449241	402	562	1193	6.95e-05	177	50	102	25	87
unique_4960	539	653	1909	ENSP00000377291	280	389	683	4.81e-06	120	35	70	15	6
unique_4960	542	629	1909	ENSP00000275493	785	860	1211	5.34e-05	90	26	48	16	5
unique_4960	576	631	1909	ENSP00000351995	633	688	886	0.002	56	14	42	0	3
unique_4973	12	109	238	ENSP00000478469	711	808	821	0.007	105	33	58	14	41
unique_4973	12	109	238	ENSP00000484862	711	808	821	0.007	105	33	58	14	41
unique_4974	492	661	770	ENSP00000449241	406	572	1193	3.79e-09	176	49	112	15	22
unique_4975	5	161	198	ENSP00000308312	397	553	606	2.29e-28	160	64	90	6	79
unique_4991	196	350	552	ENSP00000275493	758	907	1211	1.75e-04	160	39	106	15	28
unique_5025	295	751	1029	ENSP00000496697	82	515	600	8.56e-10	468	88	335	45	44
unique_5025	295	751	1029	ENSP00000496171	82	515	600	8.56e-10	468	88	335	45	44
unique_5025	295	751	1029	ENSP00000494778	82	515	600	8.56e-10	468	88	335	45	44
unique_5029	22	53	133	ENSP00000431445	117	150	183	0.007	34	16	16	2	24
unique_5042	140	219	359	ENSP00000300289	378	457	506	9.28e-05	80	18	62	0	37
unique_5042	160	272	359	ENSP00000300289	49	158	506	9.53e-05	118	30	75	13	37
unique_5057	168	221	229	ENSP00000356714	50	103	141	1.78e-09	54	24	30	0	24
unique_5058	166	455	681	ENSP00000357493	1909	2199	2342	1.53e-16	306	81	194	31	43
unique_5058	207	460	681	ENSP00000351995	521	789	886	2.84e-12	275	65	183	27	37
unique_5058	180	425	681	ENSP00000275493	691	931	1211	2.28e-11	257	61	169	27	36
unique_5063	125	161	384	ENSP00000357493	1731	1767	2342	0.008	37	15	22	0	10
unique_5078	59	311	374	ENSP00000424536	66	295	477	3.27e-06	256	57	170	29	68
unique_5078	59	119	374	ENSP00000403685	66	122	458	3.11e-04	61	18	39	4	16
unique_5079	156	248	652	ENSP00000402478	47	143	574	2.11e-08	97	30	63	4	14
unique_5079	156	248	652	ENSP00000414446	47	143	574	2.11e-08	97	30	63	4	14
unique_5079	156	248	652	ENSP00000340019	47	143	574	2.11e-08	97	30	63	4	14
unique_5086	262	462	608	ENSP00000364163	951	1135	2004	3.73e-06	203	54	129	20	39
unique_5086	228	424	608	ENSP00000364163	842	1051	2004	0.001	238	56	113	69	39
unique_5086	261	420	608	ENSP00000354080	183	326	989	4.55e-05	162	48	94	20	28
unique_5086	298	432	608	ENSP00000354080	51	181	989	0.001	149	41	76	32	28
unique_5086	341	422	608	ENSP00000354080	34	122	989	0.003	95	25	51	19	28
unique_5086	275	448	608	ENSP00000366307	277	428	576	3.61e-04	175	48	103	24	29
unique_5105	425	522	957	ENSP00000367230	386	467	473	0.001	98	26	56	16	10
unique_5112	195	488	570	ENSP00000383125	95	450	484	1.63e-04	383	87	180	116	52
unique_5125	755	966	1014	ENSP00000506143	193	402	795	0.004	232	54	136	42	21
unique_5125	755	966	1014	ENSP00000484952	193	402	795	0.004	232	54	136	42	21
unique_5125	755	966	1014	ENSP00000483552	193	402	795	0.004	232	54	136	42	21
unique_5130	90	374	475	ENSP00000435932	391	673	2003	2.56e-31	289	82	197	10	60
unique_5165	2	396	396	ENSP00000308312	2	390	606	5.93e-115	399	175	210	14	99
unique_5172	1172	1363	2811	ENSP00000377291	218	421	683	4.80e-08	208	50	138	20	7
unique_5172	1172	1374	2811	ENSP00000351995	533	749	886	6.05e-08	222	50	148	24	7
unique_5172	1171	1414	2811	ENSP00000357493	1944	2205	2342	8.81e-08	278	68	160	50	9
unique_5172	1240	1408	2811	ENSP00000275493	786	958	1211	8.38e-06	174	38	130	6	6
unique_5210	1	166	350	ENSP00000377291	211	380	683	9.07e-11	175	48	113	14	47
unique_5210	8	216	350	ENSP00000357493	1944	2169	2342	3.65e-10	237	63	135	39	60
unique_5210	2	197	350	ENSP00000275493	711	908	1211	2.10e-05	208	49	137	22	56
unique_5210	9	205	350	ENSP00000351995	533	743	886	3.15e-04	224	51	133	40	56
unique_5227	982	1264	1364	ENSP00000506143	122	409	795	4.33e-10	311	78	182	51	21
unique_5227	982	1264	1364	ENSP00000484952	122	409	795	4.33e-10	311	78	182	51	21
unique_5227	982	1264	1364	ENSP00000483552	122	409	795	4.33e-10	311	78	182	51	21
unique_5265	96	165	214	ENSP00000300289	35	106	506	0.001	72	17	53	2	33
unique_5266	1609	1686	2130	ENSP00000275493	785	869	1211	1.25e-05	85	23	55	7	4
unique_5266	1641	1678	2130	ENSP00000377291	325	364	683	6.14e-05	40	18	20	2	2
unique_5266	1624	1677	2130	ENSP00000351995	633	686	886	2.90e-04	54	17	37	0	3
unique_5266	1644	1701	2130	ENSP00000357493	2063	2127	2342	7.68e-04	67	23	33	11	3
unique_5285	122	401	811	ENSP00000426917	43	313	612	7.14e-53	281	105	165	11	64
unique_5285	484	718	811	ENSP00000426917	306	549	612	8.15e-08	254	54	171	29	64
unique_5285	122	397	811	ENSP00000237612	43	309	656	1.82e-52	277	105	161	11	66
unique_5285	484	740	811	ENSP00000237612	306	578	656	3.21e-12	277	61	192	24	66
unique_5285	53	423	811	ENSP00000339744	47	372	678	8.70e-47	372	119	206	47	77
unique_5285	498	748	811	ENSP00000339744	375	613	678	3.65e-11	258	63	169	26	77
unique_5285	53	423	811	ENSP00000381475	38	363	669	9.80e-47	372	119	206	47	77
unique_5285	498	748	811	ENSP00000381475	366	604	669	3.66e-11	258	63	169	26	77
unique_5285	101	364	811	ENSP00000263094	1766	2017	2147	2.68e-18	271	76	169	26	33
unique_5285	145	354	811	ENSP00000263094	823	1020	2147	1.93e-14	214	65	129	20	33
unique_5285	138	349	811	ENSP00000478255	402	611	1281	3.82e-16	220	65	137	18	26
unique_5285	138	333	811	ENSP00000478255	1045	1236	1281	1.73e-15	201	62	125	14	26
unique_5285	138	357	811	ENSP00000497931	1088	1301	1322	8.04e-12	225	59	150	16	27
unique_5285	138	333	811	ENSP00000497931	430	619	1322	6.08e-08	200	53	133	14	27
unique_5305	142	307	547	ENSP00000351995	523	704	886	5.66e-12	182	43	123	16	30
unique_5305	142	369	547	ENSP00000357493	1937	2151	2342	4.48e-10	250	64	129	57	42
unique_5305	149	369	547	ENSP00000275493	717	910	1211	2.47e-06	225	52	138	35	40
unique_5305	150	304	547	ENSP00000377291	218	374	683	0.002	161	37	114	10	28
unique_5312	8	273	289	ENSP00000426433	4	270	273	2.25e-95	268	137	128	3	92
unique_5318	142	282	332	ENSP00000357086	11	124	435	0.008	141	32	82	27	42
unique_5364	1	52	112	ENSP00000486498	26	81	449	0.006	56	15	37	4	46
unique_5364	1	52	112	ENSP00000429036	26	81	449	0.006	56	15	37	4	46
unique_5374	2888	2979	3396	ENSP00000351605	580	670	707	0.005	98	35	50	13	3
unique_5379	1447	1774	2074	ENSP00000424603	427	727	819	3.73e-22	343	88	198	57	32
unique_5379	1039	1144	2074	ENSP00000424603	208	311	819	1.46e-13	106	43	61	2	32
unique_5379	1221	1343	2074	ENSP00000424603	304	408	819	1.35e-07	123	46	59	18	32
unique_5379	311	364	2074	ENSP00000424603	120	173	819	2.45e-05	54	19	35	0	32
unique_5379	2010	2066	2074	ENSP00000424603	749	804	819	5.70e-04	57	19	37	1	32
unique_5379	541	645	2074	ENSP00000478469	712	820	821	1.95e-05	110	40	64	6	6
unique_5379	513	629	2074	ENSP00000478469	703	819	821	0.005	122	42	70	10	6
unique_5379	541	645	2074	ENSP00000484862	712	820	821	1.95e-05	110	40	64	6	6
unique_5379	513	629	2074	ENSP00000484862	703	819	821	0.005	122	42	70	10	6
unique_5389	195	280	282	ENSP00000317714	205	291	298	1.14e-04	87	23	63	1	30
unique_5395	76	291	368	ENSP00000259324	494	746	811	2.76e-08	256	72	141	43	59
unique_5395	142	317	368	ENSP00000246529	60	255	629	1.72e-07	196	56	120	20	48
unique_5395	167	285	368	ENSP00000252804	66	205	1480	3.34e-07	148	40	71	37	32
unique_5395	146	240	368	ENSP00000434849	55	156	514	0.002	102	31	64	7	45
unique_5395	196	311	368	ENSP00000434849	42	132	514	0.003	116	32	59	25	45
unique_5395	187	313	368	ENSP00000441219	93	270	421	0.003	179	42	84	53	35
unique_5395	187	313	368	ENSP00000489447	93	270	421	0.003	179	42	84	53	35
unique_5398	3713	3796	4195	ENSP00000478469	729	811	821	8.81e-04	85	26	56	3	2
unique_5398	3713	3796	4195	ENSP00000484862	729	811	821	8.81e-04	85	26	56	3	2
unique_5401	48	244	392	ENSP00000351995	529	733	886	4.02e-11	210	49	143	18	50
unique_5401	50	245	392	ENSP00000275493	716	908	1211	1.20e-09	209	52	128	29	50
unique_5401	51	260	392	ENSP00000357493	1944	2165	2342	1.68e-09	237	56	139	42	54
unique_5401	52	248	392	ENSP00000377291	218	421	683	1.63e-05	217	52	132	33	50
unique_5410	217	296	616	ENSP00000379815	137	221	509	0.009	85	22	58	5	13
unique_5413	392	589	639	ENSP00000351995	559	793	886	1.39e-05	238	57	138	43	31
unique_5413	385	552	639	ENSP00000275493	734	910	1211	0.002	180	40	125	15	26
unique_5417	189	419	665	ENSP00000357493	1946	2156	2342	3.57e-08	248	66	128	54	35
unique_5417	217	335	665	ENSP00000275493	752	862	1211	1.48e-06	119	33	78	8	18
unique_5417	184	428	665	ENSP00000351995	529	748	886	3.98e-05	259	56	150	53	37
unique_5430	634	713	895	ENSP00000411770	35	114	286	0.008	80	22	58	0	9
unique_5450	230	404	431	ENSP00000449241	407	574	1193	2.83e-09	183	43	117	23	41
unique_5460	522	777	797	ENSP00000497931	1092	1314	1322	1.58e-24	259	79	141	39	33
unique_5460	526	782	797	ENSP00000497931	438	659	1322	3.73e-21	262	78	139	45	33
unique_5460	526	796	797	ENSP00000478255	410	645	1281	7.42e-23	271	75	161	35	61
unique_5460	510	780	797	ENSP00000478255	1037	1274	1281	7.61e-23	272	79	158	35	61
unique_5460	163	359	797	ENSP00000478255	146	341	1281	4.24e-08	205	52	136	17	61
unique_5460	525	769	797	ENSP00000263094	823	1040	2147	7.54e-09	250	67	146	37	31
unique_5460	519	718	797	ENSP00000263094	1788	1984	2147	5.08e-07	215	53	129	33	31
unique_5460	526	705	797	ENSP00000426917	64	231	612	8.63e-07	182	50	116	16	23
unique_5460	521	767	797	ENSP00000381475	98	307	669	9.89e-07	250	61	146	43	31
unique_5460	521	767	797	ENSP00000339744	107	316	678	1.31e-06	250	61	146	43	31
unique_5460	526	705	797	ENSP00000237612	64	231	656	1.55e-06	182	50	116	16	23
unique_5466	703	794	810	ENSP00000478469	719	820	821	4.44e-04	102	37	55	10	12
unique_5466	719	798	810	ENSP00000478469	729	806	821	0.002	86	34	38	14	12
unique_5466	703	794	810	ENSP00000484862	719	820	821	4.44e-04	102	37	55	10	12
unique_5466	719	798	810	ENSP00000484862	729	806	821	0.002	86	34	38	14	12
unique_5482	220	707	1036	ENSP00000496697	47	479	600	9.20e-56	496	148	277	71	47
unique_5482	220	707	1036	ENSP00000496171	47	479	600	9.20e-56	496	148	277	71	47
unique_5482	220	707	1036	ENSP00000494778	47	479	600	9.20e-56	496	148	277	71	47
unique_5487	314	350	1113	ENSP00000362774	403	442	1192	2.76e-04	40	19	18	3	11
unique_5487	355	441	1113	ENSP00000362774	411	492	1192	0.001	92	28	49	15	11
unique_5487	314	350	1113	ENSP00000411767	403	442	1065	3.06e-04	40	19	18	3	11
unique_5487	355	441	1113	ENSP00000411767	411	492	1065	0.001	92	28	49	15	11
unique_5518	1451	1571	4500	ENSP00000351995	609	733	886	4.39e-12	125	35	86	4	3
unique_5518	1376	1580	4500	ENSP00000275493	712	917	1211	4.48e-11	212	50	149	13	5
unique_5518	1451	1592	4500	ENSP00000357493	2018	2170	2342	3.62e-07	153	39	103	11	3
unique_5518	1390	1576	4500	ENSP00000377291	235	422	683	0.001	201	47	127	27	4
unique_5519	132	189	220	ENSP00000356714	58	115	141	3.14e-11	58	21	37	0	26
unique_5521	144	450	710	ENSP00000357493	1880	2171	2342	5.09e-13	328	76	195	57	43
unique_5521	241	451	710	ENSP00000351995	529	757	886	1.44e-11	233	64	143	26	30
unique_5521	236	431	710	ENSP00000377291	209	420	683	2.70e-06	216	60	132	24	28
unique_5538	2107	2351	2461	ENSP00000377291	233	421	683	2.31e-06	252	60	122	70	10
unique_5544	94	182	1255	ENSP00000308312	360	447	606	0.001	89	19	69	1	7
unique_5550	77	106	1105	ENSP00000362774	411	440	1192	3.36e-05	30	17	13	0	5
unique_5550	151	179	1105	ENSP00000362774	411	440	1192	0.009	30	14	15	1	5
unique_5550	77	106	1105	ENSP00000411767	411	440	1065	3.53e-05	30	17	13	0	3
unique_5559	132	296	774	ENSP00000377291	218	381	683	1.82e-08	172	48	109	15	21
unique_5559	130	273	774	ENSP00000275493	716	861	1211	2.62e-06	148	31	111	6	19
unique_5559	95	272	774	ENSP00000351995	509	686	886	4.58e-05	196	47	113	36	23
unique_5569	101	359	1598	ENSP00000357493	1945	2201	2342	2.24e-12	278	76	162	40	16
unique_5569	99	359	1598	ENSP00000351995	531	786	886	7.12e-11	284	72	161	51	16
unique_5569	85	314	1598	ENSP00000275493	702	915	1211	1.14e-08	245	60	139	46	14
unique_5569	67	311	1598	ENSP00000377291	183	421	683	1.52e-08	265	61	158	46	15
unique_5585	55	503	1512	ENSP00000435932	379	841	2003	1.52e-33	491	130	291	70	30
unique_5589	243	331	903	ENSP00000478469	725	820	821	0.001	99	41	45	13	13
unique_5589	215	315	903	ENSP00000478469	717	820	821	0.001	115	43	47	25	13
unique_5589	243	331	903	ENSP00000484862	725	820	821	0.001	99	41	45	13	13
unique_5589	215	315	903	ENSP00000484862	717	820	821	0.001	115	43	47	25	13
unique_5624	124	209	311	ENSP00000300289	27	110	506	2.72e-16	86	35	49	2	31
unique_5624	148	219	311	ENSP00000300289	398	473	506	1.72e-13	77	31	40	6	31
unique_5675	2257	2466	2486	ENSP00000351995	585	796	886	2.29e-17	218	64	140	14	8
unique_5675	2247	2481	2486	ENSP00000357493	1991	2226	2342	1.64e-14	249	70	152	27	9
unique_5675	2247	2467	2486	ENSP00000275493	762	971	1211	1.67e-13	225	60	146	19	9
unique_5675	2257	2411	2486	ENSP00000377291	268	425	683	1.26e-09	166	50	97	19	6
unique_5709	206	446	1162	ENSP00000426917	61	300	612	2.26e-51	242	98	141	3	33
unique_5709	894	1037	1162	ENSP00000426917	386	529	612	3.57e-09	147	42	99	6	33
unique_5709	206	446	1162	ENSP00000237612	61	300	656	1.49e-50	242	98	141	3	40
unique_5709	894	1114	1162	ENSP00000237612	386	594	656	3.13e-15	226	63	141	22	40
unique_5709	206	453	1162	ENSP00000381475	100	341	669	1.60e-48	250	98	142	10	41
unique_5709	929	1159	1162	ENSP00000381475	439	665	669	1.25e-16	233	61	164	8	41
unique_5709	206	453	1162	ENSP00000339744	109	350	678	1.63e-48	250	98	142	10	41
unique_5709	929	1159	1162	ENSP00000339744	448	674	678	1.17e-16	233	61	164	8	41
unique_5709	207	420	1162	ENSP00000478255	408	616	1281	8.81e-14	224	71	128	25	19
unique_5709	208	430	1162	ENSP00000478255	1052	1275	1281	2.81e-10	233	60	154	19	19
unique_5709	205	416	1162	ENSP00000263094	820	1022	2147	1.16e-12	215	61	139	15	19
unique_5709	218	425	1162	ENSP00000263094	1819	2018	2147	1.81e-09	213	55	140	18	19
unique_5709	203	421	1162	ENSP00000497931	1089	1305	1322	5.47e-09	227	59	150	18	19
unique_5709	203	385	1162	ENSP00000497931	431	613	1322	1.27e-07	188	55	123	10	19
unique_5710	15	214	332	ENSP00000357493	1945	2151	2342	3.55e-07	218	58	131	29	60
unique_5710	105	214	332	ENSP00000275493	803	910	1211	3.01e-04	116	32	70	14	33
unique_5721	249	341	1115	ENSP00000374372	1913	2016	2329	0.003	106	29	62	15	8
unique_5726	1292	1371	1970	ENSP00000320709	25	102	245	0.002	80	25	53	2	9
unique_5726	1280	1365	1970	ENSP00000320709	25	105	245	0.004	90	28	49	13	9
unique_5726	1310	1389	1970	ENSP00000320709	25	105	245	0.004	84	26	51	7	9
unique_5726	1352	1431	1970	ENSP00000320709	25	102	245	0.007	80	25	53	2	9
unique_5726	1370	1458	1970	ENSP00000320709	25	108	245	0.010	89	28	56	5	9
unique_5728	825	1182	2278	ENSP00000506143	113	444	795	2.12e-12	399	101	190	108	16
unique_5728	825	1182	2278	ENSP00000484952	113	444	795	2.12e-12	399	101	190	108	16
unique_5728	825	1182	2278	ENSP00000483552	113	444	795	2.12e-12	399	101	190	108	16
unique_5740	455	636	1304	ENSP00000377291	187	363	683	1.11e-11	192	53	114	25	14
unique_5740	483	636	1304	ENSP00000275493	718	860	1211	7.36e-08	154	34	109	11	12
unique_5740	461	636	1304	ENSP00000351995	506	686	886	6.08e-05	193	44	120	29	13
unique_5761	24	74	128	ENSP00000421731	248	294	334	0.007	51	18	29	4	40
unique_5777	7	105	105	ENSP00000300289	31	128	506	2.74e-10	102	28	67	7	100
unique_5777	1	76	105	ENSP00000300289	377	452	506	6.94e-07	80	27	45	8	100
unique_5782	8	97	154	ENSP00000478469	729	820	821	1.90e-04	97	27	58	12	58
unique_5782	8	97	154	ENSP00000484862	729	820	821	1.90e-04	97	27	58	12	58
unique_5801	3	229	294	ENSP00000275493	712	941	1211	8.21e-15	235	53	169	13	77
unique_5801	8	255	294	ENSP00000357493	1944	2205	2342	3.20e-14	268	66	176	26	84
unique_5801	7	268	294	ENSP00000351995	531	810	886	1.15e-10	284	63	195	26	89
unique_5801	9	198	294	ENSP00000377291	218	416	683	2.54e-08	202	48	139	15	65
unique_5815	1558	1655	1938	ENSP00000359285	373	477	628	6.67e-05	109	34	60	15	5
unique_5820	97	190	500	ENSP00000449241	943	1042	1193	2.09e-15	101	37	56	8	19
unique_5838	73	335	336	ENSP00000317714	40	296	298	1.88e-23	265	68	187	10	78
unique_5841	903	1255	2083	ENSP00000435932	1246	1607	2003	2.08e-04	378	102	235	41	17
unique_5853	1180	1468	1932	ENSP00000435932	1585	1852	2003	9.17e-05	308	78	171	59	15
unique_5872	570	680	915	ENSP00000357493	2059	2168	2342	3.04e-08	115	38	68	9	12
unique_5872	570	665	915	ENSP00000377291	324	421	683	0.002	106	30	58	18	10
unique_5872	567	668	915	ENSP00000275493	820	915	1211	0.006	105	29	64	12	11
unique_5880	166	303	321	ENSP00000364163	915	1037	2004	1.05e-06	139	44	78	17	50
unique_5880	149	277	321	ENSP00000364163	205	321	2004	0.001	131	39	76	16	50
unique_5880	159	281	321	ENSP00000364163	745	855	2004	0.006	124	34	76	14	50
unique_5880	142	257	321	ENSP00000364163	1011	1120	2004	0.007	120	37	69	14	50
unique_5880	156	304	321	ENSP00000366307	254	394	576	2.04e-04	157	45	88	24	46
unique_5880	164	276	321	ENSP00000354080	262	368	989	0.002	117	38	65	14	35
unique_5880	165	305	321	ENSP00000367064	154	297	3624	0.002	151	42	92	17	44
unique_5908	2	220	332	ENSP00000275493	690	915	1211	3.74e-17	238	63	144	31	66
unique_5908	7	240	332	ENSP00000357493	1932	2176	2342	4.84e-17	258	70	151	37	70
unique_5908	16	236	332	ENSP00000351995	529	757	886	1.52e-12	239	60	151	28	67
unique_5908	52	216	332	ENSP00000377291	237	420	683	2.24e-07	187	49	113	25	50
unique_5927	371	513	572	ENSP00000275493	789	927	1211	0.008	146	37	99	10	25
unique_5930	3582	3675	5223	ENSP00000513363	27	129	1212	0.006	103	29	65	9	2
unique_5995	3600	3708	4150	ENSP00000513363	24	129	1212	5.29e-07	109	32	74	3	3
unique_5995	3585	3684	4150	ENSP00000513363	31	141	1212	0.002	113	30	68	15	3
unique_6015	252	395	688	ENSP00000351995	538	688	886	0.002	152	31	112	9	21
unique_6015	350	395	688	ENSP00000275493	817	862	1211	0.002	46	16	30	0	7
unique_6047	172	255	387	ENSP00000377291	274	362	683	0.004	91	28	54	9	22
unique_6056	25	174	782	ENSP00000377291	208	351	683	0.004	157	44	93	20	19
unique_6146	470	583	2550	ENSP00000478469	697	810	821	3.64e-04	121	29	78	14	4
unique_6146	470	583	2550	ENSP00000484862	697	810	821	3.64e-04	121	29	78	14	4
unique_6148	500	744	1882	ENSP00000478255	939	1190	1281	1.70e-10	266	67	164	35	19
unique_6148	520	744	1882	ENSP00000478255	361	545	1281	1.21e-09	232	62	116	54	19
unique_6148	1557	1670	1882	ENSP00000478255	413	524	1281	1.73e-09	114	34	78	2	19
unique_6148	1552	1661	1882	ENSP00000478255	1051	1162	1281	1.36e-08	112	35	75	2	19
unique_6148	1557	1670	1882	ENSP00000497931	441	552	1322	5.25e-08	115	35	76	4	14
unique_6148	596	744	1882	ENSP00000497931	1094	1233	1322	1.02e-06	154	43	92	19	14
unique_6148	1557	1624	1882	ENSP00000497931	1099	1166	1322	4.58e-06	68	22	46	0	14
unique_6148	595	744	1882	ENSP00000497931	435	573	1322	0.007	154	51	84	19	14
unique_6148	1533	1633	1882	ENSP00000339744	103	189	678	0.006	104	27	57	20	5
unique_6148	1515	1634	1882	ENSP00000263094	1761	1889	2147	0.006	130	31	88	11	6
unique_6148	1533	1633	1882	ENSP00000381475	94	180	669	0.007	104	27	57	20	5
unique_6151	280	517	708	ENSP00000351995	532	784	886	1.35e-14	265	69	157	39	34
unique_6151	281	486	708	ENSP00000357493	1945	2171	2342	1.42e-14	228	60	145	23	29
unique_6151	232	486	708	ENSP00000275493	671	930	1211	4.46e-08	270	63	182	25	36
unique_6152	529	590	665	ENSP00000509229	142	196	644	0.002	62	19	36	7	9
unique_6189	286	419	795	ENSP00000486498	182	302	449	3.95e-07	134	33	88	13	26
unique_6189	711	780	795	ENSP00000486498	362	428	449	0.005	76	30	31	15	26
unique_6189	286	419	795	ENSP00000429036	182	302	449	3.95e-07	134	33	88	13	26
unique_6189	711	780	795	ENSP00000429036	362	428	449	0.005	76	30	31	15	26
unique_6237	44	212	240	ENSP00000449241	407	573	1193	3.97e-07	175	48	113	14	70
unique_6246	157	331	382	ENSP00000367064	319	488	3624	1.49e-06	182	49	114	19	46
unique_6246	127	266	382	ENSP00000366307	291	431	576	0.002	156	38	87	31	37
unique_6296	232	335	2613	ENSP00000478469	718	820	821	2.60e-11	112	53	42	17	5
unique_6296	255	362	2613	ENSP00000478469	710	817	821	4.52e-11	114	48	54	12	5
unique_6296	232	335	2613	ENSP00000484862	718	820	821	2.60e-11	112	53	42	17	5
unique_6296	255	362	2613	ENSP00000484862	710	817	821	4.52e-11	114	48	54	12	5
unique_6301	286	354	489	ENSP00000377291	296	362	683	3.46e-07	71	28	37	6	14
unique_6301	315	415	489	ENSP00000275493	820	915	1211	1.17e-04	103	27	67	9	21
unique_6301	306	415	489	ENSP00000351995	634	741	886	0.001	115	28	75	12	22
unique_6327	23	98	240	ENSP00000334952	62	141	1322	0.001	80	28	48	4	32
unique_6369	341	474	551	ENSP00000275493	789	922	1211	0.003	144	35	89	20	24
unique_6371	103	429	468	ENSP00000424536	75	390	477	2.72e-10	357	81	205	71	70
unique_6371	103	429	468	ENSP00000403685	75	371	458	1.50e-07	364	77	183	104	70
unique_6373	17	137	348	ENSP00000364163	906	1007	2004	0.001	127	38	58	31	35
unique_6373	34	127	348	ENSP00000367064	394	462	3624	0.002	94	26	43	25	27
unique_6403	66	193	768	ENSP00000441691	140	264	1153	2.36e-07	135	36	82	17	17
unique_6403	66	193	768	ENSP00000496959	140	264	1154	2.40e-07	135	36	82	17	17
unique_6403	75	188	768	ENSP00000263087	202	313	1180	1.89e-05	115	31	80	4	15
unique_6403	445	527	768	ENSP00000348997	319	407	1341	4.68e-05	93	33	46	14	20
unique_6403	403	554	768	ENSP00000348997	919	1065	1341	5.64e-05	167	48	84	35	20
unique_6403	481	553	768	ENSP00000348997	664	734	1341	9.55e-05	83	31	30	22	20
unique_6403	408	528	768	ENSP00000348997	657	774	1341	0.002	138	45	56	37	20
unique_6403	65	225	768	ENSP00000349252	146	296	1171	7.28e-05	167	39	106	22	21
unique_6406	164	245	463	ENSP00000300289	26	106	506	1.57e-07	82	25	56	1	18
unique_6413	434	980	1004	ENSP00000478255	146	610	1281	1.32e-44	554	144	314	96	55
unique_6413	724	987	1004	ENSP00000478255	1034	1262	1281	1.97e-39	264	98	131	35	55
unique_6413	725	987	1004	ENSP00000497931	1078	1305	1322	2.46e-39	263	94	134	35	57
unique_6413	416	986	1004	ENSP00000497931	155	644	1322	2.90e-28	576	138	347	91	57
unique_6413	719	1003	1004	ENSP00000381475	73	317	669	1.16e-10	296	69	165	62	28
unique_6413	719	1003	1004	ENSP00000339744	82	326	678	1.19e-10	296	69	165	62	28
unique_6413	758	980	1004	ENSP00000237612	78	268	656	1.33e-08	229	61	124	44	22
unique_6413	758	980	1004	ENSP00000426917	78	268	612	1.72e-08	229	61	124	44	22
unique_6413	740	980	1004	ENSP00000263094	821	1020	2147	9.06e-07	250	63	128	59	24
unique_6416	49	121	253	ENSP00000334952	90	163	1322	2.93e-05	76	31	40	5	29
unique_6416	62	143	253	ENSP00000434849	50	151	514	2.02e-04	103	33	48	22	32
unique_6416	45	107	253	ENSP00000252804	141	203	1480	0.004	63	21	42	0	25
unique_6427	2652	2711	4982	ENSP00000259324	164	223	811	0.006	61	24	35	2	1
unique_6432	944	1028	1133	ENSP00000317714	98	172	298	0.009	86	23	51	12	8
unique_6449	243	352	429	ENSP00000275493	815	928	1211	4.86e-04	117	33	74	10	26
unique_6491	209	262	380	ENSP00000336829	313	366	454	0.007	56	22	30	4	14
unique_6524	876	961	1658	ENSP00000244295	224	302	327	0.008	86	25	54	7	5
unique_6543	329	391	553	ENSP00000342112	1284	1344	1350	0.006	63	20	41	2	11
unique_6548	368	470	567	ENSP00000377291	310	420	683	0.007	118	30	66	22	18
unique_6549	374	474	567	ENSP00000275493	815	915	1211	0.006	102	24	76	2	18
unique_6556	478	536	560	ENSP00000356714	51	109	141	7.03e-04	59	16	43	0	11
unique_6597	154	231	242	ENSP00000300289	45	121	506	5.11e-06	78	21	56	1	39
unique_6597	137	223	242	ENSP00000300289	379	463	506	3.64e-05	90	23	59	8	39
unique_6623	347	434	948	ENSP00000411767	965	1051	1065	0.006	97	33	45	19	9
unique_6623	347	411	948	ENSP00000362774	965	1035	1192	0.009	74	26	36	12	7
unique_6664	383	493	570	ENSP00000275493	814	928	1211	5.29e-04	118	33	75	10	19
unique_6665	384	493	570	ENSP00000275493	815	928	1211	2.84e-04	117	33	74	10	19
unique_6666	324	433	463	ENSP00000275493	815	928	1211	4.16e-05	117	33	74	10	24
unique_6670	393	502	579	ENSP00000275493	815	928	1211	2.42e-04	117	33	74	10	19
unique_6672	393	502	579	ENSP00000275493	815	928	1211	2.71e-04	117	33	74	10	19
unique_6681	228	1544	1544	ENSP00000478255	35	1278	1281	0.0	1347	503	711	133	85
unique_6681	244	835	1544	ENSP00000478255	711	1280	1281	1.28e-103	607	227	328	52	85
unique_6681	193	1537	1544	ENSP00000497931	18	1314	1322	0.0	1403	480	759	164	88
unique_6681	997	1544	1544	ENSP00000497931	162	661	1322	3.92e-78	549	200	299	50	88
unique_6681	581	756	1544	ENSP00000381475	78	253	669	2.13e-11	189	53	110	26	26
unique_6681	1250	1468	1544	ENSP00000381475	56	253	669	2.40e-07	232	57	128	47	26
unique_6681	581	756	1544	ENSP00000339744	87	262	678	2.16e-11	189	53	110	26	26
unique_6681	1250	1468	1544	ENSP00000339744	65	262	678	3.22e-07	232	57	128	47	26
unique_6681	600	829	1544	ENSP00000263094	824	1042	2147	1.78e-09	240	57	152	31	30
unique_6681	594	776	1544	ENSP00000263094	1796	1980	2147	7.31e-08	194	44	130	20	30
unique_6681	1266	1494	1544	ENSP00000263094	807	998	2147	6.05e-07	230	53	138	39	30
unique_6681	1280	1494	1544	ENSP00000263094	1806	1985	2147	1.40e-04	216	48	131	37	30
unique_6681	580	760	1544	ENSP00000237612	35	224	656	1.06e-07	198	54	119	25	26
unique_6681	1291	1508	1544	ENSP00000237612	71	261	656	4.29e-06	225	54	130	41	26
unique_6681	580	760	1544	ENSP00000426917	35	224	612	1.18e-07	198	54	119	25	26
unique_6681	1291	1508	1544	ENSP00000426917	71	261	612	6.80e-06	225	54	130	41	26
unique_6688	1777	1889	2850	ENSP00000478469	699	819	821	0.002	126	33	75	18	4
unique_6688	1777	1889	2850	ENSP00000484862	699	819	821	0.002	126	33	75	18	4
unique_6696	239	1253	2156	ENSP00000364163	194	1125	2004	2.57e-14	1080	271	596	213	94
unique_6696	324	1461	2156	ENSP00000364163	24	1079	2004	5.60e-12	1221	301	672	248	94
unique_6696	1105	2086	2156	ENSP00000364163	101	972	2004	9.27e-12	1038	263	553	222	94
unique_6696	841	1898	2156	ENSP00000364163	101	1120	2004	8.90e-11	1167	279	632	256	94
unique_6696	101	725	2156	ENSP00000364163	517	1125	2004	1.63e-09	689	169	376	144	94
unique_6696	852	1985	2156	ENSP00000364163	24	1041	2004	6.95e-07	1210	295	647	268	94
unique_6696	101	1146	2156	ENSP00000364163	160	1161	2004	2.00e-06	1159	276	613	270	94
unique_6696	1640	2089	2156	ENSP00000364163	25	439	2004	1.60e-04	480	120	265	95	94
unique_6696	1368	2118	2156	ENSP00000364163	101	769	2004	0.002	812	206	402	204	94
unique_6696	1337	1513	2156	ENSP00000367064	126	304	3624	7.01e-04	189	57	110	22	8
unique_6696	1597	1854	2156	ENSP00000366307	232	472	576	0.002	275	75	149	51	12
unique_6696	1090	1510	2156	ENSP00000354080	43	397	989	0.008	437	105	234	98	20
unique_6705	67	249	299	ENSP00000364163	934	1091	2004	7.53e-06	185	52	104	29	63
unique_6705	126	237	299	ENSP00000364163	907	997	2004	5.60e-05	113	38	52	23	63
unique_6705	65	237	299	ENSP00000364163	693	835	2004	8.08e-05	178	58	80	40	63
unique_6705	63	241	299	ENSP00000364163	392	546	2004	5.81e-04	186	56	92	38	63
unique_6705	64	192	299	ENSP00000364163	768	874	2004	0.008	129	37	70	22	63
unique_6705	126	237	299	ENSP00000354080	50	146	989	0.002	112	30	67	15	37
unique_6737	1271	1358	2490	ENSP00000385017	256	348	1508	0.005	93	26	62	5	4
unique_6769	351	372	1167	ENSP00000383125	94	115	484	2.37e-05	22	14	8	0	2
unique_6795	437	616	773	ENSP00000259324	597	795	811	2.14e-05	205	61	113	31	23
unique_6795	653	718	773	ENSP00000261892	776	849	1100	7.71e-04	75	26	39	10	9
unique_6843	11	215	691	ENSP00000275493	711	909	1211	4.43e-11	211	51	142	18	30
unique_6843	4	223	691	ENSP00000351995	522	744	886	5.40e-11	237	56	150	31	32
unique_6843	17	217	691	ENSP00000377291	217	421	683	2.58e-10	215	60	131	24	29
unique_6843	18	241	691	ENSP00000357493	1945	2176	2342	1.71e-07	246	61	149	36	32
unique_6859	936	1043	1212	ENSP00000354080	44	146	989	1.99e-13	113	45	53	15	11
unique_6859	941	1072	1212	ENSP00000354080	255	382	989	3.70e-13	138	53	69	16	11
unique_6859	967	1073	1212	ENSP00000354080	33	128	989	1.78e-07	111	37	55	19	11
unique_6859	952	1043	1212	ENSP00000354080	100	192	989	5.16e-05	95	31	59	5	11
unique_6859	951	1043	1212	ENSP00000354080	225	311	989	0.001	97	32	51	14	11
unique_6859	936	1069	1212	ENSP00000367064	274	406	3624	4.22e-12	142	52	73	17	13
unique_6859	949	1098	1212	ENSP00000367064	242	382	3624	1.61e-08	159	58	74	27	13
unique_6859	967	1042	1212	ENSP00000367064	132	203	3624	1.39e-04	76	29	43	4	13
unique_6859	578	882	1212	ENSP00000506143	106	402	795	8.72e-09	335	80	187	68	25
unique_6859	578	882	1212	ENSP00000484952	106	402	795	8.72e-09	335	80	187	68	25
unique_6859	578	882	1212	ENSP00000483552	106	402	795	8.72e-09	335	80	187	68	25
unique_6859	929	1105	1212	ENSP00000364163	477	678	2004	3.90e-08	223	61	95	67	17
unique_6859	928	1107	1212	ENSP00000364163	931	1088	2004	5.69e-06	182	51	105	26	17
unique_6859	928	1058	1212	ENSP00000364163	356	481	2004	1.08e-05	133	43	81	9	17
unique_6859	936	1098	1212	ENSP00000364163	901	1038	2004	1.32e-05	164	48	89	27	17
unique_6859	951	1099	1212	ENSP00000364163	460	582	2004	4.24e-05	150	43	79	28	17
unique_6859	907	1043	1212	ENSP00000364163	103	225	2004	6.30e-05	139	42	79	18	17
unique_6859	952	1040	1212	ENSP00000364163	262	343	2004	0.004	94	33	44	17	17
unique_6859	949	993	1212	ENSP00000366307	422	466	576	5.56e-07	46	26	18	2	9
unique_6859	951	1010	1212	ENSP00000366307	307	369	576	5.41e-05	63	22	38	3	9
unique_6859	991	1054	1212	ENSP00000366307	425	480	576	0.002	66	24	30	12	9
unique_6859	952	1042	1212	ENSP00000366307	265	353	576	0.006	105	34	41	30	9
unique_6859	952	997	1212	ENSP00000385639	123	167	274	0.001	46	18	27	1	4
unique_6859	961	994	1212	ENSP00000386147	501	537	1319	0.003	37	17	17	3	3
unique_6865	149	451	617	ENSP00000328968	418	724	2017	0.004	331	76	203	52	49
unique_6865	149	451	617	ENSP00000398266	418	724	2016	0.004	331	76	203	52	49
unique_6873	25	175	2879	ENSP00000351995	574	733	886	1.07e-17	164	48	99	17	5
unique_6873	25	180	2879	ENSP00000275493	760	912	1211	1.69e-16	162	47	100	15	5
unique_6873	25	177	2879	ENSP00000377291	257	419	683	4.28e-14	164	46	106	12	5
unique_6873	25	178	2879	ENSP00000357493	1989	2151	2342	7.77e-11	166	44	107	15	5
unique_6881	11	49	228	ENSP00000449241	394	432	1193	0.001	39	13	26	0	17
unique_6882	117	218	448	ENSP00000411767	395	493	1065	4.35e-05	104	30	67	7	31
unique_6882	42	77	448	ENSP00000411767	408	444	1065	0.007	37	15	21	1	31
unique_6882	117	218	448	ENSP00000362774	395	493	1192	4.38e-05	104	30	67	7	31
unique_6882	42	77	448	ENSP00000362774	408	444	1192	0.006	37	15	21	1	31
unique_6953	38	199	242	ENSP00000449241	405	566	1193	2.18e-06	171	44	109	18	67
unique_6994	233	309	399	ENSP00000337146	129	195	611	2.18e-04	77	25	42	10	19
unique_6994	233	309	399	ENSP00000509229	143	209	644	0.001	77	22	45	10	19
unique_7020	218	264	539	ENSP00000398266	1248	1293	2016	0.003	47	16	30	1	9
unique_7020	218	264	539	ENSP00000328968	1249	1294	2017	0.003	47	16	30	1	9
unique_7027	227	337	469	ENSP00000367064	360	460	3624	0.002	116	33	63	20	24
unique_7027	285	359	469	ENSP00000354080	55	124	989	0.002	76	26	43	7	16
unique_7032	28	533	545	ENSP00000402478	41	554	574	2.42e-08	555	120	345	90	93
unique_7032	28	533	545	ENSP00000414446	41	554	574	2.42e-08	555	120	345	90	93
unique_7032	28	533	545	ENSP00000340019	41	554	574	2.42e-08	555	120	345	90	93
unique_7050	32	144	203	ENSP00000275493	820	927	1211	0.002	114	29	78	7	56
unique_7073	14	208	2095	ENSP00000275493	718	917	1211	1.68e-16	204	55	136	13	9
unique_7073	14	219	2095	ENSP00000357493	1945	2169	2342	1.92e-16	225	59	147	19	10
unique_7073	10	208	2095	ENSP00000351995	529	743	886	2.33e-16	218	59	137	22	9
unique_7073	13	203	2095	ENSP00000377291	217	421	683	1.13e-11	210	61	125	24	9
unique_7079	27	165	1299	ENSP00000308312	281	436	606	4.69e-04	156	41	98	17	11
unique_7144	27	66	348	ENSP00000362774	412	450	1192	0.001	40	15	24	1	11
unique_7144	27	66	348	ENSP00000411767	412	450	1065	0.001	40	15	24	1	11
unique_7169	18	45	100	ENSP00000478469	623	650	821	0.009	28	12	16	0	28
unique_7169	18	45	100	ENSP00000484862	623	650	821	0.009	28	12	16	0	28
unique_7182	1066	1156	4761	ENSP00000348997	313	403	1341	1.26e-04	101	40	41	20	5
unique_7182	583	637	4761	ENSP00000348997	349	408	1341	0.001	60	25	30	5	5
unique_7182	978	1128	4761	ENSP00000348997	911	1065	1341	0.003	168	53	85	30	5
unique_7187	98	222	666	ENSP00000259324	641	766	811	1.59e-07	129	46	76	7	19
unique_7187	126	220	666	ENSP00000259324	623	718	811	2.54e-06	99	39	53	7	19
unique_7192	48	378	378	ENSP00000402286	105	401	492	6.09e-12	333	77	218	38	88
unique_7192	51	378	378	ENSP00000403877	44	337	428	1.45e-09	330	74	218	38	87
unique_7225	257	406	1372	ENSP00000317714	79	223	298	0.003	158	36	101	21	11
unique_7234	1056	1116	1473	ENSP00000320709	45	107	245	0.004	63	26	35	2	4
unique_7246	83	158	3984	ENSP00000478469	751	820	821	7.49e-04	76	26	44	6	2
unique_7246	83	158	3984	ENSP00000484862	751	820	821	7.49e-04	76	26	44	6	2
unique_7246	467	795	3984	ENSP00000435932	1641	1907	2003	0.008	333	83	180	70	8
unique_7248	317	461	462	ENSP00000426917	160	309	612	3.58e-07	157	43	95	19	31
unique_7248	317	461	462	ENSP00000237612	160	309	656	4.45e-07	157	43	95	19	31
unique_7248	155	414	462	ENSP00000263094	827	1016	2147	8.51e-07	260	63	127	70	56
unique_7248	332	394	462	ENSP00000478255	527	587	1281	4.41e-04	63	23	38	2	14
unique_7248	155	248	462	ENSP00000381475	106	197	669	0.004	97	33	56	8	20
unique_7248	155	248	462	ENSP00000339744	115	206	678	0.004	97	33	56	8	20
unique_7252	274	614	618	ENSP00000424536	75	391	477	2.06e-13	367	93	198	76	55
unique_7252	274	614	618	ENSP00000403685	75	372	458	6.70e-13	373	91	175	107	55
unique_7273	157	270	289	ENSP00000364163	1611	1738	2004	1.05e-04	136	44	62	30	39
unique_7275	1810	1957	2161	ENSP00000377291	310	419	683	1.59e-10	149	45	64	40	11
unique_7275	1594	1680	2161	ENSP00000377291	215	301	683	1.62e-05	89	31	54	4	11
unique_7275	1821	1957	2161	ENSP00000357493	2056	2150	2342	3.96e-08	137	40	55	42	13
unique_7275	1585	1684	2161	ENSP00000357493	1933	2037	2342	2.37e-07	109	32	64	13	13
unique_7275	2115	2151	2161	ENSP00000357493	2177	2216	2342	3.88e-04	40	17	20	3	13
unique_7275	1805	1987	2161	ENSP00000275493	810	932	1211	7.88e-07	185	47	74	64	8
unique_7275	1816	1955	2161	ENSP00000351995	641	733	886	5.00e-05	140	38	55	47	9
unique_7275	2097	2159	2161	ENSP00000351995	747	802	886	0.003	63	24	32	7	9
unique_7276	7	198	241	ENSP00000275493	741	931	1211	3.52e-13	196	50	137	9	80
unique_7276	24	195	241	ENSP00000377291	253	437	683	8.11e-12	187	53	117	17	71
unique_7276	28	230	241	ENSP00000351995	574	790	886	2.65e-11	220	51	149	20	84
unique_7276	8	185	241	ENSP00000357493	1971	2161	2342	5.63e-10	197	52	120	25	74
unique_7278	1044	1108	2419	ENSP00000486498	2	68	449	3.84e-04	71	24	37	10	3
unique_7278	1044	1108	2419	ENSP00000429036	2	68	449	3.84e-04	71	24	37	10	3
unique_7280	319	621	968	ENSP00000506143	108	406	795	3.80e-11	329	84	189	56	31
unique_7280	319	621	968	ENSP00000484952	108	406	795	3.80e-11	329	84	189	56	31
unique_7280	319	621	968	ENSP00000483552	108	406	795	3.80e-11	329	84	189	56	31
unique_7290	135	260	1297	ENSP00000351995	554	688	886	7.74e-07	141	36	84	21	10
unique_7290	133	258	1297	ENSP00000377291	233	363	683	3.55e-05	134	36	87	11	10
unique_7290	213	260	1297	ENSP00000275493	812	862	1211	5.62e-05	51	21	27	3	4
unique_7290	222	263	1297	ENSP00000357493	2060	2106	2342	0.010	47	19	23	5	3
unique_7346	857	931	2290	ENSP00000383125	390	460	484	3.17e-05	76	26	44	6	3
unique_7351	615	742	2332	ENSP00000367230	8	146	473	0.009	145	37	85	23	5
unique_7358	1890	2005	2937	ENSP00000478469	701	820	821	5.45e-04	120	33	83	4	4
unique_7358	1890	2005	2937	ENSP00000484862	701	820	821	5.45e-04	120	33	83	4	4
unique_7358	1887	1982	2937	ENSP00000351605	590	685	707	0.006	97	26	69	2	3
unique_7370	295	490	795	ENSP00000275493	711	909	1211	1.13e-12	203	52	140	11	25
unique_7370	293	491	795	ENSP00000377291	209	420	683	2.91e-10	217	57	137	23	25
unique_7370	301	511	795	ENSP00000351995	532	757	886	8.89e-10	226	54	157	15	27
unique_7382	551	645	4579	ENSP00000259324	635	732	811	1.28e-04	98	31	64	3	2
unique_7382	557	618	4579	ENSP00000259324	687	748	811	5.90e-04	62	21	41	0	2
unique_7382	553	617	4579	ENSP00000259324	706	770	811	0.004	65	24	41	0	2
unique_7382	556	624	4579	ENSP00000246529	157	227	629	1.74e-04	71	28	41	2	2
unique_7408	273	337	1166	ENSP00000374372	202	266	2329	0.002	65	21	44	0	6
unique_7451	266	308	970	ENSP00000364163	1634	1676	2004	0.003	43	20	23	0	4
unique_7469	133	319	713	ENSP00000364163	1678	1859	2004	2.32e-06	187	56	126	5	26
unique_7469	209	275	713	ENSP00000364163	1619	1686	2004	6.58e-04	68	26	41	1	26
unique_7469	148	216	713	ENSP00000449241	1082	1149	1193	3.12e-05	69	24	44	1	10
unique_7483	780	872	975	ENSP00000500620	150	232	313	0.002	94	28	54	12	10
unique_7483	780	872	975	ENSP00000350699	150	232	313	0.002	94	28	54	12	10
unique_7513	482	848	880	ENSP00000496697	82	419	600	0.001	377	75	253	49	42
unique_7513	482	848	880	ENSP00000496171	82	419	600	0.001	377	75	253	49	42
unique_7513	482	848	880	ENSP00000494778	82	419	600	0.001	377	75	253	49	42
unique_7551	1324	1550	1567	ENSP00000275493	712	909	1211	2.84e-04	235	61	129	45	14
unique_7551	1497	1564	1567	ENSP00000357493	2092	2165	2342	0.004	75	26	41	8	4
unique_7576	71	243	450	ENSP00000377291	207	363	683	9.10e-09	185	54	91	40	38
unique_7576	74	290	450	ENSP00000275493	710	908	1211	1.07e-08	226	47	143	36	48
unique_7576	78	289	450	ENSP00000351995	529	733	886	6.69e-08	222	53	142	27	47
unique_7584	16	90	288	ENSP00000364163	1651	1726	2004	3.00e-07	76	29	46	1	42
unique_7584	4	86	288	ENSP00000364163	1605	1688	2004	1.18e-06	84	29	54	1	42
unique_7584	14	124	288	ENSP00000364163	1682	1793	2004	2.15e-05	112	36	75	1	42
unique_7584	12	93	288	ENSP00000364163	1714	1795	2004	8.49e-04	82	27	55	0	42
unique_7584	28	89	288	ENSP00000449241	1087	1148	1193	7.66e-05	62	22	40	0	22
unique_7595	2327	2401	2681	ENSP00000478469	738	819	821	0.001	82	26	49	7	3
unique_7595	2327	2401	2681	ENSP00000484862	738	819	821	0.001	82	26	49	7	3
unique_7613	49	784	1952	ENSP00000435932	375	1134	2003	9.92e-42	835	198	463	174	38
unique_7617	28	396	438	ENSP00000402286	105	417	492	4.59e-12	382	91	209	82	84
unique_7617	98	396	438	ENSP00000403877	94	353	428	4.22e-10	310	78	171	61	68
unique_7637	382	442	518	ENSP00000300900	217	276	313	7.03e-05	61	22	38	1	12
unique_7638	1175	1241	1501	ENSP00000320709	45	104	245	0.004	68	25	34	9	4
unique_7695	291	395	658	ENSP00000300289	47	150	506	1.19e-08	108	32	69	7	16
unique_7700	285	439	544	ENSP00000300289	25	172	506	2.15e-24	157	59	87	11	48
unique_7700	280	390	544	ENSP00000300289	371	479	506	1.81e-17	113	44	63	6	48
unique_7700	152	235	544	ENSP00000300289	30	116	506	5.41e-16	89	38	44	7	48
unique_7700	146	248	544	ENSP00000300289	375	479	506	1.21e-12	107	34	67	6	48
unique_7722	880	1145	1162	ENSP00000478255	385	649	1281	3.35e-57	266	107	158	1	24
unique_7722	868	1126	1162	ENSP00000478255	1016	1275	1281	1.09e-53	264	107	148	9	24
unique_7722	861	1121	1162	ENSP00000497931	1041	1313	1322	6.49e-51	274	108	152	14	25
unique_7722	887	1154	1162	ENSP00000497931	420	680	1322	9.38e-45	268	108	153	7	25
unique_7722	900	1157	1162	ENSP00000263094	818	1077	2147	3.65e-18	269	74	175	20	23
unique_7722	889	1114	1162	ENSP00000263094	1795	2015	2147	8.11e-07	232	51	164	17	23
unique_7722	792	1112	1162	ENSP00000339744	5	316	678	1.27e-12	337	80	216	41	28
unique_7722	818	1112	1162	ENSP00000381475	26	307	669	3.01e-12	301	73	203	25	25
unique_7722	920	1106	1162	ENSP00000426917	77	268	612	6.68e-11	197	58	124	15	16
unique_7722	920	1106	1162	ENSP00000237612	77	268	656	1.01e-10	197	58	124	15	16
unique_7723	172	253	369	ENSP00000334952	82	168	1322	0.009	89	30	50	9	22
unique_7759	298	770	774	ENSP00000478255	192	642	1281	1.76e-61	495	162	267	66	61
unique_7759	499	750	774	ENSP00000478255	1033	1267	1281	7.76e-55	254	107	126	21	61
unique_7759	474	751	774	ENSP00000497931	1050	1312	1322	4.87e-55	281	111	149	21	70
unique_7759	226	764	774	ENSP00000497931	160	666	1322	4.97e-51	551	161	334	56	70
unique_7759	501	749	774	ENSP00000381475	79	313	669	2.03e-15	262	72	150	40	32
unique_7759	501	749	774	ENSP00000339744	88	322	678	2.15e-15	262	72	150	40	32
unique_7759	484	743	774	ENSP00000237612	21	274	656	9.21e-15	269	74	171	24	34
unique_7759	484	743	774	ENSP00000426917	21	274	612	1.48e-14	269	74	171	24	34
unique_7759	512	738	774	ENSP00000263094	800	1021	2147	7.84e-12	230	54	165	11	30
unique_7759	659	742	774	ENSP00000263094	1927	2012	2147	5.08e-04	86	19	65	2	30
unique_7760	4860	5555	5664	ENSP00000185942	40	664	710	2.72e-08	723	152	446	125	21
unique_7760	4789	5431	5664	ENSP00000185942	57	682	710	8.63e-08	681	137	451	93	21
unique_7760	4360	4840	5664	ENSP00000185942	104	559	710	0.001	496	99	342	55	21
unique_7760	5121	5487	5664	ENSP00000351554	43	408	725	6.58e-08	402	92	239	71	22
unique_7760	4861	5431	5664	ENSP00000351554	151	697	725	1.74e-07	608	125	385	98	22
unique_7760	4859	5555	5664	ENSP00000351554	71	679	725	6.64e-07	728	152	426	150	22
unique_7760	4360	4840	5664	ENSP00000351554	119	574	725	0.001	496	99	342	55	22
unique_7760	5203	5635	5664	ENSP00000351554	23	406	725	0.002	444	88	285	71	22
unique_7760	2398	2553	5664	ENSP00000354080	631	776	989	1.38e-07	166	53	83	30	20
unique_7760	2669	2825	5664	ENSP00000354080	631	791	989	2.42e-06	168	49	101	18	20
unique_7760	3523	3621	5664	ENSP00000354080	700	793	989	1.58e-05	99	30	64	5	20
unique_7760	1959	2102	5664	ENSP00000354080	649	777	989	3.08e-05	150	44	79	27	20
unique_7760	2302	2434	5664	ENSP00000354080	640	795	989	4.62e-05	160	53	76	31	20
unique_7760	2743	2897	5664	ENSP00000354080	649	793	989	4.16e-04	169	52	79	38	20
unique_7760	2878	3008	5664	ENSP00000354080	647	764	989	0.001	145	45	59	41	20
unique_7760	1897	2050	5664	ENSP00000354080	645	778	989	0.002	159	42	87	30	20
unique_7760	1163	1332	5664	ENSP00000354080	621	778	989	0.003	180	53	95	32	20
unique_7760	2506	2645	5664	ENSP00000354080	619	768	989	0.005	164	49	77	38	20
unique_7785	298	490	555	ENSP00000351995	608	790	886	1.22e-06	201	47	128	26	35
unique_7792	528	663	2672	ENSP00000354080	633	777	989	0.007	150	45	86	19	5
unique_7795	95	199	288	ENSP00000364163	868	961	2004	4.81e-06	105	37	57	11	46
unique_7795	75	202	288	ENSP00000364163	661	801	2004	1.81e-04	153	42	74	37	46
unique_7795	71	201	288	ENSP00000364163	929	1082	2004	0.005	157	39	89	29	46
unique_7795	82	202	288	ENSP00000364163	167	272	2004	0.007	122	33	72	17	46
unique_7795	91	173	288	ENSP00000364163	414	486	2004	0.008	83	23	50	10	46
unique_7795	82	198	288	ENSP00000367064	143	251	3624	1.25e-04	119	35	72	12	41
unique_7797	476	561	569	ENSP00000244709	14	98	235	0.007	87	27	57	3	15
unique_7827	6	85	2606	ENSP00000478469	739	820	821	0.003	82	26	54	2	3
unique_7827	6	85	2606	ENSP00000484862	739	820	821	0.003	82	26	54	2	3
unique_7834	118	181	382	ENSP00000367064	2794	2856	3624	0.003	64	19	44	1	17
unique_7838	2838	2993	3827	ENSP00000354080	604	777	989	7.20e-09	174	55	101	18	19
unique_7838	1442	1562	3827	ENSP00000354080	645	765	989	3.13e-06	127	41	74	12	19
unique_7838	3396	3542	3827	ENSP00000354080	647	793	989	1.25e-04	164	53	77	34	19
unique_7838	3300	3415	3827	ENSP00000354080	676	793	989	1.37e-04	122	41	71	10	19
unique_7838	2919	3074	3827	ENSP00000354080	647	777	989	6.78e-04	157	44	86	27	19
unique_7838	3049	3186	3827	ENSP00000354080	642	764	989	0.006	145	42	74	29	19
unique_7886	1920	2027	2705	ENSP00000478469	728	816	821	0.002	110	29	58	23	10
unique_7886	1905	1997	2705	ENSP00000478469	728	816	821	0.003	98	27	57	14	10
unique_7886	1950	2042	2705	ENSP00000478469	728	816	821	0.003	98	28	56	14	10
unique_7886	1965	2057	2705	ENSP00000478469	728	816	821	0.004	98	27	57	14	10
unique_7886	1875	1952	2705	ENSP00000478469	728	816	821	0.004	89	24	54	11	10
unique_7886	2069	2147	2705	ENSP00000478469	729	816	821	0.007	88	22	57	9	10
unique_7886	1920	2027	2705	ENSP00000484862	728	816	821	0.002	110	29	58	23	10
unique_7886	1905	1997	2705	ENSP00000484862	728	816	821	0.003	98	27	57	14	10
unique_7886	1950	2042	2705	ENSP00000484862	728	816	821	0.003	98	28	56	14	10
unique_7886	1965	2057	2705	ENSP00000484862	728	816	821	0.004	98	27	57	14	10
unique_7886	1875	1952	2705	ENSP00000484862	728	816	821	0.004	89	24	54	11	10
unique_7886	2069	2147	2705	ENSP00000484862	729	816	821	0.007	88	22	57	9	10
unique_7907	1528	1623	4533	ENSP00000478469	730	816	821	8.39e-05	104	33	46	25	2
unique_7907	1528	1623	4533	ENSP00000484862	730	816	821	8.39e-05	104	33	46	25	2
unique_7960	1282	1365	2849	ENSP00000478469	737	820	821	6.04e-04	90	31	47	12	3
unique_7960	1282	1365	2849	ENSP00000484862	737	820	821	6.04e-04	90	31	47	12	3
unique_7967	16	106	128	ENSP00000351995	459	552	886	0.009	98	25	62	11	71
unique_7972	3674	3757	4117	ENSP00000478469	737	818	821	0.007	84	23	59	2	2
unique_7972	3674	3757	4117	ENSP00000484862	737	818	821	0.007	84	23	59	2	2
unique_7982	540	987	1147	ENSP00000364163	103	550	2004	1.85e-29	485	148	263	74	42
unique_7982	520	996	1147	ENSP00000364163	278	812	2004	2.47e-28	547	169	296	82	42
unique_7982	522	982	1147	ENSP00000364163	695	1193	2004	9.26e-24	508	150	302	56	42
unique_7982	746	994	1147	ENSP00000364163	35	300	2004	1.02e-10	292	90	133	69	42
unique_7982	520	659	1147	ENSP00000364163	970	1125	2004	6.62e-10	158	53	85	20	42
unique_7982	729	987	1147	ENSP00000367064	124	431	3624	1.59e-07	315	85	167	63	39
unique_7982	540	637	1147	ENSP00000367064	376	483	3624	5.75e-06	109	36	61	12	39
unique_7982	683	948	1147	ENSP00000367064	156	467	3624	0.002	320	84	174	62	39
unique_7982	587	908	1147	ENSP00000367064	129	458	3624	0.002	372	91	189	92	39
unique_7982	540	786	1147	ENSP00000367064	245	483	3624	0.003	278	70	138	70	39
unique_7982	702	897	1147	ENSP00000367064	353	484	3624	0.006	200	52	76	72	39
unique_7982	679	954	1147	ENSP00000365351	70	404	495	2.19e-07	350	97	164	89	37
unique_7982	562	681	1147	ENSP00000365351	288	420	495	4.04e-04	142	48	63	31	37
unique_7982	527	808	1147	ENSP00000365351	63	398	495	0.001	353	105	160	88	37
unique_7982	546	602	1147	ENSP00000331736	125	190	611	1.43e-04	66	23	34	9	5
unique_8035	370	425	1451	ENSP00000364163	1634	1688	2004	0.003	56	25	30	1	4
unique_8043	681	776	927	ENSP00000351995	650	749	886	3.06e-06	103	32	61	10	10
unique_8043	684	780	927	ENSP00000357493	2063	2168	2342	9.27e-06	108	34	61	13	10
unique_8043	571	763	927	ENSP00000275493	716	909	1211	0.007	209	56	122	31	21
unique_8061	329	369	1151	ENSP00000362774	411	445	1192	0.008	41	18	17	6	4
unique_8061	329	369	1151	ENSP00000411767	411	445	1065	0.010	41	18	17	6	4
unique_8064	2268	2343	2412	ENSP00000275493	851	928	1211	1.71e-04	79	25	50	4	3
unique_8064	1149	1262	2412	ENSP00000357493	1940	2037	2342	0.001	114	37	61	16	5
unique_8096	42	128	920	ENSP00000354080	640	732	989	0.008	97	29	54	14	9
unique_8135	14	155	187	ENSP00000364163	1599	1740	2004	8.12e-07	147	48	89	10	88
unique_8135	41	177	187	ENSP00000364163	1694	1832	2004	7.53e-04	144	45	87	12	88
unique_8135	40	140	187	ENSP00000364163	1726	1823	2004	0.002	101	35	63	3	88
unique_8140	35	52	74	ENSP00000398266	1568	1586	2016	0.010	19	12	6	1	24
unique_8140	35	52	74	ENSP00000328968	1569	1587	2017	0.010	19	12	6	1	24
unique_8208	4741	4796	5071	ENSP00000275493	820	874	1211	1.70e-04	56	24	31	1	1
unique_8263	1244	1665	2751	ENSP00000185942	184	656	710	0.003	476	103	316	57	15
unique_8263	1244	1665	2751	ENSP00000351554	199	671	725	0.004	476	103	316	57	15
unique_8316	668	823	877	ENSP00000300289	338	484	506	1.19e-29	157	64	82	11	32
unique_8316	133	237	877	ENSP00000300289	27	130	506	3.67e-12	109	40	60	9	32
unique_8316	736	844	877	ENSP00000300289	48	152	506	3.30e-08	111	34	69	8	32
unique_8316	151	236	877	ENSP00000300289	397	481	506	4.62e-08	89	27	55	7	32
unique_8318	3	442	443	ENSP00000234590	3	431	435	0.0	442	273	154	15	99
unique_8339	160	228	261	ENSP00000356714	46	114	141	9.31e-11	69	22	47	0	26
unique_8362	390	489	1036	ENSP00000398266	1186	1278	2016	0.003	100	25	68	7	10
unique_8362	390	489	1036	ENSP00000328968	1187	1279	2017	0.003	100	25	68	7	10
unique_8380	717	1012	1317	ENSP00000351995	531	790	886	6.98e-11	305	77	174	54	22
unique_8380	715	1012	1317	ENSP00000275493	714	964	1211	2.54e-10	299	71	179	49	23
unique_8380	719	956	1317	ENSP00000377291	218	427	683	1.06e-06	241	60	147	34	18
unique_8386	738	789	1347	ENSP00000351995	830	880	886	0.005	52	22	29	1	4
unique_8407	268	655	662	ENSP00000308312	102	479	606	1.02e-33	398	103	265	30	59
unique_8432	62	114	1013	ENSP00000300289	25	70	506	6.73e-04	53	21	25	7	5
unique_8432	91	115	1013	ENSP00000300289	397	421	506	0.007	25	10	15	0	5
unique_8454	693	909	1121	ENSP00000246529	37	226	629	0.007	225	60	122	43	19
