# Supplementary material for: Molecular Mimicry between Toxoplasma gondii B-Cell Epitopes and Neurodevelopmental Proteins: An Immunoinformatic Approach
Source: Biomolecules. 2024 Aug 1;14(8):933. doi: 10.3390/biom14080933 (PMC11352964; doi:10.3390/biom14080933)
Supplement: Supplementary file 1 [file biomolecules-14-00933-s001.zip › Supplemental S2/random/blast-all_methods-hs_surface_random_48-filtered.txt]

unique_129	13	265	283	ENSP00000303830	1027	1288	1383	1.31e-13	270	64	181	25	89
unique_129	23	259	283	ENSP00000257290	721	942	1090	6.99e-10	245	56	158	31	84
unique_277	1	666	666	ENSP00000247207	3	639	640	0.0	668	480	155	33	100
unique_355	1	267	270	ENSP00000484113	2	268	273	3.77e-104	267	137	130	0	99
unique_2410	1	254	282	ENSP00000303830	1021	1287	1383	1.38e-17	269	59	193	17	90
unique_2410	105	255	282	ENSP00000257290	795	948	1090	2.65e-10	155	37	113	5	88
unique_2410	8	106	282	ENSP00000257290	603	708	1090	0.001	107	28	70	9	88
unique_4007	19	563	567	ENSP00000340019	33	552	574	9.54e-11	575	136	354	85	96
unique_4070	128	678	683	ENSP00000429969	49	578	972	5.75e-12	589	145	347	97	81
unique_4296	7	171	201	ENSP00000005257	14	178	207	3.00e-36	166	66	98	2	82
unique_4468	18	554	574	ENSP00000340019	21	555	574	0.0	537	296	239	2	94
unique_4643	80	656	666	ENSP00000340019	13	555	574	1.89e-119	578	204	338	36	87
unique_4879	22	185	193	ENSP00000005257	16	172	207	1.15e-09	167	41	113	13	85
unique_5210	8	297	350	ENSP00000351905	274	571	593	2.15e-11	319	86	183	50	83
unique_5210	9	296	350	ENSP00000490273	240	529	533	4.21e-11	321	83	174	64	82
unique_5312	8	273	289	ENSP00000484113	4	270	273	2.11e-95	268	137	128	3	92
unique_5488	8	114	115	ENSP00000482779	11	114	116	9.40e-13	107	32	72	3	93
unique_5801	6	258	294	ENSP00000303830	1026	1289	1383	2.70e-14	270	69	178	23	86
unique_5801	6	257	294	ENSP00000490273	237	494	533	1.51e-08	280	70	160	50	86
unique_5801	8	271	294	ENSP00000351905	274	575	593	1.16e-06	313	62	191	60	90
unique_7032	28	533	545	ENSP00000340019	41	554	574	2.27e-08	555	120	345	90	93
unique_7192	31	375	378	ENSP00000451126	51	367	407	2.91e-21	358	93	211	54	91
unique_7192	31	375	378	ENSP00000450837	51	367	407	2.91e-21	358	93	211	54	91
unique_7192	31	375	378	ENSP00000333203	51	367	407	2.91e-21	358	93	211	54	91
unique_7573	41	641	667	ENSP00000247207	8	614	640	0.0	608	395	205	8	90
unique_7617	31	396	438	ENSP00000451126	67	399	407	1.53e-18	379	97	223	59	84
unique_7617	31	396	438	ENSP00000450837	67	399	407	1.53e-18	379	97	223	59	84
unique_7617	31	396	438	ENSP00000333203	67	399	407	1.53e-18	379	97	223	59	84
unique_8193	13	211	328	ENSP00000495993	817	983	1014	5.21e-16	199	66	101	32	94
unique_8193	15	280	328	ENSP00000495993	733	996	1014	6.91e-16	277	79	174	24	94
unique_8193	156	309	328	ENSP00000495993	816	970	1014	8.62e-09	155	46	108	1	94
unique_8193	3	163	328	ENSP00000495993	835	991	1014	2.21e-05	161	42	115	4	94
