# Supplementary material for: Molecular Mimicry between Toxoplasma gondii B-Cell Epitopes and Neurodevelopmental Proteins: An Immunoinformatic Approach
Source: Biomolecules. 2024 Aug 1;14(8):933. doi: 10.3390/biom14080933 (PMC11352964; doi:10.3390/biom14080933)
Supplement: Supplementary file 1 [file biomolecules-14-00933-s001.zip › Supplemental S2/random/blast-all_methods-hs_surface_random_48-protein_ids.txt]

ENSP00000005257
ENSP00000247207
ENSP00000257290
ENSP00000303830
ENSP00000333203
ENSP00000340019
ENSP00000351905
ENSP00000429969
ENSP00000450837
ENSP00000451126
ENSP00000482779
ENSP00000484113
ENSP00000490273
ENSP00000495993
