# Supplementary material for: Molecular Mimicry between Toxoplasma gondii B-Cell Epitopes and Neurodevelopmental Proteins: An Immunoinformatic Approach
Source: Biomolecules. 2024 Aug 1;14(8):933. doi: 10.3390/biom14080933 (PMC11352964; doi:10.3390/biom14080933)
Supplement: Supplementary file 1 [file biomolecules-14-00933-s001.zip › Supplemental S2/random/blast-all_methods-hs_surface_random_48.txt]

unique_2	1470	1592	2375	ENSP00000504727	3	106	449	0.005	123	35	69	19	5
unique_2	1470	1592	2375	ENSP00000504303	3	106	449	0.005	123	35	69	19	5
unique_6	613	658	784	ENSP00000494248	18	63	107	0.002	46	16	30	0	6
unique_9	43	197	541	ENSP00000340019	47	197	574	2.04e-07	159	42	105	12	29
unique_35	371	922	1044	ENSP00000291524	90	598	664	2.03e-42	568	148	345	75	53
unique_35	352	611	1044	ENSP00000497274	1291	1529	1546	4.04e-05	270	61	168	41	25
unique_35	388	543	1044	ENSP00000497274	663	793	1546	1.76e-04	158	44	85	29	25
unique_62	168	221	279	ENSP00000351905	397	454	593	4.00e-05	58	23	31	4	19
unique_62	156	203	279	ENSP00000358991	319	368	634	1.59e-04	50	16	32	2	17
unique_62	152	220	279	ENSP00000257290	795	865	1090	4.93e-04	71	21	48	2	25
unique_62	168	221	279	ENSP00000442656	369	426	547	5.82e-04	58	21	33	4	19
unique_62	171	221	279	ENSP00000442885	279	333	454	5.99e-04	55	20	31	4	18
unique_62	168	221	279	ENSP00000490273	355	412	533	6.32e-04	58	19	35	4	19
unique_62	168	221	279	ENSP00000397550	328	385	488	7.50e-04	58	21	33	4	19
unique_62	158	230	279	ENSP00000303830	1142	1211	1383	0.004	75	20	48	7	26
unique_70	1	172	215	ENSP00000005257	2	175	207	2.35e-36	175	68	103	4	80
unique_75	766	1421	1941	ENSP00000497274	636	1233	1546	5.25e-107	664	229	361	74	72
unique_75	294	689	1941	ENSP00000497274	198	617	1546	7.07e-58	433	142	241	50	72
unique_75	1509	1734	1941	ENSP00000497274	1233	1419	1546	4.15e-47	226	95	92	39	72
unique_75	1815	1913	1941	ENSP00000497274	1423	1521	1546	1.04e-26	99	54	45	0	72
unique_75	780	996	1941	ENSP00000497274	1314	1525	1546	1.24e-14	225	65	139	21	72
unique_75	1821	1924	1941	ENSP00000497274	753	859	1546	4.61e-05	107	29	75	3	72
unique_75	1626	1701	1941	ENSP00000291524	84	165	664	5.09e-05	85	29	44	12	15
unique_75	781	992	1941	ENSP00000291524	96	301	664	8.24e-04	224	53	141	30	15
unique_81	10	172	212	ENSP00000005257	14	175	207	4.64e-32	164	67	94	3	77
unique_87	997	1255	1266	ENSP00000497274	1300	1529	1546	8.31e-31	260	81	148	31	56
unique_87	310	553	1266	ENSP00000497274	1298	1530	1546	8.64e-28	245	78	154	13	56
unique_87	296	573	1266	ENSP00000497274	620	884	1546	5.20e-19	291	77	175	39	56
unique_87	841	1265	1266	ENSP00000497274	490	866	1546	8.33e-15	434	101	267	66	56
unique_87	311	486	1266	ENSP00000291524	73	248	664	3.34e-14	188	55	109	24	36
unique_87	943	1217	1266	ENSP00000291524	18	274	664	8.71e-13	290	72	170	48	36
unique_117	156	315	424	ENSP00000257290	773	898	1090	1.73e-07	164	43	79	42	38
unique_117	75	222	424	ENSP00000303830	1022	1182	1383	2.33e-07	161	40	108	13	35
unique_117	57	222	424	ENSP00000358991	218	363	634	2.45e-06	178	38	96	44	39
unique_117	98	221	424	ENSP00000397550	213	357	488	3.17e-04	146	37	86	23	29
unique_117	158	221	424	ENSP00000442656	328	398	547	4.02e-04	72	23	40	9	15
unique_117	98	221	424	ENSP00000442885	161	305	454	4.23e-04	146	37	86	23	29
unique_117	185	221	424	ENSP00000351905	381	426	593	0.001	46	17	20	9	9
unique_117	195	225	424	ENSP00000490273	358	388	533	0.005	31	14	17	0	7
unique_125	136	172	324	ENSP00000261892	803	840	1100	2.24e-04	38	19	18	1	11
unique_126	79	195	209	ENSP00000484113	57	170	273	4.15e-05	118	27	86	5	56
unique_129	13	265	283	ENSP00000303830	1027	1288	1383	1.31e-13	270	64	181	25	89
unique_129	23	259	283	ENSP00000257290	721	942	1090	6.99e-10	245	56	158	31	84
unique_129	8	206	283	ENSP00000358991	211	416	634	4.57e-08	211	47	147	17	70
unique_129	132	259	283	ENSP00000490273	355	513	533	5.23e-06	160	41	86	33	45
unique_129	135	238	283	ENSP00000442885	279	408	454	2.45e-05	130	35	69	26	37
unique_129	132	189	283	ENSP00000351905	397	458	593	2.84e-05	62	23	35	4	20
unique_129	132	238	283	ENSP00000442656	369	501	547	4.60e-05	133	36	71	26	38
unique_129	132	208	283	ENSP00000397550	328	414	488	6.74e-05	87	30	47	10	27
unique_157	128	276	346	ENSP00000005257	16	141	207	0.007	152	35	88	29	43
unique_184	292	387	762	ENSP00000247207	224	318	640	1.48e-06	98	31	62	5	13
unique_248	469	493	1129	ENSP00000303830	1202	1227	1383	0.004	26	15	10	1	2
unique_248	363	493	1129	ENSP00000351905	357	480	593	0.004	147	37	71	39	12
unique_261	49	92	94	ENSP00000458728	79	122	257	0.008	44	16	28	0	47
unique_271	153	758	765	ENSP00000291524	90	655	664	9.04e-77	614	186	372	56	79
unique_271	164	385	765	ENSP00000497274	657	862	1546	9.51e-06	231	50	147	34	30
unique_271	157	375	765	ENSP00000497274	1313	1530	1546	1.29e-05	237	53	147	37	30
unique_277	1	666	666	ENSP00000247207	3	639	640	0.0	668	480	155	33	100
unique_282	13	180	213	ENSP00000005257	14	182	207	2.68e-24	170	57	110	3	79
unique_286	3005	3162	3281	ENSP00000353408	362	515	578	6.36e-05	161	40	111	10	7
unique_286	3004	3248	3281	ENSP00000353408	300	570	578	4.20e-04	275	56	185	34	7
unique_307	11	164	208	ENSP00000005257	15	168	207	7.40e-30	155	56	97	2	74
unique_344	1310	1354	1486	ENSP00000358490	273	318	352	0.008	50	21	20	9	3
unique_349	501	611	693	ENSP00000442885	254	371	454	7.90e-06	118	28	83	7	16
unique_349	501	611	693	ENSP00000442656	347	464	547	1.02e-05	118	28	83	7	16
unique_349	441	603	693	ENSP00000490273	263	440	533	3.28e-05	181	39	121	21	24
unique_349	501	608	693	ENSP00000397550	306	420	488	7.57e-05	115	27	81	7	16
unique_349	523	603	693	ENSP00000351905	397	482	593	0.002	86	19	62	5	12
unique_355	1	267	270	ENSP00000484113	2	268	273	3.77e-104	267	137	130	0	99
unique_389	113	361	766	ENSP00000393151	301	564	807	1.14e-10	270	65	178	27	33
unique_442	264	508	583	ENSP00000479496	200	448	957	2.37e-06	280	57	157	66	42
unique_442	264	422	583	ENSP00000506143	148	301	795	1.01e-05	178	44	91	43	27
unique_442	264	422	583	ENSP00000483552	148	301	795	1.01e-05	178	44	91	43	27
unique_449	301	385	436	ENSP00000346990	309	393	496	0.001	87	31	52	4	19
unique_458	33	274	513	ENSP00000358991	211	440	634	1.36e-10	253	61	158	34	47
unique_458	36	254	513	ENSP00000442885	157	361	454	2.51e-08	237	54	133	50	43
unique_458	36	254	513	ENSP00000397550	209	413	488	4.80e-08	240	55	129	56	43
unique_458	36	256	513	ENSP00000351905	271	484	593	7.50e-08	242	55	138	49	43
unique_458	132	261	513	ENSP00000257290	789	896	1090	1.21e-07	131	33	74	24	25
unique_458	7	266	513	ENSP00000303830	993	1242	1383	1.24e-06	277	57	176	44	51
unique_458	114	254	513	ENSP00000442656	321	454	547	2.80e-06	155	38	82	35	27
unique_458	38	254	513	ENSP00000490273	238	440	533	1.78e-05	239	54	127	58	42
unique_468	10	176	225	ENSP00000005257	14	175	207	3.18e-19	168	54	107	7	74
unique_487	168	228	636	ENSP00000348273	178	240	305	0.003	63	21	40	2	10
unique_506	222	644	758	ENSP00000429969	71	436	972	7.68e-07	443	110	236	97	56
unique_506	533	658	758	ENSP00000367064	366	479	3624	0.004	128	36	76	16	17
unique_511	83	194	565	ENSP00000212355	20	139	852	0.007	121	35	76	10	20
unique_532	473	628	672	ENSP00000303830	1149	1300	1383	1.43e-04	166	44	98	24	23
unique_567	33	296	407	ENSP00000303830	1027	1292	1383	1.38e-05	285	55	190	40	65
unique_567	25	201	407	ENSP00000490273	230	409	533	3.30e-04	194	45	118	31	43
unique_567	120	297	407	ENSP00000257290	790	953	1090	3.31e-04	180	41	121	18	61
unique_567	31	101	407	ENSP00000257290	595	674	1090	0.008	80	23	48	9	61
unique_567	34	199	407	ENSP00000358991	217	390	634	0.004	178	47	115	16	41
unique_567	13	201	407	ENSP00000442885	138	330	454	0.005	205	47	130	28	46
unique_592	96	126	272	ENSP00000261488	142	172	644	0.002	31	13	18	0	11
unique_598	471	893	2159	ENSP00000429969	35	434	972	7.38e-43	442	150	231	61	62
unique_598	908	1341	2159	ENSP00000429969	45	441	972	3.03e-38	453	148	230	75	62
unique_598	254	639	2159	ENSP00000429969	35	434	972	9.77e-33	421	142	223	56	62
unique_598	1118	1535	2159	ENSP00000429969	30	482	972	1.73e-32	478	151	242	85	62
unique_598	1045	1418	2159	ENSP00000429969	44	434	972	3.14e-27	420	129	216	75	62
unique_598	606	1003	2159	ENSP00000429969	45	445	972	3.99e-25	445	131	223	91	62
unique_598	204	555	2159	ENSP00000429969	71	434	972	2.72e-23	395	114	207	74	62
unique_598	198	423	2159	ENSP00000429969	209	433	972	3.27e-13	238	64	149	25	62
unique_598	312	646	2159	ENSP00000367064	137	468	3624	1.65e-25	359	114	194	51	57
unique_598	1212	1501	2159	ENSP00000367064	125	426	3624	5.51e-23	312	101	179	32	57
unique_598	670	992	2159	ENSP00000367064	153	463	3624	1.09e-22	338	106	190	42	57
unique_598	921	1336	2159	ENSP00000367064	142	497	3624	1.07e-20	436	128	208	100	57
unique_598	908	1242	2159	ENSP00000367064	170	487	3624	4.86e-19	353	110	190	53	57
unique_598	492	768	2159	ENSP00000367064	141	464	3624	8.74e-19	338	104	159	75	57
unique_598	263	595	2159	ENSP00000367064	131	462	3624	5.01e-18	358	113	194	51	57
unique_598	263	471	2159	ENSP00000367064	262	464	3624	2.08e-15	218	73	121	24	57
unique_598	554	942	2159	ENSP00000367064	124	463	3624	2.10e-15	413	116	200	97	57
unique_598	461	523	2159	ENSP00000318820	764	841	934	8.29e-05	78	29	34	15	15
unique_598	732	775	2159	ENSP00000318820	793	840	934	5.74e-04	48	23	21	4	15
unique_598	814	858	2159	ENSP00000318820	793	840	934	0.001	48	20	25	3	15
unique_598	1209	1300	2159	ENSP00000318820	786	870	934	0.001	96	29	52	15	15
unique_598	1464	1506	2159	ENSP00000318820	793	838	934	0.003	46	19	24	3	15
unique_598	560	606	2159	ENSP00000318820	793	840	934	0.004	48	21	26	1	15
unique_598	760	817	2159	ENSP00000414996	130	185	294	0.001	60	24	30	6	5
unique_598	1258	1300	2159	ENSP00000414996	143	184	294	0.003	45	19	21	5	5
unique_598	760	817	2159	ENSP00000390866	130	185	294	0.001	60	24	30	6	5
unique_598	1258	1300	2159	ENSP00000390866	143	184	294	0.003	45	19	21	5	5
unique_598	760	817	2159	ENSP00000333380	130	185	294	0.001	60	24	30	6	5
unique_598	1258	1300	2159	ENSP00000333380	143	184	294	0.003	45	19	21	5	5
unique_598	509	553	2159	ENSP00000383276	813	856	1247	0.002	45	20	24	1	4
unique_598	554	594	2159	ENSP00000383276	817	856	1247	0.007	41	19	21	1	4
unique_654	30	204	324	ENSP00000440049	69	273	421	0.001	219	59	102	58	54
unique_654	59	232	324	ENSP00000218032	525	713	1042	0.003	192	54	117	21	54
unique_657	710	971	983	ENSP00000442885	155	449	454	3.66e-15	303	80	174	49	27
unique_657	716	855	983	ENSP00000358991	218	363	634	1.28e-13	150	43	93	14	14
unique_657	699	965	983	ENSP00000303830	1012	1291	1383	9.04e-12	285	70	192	23	27
unique_657	710	971	983	ENSP00000442656	207	542	547	4.52e-11	348	79	171	98	27
unique_657	712	964	983	ENSP00000490273	236	521	533	4.66e-11	301	77	161	63	26
unique_657	710	902	983	ENSP00000397550	207	413	488	7.62e-11	219	61	120	38	20
unique_657	703	961	983	ENSP00000351905	265	560	593	3.66e-08	309	72	174	63	26
unique_657	809	965	983	ENSP00000257290	796	951	1090	4.81e-08	165	40	108	17	28
unique_657	685	800	983	ENSP00000257290	560	690	1090	8.83e-04	131	34	82	15	28
unique_664	7	122	547	ENSP00000340019	29	148	574	1.97e-08	120	31	85	4	21
unique_665	39	311	366	ENSP00000303830	1027	1267	1383	1.39e-07	283	65	166	52	75
unique_665	182	274	366	ENSP00000490273	339	440	533	1.13e-06	107	34	54	19	25
unique_665	181	274	366	ENSP00000351905	379	482	593	1.45e-06	107	31	60	16	26
unique_665	182	272	366	ENSP00000397550	312	411	488	1.72e-06	107	34	50	23	25
unique_665	181	308	366	ENSP00000257290	802	923	1090	1.75e-06	130	36	84	10	35
unique_665	182	272	366	ENSP00000442656	353	452	547	1.77e-06	107	34	50	23	25
unique_665	182	272	366	ENSP00000442885	260	359	454	1.95e-06	107	34	50	23	25
unique_665	150	246	366	ENSP00000358991	291	398	634	8.02e-04	108	26	71	11	27
unique_697	1281	1362	1584	ENSP00000358490	269	340	352	1.33e-06	82	31	41	10	5
unique_700	12	174	211	ENSP00000005257	16	174	207	1.72e-21	165	60	97	8	77
unique_722	764	850	1130	ENSP00000358490	270	350	352	3.38e-04	87	27	54	6	8
unique_799	28	136	594	ENSP00000411767	537	638	1065	0.001	109	25	77	7	18
unique_872	421	479	2030	ENSP00000411767	12	74	1065	6.43e-05	65	20	37	8	3
unique_880	113	284	612	ENSP00000291524	108	271	664	1.61e-06	180	46	110	24	51
unique_880	378	517	612	ENSP00000291524	102	257	664	2.43e-05	166	36	94	36	51
unique_880	385	507	612	ENSP00000497274	665	794	1546	7.73e-06	140	38	75	27	20
unique_886	1209	1290	1387	ENSP00000303830	1170	1254	1383	4.25e-04	86	25	56	5	6
unique_886	969	1096	1387	ENSP00000397550	212	342	488	0.002	142	35	82	25	9
unique_902	26	77	78	ENSP00000381237	84	134	427	0.002	52	14	37	1	67
unique_914	60	513	824	ENSP00000247207	9	381	640	3.53e-15	455	103	269	83	55
unique_937	3081	3197	3401	ENSP00000360170	92	198	461	0.002	121	36	67	18	3
unique_1025	194	222	1416	ENSP00000411767	411	440	1065	1.58e-04	30	19	10	1	2
unique_1068	766	936	1063	ENSP00000506143	137	301	795	1.07e-05	188	43	105	40	16
unique_1068	766	936	1063	ENSP00000483552	137	301	795	1.07e-05	188	43	105	40	16
unique_1068	766	1014	1063	ENSP00000479496	189	436	957	2.29e-05	267	67	163	37	23
unique_1124	423	510	1765	ENSP00000303830	1202	1280	1383	0.005	90	26	51	13	5
unique_1163	1703	1813	2700	ENSP00000269576	324	428	585	0.008	113	32	71	10	4
unique_1189	235	452	517	ENSP00000291524	95	298	664	8.41e-13	222	67	133	22	42
unique_1189	231	498	517	ENSP00000497274	647	882	1546	2.73e-07	273	67	164	42	55
unique_1189	213	451	517	ENSP00000497274	1293	1517	1546	5.28e-04	241	52	171	18	55
unique_1200	104	675	727	ENSP00000247207	3	584	640	0.0	587	300	267	20	79
unique_1217	586	677	745	ENSP00000303830	1140	1230	1383	0.005	100	29	54	17	12
unique_1217	551	686	745	ENSP00000351905	344	492	593	0.006	153	34	98	21	18
unique_1217	566	679	745	ENSP00000442656	328	457	547	0.008	137	38	69	30	15
unique_1222	137	212	1100	ENSP00000358490	270	351	352	0.004	87	29	42	16	7
unique_1279	89	132	821	ENSP00000411767	411	454	1065	0.004	45	18	25	2	10
unique_1279	159	192	821	ENSP00000411767	409	440	1065	0.005	34	16	16	2	10
unique_1350	34	362	567	ENSP00000461086	22	341	416	6.17e-24	338	88	223	27	58
unique_1369	368	467	3420	ENSP00000353408	363	462	578	3.96e-04	100	27	73	0	3
unique_1433	309	497	534	ENSP00000303830	1106	1287	1383	1.92e-09	199	49	123	27	35
unique_1433	330	426	534	ENSP00000442885	258	361	454	0.002	109	32	60	17	18
unique_1433	330	426	534	ENSP00000442656	351	454	547	0.003	109	32	60	17	18
unique_1433	335	426	534	ENSP00000397550	315	413	488	0.004	104	31	56	17	17
unique_1440	400	514	598	ENSP00000497274	309	436	1546	6.72e-04	131	35	77	19	19
unique_1488	3	383	817	ENSP00000247207	8	382	640	6.61e-52	383	121	252	10	47
unique_1500	56	128	381	ENSP00000216223	431	505	552	0.001	79	27	42	10	19
unique_1531	159	316	349	ENSP00000261892	670	849	1100	0.009	188	42	108	38	45
unique_1535	1978	2101	2167	ENSP00000353408	377	514	578	0.002	139	37	86	16	7
unique_1535	2023	2129	2167	ENSP00000353408	349	455	578	0.003	107	25	82	0	7
unique_1536	748	902	7265	ENSP00000353408	358	513	578	5.82e-05	168	42	101	25	2
unique_1588	208	252	359	ENSP00000499687	185	227	541	0.001	45	19	24	2	13
unique_1617	108	320	716	ENSP00000367064	272	476	3624	7.12e-09	220	68	130	22	30
unique_1617	121	323	716	ENSP00000367064	247	441	3624	1.83e-05	215	61	122	32	30
unique_1617	173	602	716	ENSP00000429969	71	443	972	4.16e-06	454	105	244	105	60
unique_1617	255	601	716	ENSP00000429969	68	401	972	3.78e-05	380	87	214	79	60
unique_1631	317	471	565	ENSP00000429969	302	444	972	2.40e-05	159	52	87	20	30
unique_1631	303	415	565	ENSP00000429969	56	162	972	0.004	127	37	56	34	30
unique_1631	303	418	565	ENSP00000367064	360	483	3624	0.009	134	41	65	28	21
unique_1662	70	318	762	ENSP00000303830	1029	1300	1383	1.97e-12	279	67	175	37	33
unique_1662	167	313	762	ENSP00000257290	798	952	1090	1.27e-10	156	50	96	10	19
unique_1662	70	255	762	ENSP00000490273	240	440	533	2.43e-09	212	54	121	37	24
unique_1662	70	258	762	ENSP00000358991	218	420	634	3.31e-08	209	55	128	26	25
unique_1662	66	269	762	ENSP00000397550	209	440	488	5.79e-08	249	60	127	62	27
unique_1662	58	255	762	ENSP00000351905	263	482	593	5.01e-07	226	52	140	34	26
unique_1662	66	243	762	ENSP00000442885	157	333	454	6.38e-07	194	51	110	33	23
unique_1662	133	243	762	ENSP00000442656	315	426	547	2.03e-05	119	34	70	15	15
unique_1681	522	625	774	ENSP00000342535	154	261	817	3.69e-04	115	29	68	18	13
unique_1681	521	622	774	ENSP00000492323	165	269	836	4.62e-04	113	30	64	19	13
unique_1710	118	401	793	ENSP00000291524	47	327	664	3.96e-48	292	106	167	19	36
unique_1710	168	408	793	ENSP00000497274	657	881	1546	6.42e-09	247	58	161	28	31
unique_1710	164	394	793	ENSP00000497274	1316	1534	1546	2.79e-06	250	65	135	50	31
unique_1715	898	1077	2121	ENSP00000353408	359	536	578	6.95e-05	188	47	123	18	9
unique_1715	915	1080	2121	ENSP00000353408	352	513	578	6.09e-04	167	39	122	6	9
unique_1727	161	314	674	ENSP00000429969	33	172	972	4.85e-19	154	59	81	14	34
unique_1727	158	312	674	ENSP00000429969	306	445	972	2.07e-17	155	53	87	15	34
unique_1727	158	364	674	ENSP00000429969	71	327	972	6.02e-17	272	80	112	80	34
unique_1727	154	358	674	ENSP00000429969	194	407	972	2.18e-12	233	67	119	47	34
unique_1727	284	382	674	ENSP00000429969	61	158	972	3.55e-07	107	37	53	17	34
unique_1727	139	343	674	ENSP00000367064	273	458	3624	7.42e-10	213	64	114	35	31
unique_1727	138	315	674	ENSP00000367064	139	309	3624	1.94e-09	191	60	98	33	31
unique_1727	241	311	674	ENSP00000318820	772	840	934	2.29e-05	73	26	41	6	29
unique_1727	275	370	674	ENSP00000318820	750	850	934	2.43e-05	106	34	57	15	29
unique_1727	175	221	674	ENSP00000318820	794	840	934	0.006	47	15	32	0	29
unique_1727	219	259	674	ENSP00000318820	794	833	934	0.008	41	14	26	1	29
unique_1727	215	252	674	ENSP00000383276	429	465	1247	0.002	38	17	20	1	9
unique_1727	221	273	674	ENSP00000383276	192	239	1247	0.007	54	22	25	7	9
unique_1727	158	221	674	ENSP00000414996	130	185	294	0.002	64	20	36	8	9
unique_1727	158	221	674	ENSP00000390866	130	185	294	0.002	64	20	36	8	9
unique_1727	158	221	674	ENSP00000333380	130	185	294	0.002	64	20	36	8	9
unique_1731	2718	2966	3593	ENSP00000497274	1047	1281	1546	3.83e-24	250	69	165	16	29
unique_1731	3189	3335	3593	ENSP00000497274	1290	1438	1546	5.41e-24	149	63	84	2	29
unique_1731	1934	2007	3593	ENSP00000497274	703	776	1546	3.32e-15	74	36	38	0	29
unique_1731	3483	3586	3593	ENSP00000497274	1436	1537	1546	9.78e-12	105	37	64	4	29
unique_1731	1170	1367	3593	ENSP00000497274	419	617	1546	1.74e-09	200	47	150	3	29
unique_1731	1664	1807	3593	ENSP00000497274	550	699	1546	1.12e-08	154	44	96	14	29
unique_1731	3223	3371	3593	ENSP00000497274	661	794	1546	1.65e-04	156	44	83	29	29
unique_1731	3482	3571	3593	ENSP00000497274	759	849	1546	8.88e-04	92	30	59	3	29
unique_1731	2064	2139	3593	ENSP00000497274	749	821	1546	0.002	80	25	44	11	29
unique_1731	1759	1794	3593	ENSP00000291524	95	130	664	0.004	36	17	19	0	1
unique_1732	239	308	451	ENSP00000436135	69	136	434	3.01e-04	72	22	44	6	16
unique_1755	89	151	172	ENSP00000376524	691	751	1325	1.12e-05	63	20	41	2	37
unique_1755	89	131	172	ENSP00000376524	1134	1176	1325	0.009	43	15	28	0	37
unique_1755	89	155	172	ENSP00000272367	489	544	590	2.08e-05	67	24	32	11	39
unique_1755	87	133	172	ENSP00000302569	138	185	248	0.002	48	14	33	1	27
unique_1756	488	587	1716	ENSP00000312158	236	334	528	0.006	104	30	65	9	6
unique_1790	748	805	1847	ENSP00000353408	355	416	578	0.009	62	18	40	4	3
unique_1811	23	119	592	ENSP00000261892	736	849	1100	6.39e-04	118	41	52	25	16
unique_1848	39	223	342	ENSP00000303830	1029	1229	1383	2.36e-14	203	52	131	20	54
unique_1848	39	223	342	ENSP00000490273	240	440	533	4.33e-10	213	55	118	40	54
unique_1848	32	226	342	ENSP00000358991	211	420	634	5.10e-09	214	51	140	23	57
unique_1848	138	250	342	ENSP00000257290	798	918	1090	1.18e-08	123	39	72	12	61
unique_1848	35	128	342	ENSP00000257290	595	690	1090	1.86e-07	98	32	60	6	61
unique_1848	39	223	342	ENSP00000397550	213	413	488	2.59e-06	216	59	111	46	54
unique_1848	26	223	342	ENSP00000442885	148	361	454	3.07e-06	227	58	127	42	58
unique_1848	154	223	342	ENSP00000442656	372	454	547	1.37e-05	83	29	41	13	20
unique_1848	39	223	342	ENSP00000351905	275	482	593	1.63e-05	214	54	125	35	54
unique_1850	1211	1356	1884	ENSP00000497274	657	791	1546	2.53e-07	147	42	92	13	10
unique_1850	1202	1382	1884	ENSP00000497274	1311	1495	1546	1.21e-05	199	56	111	32	10
unique_1850	1192	1356	1884	ENSP00000291524	74	244	664	2.37e-05	183	48	105	30	9
unique_1926	1375	1650	1671	ENSP00000303830	1039	1291	1383	3.15e-16	287	74	168	45	17
unique_1926	1457	1652	1671	ENSP00000257290	790	953	1090	5.62e-15	199	53	108	38	17
unique_1926	1372	1454	1671	ENSP00000257290	606	690	1090	7.42e-06	86	30	52	4	17
unique_1926	1369	1621	1671	ENSP00000358991	195	463	634	8.48e-14	296	75	151	70	15
unique_1926	1389	1593	1671	ENSP00000490273	257	445	533	6.13e-13	230	64	100	66	12
unique_1926	1390	1621	1671	ENSP00000397550	231	459	488	7.02e-13	269	73	119	77	14
unique_1926	1390	1591	1671	ENSP00000442885	179	364	454	9.88e-13	226	66	96	64	12
unique_1926	1390	1591	1671	ENSP00000351905	299	485	593	9.86e-12	225	63	101	61	12
unique_1926	1436	1591	1671	ENSP00000442656	321	457	547	5.37e-10	170	48	75	47	9
unique_1941	1809	1923	3132	ENSP00000429969	669	776	972	4.70e-06	120	37	66	17	7
unique_1941	1489	1603	3132	ENSP00000429969	670	781	972	0.006	124	34	69	21	7
unique_1941	576	643	3132	ENSP00000504311	214	292	563	0.002	79	21	47	11	2
unique_1941	580	632	3132	ENSP00000504311	130	192	563	0.006	63	19	34	10	2
unique_1941	2937	3066	3132	ENSP00000353408	382	514	578	0.003	136	35	92	9	4
unique_1944	996	1139	1371	ENSP00000358991	217	363	634	1.29e-11	149	42	100	7	11
unique_1944	991	1190	1371	ENSP00000490273	234	443	533	7.89e-08	225	61	124	40	15
unique_1944	1074	1188	1371	ENSP00000257290	774	889	1090	1.53e-07	121	32	78	11	8
unique_1944	1099	1187	1371	ENSP00000303830	1142	1229	1383	6.07e-06	89	24	64	1	6
unique_1944	1066	1190	1371	ENSP00000442656	318	457	547	5.99e-05	147	39	79	29	9
unique_1944	997	1190	1371	ENSP00000442885	161	364	454	6.67e-05	223	59	116	48	14
unique_1944	1066	1190	1371	ENSP00000397550	277	416	488	2.10e-04	147	39	79	29	9
unique_1961	211	1037	1037	ENSP00000405088	82	754	755	1.71e-86	837	228	435	174	80
unique_1961	589	1037	1037	ENSP00000505211	344	750	751	5.03e-57	458	142	256	60	56
unique_1961	215	346	1037	ENSP00000505211	59	157	751	1.18e-08	132	37	62	33	56
unique_1961	589	1037	1037	ENSP00000418791	344	750	751	5.03e-57	458	142	256	60	56
unique_1961	215	346	1037	ENSP00000418791	59	157	751	1.18e-08	132	37	62	33	56
unique_1961	589	1037	1037	ENSP00000419653	344	750	751	5.03e-57	458	142	256	60	56
unique_1961	215	346	1037	ENSP00000419653	59	157	751	1.18e-08	132	37	62	33	56
unique_1961	589	1037	1037	ENSP00000420542	344	750	751	5.03e-57	458	142	256	60	56
unique_1961	215	346	1037	ENSP00000420542	59	157	751	1.18e-08	132	37	62	33	56
unique_1966	1343	1421	1718	ENSP00000272367	355	429	590	0.001	79	25	50	4	5
unique_1966	207	312	1718	ENSP00000218032	581	698	1042	0.006	120	40	64	16	6
unique_1985	388	562	793	ENSP00000358991	212	364	634	5.34e-09	184	54	90	40	22
unique_1985	392	700	793	ENSP00000490273	238	500	533	2.32e-05	326	71	175	80	39
unique_1985	516	627	793	ENSP00000351905	382	497	593	1.76e-04	126	35	67	24	14
unique_1985	494	651	793	ENSP00000303830	1123	1266	1383	4.74e-04	162	39	101	22	20
unique_1985	511	615	793	ENSP00000257290	800	888	1090	0.006	105	25	64	16	13
unique_2087	14	190	301	ENSP00000429969	283	447	972	6.55e-15	180	56	106	18	69
unique_2087	13	140	301	ENSP00000429969	45	165	972	2.08e-14	129	49	71	9	69
unique_2087	48	220	301	ENSP00000429969	36	199	972	4.81e-11	175	54	108	13	69
unique_2087	13	133	301	ENSP00000429969	323	433	972	5.61e-10	123	45	64	14	69
unique_2087	9	178	301	ENSP00000367064	301	464	3624	3.41e-11	171	51	112	8	59
unique_2087	13	186	301	ENSP00000367064	263	430	3624	2.10e-10	183	62	97	24	59
unique_2087	16	184	301	ENSP00000367064	209	390	3624	7.52e-09	188	57	106	25	59
unique_2087	68	133	301	ENSP00000275358	1302	1352	1591	0.001	66	27	24	15	22
unique_2087	91	133	301	ENSP00000318820	785	829	934	0.002	46	18	24	4	14
unique_2087	80	129	301	ENSP00000383276	412	464	1247	0.006	53	19	31	3	17
unique_2155	1508	1695	1975	ENSP00000351905	271	455	593	0.001	198	60	115	23	10
unique_2155	1502	1695	1975	ENSP00000442885	151	334	454	0.007	209	57	112	40	10
unique_2204	2997	3195	3615	ENSP00000353408	349	575	578	3.39e-04	230	52	144	34	6
unique_2230	1228	1276	3269	ENSP00000358991	310	361	634	0.004	55	22	24	9	1
unique_2230	1231	1282	3269	ENSP00000303830	1138	1186	1383	0.006	52	17	32	3	2
unique_2231	364	401	445	ENSP00000261488	141	177	644	0.004	38	16	21	1	9
unique_2236	3114	3268	3801	ENSP00000353408	370	522	578	0.003	158	39	111	8	4
unique_2274	7	46	102	ENSP00000411767	411	450	1065	2.16e-04	41	17	22	2	39
unique_2275	108	158	918	ENSP00000411767	405	460	1065	0.004	57	23	27	7	6
unique_2308	81	109	364	ENSP00000411767	412	440	1065	3.40e-04	29	15	14	0	8
unique_2311	310	454	1291	ENSP00000303830	1083	1223	1383	2.79e-05	146	36	104	6	11
unique_2311	386	450	1291	ENSP00000490273	358	413	533	0.001	65	18	38	9	5
unique_2311	386	415	1291	ENSP00000351905	400	429	593	0.004	30	13	17	0	2
unique_2313	210	460	598	ENSP00000358991	211	420	634	4.54e-05	255	63	143	49	42
unique_2341	504	654	1744	ENSP00000358991	209	364	634	7.75e-05	158	39	110	9	9
unique_2341	1220	1314	1744	ENSP00000257290	861	948	1090	0.001	96	26	61	9	5
unique_2341	1213	1260	1744	ENSP00000490273	400	459	533	0.002	61	25	22	14	3
unique_2374	194	379	3194	ENSP00000358991	218	420	634	3.07e-13	206	59	124	23	6
unique_2374	194	376	3194	ENSP00000490273	240	440	533	9.25e-09	217	57	110	50	6
unique_2374	194	393	3194	ENSP00000303830	1029	1247	1383	9.95e-09	223	56	140	27	6
unique_2374	295	429	3194	ENSP00000257290	806	940	1090	7.90e-08	143	45	82	16	4
unique_2374	190	357	3194	ENSP00000442885	157	336	454	3.80e-07	194	56	98	40	5
unique_2374	190	372	3194	ENSP00000397550	209	403	488	2.05e-06	207	57	114	36	6
unique_2374	190	390	3194	ENSP00000351905	271	505	593	5.17e-06	244	60	132	52	6
unique_2374	259	372	3194	ENSP00000442656	321	444	547	0.004	132	37	69	26	4
unique_2405	1	265	478	ENSP00000303830	1021	1288	1383	1.89e-11	280	65	188	27	55
unique_2405	114	259	478	ENSP00000257290	795	942	1090	3.37e-11	152	43	99	10	31
unique_2405	53	162	478	ENSP00000358991	254	363	634	5.85e-07	118	36	66	16	23
unique_2405	82	208	478	ENSP00000490273	304	441	533	7.53e-07	146	37	82	27	27
unique_2405	82	223	478	ENSP00000397550	277	442	488	0.002	171	42	95	34	30
unique_2405	82	208	478	ENSP00000442656	318	455	547	0.005	143	35	87	21	27
unique_2405	82	208	478	ENSP00000442885	225	362	454	0.005	143	35	87	21	27
unique_2407	1	212	296	ENSP00000303830	1021	1248	1383	2.58e-11	230	55	155	20	72
unique_2407	1	209	296	ENSP00000490273	232	455	533	1.40e-10	236	68	129	39	71
unique_2407	8	197	296	ENSP00000358991	217	421	634	1.58e-10	206	53	136	17	64
unique_2407	81	202	296	ENSP00000257290	774	898	1090	2.29e-09	128	40	79	9	41
unique_2407	7	237	296	ENSP00000442885	159	411	454	1.06e-06	269	63	152	54	78
unique_2407	7	194	296	ENSP00000397550	211	414	488	3.59e-06	219	53	120	46	64
unique_2407	120	237	296	ENSP00000442656	372	504	547	4.26e-05	143	38	70	35	40
unique_2407	120	195	296	ENSP00000351905	400	484	593	2.06e-04	85	23	53	9	26
unique_2410	1	254	282	ENSP00000303830	1021	1287	1383	1.38e-17	269	59	193	17	90
unique_2410	9	195	282	ENSP00000358991	218	416	634	7.02e-14	199	52	135	12	66
unique_2410	9	197	282	ENSP00000490273	240	441	533	3.43e-11	212	51	128	33	67
unique_2410	105	255	282	ENSP00000257290	795	948	1090	2.65e-10	155	37	113	5	88
unique_2410	8	106	282	ENSP00000257290	603	708	1090	0.001	107	28	70	9	88
unique_2410	7	197	282	ENSP00000442885	159	362	454	3.73e-08	215	49	131	35	68
unique_2410	7	197	282	ENSP00000397550	211	414	488	5.58e-08	215	49	131	35	68
unique_2410	9	198	282	ENSP00000351905	275	484	593	6.46e-08	215	49	136	30	67
unique_2410	124	197	282	ENSP00000442656	372	455	547	4.42e-06	84	26	48	10	26
unique_2428	411	555	1982	ENSP00000353408	349	479	578	8.31e-04	145	36	95	14	7
unique_2440	310	473	1076	ENSP00000429969	283	435	972	1.44e-33	164	73	80	11	47
unique_2440	289	473	1076	ENSP00000429969	70	245	972	4.62e-25	191	62	108	21	47
unique_2440	756	1004	1076	ENSP00000429969	45	250	972	2.22e-23	255	85	115	55	47
unique_2440	753	1047	1076	ENSP00000429969	83	347	972	3.78e-22	325	95	140	90	47
unique_2440	778	961	1076	ENSP00000429969	297	442	972	9.03e-21	186	66	78	42	47
unique_2440	754	923	1076	ENSP00000429969	321	445	972	2.60e-16	170	52	73	45	47
unique_2440	289	392	1076	ENSP00000429969	305	445	972	2.92e-14	145	44	56	45	47
unique_2440	265	474	1076	ENSP00000429969	84	356	972	6.17e-14	285	69	129	87	47
unique_2440	754	1047	1076	ENSP00000429969	126	427	972	1.11e-13	342	84	170	88	47
unique_2440	311	482	1076	ENSP00000367064	265	435	3624	1.59e-10	184	58	101	25	41
unique_2440	841	954	1076	ENSP00000367064	175	297	3624	0.001	126	38	73	15	41
unique_2440	756	1023	1076	ENSP00000367064	170	403	3624	0.001	277	70	155	52	41
unique_2440	350	472	1076	ENSP00000367064	170	341	3624	0.002	179	49	67	63	41
unique_2440	333	391	1076	ENSP00000414996	130	185	294	2.12e-08	60	26	29	5	15
unique_2440	904	961	1076	ENSP00000414996	130	183	294	5.33e-05	58	22	32	4	15
unique_2440	374	433	1076	ENSP00000414996	130	185	294	2.48e-04	61	22	33	6	15
unique_2440	333	391	1076	ENSP00000390866	130	185	294	2.12e-08	60	26	29	5	15
unique_2440	904	961	1076	ENSP00000390866	130	183	294	5.33e-05	58	22	32	4	15
unique_2440	374	433	1076	ENSP00000390866	130	185	294	2.48e-04	61	22	33	6	15
unique_2440	333	391	1076	ENSP00000333380	130	185	294	2.12e-08	60	26	29	5	15
unique_2440	904	961	1076	ENSP00000333380	130	183	294	5.33e-05	58	22	32	4	15
unique_2440	374	433	1076	ENSP00000333380	130	185	294	2.48e-04	61	22	33	6	15
unique_2440	291	391	1076	ENSP00000318820	767	840	934	6.03e-05	106	34	35	37	13
unique_2440	389	433	1076	ENSP00000318820	794	840	934	0.009	48	20	24	4	13
unique_2440	876	907	1076	ENSP00000383276	432	465	1247	7.24e-05	34	18	14	2	3
unique_2448	138	199	267	ENSP00000261488	142	196	644	0.001	62	20	35	7	23
unique_2475	475	538	1489	ENSP00000356102	84	143	888	0.002	64	24	36	4	4
unique_2475	82	191	1489	ENSP00000358490	253	350	352	0.005	110	32	66	12	7
unique_2477	226	266	377	ENSP00000442885	40	80	454	0.009	41	13	28	0	11
unique_2477	226	266	377	ENSP00000442656	92	132	547	0.009	41	13	28	0	11
unique_2477	228	266	377	ENSP00000397550	94	132	488	0.010	39	13	26	0	10
unique_2541	1	245	1405	ENSP00000303830	1021	1282	1383	5.32e-16	269	72	166	31	17
unique_2541	1	194	1405	ENSP00000490273	232	440	533	2.05e-11	222	61	120	41	14
unique_2541	4	203	1405	ENSP00000397550	208	435	488	9.38e-11	241	63	124	54	14
unique_2541	9	197	1405	ENSP00000358991	218	420	634	1.19e-09	213	57	122	34	13
unique_2541	101	243	1405	ENSP00000257290	793	940	1090	5.74e-09	151	44	96	11	10
unique_2541	5	194	1405	ENSP00000442885	157	361	454	2.36e-08	216	56	123	37	14
unique_2541	5	194	1405	ENSP00000351905	271	482	593	5.25e-07	217	54	131	32	14
unique_2541	72	194	1405	ENSP00000442656	315	454	547	1.47e-06	143	38	82	23	9
unique_2557	191	224	817	ENSP00000411767	411	445	1065	0.002	35	16	18	1	8
unique_2557	113	143	817	ENSP00000411767	411	440	1065	0.007	31	16	14	1	8
unique_2559	54	114	4123	ENSP00000356102	579	645	888	5.42e-04	67	21	40	6	1
unique_2561	523	562	1198	ENSP00000411767	411	450	1065	0.008	40	14	26	0	3
unique_2563	1074	1147	1151	ENSP00000344998	124	205	342	0.009	85	30	41	14	6
unique_2569	301	412	544	ENSP00000354907	371	484	940	3.72e-04	116	33	77	6	21
unique_2569	301	412	544	ENSP00000434949	270	383	841	3.74e-04	116	33	77	6	21
unique_2569	301	412	544	ENSP00000433276	317	430	915	3.76e-04	116	33	77	6	21
unique_2569	301	412	544	ENSP00000436323	317	430	880	3.87e-04	116	33	77	6	21
unique_2569	301	412	544	ENSP00000434017	270	383	833	3.90e-04	116	33	77	6	21
unique_2569	301	412	544	ENSP00000436543	371	484	934	4.08e-04	116	33	77	6	21
unique_2569	301	412	544	ENSP00000433158	48	161	611	5.70e-04	116	33	77	6	21
unique_2585	977	1113	1113	ENSP00000497274	1408	1540	1546	1.33e-15	140	48	82	10	19
unique_2585	790	869	1113	ENSP00000497274	1316	1395	1546	1.92e-08	80	26	54	0	19
unique_2585	988	1093	1113	ENSP00000497274	743	849	1546	5.24e-07	110	33	70	7	19
unique_2585	999	1088	1113	ENSP00000291524	206	297	664	2.93e-08	92	33	57	2	14
unique_2585	783	843	1113	ENSP00000291524	90	153	664	1.10e-05	64	24	37	3	14
unique_2602	108	327	1497	ENSP00000257290	595	826	1090	3.51e-06	244	59	149	36	15
unique_2629	41	157	282	ENSP00000377997	62	151	800	0.002	117	35	55	27	41
unique_2629	89	138	282	ENSP00000334952	128	182	1322	0.003	56	23	26	7	18
unique_2657	370	805	1559	ENSP00000494997	44	493	600	5.52e-80	460	150	276	34	28
unique_2657	370	805	1559	ENSP00000496619	44	493	600	5.52e-80	460	150	276	34	28
unique_2657	1337	1407	1559	ENSP00000275358	1327	1390	1591	0.001	74	24	37	13	5
unique_2688	1071	1202	2662	ENSP00000360170	88	221	461	2.28e-04	134	30	102	2	5
unique_2718	213	332	1742	ENSP00000358991	237	363	634	1.43e-04	127	35	85	7	7
unique_2718	224	334	1742	ENSP00000303830	1064	1184	1383	1.69e-04	121	31	80	10	6
unique_2718	212	360	1742	ENSP00000397550	231	386	488	0.006	163	39	103	21	9
unique_2718	212	356	1742	ENSP00000442885	179	330	454	0.007	159	38	100	21	8
unique_2726	58	256	2020	ENSP00000358991	204	421	634	6.25e-28	219	77	121	21	10
unique_2726	70	335	2020	ENSP00000303830	1029	1296	1383	5.16e-17	294	77	163	54	13
unique_2726	70	252	2020	ENSP00000490273	240	440	533	4.50e-12	203	56	125	22	9
unique_2726	61	252	2020	ENSP00000397550	204	413	488	1.12e-11	214	60	128	26	10
unique_2726	61	252	2020	ENSP00000442885	152	361	454	2.02e-11	214	60	128	26	10
unique_2726	66	279	2020	ENSP00000351905	271	504	593	6.49e-09	248	63	137	48	11
unique_2726	61	252	2020	ENSP00000442656	204	454	547	1.48e-08	256	64	123	69	10
unique_2726	152	324	2020	ENSP00000257290	790	953	1090	1.93e-07	180	46	111	23	9
unique_2771	246	472	558	ENSP00000397550	206	439	488	1.28e-04	263	64	134	65	41
unique_2771	372	461	558	ENSP00000257290	796	889	1090	1.55e-04	96	27	61	8	16
unique_2771	246	460	558	ENSP00000442885	154	361	454	1.79e-04	245	60	118	67	39
unique_2771	236	460	558	ENSP00000490273	225	440	533	2.63e-04	244	61	136	47	40
unique_2771	390	460	558	ENSP00000442656	372	454	547	0.002	83	23	48	12	13
unique_2772	248	422	503	ENSP00000257290	711	904	1090	8.18e-05	205	52	112	41	35
unique_2772	335	417	503	ENSP00000397550	331	439	488	1.60e-04	112	32	48	32	17
unique_2772	335	405	503	ENSP00000442656	372	454	547	6.52e-04	86	25	43	18	14
unique_2772	335	405	503	ENSP00000442885	279	361	454	6.87e-04	86	25	43	18	14
unique_2772	295	405	503	ENSP00000490273	317	440	533	8.38e-04	128	33	74	21	22
unique_2809	83	276	323	ENSP00000257290	773	954	1090	1.78e-07	199	50	127	22	60
unique_2809	7	216	323	ENSP00000303830	1022	1241	1383	5.74e-04	233	49	148	36	65
unique_2810	863	1026	2568	ENSP00000353408	348	511	578	1.00e-06	171	49	108	14	15
unique_2810	665	972	2568	ENSP00000353408	295	573	578	1.64e-05	318	72	197	49	15
unique_2810	648	838	2568	ENSP00000353408	349	536	578	0.002	206	52	121	33	15
unique_2813	121	516	530	ENSP00000447853	59	477	488	9.42e-07	431	90	294	47	75
unique_2828	568	933	934	ENSP00000257290	631	956	1090	2.62e-21	381	102	209	70	39
unique_2828	749	928	934	ENSP00000303830	1138	1291	1383	3.20e-14	180	52	102	26	19
unique_2828	742	860	934	ENSP00000351905	367	484	593	1.81e-09	134	44	59	31	13
unique_2828	733	932	934	ENSP00000490273	317	526	533	3.62e-08	226	58	126	42	32
unique_2828	530	626	934	ENSP00000490273	233	321	533	3.17e-04	101	26	59	16	32
unique_2828	742	862	934	ENSP00000358991	310	421	634	4.74e-08	123	39	71	13	24
unique_2828	522	627	934	ENSP00000358991	201	301	634	4.99e-04	108	30	69	9	24
unique_2828	749	927	934	ENSP00000442885	254	442	454	2.42e-07	205	56	107	42	32
unique_2828	508	628	934	ENSP00000442885	137	244	454	6.08e-06	126	36	67	23	32
unique_2828	749	927	934	ENSP00000442656	347	535	547	3.96e-07	205	55	108	42	30
unique_2828	508	612	934	ENSP00000442656	189	276	547	0.008	106	30	57	19	30
unique_2828	508	654	934	ENSP00000397550	189	319	488	2.65e-05	152	42	84	26	30
unique_2828	749	878	934	ENSP00000397550	306	445	488	3.61e-05	157	43	70	44	30
unique_2848	302	411	1542	ENSP00000358991	254	364	634	5.91e-07	116	33	72	11	7
unique_2848	332	465	1542	ENSP00000490273	305	440	533	7.65e-06	152	45	73	34	9
unique_2848	364	471	1542	ENSP00000257290	800	897	1090	1.05e-04	114	34	58	22	7
unique_2848	378	458	1542	ENSP00000351905	400	482	593	1.46e-04	88	32	44	12	5
unique_2848	298	433	1542	ENSP00000442885	186	334	454	2.85e-04	156	48	81	27	9
unique_2848	298	472	1542	ENSP00000397550	238	425	488	3.70e-04	202	56	105	41	11
unique_2848	378	463	1542	ENSP00000442656	372	452	547	0.001	95	31	41	23	6
unique_2870	1466	1560	1598	ENSP00000358490	262	350	352	3.12e-07	101	33	50	18	12
unique_2870	1475	1571	1598	ENSP00000358490	250	350	352	4.27e-06	108	31	59	18	12
unique_2870	1510	1572	1598	ENSP00000358490	270	340	352	1.92e-05	74	25	35	14	12
unique_2870	1524	1580	1598	ENSP00000358490	273	340	352	2.08e-05	68	24	33	11	12
unique_2870	1535	1596	1598	ENSP00000358490	273	337	352	2.94e-05	69	24	34	11	12
unique_2870	1402	1527	1598	ENSP00000358490	234	350	352	0.002	126	31	86	9	12
unique_2876	667	1085	1230	ENSP00000449200	94	527	598	1.44e-89	450	195	208	47	34
unique_2876	667	1085	1230	ENSP00000444542	65	498	562	2.47e-89	450	195	208	47	34
unique_2889	157	507	525	ENSP00000497274	1180	1523	1546	2.93e-29	369	101	225	43	69
unique_2889	300	516	525	ENSP00000497274	657	859	1546	3.20e-19	220	64	136	20	69
unique_2889	296	500	525	ENSP00000291524	97	296	664	1.03e-08	212	56	137	19	39
unique_2898	50	117	133	ENSP00000247207	289	365	640	0.005	81	26	38	17	51
unique_2917	1223	1297	2121	ENSP00000358490	282	344	352	0.005	75	27	36	12	4
unique_2940	172	710	1145	ENSP00000356102	51	553	888	1.18e-48	543	142	357	44	47
unique_2942	160	404	975	ENSP00000291524	85	325	664	3.06e-48	252	104	130	18	42
unique_2942	763	925	975	ENSP00000291524	441	604	664	5.46e-16	164	47	116	1	42
unique_2942	150	388	975	ENSP00000497274	641	853	1546	7.53e-06	246	60	146	40	25
unique_2978	726	895	1007	ENSP00000351905	245	426	593	1.95e-04	193	44	115	34	17
unique_2978	826	938	1007	ENSP00000257290	773	888	1090	3.43e-04	118	30	81	7	11
unique_2978	751	938	1007	ENSP00000442885	161	361	454	6.19e-04	220	54	115	51	19
unique_2978	751	938	1007	ENSP00000397550	213	413	488	0.001	220	54	115	51	19
unique_2978	851	976	1007	ENSP00000303830	1139	1282	1383	0.006	153	35	82	36	13
unique_2978	744	938	1007	ENSP00000490273	233	440	533	0.010	220	54	129	37	19
unique_3048	1424	1498	2396	ENSP00000358490	269	350	352	0.009	84	24	49	11	3
unique_3051	247	518	553	ENSP00000303830	1021	1280	1383	7.06e-05	286	72	174	40	49
unique_3051	249	449	553	ENSP00000442656	205	425	547	1.29e-04	232	53	137	42	36
unique_3055	1488	1616	1753	ENSP00000392331	260	390	494	1.35e-04	131	33	96	2	7
unique_3071	21	139	191	ENSP00000005257	16	141	207	1.04e-06	126	32	87	7	62
unique_3099	2208	2314	4919	ENSP00000429969	669	776	972	4.47e-07	118	41	56	21	9
unique_3099	1580	1700	4919	ENSP00000429969	648	760	972	1.60e-05	135	40	59	36	9
unique_3099	3035	3143	4919	ENSP00000429969	673	776	972	2.83e-04	111	32	70	9	9
unique_3099	1467	1552	4919	ENSP00000429969	672	760	972	0.002	92	26	57	9	9
unique_3099	4623	4892	4919	ENSP00000353408	299	577	578	1.47e-05	297	62	190	45	5
unique_3100	793	878	993	ENSP00000257290	805	896	1090	5.97e-11	92	33	53	6	9
unique_3100	681	871	993	ENSP00000490273	232	440	533	2.76e-10	213	60	127	26	19
unique_3100	677	871	993	ENSP00000303830	1017	1229	1383	4.09e-09	215	51	142	22	20
unique_3100	689	874	993	ENSP00000358991	218	420	634	4.28e-09	205	54	130	21	19
unique_3100	688	871	993	ENSP00000442885	160	361	454	4.56e-07	206	53	127	26	19
unique_3100	688	878	993	ENSP00000397550	212	433	488	4.73e-07	226	57	130	39	19
unique_3100	756	850	993	ENSP00000442656	319	427	547	1.18e-05	110	31	63	16	10
unique_3100	769	850	993	ENSP00000351905	369	455	593	3.90e-04	98	29	42	27	8
unique_3129	64	253	566	ENSP00000351905	253	455	593	8.31e-10	210	49	134	27	34
unique_3129	51	271	566	ENSP00000442885	126	359	454	8.17e-09	251	65	139	47	39
unique_3129	51	271	566	ENSP00000397550	178	411	488	1.22e-08	251	65	139	47	39
unique_3129	71	273	566	ENSP00000490273	226	440	533	7.32e-08	228	52	138	38	36
unique_3129	76	293	566	ENSP00000303830	1020	1250	1383	4.77e-07	235	49	165	21	39
unique_3129	85	277	566	ENSP00000358991	218	421	634	2.86e-05	215	53	129	33	34
unique_3129	180	282	566	ENSP00000257290	794	898	1090	8.10e-05	108	28	72	8	37
unique_3129	76	179	566	ENSP00000257290	590	696	1090	2.22e-04	113	31	67	15	37
unique_3129	51	271	566	ENSP00000442656	178	452	547	4.86e-04	288	67	141	80	39
unique_3150	38	216	227	ENSP00000005257	16	175	207	8.63e-17	180	53	106	21	79
unique_3154	720	898	1157	ENSP00000303830	1101	1288	1383	1.59e-07	197	48	122	27	15
unique_3154	744	892	1157	ENSP00000257290	794	942	1090	1.96e-06	154	38	106	10	13
unique_3154	764	839	1157	ENSP00000351905	400	484	593	6.25e-04	88	25	48	15	7
unique_3156	124	236	782	ENSP00000257290	781	896	1090	3.13e-07	123	38	68	17	14
unique_3160	54	328	536	ENSP00000303830	1004	1288	1383	3.45e-13	298	69	193	36	51
unique_3160	71	265	536	ENSP00000490273	230	438	533	2.37e-12	224	61	119	44	36
unique_3160	81	324	536	ENSP00000351905	275	557	593	3.20e-11	293	72	162	59	46
unique_3160	181	322	536	ENSP00000257290	801	942	1090	1.15e-09	148	44	92	12	26
unique_3160	81	274	536	ENSP00000397550	213	433	488	1.59e-09	233	60	122	51	36
unique_3160	81	265	536	ENSP00000442885	161	359	454	9.11e-09	211	55	118	38	35
unique_3160	80	288	536	ENSP00000358991	217	441	634	5.27e-07	230	55	149	26	39
unique_3160	149	265	536	ENSP00000442656	320	452	547	6.12e-07	138	39	73	26	22
unique_3250	2415	2561	7564	ENSP00000353408	379	536	578	0.008	165	41	99	25	2
unique_3256	132	188	575	ENSP00000257290	795	848	1090	0.002	57	17	37	3	10
unique_3259	2633	2885	3568	ENSP00000303830	1040	1294	1383	5.46e-10	280	71	157	52	7
unique_3259	2653	2829	3568	ENSP00000358991	247	418	634	4.95e-08	188	52	109	27	5
unique_3259	2711	2893	3568	ENSP00000257290	775	965	1090	9.57e-07	203	50	121	32	5
unique_3259	2728	2824	3568	ENSP00000490273	326	436	533	2.75e-06	115	34	59	22	3
unique_3259	2730	2824	3568	ENSP00000442885	249	357	454	1.10e-05	109	33	62	14	3
unique_3259	2728	2824	3568	ENSP00000442656	340	450	547	1.11e-05	111	36	61	14	3
unique_3259	2728	2824	3568	ENSP00000397550	299	409	488	1.52e-05	111	36	61	14	3
unique_3287	1537	1728	2132	ENSP00000358991	217	421	634	2.16e-11	214	56	127	31	9
unique_3287	1525	1794	2132	ENSP00000490273	227	510	533	8.69e-09	300	78	176	46	13
unique_3287	1525	1726	2132	ENSP00000442885	148	363	454	8.46e-08	231	61	126	44	9
unique_3287	1525	1726	2132	ENSP00000397550	200	415	488	3.02e-07	232	61	125	46	9
unique_3287	1538	1722	2132	ENSP00000351905	275	480	593	3.14e-07	216	59	116	41	9
unique_3287	1635	1777	2132	ENSP00000257290	792	940	1090	2.60e-05	159	38	95	26	7
unique_3287	1537	1722	2132	ENSP00000303830	1028	1227	1383	3.30e-05	206	46	134	26	9
unique_3287	1600	1726	2132	ENSP00000442656	315	456	547	1.00e-04	150	43	76	31	6
unique_3288	40	227	339	ENSP00000429969	30	213	972	1.05e-14	195	66	111	18	67
unique_3288	24	175	339	ENSP00000429969	60	204	972	3.78e-12	161	58	78	25	67
unique_3288	74	250	339	ENSP00000429969	297	466	972	5.90e-11	180	52	115	13	67
unique_3288	26	175	339	ENSP00000429969	297	433	972	2.34e-09	155	56	76	23	67
unique_3288	5	222	339	ENSP00000367064	137	386	3624	4.07e-13	272	76	120	76	64
unique_3288	26	221	339	ENSP00000367064	280	465	3624	8.25e-12	202	68	112	22	64
unique_3288	143	174	339	ENSP00000383276	824	856	1247	0.007	33	14	18	1	9
unique_3288	143	171	339	ENSP00000383276	191	221	1247	0.008	31	14	15	2	9
unique_3289	18	131	179	ENSP00000005257	16	133	207	0.007	121	28	83	10	64
unique_3291	42	118	147	ENSP00000212355	656	728	852	0.010	78	22	50	6	52
unique_3294	155	250	806	ENSP00000257290	769	854	1090	3.12e-05	99	29	54	16	12
unique_3363	2	249	385	ENSP00000303830	1065	1287	1383	6.06e-14	253	61	157	35	64
unique_3363	99	191	385	ENSP00000257290	795	891	1090	2.08e-10	100	32	58	10	24
unique_3363	107	188	385	ENSP00000490273	340	440	533	2.85e-09	102	32	49	21	21
unique_3363	96	188	385	ENSP00000442885	250	361	454	8.61e-09	115	37	53	25	24
unique_3363	81	188	385	ENSP00000442656	327	454	547	9.31e-09	131	40	65	26	28
unique_3363	96	188	385	ENSP00000397550	302	413	488	1.40e-08	115	37	53	25	24
unique_3363	108	188	385	ENSP00000351905	382	482	593	4.93e-08	102	33	47	22	21
unique_3363	90	187	385	ENSP00000358991	309	416	634	3.15e-06	108	30	68	10	25
unique_3369	4152	4251	5298	ENSP00000429969	683	776	972	2.78e-04	101	30	63	8	7
unique_3369	1347	1441	5298	ENSP00000429969	663	759	972	0.002	100	29	63	8	7
unique_3369	2164	2257	5298	ENSP00000429969	669	760	972	0.004	98	31	57	10	7
unique_3369	1965	2045	5298	ENSP00000429969	673	759	972	0.006	87	25	56	6	7
unique_3385	362	407	2539	ENSP00000394033	148	189	427	3.81e-04	46	19	23	4	2
unique_3390	10	70	228	ENSP00000357142	127	194	377	0.001	68	25	36	7	27
unique_3402	524	709	782	ENSP00000291524	63	245	664	4.32e-12	197	63	109	25	44
unique_3402	214	372	782	ENSP00000291524	104	245	664	1.28e-04	168	44	89	35	44
unique_3402	532	737	782	ENSP00000497274	621	825	1546	1.44e-06	225	56	130	39	53
unique_3402	210	416	782	ENSP00000497274	656	828	1546	5.39e-04	210	52	118	40	53
unique_3427	157	279	1063	ENSP00000358991	309	420	634	0.009	124	33	78	13	12
unique_3431	199	346	492	ENSP00000257290	797	940	1090	4.07e-10	155	42	95	18	30
unique_3431	172	292	492	ENSP00000303830	1101	1229	1383	3.74e-09	137	37	76	24	25
unique_3431	161	298	492	ENSP00000442885	216	367	454	9.27e-08	158	43	89	26	28
unique_3431	169	298	492	ENSP00000442656	318	460	547	1.47e-07	149	41	83	25	26
unique_3431	172	298	492	ENSP00000351905	348	488	593	1.99e-07	150	42	76	32	26
unique_3431	161	298	492	ENSP00000397550	268	419	488	2.41e-07	158	43	89	26	28
unique_3431	172	316	492	ENSP00000358991	286	439	634	4.64e-07	160	45	94	21	29
unique_3431	169	288	492	ENSP00000490273	304	436	533	6.22e-07	139	39	75	25	24
unique_3432	97	266	347	ENSP00000429969	41	201	972	1.70e-13	175	56	100	19	69
unique_3432	56	230	347	ENSP00000429969	44	214	972	5.26e-13	182	55	109	18	69
unique_3432	74	243	347	ENSP00000429969	294	454	972	9.47e-11	172	51	108	13	69
unique_3432	28	179	347	ENSP00000429969	297	435	972	8.48e-09	154	48	89	17	69
unique_3432	71	221	347	ENSP00000429969	254	394	972	4.00e-06	153	49	90	14	69
unique_3432	55	222	347	ENSP00000367064	303	464	3624	1.71e-12	173	58	99	16	55
unique_3432	36	225	347	ENSP00000367064	154	345	3624	0.002	204	57	121	26	55
unique_3432	26	145	347	ENSP00000318820	754	896	934	1.16e-06	146	42	75	29	46
unique_3432	118	183	347	ENSP00000318820	756	835	934	1.14e-05	80	27	39	14	46
unique_3432	192	287	347	ENSP00000383276	441	533	1247	2.04e-05	97	29	63	5	36
unique_3432	147	176	347	ENSP00000383276	825	856	1247	0.005	32	15	15	2	36
unique_3432	128	183	347	ENSP00000414996	130	180	294	2.13e-04	56	20	31	5	16
unique_3432	128	183	347	ENSP00000390866	130	180	294	2.13e-04	56	20	31	5	16
unique_3432	128	183	347	ENSP00000333380	130	180	294	2.13e-04	56	20	31	5	16
unique_3433	84	283	400	ENSP00000442885	160	373	454	3.67e-13	226	64	124	38	50
unique_3433	69	271	400	ENSP00000397550	198	413	488	1.62e-11	227	63	129	35	51
unique_3433	82	332	400	ENSP00000490273	237	515	533	2.71e-10	289	71	170	48	63
unique_3433	84	279	400	ENSP00000351905	274	490	593	6.96e-09	225	55	133	37	49
unique_3433	82	336	400	ENSP00000303830	1026	1288	1383	7.87e-09	278	59	181	38	64
unique_3433	69	283	400	ENSP00000442656	198	466	547	1.57e-07	280	69	135	76	54
unique_3433	179	287	400	ENSP00000257290	795	906	1090	4.82e-06	116	33	72	11	27
unique_3435	1900	1992	2014	ENSP00000303830	1202	1290	1383	4.56e-07	95	32	55	8	5
unique_3437	23	234	404	ENSP00000303830	1020	1239	1383	6.40e-11	236	60	136	40	52
unique_3437	28	225	404	ENSP00000351905	271	482	593	7.79e-08	224	50	136	38	49
unique_3437	128	276	404	ENSP00000257290	790	963	1090	6.53e-07	179	44	100	35	61
unique_3437	28	126	404	ENSP00000257290	595	690	1090	1.52e-04	101	32	62	7	61
unique_3437	10	223	404	ENSP00000442885	139	359	454	3.13e-06	238	59	138	41	53
unique_3437	10	223	404	ENSP00000397550	191	411	488	3.75e-06	238	59	138	41	53
unique_3437	32	181	404	ENSP00000358991	218	362	634	3.20e-05	165	43	87	35	37
unique_3437	106	223	404	ENSP00000442656	319	452	547	2.69e-04	138	32	82	24	29
unique_3437	13	281	404	ENSP00000490273	224	514	533	0.006	316	68	176	72	67
unique_3449	150	221	3027	ENSP00000358991	268	346	634	0.001	83	30	38	15	2
unique_3458	59	128	1010	ENSP00000316029	1464	1533	2542	0.009	70	23	47	0	7
unique_3466	10	117	1367	ENSP00000218032	549	673	1042	5.17e-06	128	38	67	23	8
unique_3487	37	240	581	ENSP00000397550	197	411	488	1.28e-14	230	65	124	41	35
unique_3487	37	240	581	ENSP00000442885	145	359	454	1.52e-14	230	65	124	41	35
unique_3487	31	244	581	ENSP00000351905	252	484	593	3.51e-13	243	62	142	39	37
unique_3487	54	240	581	ENSP00000490273	238	438	533	1.35e-12	217	59	112	46	32
unique_3487	54	244	581	ENSP00000303830	1027	1231	1383	1.72e-10	208	52	136	20	33
unique_3487	37	240	581	ENSP00000442656	197	452	547	3.50e-10	271	65	124	82	35
unique_3487	39	246	581	ENSP00000358991	205	421	634	9.61e-10	231	56	138	37	36
unique_3487	148	249	581	ENSP00000257290	793	895	1090	7.76e-07	106	31	68	7	32
unique_3487	54	137	581	ENSP00000257290	597	684	1090	0.003	91	25	56	10	32
unique_3546	76	400	416	ENSP00000381237	64	354	427	3.48e-58	331	115	170	46	78
unique_3582	214	298	416	ENSP00000342535	167	258	817	8.68e-04	95	28	54	13	20
unique_3596	218	512	609	ENSP00000479496	161	443	957	7.79e-12	322	79	177	66	48
unique_3596	219	512	609	ENSP00000506143	115	391	795	1.15e-11	324	85	162	77	48
unique_3596	219	512	609	ENSP00000483552	115	391	795	1.15e-11	324	85	162	77	48
unique_3614	68	326	542	ENSP00000303830	1027	1288	1383	2.77e-08	280	66	175	39	48
unique_3623	861	1130	1241	ENSP00000479496	191	453	957	3.33e-12	304	71	158	75	22
unique_3623	835	1130	1241	ENSP00000506143	97	401	795	1.58e-09	340	78	183	79	24
unique_3623	835	1130	1241	ENSP00000483552	97	401	795	1.58e-09	340	78	183	79	24
unique_3625	72	242	571	ENSP00000447853	1	150	488	1.67e-05	172	43	106	23	30
unique_3661	99	220	493	ENSP00000490273	303	438	533	1.88e-05	137	32	89	16	25
unique_3661	134	283	493	ENSP00000257290	801	942	1090	4.64e-05	154	32	106	16	30
unique_3661	99	220	493	ENSP00000442885	224	359	454	7.44e-05	139	37	82	20	25
unique_3661	99	220	493	ENSP00000442656	317	452	547	7.78e-05	139	37	82	20	25
unique_3661	102	213	493	ENSP00000351905	347	467	593	1.02e-04	124	37	72	15	23
unique_3661	99	220	493	ENSP00000397550	276	411	488	1.07e-04	139	37	82	20	25
unique_3661	138	283	493	ENSP00000303830	1146	1282	1383	3.86e-04	151	33	99	19	30
unique_3662	369	599	1213	ENSP00000352071	169	370	1157	3.42e-15	233	69	131	33	21
unique_3662	370	594	1213	ENSP00000352071	837	1028	1157	2.48e-08	239	61	117	61	21
unique_3662	364	594	1213	ENSP00000352071	588	818	1157	5.64e-08	256	62	144	50	21
unique_3662	364	612	1213	ENSP00000352071	271	486	1157	1.80e-07	254	62	149	43	21
unique_3662	364	601	1213	ENSP00000352071	56	265	1157	2.17e-07	241	57	150	34	21
unique_3662	364	526	1213	ENSP00000352071	483	624	1157	5.93e-07	170	45	90	35	21
unique_3662	482	607	1213	ENSP00000352071	51	163	1157	9.05e-07	129	40	70	19	21
unique_3662	364	478	1213	ENSP00000352071	934	1037	1157	2.96e-06	115	36	68	11	21
unique_3662	468	594	1213	ENSP00000346990	380	492	496	1.57e-04	128	37	75	16	10
unique_3704	440	601	630	ENSP00000303830	1130	1280	1383	7.14e-05	172	41	100	31	26
unique_3704	441	540	630	ENSP00000257290	790	889	1090	2.85e-04	110	30	60	20	16
unique_3704	465	611	630	ENSP00000351905	400	563	593	2.86e-04	166	41	104	21	23
unique_3704	464	537	630	ENSP00000490273	357	438	533	3.07e-04	82	21	53	8	12
unique_3704	464	537	630	ENSP00000442656	371	452	547	5.19e-04	82	24	50	8	12
unique_3704	464	537	630	ENSP00000442885	278	359	454	5.79e-04	82	24	50	8	12
unique_3704	464	546	630	ENSP00000397550	330	433	488	7.76e-04	104	27	56	21	13
unique_3704	411	507	630	ENSP00000358991	277	391	634	0.001	117	32	63	22	15
unique_3730	13	174	211	ENSP00000005257	14	175	207	3.72e-25	165	57	102	6	77
unique_3750	202	361	456	ENSP00000005257	14	175	207	4.25e-27	162	61	99	2	35
unique_3759	367	525	540	ENSP00000500159	143	296	313	4.24e-31	159	62	92	5	29
unique_3759	367	525	540	ENSP00000499921	143	296	313	4.24e-31	159	62	92	5	29
unique_3759	367	525	540	ENSP00000499850	143	296	313	4.24e-31	159	62	92	5	29
unique_3759	367	525	540	ENSP00000500620	143	296	313	4.24e-31	159	62	92	5	29
unique_3759	367	525	540	ENSP00000350699	143	296	313	4.24e-31	159	62	92	5	29
unique_3777	97	372	603	ENSP00000303830	986	1282	1383	2.76e-11	308	77	188	43	46
unique_3777	134	325	603	ENSP00000397550	213	434	488	2.16e-07	233	63	118	52	32
unique_3777	134	315	603	ENSP00000442885	161	359	454	7.74e-07	210	58	113	39	30
unique_3777	231	370	603	ENSP00000257290	801	940	1090	2.82e-06	146	40	94	12	23
unique_3777	131	315	603	ENSP00000490273	237	438	533	4.41e-06	212	55	120	37	31
unique_3777	197	315	603	ENSP00000442656	318	452	547	1.05e-05	141	41	72	28	20
unique_3777	244	315	603	ENSP00000351905	400	480	593	1.34e-05	84	24	45	15	12
unique_3777	130	320	603	ENSP00000358991	214	420	634	2.12e-05	212	53	133	26	32
unique_3785	1949	2137	2594	ENSP00000272367	161	371	590	0.002	211	50	139	22	7
unique_3829	1040	1290	1476	ENSP00000303830	1027	1288	1383	3.04e-13	269	64	180	25	17
unique_3829	1144	1284	1476	ENSP00000257290	801	942	1090	6.64e-10	151	41	91	19	16
unique_3829	1034	1123	1476	ENSP00000257290	591	686	1090	0.007	98	27	61	10	16
unique_3829	1029	1246	1476	ENSP00000490273	227	454	533	1.64e-09	242	58	146	38	15
unique_3829	1029	1234	1476	ENSP00000397550	200	417	488	1.09e-08	230	59	135	36	14
unique_3829	1029	1340	1476	ENSP00000442885	148	445	454	2.83e-07	336	82	192	62	21
unique_3829	1042	1234	1476	ENSP00000351905	275	486	593	2.86e-06	230	56	119	55	13
unique_3829	1104	1246	1476	ENSP00000442656	316	468	547	2.56e-05	163	45	88	30	10
unique_3846	153	347	662	ENSP00000340019	47	226	574	6.44e-05	201	44	130	27	29
unique_3878	50	133	205	ENSP00000303830	1142	1231	1383	9.02e-05	91	27	56	8	41
unique_3878	62	131	205	ENSP00000442885	278	361	454	2.00e-04	84	27	43	14	34
unique_3878	62	131	205	ENSP00000442656	371	454	547	2.25e-04	84	27	43	14	34
unique_3878	62	131	205	ENSP00000397550	330	413	488	3.26e-04	84	27	43	14	34
unique_3878	62	126	205	ENSP00000490273	357	435	533	0.002	79	24	41	14	32
unique_3878	63	147	205	ENSP00000351905	400	494	593	0.004	99	28	53	18	41
unique_3878	50	133	205	ENSP00000257290	801	890	1090	0.009	91	21	62	8	41
unique_3937	197	296	1373	ENSP00000358490	240	350	352	2.86e-05	117	37	57	23	7
unique_3943	199	432	512	ENSP00000479496	201	434	957	2.16e-10	266	71	131	64	46
unique_3943	199	432	512	ENSP00000506143	149	382	795	8.82e-09	267	68	133	66	46
unique_3943	199	432	512	ENSP00000483552	149	382	795	8.82e-09	267	68	133	66	46
unique_3951	190	626	1089	ENSP00000247207	1	401	640	5.98e-33	445	117	276	52	40
unique_4004	374	533	555	ENSP00000340019	401	552	574	2.59e-06	165	47	100	18	49
unique_4004	19	132	555	ENSP00000340019	33	149	574	3.98e-05	118	31	82	5	49
unique_4007	19	563	567	ENSP00000340019	33	552	574	9.54e-11	575	136	354	85	96
unique_4070	128	678	683	ENSP00000429969	49	578	972	5.75e-12	589	145	347	97	81
unique_4084	152	319	639	ENSP00000495993	823	997	1014	8.98e-09	178	53	112	13	26
unique_4096	1163	1245	1686	ENSP00000421439	115	201	232	6.12e-04	87	24	59	4	5
unique_4096	964	1097	1686	ENSP00000360170	66	205	461	0.002	141	33	100	8	15
unique_4096	1060	1213	1686	ENSP00000360170	78	240	461	0.003	165	38	114	13	15
unique_4096	969	1220	1686	ENSP00000272367	173	400	590	0.002	260	58	162	40	15
unique_4143	66	126	193	ENSP00000351605	551	614	707	0.007	64	20	41	3	32
unique_4147	80	323	455	ENSP00000217456	112	327	417	2.03e-27	246	79	135	32	54
unique_4151	1358	1735	2268	ENSP00000498132	51	399	641	7.68e-21	393	94	240	59	17
unique_4203	72	231	296	ENSP00000286574	177	338	380	7.20e-17	163	56	103	4	79
unique_4203	46	201	296	ENSP00000286574	182	339	380	3.23e-12	159	51	104	4	79
unique_4203	165	277	296	ENSP00000286574	175	274	380	1.42e-04	114	36	63	15	79
unique_4203	156	278	296	ENSP00000286574	198	307	380	2.60e-04	128	36	69	23	79
unique_4203	61	278	296	ENSP00000275358	1346	1583	1591	4.33e-14	252	72	132	48	80
unique_4203	43	236	296	ENSP00000275358	1391	1587	1591	2.51e-11	199	63	129	7	80
unique_4203	58	276	296	ENSP00000275358	1201	1421	1591	1.73e-07	238	65	137	36	80
unique_4203	172	279	296	ENSP00000275358	1298	1392	1591	9.85e-06	110	33	60	17	80
unique_4203	50	269	296	ENSP00000439903	53	297	354	4.77e-05	278	75	112	91	77
unique_4203	81	276	296	ENSP00000439903	10	257	354	0.003	259	75	110	74	77
unique_4203	50	118	296	ENSP00000379350	568	646	799	1.77e-04	79	32	37	10	23
unique_4203	50	118	296	ENSP00000502979	568	646	820	1.81e-04	79	32	37	10	23
unique_4203	161	267	296	ENSP00000441561	370	479	635	6.15e-04	118	36	63	19	74
unique_4203	48	96	296	ENSP00000441561	424	481	635	0.002	61	22	24	15	74
unique_4203	96	214	296	ENSP00000441561	369	472	635	0.004	129	41	53	35	74
unique_4203	42	114	296	ENSP00000367064	400	480	3624	0.004	84	32	38	14	25
unique_4287	351	450	540	ENSP00000257290	790	889	1090	1.41e-04	110	31	59	20	19
unique_4287	350	447	540	ENSP00000303830	1130	1227	1383	1.49e-04	108	27	61	20	18
unique_4287	374	447	540	ENSP00000490273	357	438	533	3.18e-04	82	20	54	8	14
unique_4287	374	470	540	ENSP00000397550	330	442	488	3.20e-04	118	29	63	26	18
unique_4287	374	447	540	ENSP00000442656	371	452	547	5.92e-04	82	23	51	8	14
unique_4287	374	447	540	ENSP00000442885	278	359	454	6.28e-04	82	23	51	8	14
unique_4287	375	521	540	ENSP00000351905	400	563	593	6.43e-04	166	40	105	21	27
unique_4287	321	417	540	ENSP00000358991	277	391	634	0.001	117	33	62	22	18
unique_4296	7	171	201	ENSP00000005257	14	178	207	3.00e-36	166	66	98	2	82
unique_4326	486	541	1022	ENSP00000261892	775	849	1100	0.005	76	28	27	21	5
unique_4327	445	496	704	ENSP00000261488	144	193	644	0.005	52	20	30	2	7
unique_4330	340	400	600	ENSP00000351905	366	426	593	3.45e-04	70	22	30	18	10
unique_4358	72	120	140	ENSP00000353408	166	212	578	0.003	50	19	27	4	35
unique_4366	781	942	974	ENSP00000303830	1134	1286	1383	1.93e-05	168	40	107	21	17
unique_4373	81	138	225	ENSP00000218032	123	180	1042	0.006	61	25	30	6	26
unique_4428	600	671	706	ENSP00000257290	877	941	1090	0.002	72	18	47	7	10
unique_4428	432	678	706	ENSP00000303830	1056	1288	1383	0.008	280	65	135	80	35
unique_4437	2475	2661	3001	ENSP00000367064	270	452	3624	3.21e-10	198	59	113	26	7
unique_4437	2456	2645	3001	ENSP00000367064	118	347	3624	3.97e-09	238	63	119	56	7
unique_4437	2457	2703	3001	ENSP00000429969	35	291	972	1.00e-09	278	77	149	52	8
unique_4437	2469	2639	3001	ENSP00000429969	283	434	972	1.62e-08	177	51	95	31	8
unique_4437	2506	2550	3001	ENSP00000318820	794	839	934	2.86e-07	46	22	23	1	3
unique_4437	2602	2646	3001	ENSP00000318820	794	839	934	1.31e-04	47	22	22	3	3
unique_4437	2499	2537	3001	ENSP00000383276	183	221	1247	4.48e-04	39	16	23	0	1
unique_4437	2503	2538	3001	ENSP00000383276	430	465	1247	6.54e-04	36	16	20	0	1
unique_4468	18	554	574	ENSP00000340019	21	555	574	0.0	537	296	239	2	94
unique_4478	219	359	563	ENSP00000358991	218	362	634	1.57e-05	146	40	100	6	25
unique_4478	284	384	563	ENSP00000490273	303	411	533	4.70e-04	111	28	71	12	18
unique_4478	202	384	563	ENSP00000442885	144	332	454	6.07e-04	199	52	121	26	33
unique_4478	202	384	563	ENSP00000397550	196	384	488	7.54e-04	199	52	121	26	33
unique_4478	278	384	563	ENSP00000442656	315	425	547	0.002	115	33	70	12	19
unique_4478	215	309	563	ENSP00000257290	595	693	1090	0.008	99	28	67	4	17
unique_4514	460	635	2227	ENSP00000490273	225	413	533	1.55e-07	195	50	120	25	8
unique_4514	564	664	2227	ENSP00000257290	798	898	1090	1.35e-06	105	30	67	8	5
unique_4514	459	649	2227	ENSP00000442885	150	349	454	7.16e-06	206	53	132	21	9
unique_4514	459	648	2227	ENSP00000397550	202	400	488	1.77e-05	205	53	131	21	9
unique_4538	669	756	1264	ENSP00000358490	253	350	352	0.008	98	26	62	10	7
unique_4597	77	300	359	ENSP00000351905	244	483	593	6.11e-15	249	67	148	34	62
unique_4597	112	253	359	ENSP00000358991	218	364	634	2.42e-13	149	40	100	9	40
unique_4597	112	300	359	ENSP00000303830	1029	1230	1383	6.09e-13	209	53	129	27	53
unique_4597	107	297	359	ENSP00000442885	156	359	454	1.65e-11	211	56	128	27	53
unique_4597	107	297	359	ENSP00000397550	208	411	488	2.51e-11	211	56	128	27	53
unique_4597	208	306	359	ENSP00000257290	797	896	1090	5.74e-11	104	35	60	9	28
unique_4597	181	327	359	ENSP00000490273	307	480	533	4.33e-09	175	49	97	29	41
unique_4597	181	297	359	ENSP00000442656	321	452	547	4.16e-08	133	39	77	17	33
unique_4643	80	656	666	ENSP00000340019	13	555	574	1.89e-119	578	204	338	36	87
unique_4649	992	1222	1446	ENSP00000291524	96	257	664	4.17e-06	231	58	104	69	21
unique_4649	637	702	1446	ENSP00000291524	196	259	664	0.003	66	22	42	2	21
unique_4649	359	468	1446	ENSP00000497274	652	770	1546	0.002	125	34	70	21	21
unique_4649	994	1026	1446	ENSP00000497274	654	686	1546	0.004	33	15	18	0	21
unique_4649	1177	1341	1446	ENSP00000497274	761	944	1546	0.006	186	47	116	23	21
unique_4722	408	649	949	ENSP00000397550	163	413	488	2.33e-09	266	71	156	39	26
unique_4722	451	649	949	ENSP00000490273	227	440	533	2.66e-09	220	53	140	27	21
unique_4722	408	649	949	ENSP00000442885	111	361	454	3.72e-09	266	71	156	39	26
unique_4722	464	674	949	ENSP00000358991	218	443	634	5.50e-09	228	61	148	19	22
unique_4722	561	651	949	ENSP00000257290	798	890	1090	8.92e-08	93	29	62	2	21
unique_4722	445	549	949	ENSP00000257290	578	688	1090	0.006	119	34	63	22	21
unique_4722	527	649	949	ENSP00000442656	315	454	547	3.52e-07	141	40	82	19	13
unique_4722	434	698	949	ENSP00000303830	999	1280	1383	4.66e-07	288	65	194	29	28
unique_4722	447	649	949	ENSP00000351905	260	482	593	1.15e-06	234	55	137	42	21
unique_4734	20	71	144	ENSP00000261488	142	186	644	0.001	52	17	28	7	36
unique_4809	276	370	493	ENSP00000257290	790	885	1090	2.42e-05	99	27	65	7	19
unique_4809	201	374	493	ENSP00000490273	246	450	533	2.61e-04	207	53	119	35	35
unique_4811	205	395	511	ENSP00000303830	1029	1236	1383	9.90e-11	208	50	141	17	37
unique_4811	205	394	511	ENSP00000358991	218	421	634	1.33e-09	211	54	129	28	37
unique_4811	305	412	511	ENSP00000257290	798	912	1090	1.73e-08	118	35	70	13	40
unique_4811	197	293	511	ENSP00000257290	591	688	1090	4.29e-04	98	24	73	1	40
unique_4811	205	390	511	ENSP00000351905	275	482	593	8.85e-07	216	54	124	38	36
unique_4811	199	369	511	ENSP00000442885	155	334	454	1.15e-06	192	49	110	33	33
unique_4811	199	390	511	ENSP00000397550	207	413	488	1.42e-06	219	54	126	39	38
unique_4811	274	390	511	ENSP00000490273	304	440	533	3.96e-06	142	40	72	30	23
unique_4811	274	369	511	ENSP00000442656	318	427	547	7.82e-05	111	31	64	16	19
unique_4834	52	167	260	ENSP00000302569	45	161	248	5.06e-04	120	29	84	7	45
unique_4834	52	167	260	ENSP00000434392	45	161	193	5.57e-04	120	29	84	7	45
unique_4834	163	207	260	ENSP00000389221	87	135	248	0.006	49	14	31	4	17
unique_4866	46	140	286	ENSP00000377997	456	546	800	1.65e-04	97	28	61	8	33
unique_4879	22	185	193	ENSP00000005257	16	172	207	1.15e-09	167	41	113	13	85
unique_4954	18	190	221	ENSP00000475168	20	193	197	1.60e-60	178	87	82	9	78
unique_4960	554	653	1909	ENSP00000358991	287	389	634	4.18e-06	107	34	62	11	5
unique_4960	480	629	1909	ENSP00000303830	1048	1182	1383	4.98e-05	157	44	84	29	8
unique_4960	578	629	1909	ENSP00000257290	790	841	1090	2.45e-04	52	19	33	0	3
unique_4960	602	631	1909	ENSP00000490273	358	387	533	6.02e-04	30	16	14	0	2
unique_4960	576	631	1909	ENSP00000351905	368	429	593	0.002	62	21	35	6	3
unique_4960	602	628	1909	ENSP00000442656	372	398	547	0.005	27	14	13	0	1
unique_4960	602	628	1909	ENSP00000442885	279	305	454	0.005	27	14	13	0	1
unique_4960	599	628	1909	ENSP00000397550	328	357	488	0.006	30	14	16	0	2
unique_4974	494	649	770	ENSP00000005257	16	169	207	2.21e-24	156	55	99	2	20
unique_4990	103	148	235	ENSP00000367432	280	321	412	0.007	46	13	29	4	20
unique_4991	273	408	552	ENSP00000442656	372	533	547	4.04e-07	167	41	90	36	25
unique_4991	273	408	552	ENSP00000442885	279	440	454	4.63e-07	167	41	90	36	25
unique_4991	273	351	552	ENSP00000397550	331	414	488	6.25e-07	89	28	46	15	14
unique_4991	273	358	552	ENSP00000351905	400	490	593	4.96e-05	94	27	56	11	16
unique_4991	262	351	552	ENSP00000490273	339	441	533	5.45e-05	108	29	56	23	16
unique_5025	295	751	1029	ENSP00000494997	82	515	600	8.05e-10	468	88	335	45	44
unique_5025	295	751	1029	ENSP00000496619	82	515	600	8.05e-10	468	88	335	45	44
unique_5058	219	462	681	ENSP00000303830	1029	1287	1383	4.34e-11	265	68	170	27	36
unique_5058	312	457	681	ENSP00000257290	797	942	1090	2.37e-07	152	42	98	12	21
unique_5058	219	400	681	ENSP00000490273	240	438	533	3.43e-06	212	58	111	43	27
unique_5058	217	400	681	ENSP00000351905	273	480	593	3.89e-05	216	53	123	40	27
unique_5058	219	382	681	ENSP00000442885	161	334	454	5.09e-04	187	50	101	36	24
unique_5058	219	410	681	ENSP00000397550	213	434	488	6.95e-04	236	58	120	58	28
unique_5071	1241	1430	2120	ENSP00000353408	350	533	578	0.008	204	48	122	34	9
unique_5079	156	248	652	ENSP00000340019	47	143	574	1.99e-08	97	30	63	4	14
unique_5086	298	421	608	ENSP00000429969	63	171	972	9.20e-05	127	36	70	21	20
unique_5086	256	310	608	ENSP00000275358	1190	1245	1591	0.010	60	26	25	9	9
unique_5113	397	436	611	ENSP00000348273	176	211	305	0.007	40	19	17	4	7
unique_5125	755	964	1014	ENSP00000479496	245	452	957	7.74e-05	239	58	121	60	21
unique_5125	755	966	1014	ENSP00000506143	193	402	795	0.004	232	54	136	42	21
unique_5125	755	966	1014	ENSP00000483552	193	402	795	0.004	232	54	136	42	21
unique_5168	248	428	893	ENSP00000308321	78	228	417	3.63e-08	185	43	104	38	20
unique_5172	1264	1416	2811	ENSP00000257290	790	948	1090	1.06e-09	159	42	111	6	5
unique_5172	1172	1408	2811	ENSP00000303830	1029	1280	1383	6.03e-09	259	59	171	29	8
unique_5172	1172	1363	2811	ENSP00000358991	218	421	634	3.27e-08	208	50	138	20	7
unique_5172	1172	1359	2811	ENSP00000490273	240	440	533	1.20e-05	214	57	118	39	7
unique_5172	1171	1338	2811	ENSP00000442885	160	334	454	2.55e-05	189	51	103	35	6
unique_5172	1171	1359	2811	ENSP00000397550	212	413	488	9.45e-05	217	55	119	43	7
unique_5172	1222	1409	2811	ENSP00000351905	324	554	593	0.005	235	53	131	51	7
unique_5172	1239	1359	2811	ENSP00000442656	318	454	547	0.008	141	36	81	24	4
unique_5199	86	203	310	ENSP00000420525	689	797	802	0.002	123	33	71	19	38
unique_5210	8	297	350	ENSP00000351905	274	571	593	2.15e-11	319	86	183	50	83
unique_5210	9	296	350	ENSP00000490273	240	529	533	4.21e-11	321	83	174	64	82
unique_5210	1	149	350	ENSP00000358991	211	363	634	8.64e-11	158	46	98	14	43
unique_5210	7	196	350	ENSP00000442885	159	361	454	1.28e-08	212	55	126	31	54
unique_5210	7	196	350	ENSP00000397550	211	413	488	1.81e-08	212	55	126	31	54
unique_5210	107	205	350	ENSP00000257290	800	898	1090	6.15e-08	103	30	65	8	28
unique_5210	6	196	350	ENSP00000303830	1026	1229	1383	3.40e-06	217	56	122	39	55
unique_5210	7	196	350	ENSP00000442656	211	454	547	3.76e-04	252	56	126	70	54
unique_5227	997	1256	1364	ENSP00000479496	197	453	957	2.75e-11	280	70	167	43	19
unique_5227	982	1264	1364	ENSP00000506143	122	409	795	4.07e-10	311	78	182	51	21
unique_5227	982	1264	1364	ENSP00000483552	122	409	795	4.07e-10	311	78	182	51	21
unique_5266	1629	1684	2130	ENSP00000257290	791	848	1090	1.88e-06	58	21	35	2	3
unique_5266	1652	1710	2130	ENSP00000490273	360	422	533	2.09e-05	63	24	35	4	3
unique_5266	1634	1701	2130	ENSP00000303830	1139	1208	1383	4.32e-05	72	21	45	6	3
unique_5266	1641	1678	2130	ENSP00000358991	325	364	634	5.18e-05	40	18	20	2	2
unique_5266	1449	1714	2130	ENSP00000442656	174	440	547	1.00e-04	296	70	167	59	12
unique_5266	1651	1701	2130	ENSP00000351905	401	455	593	3.32e-04	55	24	27	4	2
unique_5266	1652	1714	2130	ENSP00000397550	333	399	488	4.85e-04	70	21	39	10	3
unique_5266	1652	1712	2130	ENSP00000442885	281	345	454	5.08e-04	68	21	37	10	3
unique_5285	53	423	811	ENSP00000291524	33	358	664	6.72e-47	372	119	206	47	77
unique_5285	498	748	811	ENSP00000291524	361	599	664	3.42e-11	258	63	169	26	77
unique_5285	156	361	811	ENSP00000497274	664	850	1546	1.07e-05	209	45	139	25	27
unique_5285	144	357	811	ENSP00000497274	1315	1519	1546	4.45e-04	221	46	152	23	27
unique_5305	113	372	547	ENSP00000303830	983	1235	1383	1.84e-10	291	74	148	69	48
unique_5305	242	369	547	ENSP00000257290	790	891	1090	2.42e-10	132	39	59	34	23
unique_5305	247	366	547	ENSP00000351905	372	482	593	3.72e-05	134	36	61	37	22
unique_5305	150	366	547	ENSP00000490273	240	440	533	1.18e-04	232	56	130	46	40
unique_5305	150	304	547	ENSP00000358991	218	374	634	0.001	161	37	114	10	28
unique_5312	8	273	289	ENSP00000484113	4	270	273	2.11e-95	268	137	128	3	92
unique_5318	142	282	332	ENSP00000357086	11	124	435	0.008	141	32	82	27	42
unique_5364	1	52	112	ENSP00000504727	26	81	449	0.005	56	15	37	4	46
unique_5364	1	52	112	ENSP00000504303	26	81	449	0.005	56	15	37	4	46
unique_5368	511	621	1634	ENSP00000441561	429	545	635	0.002	117	29	82	6	7
unique_5374	2888	2979	3396	ENSP00000351605	580	670	707	0.004	98	35	50	13	3
unique_5374	2888	2979	3396	ENSP00000429528	548	638	675	0.005	98	35	50	13	3
unique_5395	75	264	368	ENSP00000218032	530	746	1042	8.29e-13	222	67	118	37	65
unique_5395	93	249	368	ENSP00000218032	283	437	1042	2.24e-04	173	45	94	34	65
unique_5395	76	313	368	ENSP00000218032	126	430	1042	0.003	325	81	137	107	65
unique_5395	142	317	368	ENSP00000466989	60	255	629	1.62e-07	196	56	120	20	48
unique_5395	77	266	368	ENSP00000377997	313	516	800	9.42e-05	205	58	131	16	52
unique_5395	187	313	368	ENSP00000440049	93	270	421	0.003	179	42	84	53	35
unique_5401	137	245	392	ENSP00000257290	778	889	1090	1.72e-10	114	35	72	7	28
unique_5401	50	244	392	ENSP00000303830	1027	1229	1383	1.66e-07	218	59	121	38	50
unique_5401	52	248	392	ENSP00000358991	218	421	634	1.14e-05	220	54	127	39	50
unique_5401	44	244	392	ENSP00000351905	267	482	593	3.13e-04	238	56	123	59	51
unique_5401	51	244	392	ENSP00000442885	160	361	454	0.003	218	48	130	40	49
unique_5401	51	244	392	ENSP00000397550	212	413	488	0.005	218	48	130	40	49
unique_5413	480	543	639	ENSP00000442885	278	355	454	0.002	79	25	38	16	10
unique_5413	480	543	639	ENSP00000442656	371	448	547	0.002	79	25	38	16	10
unique_5413	480	543	639	ENSP00000397550	330	407	488	0.005	82	27	33	22	10
unique_5417	189	468	665	ENSP00000303830	1030	1280	1383	1.18e-07	292	67	172	53	42
unique_5417	178	471	665	ENSP00000442885	151	435	454	1.94e-05	329	75	175	79	44
unique_5417	178	412	665	ENSP00000397550	203	413	488	1.67e-04	254	60	132	62	35
unique_5450	228	389	431	ENSP00000005257	13	168	207	7.59e-27	162	61	95	6	38
unique_5460	541	778	797	ENSP00000497274	1332	1533	1546	6.61e-18	239	74	127	38	37
unique_5460	505	797	797	ENSP00000497274	634	880	1546	5.12e-15	294	72	174	48	37
unique_5460	521	767	797	ENSP00000291524	93	302	664	1.26e-06	250	61	146	43	31
unique_5482	220	707	1036	ENSP00000494997	47	479	600	8.65e-56	496	148	277	71	47
unique_5482	220	707	1036	ENSP00000496619	47	479	600	8.65e-56	496	148	277	71	47
unique_5487	314	350	1113	ENSP00000411767	403	442	1065	2.87e-04	40	19	18	3	11
unique_5487	355	441	1113	ENSP00000411767	411	492	1065	0.001	92	28	49	15	11
unique_5488	8	114	115	ENSP00000482779	11	114	116	9.40e-13	107	32	72	3	93
unique_5509	460	646	708	ENSP00000257770	317	513	575	9.90e-21	197	61	126	10	56
unique_5509	107	317	708	ENSP00000257770	28	248	575	1.51e-06	226	58	148	20	56
unique_5518	1443	1582	4500	ENSP00000303830	1093	1241	1383	3.66e-10	149	40	100	9	3
unique_5518	1444	1571	4500	ENSP00000351905	341	482	593	4.79e-09	147	44	79	24	3
unique_5518	1483	1588	4500	ENSP00000257290	798	906	1090	8.40e-09	111	31	73	7	2
unique_5518	1441	1571	4500	ENSP00000490273	301	440	533	2.63e-04	150	40	81	29	3
unique_5518	1390	1576	4500	ENSP00000358991	235	422	634	0.001	201	47	127	27	4
unique_5521	243	426	710	ENSP00000490273	238	438	533	6.93e-12	214	61	110	43	26
unique_5521	245	426	710	ENSP00000351905	275	480	593	8.78e-08	210	51	127	32	26
unique_5521	240	481	710	ENSP00000303830	1024	1280	1383	1.84e-07	264	63	172	29	34
unique_5521	240	444	710	ENSP00000397550	208	443	488	2.27e-07	252	66	123	63	29
unique_5521	240	409	710	ENSP00000442885	156	335	454	5.16e-07	196	55	99	42	24
unique_5521	236	431	710	ENSP00000358991	209	420	634	2.03e-06	216	60	132	24	28
unique_5521	307	409	710	ENSP00000442656	317	428	547	1.22e-05	122	38	55	29	15
unique_5521	342	451	710	ENSP00000257290	801	913	1090	4.76e-05	116	28	79	9	15
unique_5538	2107	2351	2461	ENSP00000358991	233	421	634	1.53e-06	252	60	122	70	10
unique_5538	2139	2215	2461	ENSP00000490273	283	370	533	6.49e-05	89	30	46	13	3
unique_5538	2139	2215	2461	ENSP00000397550	256	343	488	1.96e-04	89	31	45	13	3
unique_5538	2139	2215	2461	ENSP00000442885	204	291	454	4.47e-04	89	31	45	13	3
unique_5538	2096	2219	2461	ENSP00000351905	285	416	593	5.57e-04	139	37	80	22	5
unique_5538	2105	2218	2461	ENSP00000303830	1049	1170	1383	0.001	124	31	81	12	5
unique_5538	2156	2215	2461	ENSP00000442656	318	384	547	0.009	68	25	34	9	2
unique_5543	1307	1459	1905	ENSP00000353408	356	506	578	0.001	155	39	110	6	8
unique_5550	77	106	1105	ENSP00000411767	411	440	1065	3.32e-05	30	17	13	0	5
unique_5550	151	179	1105	ENSP00000411767	411	440	1065	0.010	30	14	15	1	5
unique_5551	1786	1844	3956	ENSP00000442885	276	340	454	3.23e-04	65	22	37	6	1
unique_5551	1790	1951	3956	ENSP00000351905	401	556	593	6.25e-04	181	49	88	44	4
unique_5551	1786	1855	3956	ENSP00000397550	328	403	488	0.001	76	23	47	6	2
unique_5551	1791	1844	3956	ENSP00000442656	374	433	547	0.001	60	21	33	6	1
unique_5551	1786	1837	3956	ENSP00000490273	355	412	533	0.002	58	21	31	6	1
unique_5551	1769	1842	3956	ENSP00000303830	1140	1212	1383	0.004	81	25	41	15	2
unique_5559	132	296	774	ENSP00000358991	218	381	634	1.29e-08	172	48	109	15	21
unique_5559	127	272	774	ENSP00000303830	1024	1182	1383	2.38e-05	163	37	105	21	19
unique_5559	122	271	774	ENSP00000442885	151	305	454	5.04e-04	161	39	105	17	19
unique_5559	122	271	774	ENSP00000397550	203	357	488	6.77e-04	161	39	105	17	19
unique_5559	199	271	774	ENSP00000442656	319	398	547	0.002	80	23	50	7	9
unique_5559	243	286	774	ENSP00000257290	812	855	1090	0.003	44	15	29	0	6
unique_5569	67	311	1598	ENSP00000358991	183	421	634	5.08e-09	265	61	158	46	15
unique_5569	81	365	1598	ENSP00000303830	1007	1288	1383	1.13e-08	309	75	183	51	18
unique_5569	94	307	1598	ENSP00000490273	233	440	533	1.13e-07	233	63	126	44	13
unique_5569	223	359	1598	ENSP00000257290	812	942	1090	1.18e-06	143	37	88	18	12
unique_5569	132	185	1598	ENSP00000257290	634	686	1090	0.002	55	21	31	3	12
unique_5569	68	307	1598	ENSP00000351905	252	482	593	1.99e-06	261	69	141	51	15
unique_5569	101	307	1598	ENSP00000442885	161	361	454	1.44e-05	225	59	124	42	13
unique_5569	101	307	1598	ENSP00000397550	213	413	488	0.001	225	59	124	42	13
unique_5584	111	153	213	ENSP00000356102	758	805	888	2.32e-04	48	18	25	5	20
unique_5675	2311	2466	2486	ENSP00000303830	1135	1292	1383	1.17e-15	165	51	98	16	6
unique_5675	2305	2467	2486	ENSP00000257290	788	953	1090	1.74e-14	166	49	114	3	7
unique_5675	2257	2411	2486	ENSP00000358991	268	425	634	1.18e-09	166	50	97	19	6
unique_5675	2319	2402	2486	ENSP00000351905	379	481	593	3.29e-07	103	37	47	19	3
unique_5675	2312	2411	2486	ENSP00000490273	331	452	533	1.08e-05	122	37	63	22	4
unique_5675	2312	2402	2486	ENSP00000442656	345	453	547	3.78e-05	110	32	58	20	4
unique_5675	2312	2402	2486	ENSP00000397550	304	412	488	8.16e-05	110	32	58	20	4
unique_5675	2312	2402	2486	ENSP00000442885	252	360	454	1.48e-04	110	32	58	20	4
unique_5682	98	178	476	ENSP00000353408	462	542	578	0.007	93	30	39	24	17
unique_5709	206	453	1162	ENSP00000291524	95	336	664	1.70e-48	250	98	142	10	41
unique_5709	929	1159	1162	ENSP00000291524	434	660	664	1.20e-16	233	61	164	8	41
unique_5709	219	421	1162	ENSP00000497274	664	850	1546	1.04e-09	214	56	120	38	18
unique_5709	208	419	1162	ENSP00000497274	1316	1521	1546	4.60e-06	227	56	135	36	18
unique_5710	102	245	332	ENSP00000257290	781	929	1090	4.56e-09	154	43	96	15	43
unique_5710	4	211	332	ENSP00000490273	229	440	533	1.19e-07	230	53	137	40	63
unique_5710	99	211	332	ENSP00000397550	287	413	488	6.93e-04	131	35	74	22	34
unique_5710	117	211	332	ENSP00000442885	253	361	454	7.14e-04	113	33	58	22	29
unique_5710	135	211	332	ENSP00000351905	400	482	593	8.03e-04	86	26	48	12	23
unique_5710	99	211	332	ENSP00000442656	328	454	547	8.52e-04	131	35	74	22	34
unique_5721	249	341	1115	ENSP00000495909	1913	2016	2329	0.003	106	29	62	15	8
unique_5726	1260	1365	1970	ENSP00000346990	306	398	496	9.68e-07	108	33	58	17	11
unique_5726	1350	1437	1970	ENSP00000346990	309	398	496	3.26e-06	90	28	60	2	11
unique_5726	1349	1446	1970	ENSP00000346990	305	389	496	8.73e-06	100	33	50	17	11
unique_5726	1331	1425	1970	ENSP00000346990	305	398	496	1.48e-05	97	30	62	5	11
unique_5726	1292	1383	1970	ENSP00000346990	311	398	496	1.55e-05	92	27	61	4	11
unique_5726	1285	1371	1970	ENSP00000346990	310	398	496	4.47e-05	89	27	60	2	11
unique_5726	1307	1407	1970	ENSP00000346990	305	398	496	2.54e-04	101	28	66	7	11
unique_5726	1399	1469	1970	ENSP00000346990	307	374	496	0.001	71	24	44	3	11
unique_5726	1304	1395	1970	ENSP00000346990	311	398	496	0.004	92	25	63	4	11
unique_5726	723	872	1970	ENSP00000353408	380	531	578	0.004	154	38	110	6	13
unique_5726	1677	1780	1970	ENSP00000353408	349	447	578	0.004	107	28	68	11	13
unique_5726	1693	1777	1970	ENSP00000353408	347	416	578	0.007	87	32	36	19	13
unique_5728	825	1182	2278	ENSP00000506143	113	444	795	1.99e-12	399	101	190	108	16
unique_5728	825	1182	2278	ENSP00000483552	113	444	795	1.99e-12	399	101	190	108	16
unique_5728	826	1170	2278	ENSP00000479496	161	488	957	1.15e-11	382	92	199	91	15
unique_5740	455	636	1304	ENSP00000358991	187	363	634	1.28e-11	192	53	114	25	14
unique_5740	471	636	1304	ENSP00000303830	1017	1182	1383	2.93e-07	177	40	115	22	20
unique_5740	1028	1116	1304	ENSP00000303830	1202	1282	1383	0.004	91	27	52	12	20
unique_5740	571	636	1304	ENSP00000257290	775	841	1090	3.10e-05	67	19	47	1	5
unique_5740	479	635	1304	ENSP00000351905	271	426	593	6.29e-04	168	38	107	23	12
unique_5740	482	635	1304	ENSP00000490273	239	384	533	0.002	169	36	95	38	12
unique_5740	478	635	1304	ENSP00000397550	208	357	488	0.002	168	38	102	28	12
unique_5740	478	635	1304	ENSP00000442885	156	305	454	0.005	168	38	102	28	12
unique_5801	6	258	294	ENSP00000303830	1026	1289	1383	2.70e-14	270	69	178	23	86
unique_5801	114	251	294	ENSP00000257290	801	942	1090	6.87e-10	142	37	101	4	47
unique_5801	6	257	294	ENSP00000490273	237	494	533	1.51e-08	280	70	160	50	86
unique_5801	9	198	294	ENSP00000358991	218	416	634	2.37e-08	208	52	129	27	65
unique_5801	8	271	294	ENSP00000351905	274	575	593	1.16e-06	313	62	191	60	90
unique_5801	8	240	294	ENSP00000442885	160	397	454	3.76e-05	264	60	147	57	79
unique_5801	127	240	294	ENSP00000442656	372	490	547	9.57e-05	129	34	70	25	39
unique_5801	8	200	294	ENSP00000397550	212	414	488	9.67e-05	220	51	125	44	66
unique_5814	64	455	704	ENSP00000393151	269	656	807	4.32e-60	400	135	245	20	56
unique_5818	1539	1726	2219	ENSP00000353408	365	555	578	0.002	198	48	133	17	8
unique_5872	506	773	915	ENSP00000351905	317	567	593	3.59e-07	296	66	157	73	29
unique_5872	549	661	915	ENSP00000303830	1124	1229	1383	3.37e-06	115	31	73	11	12
unique_5872	555	668	915	ENSP00000257290	789	896	1090	1.93e-05	117	33	72	12	12
unique_5872	570	665	915	ENSP00000358991	324	421	634	0.001	106	30	58	18	10
unique_5872	579	661	915	ENSP00000442656	371	454	547	0.004	92	27	48	17	9
unique_5872	579	661	915	ENSP00000442885	278	361	454	0.004	92	27	48	17	9
unique_5872	579	661	915	ENSP00000397550	330	413	488	0.004	92	27	48	17	9
unique_5880	165	305	321	ENSP00000367064	154	297	3624	0.002	151	42	92	17	44
unique_5880	167	308	321	ENSP00000429969	71	208	972	0.004	146	42	92	12	44
unique_5908	20	213	332	ENSP00000303830	1029	1229	1383	7.93e-13	212	56	127	29	58
unique_5908	98	276	332	ENSP00000490273	305	503	533	6.37e-11	207	58	113	36	54
unique_5908	128	262	332	ENSP00000257290	798	940	1090	5.35e-09	145	36	97	12	73
unique_5908	11	118	332	ENSP00000257290	590	690	1090	0.001	110	32	67	11	73
unique_5908	52	216	332	ENSP00000358991	237	420	634	2.17e-07	187	49	113	25	50
unique_5908	143	213	332	ENSP00000397550	330	413	488	3.98e-07	84	30	41	13	21
unique_5908	143	213	332	ENSP00000442656	371	454	547	4.68e-07	84	30	41	13	21
unique_5908	144	213	332	ENSP00000442885	279	361	454	5.10e-07	83	30	40	13	21
unique_5908	144	213	332	ENSP00000351905	400	482	593	9.41e-06	83	25	45	13	21
unique_5927	378	510	572	ENSP00000442885	245	382	454	6.03e-06	141	36	94	11	23
unique_5927	378	510	572	ENSP00000442656	338	475	547	7.34e-06	141	36	94	11	23
unique_5927	378	468	572	ENSP00000397550	297	393	488	4.34e-05	99	27	62	10	16
unique_5927	413	445	572	ENSP00000490273	357	389	533	2.14e-04	33	15	18	0	6
unique_5927	389	496	572	ENSP00000257290	789	896	1090	0.001	120	35	61	24	19
unique_5927	402	487	572	ENSP00000351905	379	480	593	0.003	103	22	63	18	15
unique_5935	196	292	703	ENSP00000377833	119	216	322	0.002	105	28	62	15	14
unique_5940	3588	3700	3827	ENSP00000353408	355	466	578	4.49e-04	114	29	82	3	6
unique_5940	418	551	3827	ENSP00000353408	347	474	578	0.002	134	35	93	6	6
unique_5995	2319	2511	4150	ENSP00000353408	355	527	578	0.008	193	43	130	20	5
unique_6015	358	395	688	ENSP00000257290	806	843	1090	5.17e-04	38	16	22	0	6
unique_6015	366	396	688	ENSP00000351905	400	430	593	0.002	31	15	16	0	5
unique_6015	275	395	688	ENSP00000303830	1053	1184	1383	0.002	132	32	89	11	18
unique_6022	262	374	479	ENSP00000257290	636	730	1090	0.005	116	32	60	24	24
unique_6047	193	306	387	ENSP00000397550	297	411	488	1.59e-05	117	32	80	5	29
unique_6047	193	325	387	ENSP00000442885	245	382	454	2.54e-05	140	37	94	9	34
unique_6047	193	325	387	ENSP00000442656	338	475	547	2.87e-05	140	37	94	9	34
unique_6047	229	260	387	ENSP00000490273	358	389	533	1.02e-04	32	15	17	0	8
unique_6047	204	311	387	ENSP00000257290	789	896	1090	0.002	110	33	73	4	28
unique_6047	172	255	387	ENSP00000358991	274	362	634	0.004	91	28	54	9	22
unique_6047	217	278	387	ENSP00000351905	379	457	593	0.007	79	19	43	17	16
unique_6056	27	172	782	ENSP00000490273	232	377	533	4.12e-07	158	46	88	24	19
unique_6056	27	170	782	ENSP00000442885	153	290	454	1.03e-06	152	47	83	22	18
unique_6056	27	170	782	ENSP00000397550	205	342	488	1.94e-06	152	47	83	22	18
unique_6056	105	170	782	ENSP00000442656	314	383	547	2.26e-04	72	25	39	8	8
unique_6056	84	172	782	ENSP00000351905	326	419	593	0.001	102	30	51	21	11
unique_6056	25	174	782	ENSP00000358991	208	351	634	0.002	157	44	93	20	19
unique_6109	588	648	774	ENSP00000442656	356	414	547	2.86e-04	61	20	39	2	8
unique_6109	588	648	774	ENSP00000442885	263	321	454	3.14e-04	61	20	39	2	8
unique_6109	580	648	774	ENSP00000397550	307	373	488	4.18e-04	69	22	45	2	9
unique_6117	355	467	530	ENSP00000257290	796	909	1090	0.009	123	35	69	19	21
unique_6148	764	1403	1882	ENSP00000497274	724	1275	1546	1.47e-27	653	146	393	114	71
unique_6148	597	748	1882	ENSP00000497274	653	779	1546	8.08e-21	152	56	71	25	71
unique_6148	1557	1664	1882	ENSP00000497274	1320	1426	1546	3.00e-15	108	35	72	1	71
unique_6148	91	487	1882	ENSP00000497274	307	652	1546	2.39e-07	406	87	250	69	71
unique_6148	1812	1858	1882	ENSP00000497274	1475	1521	1546	0.001	48	21	25	2	71
unique_6148	613	744	1882	ENSP00000497274	1332	1451	1546	0.004	138	40	74	24	71
unique_6148	1533	1633	1882	ENSP00000291524	89	175	664	0.006	104	27	57	20	5
unique_6151	281	519	708	ENSP00000303830	1029	1282	1383	2.56e-13	260	70	163	27	34
unique_6151	258	462	708	ENSP00000351905	251	480	593	2.05e-07	235	55	145	35	29
unique_6151	281	471	708	ENSP00000397550	213	433	488	9.99e-07	230	58	124	48	27
unique_6151	281	462	708	ENSP00000490273	240	438	533	2.88e-06	209	52	120	37	26
unique_6151	281	462	708	ENSP00000442885	161	359	454	5.18e-06	209	54	118	37	26
unique_6151	345	462	708	ENSP00000442656	319	452	547	0.003	138	36	78	24	17
unique_6151	280	361	708	ENSP00000257290	598	686	1090	0.009	89	21	61	7	12
unique_6152	529	590	665	ENSP00000261488	142	196	644	0.002	62	19	36	7	9
unique_6164	111	402	715	ENSP00000447853	72	384	488	3.62e-16	313	73	219	21	41
unique_6189	286	419	795	ENSP00000504727	182	302	449	3.72e-07	134	33	88	13	26
unique_6189	711	780	795	ENSP00000504727	362	428	449	0.004	76	30	31	15	26
unique_6189	286	419	795	ENSP00000504303	182	302	449	3.72e-07	134	33	88	13	26
unique_6189	711	780	795	ENSP00000504303	362	428	449	0.004	76	30	31	15	26
unique_6237	30	213	240	ENSP00000005257	2	182	207	7.53e-29	184	62	119	3	77
unique_6246	157	331	382	ENSP00000367064	319	488	3624	1.40e-06	182	49	114	19	46
unique_6301	286	354	489	ENSP00000358991	296	362	634	3.09e-07	71	28	37	6	14
unique_6301	286	367	489	ENSP00000490273	317	397	533	0.002	82	24	57	1	17
unique_6301	307	408	489	ENSP00000303830	1134	1229	1383	0.004	103	21	74	8	21
unique_6312	1593	1769	2885	ENSP00000303830	1134	1306	1383	0.005	185	43	122	20	6
unique_6327	23	98	240	ENSP00000334952	62	141	1322	0.001	80	28	48	4	32
unique_6369	352	460	551	ENSP00000442656	335	454	547	4.50e-07	122	32	75	15	20
unique_6369	352	460	551	ENSP00000397550	294	413	488	4.77e-07	122	32	75	15	20
unique_6369	352	460	551	ENSP00000442885	242	361	454	5.21e-07	122	32	75	15	20
unique_6369	366	490	551	ENSP00000303830	1132	1253	1383	4.21e-05	137	34	76	27	23
unique_6369	376	460	551	ENSP00000490273	349	440	533	5.48e-04	94	26	57	11	15
unique_6369	382	460	551	ENSP00000351905	400	482	593	0.008	85	22	55	8	14
unique_6373	34	127	348	ENSP00000367064	394	462	3624	0.002	94	26	43	25	27
unique_6373	36	139	348	ENSP00000429969	404	492	972	0.007	106	31	56	19	30
unique_6403	66	190	768	ENSP00000403392	155	274	1190	8.12e-07	127	38	80	9	16
unique_6403	445	527	768	ENSP00000486734	350	438	1372	4.30e-05	93	33	46	14	20
unique_6403	403	554	768	ENSP00000486734	950	1096	1372	5.55e-05	167	48	84	35	20
unique_6403	481	553	768	ENSP00000486734	695	765	1372	8.93e-05	83	31	30	22	20
unique_6403	408	528	768	ENSP00000486734	688	805	1372	0.002	138	45	56	37	20
unique_6413	725	989	1004	ENSP00000497274	1300	1525	1546	6.02e-21	266	72	153	41	27
unique_6413	717	987	1004	ENSP00000497274	631	850	1546	3.55e-15	281	68	142	71	27
unique_6413	719	1003	1004	ENSP00000291524	68	312	664	1.37e-10	296	69	165	62	28
unique_6416	49	121	253	ENSP00000334952	90	163	1322	2.75e-05	76	31	40	5	29
unique_6426	433	547	2150	ENSP00000353408	349	453	578	0.003	116	29	75	12	5
unique_6448	108	142	146	ENSP00000442656	372	406	547	0.007	35	13	22	0	24
unique_6448	108	142	146	ENSP00000397550	331	365	488	0.008	35	13	22	0	24
unique_6449	243	348	429	ENSP00000257290	796	904	1090	4.83e-04	115	34	66	15	25
unique_6449	223	331	429	ENSP00000490273	319	440	533	0.001	126	33	72	21	25
unique_6449	261	343	429	ENSP00000397550	331	439	488	0.001	112	31	49	32	19
unique_6449	261	331	429	ENSP00000442656	372	454	547	0.005	86	24	44	18	17
unique_6449	261	331	429	ENSP00000442885	279	361	454	0.005	86	24	44	18	17
unique_6471	477	655	1208	ENSP00000495993	814	996	1014	6.73e-08	191	59	112	20	29
unique_6471	162	330	1208	ENSP00000495993	800	981	1014	0.004	188	47	116	25	29
unique_6548	242	467	567	ENSP00000303830	1029	1229	1383	4.81e-05	235	56	136	43	40
unique_6548	368	487	567	ENSP00000397550	309	443	488	4.94e-04	139	37	79	23	21
unique_6548	391	446	567	ENSP00000490273	357	420	533	5.69e-04	64	16	40	8	10
unique_6548	391	467	567	ENSP00000442656	371	454	547	0.001	85	22	54	9	14
unique_6548	391	467	567	ENSP00000442885	278	361	454	0.001	85	22	54	9	14
unique_6548	368	470	567	ENSP00000358991	310	420	634	0.008	118	30	66	22	18
unique_6549	391	445	567	ENSP00000490273	357	419	533	2.00e-04	63	17	38	8	10
unique_6549	367	474	567	ENSP00000257290	789	896	1090	3.38e-04	111	31	74	6	19
unique_6549	363	488	567	ENSP00000397550	304	444	488	5.11e-04	148	38	81	29	22
unique_6549	374	467	567	ENSP00000303830	1137	1229	1383	5.51e-04	96	23	68	5	17
unique_6549	363	467	567	ENSP00000442656	345	454	547	6.64e-04	115	29	71	15	19
unique_6549	363	446	567	ENSP00000442885	252	341	454	8.15e-04	94	24	56	14	15
unique_6564	1701	1857	2431	ENSP00000398879	278	436	715	0.002	159	38	119	2	6
unique_6586	150	202	745	ENSP00000356102	629	687	888	0.006	59	20	33	6	7
unique_6623	347	434	948	ENSP00000411767	965	1051	1065	0.006	97	33	45	19	9
unique_6664	383	473	570	ENSP00000257290	795	889	1090	2.70e-04	97	28	61	8	16
unique_6664	402	484	570	ENSP00000397550	331	439	488	2.96e-04	112	32	48	32	15
unique_6664	371	472	570	ENSP00000490273	323	440	533	4.46e-04	119	32	69	18	18
unique_6664	402	472	570	ENSP00000442656	372	454	547	0.001	86	25	43	18	12
unique_6664	402	472	570	ENSP00000442885	279	361	454	0.001	86	25	43	18	12
unique_6665	402	484	570	ENSP00000397550	331	439	488	1.35e-04	112	32	48	32	15
unique_6665	384	473	570	ENSP00000257290	796	889	1090	1.63e-04	96	28	60	8	16
unique_6665	402	472	570	ENSP00000442656	372	454	547	5.25e-04	86	25	43	18	12
unique_6665	402	472	570	ENSP00000442885	279	361	454	6.17e-04	86	25	43	18	12
unique_6665	362	472	570	ENSP00000490273	317	440	533	0.001	128	33	74	21	19
unique_6666	324	413	463	ENSP00000257290	796	889	1090	5.43e-05	96	27	61	8	19
unique_6666	342	424	463	ENSP00000397550	331	439	488	4.46e-04	112	31	49	32	18
unique_6666	302	412	463	ENSP00000490273	317	440	533	6.71e-04	128	33	74	21	24
unique_6666	342	412	463	ENSP00000442885	279	361	454	0.001	86	24	44	18	15
unique_6666	342	412	463	ENSP00000442656	372	454	547	0.001	86	24	44	18	15
unique_6670	393	482	579	ENSP00000257290	796	889	1090	1.14e-04	96	28	60	8	16
unique_6670	411	493	579	ENSP00000397550	331	439	488	1.54e-04	112	32	48	32	14
unique_6670	267	481	579	ENSP00000442885	154	361	454	3.78e-04	248	61	114	73	37
unique_6670	411	481	579	ENSP00000442656	372	454	547	5.00e-04	86	25	43	18	12
unique_6670	371	481	579	ENSP00000490273	317	440	533	0.001	128	33	74	21	19
unique_6672	324	482	579	ENSP00000257290	711	889	1090	9.49e-05	186	45	107	34	27
unique_6672	411	493	579	ENSP00000397550	331	439	488	1.64e-04	112	32	48	32	14
unique_6672	267	481	579	ENSP00000442885	154	361	454	5.07e-04	248	61	114	73	37
unique_6672	411	481	579	ENSP00000442656	372	454	547	5.36e-04	86	25	43	18	12
unique_6672	371	481	579	ENSP00000490273	317	440	533	0.001	128	33	74	21	19
unique_6681	1264	1533	1544	ENSP00000497274	1298	1529	1546	4.31e-32	271	84	147	40	67
unique_6681	301	822	1544	ENSP00000497274	1045	1530	1546	3.06e-25	536	126	346	64	67
unique_6681	1029	1527	1544	ENSP00000497274	412	850	1546	1.63e-17	518	117	303	98	67
unique_6681	573	817	1544	ENSP00000497274	628	852	1546	2.50e-13	248	64	158	26	67
unique_6681	581	756	1544	ENSP00000291524	73	248	664	2.03e-11	189	53	110	26	26
unique_6681	1250	1468	1544	ENSP00000291524	51	248	664	2.38e-07	232	57	128	47	26
unique_6696	1399	1782	2156	ENSP00000429969	63	451	972	4.82e-05	433	119	221	93	18
unique_6696	1337	1513	2156	ENSP00000367064	126	304	3624	6.60e-04	189	57	110	22	8
unique_6795	653	718	773	ENSP00000261892	776	849	1100	7.25e-04	75	26	39	10	9
unique_6798	2102	2195	2593	ENSP00000303830	1190	1286	1383	0.006	97	21	73	3	4
unique_6798	1367	1399	2593	ENSP00000442656	371	402	547	0.009	33	16	16	1	1
unique_6798	1367	1399	2593	ENSP00000442885	278	309	454	0.010	33	16	16	1	1
unique_6843	117	222	691	ENSP00000257290	800	898	1090	1.51e-12	108	40	57	11	15
unique_6843	4	247	691	ENSP00000490273	226	473	533	1.56e-11	264	72	156	36	35
unique_6843	11	314	691	ENSP00000303830	1022	1310	1383	3.41e-11	335	80	178	77	44
unique_6843	17	217	691	ENSP00000358991	217	421	634	1.23e-10	221	63	122	36	29
unique_6843	18	215	691	ENSP00000351905	275	484	593	2.56e-07	227	56	125	46	29
unique_6843	4	213	691	ENSP00000397550	199	413	488	3.55e-07	239	61	125	53	30
unique_6843	4	213	691	ENSP00000442885	147	361	454	1.24e-06	239	61	125	53	30
unique_6843	133	213	691	ENSP00000442656	374	454	547	0.003	87	26	49	12	12
unique_6859	936	1043	1212	ENSP00000429969	56	157	972	4.82e-15	112	47	51	14	11
unique_6859	941	1073	1212	ENSP00000429969	296	414	972	1.28e-11	137	50	65	22	11
unique_6859	967	1073	1212	ENSP00000429969	45	139	972	1.02e-08	109	37	56	16	11
unique_6859	952	1043	1212	ENSP00000429969	111	203	972	2.58e-06	95	33	57	5	11
unique_6859	968	1072	1212	ENSP00000429969	283	383	972	3.45e-05	109	33	64	12	11
unique_6859	936	1069	1212	ENSP00000367064	274	406	3624	3.97e-12	142	52	73	17	13
unique_6859	949	1098	1212	ENSP00000367064	242	382	3624	1.51e-08	159	58	74	27	13
unique_6859	967	1042	1212	ENSP00000367064	132	203	3624	1.31e-04	76	29	43	4	13
unique_6859	615	882	1212	ENSP00000479496	190	454	957	9.04e-10	285	70	178	37	22
unique_6859	578	882	1212	ENSP00000506143	106	402	795	8.20e-09	335	80	187	68	25
unique_6859	578	882	1212	ENSP00000483552	106	402	795	8.20e-09	335	80	187	68	25
unique_6859	965	1006	1212	ENSP00000318820	794	840	934	9.22e-05	47	18	24	5	3
unique_6859	961	994	1212	ENSP00000383276	429	465	1247	0.003	37	17	17	3	3
unique_6873	19	179	2879	ENSP00000303830	1066	1233	1383	2.02e-15	171	53	105	13	6
unique_6873	25	177	2879	ENSP00000358991	257	419	634	4.11e-14	164	46	106	12	5
unique_6873	90	227	2879	ENSP00000257290	801	942	1090	1.23e-12	142	44	94	4	5
unique_6873	91	175	2879	ENSP00000351905	379	482	593	6.74e-09	104	36	49	19	3
unique_6873	6	175	2879	ENSP00000397550	226	413	488	4.17e-07	197	53	108	36	6
unique_6873	53	175	2879	ENSP00000442656	319	454	547	1.17e-06	141	44	74	23	4
unique_6873	6	175	2879	ENSP00000442885	174	361	454	1.64e-06	197	53	108	36	6
unique_6873	53	175	2879	ENSP00000490273	305	440	533	2.19e-05	142	35	82	25	4
unique_6881	25	181	228	ENSP00000005257	16	175	207	5.07e-24	161	53	103	5	69
unique_6882	117	218	448	ENSP00000411767	395	493	1065	4.09e-05	104	30	67	7	31
unique_6882	42	77	448	ENSP00000411767	408	444	1065	0.007	37	15	21	1	31
unique_6922	2552	2729	3821	ENSP00000353408	366	538	578	0.002	185	44	122	19	5
unique_6953	40	199	242	ENSP00000005257	15	175	207	2.98e-22	162	51	108	3	66
unique_6994	233	309	399	ENSP00000337146	129	195	611	2.05e-04	77	25	42	10	19
unique_6994	233	309	399	ENSP00000261488	143	209	644	0.001	77	22	45	10	19
unique_7027	227	337	469	ENSP00000367064	360	460	3624	0.001	116	33	63	20	24
unique_7027	286	359	469	ENSP00000429969	68	135	972	0.010	78	26	38	14	16
unique_7032	28	533	545	ENSP00000340019	41	554	574	2.27e-08	555	120	345	90	93
unique_7050	3	141	203	ENSP00000442656	335	475	547	1.05e-06	147	38	95	14	68
unique_7050	3	141	203	ENSP00000442885	242	382	454	1.10e-06	147	38	95	14	68
unique_7050	3	99	203	ENSP00000397550	294	393	488	4.06e-06	105	29	63	13	48
unique_7050	45	76	203	ENSP00000490273	358	389	533	4.43e-05	32	15	17	0	16
unique_7050	20	127	203	ENSP00000257290	789	896	1090	0.001	120	35	61	24	53
unique_7050	33	118	203	ENSP00000351905	379	480	593	0.001	103	22	63	18	42
unique_7062	2756	2932	2981	ENSP00000353408	348	550	578	5.20e-04	205	51	124	30	6
unique_7073	14	253	2095	ENSP00000303830	1029	1280	1383	3.33e-14	261	66	165	30	11
unique_7073	10	257	2095	ENSP00000351905	271	524	593	1.20e-12	276	73	153	50	12
unique_7073	13	203	2095	ENSP00000358991	217	421	634	9.47e-12	210	61	125	24	9
unique_7073	9	199	2095	ENSP00000397550	208	413	488	1.14e-10	218	65	114	39	9
unique_7073	13	199	2095	ENSP00000490273	239	440	533	5.31e-10	217	65	107	45	9
unique_7073	112	334	2095	ENSP00000257290	801	1012	1090	7.78e-10	232	61	142	29	11
unique_7073	9	199	2095	ENSP00000442885	156	361	454	1.11e-09	218	64	115	39	9
unique_7097	193	352	1258	ENSP00000303830	1100	1229	1383	1.21e-06	160	44	86	30	13
unique_7097	231	357	1258	ENSP00000257290	789	895	1090	5.03e-06	131	33	70	28	10
unique_7144	27	66	348	ENSP00000411767	412	450	1065	0.001	40	15	24	1	11
unique_7182	1066	1156	4761	ENSP00000486734	344	434	1372	1.21e-04	101	40	41	20	5
unique_7182	583	637	4761	ENSP00000486734	380	439	1372	0.001	60	25	30	5	5
unique_7182	978	1128	4761	ENSP00000486734	942	1096	1372	0.004	168	53	85	30	5
unique_7192	31	375	378	ENSP00000451126	51	367	407	2.91e-21	358	93	211	54	91
unique_7192	31	375	378	ENSP00000450837	51	367	407	2.91e-21	358	93	211	54	91
unique_7192	31	375	378	ENSP00000333203	51	367	407	2.91e-21	358	93	211	54	91
unique_7239	565	801	881	ENSP00000257770	307	516	575	4.88e-16	248	72	127	49	39
unique_7239	94	198	881	ENSP00000257770	29	147	575	1.31e-09	121	39	64	18	39
unique_7248	149	201	462	ENSP00000497274	651	703	1546	0.002	53	20	33	0	11
unique_7248	155	248	462	ENSP00000291524	101	192	664	0.004	97	33	56	8	20
unique_7264	6	166	213	ENSP00000005257	14	175	207	6.97e-31	163	62	98	3	76
unique_7275	1573	1957	2161	ENSP00000257290	576	890	1090	1.42e-13	404	104	192	108	18
unique_7275	1810	1957	2161	ENSP00000358991	310	419	634	1.67e-10	149	45	64	40	11
unique_7275	1594	1680	2161	ENSP00000358991	215	301	634	1.37e-05	89	31	54	4	11
unique_7275	1802	1957	2161	ENSP00000351905	359	484	593	9.92e-08	169	49	64	56	7
unique_7275	1589	1693	2161	ENSP00000397550	205	308	488	1.31e-06	109	35	65	9	12
unique_7275	1803	1955	2161	ENSP00000397550	292	413	488	3.85e-04	165	44	66	55	12
unique_7275	1811	1957	2161	ENSP00000303830	1132	1231	1383	1.51e-06	147	37	63	47	10
unique_7275	2094	2152	2161	ENSP00000303830	1240	1295	1383	9.61e-05	59	20	36	3	10
unique_7275	1589	1688	2161	ENSP00000490273	232	330	533	3.75e-06	104	28	67	9	5
unique_7275	1589	1693	2161	ENSP00000442885	153	256	454	4.92e-06	109	35	65	9	8
unique_7275	1803	1869	2161	ENSP00000442885	240	305	454	0.003	73	26	34	13	8
unique_7275	1589	1706	2161	ENSP00000442656	205	318	547	6.11e-05	123	36	73	14	13
unique_7275	1803	1955	2161	ENSP00000442656	333	454	547	5.10e-04	165	44	66	55	13
unique_7276	5	175	241	ENSP00000442885	176	361	454	2.31e-12	195	56	106	33	71
unique_7276	5	175	241	ENSP00000397550	228	413	488	2.88e-12	195	56	106	33	71
unique_7276	24	191	241	ENSP00000358991	253	433	634	3.17e-11	183	51	115	17	70
unique_7276	5	175	241	ENSP00000490273	255	440	533	1.28e-10	196	54	107	35	71
unique_7276	90	197	241	ENSP00000257290	801	912	1090	1.61e-10	113	34	73	6	45
unique_7276	5	175	241	ENSP00000442656	228	454	547	7.79e-10	233	60	105	68	71
unique_7276	8	199	241	ENSP00000303830	1054	1254	1383	1.17e-09	204	47	142	15	80
unique_7276	8	175	241	ENSP00000351905	299	482	593	1.22e-09	193	52	107	34	70
unique_7278	1044	1108	2419	ENSP00000504727	2	68	449	3.61e-04	71	24	37	10	3
unique_7278	1044	1108	2419	ENSP00000504303	2	68	449	3.61e-04	71	24	37	10	3
unique_7280	319	621	968	ENSP00000506143	108	406	795	3.57e-11	329	84	189	56	31
unique_7280	319	621	968	ENSP00000483552	108	406	795	3.57e-11	329	84	189	56	31
unique_7280	325	621	968	ENSP00000479496	161	458	957	1.89e-08	326	81	188	57	31
unique_7290	215	260	1297	ENSP00000257290	798	843	1090	2.98e-07	46	21	25	0	4
unique_7290	133	258	1297	ENSP00000358991	233	363	634	2.13e-05	134	36	87	11	10
unique_7290	152	261	1297	ENSP00000351905	316	430	593	4.97e-05	119	34	72	13	8
unique_7290	150	257	1297	ENSP00000397550	240	357	488	6.43e-05	118	35	73	10	8
unique_7290	155	257	1297	ENSP00000442885	193	305	454	3.07e-04	113	35	68	10	8
unique_7290	155	261	1297	ENSP00000490273	272	388	533	0.001	117	33	74	10	8
unique_7290	222	260	1297	ENSP00000303830	1146	1184	1383	0.003	39	14	25	0	3
unique_7353	228	625	664	ENSP00000447853	25	448	488	9.05e-08	433	88	301	44	60
unique_7358	1887	1982	2937	ENSP00000351605	590	685	707	0.005	97	26	69	2	3
unique_7358	1887	1982	2937	ENSP00000429528	558	653	675	0.007	97	26	69	2	3
unique_7370	293	507	795	ENSP00000358991	209	439	634	4.34e-11	236	61	149	26	27
unique_7370	302	539	795	ENSP00000303830	1029	1280	1383	2.20e-08	260	67	163	30	30
unique_7370	299	488	795	ENSP00000351905	272	482	593	3.61e-08	216	56	129	31	24
unique_7370	366	529	795	ENSP00000490273	301	472	533	4.51e-07	183	45	108	30	21
unique_7370	301	488	795	ENSP00000442885	160	361	454	5.02e-07	214	56	120	38	24
unique_7370	368	488	795	ENSP00000442656	317	454	547	1.29e-06	143	41	75	27	15
unique_7370	301	488	795	ENSP00000397550	212	413	488	2.39e-06	214	56	120	38	24
unique_7370	395	510	795	ENSP00000257290	794	912	1090	3.80e-06	122	33	80	9	15
unique_7374	249	329	570	ENSP00000272367	179	253	590	0.003	81	27	48	6	14
unique_7382	554	624	4579	ENSP00000218032	687	759	1042	7.18e-07	73	30	41	2	2
unique_7382	556	624	4579	ENSP00000466989	157	227	629	1.64e-04	71	28	41	2	2
unique_7408	273	337	1166	ENSP00000495909	202	266	2329	0.002	65	21	44	0	6
unique_7483	780	872	975	ENSP00000500159	150	232	313	0.002	94	28	54	12	10
unique_7483	780	872	975	ENSP00000499921	150	232	313	0.002	94	28	54	12	10
unique_7483	780	872	975	ENSP00000499850	150	232	313	0.002	94	28	54	12	10
unique_7483	780	872	975	ENSP00000500620	150	232	313	0.002	94	28	54	12	10
unique_7483	780	872	975	ENSP00000350699	150	232	313	0.002	94	28	54	12	10
unique_7513	482	848	880	ENSP00000494997	82	419	600	0.001	377	75	253	49	42
unique_7513	482	848	880	ENSP00000496619	82	419	600	0.001	377	75	253	49	42
unique_7551	1403	1550	1567	ENSP00000257290	768	890	1090	1.00e-05	155	42	74	39	9
unique_7551	1433	1548	1567	ENSP00000303830	1133	1229	1383	0.003	122	31	60	31	7
unique_7572	149	246	814	ENSP00000352071	220	308	1157	1.26e-06	99	31	57	11	25
unique_7572	199	246	814	ENSP00000352071	717	761	1157	0.002	49	18	26	5	25
unique_7572	216	335	814	ENSP00000352071	940	1028	1157	0.008	122	32	55	35	25
unique_7572	144	345	814	ENSP00000352071	321	482	1157	0.010	203	42	119	42	25
unique_7572	192	335	814	ENSP00000346990	385	492	496	0.001	145	40	67	38	18
unique_7573	41	641	667	ENSP00000247207	8	614	640	0.0	608	395	205	8	90
unique_7574	990	1171	2642	ENSP00000353408	307	483	578	6.94e-04	182	41	136	5	7
unique_7576	82	372	450	ENSP00000490273	240	514	533	5.58e-09	325	83	158	84	65
unique_7576	71	243	450	ENSP00000358991	207	363	634	9.06e-09	185	54	91	40	38
unique_7576	82	322	450	ENSP00000303830	1029	1263	1383	7.80e-08	266	55	155	56	54
unique_7576	183	290	450	ENSP00000257290	781	889	1090	3.86e-07	110	26	81	3	24
unique_7576	78	289	450	ENSP00000397550	209	413	488	1.33e-06	239	65	113	61	47
unique_7576	78	289	450	ENSP00000442885	157	361	454	1.38e-06	239	65	113	61	47
unique_7576	78	289	450	ENSP00000442656	209	454	547	2.37e-05	265	69	124	72	47
unique_7576	192	267	450	ENSP00000351905	367	455	593	3.82e-05	89	28	48	13	17
unique_7617	31	396	438	ENSP00000451126	67	399	407	1.53e-18	379	97	223	59	84
unique_7617	31	396	438	ENSP00000450837	67	399	407	1.53e-18	379	97	223	59	84
unique_7617	31	396	438	ENSP00000333203	67	399	407	1.53e-18	379	97	223	59	84
unique_7685	824	913	989	ENSP00000247207	512	603	640	0.003	92	27	63	2	9
unique_7722	874	1116	1162	ENSP00000497274	1285	1526	1546	3.37e-33	252	84	149	19	24
unique_7722	883	1150	1162	ENSP00000497274	633	883	1546	1.04e-23	273	76	170	27	24
unique_7722	806	1084	1162	ENSP00000291524	11	272	664	2.89e-12	289	69	183	37	24
unique_7723	151	252	369	ENSP00000218032	690	776	1042	3.23e-05	105	35	49	21	28
unique_7723	172	253	369	ENSP00000334952	82	168	1322	0.009	89	30	50	9	22
unique_7759	387	744	774	ENSP00000497274	1176	1523	1546	8.78e-38	371	107	228	36	50
unique_7759	539	770	774	ENSP00000497274	656	876	1546	4.69e-25	235	69	149	17	50
unique_7759	501	749	774	ENSP00000291524	74	308	664	1.76e-15	262	72	150	40	32
unique_7760	3523	3621	5664	ENSP00000429969	683	776	972	9.55e-05	99	28	66	5	9
unique_7760	2471	2553	5664	ENSP00000429969	668	759	972	5.33e-04	92	28	55	9	9
unique_7760	2928	3008	5664	ENSP00000429969	663	747	972	0.001	85	29	52	4	9
unique_7760	2224	2337	5664	ENSP00000429969	669	783	972	0.002	122	36	71	15	9
unique_7760	1943	2065	5664	ENSP00000429969	670	776	972	0.004	123	31	76	16	9
unique_7760	5361	5543	5664	ENSP00000353408	349	528	578	0.002	188	41	134	13	13
unique_7760	5121	5326	5664	ENSP00000353408	350	550	578	0.002	221	56	130	35	13
unique_7760	5395	5580	5664	ENSP00000353408	303	485	578	0.005	198	49	122	27	13
unique_7760	4483	4773	5664	ENSP00000353408	293	538	578	0.005	294	61	182	51	13
unique_7760	3280	3389	5664	ENSP00000479496	660	776	957	0.005	120	33	74	13	2
unique_7792	475	574	2672	ENSP00000429969	670	772	972	0.003	105	33	65	7	4
unique_7795	82	198	288	ENSP00000367064	143	251	3624	1.18e-04	119	35	72	12	41
unique_7797	476	561	569	ENSP00000334284	14	98	151	0.002	87	27	57	3	15
unique_7797	476	561	569	ENSP00000465345	14	98	226	0.009	87	27	57	3	15
unique_7834	118	181	382	ENSP00000367064	2794	2856	3624	0.003	64	19	44	1	17
unique_7838	2921	2993	3827	ENSP00000429969	670	760	972	7.04e-05	91	30	43	18	2
unique_7838	3326	3422	3827	ENSP00000479496	720	808	957	0.003	99	30	57	12	3
unique_7846	90	399	600	ENSP00000461086	9	333	416	5.40e-21	332	88	215	29	52
unique_7848	225	500	688	ENSP00000461086	82	341	416	1.03e-24	283	84	169	30	40
unique_7909	1160	1329	3060	ENSP00000353408	351	524	578	0.007	174	36	134	4	6
unique_7940	1410	1468	1902	ENSP00000495993	928	986	1014	0.007	59	17	42	0	3
unique_7982	703	986	1147	ENSP00000275358	1302	1550	1591	2.97e-20	285	92	156	37	40
unique_7982	758	996	1147	ENSP00000275358	1313	1496	1591	1.26e-13	244	73	106	65	40
unique_7982	540	950	1147	ENSP00000275358	1204	1583	1591	9.42e-13	429	117	245	67	40
unique_7982	856	988	1147	ENSP00000275358	1297	1456	1591	4.08e-08	165	52	76	37	40
unique_7982	535	626	1147	ENSP00000275358	1501	1586	1591	0.002	92	30	56	6	40
unique_7982	862	987	1147	ENSP00000286574	190	307	380	7.75e-13	127	51	66	10	40
unique_7982	535	662	1147	ENSP00000286574	225	340	380	2.79e-10	128	47	69	12	40
unique_7982	862	987	1147	ENSP00000286574	222	339	380	1.16e-09	127	45	72	10	40
unique_7982	916	996	1147	ENSP00000286574	173	252	380	3.57e-09	85	34	42	9	40
unique_7982	723	883	1147	ENSP00000286574	230	339	380	6.02e-07	162	48	61	53	40
unique_7982	746	950	1147	ENSP00000286574	186	339	380	1.24e-06	209	63	87	59	40
unique_7982	648	810	1147	ENSP00000286574	198	339	380	2.51e-05	166	52	87	27	40
unique_7982	562	739	1147	ENSP00000286574	186	342	380	5.15e-05	186	56	93	37	40
unique_7982	729	987	1147	ENSP00000367064	124	431	3624	1.49e-07	315	85	167	63	39
unique_7982	540	637	1147	ENSP00000367064	376	483	3624	5.40e-06	109	36	61	12	39
unique_7982	683	948	1147	ENSP00000367064	156	467	3624	0.001	320	84	174	62	39
unique_7982	587	908	1147	ENSP00000367064	129	458	3624	0.002	372	91	189	92	39
unique_7982	540	786	1147	ENSP00000367064	245	483	3624	0.003	278	70	138	70	39
unique_7982	702	897	1147	ENSP00000367064	353	484	3624	0.006	200	52	76	72	39
unique_7982	744	954	1147	ENSP00000439903	8	263	354	6.88e-07	269	78	120	71	29
unique_7982	562	681	1147	ENSP00000439903	147	279	354	0.002	142	48	63	31	29
unique_7982	519	612	1147	ENSP00000441561	368	479	635	3.40e-06	116	40	50	26	8
unique_7982	918	1009	1147	ENSP00000504311	84	190	563	0.002	107	27	65	15	8
unique_8043	665	770	927	ENSP00000257290	789	898	1090	5.44e-06	111	31	74	6	11
unique_8061	329	369	1151	ENSP00000411767	411	445	1065	0.009	41	18	17	6	4
unique_8064	2267	2346	2412	ENSP00000303830	1172	1254	1383	2.17e-06	83	25	55	3	3
unique_8064	2194	2331	2412	ENSP00000257290	755	898	1090	0.006	147	37	98	12	6
unique_8096	40	89	920	ENSP00000429969	726	776	972	0.007	52	20	29	3	5
unique_8161	276	332	647	ENSP00000345785	536	590	592	0.006	57	18	37	2	9
unique_8193	13	211	328	ENSP00000495993	817	983	1014	5.21e-16	199	66	101	32	94
unique_8193	15	280	328	ENSP00000495993	733	996	1014	6.91e-16	277	79	174	24	94
unique_8193	156	309	328	ENSP00000495993	816	970	1014	8.62e-09	155	46	108	1	94
unique_8193	3	163	328	ENSP00000495993	835	991	1014	2.21e-05	161	42	115	4	94
unique_8195	103	283	2909	ENSP00000353408	347	536	578	0.001	190	45	136	9	6
unique_8263	1439	1652	2751	ENSP00000353408	303	520	578	1.60e-07	221	55	156	10	15
unique_8263	1412	1598	2751	ENSP00000353408	352	537	578	1.93e-06	194	54	125	15	15
unique_8263	1235	1416	2751	ENSP00000353408	311	516	578	4.45e-05	207	58	123	26	15
unique_8263	1246	1500	2751	ENSP00000353408	301	547	578	5.03e-04	259	64	179	16	15
unique_8297	188	257	272	ENSP00000494896	35	110	330	0.006	76	21	49	6	26
unique_8335	98	268	602	ENSP00000461086	92	269	416	2.70e-09	181	56	112	13	28
unique_8380	830	1043	1317	ENSP00000351905	379	584	593	1.71e-08	234	59	127	48	16
unique_8380	721	1029	1317	ENSP00000490273	242	532	533	4.43e-08	333	76	191	66	23
unique_8380	719	1014	1317	ENSP00000358991	218	474	634	6.21e-08	299	72	182	45	22
unique_8380	721	1022	1317	ENSP00000303830	1031	1294	1383	8.50e-08	326	83	157	86	23
unique_8380	850	1015	1317	ENSP00000257290	815	949	1090	2.80e-04	167	40	94	33	13
unique_8380	790	875	1317	ENSP00000397550	278	357	488	5.61e-04	88	25	53	10	7
unique_8380	790	875	1317	ENSP00000442656	319	398	547	7.55e-04	88	25	53	10	7
unique_8380	790	875	1317	ENSP00000442885	226	305	454	0.002	88	25	53	10	7
unique_8396	1630	1847	2126	ENSP00000353408	348	575	578	0.007	234	45	167	22	10
unique_8454	693	909	1121	ENSP00000466989	37	226	629	0.007	225	60	122	43	19
unique_8574	160	886	1032	ENSP00000438597	5	644	695	2.78e-58	758	202	407	149	70
unique_8574	154	892	1032	ENSP00000256637	135	787	832	1.05e-57	770	203	419	148	72
