# Supplementary material for: Molecular Mimicry between Toxoplasma gondii B-Cell Epitopes and Neurodevelopmental Proteins: An Immunoinformatic Approach
Source: Biomolecules. 2024 Aug 1;14(8):933. doi: 10.3390/biom14080933 (PMC11352964; doi:10.3390/biom14080933)
Supplement: Supplementary file 1 [file biomolecules-14-00933-s001.zip › Supplemental S2/random/blast-all_methods-hs_surface_random_49-filtered.txt]

unique_87	3	1261	1266	ENSP00000265724	105	1273	1281	0.0	1266	481	681	104	99
unique_129	13	264	283	ENSP00000275493	716	965	1211	1.75e-11	261	56	185	20	89
unique_129	11	266	283	ENSP00000301178	538	806	895	1.33e-10	279	67	179	33	90
unique_129	23	259	283	ENSP00000257290	721	942	1090	7.17e-10	245	56	158	31	84
unique_277	1	666	666	ENSP00000247207	3	639	640	0.0	668	480	155	33	100
unique_355	1	267	270	ENSP00000425035	2	268	273	3.87e-104	267	137	130	0	99
unique_355	8	270	270	ENSP00000412856	19	245	262	5.98e-67	267	113	110	44	97
unique_459	23	457	469	ENSP00000327801	22	475	509	3.29e-84	461	168	260	33	93
unique_459	25	458	469	ENSP00000499129	177	637	646	1.16e-80	468	163	264	41	93
unique_459	26	133	469	ENSP00000499129	63	170	646	4.02e-26	108	49	59	0	93
unique_459	349	449	469	ENSP00000499129	63	161	646	1.08e-15	102	42	56	4	93
unique_732	8	169	192	ENSP00000265986	54	230	1020	4.66e-49	177	81	81	15	84
unique_928	96	593	621	ENSP00000499129	186	637	646	3.52e-50	506	147	297	62	82
unique_928	86	213	621	ENSP00000499129	62	195	646	1.29e-14	135	39	88	8	82
unique_928	491	584	621	ENSP00000499129	70	161	646	1.56e-14	97	38	51	8	82
unique_928	107	197	621	ENSP00000499129	546	642	646	1.75e-04	98	27	63	8	82
unique_1170	82	457	465	ENSP00000435932	395	776	2003	1.92e-27	394	98	266	30	81
unique_1170	82	457	465	ENSP00000434228	395	776	2040	2.62e-27	394	98	266	30	81
unique_2410	105	255	282	ENSP00000257290	795	948	1090	2.72e-10	155	37	113	5	88
unique_2410	8	106	282	ENSP00000257290	603	708	1090	0.001	107	28	70	9	88
unique_2519	14	475	564	ENSP00000265986	558	939	1020	2.48e-14	467	99	278	90	82
unique_2813	19	479	530	ENSP00000217420	7	477	526	3.02e-10	491	101	340	50	87
unique_2889	1	517	525	ENSP00000265724	162	626	1281	2.51e-43	534	148	300	86	98
unique_2889	275	517	525	ENSP00000265724	1031	1271	1281	7.10e-41	247	85	152	10	98
unique_4007	19	563	567	ENSP00000414446	33	552	574	9.79e-11	575	136	354	85	96
unique_4070	128	678	683	ENSP00000429969	49	578	972	5.91e-12	589	145	347	97	81
unique_4203	50	289	296	ENSP00000365351	104	362	495	3.35e-07	279	83	137	59	81
unique_4203	50	269	296	ENSP00000365351	194	438	495	3.14e-05	265	73	127	65	81
unique_4468	18	554	574	ENSP00000414446	21	555	574	0.0	537	296	239	2	94
unique_4643	80	656	666	ENSP00000414446	13	555	574	1.94e-119	578	204	338	36	87
unique_5312	8	273	289	ENSP00000425035	4	270	273	2.17e-95	268	137	128	3	92
unique_5312	12	289	289	ENSP00000412856	18	260	262	4.05e-80	281	128	112	41	96
unique_5777	5	87	105	ENSP00000499129	66	150	646	5.97e-15	85	30	53	2	96
unique_5777	5	87	105	ENSP00000499129	181	265	646	3.40e-14	87	28	53	6	96
unique_5777	11	105	105	ENSP00000499129	535	631	646	2.75e-07	97	25	70	2	96
unique_5777	5	104	105	ENSP00000327801	28	132	509	2.86e-12	105	30	70	5	96
unique_5777	15	105	105	ENSP00000327801	382	470	509	1.91e-11	92	31	57	4	96
unique_5801	7	268	294	ENSP00000301178	540	819	895	3.88e-10	284	63	195	26	89
unique_6214	19	931	1021	ENSP00000265986	46	944	1020	9.21e-99	925	251	636	38	89
unique_6681	228	1544	1544	ENSP00000265724	35	1278	1281	0.0	1347	503	711	133	85
unique_6681	244	835	1544	ENSP00000265724	711	1280	1281	1.24e-103	607	227	328	52	85
unique_7032	28	533	545	ENSP00000414446	41	554	574	2.33e-08	555	120	345	90	93
unique_7192	31	375	378	ENSP00000333203	51	367	407	2.99e-21	358	93	211	54	91
unique_7276	28	230	241	ENSP00000301178	583	799	895	2.56e-11	220	51	149	20	84
unique_7573	41	641	667	ENSP00000247207	8	614	640	0.0	608	395	205	8	90
unique_7617	31	396	438	ENSP00000333203	67	399	407	1.57e-18	379	97	223	59	84
unique_7735	23	557	564	ENSP00000381736	18	549	554	0.0	535	383	149	3	95
unique_8003	1	113	115	ENSP00000274764	11	124	128	6.83e-51	114	77	36	1	98
unique_8004	1	112	114	ENSP00000274764	11	124	128	4.61e-50	114	76	36	2	98
unique_8135	14	155	187	ENSP00000401321	644	785	1049	3.00e-07	147	48	89	10	88
unique_8135	41	177	187	ENSP00000401321	739	877	1049	1.38e-04	144	45	87	12	88
unique_8135	40	140	187	ENSP00000401321	771	868	1049	5.11e-04	101	35	63	3	88
unique_8135	35	114	187	ENSP00000401321	799	877	1049	0.008	80	26	53	1	88
