# Supplementary material for: Molecular Mimicry between Toxoplasma gondii B-Cell Epitopes and Neurodevelopmental Proteins: An Immunoinformatic Approach
Source: Biomolecules. 2024 Aug 1;14(8):933. doi: 10.3390/biom14080933 (PMC11352964; doi:10.3390/biom14080933)
Supplement: Supplementary file 1 [file biomolecules-14-00933-s001.zip › Supplemental S2/random/blast-all_methods-hs_surface_random_49.txt]

unique_2	1470	1592	2375	ENSP00000403737	3	106	448	0.005	123	35	69	19	5
unique_2	1470	1592	2375	ENSP00000504303	3	106	449	0.005	123	35	69	19	5
unique_9	43	197	541	ENSP00000414446	47	197	574	2.09e-07	159	42	105	12	29
unique_35	370	903	1044	ENSP00000426917	56	561	612	4.32e-55	549	154	337	58	51
unique_35	370	908	1044	ENSP00000237612	56	571	656	4.68e-55	559	154	342	63	52
unique_35	379	592	1044	ENSP00000494751	428	615	1279	1.42e-09	220	67	115	38	20
unique_35	378	538	1044	ENSP00000265724	409	561	1281	2.65e-07	166	42	106	18	21
unique_35	378	592	1044	ENSP00000265724	1052	1255	1281	5.69e-06	222	58	139	25	21
unique_62	163	220	279	ENSP00000408734	175	234	337	2.71e-08	60	23	35	2	21
unique_62	152	200	279	ENSP00000275493	814	862	1211	2.43e-06	49	14	35	0	18
unique_62	152	198	279	ENSP00000263923	1005	1051	1357	7.50e-05	47	14	33	0	17
unique_62	167	221	279	ENSP00000241416	314	370	514	1.86e-04	57	22	33	2	20
unique_62	152	220	279	ENSP00000257290	795	865	1090	5.07e-04	71	21	48	2	25
unique_62	167	221	279	ENSP00000363702	325	387	531	0.003	63	21	34	8	20
unique_62	152	198	279	ENSP00000301178	649	695	895	0.003	47	13	34	0	17
unique_75	758	1012	1941	ENSP00000494751	403	640	1279	3.80e-51	258	118	117	23	66
unique_75	290	693	1941	ENSP00000494751	12	394	1279	9.67e-50	405	112	270	23	66
unique_75	1507	1734	1941	ENSP00000494751	925	1112	1279	1.54e-39	228	85	103	40	66
unique_75	1818	1929	1941	ENSP00000494751	1119	1230	1279	1.47e-30	112	55	57	0	66
unique_75	1135	1421	1941	ENSP00000494751	672	927	1279	3.72e-26	291	70	182	39	66
unique_75	757	983	1941	ENSP00000494751	985	1205	1279	2.42e-12	234	62	152	20	66
unique_75	1632	1728	1941	ENSP00000494751	428	510	1279	2.15e-06	97	30	53	14	66
unique_75	1822	1908	1941	ENSP00000494751	528	615	1279	8.98e-04	88	23	64	1	66
unique_75	782	1056	1941	ENSP00000265724	409	687	1281	6.61e-17	290	78	186	26	27
unique_75	1611	1737	1941	ENSP00000265724	388	516	1281	1.44e-14	130	44	82	4	27
unique_75	1821	1929	1941	ENSP00000265724	1168	1276	1281	1.77e-14	109	39	70	0	27
unique_75	782	1004	1941	ENSP00000265724	1052	1274	1281	3.06e-14	231	63	152	16	27
unique_75	1818	1927	1941	ENSP00000265724	520	629	1281	1.57e-13	110	38	72	0	27
unique_75	1611	1753	1941	ENSP00000265724	1031	1174	1281	2.44e-12	149	44	94	11	27
unique_75	795	1062	1941	ENSP00000426917	75	339	612	2.35e-04	281	58	194	29	14
unique_75	795	1062	1941	ENSP00000237612	75	339	656	2.46e-04	281	58	194	29	14
unique_85	77	512	821	ENSP00000435932	389	840	2003	4.50e-33	458	127	303	28	53
unique_85	77	512	821	ENSP00000434228	389	840	2040	5.03e-33	457	126	305	26	53
unique_87	3	1261	1266	ENSP00000265724	105	1273	1281	0.0	1266	481	681	104	99
unique_87	310	557	1266	ENSP00000494751	992	1227	1279	2.24e-30	249	84	151	14	64
unique_87	742	1260	1266	ENSP00000494751	750	1227	1279	5.30e-27	543	132	322	89	64
unique_87	1013	1249	1266	ENSP00000494751	426	622	1279	3.64e-19	238	67	129	42	64
unique_87	278	572	1266	ENSP00000494751	372	640	1279	6.99e-19	302	80	182	40	64
unique_87	326	597	1266	ENSP00000237612	60	350	656	4.15e-11	301	76	186	39	35
unique_87	1029	1204	1266	ENSP00000237612	77	235	656	1.63e-07	184	48	103	33	35
unique_87	326	597	1266	ENSP00000426917	60	350	612	7.30e-11	301	76	186	39	35
unique_87	1029	1204	1266	ENSP00000426917	77	235	612	1.68e-07	184	48	103	33	35
unique_104	94	260	625	ENSP00000459962	202	384	840	4.96e-04	191	46	113	32	27
unique_104	93	148	625	ENSP00000401321	678	734	1049	7.11e-04	57	22	34	1	9
unique_117	49	315	424	ENSP00000301178	497	752	895	1.14e-11	294	72	157	65	63
unique_117	124	311	424	ENSP00000408734	108	261	337	1.84e-11	194	50	98	46	44
unique_117	168	352	424	ENSP00000263923	997	1156	1357	1.19e-09	199	51	95	53	44
unique_117	152	315	424	ENSP00000363702	277	426	531	5.22e-08	182	53	79	50	39
unique_117	156	315	424	ENSP00000257290	773	898	1090	1.78e-07	164	43	79	42	38
unique_117	71	225	424	ENSP00000275493	704	863	1211	2.31e-07	162	44	109	9	37
unique_117	186	306	424	ENSP00000241416	309	397	514	0.008	125	32	53	40	29
unique_124	97	393	504	ENSP00000381736	134	428	554	4.66e-23	303	79	210	14	59
unique_126	38	194	209	ENSP00000412856	25	188	262	6.25e-09	164	42	115	7	75
unique_126	79	195	209	ENSP00000425035	57	170	273	4.26e-05	118	27	86	5	56
unique_129	15	209	283	ENSP00000408734	68	258	337	2.27e-13	200	59	127	14	69
unique_129	13	264	283	ENSP00000275493	716	965	1211	1.75e-11	261	56	185	20	89
unique_129	11	266	283	ENSP00000301178	538	806	895	1.33e-10	279	67	179	33	90
unique_129	23	259	283	ENSP00000257290	721	942	1090	7.17e-10	245	56	158	31	84
unique_129	121	264	283	ENSP00000263923	1010	1157	1357	4.41e-09	148	34	110	4	51
unique_129	131	209	283	ENSP00000241416	314	399	514	7.33e-07	86	30	49	7	28
unique_129	87	206	283	ENSP00000363702	277	415	531	5.89e-05	139	39	81	19	42
unique_165	234	319	322	ENSP00000378447	204	289	296	1.75e-06	86	22	64	0	27
unique_184	292	387	762	ENSP00000247207	224	318	640	1.52e-06	98	31	62	5	13
unique_221	278	740	852	ENSP00000327801	21	443	509	3.10e-43	468	121	297	50	54
unique_221	291	391	852	ENSP00000327801	376	473	509	0.001	104	30	65	9	54
unique_221	283	729	852	ENSP00000499129	178	590	646	1.17e-28	465	118	277	70	55
unique_221	284	364	852	ENSP00000499129	64	144	646	6.06e-12	81	27	54	0	55
unique_221	685	754	852	ENSP00000499129	197	268	646	2.24e-04	73	23	46	4	55
unique_221	302	385	852	ENSP00000499129	546	622	646	0.002	84	19	58	7	55
unique_221	685	725	852	ENSP00000499129	82	123	646	0.002	42	15	26	1	55
unique_244	21	56	90	ENSP00000329312	104	139	214	3.98e-04	36	14	22	0	40
unique_248	391	498	1129	ENSP00000408734	174	259	337	1.22e-06	108	32	54	22	10
unique_261	53	84	94	ENSP00000254868	83	114	317	0.003	32	16	16	0	34
unique_271	158	763	765	ENSP00000237612	61	653	656	5.12e-71	629	189	381	59	79
unique_271	158	709	765	ENSP00000426917	61	578	612	5.84e-63	568	171	331	66	72
unique_271	159	360	765	ENSP00000265724	408	610	1281	5.68e-15	213	66	126	21	29
unique_271	160	378	765	ENSP00000265724	1052	1271	1281	8.99e-13	234	66	139	29	29
unique_271	161	366	765	ENSP00000494751	428	615	1279	3.19e-08	209	53	132	24	28
unique_271	155	362	765	ENSP00000494751	1007	1205	1279	4.58e-04	218	57	132	29	28
unique_277	1	666	666	ENSP00000247207	3	639	640	0.0	668	480	155	33	100
unique_284	339	725	793	ENSP00000336994	211	614	670	3.52e-88	411	160	220	31	49
unique_284	339	725	793	ENSP00000442011	197	600	656	5.00e-88	411	160	220	31	49
unique_286	3005	3162	3281	ENSP00000353408	362	515	578	6.53e-05	161	40	111	10	7
unique_286	3004	3248	3281	ENSP00000353408	300	570	578	4.31e-04	275	56	185	34	7
unique_327	283	369	777	ENSP00000320709	14	96	245	4.13e-04	89	29	52	8	11
unique_338	265	349	895	ENSP00000320709	40	135	245	0.008	96	31	54	11	9
unique_342	288	375	507	ENSP00000434228	389	481	2040	0.001	95	33	53	9	17
unique_342	288	375	507	ENSP00000435932	389	481	2003	0.002	95	33	53	9	17
unique_349	526	631	693	ENSP00000363702	329	444	531	3.64e-04	116	29	77	10	15
unique_350	225	339	3185	ENSP00000344972	245	345	899	2.49e-04	116	32	68	16	4
unique_350	225	339	3185	ENSP00000350152	245	345	988	2.62e-04	116	32	68	16	4
unique_350	225	339	3185	ENSP00000369202	275	375	967	3.33e-04	116	32	68	16	4
unique_352	313	562	856	ENSP00000365840	126	346	485	8.28e-06	256	66	149	41	29
unique_355	1	267	270	ENSP00000425035	2	268	273	3.87e-104	267	137	130	0	99
unique_355	8	270	270	ENSP00000412856	19	245	262	5.98e-67	267	113	110	44	97
unique_434	8	117	145	ENSP00000348025	632	732	837	0.004	113	28	70	15	76
unique_442	264	508	583	ENSP00000479496	200	448	957	2.44e-06	280	57	157	66	42
unique_458	96	262	513	ENSP00000408734	118	264	337	4.41e-11	170	43	101	26	33
unique_458	35	270	513	ENSP00000301178	537	759	895	1.19e-10	249	53	157	39	46
unique_458	34	263	513	ENSP00000275493	712	917	1211	2.87e-10	244	52	140	52	45
unique_458	132	261	513	ENSP00000257290	789	896	1090	1.25e-07	131	33	74	24	25
unique_458	129	261	513	ENSP00000263923	995	1106	1357	1.25e-07	134	35	76	23	26
unique_458	28	255	513	ENSP00000363702	197	417	531	3.09e-07	255	57	137	61	44
unique_458	118	254	513	ENSP00000241416	279	397	514	0.009	144	30	82	32	27
unique_459	23	457	469	ENSP00000327801	22	475	509	3.29e-84	461	168	260	33	93
unique_459	25	458	469	ENSP00000499129	177	637	646	1.16e-80	468	163	264	41	93
unique_459	26	133	469	ENSP00000499129	63	170	646	4.02e-26	108	49	59	0	93
unique_459	349	449	469	ENSP00000499129	63	161	646	1.08e-15	102	42	56	4	93
unique_487	168	228	636	ENSP00000380964	45	107	172	0.004	63	21	40	2	10
unique_506	224	357	758	ENSP00000401321	1	125	1049	3.72e-07	139	47	73	19	32
unique_506	533	640	758	ENSP00000401321	28	134	1049	3.20e-04	116	36	63	17	32
unique_506	222	644	758	ENSP00000429969	71	436	972	7.89e-07	443	110	236	97	56
unique_506	199	320	758	ENSP00000379442	30	148	641	6.87e-04	127	37	77	13	16
unique_506	199	320	758	ENSP00000379438	63	181	674	8.39e-04	127	37	77	13	16
unique_545	92	182	4007	ENSP00000352177	735	820	821	5.41e-04	95	30	52	13	2
unique_549	32	123	143	ENSP00000357397	309	399	797	0.006	97	26	60	11	64
unique_561	191	335	464	ENSP00000432202	38	169	663	3.36e-20	149	50	78	21	31
unique_564	182	404	923	ENSP00000365840	102	311	485	1.33e-25	228	70	135	23	24
unique_567	31	291	407	ENSP00000301178	538	800	895	2.87e-08	281	60	183	38	64
unique_567	10	300	407	ENSP00000275493	695	967	1211	2.69e-07	298	65	201	32	71
unique_567	32	229	407	ENSP00000408734	65	259	337	4.46e-07	204	52	137	15	49
unique_567	140	223	407	ENSP00000241416	314	394	514	1.92e-04	89	31	45	13	21
unique_567	120	297	407	ENSP00000257290	790	953	1090	3.40e-04	180	41	121	18	61
unique_567	31	101	407	ENSP00000257290	595	674	1090	0.008	80	23	48	9	61
unique_568	142	354	559	ENSP00000401321	625	831	1049	5.26e-05	216	68	136	12	43
unique_568	116	255	559	ENSP00000401321	713	836	1049	1.04e-04	140	49	75	16	43
unique_598	471	893	2159	ENSP00000429969	35	434	972	7.58e-43	442	150	231	61	62
unique_598	908	1341	2159	ENSP00000429969	45	441	972	3.11e-38	453	148	230	75	62
unique_598	254	639	2159	ENSP00000429969	35	434	972	1.00e-32	421	142	223	56	62
unique_598	1118	1535	2159	ENSP00000429969	30	482	972	1.78e-32	478	151	242	85	62
unique_598	1045	1418	2159	ENSP00000429969	44	434	972	3.22e-27	420	129	216	75	62
unique_598	606	1003	2159	ENSP00000429969	45	445	972	4.10e-25	445	131	223	91	62
unique_598	204	555	2159	ENSP00000429969	71	434	972	2.79e-23	395	114	207	74	62
unique_598	198	423	2159	ENSP00000429969	209	433	972	3.36e-13	238	64	149	25	62
unique_598	447	575	2159	ENSP00000379438	67	189	674	1.34e-23	133	66	53	14	52
unique_598	744	912	2159	ENSP00000379438	67	256	674	8.20e-23	194	75	90	29	52
unique_598	1411	1506	2159	ENSP00000379438	83	181	674	7.21e-21	99	49	47	3	52
unique_598	274	383	2159	ENSP00000379438	67	178	674	2.01e-20	114	55	53	6	52
unique_598	492	624	2159	ENSP00000379438	68	195	674	1.16e-18	136	60	65	11	52
unique_598	371	520	2159	ENSP00000379438	39	181	674	1.32e-18	152	60	81	11	52
unique_598	851	991	2159	ENSP00000379438	48	174	674	5.69e-14	144	55	69	20	52
unique_598	188	296	2159	ENSP00000379438	65	174	674	1.04e-12	115	47	57	11	52
unique_598	962	1079	2159	ENSP00000379438	60	175	674	1.89e-11	120	45	69	6	52
unique_598	1229	1481	2159	ENSP00000379438	68	371	674	1.41e-10	313	82	162	69	52
unique_598	1160	1251	2159	ENSP00000379438	82	175	674	8.41e-10	97	36	53	8	52
unique_598	735	912	2159	ENSP00000379442	25	223	641	8.03e-23	203	77	97	29	45
unique_598	1411	1506	2159	ENSP00000379442	50	148	641	6.53e-21	99	49	47	3	45
unique_598	492	595	2159	ENSP00000379442	35	141	641	9.89e-19	107	53	51	3	45
unique_598	401	520	2159	ENSP00000379442	34	148	641	1.85e-18	122	54	59	9	45
unique_598	301	427	2159	ENSP00000379442	20	145	641	1.83e-15	133	54	66	13	45
unique_598	228	338	2159	ENSP00000379442	35	142	641	6.93e-14	114	44	61	9	45
unique_598	358	473	2159	ENSP00000379442	35	145	641	7.81e-14	120	46	61	13	45
unique_598	188	296	2159	ENSP00000379442	32	141	641	9.54e-13	115	47	57	11	45
unique_598	962	1079	2159	ENSP00000379442	27	142	641	5.44e-12	120	46	68	6	45
unique_598	1229	1481	2159	ENSP00000379442	35	338	641	2.08e-10	313	82	162	69	45
unique_598	1413	1506	2159	ENSP00000260356	575	689	1171	6.09e-12	116	47	46	23	26
unique_598	532	684	2159	ENSP00000260356	555	687	1171	6.16e-06	163	51	72	40	26
unique_598	1240	1333	2159	ENSP00000260356	568	682	1171	2.02e-05	115	36	58	21	26
unique_598	869	1025	2159	ENSP00000260356	556	724	1171	4.18e-04	178	53	95	30	26
unique_598	981	1078	2159	ENSP00000260356	568	682	1171	0.003	118	36	59	23	26
unique_598	509	702	2159	ENSP00000401321	1	192	1049	1.74e-08	209	67	110	32	49
unique_598	1163	1372	2159	ENSP00000401321	1	206	1049	6.22e-08	225	71	120	34	49
unique_598	987	1119	2159	ENSP00000401321	1	124	1049	3.45e-07	137	44	76	17	49
unique_598	347	550	2159	ENSP00000401321	12	206	1049	6.56e-07	223	66	110	47	49
unique_598	1413	1501	2159	ENSP00000401321	1	85	1049	6.90e-07	90	30	54	6	49
unique_598	245	465	2159	ENSP00000401321	1	206	1049	2.83e-06	234	67	126	41	49
unique_598	675	876	2159	ENSP00000401321	1	237	1049	8.34e-05	253	69	117	67	49
unique_598	1226	1321	2159	ENSP00000385639	108	194	274	6.10e-06	99	34	50	15	23
unique_598	532	626	2159	ENSP00000385639	110	194	274	2.04e-05	98	37	45	16	23
unique_598	921	1001	2159	ENSP00000385639	112	177	274	0.002	81	29	37	15	23
unique_598	1411	1465	2159	ENSP00000385639	123	176	274	0.002	58	24	27	7	23
unique_598	242	303	2159	ENSP00000385639	122	174	274	0.004	63	24	28	11	23
unique_598	290	346	2159	ENSP00000385639	123	176	274	0.004	59	24	28	7	23
unique_598	463	520	2159	ENSP00000385639	123	176	274	0.005	61	24	27	10	23
unique_598	760	817	2159	ENSP00000414996	130	185	294	0.001	60	24	30	6	5
unique_598	1258	1300	2159	ENSP00000414996	143	184	294	0.003	45	19	21	5	5
unique_598	509	553	2159	ENSP00000386126	1013	1056	1447	0.002	45	20	24	1	4
unique_598	554	594	2159	ENSP00000386126	1017	1056	1447	0.007	41	19	21	1	4
unique_634	25	104	156	ENSP00000260356	813	888	1171	0.002	80	21	55	4	51
unique_654	30	204	324	ENSP00000489447	69	273	421	0.001	219	59	102	58	54
unique_654	59	232	324	ENSP00000312082	543	731	1060	0.003	192	54	117	21	54
unique_657	713	960	983	ENSP00000275493	715	964	1211	8.35e-18	256	65	177	14	25
unique_657	716	905	983	ENSP00000408734	68	259	337	2.55e-17	195	57	130	8	19
unique_657	800	964	983	ENSP00000263923	997	1160	1357	1.03e-10	175	43	111	21	25
unique_657	715	792	983	ENSP00000263923	839	924	1357	0.001	86	25	53	8	25
unique_657	704	965	983	ENSP00000301178	530	804	895	3.14e-10	281	58	198	25	27
unique_657	705	903	983	ENSP00000363702	198	417	531	1.89e-08	236	58	125	53	20
unique_657	809	965	983	ENSP00000257290	796	951	1090	4.94e-08	165	40	108	17	28
unique_657	685	800	983	ENSP00000257290	560	690	1090	0.001	131	34	82	15	28
unique_657	717	972	983	ENSP00000241416	199	494	514	2.42e-07	303	71	178	54	26
unique_664	7	122	547	ENSP00000414446	29	148	574	2.03e-08	120	31	85	4	21
unique_665	151	337	366	ENSP00000263923	988	1159	1357	1.15e-08	193	51	115	27	51
unique_665	175	277	366	ENSP00000408734	164	259	337	2.81e-08	107	32	60	15	28
unique_665	181	308	366	ENSP00000257290	802	923	1090	1.80e-06	130	36	84	10	35
unique_665	165	272	366	ENSP00000241416	282	395	514	1.11e-05	120	33	69	18	30
unique_665	177	329	366	ENSP00000301178	652	819	895	1.50e-05	181	39	101	41	42
unique_665	181	281	366	ENSP00000275493	821	915	1211	1.75e-05	107	27	62	18	28
unique_665	174	276	366	ENSP00000363702	302	417	531	2.09e-04	120	32	67	21	28
unique_676	46	116	669	ENSP00000266557	188	259	261	0.009	72	21	50	1	11
unique_709	1425	1498	1501	ENSP00000459962	628	699	840	7.73e-04	74	19	53	2	5
unique_716	59	135	266	ENSP00000352177	729	819	821	9.75e-07	91	32	45	14	38
unique_716	76	158	266	ENSP00000352177	712	788	821	2.52e-04	83	22	55	6	38
unique_732	8	169	192	ENSP00000265986	54	230	1020	4.66e-49	177	81	81	15	84
unique_758	117	167	1352	ENSP00000265986	105	154	1020	0.002	52	18	31	3	4
unique_764	13	112	237	ENSP00000342580	571	657	805	0.002	102	28	57	17	42
unique_764	13	112	237	ENSP00000486109	749	835	983	0.002	102	28	57	17	42
unique_783	359	515	2001	ENSP00000408734	98	259	337	8.76e-04	165	36	118	11	8
unique_814	128	292	360	ENSP00000432202	6	173	663	1.34e-21	185	58	90	37	46
unique_868	341	434	1157	ENSP00000401321	745	836	1049	1.16e-06	94	35	57	2	29
unique_868	267	598	1157	ENSP00000401321	546	869	1049	0.001	362	96	198	68	29
unique_872	421	479	2030	ENSP00000474148	12	74	219	5.81e-04	65	20	37	8	3
unique_880	353	549	612	ENSP00000265724	393	610	1281	4.19e-08	229	58	128	43	61
unique_880	111	289	612	ENSP00000265724	418	592	1281	8.97e-07	189	48	117	24	61
unique_880	111	289	612	ENSP00000265724	1061	1237	1281	6.49e-06	198	49	109	40	61
unique_880	360	548	612	ENSP00000265724	1042	1247	1281	1.23e-04	219	53	123	43	61
unique_880	359	532	612	ENSP00000494751	418	593	1279	4.45e-08	182	52	116	14	61
unique_880	111	310	612	ENSP00000494751	436	618	1279	1.29e-04	210	52	121	37	61
unique_880	389	532	612	ENSP00000426917	78	244	612	0.007	169	41	101	27	24
unique_880	457	532	612	ENSP00000237612	164	244	656	0.007	81	21	55	5	12
unique_886	1211	1271	1387	ENSP00000408734	200	261	337	1.75e-04	64	25	34	5	14
unique_886	970	1097	1387	ENSP00000408734	68	195	337	8.87e-04	131	36	89	6	14
unique_896	326	427	511	ENSP00000401321	228	330	1049	5.40e-11	111	39	55	17	47
unique_896	277	380	511	ENSP00000401321	216	330	1049	1.81e-08	122	40	57	25	47
unique_896	219	346	511	ENSP00000401321	228	329	1049	1.34e-06	138	41	51	46	47
unique_896	186	240	511	ENSP00000401321	271	330	1049	6.84e-05	62	24	29	9	47
unique_897	221	533	2590	ENSP00000434228	402	637	2040	3.32e-13	318	75	156	87	16
unique_897	798	911	2590	ENSP00000434228	807	918	2040	0.003	116	32	78	6	16
unique_897	221	533	2590	ENSP00000435932	402	637	2003	3.39e-13	318	75	156	87	16
unique_897	798	911	2590	ENSP00000435932	807	918	2003	0.004	116	32	78	6	16
unique_907	651	804	807	ENSP00000435932	1747	1889	2003	0.001	162	39	96	27	19
unique_907	655	804	807	ENSP00000434228	1788	1926	2040	0.002	158	38	93	27	19
unique_908	419	489	1084	ENSP00000265986	85	151	1020	4.79e-06	71	26	41	4	7
unique_914	60	513	824	ENSP00000247207	9	381	640	3.63e-15	455	103	269	83	55
unique_917	218	454	615	ENSP00000381736	182	416	554	4.99e-16	253	70	149	34	39
unique_928	96	593	621	ENSP00000499129	186	637	646	3.52e-50	506	147	297	62	82
unique_928	86	213	621	ENSP00000499129	62	195	646	1.29e-14	135	39	88	8	82
unique_928	491	584	621	ENSP00000499129	70	161	646	1.56e-14	97	38	51	8	82
unique_928	107	197	621	ENSP00000499129	546	642	646	1.75e-04	98	27	63	8	82
unique_928	96	589	621	ENSP00000327801	33	472	509	7.51e-45	498	122	314	62	80
unique_928	504	594	621	ENSP00000327801	44	136	509	1.66e-14	94	35	55	4	80
unique_932	1316	1445	3014	ENSP00000352177	708	813	821	2.21e-04	130	35	71	24	4
unique_932	1560	1652	3014	ENSP00000512854	354	450	660	0.008	97	25	68	4	3
unique_937	2999	3255	3401	ENSP00000434228	1387	1633	2040	0.002	264	68	172	24	8
unique_1002	414	592	877	ENSP00000344972	196	382	899	0.006	206	57	103	46	20
unique_1002	414	592	877	ENSP00000350152	196	382	988	0.008	206	57	103	46	20
unique_1037	166	323	883	ENSP00000260356	438	573	1171	0.002	164	45	85	34	18
unique_1053	201	307	310	ENSP00000401321	761	867	1049	1.22e-09	107	38	69	0	46
unique_1053	167	304	310	ENSP00000401321	691	831	1049	1.94e-07	144	45	90	9	46
unique_1053	215	310	310	ENSP00000401321	628	737	1049	0.001	110	32	64	14	46
unique_1053	221	301	310	ENSP00000459962	204	306	840	3.17e-07	103	35	46	22	26
unique_1068	766	1014	1063	ENSP00000479496	189	436	957	2.35e-05	267	67	163	37	23
unique_1114	119	196	272	ENSP00000344972	232	336	899	5.16e-04	105	30	48	27	29
unique_1114	119	196	272	ENSP00000350152	232	336	988	6.28e-04	105	30	48	27	29
unique_1114	119	196	272	ENSP00000369202	262	366	967	8.91e-04	105	30	48	27	29
unique_1124	416	455	1765	ENSP00000408734	223	261	337	1.59e-06	40	21	18	1	2
unique_1124	423	458	1765	ENSP00000263923	1071	1107	1357	0.002	37	16	20	1	2
unique_1124	372	452	1765	ENSP00000275493	835	909	1211	0.002	82	27	47	8	5
unique_1154	1325	1491	2126	ENSP00000434228	1475	1637	2040	3.65e-06	175	52	103	20	8
unique_1170	82	457	465	ENSP00000435932	395	776	2003	1.92e-27	394	98	266	30	81
unique_1170	82	457	465	ENSP00000434228	395	776	2040	2.62e-27	394	98	266	30	81
unique_1189	235	465	517	ENSP00000426917	61	284	612	3.40e-13	240	66	149	25	45
unique_1189	235	465	517	ENSP00000237612	61	284	656	8.80e-13	240	66	149	25	45
unique_1189	236	501	517	ENSP00000265724	408	663	1281	1.04e-11	279	76	167	36	51
unique_1189	237	446	517	ENSP00000265724	1052	1251	1281	6.28e-10	219	59	132	28	51
unique_1189	238	451	517	ENSP00000494751	428	616	1279	0.001	219	53	131	35	41
unique_1200	104	675	727	ENSP00000247207	3	584	640	0.0	587	300	267	20	79
unique_1208	142	435	559	ENSP00000381736	128	417	554	1.74e-18	305	80	199	26	53
unique_1217	593	681	745	ENSP00000408734	175	261	337	0.003	102	28	46	28	12
unique_1235	471	618	1928	ENSP00000265969	272	412	586	0.002	156	36	97	23	8
unique_1269	61	104	518	ENSP00000480090	207	258	1733	0.003	52	19	25	8	8
unique_1359	61	102	439	ENSP00000216241	636	675	763	8.71e-04	42	19	21	2	10
unique_1369	368	467	3420	ENSP00000353408	363	462	578	4.06e-04	100	27	73	0	3
unique_1433	334	429	534	ENSP00000263923	999	1101	1357	1.59e-04	105	29	65	11	18
unique_1488	3	383	817	ENSP00000247207	8	382	640	6.78e-52	383	121	252	10	47
unique_1492	29	61	70	ENSP00000357137	102	134	232	0.008	33	13	20	0	47
unique_1492	29	61	70	ENSP00000357138	102	134	287	0.008	33	13	20	0	47
unique_1498	143	289	313	ENSP00000350152	196	324	988	0.001	148	41	87	20	47
unique_1498	143	289	313	ENSP00000369202	226	354	967	0.002	148	41	87	20	47
unique_1499	1078	1201	1326	ENSP00000432202	48	169	663	1.42e-15	124	34	88	2	9
unique_1500	56	128	381	ENSP00000514005	431	505	552	0.001	79	27	42	10	19
unique_1500	56	128	381	ENSP00000514012	431	505	552	0.001	79	27	42	10	19
unique_1500	56	128	381	ENSP00000514009	431	505	552	0.001	79	27	42	10	19
unique_1535	1978	2101	2167	ENSP00000353408	377	514	578	0.002	139	37	86	16	7
unique_1535	2023	2129	2167	ENSP00000353408	349	455	578	0.003	107	25	82	0	7
unique_1536	748	902	7265	ENSP00000353408	358	513	578	5.98e-05	168	42	101	25	2
unique_1553	291	408	1306	ENSP00000301178	642	753	895	0.006	118	26	86	6	9
unique_1584	440	601	808	ENSP00000403685	205	376	458	1.30e-05	176	47	111	18	20
unique_1617	175	306	716	ENSP00000401321	1	124	1049	3.64e-08	134	44	78	12	21
unique_1617	155	239	716	ENSP00000401321	22	100	1049	1.07e-05	89	31	44	14	21
unique_1617	172	234	716	ENSP00000401321	76	136	1049	0.002	67	24	33	10	21
unique_1617	173	602	716	ENSP00000429969	71	443	972	4.27e-06	454	105	244	105	60
unique_1617	255	601	716	ENSP00000429969	68	401	972	3.88e-05	380	87	214	79	60
unique_1617	150	272	716	ENSP00000379442	30	149	641	4.96e-04	128	37	78	13	17
unique_1617	150	272	716	ENSP00000379438	63	182	674	6.11e-04	128	37	78	13	17
unique_1617	232	300	716	ENSP00000260356	549	617	1171	6.45e-04	72	24	42	6	19
unique_1617	167	291	716	ENSP00000260356	566	713	1171	0.003	150	48	75	27	19
unique_1624	97	311	461	ENSP00000401321	602	854	1049	1.91e-09	260	73	135	52	50
unique_1624	83	221	461	ENSP00000401321	698	832	1049	6.22e-05	139	42	93	4	50
unique_1624	202	278	461	ENSP00000459962	203	294	840	0.003	92	25	52	15	17
unique_1631	317	471	565	ENSP00000429969	302	444	972	2.46e-05	159	52	87	20	30
unique_1631	303	415	565	ENSP00000429969	56	162	972	0.004	127	37	56	34	30
unique_1631	303	411	565	ENSP00000379442	35	141	641	0.007	126	38	52	36	19
unique_1631	303	411	565	ENSP00000379438	68	174	674	0.007	126	38	52	36	19
unique_1631	323	473	565	ENSP00000401321	1	140	1049	0.009	152	36	103	13	27
unique_1662	66	312	762	ENSP00000301178	538	801	895	7.12e-22	267	74	170	23	32
unique_1662	67	266	762	ENSP00000408734	65	266	337	6.92e-19	209	62	131	16	26
unique_1662	64	263	762	ENSP00000275493	712	916	1211	6.47e-15	207	57	141	9	26
unique_1662	167	313	762	ENSP00000257290	798	952	1090	1.31e-10	156	50	96	10	19
unique_1662	143	313	762	ENSP00000263923	977	1159	1357	6.58e-10	186	45	123	18	22
unique_1662	65	268	762	ENSP00000363702	204	430	531	2.49e-08	235	57	139	39	27
unique_1662	135	255	762	ENSP00000241416	261	397	514	1.04e-07	137	35	86	16	16
unique_1689	678	744	800	ENSP00000263923	1038	1106	1357	6.14e-05	69	19	48	2	8
unique_1689	445	591	800	ENSP00000301178	521	680	895	1.02e-04	162	39	106	17	18
unique_1689	683	740	800	ENSP00000408734	202	259	337	0.001	59	18	39	2	7
unique_1709	398	666	2050	ENSP00000435932	1583	1888	2003	0.009	317	85	173	59	13
unique_1710	107	703	793	ENSP00000237612	3	572	656	4.10e-59	615	162	390	63	75
unique_1710	107	663	793	ENSP00000426917	3	529	612	2.63e-55	569	150	365	54	70
unique_1710	164	380	793	ENSP00000265724	1052	1269	1281	1.87e-10	229	62	144	23	29
unique_1710	149	365	793	ENSP00000265724	396	611	1281	2.36e-08	233	63	137	33	29
unique_1710	156	374	793	ENSP00000494751	405	619	1279	2.28e-09	240	60	134	46	28
unique_1710	178	365	793	ENSP00000494751	1024	1204	1279	5.68e-05	202	52	115	35	28
unique_1715	898	1077	2121	ENSP00000353408	359	536	578	7.14e-05	188	47	123	18	9
unique_1715	915	1080	2121	ENSP00000353408	352	513	578	6.26e-04	167	39	122	6	9
unique_1722	506	644	2483	ENSP00000435932	410	540	2003	6.83e-04	139	34	97	8	11
unique_1722	1389	1517	2483	ENSP00000435932	1095	1219	2003	0.002	129	36	89	4	11
unique_1722	506	644	2483	ENSP00000434228	410	540	2040	8.29e-04	139	34	97	8	11
unique_1722	1389	1517	2483	ENSP00000434228	1095	1219	2040	0.002	129	36	89	4	11
unique_1727	161	314	674	ENSP00000429969	33	172	972	4.98e-19	154	59	81	14	34
unique_1727	158	312	674	ENSP00000429969	306	445	972	2.13e-17	155	53	87	15	34
unique_1727	158	364	674	ENSP00000429969	71	327	972	6.18e-17	272	80	112	80	34
unique_1727	154	358	674	ENSP00000429969	194	407	972	2.23e-12	233	67	119	47	34
unique_1727	284	382	674	ENSP00000429969	61	158	972	3.65e-07	107	37	53	17	34
unique_1727	158	251	674	ENSP00000379442	50	137	641	9.14e-15	95	40	47	8	33
unique_1727	239	377	674	ENSP00000379442	40	161	641	1.03e-10	139	52	70	17	33
unique_1727	158	251	674	ENSP00000379438	83	170	674	9.76e-15	95	40	47	8	33
unique_1727	215	377	674	ENSP00000379438	61	194	674	6.17e-11	163	59	75	29	33
unique_1727	290	342	674	ENSP00000260356	568	618	1171	2.85e-04	54	24	26	4	17
unique_1727	195	254	674	ENSP00000260356	562	613	1171	0.002	62	24	26	12	17
unique_1727	160	251	674	ENSP00000401321	1	79	1049	4.97e-04	93	30	48	15	17
unique_1727	138	227	674	ENSP00000401321	20	97	1049	0.001	92	31	45	16	17
unique_1727	158	220	674	ENSP00000385639	123	177	274	0.001	63	21	34	8	20
unique_1727	267	336	674	ENSP00000385639	137	200	274	0.002	70	24	40	6	20
unique_1727	215	252	674	ENSP00000386126	501	537	1447	0.002	38	17	20	1	9
unique_1727	221	273	674	ENSP00000386126	264	311	1447	0.006	54	22	25	7	9
unique_1727	158	221	674	ENSP00000414996	130	185	294	0.003	64	20	36	8	9
unique_1731	3189	3332	3593	ENSP00000494751	984	1127	1279	1.94e-27	144	61	83	0	24
unique_1731	2698	2966	3593	ENSP00000494751	717	975	1279	7.68e-20	269	70	189	10	24
unique_1731	1931	2010	3593	ENSP00000494751	474	553	1279	6.59e-19	80	40	40	0	24
unique_1731	3450	3581	3593	ENSP00000494751	1094	1225	1279	9.19e-14	141	46	77	18	24
unique_1731	3214	3323	3593	ENSP00000494751	426	523	1279	7.12e-09	111	39	58	14	24
unique_1731	1762	1807	3593	ENSP00000494751	428	473	1279	1.95e-06	46	25	21	0	24
unique_1731	1170	1367	3593	ENSP00000494751	193	390	1279	8.70e-04	200	47	149	4	24
unique_1731	3446	3565	3593	ENSP00000494751	496	615	1279	0.005	121	28	91	2	24
unique_1731	3197	3332	3593	ENSP00000265724	1033	1173	1281	1.03e-11	142	41	94	7	10
unique_1731	3197	3326	3593	ENSP00000265724	390	522	1281	1.29e-08	133	38	92	3	10
unique_1731	3446	3578	3593	ENSP00000265724	491	623	1281	5.32e-08	135	39	92	4	10
unique_1731	3483	3586	3593	ENSP00000265724	1175	1277	1281	3.04e-07	105	36	66	3	10
unique_1731	1932	2006	3593	ENSP00000265724	470	545	1281	2.72e-05	76	27	48	1	10
unique_1731	1931	2006	3593	ENSP00000265724	1112	1190	1281	6.04e-05	79	25	51	3	10
unique_1743	1027	1079	1430	ENSP00000408734	208	259	337	6.89e-04	53	17	35	1	4
unique_1743	823	890	1430	ENSP00000275493	820	885	1211	0.002	68	20	46	2	5
unique_1755	46	151	172	ENSP00000263636	642	728	1723	5.31e-07	109	31	53	25	62
unique_1755	82	131	172	ENSP00000263636	1407	1456	1723	0.004	50	14	36	0	62
unique_1755	89	145	172	ENSP00000263636	972	1028	1723	0.006	57	15	42	0	62
unique_1755	89	151	172	ENSP00000283243	691	751	1464	1.11e-05	63	20	41	2	37
unique_1755	89	131	172	ENSP00000283243	1134	1176	1464	0.009	43	15	28	0	37
unique_1755	89	155	172	ENSP00000347140	197	250	312	3.04e-05	67	23	31	13	39
unique_1755	89	155	172	ENSP00000254868	201	254	317	8.10e-04	67	21	33	13	39
unique_1756	488	587	1716	ENSP00000443909	175	273	467	0.006	104	30	65	9	6
unique_1765	724	792	3914	ENSP00000352177	731	808	821	7.63e-05	78	27	42	9	2
unique_1765	721	785	3914	ENSP00000352177	746	819	821	2.85e-04	74	25	40	9	2
unique_1765	732	792	3914	ENSP00000352177	723	790	821	5.37e-04	68	24	37	7	2
unique_1776	221	351	797	ENSP00000351554	213	335	725	0.010	137	40	77	20	16
unique_1787	505	646	2451	ENSP00000434228	470	602	2040	1.35e-19	143	49	83	11	11
unique_1787	1253	1391	2451	ENSP00000434228	1011	1182	2040	0.003	174	41	96	37	11
unique_1787	505	646	2451	ENSP00000435932	470	602	2003	1.51e-19	143	49	83	11	11
unique_1787	1253	1391	2451	ENSP00000435932	1011	1182	2003	0.003	174	41	96	37	11
unique_1790	748	805	1847	ENSP00000353408	355	416	578	0.009	62	18	40	4	3
unique_1807	201	360	3282	ENSP00000344972	185	332	899	3.67e-06	164	47	97	20	5
unique_1807	201	360	3282	ENSP00000350152	185	332	988	5.58e-06	164	47	97	20	5
unique_1815	118	339	390	ENSP00000432202	5	218	663	5.53e-36	225	81	130	14	57
unique_1848	39	272	342	ENSP00000275493	718	958	1211	6.47e-17	248	65	162	21	68
unique_1848	36	228	342	ENSP00000408734	65	261	337	3.25e-14	203	55	132	16	56
unique_1848	35	245	342	ENSP00000301178	538	765	895	4.81e-14	231	57	151	23	62
unique_1848	138	230	342	ENSP00000263923	1008	1106	1357	2.45e-09	100	32	60	8	27
unique_1848	138	250	342	ENSP00000257290	798	918	1090	1.21e-08	123	39	72	12	61
unique_1848	35	128	342	ENSP00000257290	595	690	1090	1.91e-07	98	32	60	6	61
unique_1848	30	263	342	ENSP00000363702	200	455	531	1.37e-08	269	70	151	48	68
unique_1848	150	223	342	ENSP00000241416	314	397	514	6.99e-04	84	24	50	10	22
unique_1850	1165	1392	1884	ENSP00000494751	390	604	1279	6.21e-13	235	76	132	27	12
unique_1850	1201	1383	1884	ENSP00000494751	1004	1189	1279	1.31e-07	200	56	113	31	12
unique_1850	1207	1408	1884	ENSP00000265724	1052	1259	1281	3.72e-11	221	57	132	32	12
unique_1850	1188	1386	1884	ENSP00000265724	387	593	1281	5.49e-10	217	60	129	28	12
unique_1866	1426	1474	1618	ENSP00000320709	64	118	245	0.002	55	23	26	6	3
unique_1866	1417	1454	1618	ENSP00000363079	24	65	249	0.008	42	18	20	4	2
unique_1916	61	841	2057	ENSP00000435932	403	1209	2003	6.33e-30	894	207	487	200	38
unique_1916	61	841	2057	ENSP00000434228	403	1209	2040	7.05e-30	894	207	487	200	38
unique_1925	1458	1586	2888	ENSP00000344972	212	334	899	0.001	138	38	76	24	4
unique_1926	1403	1589	1671	ENSP00000408734	102	257	337	3.45e-18	190	61	92	37	11
unique_1926	1390	1642	1671	ENSP00000275493	742	961	1211	6.52e-17	258	62	153	43	15
unique_1926	1388	1655	1671	ENSP00000301178	562	809	895	7.94e-17	282	72	162	48	16
unique_1926	1457	1656	1671	ENSP00000263923	1000	1167	1357	2.61e-15	201	50	117	34	12
unique_1926	1457	1652	1671	ENSP00000257290	790	953	1090	5.78e-15	199	53	108	38	17
unique_1926	1372	1454	1671	ENSP00000257290	606	690	1090	7.62e-06	86	30	52	4	17
unique_1926	1390	1597	1671	ENSP00000241416	216	406	514	5.37e-14	229	66	104	59	12
unique_1926	1390	1591	1671	ENSP00000363702	227	419	531	1.31e-10	226	65	104	57	12
unique_1931	909	990	1032	ENSP00000263636	1409	1514	1723	0.007	106	31	51	24	8
unique_1938	2698	2753	5381	ENSP00000352177	742	802	821	0.001	61	22	34	5	1
unique_1938	2698	2764	5381	ENSP00000352177	733	805	821	0.002	73	25	42	6	1
unique_1941	1809	1923	3132	ENSP00000429969	669	776	972	4.82e-06	120	37	66	17	7
unique_1941	1489	1603	3132	ENSP00000429969	670	781	972	0.007	124	34	69	21	7
unique_1941	576	643	3132	ENSP00000270188	168	246	517	0.001	79	21	47	11	2
unique_1941	566	632	3132	ENSP00000270188	74	146	517	0.004	77	23	40	14	2
unique_1941	2937	3066	3132	ENSP00000353408	382	514	578	0.003	136	35	92	9	4
unique_1944	995	1199	1371	ENSP00000408734	66	268	337	4.64e-12	216	60	132	24	15
unique_1944	991	1196	1371	ENSP00000363702	203	426	531	1.88e-08	242	63	125	54	15
unique_1944	1083	1188	1371	ENSP00000263923	994	1099	1357	1.17e-07	108	31	73	4	8
unique_1944	1074	1188	1371	ENSP00000257290	774	889	1090	1.57e-07	121	32	78	11	8
unique_1944	997	1187	1371	ENSP00000301178	542	742	895	1.17e-04	209	48	135	26	14
unique_1944	991	1142	1371	ENSP00000275493	712	863	1211	1.39e-04	157	35	112	10	11
unique_1944	1000	1187	1371	ENSP00000241416	201	397	514	1.59e-04	216	55	114	47	14
unique_1966	1131	1665	1718	ENSP00000435932	1365	1852	2003	0.004	551	126	346	79	31
unique_1966	207	312	1718	ENSP00000312082	599	716	1060	0.005	120	40	64	16	6
unique_1974	188	296	454	ENSP00000401321	708	816	1049	3.11e-04	111	40	67	4	29
unique_1974	188	244	454	ENSP00000401321	808	864	1049	0.003	57	21	36	0	29
unique_1974	224	318	454	ENSP00000401321	631	743	1049	0.008	113	36	59	18	29
unique_1985	344	612	793	ENSP00000408734	23	253	337	4.03e-08	280	72	148	60	34
unique_1985	516	615	793	ENSP00000241416	309	397	514	7.92e-07	100	30	59	11	13
unique_1985	392	628	793	ENSP00000301178	540	756	895	4.19e-05	242	53	159	30	30
unique_1985	388	709	793	ENSP00000275493	712	995	1211	7.16e-05	331	78	197	56	41
unique_1985	500	633	793	ENSP00000263923	999	1119	1357	3.67e-04	137	30	88	19	17
unique_1985	508	615	793	ENSP00000363702	303	416	531	0.001	123	35	64	24	14
unique_1985	511	615	793	ENSP00000257290	800	888	1090	0.006	105	25	64	16	13
unique_2032	150	191	708	ENSP00000378447	106	145	296	0.005	42	17	23	2	6
unique_2044	311	398	7897	ENSP00000352177	702	805	821	1.24e-04	104	31	57	16	1
unique_2044	261	478	7897	ENSP00000344972	196	383	899	0.001	226	55	125	46	3
unique_2044	261	478	7897	ENSP00000350152	196	383	988	0.001	226	55	125	46	3
unique_2044	261	478	7897	ENSP00000369202	226	413	967	0.002	226	55	125	46	3
unique_2087	14	190	301	ENSP00000429969	283	447	972	6.72e-15	180	56	106	18	69
unique_2087	13	140	301	ENSP00000429969	45	165	972	2.13e-14	129	49	71	9	69
unique_2087	48	220	301	ENSP00000429969	36	199	972	4.94e-11	175	54	108	13	69
unique_2087	13	133	301	ENSP00000429969	323	433	972	5.76e-10	123	45	64	14	69
unique_2087	68	210	301	ENSP00000379438	68	208	674	4.16e-13	147	50	87	10	66
unique_2087	24	170	301	ENSP00000379438	65	203	674	2.18e-10	152	50	84	18	66
unique_2087	12	127	301	ENSP00000379438	97	203	674	6.60e-09	119	42	62	15	66
unique_2087	68	210	301	ENSP00000379442	35	175	641	4.31e-13	147	50	87	10	66
unique_2087	14	170	301	ENSP00000379442	19	170	641	9.51e-11	165	54	90	21	66
unique_2087	12	127	301	ENSP00000379442	64	170	641	6.91e-09	119	42	62	15	66
unique_2087	68	139	301	ENSP00000385639	111	173	274	1.33e-07	72	27	36	9	24
unique_2087	86	172	301	ENSP00000401321	1	79	1049	1.96e-04	88	26	52	10	29
unique_2087	80	129	301	ENSP00000386126	484	536	1447	0.008	53	19	31	3	17
unique_2155	1506	1688	1975	ENSP00000275493	712	905	1211	0.006	204	43	130	31	9
unique_2169	257	419	441	ENSP00000499129	479	636	646	3.64e-21	163	53	105	5	37
unique_2169	302	367	441	ENSP00000499129	173	238	646	9.94e-07	68	27	37	4	37
unique_2169	309	350	441	ENSP00000499129	64	105	646	2.76e-06	42	18	24	0	37
unique_2169	209	372	441	ENSP00000327801	272	433	509	8.61e-14	169	44	113	12	37
unique_2169	300	368	441	ENSP00000327801	17	86	509	3.55e-06	71	26	42	3	37
unique_2175	267	434	1297	ENSP00000358310	712	876	1168	0.005	175	49	109	17	13
unique_2204	2997	3195	3615	ENSP00000353408	349	575	578	3.48e-04	230	52	144	34	6
unique_2232	2136	2253	3156	ENSP00000344972	219	341	899	7.63e-04	128	37	76	15	4
unique_2232	2136	2253	3156	ENSP00000350152	219	341	988	8.44e-04	128	37	76	15	4
unique_2232	2136	2253	3156	ENSP00000369202	249	371	967	8.85e-04	128	37	76	15	4
unique_2236	3114	3268	3801	ENSP00000353408	370	522	578	0.003	158	39	111	8	4
unique_2244	172	248	8641	ENSP00000352177	738	816	821	0.001	80	31	45	4	1
unique_2311	311	420	1291	ENSP00000275493	772	867	1211	4.08e-07	110	31	65	14	9
unique_2311	372	410	1291	ENSP00000301178	654	692	895	0.002	39	13	26	0	3
unique_2311	370	439	1291	ENSP00000263923	1008	1067	1357	0.007	70	17	43	10	5
unique_2313	350	454	598	ENSP00000241416	302	394	514	3.50e-04	111	30	57	24	18
unique_2313	361	460	598	ENSP00000408734	178	259	337	0.004	100	29	53	18	17
unique_2325	286	609	642	ENSP00000403685	81	385	458	9.57e-07	355	81	193	81	50
unique_2341	488	651	1744	ENSP00000275493	697	858	1211	2.77e-05	171	41	114	16	9
unique_2341	502	764	1744	ENSP00000301178	531	828	895	2.70e-04	301	68	192	41	15
unique_2341	513	651	1744	ENSP00000408734	68	208	337	2.96e-04	144	38	98	8	11
unique_2341	1215	1264	1744	ENSP00000408734	225	272	337	0.002	50	23	25	2	11
unique_2341	502	651	1744	ENSP00000363702	198	354	531	0.001	170	46	91	33	9
unique_2341	1220	1314	1744	ENSP00000257290	861	948	1090	0.001	96	26	61	9	5
unique_2374	194	380	3194	ENSP00000408734	68	260	337	5.45e-12	199	59	122	18	6
unique_2374	180	397	3194	ENSP00000275493	705	932	1211	8.82e-12	233	62	151	20	7
unique_2374	295	429	3194	ENSP00000257290	806	940	1090	8.11e-08	143	45	82	16	4
unique_2374	295	397	3194	ENSP00000263923	1016	1120	1357	3.29e-07	108	31	69	8	3
unique_2374	299	385	3194	ENSP00000241416	314	406	514	6.63e-04	96	26	58	12	3
unique_2380	1	82	270	ENSP00000352177	719	804	821	1.21e-04	86	26	56	4	30
unique_2405	14	208	478	ENSP00000301178	544	743	895	3.11e-12	205	46	144	15	41
unique_2405	57	207	478	ENSP00000408734	108	256	337	9.08e-12	161	46	93	22	32
unique_2405	114	259	478	ENSP00000257290	795	942	1090	3.46e-11	152	43	99	10	31
unique_2405	114	274	478	ENSP00000263923	1005	1165	1357	6.65e-11	167	44	111	12	34
unique_2405	114	216	478	ENSP00000275493	814	917	1211	1.96e-10	106	32	69	5	22
unique_2405	129	208	478	ENSP00000241416	314	398	514	5.83e-04	87	24	54	9	17
unique_2407	8	198	296	ENSP00000408734	67	261	337	4.32e-19	205	64	117	24	65
unique_2407	7	207	296	ENSP00000301178	540	757	895	9.16e-12	219	53	147	19	68
unique_2407	6	241	296	ENSP00000363702	206	463	531	1.66e-11	275	76	143	56	80
unique_2407	2	194	296	ENSP00000275493	711	908	1211	3.49e-11	206	51	134	21	65
unique_2407	104	214	296	ENSP00000263923	1008	1120	1357	1.14e-09	115	32	77	6	38
unique_2407	81	202	296	ENSP00000257290	774	898	1090	2.35e-09	128	40	79	9	41
unique_2407	45	230	296	ENSP00000241416	267	428	514	1.07e-08	192	46	110	36	63
unique_2410	7	203	282	ENSP00000301178	540	750	895	6.39e-15	212	48	148	16	70
unique_2410	9	198	282	ENSP00000408734	68	258	337	9.06e-14	193	49	139	5	67
unique_2410	6	232	282	ENSP00000275493	715	943	1211	2.53e-13	233	45	178	10	80
unique_2410	105	255	282	ENSP00000257290	795	948	1090	2.72e-10	155	37	113	5	88
unique_2410	8	106	282	ENSP00000257290	603	708	1090	0.001	107	28	70	9	88
unique_2410	111	255	282	ENSP00000263923	1011	1158	1357	9.96e-09	150	32	111	7	51
unique_2410	49	198	282	ENSP00000241416	234	399	514	2.22e-08	166	43	107	16	53
unique_2410	6	211	282	ENSP00000363702	206	431	531	3.37e-08	237	60	135	42	73
unique_2411	130	469	1820	ENSP00000435932	407	673	2003	1.39e-23	348	97	162	89	35
unique_2411	656	943	1820	ENSP00000435932	806	1137	2003	1.27e-10	340	83	197	60	35
unique_2411	130	469	1820	ENSP00000434228	407	673	2040	1.51e-23	348	97	162	89	35
unique_2411	656	943	1820	ENSP00000434228	806	1137	2040	1.33e-10	340	83	197	60	35
unique_2428	411	555	1982	ENSP00000353408	349	479	578	8.53e-04	145	36	95	14	7
unique_2435	406	477	943	ENSP00000432202	53	124	663	8.40e-18	72	30	42	0	8
unique_2440	310	473	1076	ENSP00000429969	283	435	972	1.47e-33	164	73	80	11	47
unique_2440	289	473	1076	ENSP00000429969	70	245	972	4.74e-25	191	62	108	21	47
unique_2440	756	1004	1076	ENSP00000429969	45	250	972	2.28e-23	255	85	115	55	47
unique_2440	753	1047	1076	ENSP00000429969	83	347	972	3.88e-22	325	95	140	90	47
unique_2440	778	961	1076	ENSP00000429969	297	442	972	9.27e-21	186	66	78	42	47
unique_2440	754	923	1076	ENSP00000429969	321	445	972	2.67e-16	170	52	73	45	47
unique_2440	289	392	1076	ENSP00000429969	305	445	972	3.00e-14	145	44	56	45	47
unique_2440	265	474	1076	ENSP00000429969	84	356	972	6.34e-14	285	69	129	87	47
unique_2440	754	1047	1076	ENSP00000429969	126	427	972	1.14e-13	342	84	170	88	47
unique_2440	863	962	1076	ENSP00000379438	83	182	674	1.69e-11	107	45	48	14	47
unique_2440	265	380	1076	ENSP00000379438	68	174	674	1.04e-10	124	45	54	25	47
unique_2440	778	911	1076	ENSP00000379438	74	175	674	2.31e-10	136	41	59	36	47
unique_2440	333	422	1076	ENSP00000379438	83	175	674	4.28e-10	96	37	50	9	47
unique_2440	374	472	1076	ENSP00000379438	83	175	674	6.93e-09	102	39	51	12	47
unique_2440	754	808	1076	ENSP00000379438	96	145	674	3.00e-05	55	25	25	5	47
unique_2440	903	1048	1076	ENSP00000379438	82	169	674	5.72e-04	146	39	49	58	47
unique_2440	863	962	1076	ENSP00000379442	50	149	641	1.74e-11	107	45	48	14	47
unique_2440	265	380	1076	ENSP00000379442	35	141	641	1.03e-10	124	45	54	25	47
unique_2440	787	911	1076	ENSP00000379442	50	142	641	2.67e-10	127	40	51	36	47
unique_2440	333	422	1076	ENSP00000379442	50	142	641	4.62e-10	96	37	50	9	47
unique_2440	374	472	1076	ENSP00000379442	50	142	641	6.32e-09	102	39	51	12	47
unique_2440	754	808	1076	ENSP00000379442	63	112	641	3.36e-05	55	25	25	5	47
unique_2440	903	1048	1076	ENSP00000379442	49	136	641	4.80e-04	146	39	49	58	47
unique_2440	333	391	1076	ENSP00000414996	130	185	294	2.17e-08	60	26	29	5	15
unique_2440	904	961	1076	ENSP00000414996	130	183	294	5.47e-05	58	22	32	4	15
unique_2440	374	433	1076	ENSP00000414996	130	185	294	2.55e-04	61	22	33	6	15
unique_2440	314	390	1076	ENSP00000385639	101	177	274	3.32e-07	82	31	41	10	13
unique_2440	374	426	1076	ENSP00000385639	123	172	274	7.98e-04	54	19	30	5	13
unique_2440	778	803	1076	ENSP00000385639	152	177	274	0.008	26	15	11	0	13
unique_2440	876	907	1076	ENSP00000386126	504	537	1447	6.39e-05	34	18	14	2	3
unique_2440	854	949	1076	ENSP00000401321	28	121	1049	6.77e-05	101	33	56	12	22
unique_2440	335	471	1076	ENSP00000401321	1	124	1049	0.001	143	41	77	25	22
unique_2440	335	394	1076	ENSP00000354536	643	704	1295	2.57e-04	71	25	26	20	6
unique_2440	880	999	1076	ENSP00000260356	548	684	1171	8.08e-04	142	40	75	27	11
unique_2441	282	514	607	ENSP00000363702	203	425	531	0.001	253	58	145	50	38
unique_2475	475	538	1489	ENSP00000356102	84	143	888	0.002	64	24	36	4	4
unique_2490	273	367	2965	ENSP00000352177	728	814	821	1.63e-04	95	27	60	8	3
unique_2506	182	286	591	ENSP00000365840	138	239	485	5.14e-05	105	26	76	3	18
unique_2514	764	886	2519	ENSP00000352177	725	820	821	1.82e-04	126	38	55	33	5
unique_2519	14	475	564	ENSP00000265986	558	939	1020	2.48e-14	467	99	278	90	82
unique_2541	6	207	1405	ENSP00000408734	65	268	337	1.19e-16	212	67	127	18	14
unique_2541	8	217	1405	ENSP00000275493	717	931	1211	1.39e-15	217	60	148	9	15
unique_2541	5	216	1405	ENSP00000301178	538	765	895	2.13e-14	232	58	150	24	15
unique_2541	101	243	1405	ENSP00000257290	793	940	1090	5.90e-09	151	44	96	11	10
unique_2541	1	195	1405	ENSP00000363702	201	417	531	2.44e-08	224	51	137	36	14
unique_2541	100	196	1405	ENSP00000263923	1003	1100	1357	2.24e-07	103	32	60	11	7
unique_2541	26	194	1405	ENSP00000241416	213	397	514	9.80e-07	192	47	115	30	12
unique_2548	399	480	688	ENSP00000435932	1552	1642	2003	0.008	93	34	46	13	12
unique_2559	54	114	4123	ENSP00000356102	579	645	888	5.57e-04	67	21	40	6	1
unique_2569	301	412	544	ENSP00000435494	317	430	888	3.85e-04	116	33	77	6	21
unique_2569	301	412	544	ENSP00000433276	317	430	915	3.87e-04	116	33	77	6	21
unique_2569	301	412	544	ENSP00000437156	270	383	833	4.00e-04	116	33	77	6	21
unique_2569	301	412	544	ENSP00000413586	371	484	934	4.19e-04	116	33	77	6	21
unique_2569	301	412	544	ENSP00000434672	48	161	617	4.86e-04	116	33	77	6	21
unique_2573	67	523	1170	ENSP00000435932	359	840	2003	5.06e-30	498	120	321	57	39
unique_2573	67	523	1170	ENSP00000434228	359	840	2040	5.22e-30	498	120	321	57	39
unique_2585	468	872	1113	ENSP00000265724	147	491	1281	1.39e-30	409	113	228	68	48
unique_2585	977	1100	1113	ENSP00000265724	502	623	1281	1.11e-28	125	62	59	4	48
unique_2585	974	1103	1113	ENSP00000265724	1144	1271	1281	4.25e-27	130	61	67	2	48
unique_2585	790	872	1113	ENSP00000265724	1052	1134	1281	5.52e-20	83	43	40	0	48
unique_2585	468	655	1113	ENSP00000265724	788	994	1281	8.75e-06	210	52	133	25	48
unique_2585	1007	1103	1113	ENSP00000494751	1130	1225	1279	9.47e-10	97	30	66	1	25
unique_2585	907	1094	1113	ENSP00000494751	445	622	1279	1.46e-08	198	53	115	30	25
unique_2585	804	869	1113	ENSP00000494751	1024	1088	1279	8.11e-06	66	23	42	1	25
unique_2585	791	872	1113	ENSP00000494751	428	496	1279	3.71e-04	82	24	45	13	25
unique_2585	1007	1093	1113	ENSP00000426917	186	274	612	9.49e-06	89	28	59	2	8
unique_2585	1007	1093	1113	ENSP00000237612	186	274	656	9.88e-06	89	28	59	2	8
unique_2602	108	327	1497	ENSP00000257290	595	826	1090	3.61e-06	244	59	149	36	15
unique_2602	486	552	1497	ENSP00000408734	206	271	337	0.006	70	23	40	7	4
unique_2629	89	138	282	ENSP00000334952	128	182	1322	0.003	56	23	26	7	18
unique_2644	969	1139	1381	ENSP00000401321	698	865	1049	1.78e-07	171	55	113	3	26
unique_2644	1032	1220	1381	ENSP00000401321	631	823	1049	5.56e-06	200	54	128	18	26
unique_2644	867	1107	1381	ENSP00000401321	664	868	1049	7.67e-06	243	68	135	40	26
unique_2657	370	805	1559	ENSP00000493591	44	493	600	5.67e-80	460	150	276	34	28
unique_2657	370	805	1559	ENSP00000496619	44	493	600	5.67e-80	460	150	276	34	28
unique_2688	1148	1699	2662	ENSP00000434228	1248	1835	2040	1.24e-04	630	167	343	120	22
unique_2688	1184	1721	2662	ENSP00000434228	1407	1930	2040	0.007	571	130	361	80	22
unique_2695	1043	1245	1433	ENSP00000401321	676	861	1049	3.33e-12	203	72	114	17	20
unique_2695	1110	1328	1433	ENSP00000401321	664	864	1049	1.20e-07	223	66	131	26	20
unique_2718	210	334	1742	ENSP00000275493	740	862	1211	2.51e-07	128	34	86	8	7
unique_2718	297	333	1742	ENSP00000408734	175	211	337	9.41e-05	37	17	20	0	2
unique_2718	214	334	1742	ENSP00000301178	562	697	895	1.99e-04	136	30	91	15	7
unique_2718	289	342	1742	ENSP00000263923	1008	1061	1357	0.003	54	18	36	0	3
unique_2726	70	325	2020	ENSP00000408734	68	331	337	1.05e-28	270	85	165	20	13
unique_2726	39	324	2020	ENSP00000275493	695	968	1211	7.20e-14	297	68	195	34	14
unique_2726	69	271	2020	ENSP00000241416	197	413	514	7.40e-13	222	61	137	24	10
unique_2726	70	254	2020	ENSP00000301178	542	744	895	1.40e-12	210	61	117	32	9
unique_2726	69	254	2020	ENSP00000363702	208	418	531	2.89e-11	213	55	129	29	9
unique_2726	168	330	2020	ENSP00000263923	1002	1166	1357	1.97e-07	177	49	102	26	8
unique_2726	152	324	2020	ENSP00000257290	790	953	1090	1.98e-07	180	46	111	23	9
unique_2738	596	665	685	ENSP00000432202	52	124	663	1.10e-12	73	23	47	3	10
unique_2771	213	463	558	ENSP00000408734	27	259	337	6.53e-06	263	65	156	42	45
unique_2771	372	480	558	ENSP00000263923	1006	1115	1357	1.51e-05	121	32	66	23	20
unique_2771	372	481	558	ENSP00000275493	815	928	1211	9.99e-05	117	33	74	10	20
unique_2771	372	461	558	ENSP00000257290	796	889	1090	1.59e-04	96	27	61	8	16
unique_2772	158	408	503	ENSP00000408734	27	259	337	5.33e-06	262	63	159	40	50
unique_2772	317	425	503	ENSP00000263923	1006	1115	1357	8.00e-05	121	32	66	23	22
unique_2772	248	422	503	ENSP00000257290	711	904	1090	8.40e-05	205	52	112	41	35
unique_2772	317	426	503	ENSP00000275493	815	928	1211	3.08e-04	117	33	74	10	22
unique_2809	83	276	323	ENSP00000257290	773	954	1090	1.83e-07	199	50	127	22	60
unique_2809	104	269	323	ENSP00000301178	650	800	895	3.57e-07	168	41	108	19	51
unique_2809	11	211	323	ENSP00000408734	65	261	337	4.21e-06	210	54	134	22	62
unique_2809	14	240	323	ENSP00000275493	718	939	1211	4.26e-06	236	59	154	23	70
unique_2809	99	216	323	ENSP00000263923	1000	1110	1357	5.06e-06	124	36	69	19	37
unique_2810	678	977	2568	ENSP00000351554	317	608	725	6.96e-07	308	73	211	24	17
unique_2810	577	1020	2568	ENSP00000351554	91	507	725	7.54e-06	457	92	312	53	17
unique_2810	863	1026	2568	ENSP00000353408	348	511	578	1.03e-06	171	49	108	14	15
unique_2810	665	972	2568	ENSP00000353408	295	573	578	1.68e-05	318	72	197	49	15
unique_2810	648	838	2568	ENSP00000353408	349	536	578	0.002	206	52	121	33	15
unique_2810	599	1012	2568	ENSP00000435932	1432	1939	2003	0.003	525	135	262	128	16
unique_2813	19	479	530	ENSP00000217420	7	477	526	3.02e-10	491	101	340	50	87
unique_2828	568	933	934	ENSP00000257290	631	956	1090	2.69e-21	381	102	209	70	39
unique_2828	742	860	934	ENSP00000408734	159	258	337	4.07e-15	119	42	58	19	22
unique_2828	537	626	934	ENSP00000408734	68	150	337	0.002	90	25	58	7	22
unique_2828	732	934	934	ENSP00000301178	632	810	895	3.41e-14	206	56	120	30	22
unique_2828	751	927	934	ENSP00000263923	1009	1160	1357	1.35e-11	179	47	103	29	19
unique_2828	734	917	934	ENSP00000241416	278	469	514	4.42e-10	217	65	94	58	20
unique_2828	737	924	934	ENSP00000275493	810	965	1211	2.76e-09	191	49	104	38	20
unique_2828	743	917	934	ENSP00000363702	297	491	531	7.07e-08	208	52	110	46	19
unique_2836	1889	1957	3829	ENSP00000369962	312	382	408	0.002	71	27	42	2	2
unique_2848	302	478	1542	ENSP00000408734	104	269	337	4.50e-13	186	51	106	29	11
unique_2848	333	433	1542	ENSP00000363702	276	388	531	3.04e-06	119	39	56	24	7
unique_2848	365	473	1542	ENSP00000275493	820	916	1211	5.84e-06	113	35	58	20	7
unique_2848	332	500	1542	ENSP00000241416	263	430	514	3.42e-05	186	49	102	35	11
unique_2848	364	471	1542	ENSP00000257290	800	897	1090	1.08e-04	114	34	58	22	7
unique_2848	360	471	1542	ENSP00000263923	1007	1107	1357	0.001	118	34	61	23	7
unique_2870	1087	1235	1598	ENSP00000401321	674	830	1049	3.59e-05	158	42	106	10	13
unique_2870	939	992	1598	ENSP00000401321	668	721	1049	0.010	54	21	33	0	13
unique_2870	1056	1226	1598	ENSP00000459962	131	293	840	0.005	178	52	104	22	11
unique_2870	1459	1569	1598	ENSP00000344972	220	333	899	0.005	114	27	84	3	7
unique_2870	1459	1569	1598	ENSP00000350152	220	333	988	0.007	114	27	84	3	7
unique_2870	1459	1569	1598	ENSP00000369202	250	363	967	0.009	114	27	84	3	7
unique_2889	1	517	525	ENSP00000265724	162	626	1281	2.51e-43	534	148	300	86	98
unique_2889	275	517	525	ENSP00000265724	1031	1271	1281	7.10e-41	247	85	152	10	98
unique_2889	276	517	525	ENSP00000494751	991	1226	1279	8.87e-20	247	67	164	16	46
unique_2889	295	507	525	ENSP00000494751	426	622	1279	6.19e-19	214	63	133	18	46
unique_2889	230	514	525	ENSP00000237612	4	283	656	3.34e-04	292	63	210	19	54
unique_2889	230	514	525	ENSP00000426917	4	283	612	4.06e-04	292	63	210	19	54
unique_2898	50	117	133	ENSP00000247207	289	365	640	0.005	81	26	38	17	51
unique_2923	2343	2472	2492	ENSP00000352177	700	815	821	2.00e-04	131	39	76	16	5
unique_2933	159	299	470	ENSP00000432202	53	166	663	3.12e-19	141	50	64	27	30
unique_2940	172	710	1145	ENSP00000356102	51	553	888	1.21e-48	543	142	357	44	47
unique_2942	164	406	975	ENSP00000426917	61	299	612	1.69e-50	244	101	137	6	49
unique_2942	648	885	975	ENSP00000426917	325	550	612	4.66e-19	239	62	163	14	49
unique_2942	164	406	975	ENSP00000237612	61	299	656	6.03e-50	244	101	137	6	53
unique_2942	648	920	975	ENSP00000237612	325	586	656	1.77e-25	274	71	190	13	53
unique_2942	149	375	975	ENSP00000494751	413	615	1279	1.72e-12	231	62	137	32	23
unique_2942	161	323	975	ENSP00000494751	1007	1161	1279	0.004	176	44	98	34	23
unique_2942	166	369	975	ENSP00000265724	409	610	1281	3.11e-09	218	57	131	30	28
unique_2942	121	390	975	ENSP00000265724	1004	1267	1281	5.22e-08	295	81	158	56	28
unique_2978	826	938	1007	ENSP00000257290	773	888	1090	3.52e-04	118	30	81	7	11
unique_2978	854	938	1007	ENSP00000263923	1011	1098	1357	4.25e-04	91	25	57	9	8
unique_2978	867	940	1007	ENSP00000241416	318	399	514	0.005	84	26	46	12	7
unique_3005	129	269	1872	ENSP00000216241	160	312	763	4.89e-04	174	47	73	54	8
unique_3046	87	164	240	ENSP00000344972	232	336	899	3.49e-04	105	30	48	27	33
unique_3046	87	164	240	ENSP00000350152	232	336	988	4.95e-04	105	30	48	27	33
unique_3046	87	164	240	ENSP00000369202	262	366	967	5.80e-04	105	30	48	27	33
unique_3051	252	472	553	ENSP00000408734	63	253	337	0.005	232	51	129	52	40
unique_3080	1482	1566	2779	ENSP00000344972	236	322	899	0.001	90	26	56	8	3
unique_3094	164	205	264	ENSP00000379438	296	336	674	0.009	42	17	24	1	16
unique_3099	2208	2314	4919	ENSP00000429969	669	776	972	4.59e-07	118	41	56	21	9
unique_3099	1580	1700	4919	ENSP00000429969	648	760	972	1.64e-05	135	40	59	36	9
unique_3099	3035	3143	4919	ENSP00000429969	673	776	972	2.90e-04	111	32	70	9	9
unique_3099	1467	1552	4919	ENSP00000429969	672	760	972	0.002	92	26	57	9	9
unique_3099	4623	4892	4919	ENSP00000353408	299	577	578	1.51e-05	297	62	190	45	5
unique_3099	4595	4697	4919	ENSP00000351554	291	397	725	0.004	112	29	69	14	2
unique_3100	682	872	993	ENSP00000275493	711	908	1211	1.89e-16	201	60	128	13	19
unique_3100	689	877	993	ENSP00000408734	68	261	337	2.49e-13	201	60	122	19	19
unique_3100	786	906	993	ENSP00000263923	1008	1134	1357	5.59e-12	128	43	77	8	12
unique_3100	667	871	993	ENSP00000301178	522	742	895	1.21e-11	226	60	140	26	21
unique_3100	793	878	993	ENSP00000257290	805	896	1090	6.13e-11	92	33	53	6	9
unique_3100	756	871	993	ENSP00000241416	263	397	514	1.06e-07	135	40	76	19	12
unique_3100	675	852	993	ENSP00000363702	195	390	531	4.81e-06	209	49	116	44	18
unique_3129	42	288	566	ENSP00000275493	675	923	1211	5.59e-16	255	71	170	14	44
unique_3129	76	288	566	ENSP00000301178	533	758	895	1.81e-12	234	62	143	29	38
unique_3129	73	283	566	ENSP00000408734	50	266	337	1.15e-10	223	52	153	18	37
unique_3129	187	282	566	ENSP00000263923	1011	1108	1357	6.96e-06	101	30	63	8	17
unique_3129	180	282	566	ENSP00000257290	794	898	1090	8.32e-05	108	28	72	8	37
unique_3129	76	179	566	ENSP00000257290	590	696	1090	2.28e-04	113	31	67	15	37
unique_3154	754	854	1157	ENSP00000408734	173	273	337	1.67e-11	104	34	64	6	9
unique_3154	751	899	1157	ENSP00000263923	1011	1159	1357	4.63e-07	157	40	101	16	13
unique_3154	744	892	1157	ENSP00000257290	794	942	1090	2.01e-06	154	38	106	10	13
unique_3154	751	852	1157	ENSP00000275493	820	923	1211	5.70e-06	109	31	66	12	9
unique_3154	760	853	1157	ENSP00000241416	314	413	514	1.38e-04	103	29	62	12	8
unique_3154	764	838	1157	ENSP00000363702	329	417	531	6.81e-04	92	27	45	20	6
unique_3156	149	235	782	ENSP00000408734	175	261	337	3.26e-08	90	32	52	6	11
unique_3156	124	236	782	ENSP00000257290	781	896	1090	3.22e-07	123	38	68	17	14
unique_3156	144	236	782	ENSP00000263923	1011	1106	1357	1.50e-05	103	32	54	17	12
unique_3156	153	227	782	ENSP00000241416	314	395	514	2.49e-05	84	28	45	11	10
unique_3156	138	236	782	ENSP00000275493	814	915	1211	7.40e-05	104	30	67	7	13
unique_3160	79	283	536	ENSP00000408734	66	272	337	2.13e-16	212	60	140	12	38
unique_3160	75	299	536	ENSP00000275493	712	940	1211	6.38e-16	239	64	151	24	42
unique_3160	79	297	536	ENSP00000301178	540	773	895	6.82e-14	240	64	149	27	41
unique_3160	181	329	536	ENSP00000263923	1011	1159	1357	5.00e-12	156	51	91	14	28
unique_3160	181	322	536	ENSP00000257290	801	942	1090	1.18e-09	148	44	92	12	26
unique_3160	73	247	536	ENSP00000363702	201	388	531	3.12e-08	202	56	105	41	33
unique_3160	123	283	536	ENSP00000241416	234	413	514	4.30e-08	186	51	104	31	30
unique_3209	2280	2388	2576	ENSP00000352177	724	820	821	2.46e-05	109	30	67	12	8
unique_3209	2310	2400	2576	ENSP00000352177	729	820	821	4.48e-05	95	33	55	7	8
unique_3209	1089	1165	2576	ENSP00000352177	724	806	821	1.60e-04	85	29	46	10	8
unique_3209	1090	1161	2576	ENSP00000352177	747	820	821	8.00e-04	76	26	44	6	8
unique_3209	2306	2419	2576	ENSP00000352177	698	820	821	0.003	125	35	77	13	8
unique_3209	1126	1180	2576	ENSP00000344972	256	326	899	0.002	71	25	30	16	2
unique_3209	1126	1180	2576	ENSP00000350152	256	326	988	0.002	71	25	30	16	2
unique_3209	1126	1180	2576	ENSP00000369202	286	356	967	0.002	71	25	30	16	2
unique_3209	1108	1153	2576	ENSP00000343795	466	506	507	0.007	46	17	24	5	2
unique_3250	5076	5228	7564	ENSP00000344972	220	376	899	0.008	157	36	117	4	2
unique_3250	2415	2561	7564	ENSP00000353408	379	536	578	0.008	165	41	99	25	2
unique_3250	5076	5228	7564	ENSP00000350152	220	376	988	0.009	157	36	117	4	2
unique_3250	5076	5228	7564	ENSP00000369202	250	406	967	0.010	157	36	117	4	2
unique_3256	36	246	575	ENSP00000275493	712	922	1211	7.06e-08	218	53	151	14	37
unique_3256	38	303	575	ENSP00000301178	538	807	895	2.52e-07	293	68	175	50	46
unique_3256	117	181	575	ENSP00000263923	993	1051	1357	8.74e-05	65	22	37	6	11
unique_3256	143	235	575	ENSP00000408734	175	259	337	1.20e-04	93	27	58	8	16
unique_3256	132	188	575	ENSP00000257290	795	848	1090	0.002	57	17	37	3	10
unique_3259	2741	2841	3568	ENSP00000408734	172	270	337	2.08e-10	104	39	57	8	3
unique_3259	2659	2899	3568	ENSP00000275493	756	977	1211	2.92e-08	255	61	147	47	7
unique_3259	2660	2823	3568	ENSP00000301178	580	737	895	1.20e-07	170	46	106	18	5
unique_3259	2741	2824	3568	ENSP00000241416	297	393	514	7.05e-07	97	37	47	13	2
unique_3259	2711	2893	3568	ENSP00000257290	775	965	1090	9.82e-07	203	50	121	32	5
unique_3259	2728	2881	3568	ENSP00000263923	1000	1160	1357	2.18e-06	176	44	95	37	4
unique_3259	2740	2824	3568	ENSP00000363702	308	412	531	1.59e-04	115	32	43	40	2
unique_3287	1534	1732	2132	ENSP00000301178	538	751	895	4.36e-14	219	56	138	25	9
unique_3287	1538	1725	2132	ENSP00000275493	718	908	1211	2.22e-12	196	56	127	13	9
unique_3287	1535	1727	2132	ENSP00000408734	65	259	337	1.74e-11	201	58	129	14	9
unique_3287	1533	1742	2132	ENSP00000363702	204	446	531	9.52e-08	255	66	132	57	10
unique_3287	1647	1737	2132	ENSP00000263923	1023	1115	1357	3.00e-07	103	33	48	22	4
unique_3287	1536	1724	2132	ENSP00000241416	196	397	514	5.02e-06	214	55	122	37	9
unique_3287	1635	1777	2132	ENSP00000257290	792	940	1090	2.67e-05	159	38	95	26	7
unique_3288	119	229	339	ENSP00000379442	44	152	641	7.53e-17	114	50	56	8	75
unique_3288	8	134	339	ENSP00000379442	23	144	641	1.06e-09	129	45	75	9	75
unique_3288	141	262	339	ENSP00000379442	22	136	641	3.82e-04	127	37	73	17	75
unique_3288	119	229	339	ENSP00000379438	77	185	674	8.87e-17	114	50	56	8	63
unique_3288	16	134	339	ENSP00000379438	64	177	674	1.44e-09	121	44	68	9	63
unique_3288	40	227	339	ENSP00000429969	30	213	972	1.08e-14	195	66	111	18	67
unique_3288	24	175	339	ENSP00000429969	60	204	972	3.88e-12	161	58	78	25	67
unique_3288	74	250	339	ENSP00000429969	297	466	972	6.06e-11	180	52	115	13	67
unique_3288	26	175	339	ENSP00000429969	297	433	972	2.40e-09	155	56	76	23	67
unique_3288	37	134	339	ENSP00000260356	575	685	1171	6.21e-04	115	31	63	21	29
unique_3288	125	186	339	ENSP00000385639	123	179	274	0.003	64	24	31	9	18
unique_3288	143	174	339	ENSP00000386126	1024	1056	1447	0.008	33	14	18	1	9
unique_3288	143	171	339	ENSP00000386126	263	293	1447	0.009	31	14	15	2	9
unique_3294	155	250	806	ENSP00000257290	769	854	1090	3.21e-05	99	29	54	16	12
unique_3294	173	239	806	ENSP00000263923	1000	1053	1357	4.51e-04	67	21	33	13	8
unique_3294	187	237	806	ENSP00000408734	173	210	337	0.002	51	18	20	13	6
unique_3322	316	426	6072	ENSP00000352177	723	818	821	1.18e-07	111	36	60	15	2
unique_3322	341	447	6072	ENSP00000352177	725	816	821	1.35e-04	110	37	52	21	2
unique_3322	332	447	6072	ENSP00000344972	191	333	899	2.73e-06	143	41	75	27	2
unique_3322	326	437	6072	ENSP00000344972	221	346	899	3.73e-06	127	39	72	16	2
unique_3322	332	447	6072	ENSP00000350152	191	333	988	3.69e-06	143	41	75	27	2
unique_3322	326	437	6072	ENSP00000350152	221	346	988	4.80e-06	127	39	72	16	2
unique_3322	332	447	6072	ENSP00000369202	221	363	967	3.71e-06	143	41	75	27	2
unique_3322	326	437	6072	ENSP00000369202	251	376	967	4.77e-06	127	39	72	16	2
unique_3336	122	601	618	ENSP00000442011	127	580	656	7.15e-53	502	134	298	70	78
unique_3336	122	601	618	ENSP00000336994	141	594	670	1.06e-52	502	134	298	70	78
unique_3363	92	249	385	ENSP00000263923	999	1157	1357	2.72e-14	165	45	107	13	41
unique_3363	108	188	385	ENSP00000408734	174	256	337	4.91e-12	84	34	46	4	21
unique_3363	78	248	385	ENSP00000301178	621	799	895	1.21e-10	186	45	119	22	44
unique_3363	99	191	385	ENSP00000257290	795	891	1090	2.13e-10	100	32	58	10	24
unique_3363	96	249	385	ENSP00000275493	812	965	1211	3.68e-10	158	38	112	8	40
unique_3363	108	188	385	ENSP00000363702	311	416	531	1.81e-08	106	32	49	25	21
unique_3363	104	188	385	ENSP00000241416	305	397	514	1.91e-08	94	32	52	10	22
unique_3369	4152	4251	5298	ENSP00000429969	683	776	972	2.86e-04	101	30	63	8	7
unique_3369	1347	1441	5298	ENSP00000429969	663	759	972	0.002	100	29	63	8	7
unique_3369	2164	2257	5298	ENSP00000429969	669	760	972	0.004	98	31	57	10	7
unique_3369	1965	2045	5298	ENSP00000429969	673	759	972	0.007	87	25	56	6	7
unique_3372	16	54	265	ENSP00000350152	87	125	988	0.006	39	16	23	0	15
unique_3372	16	54	265	ENSP00000344972	87	125	899	0.006	39	16	23	0	15
unique_3372	16	54	265	ENSP00000369202	117	155	967	0.006	39	16	23	0	15
unique_3402	572	732	782	ENSP00000265724	409	587	1281	8.73e-12	179	57	104	18	51
unique_3402	206	408	782	ENSP00000265724	408	587	1281	1.31e-06	219	53	111	55	51
unique_3402	678	732	782	ENSP00000265724	1176	1232	1281	2.54e-06	57	24	31	2	51
unique_3402	213	443	782	ENSP00000265724	1058	1275	1281	7.10e-06	257	61	131	65	51
unique_3402	573	709	782	ENSP00000494751	428	566	1279	2.09e-06	151	43	82	26	37
unique_3402	339	413	782	ENSP00000494751	533	597	1279	2.81e-05	75	26	39	10	37
unique_3402	167	240	782	ENSP00000494751	978	1043	1279	5.91e-04	77	27	36	14	37
unique_3402	587	720	782	ENSP00000426917	77	228	612	1.58e-05	152	43	91	18	36
unique_3402	222	372	782	ENSP00000426917	77	217	612	3.71e-04	166	43	83	40	36
unique_3402	587	720	782	ENSP00000237612	77	228	656	2.93e-05	162	48	76	38	36
unique_3402	222	372	782	ENSP00000237612	77	217	656	4.44e-04	166	43	83	40	36
unique_3423	109	191	279	ENSP00000302716	2748	2824	4494	0.007	83	27	50	6	30
unique_3431	159	321	492	ENSP00000363702	268	445	531	2.64e-12	187	52	102	33	33
unique_3431	205	298	492	ENSP00000408734	172	262	337	3.26e-10	97	37	51	9	19
unique_3431	199	346	492	ENSP00000257290	797	940	1090	4.18e-10	155	42	95	18	30
unique_3431	202	304	492	ENSP00000263923	1010	1111	1357	7.72e-10	109	35	61	13	21
unique_3431	172	298	492	ENSP00000241416	265	403	514	3.61e-09	147	45	74	28	26
unique_3431	172	308	492	ENSP00000301178	618	759	895	1.91e-08	146	37	96	13	28
unique_3431	170	299	492	ENSP00000275493	786	915	1211	1.99e-08	135	36	89	10	26
unique_3432	112	259	347	ENSP00000379438	68	200	674	6.35e-15	151	52	78	21	64
unique_3432	38	161	347	ENSP00000379438	83	212	674	6.68e-10	140	52	62	26	64
unique_3432	112	259	347	ENSP00000379442	35	167	641	6.90e-15	151	52	78	21	65
unique_3432	38	161	347	ENSP00000379442	50	179	641	6.61e-10	140	52	62	26	65
unique_3432	36	126	347	ENSP00000379442	90	169	641	0.001	93	33	45	15	65
unique_3432	97	266	347	ENSP00000429969	41	201	972	1.75e-13	175	56	100	19	69
unique_3432	56	230	347	ENSP00000429969	44	214	972	5.40e-13	182	55	109	18	69
unique_3432	74	243	347	ENSP00000429969	294	454	972	9.73e-11	172	51	108	13	69
unique_3432	28	179	347	ENSP00000429969	297	435	972	8.71e-09	154	48	89	17	69
unique_3432	71	221	347	ENSP00000429969	254	394	972	4.10e-06	153	49	90	14	69
unique_3432	105	224	347	ENSP00000260356	551	686	1171	2.10e-08	147	49	60	38	49
unique_3432	54	172	347	ENSP00000260356	585	714	1171	3.03e-04	136	38	75	23	49
unique_3432	130	259	347	ENSP00000401321	1	126	1049	1.38e-06	136	37	83	16	37
unique_3432	128	188	347	ENSP00000385639	123	179	274	1.87e-05	62	23	33	6	18
unique_3432	192	287	347	ENSP00000386126	513	605	1447	2.57e-05	97	29	63	5	36
unique_3432	147	176	347	ENSP00000386126	1025	1056	1447	0.006	32	15	15	2	36
unique_3432	128	183	347	ENSP00000414996	130	180	294	2.19e-04	56	20	31	5	16
unique_3433	85	274	400	ENSP00000408734	68	259	337	1.55e-12	197	51	134	12	48
unique_3433	174	337	400	ENSP00000263923	1000	1159	1357	1.68e-09	171	46	107	18	41
unique_3433	81	278	400	ENSP00000275493	714	915	1211	5.68e-09	213	51	136	26	50
unique_3433	86	271	400	ENSP00000241416	199	397	514	1.59e-08	208	56	121	31	47
unique_3433	82	272	400	ENSP00000363702	206	417	531	2.27e-08	221	60	122	39	48
unique_3433	179	287	400	ENSP00000257290	795	906	1090	4.95e-06	116	33	72	11	27
unique_3437	30	241	404	ENSP00000275493	716	924	1211	3.20e-13	229	55	137	37	52
unique_3437	23	240	404	ENSP00000301178	533	758	895	1.18e-11	235	58	151	26	54
unique_3437	29	228	404	ENSP00000408734	65	259	337	2.47e-08	206	47	142	17	50
unique_3437	139	236	404	ENSP00000263923	1011	1110	1357	6.82e-08	103	30	65	8	24
unique_3437	128	276	404	ENSP00000257290	790	963	1090	6.71e-07	179	44	100	35	61
unique_3437	28	126	404	ENSP00000257290	595	690	1090	1.56e-04	101	32	62	7	61
unique_3437	44	223	404	ENSP00000241416	199	395	514	8.61e-05	205	46	126	33	45
unique_3466	10	117	1367	ENSP00000312082	567	691	1060	4.98e-06	128	38	67	23	8
unique_3487	52	245	581	ENSP00000408734	64	259	337	3.47e-18	212	63	115	34	33
unique_3487	50	260	581	ENSP00000275493	712	925	1211	4.73e-15	220	56	149	15	36
unique_3487	48	249	581	ENSP00000363702	201	430	531	8.42e-13	240	64	128	48	35
unique_3487	55	244	581	ENSP00000241416	197	399	514	4.28e-12	214	63	116	35	33
unique_3487	45	240	581	ENSP00000301178	529	740	895	9.93e-11	218	53	137	28	34
unique_3487	156	249	581	ENSP00000263923	1011	1105	1357	2.70e-07	98	31	60	7	16
unique_3487	148	249	581	ENSP00000257290	793	895	1090	7.97e-07	106	31	68	7	32
unique_3487	54	137	581	ENSP00000257290	597	684	1090	0.003	91	25	56	10	32
unique_3496	63	268	293	ENSP00000401321	679	887	1049	1.62e-05	222	72	121	29	70
unique_3496	98	208	293	ENSP00000401321	634	733	1049	7.87e-04	112	35	64	13	70
unique_3571	575	700	942	ENSP00000432202	1	116	663	3.79e-19	127	45	70	12	13
unique_3595	705	1041	1516	ENSP00000499129	64	365	646	1.43e-34	339	108	192	39	54
unique_3595	965	1087	1516	ENSP00000499129	516	636	646	2.53e-30	125	63	56	6	54
unique_3595	1104	1226	1516	ENSP00000499129	516	636	646	2.53e-30	125	63	56	6	54
unique_3595	1243	1365	1516	ENSP00000499129	516	636	646	2.53e-30	125	63	56	6	54
unique_3595	1269	1499	1516	ENSP00000499129	77	279	646	1.05e-29	233	83	118	32	54
unique_3595	991	1319	1516	ENSP00000499129	77	365	646	1.51e-29	332	101	185	46	54
unique_3595	1382	1504	1516	ENSP00000499129	516	636	646	2.34e-28	125	59	60	6	54
unique_3595	690	816	1516	ENSP00000499129	512	636	646	1.70e-27	129	59	64	6	54
unique_3595	803	948	1516	ENSP00000499129	497	636	646	2.83e-23	149	65	72	12	54
unique_3595	566	811	1516	ENSP00000327801	237	470	509	7.14e-26	250	72	158	20	62
unique_3595	1378	1499	1516	ENSP00000327801	353	470	509	1.42e-18	124	44	72	8	62
unique_3595	840	991	1516	ENSP00000327801	28	175	509	1.23e-17	153	54	93	6	62
unique_3595	961	1083	1516	ENSP00000327801	353	471	509	4.45e-16	125	43	74	8	62
unique_3595	1100	1222	1516	ENSP00000327801	353	471	509	4.45e-16	125	43	74	8	62
unique_3595	1239	1361	1516	ENSP00000327801	353	471	509	4.45e-16	125	43	74	8	62
unique_3595	978	1130	1516	ENSP00000327801	27	175	509	2.28e-14	154	47	101	6	62
unique_3595	1117	1269	1516	ENSP00000327801	27	175	509	2.28e-14	154	47	101	6	62
unique_3595	1256	1408	1516	ENSP00000327801	27	175	509	2.28e-14	154	47	101	6	62
unique_3595	1395	1495	1516	ENSP00000327801	27	125	509	6.48e-13	102	34	64	4	62
unique_3595	722	856	1516	ENSP00000327801	42	164	509	1.49e-11	136	42	80	14	62
unique_3595	840	944	1516	ENSP00000327801	371	471	509	6.43e-11	107	36	63	8	62
unique_3596	218	512	609	ENSP00000479496	161	443	957	8.00e-12	322	79	177	66	48
unique_3614	70	269	542	ENSP00000408734	68	259	337	1.89e-09	207	54	131	22	37
unique_3614	68	285	542	ENSP00000275493	716	927	1211	5.25e-08	224	58	148	18	40
unique_3614	69	267	542	ENSP00000363702	208	417	531	0.003	224	54	131	39	37
unique_3614	179	275	542	ENSP00000263923	1018	1108	1357	0.009	102	28	58	16	18
unique_3623	861	1130	1241	ENSP00000479496	191	453	957	3.42e-12	304	71	158	75	22
unique_3625	158	517	571	ENSP00000217420	111	477	526	1.95e-09	382	81	264	37	63
unique_3661	126	290	493	ENSP00000263923	1003	1159	1357	3.83e-07	169	40	113	16	33
unique_3661	86	227	493	ENSP00000408734	119	261	337	3.83e-07	147	40	98	9	29
unique_3661	19	229	493	ENSP00000275493	711	915	1211	1.35e-06	228	59	129	40	43
unique_3661	65	222	493	ENSP00000241416	244	397	514	1.68e-06	166	48	98	20	32
unique_3661	146	220	493	ENSP00000363702	328	414	531	2.50e-05	87	27	48	12	15
unique_3661	134	283	493	ENSP00000257290	801	942	1090	4.76e-05	154	32	106	16	30
unique_3661	138	220	493	ENSP00000301178	659	740	895	0.001	83	21	61	1	17
unique_3704	440	543	630	ENSP00000408734	158	260	337	3.04e-07	110	34	63	13	17
unique_3704	461	545	630	ENSP00000363702	325	425	531	1.12e-04	101	29	56	16	13
unique_3704	461	539	630	ENSP00000241416	314	397	514	1.33e-04	85	26	52	7	13
unique_3704	434	546	630	ENSP00000263923	993	1106	1357	1.95e-04	124	34	69	21	18
unique_3704	441	540	630	ENSP00000257290	790	889	1090	2.92e-04	110	30	60	20	16
unique_3704	429	496	630	ENSP00000275493	795	864	1211	0.007	70	18	50	2	11
unique_3705	445	552	727	ENSP00000260356	407	501	1171	0.009	113	30	60	23	15
unique_3708	86	237	483	ENSP00000365840	219	354	485	3.22e-04	156	44	88	24	31
unique_3726	383	454	2495	ENSP00000352177	739	818	821	0.001	80	23	49	8	3
unique_3759	367	525	540	ENSP00000500170	143	296	313	4.35e-31	159	62	92	5	29
unique_3760	568	978	1604	ENSP00000353857	210	631	792	5.47e-24	459	106	268	85	26
unique_3777	133	333	603	ENSP00000408734	67	272	337	1.41e-18	209	62	136	11	33
unique_3777	132	369	603	ENSP00000301178	540	814	895	1.08e-10	283	68	162	53	39
unique_3777	132	340	603	ENSP00000275493	716	931	1211	2.64e-10	225	58	142	25	35
unique_3777	231	339	603	ENSP00000263923	1011	1122	1357	3.44e-07	115	36	70	9	18
unique_3777	231	370	603	ENSP00000257290	801	940	1090	2.90e-06	146	40	94	12	23
unique_3777	240	317	603	ENSP00000241416	314	397	514	2.57e-05	90	28	44	18	13
unique_3777	134	400	603	ENSP00000363702	209	529	531	1.33e-04	331	76	181	74	44
unique_3785	1139	1501	2594	ENSP00000435932	1252	1627	2003	7.91e-04	392	100	247	45	14
unique_3829	1041	1233	1476	ENSP00000408734	67	259	337	1.44e-18	198	57	131	10	13
unique_3829	1040	1245	1476	ENSP00000275493	716	923	1211	6.16e-16	215	59	140	16	14
unique_3829	1007	1266	1476	ENSP00000301178	498	791	895	3.37e-13	299	72	183	44	18
unique_3829	1144	1291	1476	ENSP00000263923	1011	1159	1357	4.64e-12	158	42	97	19	10
unique_3829	1144	1284	1476	ENSP00000257290	801	942	1090	6.82e-10	151	41	91	19	16
unique_3829	1034	1123	1476	ENSP00000257290	591	686	1090	0.007	98	27	61	10	16
unique_3829	1078	1253	1476	ENSP00000241416	230	436	514	2.96e-09	216	56	111	49	12
unique_3829	1141	1246	1476	ENSP00000363702	304	433	531	1.33e-04	133	33	70	30	7
unique_3839	658	898	1149	ENSP00000435932	1379	1617	2003	0.002	261	67	152	42	21
unique_3839	658	915	1149	ENSP00000434228	1379	1643	2040	0.007	282	75	166	41	22
unique_3846	153	347	662	ENSP00000414446	47	226	574	6.61e-05	201	44	130	27	29
unique_3878	14	133	205	ENSP00000275493	781	909	1211	2.80e-06	130	35	84	11	59
unique_3878	48	133	205	ENSP00000301178	653	744	895	6.75e-05	93	25	60	8	42
unique_3878	52	137	205	ENSP00000408734	172	262	337	1.31e-04	93	27	57	9	42
unique_3878	50	178	205	ENSP00000263923	1011	1148	1357	1.65e-04	142	37	88	17	63
unique_3878	59	132	205	ENSP00000363702	325	417	531	1.98e-04	93	27	47	19	36
unique_3878	48	128	205	ENSP00000241416	303	394	514	8.71e-04	92	28	53	11	40
unique_3878	50	133	205	ENSP00000257290	801	890	1090	0.009	91	21	62	8	41
unique_3943	199	432	512	ENSP00000479496	201	434	957	2.21e-10	266	71	131	64	46
unique_3951	190	626	1089	ENSP00000247207	1	401	640	6.14e-33	445	117	276	52	40
unique_3977	59	709	1145	ENSP00000265986	52	657	1020	9.27e-95	653	217	387	49	77
unique_3977	863	1091	1145	ENSP00000265986	681	944	1020	5.31e-07	264	65	164	35	77
unique_3995	291	522	536	ENSP00000432202	2	217	663	1.39e-20	247	76	125	46	43
unique_4004	374	533	555	ENSP00000414446	401	552	574	2.66e-06	165	47	100	18	49
unique_4004	19	132	555	ENSP00000414446	33	149	574	4.09e-05	118	31	82	5	49
unique_4007	19	563	567	ENSP00000414446	33	552	574	9.79e-11	575	136	354	85	96
unique_4018	110	211	216	ENSP00000352177	725	819	821	4.48e-04	105	30	62	13	48
unique_4018	108	196	216	ENSP00000352177	741	819	821	0.001	89	26	53	10	48
unique_4056	17	136	387	ENSP00000275493	1035	1138	1211	0.004	121	32	71	18	31
unique_4070	128	678	683	ENSP00000429969	49	578	972	5.91e-12	589	145	347	97	81
unique_4070	130	263	683	ENSP00000379442	30	157	641	2.31e-07	139	44	79	16	37
unique_4070	461	580	683	ENSP00000379442	44	164	641	0.008	129	34	78	17	37
unique_4070	130	263	683	ENSP00000379438	63	190	674	3.38e-07	139	44	79	16	44
unique_4070	417	580	683	ENSP00000379438	31	197	674	0.003	176	43	112	21	44
unique_4070	155	292	683	ENSP00000401321	1	128	1049	5.05e-07	142	45	79	18	25
unique_4070	123	288	683	ENSP00000401321	5	165	1049	0.002	177	41	109	27	25
unique_4084	342	562	639	ENSP00000351554	195	405	725	0.003	225	50	157	18	35
unique_4096	1060	1474	1686	ENSP00000435932	1375	1801	2003	1.64e-09	449	126	267	56	35
unique_4096	1004	1462	1686	ENSP00000435932	1375	1863	2003	2.36e-06	504	129	315	60	35
unique_4096	885	1234	1686	ENSP00000435932	1475	1776	2003	1.29e-04	359	85	208	66	35
unique_4096	983	1462	1686	ENSP00000434228	1407	1900	2040	1.58e-05	524	132	318	74	37
unique_4096	838	1217	1686	ENSP00000434228	1578	1921	2040	8.67e-05	394	103	227	64	37
unique_4203	72	231	296	ENSP00000286574	177	338	380	7.40e-17	163	56	103	4	79
unique_4203	46	201	296	ENSP00000286574	182	339	380	3.32e-12	159	51	104	4	79
unique_4203	165	277	296	ENSP00000286574	175	274	380	1.46e-04	114	36	63	15	79
unique_4203	156	278	296	ENSP00000286574	198	307	380	2.67e-04	128	36	69	23	79
unique_4203	50	289	296	ENSP00000365351	104	362	495	3.35e-07	279	83	137	59	81
unique_4203	50	269	296	ENSP00000365351	194	438	495	3.14e-05	265	73	127	65	81
unique_4203	50	118	296	ENSP00000504641	568	646	790	1.74e-04	79	32	37	10	23
unique_4203	128	174	296	ENSP00000354536	457	500	1295	1.79e-04	47	19	25	3	16
unique_4203	50	118	296	ENSP00000388694	568	646	802	1.80e-04	79	32	37	10	23
unique_4203	50	118	296	ENSP00000504205	568	646	799	1.82e-04	79	32	37	10	23
unique_4203	50	118	296	ENSP00000502882	568	646	799	1.82e-04	79	32	37	10	23
unique_4203	50	118	296	ENSP00000379350	568	646	799	1.82e-04	79	32	37	10	23
unique_4203	125	276	296	ENSP00000401321	1	170	1049	7.15e-04	178	50	94	34	51
unique_4287	350	453	540	ENSP00000408734	158	260	337	3.47e-07	110	33	64	13	19
unique_4287	344	456	540	ENSP00000263923	993	1106	1357	3.30e-05	128	33	66	29	21
unique_4287	371	455	540	ENSP00000363702	325	425	531	6.07e-05	101	30	55	16	16
unique_4287	371	449	540	ENSP00000241416	314	397	514	1.41e-04	85	27	51	7	15
unique_4287	351	450	540	ENSP00000257290	790	889	1090	1.44e-04	110	31	59	20	19
unique_4287	339	406	540	ENSP00000275493	795	864	1211	0.005	70	19	49	2	13
unique_4358	72	120	140	ENSP00000353408	166	212	578	0.003	50	19	27	4	35
unique_4366	802	886	974	ENSP00000301178	668	750	895	0.006	86	20	62	4	9
unique_4373	81	138	225	ENSP00000312082	141	198	1060	0.006	61	25	30	6	26
unique_4374	199	244	334	ENSP00000401321	15	57	1049	0.003	47	20	22	5	14
unique_4428	536	686	706	ENSP00000263923	1026	1166	1357	0.001	156	32	104	20	21
unique_4428	600	671	706	ENSP00000257290	877	941	1090	0.002	72	18	47	7	10
unique_4437	2493	2723	3001	ENSP00000379438	83	279	674	4.31e-14	252	71	105	76	8
unique_4437	2514	2723	3001	ENSP00000379442	29	246	641	1.17e-13	233	69	126	38	7
unique_4437	2457	2703	3001	ENSP00000429969	35	291	972	1.03e-09	278	77	149	52	8
unique_4437	2469	2639	3001	ENSP00000429969	283	434	972	1.67e-08	177	51	95	31	8
unique_4437	2495	2640	3001	ENSP00000401321	1	126	1049	3.15e-06	152	45	75	32	5
unique_4437	2556	2646	3001	ENSP00000385639	98	177	274	9.44e-06	94	31	46	17	5
unique_4437	2492	2552	3001	ENSP00000385639	122	179	274	3.57e-05	62	24	33	5	5
unique_4437	2499	2537	3001	ENSP00000386126	255	293	1447	4.06e-04	39	16	23	0	1
unique_4437	2503	2538	3001	ENSP00000386126	502	537	1447	5.45e-04	36	16	20	0	1
unique_4437	2453	2535	3001	ENSP00000260356	532	608	1171	6.55e-04	84	27	49	8	3
unique_4451	324	391	2172	ENSP00000265986	51	115	1020	4.58e-05	68	24	41	3	3
unique_4456	135	266	562	ENSP00000401321	705	836	1049	2.20e-06	132	45	87	0	41
unique_4456	169	366	562	ENSP00000401321	625	831	1049	1.61e-04	213	65	127	21	41
unique_4468	18	554	574	ENSP00000414446	21	555	574	0.0	537	296	239	2	94
unique_4478	202	368	563	ENSP00000275493	699	868	1211	3.82e-08	173	41	123	9	30
unique_4478	215	418	563	ENSP00000301178	538	754	895	9.01e-05	219	48	154	17	36
unique_4478	216	511	563	ENSP00000408734	65	321	337	6.29e-04	302	65	186	51	53
unique_4478	215	309	563	ENSP00000257290	595	693	1090	0.008	99	28	67	4	17
unique_4478	287	446	563	ENSP00000363702	276	419	531	0.009	175	40	89	46	28
unique_4514	486	670	2227	ENSP00000301178	560	758	895	6.27e-08	203	50	131	22	8
unique_4514	567	689	2227	ENSP00000263923	1011	1139	1357	3.20e-07	133	38	81	14	6
unique_4514	469	658	2227	ENSP00000408734	67	259	337	9.54e-07	195	44	144	7	9
unique_4514	564	664	2227	ENSP00000257290	798	898	1090	1.39e-06	105	30	67	8	5
unique_4514	565	671	2227	ENSP00000241416	303	413	514	7.31e-04	113	31	74	8	5
unique_4570	925	1028	2564	ENSP00000352177	738	820	821	6.80e-05	106	33	48	25	4
unique_4570	964	1028	2564	ENSP00000352177	737	802	821	8.26e-05	69	29	33	7	4
unique_4570	975	1030	2564	ENSP00000352177	729	786	821	2.48e-04	60	26	28	6	4
unique_4587	175	233	420	ENSP00000344972	268	325	899	0.004	59	23	35	1	14
unique_4587	175	233	420	ENSP00000350152	268	325	988	0.005	59	23	35	1	14
unique_4587	175	233	420	ENSP00000369202	298	355	967	0.007	59	23	35	1	14
unique_4593	292	407	413	ENSP00000265986	293	393	1020	0.009	116	27	74	15	28
unique_4597	112	302	359	ENSP00000408734	68	259	337	1.11e-16	198	57	128	13	53
unique_4597	110	297	359	ENSP00000363702	207	414	531	1.40e-14	213	61	122	30	52
unique_4597	110	307	359	ENSP00000275493	716	916	1211	1.13e-11	206	55	138	13	55
unique_4597	208	306	359	ENSP00000257290	797	896	1090	5.89e-11	104	35	60	9	28
unique_4597	212	341	359	ENSP00000263923	1011	1137	1357	1.07e-10	136	44	77	15	36
unique_4597	112	306	359	ENSP00000301178	542	750	895	2.06e-10	218	51	135	32	54
unique_4597	110	356	359	ENSP00000241416	196	458	514	4.52e-10	276	70	164	42	69
unique_4604	6001	6110	11945	ENSP00000344972	215	323	899	0.001	125	38	56	31	1
unique_4622	64	96	129	ENSP00000320084	491	519	535	0.003	33	17	12	4	26
unique_4643	80	656	666	ENSP00000414446	13	555	574	1.94e-119	578	204	338	36	87
unique_4649	987	1218	1446	ENSP00000265724	403	570	1281	4.88e-05	233	63	104	66	18
unique_4649	657	688	1446	ENSP00000265724	1176	1207	1281	0.003	32	16	16	0	18
unique_4649	993	1029	1446	ENSP00000265724	1052	1087	1281	0.008	37	16	20	1	18
unique_4649	557	714	1446	ENSP00000426917	101	246	612	0.002	168	41	95	32	11
unique_4649	557	714	1446	ENSP00000237612	101	246	656	0.003	168	41	95	32	11
unique_4649	985	1026	1446	ENSP00000494751	421	460	1279	0.003	42	18	22	2	9
unique_4649	636	716	1446	ENSP00000494751	517	597	1279	0.008	84	26	52	6	9
unique_4722	449	698	949	ENSP00000301178	527	793	895	6.02e-15	267	63	187	17	26
unique_4722	464	654	949	ENSP00000408734	68	261	337	2.41e-12	196	52	137	7	20
unique_4722	453	660	949	ENSP00000363702	198	427	531	3.73e-12	238	68	132	38	22
unique_4722	453	651	949	ENSP00000275493	707	909	1211	3.96e-09	206	48	148	10	21
unique_4722	555	656	949	ENSP00000263923	1003	1106	1357	3.12e-08	107	32	67	8	11
unique_4722	561	651	949	ENSP00000257290	798	890	1090	9.16e-08	93	29	62	2	21
unique_4722	445	549	949	ENSP00000257290	578	688	1090	0.006	119	34	63	22	21
unique_4722	561	649	949	ENSP00000241416	302	397	514	1.46e-04	96	28	61	7	9
unique_4748	899	1047	1260	ENSP00000480090	1554	1706	1733	0.001	153	38	111	4	12
unique_4786	58	206	211	ENSP00000352177	699	819	821	6.93e-04	152	36	82	34	71
unique_4809	284	370	493	ENSP00000263923	1008	1095	1357	1.47e-07	90	26	59	5	18
unique_4809	240	410	493	ENSP00000301178	595	766	895	7.57e-07	187	43	113	31	35
unique_4809	276	370	493	ENSP00000257290	790	885	1090	2.48e-05	99	27	65	7	19
unique_4809	284	380	493	ENSP00000275493	817	915	1211	1.14e-04	100	26	70	4	20
unique_4809	284	376	493	ENSP00000241416	302	400	514	1.52e-04	100	28	64	8	19
unique_4811	190	397	511	ENSP00000275493	703	915	1211	9.81e-16	224	61	136	27	41
unique_4811	205	401	511	ENSP00000408734	68	266	337	2.32e-15	209	56	131	22	39
unique_4811	305	397	511	ENSP00000263923	1008	1106	1357	6.20e-11	99	30	63	6	18
unique_4811	192	452	511	ENSP00000301178	527	805	895	6.51e-11	282	61	197	24	51
unique_4811	305	412	511	ENSP00000257290	798	912	1090	1.78e-08	118	35	70	13	40
unique_4811	197	293	511	ENSP00000257290	591	688	1090	4.41e-04	98	24	73	1	40
unique_4811	193	391	511	ENSP00000363702	197	417	531	3.37e-07	235	58	127	50	39
unique_4811	231	390	511	ENSP00000241416	210	397	514	1.31e-05	193	49	106	38	31
unique_4834	163	207	260	ENSP00000414489	87	135	248	0.007	49	14	31	4	17
unique_4960	515	655	1909	ENSP00000408734	113	237	337	4.37e-07	153	48	65	40	7
unique_4960	542	629	1909	ENSP00000275493	785	860	1211	5.15e-05	90	26	48	16	5
unique_4960	598	631	1909	ENSP00000241416	314	347	514	2.41e-04	34	17	17	0	2
unique_4960	578	629	1909	ENSP00000257290	790	841	1090	2.52e-04	52	19	33	0	3
unique_4960	598	632	1909	ENSP00000363702	325	359	531	3.37e-04	35	15	20	0	2
unique_4960	556	633	1909	ENSP00000263923	976	1055	1357	5.40e-04	80	21	57	2	4
unique_4960	576	631	1909	ENSP00000301178	642	697	895	0.002	56	14	42	0	3
unique_4973	12	109	238	ENSP00000352177	711	808	821	0.006	105	33	58	14	41
unique_4991	196	350	552	ENSP00000275493	758	907	1211	1.69e-04	160	39	106	15	28
unique_4991	268	364	552	ENSP00000408734	178	267	337	2.56e-04	103	30	54	19	18
unique_4991	273	353	552	ENSP00000363702	329	418	531	0.002	93	25	53	15	15
unique_4992	73	290	508	ENSP00000265986	69	293	1020	2.95e-10	228	57	158	13	43
unique_5025	295	751	1029	ENSP00000493591	82	515	600	8.26e-10	468	88	335	45	44
unique_5025	295	751	1029	ENSP00000496619	82	515	600	8.26e-10	468	88	335	45	44
unique_5042	137	219	359	ENSP00000327801	366	447	509	6.11e-05	83	21	61	1	32
unique_5042	140	252	359	ENSP00000327801	26	135	509	4.81e-04	115	31	77	7	32
unique_5042	139	352	359	ENSP00000499129	63	259	646	0.001	217	42	152	23	60
unique_5052	642	662	1217	ENSP00000260356	384	404	1171	0.002	21	15	6	0	5
unique_5052	641	702	1217	ENSP00000260356	496	551	1171	0.008	62	19	37	6	5
unique_5058	180	407	681	ENSP00000408734	24	261	337	7.09e-16	241	59	166	16	33
unique_5058	207	460	681	ENSP00000301178	530	798	895	2.92e-12	275	65	183	27	37
unique_5058	180	425	681	ENSP00000275493	691	931	1211	2.20e-11	257	61	169	27	36
unique_5058	312	457	681	ENSP00000257290	797	942	1090	2.43e-07	152	42	98	12	21
unique_5058	316	464	681	ENSP00000263923	1011	1159	1357	9.70e-07	155	40	103	12	22
unique_5058	219	400	681	ENSP00000363702	209	414	531	1.29e-04	214	53	121	40	27
unique_5058	220	402	681	ENSP00000241416	199	397	514	3.50e-04	206	52	124	30	27
unique_5071	1241	1430	2120	ENSP00000353408	350	533	578	0.008	204	48	122	34	9
unique_5078	59	119	374	ENSP00000403685	66	122	458	3.00e-04	61	18	39	4	16
unique_5079	156	248	652	ENSP00000414446	47	143	574	2.04e-08	97	30	63	4	14
unique_5086	267	437	608	ENSP00000401321	1	156	1049	1.20e-05	173	46	108	19	34
unique_5086	231	359	608	ENSP00000401321	3	124	1049	5.99e-04	131	34	86	11	34
unique_5086	298	421	608	ENSP00000429969	63	171	972	9.45e-05	127	36	70	21	20
unique_5086	239	360	608	ENSP00000379442	27	142	641	0.006	125	38	75	12	20
unique_5086	305	406	608	ENSP00000379438	82	174	674	0.008	102	30	63	9	17
unique_5089	30	115	296	ENSP00000437940	300	382	557	4.67e-04	86	26	57	3	29
unique_5113	397	436	611	ENSP00000380964	43	78	172	0.004	40	19	17	4	7
unique_5125	755	964	1014	ENSP00000479496	245	452	957	7.94e-05	239	58	121	60	21
unique_5130	90	374	475	ENSP00000435932	391	673	2003	2.47e-31	289	82	197	10	60
unique_5130	90	374	475	ENSP00000434228	391	673	2040	3.51e-31	289	82	197	10	60
unique_5143	1	68	2856	ENSP00000344972	261	324	899	5.03e-04	68	25	39	4	2
unique_5147	938	1225	1355	ENSP00000484312	318	617	635	1.01e-20	321	80	187	54	21
unique_5151	276	363	1151	ENSP00000344972	252	334	899	0.004	88	27	56	5	8
unique_5151	276	363	1151	ENSP00000350152	252	334	988	0.005	88	27	56	5	8
unique_5151	276	363	1151	ENSP00000369202	282	364	967	0.009	88	27	56	5	8
unique_5168	248	428	893	ENSP00000171887	47	197	1736	2.89e-09	185	43	104	38	20
unique_5168	248	428	893	ENSP00000308321	78	228	417	3.72e-08	185	43	104	38	20
unique_5172	1264	1417	2811	ENSP00000263923	1000	1159	1357	2.80e-11	161	45	108	8	5
unique_5172	1264	1416	2811	ENSP00000257290	790	948	1090	1.09e-09	159	42	111	6	5
unique_5172	1156	1375	2811	ENSP00000408734	54	272	337	1.87e-09	235	63	141	31	8
unique_5172	1172	1374	2811	ENSP00000301178	542	758	895	5.86e-08	222	50	148	24	7
unique_5172	1240	1408	2811	ENSP00000275493	786	958	1211	8.10e-06	174	38	130	6	6
unique_5172	1265	1359	2811	ENSP00000241416	295	397	514	8.80e-06	103	32	63	8	3
unique_5172	1155	1462	2811	ENSP00000363702	200	514	531	2.04e-04	342	72	209	61	11
unique_5210	9	219	350	ENSP00000408734	68	273	337	1.67e-14	218	65	134	19	60
unique_5210	107	205	350	ENSP00000257290	800	898	1090	6.31e-08	103	30	65	8	28
unique_5210	107	205	350	ENSP00000263923	1010	1108	1357	4.31e-07	107	30	61	16	28
unique_5210	6	283	350	ENSP00000363702	206	497	531	5.16e-07	314	85	171	58	79
unique_5210	7	196	350	ENSP00000241416	196	397	514	4.20e-06	213	53	126	34	54
unique_5210	2	197	350	ENSP00000275493	711	908	1211	2.03e-05	208	49	137	22	56
unique_5210	9	205	350	ENSP00000301178	542	752	895	3.02e-04	224	51	133	40	56
unique_5227	997	1256	1364	ENSP00000479496	197	453	957	2.82e-11	280	70	167	43	19
unique_5265	104	189	214	ENSP00000499129	542	627	646	2.35e-04	90	26	56	8	40
unique_5265	105	162	214	ENSP00000327801	384	443	509	0.001	60	15	43	2	27
unique_5265	107	162	214	ENSP00000327801	42	102	509	0.009	61	18	38	5	27
unique_5266	1612	1677	2130	ENSP00000263923	977	1051	1357	8.54e-08	75	27	39	9	8
unique_5266	1977	2077	2130	ENSP00000263923	1081	1177	1357	0.005	104	29	65	10	8
unique_5266	1641	1701	2130	ENSP00000408734	174	236	337	2.26e-07	63	25	36	2	3
unique_5266	1629	1684	2130	ENSP00000257290	791	848	1090	1.94e-06	58	21	35	2	3
unique_5266	1609	1686	2130	ENSP00000275493	785	869	1211	1.21e-05	85	23	55	7	4
unique_5266	1652	1701	2130	ENSP00000363702	331	388	531	6.65e-05	58	22	28	8	2
unique_5266	1624	1677	2130	ENSP00000301178	642	695	895	2.86e-04	54	17	37	0	3
unique_5266	1646	1701	2130	ENSP00000241416	314	371	514	7.34e-04	58	20	36	2	3
unique_5285	122	401	811	ENSP00000426917	43	313	612	6.90e-53	281	105	165	11	64
unique_5285	484	718	811	ENSP00000426917	306	549	612	7.87e-08	254	54	171	29	64
unique_5285	122	397	811	ENSP00000237612	43	309	656	1.76e-52	277	105	161	11	66
unique_5285	484	740	811	ENSP00000237612	306	578	656	3.10e-12	277	61	192	24	66
unique_5285	138	349	811	ENSP00000265724	402	611	1281	3.69e-16	220	65	137	18	26
unique_5285	138	333	811	ENSP00000265724	1045	1236	1281	1.67e-15	201	62	125	14	26
unique_5285	145	378	811	ENSP00000494751	427	639	1279	2.25e-07	237	49	161	27	29
unique_5305	142	307	547	ENSP00000301178	532	713	895	4.99e-12	182	43	123	16	30
unique_5305	241	369	547	ENSP00000263923	999	1101	1357	1.79e-10	133	38	61	34	24
unique_5305	242	369	547	ENSP00000257290	790	891	1090	2.49e-10	132	39	59	34	23
unique_5305	150	367	547	ENSP00000408734	68	257	337	1.13e-07	224	52	132	40	40
unique_5305	149	369	547	ENSP00000275493	717	910	1211	2.38e-06	225	52	138	35	40
unique_5305	142	388	547	ENSP00000363702	201	428	531	8.11e-06	271	65	139	67	45
unique_5305	257	366	547	ENSP00000241416	309	397	514	4.89e-04	114	33	52	29	20
unique_5312	8	273	289	ENSP00000425035	4	270	273	2.17e-95	268	137	128	3	92
unique_5312	12	289	289	ENSP00000412856	18	260	262	4.05e-80	281	128	112	41	96
unique_5318	133	282	332	ENSP00000340949	3	124	398	0.008	150	36	86	28	45
unique_5364	1	52	112	ENSP00000403737	26	81	448	0.005	56	15	37	4	46
unique_5364	1	52	112	ENSP00000504303	26	81	449	0.005	56	15	37	4	46
unique_5374	2888	2979	3396	ENSP00000429528	548	638	675	0.005	98	35	50	13	3
unique_5379	1447	1774	2074	ENSP00000353857	400	700	792	2.40e-22	343	88	198	57	26
unique_5379	1039	1144	2074	ENSP00000353857	208	311	792	1.26e-13	106	43	61	2	26
unique_5379	311	364	2074	ENSP00000353857	120	173	792	2.28e-05	54	19	35	0	26
unique_5379	2010	2066	2074	ENSP00000353857	722	777	792	5.70e-04	57	19	37	1	26
unique_5379	541	645	2074	ENSP00000352177	712	820	821	1.88e-05	110	40	64	6	6
unique_5379	513	629	2074	ENSP00000352177	703	819	821	0.004	122	42	70	10	6
unique_5379	866	994	2074	ENSP00000344972	219	340	899	0.002	137	44	70	23	6
unique_5379	866	994	2074	ENSP00000350152	219	340	988	0.004	137	44	70	23	6
unique_5379	866	994	2074	ENSP00000369202	249	370	967	0.006	137	44	70	23	6
unique_5389	195	280	282	ENSP00000378447	203	289	296	6.34e-05	87	23	63	1	30
unique_5395	75	264	368	ENSP00000312082	548	764	1060	1.02e-12	222	67	118	37	65
unique_5395	93	249	368	ENSP00000312082	301	455	1060	2.47e-04	173	45	94	34	65
unique_5395	76	313	368	ENSP00000312082	144	448	1060	0.003	325	81	137	107	65
unique_5395	78	313	368	ENSP00000216241	65	312	763	2.64e-08	252	75	157	20	73
unique_5395	102	316	368	ENSP00000216241	430	680	763	2.81e-07	251	64	151	36	73
unique_5395	56	286	368	ENSP00000216241	58	310	763	3.23e-07	253	67	164	22	73
unique_5395	166	315	368	ENSP00000216241	428	607	763	7.30e-04	181	47	102	32	73
unique_5395	178	323	368	ENSP00000216241	82	228	763	0.001	147	44	102	1	73
unique_5395	187	313	368	ENSP00000489447	93	270	421	0.003	179	42	84	53	35
unique_5398	3713	3796	4195	ENSP00000352177	729	811	821	8.51e-04	85	26	56	3	2
unique_5401	49	249	392	ENSP00000408734	65	261	337	1.52e-11	212	57	129	26	51
unique_5401	48	244	392	ENSP00000301178	538	742	895	3.85e-11	210	49	143	18	50
unique_5401	137	245	392	ENSP00000257290	778	889	1090	1.77e-10	114	35	72	7	28
unique_5401	123	253	392	ENSP00000263923	985	1108	1357	1.13e-09	135	41	79	15	33
unique_5401	50	245	392	ENSP00000275493	716	908	1211	1.15e-09	209	52	128	29	50
unique_5401	50	244	392	ENSP00000241416	196	397	514	3.61e-08	218	58	121	39	50
unique_5412	740	958	4624	ENSP00000350152	227	453	988	0.001	231	54	161	16	5
unique_5412	740	958	4624	ENSP00000369202	257	483	967	0.001	231	54	161	16	5
unique_5412	740	939	4624	ENSP00000344972	227	434	899	0.002	212	52	144	16	4
unique_5413	392	589	639	ENSP00000301178	568	802	895	1.45e-05	238	57	138	43	31
unique_5413	475	550	639	ENSP00000408734	177	257	337	7.47e-05	82	25	50	7	12
unique_5413	385	552	639	ENSP00000275493	734	910	1211	0.002	180	40	125	15	26
unique_5413	391	576	639	ENSP00000241416	216	405	514	0.008	211	48	117	46	29
unique_5417	185	416	665	ENSP00000408734	65	260	337	4.97e-13	234	50	144	40	35
unique_5417	217	335	665	ENSP00000275493	752	862	1211	1.43e-06	119	33	78	8	18
unique_5417	186	414	665	ENSP00000241416	196	399	514	6.81e-06	252	57	124	71	34
unique_5417	184	428	665	ENSP00000301178	538	757	895	4.05e-05	259	56	150	53	37
unique_5460	526	796	797	ENSP00000265724	410	645	1281	7.16e-23	271	75	161	35	61
unique_5460	510	780	797	ENSP00000265724	1037	1274	1281	7.35e-23	272	79	158	35	61
unique_5460	163	359	797	ENSP00000265724	146	341	1281	4.09e-08	205	52	136	17	61
unique_5460	505	778	797	ENSP00000494751	404	632	1279	3.28e-14	278	65	160	53	35
unique_5460	505	784	797	ENSP00000494751	990	1230	1279	5.14e-10	280	66	175	39	35
unique_5460	526	705	797	ENSP00000426917	64	231	612	8.34e-07	182	50	116	16	23
unique_5460	526	705	797	ENSP00000237612	64	231	656	1.49e-06	182	50	116	16	23
unique_5466	703	794	810	ENSP00000352177	719	820	821	4.29e-04	102	37	55	10	12
unique_5466	719	798	810	ENSP00000352177	729	806	821	0.002	86	34	38	14	12
unique_5482	220	707	1036	ENSP00000493591	47	479	600	8.89e-56	496	148	277	71	47
unique_5482	220	707	1036	ENSP00000496619	47	479	600	8.89e-56	496	148	277	71	47
unique_5518	1451	1571	4500	ENSP00000301178	618	742	895	4.64e-12	125	35	86	4	3
unique_5518	1446	1572	4500	ENSP00000408734	131	257	337	1.99e-11	131	47	76	8	3
unique_5518	1376	1580	4500	ENSP00000275493	712	917	1211	4.33e-11	212	50	149	13	5
unique_5518	1483	1588	4500	ENSP00000257290	798	906	1090	8.62e-09	111	31	73	7	2
unique_5518	1483	1587	4500	ENSP00000263923	1008	1115	1357	1.48e-08	108	31	74	3	2
unique_5518	1451	1593	4500	ENSP00000363702	277	439	531	9.01e-07	171	49	86	36	3
unique_5518	1490	1571	4500	ENSP00000241416	309	397	514	2.36e-05	89	26	56	7	2
unique_5521	245	433	710	ENSP00000408734	68	261	337	2.55e-18	197	62	124	11	27
unique_5521	241	451	710	ENSP00000301178	538	766	895	1.42e-11	233	64	143	26	30
unique_5521	245	487	710	ENSP00000363702	209	497	531	1.29e-08	299	72	161	66	34
unique_5521	275	444	710	ENSP00000241416	223	413	514	1.52e-08	195	50	116	29	24
unique_5521	342	435	710	ENSP00000263923	1011	1106	1357	4.74e-05	99	29	62	8	13
unique_5521	342	451	710	ENSP00000257290	801	913	1090	4.88e-05	116	28	79	9	15
unique_5538	2101	2352	2461	ENSP00000408734	78	261	337	2.50e-08	256	59	121	76	10
unique_5538	2138	2347	2461	ENSP00000241416	240	397	514	5.04e-04	231	52	85	94	9
unique_5543	1307	1459	1905	ENSP00000353408	356	506	578	0.001	155	39	110	6	8
unique_5551	1791	1912	3956	ENSP00000363702	331	424	531	1.19e-04	132	34	50	48	3
unique_5551	1790	1957	3956	ENSP00000263923	1025	1159	1357	3.39e-04	174	42	87	45	4
unique_5551	1669	1839	3956	ENSP00000408734	105	237	337	0.002	178	41	85	52	4
unique_5559	132	278	774	ENSP00000408734	68	220	337	1.31e-06	163	42	95	26	24
unique_5559	382	418	774	ENSP00000408734	224	259	337	3.78e-04	37	19	17	1	24
unique_5559	130	273	774	ENSP00000275493	716	861	1211	2.53e-06	148	31	111	6	19
unique_5559	95	272	774	ENSP00000301178	518	695	895	4.70e-05	196	47	113	36	23
unique_5559	243	286	774	ENSP00000257290	812	855	1090	0.003	44	15	29	0	6
unique_5569	99	359	1598	ENSP00000301178	540	795	895	7.84e-11	284	72	161	51	16
unique_5569	85	314	1598	ENSP00000275493	702	915	1211	1.10e-08	245	60	139	46	14
unique_5569	92	324	1598	ENSP00000363702	200	433	531	1.43e-08	255	65	147	43	15
unique_5569	104	309	1598	ENSP00000241416	201	399	514	2.20e-08	223	58	124	41	13
unique_5569	223	359	1598	ENSP00000257290	812	942	1090	1.21e-06	143	37	88	18	12
unique_5569	132	185	1598	ENSP00000257290	634	686	1090	0.002	55	21	31	3	12
unique_5569	223	359	1598	ENSP00000263923	1022	1152	1357	2.00e-06	142	35	91	16	9
unique_5584	111	153	213	ENSP00000356102	758	805	888	2.38e-04	48	18	25	5	20
unique_5585	55	503	1512	ENSP00000435932	379	841	2003	1.47e-33	491	130	291	70	30
unique_5585	55	503	1512	ENSP00000434228	379	841	2040	1.59e-33	506	133	273	100	30
unique_5589	215	335	903	ENSP00000344972	203	332	899	7.08e-04	136	46	69	21	13
unique_5589	243	331	903	ENSP00000352177	725	820	821	0.001	99	41	45	13	13
unique_5589	215	315	903	ENSP00000352177	717	820	821	0.001	115	43	47	25	13
unique_5589	215	335	903	ENSP00000350152	203	332	988	0.001	136	46	69	21	13
unique_5589	215	335	903	ENSP00000369202	233	362	967	0.002	136	46	69	21	13
unique_5624	127	254	311	ENSP00000499129	67	192	646	1.27e-18	138	49	67	22	44
unique_5624	119	218	311	ENSP00000499129	173	271	646	1.32e-18	104	45	50	9	44
unique_5624	148	227	311	ENSP00000499129	547	632	646	9.28e-18	86	34	46	6	44
unique_5624	148	229	311	ENSP00000327801	389	473	509	2.24e-17	87	36	44	7	28
unique_5624	142	208	311	ENSP00000327801	39	108	509	8.51e-14	70	30	37	3	28
unique_5675	2257	2466	2486	ENSP00000301178	594	805	895	2.23e-17	218	64	140	14	8
unique_5675	2307	2485	2486	ENSP00000263923	1000	1178	1357	3.36e-15	186	62	110	14	9
unique_5675	2247	2296	2486	ENSP00000263923	885	934	1357	0.003	50	17	33	0	9
unique_5675	2305	2467	2486	ENSP00000257290	788	953	1090	1.78e-14	166	49	114	3	7
unique_5675	2247	2467	2486	ENSP00000275493	762	971	1211	1.61e-13	225	60	146	19	9
unique_5675	2245	2411	2486	ENSP00000408734	107	264	337	8.65e-13	173	61	91	21	7
unique_5675	2276	2412	2486	ENSP00000241416	265	406	514	4.88e-07	155	48	76	31	6
unique_5682	98	178	476	ENSP00000353408	462	542	578	0.007	93	30	39	24	17
unique_5709	206	446	1162	ENSP00000426917	61	300	612	2.19e-51	242	98	141	3	33
unique_5709	894	1037	1162	ENSP00000426917	386	529	612	3.45e-09	147	42	99	6	33
unique_5709	206	446	1162	ENSP00000237612	61	300	656	1.44e-50	242	98	141	3	40
unique_5709	894	1114	1162	ENSP00000237612	386	594	656	3.03e-15	226	63	141	22	40
unique_5709	211	414	1162	ENSP00000494751	430	615	1279	6.85e-16	213	66	111	36	22
unique_5709	160	416	1162	ENSP00000494751	944	1211	1279	0.009	292	63	170	59	22
unique_5709	207	420	1162	ENSP00000265724	408	616	1281	8.51e-14	224	71	128	25	19
unique_5709	208	430	1162	ENSP00000265724	1052	1275	1281	2.72e-10	233	60	154	19	19
unique_5710	102	245	332	ENSP00000257290	781	929	1090	4.69e-09	154	43	96	15	43
unique_5710	119	219	332	ENSP00000408734	167	264	337	2.51e-08	103	33	63	7	30
unique_5710	126	211	332	ENSP00000241416	309	397	514	5.55e-08	92	31	52	9	26
unique_5710	117	214	332	ENSP00000263923	1006	1101	1357	1.00e-07	104	32	58	14	30
unique_5710	109	213	332	ENSP00000363702	294	418	531	1.62e-06	128	36	66	26	32
unique_5710	105	214	332	ENSP00000275493	803	910	1211	2.91e-04	116	32	70	14	33
unique_5726	1292	1371	1970	ENSP00000320709	25	102	245	0.002	80	25	53	2	9
unique_5726	1280	1365	1970	ENSP00000320709	25	105	245	0.003	90	28	49	13	9
unique_5726	1310	1389	1970	ENSP00000320709	25	105	245	0.004	84	26	51	7	9
unique_5726	1352	1431	1970	ENSP00000320709	25	102	245	0.007	80	25	53	2	9
unique_5726	1370	1458	1970	ENSP00000320709	25	108	245	0.010	89	28	56	5	9
unique_5726	723	872	1970	ENSP00000353408	380	531	578	0.004	154	38	110	6	13
unique_5726	1677	1780	1970	ENSP00000353408	349	447	578	0.004	107	28	68	11	13
unique_5726	1693	1777	1970	ENSP00000353408	347	416	578	0.008	87	32	36	19	13
unique_5728	826	1170	2278	ENSP00000479496	161	488	957	1.18e-11	382	92	199	91	15
unique_5740	482	638	1304	ENSP00000408734	67	212	337	4.89e-09	167	47	89	31	15
unique_5740	1024	1059	1304	ENSP00000408734	226	260	337	0.005	36	18	17	1	15
unique_5740	483	636	1304	ENSP00000275493	718	860	1211	7.11e-08	154	34	109	11	12
unique_5740	483	642	1304	ENSP00000363702	209	362	531	9.45e-08	171	46	97	28	12
unique_5740	585	636	1304	ENSP00000263923	1000	1051	1357	4.22e-06	52	18	34	0	4
unique_5740	571	636	1304	ENSP00000257290	775	841	1090	3.18e-05	67	19	47	1	5
unique_5740	461	636	1304	ENSP00000301178	515	695	895	5.98e-05	193	44	120	29	13
unique_5740	486	635	1304	ENSP00000241416	201	344	514	2.25e-04	162	39	93	30	12
unique_5746	2091	2210	2788	ENSP00000344972	223	344	899	0.006	124	27	91	6	4
unique_5761	24	74	128	ENSP00000421731	248	294	334	0.006	51	18	29	4	40
unique_5777	5	87	105	ENSP00000499129	66	150	646	5.97e-15	85	30	53	2	96
unique_5777	5	87	105	ENSP00000499129	181	265	646	3.40e-14	87	28	53	6	96
unique_5777	11	105	105	ENSP00000499129	535	631	646	2.75e-07	97	25	70	2	96
unique_5777	5	104	105	ENSP00000327801	28	132	509	2.86e-12	105	30	70	5	96
unique_5777	15	105	105	ENSP00000327801	382	470	509	1.91e-11	92	31	57	4	96
unique_5782	8	97	154	ENSP00000352177	729	820	821	1.83e-04	97	27	58	12	58
unique_5801	9	199	294	ENSP00000408734	68	256	337	3.46e-16	202	61	117	24	65
unique_5801	3	229	294	ENSP00000275493	712	941	1211	7.93e-15	235	53	169	13	77
unique_5801	114	257	294	ENSP00000263923	1011	1158	1357	8.74e-13	148	39	105	4	49
unique_5801	7	268	294	ENSP00000301178	540	819	895	3.88e-10	284	63	195	26	89
unique_5801	114	251	294	ENSP00000257290	801	942	1090	7.05e-10	142	37	101	4	47
unique_5801	118	201	294	ENSP00000241416	309	399	514	2.83e-09	91	32	52	7	29
unique_5801	4	199	294	ENSP00000363702	204	416	531	7.22e-05	228	54	127	47	67
unique_5810	155	352	594	ENSP00000412856	46	199	262	0.003	199	48	105	46	33
unique_5818	1539	1726	2219	ENSP00000353408	365	555	578	0.002	198	48	133	17	8
unique_5838	158	335	336	ENSP00000378447	119	294	296	2.40e-22	179	50	125	4	53
unique_5841	903	1255	2083	ENSP00000435932	1246	1607	2003	2.01e-04	378	102	235	41	17
unique_5841	903	1238	2083	ENSP00000434228	1246	1581	2040	0.007	352	96	224	32	16
unique_5853	1180	1468	1932	ENSP00000435932	1585	1852	2003	8.85e-05	308	78	171	59	15
unique_5872	550	677	915	ENSP00000408734	156	272	337	2.65e-08	130	40	75	15	14
unique_5872	565	668	915	ENSP00000263923	1009	1106	1357	8.25e-07	107	34	61	12	11
unique_5872	555	668	915	ENSP00000257290	789	896	1090	1.98e-05	117	33	72	12	12
unique_5872	556	661	915	ENSP00000241416	284	397	514	7.13e-04	122	32	66	24	12
unique_5872	567	668	915	ENSP00000275493	820	915	1211	0.005	105	29	64	12	11
unique_5880	169	305	321	ENSP00000401321	1	125	1049	5.44e-05	142	43	77	22	51
unique_5880	151	214	321	ENSP00000401321	18	84	1049	0.003	67	23	41	3	51
unique_5880	142	213	321	ENSP00000401321	56	124	1049	0.008	73	23	45	5	51
unique_5880	167	308	321	ENSP00000429969	71	208	972	0.004	146	42	92	12	44
unique_5908	2	220	332	ENSP00000275493	690	915	1211	3.61e-17	238	63	144	31	66
unique_5908	17	218	332	ENSP00000408734	65	261	337	6.73e-14	215	60	124	31	61
unique_5908	11	236	332	ENSP00000301178	533	766	895	1.67e-12	244	60	156	28	68
unique_5908	128	262	332	ENSP00000257290	798	940	1090	5.49e-09	145	36	97	12	73
unique_5908	11	118	332	ENSP00000257290	590	690	1090	0.001	110	32	67	11	73
unique_5908	128	220	332	ENSP00000263923	1008	1106	1357	7.23e-09	99	29	64	6	63
unique_5908	11	127	332	ENSP00000263923	831	945	1357	1.75e-04	125	36	71	18	63
unique_5908	94	275	332	ENSP00000363702	270	478	531	1.49e-07	212	54	125	33	55
unique_5908	140	213	332	ENSP00000241416	314	397	514	1.69e-04	84	25	49	10	22
unique_5927	377	526	572	ENSP00000363702	299	462	531	1.33e-05	174	44	96	34	26
unique_5927	397	489	572	ENSP00000241416	291	397	514	3.33e-04	109	29	62	18	16
unique_5927	389	496	572	ENSP00000257290	789	896	1090	0.001	120	35	61	24	19
unique_5927	366	492	572	ENSP00000408734	138	259	337	0.003	136	33	80	23	22
unique_5927	371	513	572	ENSP00000275493	789	927	1211	0.007	146	37	99	10	25
unique_5930	4910	4982	5223	ENSP00000344972	272	333	899	0.004	74	26	35	13	1
unique_5930	4910	4982	5223	ENSP00000350152	272	333	988	0.005	74	26	35	13	1
unique_5940	3588	3700	3827	ENSP00000353408	355	466	578	4.61e-04	114	29	82	3	6
unique_5940	418	551	3827	ENSP00000353408	347	474	578	0.002	134	35	93	6	6
unique_5957	70	288	1361	ENSP00000432202	1	200	663	5.86e-37	220	78	121	21	16
unique_5995	2319	2511	4150	ENSP00000353408	355	527	578	0.008	193	43	130	20	5
unique_6015	350	397	688	ENSP00000263923	1008	1055	1357	5.35e-05	48	18	30	0	7
unique_6015	358	395	688	ENSP00000257290	806	843	1090	5.31e-04	38	16	22	0	6
unique_6015	350	395	688	ENSP00000275493	817	862	1211	0.002	46	16	30	0	7
unique_6015	252	395	688	ENSP00000301178	547	697	895	0.002	152	31	112	9	21
unique_6015	358	415	688	ENSP00000408734	175	232	337	0.005	58	18	40	0	8
unique_6015	366	450	688	ENSP00000363702	329	388	531	0.007	85	23	37	25	12
unique_6022	262	374	479	ENSP00000257290	636	730	1090	0.005	116	32	60	24	24
unique_6047	192	341	387	ENSP00000363702	299	462	531	2.74e-06	178	43	93	42	39
unique_6047	211	278	387	ENSP00000241416	290	373	514	2.55e-04	84	24	44	16	18
unique_6047	181	255	387	ENSP00000408734	138	209	337	0.002	78	24	45	9	19
unique_6047	204	311	387	ENSP00000257290	789	896	1090	0.002	110	33	73	4	28
unique_6056	80	170	782	ENSP00000241416	237	329	514	0.001	101	32	51	18	12
unique_6064	101	177	1569	ENSP00000265986	68	150	1020	2.16e-05	84	25	51	8	5
unique_6068	45	190	282	ENSP00000344972	212	331	899	0.008	149	36	81	32	52
unique_6068	45	190	282	ENSP00000350152	212	331	988	0.009	149	36	81	32	52
unique_6117	355	467	530	ENSP00000257290	796	909	1090	0.009	123	35	69	19	21
unique_6146	470	583	2550	ENSP00000352177	697	810	821	3.52e-04	121	29	78	14	4
unique_6146	504	579	2550	ENSP00000344972	229	298	899	0.001	76	30	40	6	3
unique_6146	504	579	2550	ENSP00000350152	229	298	988	0.001	76	30	40	6	3
unique_6146	504	579	2550	ENSP00000369202	259	328	967	0.002	76	30	40	6	3
unique_6148	1125	1438	1882	ENSP00000494751	716	990	1279	9.24e-21	317	87	185	45	56
unique_6148	597	745	1882	ENSP00000494751	427	550	1279	2.03e-17	149	52	72	25	56
unique_6148	1556	1664	1882	ENSP00000494751	1013	1119	1279	1.31e-15	109	44	63	2	56
unique_6148	24	500	1882	ENSP00000494751	10	450	1279	3.38e-11	501	95	322	84	56
unique_6148	613	744	1882	ENSP00000494751	1026	1144	1279	1.28e-07	135	41	75	19	56
unique_6148	500	744	1882	ENSP00000265724	939	1190	1281	1.64e-10	266	67	164	35	19
unique_6148	520	744	1882	ENSP00000265724	361	545	1281	1.17e-09	232	62	116	54	19
unique_6148	1557	1670	1882	ENSP00000265724	413	524	1281	1.67e-09	114	34	78	2	19
unique_6148	1552	1661	1882	ENSP00000265724	1051	1162	1281	1.32e-08	112	35	75	2	19
unique_6151	273	469	708	ENSP00000408734	46	261	337	1.74e-19	221	65	127	29	28
unique_6151	280	517	708	ENSP00000301178	541	793	895	1.39e-14	265	69	157	39	34
unique_6151	232	486	708	ENSP00000275493	671	930	1211	4.30e-08	270	63	182	25	36
unique_6151	281	487	708	ENSP00000363702	209	440	531	4.81e-08	240	67	132	41	29
unique_6151	282	464	708	ENSP00000241416	199	397	514	8.57e-08	208	51	123	34	26
unique_6151	378	526	708	ENSP00000263923	1011	1159	1357	6.74e-07	155	42	101	12	21
unique_6151	280	361	708	ENSP00000257290	598	686	1090	0.009	89	21	61	7	12
unique_6189	286	419	795	ENSP00000504303	182	302	449	3.82e-07	134	33	88	13	26
unique_6189	711	780	795	ENSP00000504303	362	428	449	0.005	76	30	31	15	26
unique_6189	286	419	795	ENSP00000403737	182	302	448	4.01e-07	134	33	88	13	26
unique_6189	711	780	795	ENSP00000403737	361	427	448	0.005	76	30	31	15	26
unique_6214	19	931	1021	ENSP00000265986	46	944	1020	9.21e-99	925	251	636	38	89
unique_6221	679	748	1381	ENSP00000342580	609	676	805	0.005	70	24	44	2	5
unique_6221	679	748	1381	ENSP00000486109	787	854	983	0.007	70	24	44	2	5
unique_6246	137	266	382	ENSP00000379438	49	174	674	1.56e-06	139	45	72	22	34
unique_6246	153	266	382	ENSP00000379442	35	141	641	2.38e-06	120	40	61	19	30
unique_6246	146	229	382	ENSP00000260356	650	726	1171	0.002	85	26	50	9	22
unique_6296	232	335	2613	ENSP00000352177	718	820	821	2.51e-11	112	53	42	17	5
unique_6296	255	362	2613	ENSP00000352177	710	817	821	4.36e-11	114	48	54	12	5
unique_6301	266	412	489	ENSP00000408734	119	260	337	5.26e-08	154	39	96	19	30
unique_6301	315	415	489	ENSP00000275493	820	915	1211	1.13e-04	103	27	67	9	21
unique_6301	315	450	489	ENSP00000263923	1011	1141	1357	1.27e-04	141	33	93	15	28
unique_6301	306	415	489	ENSP00000301178	643	750	895	0.001	115	28	75	12	22
unique_6301	324	408	489	ENSP00000241416	314	397	514	0.007	91	24	54	13	17
unique_6327	23	98	240	ENSP00000334952	62	141	1322	0.001	80	28	48	4	32
unique_6369	381	461	551	ENSP00000363702	328	417	531	2.41e-05	91	25	55	11	15
unique_6369	365	475	551	ENSP00000263923	1010	1114	1357	8.55e-04	116	27	73	16	20
unique_6369	341	474	551	ENSP00000275493	789	922	1211	0.002	144	35	89	20	24
unique_6371	103	429	468	ENSP00000403685	75	371	458	1.44e-07	364	77	183	104	70
unique_6373	37	127	348	ENSP00000401321	15	124	1049	4.26e-05	114	36	51	27	26
unique_6373	36	139	348	ENSP00000429969	404	492	972	0.008	106	31	56	19	30
unique_6382	120	232	355	ENSP00000432202	53	150	663	4.06e-17	113	39	59	15	32
unique_6403	336	530	768	ENSP00000260356	377	549	1171	2.41e-18	198	66	104	28	36
unique_6403	408	615	768	ENSP00000260356	385	579	1171	3.22e-15	217	66	120	31	36
unique_6403	401	553	768	ENSP00000373472	818	965	1687	2.73e-08	163	56	82	25	48
unique_6403	275	492	768	ENSP00000373472	1415	1592	1687	3.66e-05	224	60	112	52	48
unique_6403	266	425	768	ENSP00000373472	818	965	1687	5.83e-05	176	50	82	44	48
unique_6403	474	632	768	ENSP00000373472	826	978	1687	2.19e-04	166	44	102	20	48
unique_6403	72	217	768	ENSP00000373854	147	289	1162	4.04e-06	151	39	99	13	19
unique_6403	67	220	768	ENSP00000358310	159	310	1168	1.12e-05	157	41	108	8	20
unique_6403	445	527	768	ENSP00000348997	319	407	1341	4.52e-05	93	33	46	14	20
unique_6403	403	554	768	ENSP00000348997	919	1065	1341	5.45e-05	167	48	84	35	20
unique_6403	481	553	768	ENSP00000348997	664	734	1341	9.22e-05	83	31	30	22	20
unique_6403	408	528	768	ENSP00000348997	657	774	1341	0.002	138	45	56	37	20
unique_6406	182	245	463	ENSP00000327801	40	105	509	0.003	67	22	41	4	14
unique_6406	188	257	463	ENSP00000499129	548	619	646	0.005	73	25	44	4	15
unique_6413	434	980	1004	ENSP00000265724	146	610	1281	1.27e-44	554	144	314	96	55
unique_6413	724	987	1004	ENSP00000265724	1034	1262	1281	1.90e-39	264	98	131	35	55
unique_6413	725	986	1004	ENSP00000494751	994	1215	1279	3.04e-20	271	77	136	58	26
unique_6413	728	988	1004	ENSP00000494751	408	623	1279	4.94e-13	267	64	146	57	26
unique_6413	758	980	1004	ENSP00000237612	78	268	656	1.29e-08	229	61	124	44	22
unique_6413	758	980	1004	ENSP00000426917	78	268	612	1.66e-08	229	61	124	44	22
unique_6416	45	121	253	ENSP00000216241	163	240	763	2.74e-05	79	30	46	3	47
unique_6416	61	163	253	ENSP00000216241	253	345	763	2.75e-04	103	32	61	10	47
unique_6416	49	121	253	ENSP00000334952	90	163	1322	2.83e-05	76	31	40	5	29
unique_6426	433	547	2150	ENSP00000353408	349	453	578	0.003	116	29	75	12	5
unique_6449	84	337	429	ENSP00000408734	27	261	337	1.64e-05	266	67	156	43	59
unique_6449	246	351	429	ENSP00000263923	1009	1115	1357	7.88e-05	118	32	63	23	25
unique_6449	243	352	429	ENSP00000275493	815	928	1211	4.69e-04	117	33	74	10	26
unique_6449	243	348	429	ENSP00000257290	796	904	1090	4.96e-04	115	34	66	15	25
unique_6453	435	835	1331	ENSP00000434228	1497	1863	2040	0.008	422	102	244	76	30
unique_6471	185	230	1208	ENSP00000316328	994	1039	1131	0.010	46	17	29	0	4
unique_6491	209	262	380	ENSP00000384860	313	366	438	0.006	56	22	30	4	14
unique_6491	209	262	380	ENSP00000336829	313	366	454	0.006	56	22	30	4	14
unique_6524	178	280	1658	ENSP00000357012	253	358	371	0.003	111	30	68	13	6
unique_6524	178	280	1658	ENSP00000357013	248	353	366	0.003	111	30	68	13	6
unique_6524	873	990	1658	ENSP00000386008	221	334	336	0.008	121	30	81	10	7
unique_6548	329	470	567	ENSP00000408734	116	259	337	3.24e-06	155	40	91	24	25
unique_6548	388	468	567	ENSP00000363702	325	417	531	8.97e-04	93	21	60	12	14
unique_6548	379	474	567	ENSP00000263923	1011	1106	1357	0.003	102	25	65	12	17
unique_6548	388	465	567	ENSP00000241416	314	395	514	0.005	84	20	56	8	14
unique_6549	271	470	567	ENSP00000408734	86	259	337	9.07e-06	208	50	116	42	35
unique_6549	367	474	567	ENSP00000257290	789	896	1090	3.47e-04	111	31	74	6	19
unique_6549	388	468	567	ENSP00000363702	325	417	531	0.002	94	22	58	14	14
unique_6549	375	465	567	ENSP00000241416	291	395	514	0.003	107	27	62	18	16
unique_6549	379	474	567	ENSP00000263923	1011	1106	1357	0.004	102	25	65	12	17
unique_6549	374	474	567	ENSP00000275493	815	915	1211	0.006	102	24	76	2	18
unique_6551	177	285	290	ENSP00000378571	47	126	474	0.002	109	32	48	29	38
unique_6551	177	285	290	ENSP00000401853	47	126	474	0.002	109	32	48	29	38
unique_6564	202	489	2431	ENSP00000265986	53	329	1020	1.64e-21	298	85	182	31	26
unique_6564	1010	1363	2431	ENSP00000265986	611	958	1020	5.21e-12	363	89	250	24	26
unique_6586	150	202	745	ENSP00000356102	629	687	888	0.006	59	20	33	6	7
unique_6591	355	393	915	ENSP00000369202	117	155	967	0.007	39	17	22	0	4
unique_6591	355	393	915	ENSP00000350152	87	125	988	0.007	39	17	22	0	4
unique_6591	355	393	915	ENSP00000344972	87	125	899	0.008	39	17	22	0	4
unique_6597	158	219	242	ENSP00000327801	45	108	509	2.74e-09	64	24	38	2	26
unique_6597	159	216	242	ENSP00000327801	390	446	509	6.13e-04	58	18	39	1	26
unique_6597	135	220	242	ENSP00000499129	178	262	646	7.79e-08	88	25	58	5	38
unique_6597	153	223	242	ENSP00000499129	78	150	646	1.31e-05	73	20	51	2	38
unique_6597	147	225	242	ENSP00000499129	539	615	646	7.18e-05	82	21	53	8	38
unique_6664	383	492	570	ENSP00000263923	1005	1115	1357	9.09e-05	122	33	66	23	19
unique_6664	383	473	570	ENSP00000257290	795	889	1090	2.78e-04	97	28	61	8	16
unique_6664	383	493	570	ENSP00000275493	814	928	1211	5.11e-04	118	33	75	10	19
unique_6665	226	475	570	ENSP00000408734	28	259	337	2.29e-05	261	63	158	40	44
unique_6665	384	492	570	ENSP00000263923	1006	1115	1357	9.41e-05	121	32	66	23	19
unique_6665	384	473	570	ENSP00000257290	796	889	1090	1.68e-04	96	28	60	8	16
unique_6665	384	493	570	ENSP00000275493	815	928	1211	2.74e-04	117	33	74	10	19
unique_6666	324	432	463	ENSP00000263923	1006	1115	1357	6.01e-06	121	32	66	23	24
unique_6666	324	433	463	ENSP00000275493	815	928	1211	4.02e-05	117	33	74	10	24
unique_6666	324	413	463	ENSP00000257290	796	889	1090	5.58e-05	96	27	61	8	19
unique_6666	337	415	463	ENSP00000408734	178	259	337	1.25e-04	86	29	46	11	17
unique_6670	234	484	579	ENSP00000408734	27	259	337	3.83e-05	262	62	160	40	43
unique_6670	393	501	579	ENSP00000263923	1006	1115	1357	7.44e-05	121	32	66	23	19
unique_6670	393	482	579	ENSP00000257290	796	889	1090	1.18e-04	96	28	60	8	16
unique_6670	393	502	579	ENSP00000275493	815	928	1211	2.34e-04	117	33	74	10	19
unique_6672	234	484	579	ENSP00000408734	27	259	337	6.39e-06	262	63	159	40	43
unique_6672	393	501	579	ENSP00000263923	1006	1115	1357	7.37e-05	121	32	66	23	19
unique_6672	324	482	579	ENSP00000257290	711	889	1090	9.74e-05	186	45	107	34	27
unique_6672	393	502	579	ENSP00000275493	815	928	1211	2.61e-04	117	33	74	10	19
unique_6681	228	1544	1544	ENSP00000265724	35	1278	1281	0.0	1347	503	711	133	85
unique_6681	244	835	1544	ENSP00000265724	711	1280	1281	1.24e-103	607	227	328	52	85
unique_6681	582	826	1544	ENSP00000494751	994	1227	1279	3.73e-29	245	76	158	11	50
unique_6681	1264	1508	1544	ENSP00000494751	992	1202	1279	1.26e-25	246	77	133	36	50
unique_6681	1064	1526	1544	ENSP00000494751	222	621	1279	6.66e-22	481	112	270	99	50
unique_6681	561	867	1544	ENSP00000494751	400	670	1279	2.85e-15	313	80	185	48	50
unique_6681	580	760	1544	ENSP00000237612	35	224	656	1.02e-07	198	54	119	25	26
unique_6681	1291	1508	1544	ENSP00000237612	71	261	656	4.14e-06	225	54	130	41	26
unique_6681	580	760	1544	ENSP00000426917	35	224	612	1.14e-07	198	54	119	25	26
unique_6681	1291	1508	1544	ENSP00000426917	71	261	612	6.56e-06	225	54	130	41	26
unique_6688	1777	1889	2850	ENSP00000352177	699	819	821	0.002	126	33	75	18	4
unique_6696	1399	1782	2156	ENSP00000429969	63	451	972	4.95e-05	433	119	221	93	18
unique_6705	110	249	299	ENSP00000401321	15	136	1049	1.55e-04	142	41	79	22	61
unique_6705	67	196	299	ENSP00000401321	17	128	1049	0.004	130	37	75	18	61
unique_6790	512	649	992	ENSP00000260356	378	515	1171	7.14e-07	141	41	94	6	34
unique_6790	458	619	992	ENSP00000260356	385	543	1171	2.84e-06	180	53	88	39	34
unique_6790	572	752	992	ENSP00000260356	383	547	1171	2.99e-05	184	49	113	22	34
unique_6790	629	788	992	ENSP00000260356	382	508	1171	8.07e-05	161	45	81	35	34
unique_6790	448	522	992	ENSP00000260356	488	570	1171	0.004	88	28	42	18	34
unique_6790	401	592	992	ENSP00000373472	770	966	1687	8.18e-04	206	50	133	23	19
unique_6790	453	591	992	ENSP00000373472	1463	1592	1687	0.005	152	41	76	35	19
unique_6795	383	555	773	ENSP00000216241	461	611	763	1.03e-04	180	59	85	36	22
unique_6798	2109	2148	2593	ENSP00000241416	360	404	514	0.006	45	19	21	5	2
unique_6843	17	218	691	ENSP00000408734	67	261	337	3.97e-17	210	66	121	23	29
unique_6843	19	215	691	ENSP00000241416	199	399	514	5.77e-14	214	63	121	30	29
unique_6843	117	222	691	ENSP00000257290	800	898	1090	1.55e-12	108	40	57	11	15
unique_6843	9	249	691	ENSP00000363702	200	454	531	1.74e-11	264	71	161	32	35
unique_6843	11	215	691	ENSP00000275493	711	909	1211	4.27e-11	211	51	142	18	30
unique_6843	4	223	691	ENSP00000301178	531	753	895	5.05e-11	237	56	150	31	32
unique_6843	108	231	691	ENSP00000263923	993	1117	1357	1.64e-10	133	36	80	17	18
unique_6859	936	1043	1212	ENSP00000379442	35	140	641	3.30e-17	113	49	52	12	9
unique_6859	936	1043	1212	ENSP00000379438	68	173	674	3.89e-17	113	49	52	12	9
unique_6859	936	1043	1212	ENSP00000429969	56	157	972	4.95e-15	112	47	51	14	11
unique_6859	941	1073	1212	ENSP00000429969	296	414	972	1.32e-11	137	50	65	22	11
unique_6859	967	1073	1212	ENSP00000429969	45	139	972	1.05e-08	109	37	56	16	11
unique_6859	952	1043	1212	ENSP00000429969	111	203	972	2.65e-06	95	33	57	5	11
unique_6859	968	1072	1212	ENSP00000429969	283	383	972	3.54e-05	109	33	64	12	11
unique_6859	615	882	1212	ENSP00000479496	190	454	957	9.28e-10	285	70	178	37	22
unique_6859	954	1107	1212	ENSP00000401321	1	133	1049	1.61e-06	157	46	84	27	15
unique_6859	928	1066	1212	ENSP00000401321	52	200	1049	1.37e-04	154	47	87	20	15
unique_6859	952	997	1212	ENSP00000385639	123	167	274	0.001	46	18	27	1	4
unique_6859	961	994	1212	ENSP00000386126	501	537	1447	0.003	37	17	17	3	3
unique_6859	927	991	1212	ENSP00000260356	547	608	1171	0.006	66	22	39	5	5
unique_6873	25	175	2879	ENSP00000301178	583	742	895	1.11e-17	164	48	99	17	5
unique_6873	25	180	2879	ENSP00000275493	760	912	1211	1.63e-16	162	47	100	15	5
unique_6873	77	181	2879	ENSP00000263923	998	1104	1357	2.12e-13	107	35	70	2	4
unique_6873	7	175	2879	ENSP00000408734	91	256	337	7.21e-13	177	53	105	19	6
unique_6873	90	227	2879	ENSP00000257290	801	942	1090	1.26e-12	142	44	94	4	5
unique_6873	50	184	2879	ENSP00000241416	260	406	514	7.63e-10	147	45	90	12	5
unique_6873	51	186	2879	ENSP00000363702	273	428	531	8.13e-07	161	43	88	30	5
unique_6922	2552	2729	3821	ENSP00000353408	366	538	578	0.002	185	44	122	19	5
unique_6990	25	120	122	ENSP00000274764	31	126	128	8.48e-53	96	72	24	0	79
unique_7027	203	340	469	ENSP00000379442	11	142	641	7.52e-07	143	43	84	16	29
unique_7027	207	340	469	ENSP00000379438	55	175	674	1.96e-06	139	45	71	23	29
unique_7032	28	533	545	ENSP00000414446	41	554	574	2.33e-08	555	120	345	90	93
unique_7050	35	157	203	ENSP00000363702	310	462	531	2.02e-06	156	37	83	36	61
unique_7050	28	97	203	ENSP00000241416	291	376	514	7.25e-05	86	24	46	16	34
unique_7050	35	123	203	ENSP00000408734	173	259	337	7.36e-04	95	24	57	14	44
unique_7050	20	127	203	ENSP00000257290	789	896	1090	0.001	120	35	61	24	53
unique_7050	32	144	203	ENSP00000275493	820	927	1211	0.002	114	29	78	7	56
unique_7050	32	127	203	ENSP00000263923	1011	1106	1357	0.004	106	28	58	20	47
unique_7062	2756	2932	2981	ENSP00000353408	348	550	578	5.34e-04	205	51	124	30	6
unique_7073	13	215	2095	ENSP00000408734	67	272	337	1.75e-20	212	66	131	15	10
unique_7073	14	208	2095	ENSP00000275493	718	917	1211	1.62e-16	204	55	136	13	9
unique_7073	10	208	2095	ENSP00000301178	538	752	895	2.64e-16	218	59	137	22	9
unique_7073	15	199	2095	ENSP00000241416	199	397	514	6.22e-13	205	63	116	26	9
unique_7073	10	200	2095	ENSP00000363702	205	417	531	1.31e-12	222	62	120	40	9
unique_7073	112	208	2095	ENSP00000263923	1011	1108	1357	7.74e-10	101	36	58	7	5
unique_7073	112	334	2095	ENSP00000257290	801	1012	1090	7.99e-10	232	61	142	29	11
unique_7080	388	480	587	ENSP00000263923	1011	1099	1357	0.002	98	28	56	14	16
unique_7089	246	360	858	ENSP00000363702	278	403	531	0.002	127	36	78	13	13
unique_7097	226	369	1258	ENSP00000408734	157	273	337	2.89e-08	147	43	71	33	11
unique_7097	232	353	1258	ENSP00000263923	1000	1099	1357	1.22e-06	124	38	60	26	10
unique_7097	231	357	1258	ENSP00000257290	789	895	1090	5.17e-06	131	33	70	28	10
unique_7097	197	382	1258	ENSP00000363702	280	448	531	0.004	206	56	93	57	15
unique_7169	18	45	100	ENSP00000352177	623	650	821	0.008	28	12	16	0	28
unique_7182	1276	1447	4761	ENSP00000260356	382	555	1171	3.35e-17	191	62	93	36	21
unique_7182	644	801	4761	ENSP00000260356	384	548	1171	3.76e-16	169	54	100	15	21
unique_7182	467	636	4761	ENSP00000260356	372	546	1171	4.16e-16	179	62	104	13	21
unique_7182	533	697	4761	ENSP00000260356	383	554	1171	1.45e-14	176	58	103	15	21
unique_7182	869	1050	4761	ENSP00000260356	385	554	1171	1.66e-12	193	58	101	34	21
unique_7182	996	1157	4761	ENSP00000260356	385	543	1171	1.88e-12	172	56	93	23	21
unique_7182	928	1094	4761	ENSP00000260356	382	541	1171	3.95e-12	169	55	103	11	21
unique_7182	742	929	4761	ENSP00000260356	366	559	1171	3.27e-08	206	54	122	30	21
unique_7182	1108	1311	4761	ENSP00000260356	383	531	1171	3.75e-07	205	55	93	57	21
unique_7182	755	990	4761	ENSP00000260356	330	549	1171	1.19e-05	247	66	143	38	21
unique_7182	479	672	4761	ENSP00000373472	1419	1602	1687	3.29e-08	201	60	117	24	17
unique_7182	536	715	4761	ENSP00000373472	1418	1592	1687	9.08e-07	200	59	96	45	17
unique_7182	1054	1182	4761	ENSP00000373472	830	960	1687	4.55e-06	140	43	77	20	17
unique_7182	870	1068	4761	ENSP00000373472	1418	1592	1687	3.87e-05	207	59	108	40	17
unique_7182	467	572	4761	ENSP00000373472	874	982	1687	9.92e-05	115	41	59	15	17
unique_7182	1113	1315	4761	ENSP00000373472	830	981	1687	1.14e-04	206	55	94	57	17
unique_7182	534	689	4761	ENSP00000373472	826	994	1687	6.90e-04	180	47	98	35	17
unique_7182	857	1013	4761	ENSP00000373472	813	965	1687	0.004	169	53	88	28	17
unique_7182	647	730	4761	ENSP00000373472	887	977	1687	0.004	97	33	45	19	17
unique_7182	1104	1147	4761	ENSP00000373472	538	580	1687	0.004	44	19	24	1	17
unique_7182	1281	1408	4761	ENSP00000373472	1419	1543	1687	0.006	132	37	84	11	17
unique_7182	984	1136	4761	ENSP00000373472	1402	1551	1687	0.007	168	49	86	33	17
unique_7182	1066	1156	4761	ENSP00000348997	313	403	1341	1.22e-04	101	40	41	20	5
unique_7182	583	637	4761	ENSP00000348997	349	408	1341	0.001	60	25	30	5	5
unique_7182	978	1128	4761	ENSP00000348997	911	1065	1341	0.003	168	53	85	30	5
unique_7192	31	375	378	ENSP00000333203	51	367	407	2.99e-21	358	93	211	54	91
unique_7225	257	406	1372	ENSP00000378447	77	221	296	0.005	158	36	101	21	11
unique_7234	1056	1116	1473	ENSP00000320709	45	107	245	0.003	63	26	35	2	4
unique_7246	83	158	3984	ENSP00000352177	751	820	821	7.23e-04	76	26	44	6	2
unique_7246	467	795	3984	ENSP00000435932	1641	1907	2003	0.008	333	83	180	70	8
unique_7248	317	461	462	ENSP00000426917	160	309	612	3.46e-07	157	43	95	19	31
unique_7248	317	461	462	ENSP00000237612	160	309	656	4.29e-07	157	43	95	19	31
unique_7248	332	394	462	ENSP00000265724	527	587	1281	4.26e-04	63	23	38	2	14
unique_7252	274	614	618	ENSP00000403685	75	372	458	6.47e-13	373	91	175	107	55
unique_7273	157	270	289	ENSP00000401321	656	783	1049	1.52e-04	136	44	62	30	39
unique_7275	1573	1957	2161	ENSP00000257290	576	890	1090	1.46e-13	404	104	192	108	18
unique_7275	1810	1957	2161	ENSP00000408734	159	258	337	6.17e-11	148	50	50	48	11
unique_7275	1596	1679	2161	ENSP00000408734	67	150	337	2.95e-04	84	25	59	0	11
unique_7275	1783	1973	2161	ENSP00000263923	977	1118	1357	6.33e-10	193	59	81	53	19
unique_7275	1509	1683	2161	ENSP00000263923	750	932	1357	4.93e-05	187	47	124	16	19
unique_7275	2098	2152	2161	ENSP00000263923	1114	1165	1357	4.56e-04	55	19	33	3	19
unique_7275	1809	1968	2161	ENSP00000241416	283	410	514	1.30e-09	173	51	64	58	7
unique_7275	1805	1987	2161	ENSP00000275493	810	932	1211	7.60e-07	185	47	74	64	8
unique_7275	1816	1955	2161	ENSP00000301178	650	742	895	4.75e-05	140	38	55	47	9
unique_7275	2097	2159	2161	ENSP00000301178	756	811	895	0.002	63	24	32	7	9
unique_7275	1812	1956	2161	ENSP00000363702	298	417	531	2.45e-04	164	42	59	63	7
unique_7276	4	178	241	ENSP00000408734	82	259	337	2.22e-16	180	56	117	7	73
unique_7276	7	198	241	ENSP00000275493	741	931	1211	3.40e-13	196	50	137	9	80
unique_7276	90	233	241	ENSP00000263923	1011	1159	1357	4.78e-13	155	40	98	17	60
unique_7276	28	230	241	ENSP00000301178	583	799	895	2.56e-11	220	51	149	20	84
unique_7276	90	197	241	ENSP00000257290	801	912	1090	1.65e-10	113	34	73	6	45
unique_7276	30	175	241	ENSP00000241416	234	397	514	2.79e-09	164	43	103	18	61
unique_7276	7	153	241	ENSP00000363702	226	388	531	2.24e-04	170	38	102	30	61
unique_7278	1044	1108	2419	ENSP00000403737	2	68	448	3.65e-04	71	24	37	10	3
unique_7278	1044	1108	2419	ENSP00000504303	2	68	449	3.71e-04	71	24	37	10	3
unique_7280	325	621	968	ENSP00000479496	161	458	957	1.94e-08	326	81	188	57	31
unique_7290	133	259	1297	ENSP00000408734	83	211	337	7.05e-09	133	41	82	10	10
unique_7290	207	264	1297	ENSP00000263923	1000	1057	1357	8.95e-09	58	26	32	0	4
unique_7290	215	260	1297	ENSP00000257290	798	843	1090	3.06e-07	46	21	25	0	4
unique_7290	135	260	1297	ENSP00000301178	563	697	895	7.56e-07	141	36	84	21	10
unique_7290	213	260	1297	ENSP00000275493	812	862	1211	5.43e-05	51	21	27	3	4
unique_7290	215	257	1297	ENSP00000241416	302	344	514	0.005	43	18	25	0	3
unique_7353	265	615	664	ENSP00000217420	119	477	526	1.95e-10	383	90	237	56	53
unique_7358	1890	2005	2937	ENSP00000352177	701	820	821	5.26e-04	120	33	83	4	5
unique_7358	1943	2027	2937	ENSP00000352177	739	820	821	0.005	86	26	55	5	5
unique_7358	1887	1982	2937	ENSP00000429528	558	653	675	0.007	97	26	69	2	3
unique_7370	302	493	795	ENSP00000408734	68	261	337	9.19e-14	198	59	129	10	24
unique_7370	295	490	795	ENSP00000275493	711	909	1211	1.09e-12	203	52	140	11	25
unique_7370	301	511	795	ENSP00000301178	541	766	895	7.97e-10	226	54	157	15	27
unique_7370	301	489	795	ENSP00000363702	208	417	531	1.33e-09	219	64	116	39	24
unique_7370	407	533	795	ENSP00000241416	309	434	514	3.77e-06	134	35	84	15	16
unique_7370	395	510	795	ENSP00000257290	794	912	1090	3.90e-06	122	33	80	9	15
unique_7370	403	539	795	ENSP00000263923	1011	1150	1357	1.11e-04	140	30	107	3	17
unique_7382	554	624	4579	ENSP00000312082	705	777	1060	7.40e-07	73	30	41	2	2
unique_7382	534	625	4579	ENSP00000216241	137	230	763	0.001	94	31	61	2	2
unique_7448	167	237	1009	ENSP00000302716	1218	1289	4494	0.006	72	20	51	1	7
unique_7451	589	684	970	ENSP00000432202	53	145	663	4.84e-16	96	33	60	3	10
unique_7451	264	308	970	ENSP00000401321	677	721	1049	0.004	45	20	25	0	5
unique_7452	790	931	1026	ENSP00000448220	136	265	521	1.20e-04	149	44	79	26	14
unique_7469	133	319	713	ENSP00000401321	723	904	1049	3.35e-08	187	56	126	5	26
unique_7469	209	275	713	ENSP00000401321	664	731	1049	3.48e-04	68	26	41	1	26
unique_7483	780	872	975	ENSP00000500170	150	232	313	0.002	94	28	54	12	10
unique_7513	482	848	880	ENSP00000493591	82	419	600	0.001	377	75	253	49	42
unique_7513	482	848	880	ENSP00000496619	82	419	600	0.001	377	75	253	49	42
unique_7551	1403	1550	1567	ENSP00000257290	768	890	1090	1.03e-05	155	42	74	39	9
unique_7551	1324	1550	1567	ENSP00000275493	712	909	1211	2.75e-04	235	61	129	45	14
unique_7551	1425	1550	1567	ENSP00000263923	993	1100	1357	0.002	132	37	65	30	8
unique_7551	1328	1562	1567	ENSP00000408734	66	268	337	0.003	242	63	133	46	15
unique_7573	41	641	667	ENSP00000247207	8	614	640	0.0	608	395	205	8	90
unique_7574	990	1171	2642	ENSP00000353408	307	483	578	7.13e-04	182	41	136	5	7
unique_7576	43	308	450	ENSP00000408734	25	272	337	2.17e-15	280	79	155	46	59
unique_7576	80	289	450	ENSP00000241416	196	397	514	1.45e-10	228	64	120	44	47
unique_7576	72	356	450	ENSP00000363702	199	485	531	2.54e-09	315	76	181	58	63
unique_7576	203	303	450	ENSP00000263923	1011	1114	1357	5.42e-09	105	33	67	5	22
unique_7576	74	290	450	ENSP00000275493	710	908	1211	1.03e-08	226	47	143	36	48
unique_7576	78	289	450	ENSP00000301178	538	742	895	6.37e-08	222	53	142	27	47
unique_7576	183	290	450	ENSP00000257290	781	889	1090	3.96e-07	110	26	81	3	24
unique_7584	16	92	288	ENSP00000401321	696	773	1049	6.47e-07	78	29	48	1	41
unique_7584	7	86	288	ENSP00000401321	653	733	1049	9.23e-07	81	29	51	1	41
unique_7584	14	124	288	ENSP00000401321	727	838	1049	6.55e-05	112	36	75	1	41
unique_7584	18	93	288	ENSP00000401321	765	840	1049	0.002	76	26	50	0	41
unique_7595	2327	2401	2681	ENSP00000352177	738	819	821	0.001	82	26	49	7	3
unique_7613	49	784	1952	ENSP00000435932	375	1134	2003	9.58e-42	835	198	463	174	38
unique_7613	49	784	1952	ENSP00000434228	375	1134	2040	1.39e-41	835	198	463	174	38
unique_7617	31	396	438	ENSP00000333203	67	399	407	1.57e-18	379	97	223	59	84
unique_7638	1175	1241	1501	ENSP00000320709	45	104	245	0.004	68	25	34	9	4
unique_7668	600	729	7449	ENSP00000344972	236	364	899	0.004	130	33	96	1	2
unique_7668	600	729	7449	ENSP00000350152	236	364	988	0.004	130	33	96	1	2
unique_7668	600	729	7449	ENSP00000369202	266	394	967	0.005	130	33	96	1	2
unique_7685	824	913	989	ENSP00000247207	512	603	640	0.003	92	27	63	2	9
unique_7695	293	374	658	ENSP00000327801	389	470	509	4.06e-06	82	26	56	0	15
unique_7695	292	387	658	ENSP00000327801	44	142	509	0.008	99	21	75	3	15
unique_7695	276	386	658	ENSP00000499129	182	292	646	6.19e-05	115	29	78	8	18
unique_7695	285	395	658	ENSP00000499129	76	192	646	3.65e-04	121	30	77	14	18
unique_7700	146	393	544	ENSP00000499129	62	281	646	4.92e-34	257	87	124	46	51
unique_7700	287	421	544	ENSP00000499129	64	198	646	1.54e-22	142	53	75	14	51
unique_7700	151	264	544	ENSP00000499129	181	294	646	4.13e-18	120	44	64	12	51
unique_7700	295	404	544	ENSP00000499129	535	645	646	6.30e-17	113	45	63	5	51
unique_7700	147	260	544	ENSP00000499129	525	642	646	2.75e-15	119	41	72	6	51
unique_7700	276	390	544	ENSP00000327801	16	128	509	2.32e-19	118	47	63	8	41
unique_7700	290	390	544	ENSP00000327801	372	469	509	8.14e-18	103	43	53	7	41
unique_7700	149	257	544	ENSP00000327801	26	137	509	7.37e-14	115	39	67	9	41
unique_7700	148	240	544	ENSP00000327801	368	461	509	6.03e-11	96	33	58	5	41
unique_7710	84	161	237	ENSP00000344972	232	336	899	3.47e-04	105	30	48	27	33
unique_7710	84	161	237	ENSP00000350152	232	336	988	4.12e-04	105	30	48	27	33
unique_7710	84	161	237	ENSP00000369202	262	366	967	4.78e-04	105	30	48	27	33
unique_7715	109	236	602	ENSP00000499129	182	305	646	9.53e-08	128	35	89	4	21
unique_7715	109	209	602	ENSP00000499129	67	172	646	5.55e-04	108	31	68	9	21
unique_7722	880	1145	1162	ENSP00000265724	385	649	1281	3.23e-57	266	107	158	1	24
unique_7722	868	1126	1162	ENSP00000265724	1016	1275	1281	1.05e-53	264	107	148	9	24
unique_7722	879	1127	1162	ENSP00000494751	986	1231	1279	3.93e-31	250	81	164	5	22
unique_7722	905	1135	1162	ENSP00000494751	427	640	1279	2.16e-17	232	60	153	19	22
unique_7722	920	1106	1162	ENSP00000426917	77	268	612	6.45e-11	197	58	124	15	16
unique_7722	920	1106	1162	ENSP00000237612	77	268	656	9.72e-11	197	58	124	15	16
unique_7723	151	252	369	ENSP00000312082	708	794	1060	3.42e-05	105	35	49	21	28
unique_7723	172	253	369	ENSP00000334952	82	168	1322	0.009	89	30	50	9	22
unique_7735	23	557	564	ENSP00000381736	18	549	554	0.0	535	383	149	3	95
unique_7756	135	176	1478	ENSP00000344972	50	91	899	0.004	42	14	28	0	3
unique_7756	135	176	1478	ENSP00000350152	50	91	988	0.004	42	14	28	0	3
unique_7759	298	770	774	ENSP00000265724	192	642	1281	1.69e-61	495	162	267	66	61
unique_7759	499	750	774	ENSP00000265724	1033	1267	1281	7.50e-55	254	107	126	21	61
unique_7759	488	753	774	ENSP00000494751	984	1225	1279	1.94e-37	266	88	154	24	37
unique_7759	537	771	774	ENSP00000494751	428	649	1279	6.26e-23	236	65	156	15	37
unique_7759	484	743	774	ENSP00000237612	21	274	656	8.89e-15	269	74	171	24	34
unique_7759	484	743	774	ENSP00000426917	21	274	612	1.43e-14	269	74	171	24	34
unique_7760	5121	5487	5664	ENSP00000351554	43	408	725	6.35e-08	402	92	239	71	22
unique_7760	4861	5431	5664	ENSP00000351554	151	697	725	1.68e-07	608	125	385	98	22
unique_7760	4859	5555	5664	ENSP00000351554	71	679	725	6.41e-07	728	152	426	150	22
unique_7760	4360	4840	5664	ENSP00000351554	119	574	725	0.001	496	99	342	55	22
unique_7760	5203	5635	5664	ENSP00000351554	23	406	725	0.002	444	88	285	71	22
unique_7760	3523	3621	5664	ENSP00000429969	683	776	972	9.80e-05	99	28	66	5	9
unique_7760	2471	2553	5664	ENSP00000429969	668	759	972	5.47e-04	92	28	55	9	9
unique_7760	2928	3008	5664	ENSP00000429969	663	747	972	0.001	85	29	52	4	9
unique_7760	2224	2337	5664	ENSP00000429969	669	783	972	0.002	122	36	71	15	9
unique_7760	1943	2065	5664	ENSP00000429969	670	776	972	0.005	123	31	76	16	9
unique_7760	5072	5517	5664	ENSP00000434228	1513	1939	2040	5.15e-04	466	105	302	59	8
unique_7760	5361	5543	5664	ENSP00000353408	349	528	578	0.002	188	41	134	13	13
unique_7760	5121	5326	5664	ENSP00000353408	350	550	578	0.002	221	56	130	35	13
unique_7760	5395	5580	5664	ENSP00000353408	303	485	578	0.005	198	49	122	27	13
unique_7760	4483	4773	5664	ENSP00000353408	293	538	578	0.006	294	61	182	51	13
unique_7760	3280	3389	5664	ENSP00000479496	660	776	957	0.005	120	33	74	13	2
unique_7785	298	490	555	ENSP00000301178	617	799	895	1.11e-06	201	47	128	26	35
unique_7792	475	574	2672	ENSP00000429969	670	772	972	0.003	105	33	65	7	4
unique_7795	82	201	288	ENSP00000401321	24	127	1049	0.005	120	30	74	16	42
unique_7827	6	85	2606	ENSP00000352177	739	820	821	0.003	82	26	54	2	3
unique_7838	2921	2993	3827	ENSP00000429969	670	760	972	7.23e-05	91	30	43	18	2
unique_7838	3326	3422	3827	ENSP00000479496	720	808	957	0.003	99	30	57	12	3
unique_7886	1920	2027	2705	ENSP00000352177	728	816	821	0.002	110	29	58	23	10
unique_7886	1905	1997	2705	ENSP00000352177	728	816	821	0.003	98	27	57	14	10
unique_7886	1950	2042	2705	ENSP00000352177	728	816	821	0.003	98	28	56	14	10
unique_7886	1965	2057	2705	ENSP00000352177	728	816	821	0.004	98	27	57	14	10
unique_7886	1875	1952	2705	ENSP00000352177	728	816	821	0.004	89	24	54	11	10
unique_7886	2069	2147	2705	ENSP00000352177	729	816	821	0.006	88	22	57	9	10
unique_7907	1528	1623	4533	ENSP00000352177	730	816	821	8.10e-05	104	33	46	25	2
unique_7909	1160	1329	3060	ENSP00000353408	351	524	578	0.007	174	36	134	4	6
unique_7954	422	480	559	ENSP00000432202	49	107	663	1.26e-12	59	26	33	0	11
unique_7960	1271	1365	2849	ENSP00000344972	223	322	899	2.43e-04	101	32	62	7	3
unique_7960	1282	1365	2849	ENSP00000352177	737	820	821	5.83e-04	90	31	47	12	3
unique_7967	16	106	128	ENSP00000301178	468	561	895	0.009	98	25	62	11	71
unique_7972	3674	3757	4117	ENSP00000352177	737	818	821	0.007	84	23	59	2	2
unique_7982	577	849	1147	ENSP00000401321	1	271	1049	4.57e-13	297	84	163	50	41
unique_7982	799	990	1147	ENSP00000401321	1	220	1049	4.70e-11	223	66	123	34	41
unique_7982	520	659	1147	ENSP00000401321	15	170	1049	6.54e-11	158	53	85	20	41
unique_7982	862	987	1147	ENSP00000286574	190	307	380	7.95e-13	127	51	66	10	40
unique_7982	535	662	1147	ENSP00000286574	225	340	380	2.86e-10	128	47	69	12	40
unique_7982	862	987	1147	ENSP00000286574	222	339	380	1.20e-09	127	45	72	10	40
unique_7982	916	996	1147	ENSP00000286574	173	252	380	3.67e-09	85	34	42	9	40
unique_7982	723	883	1147	ENSP00000286574	230	339	380	6.18e-07	162	48	61	53	40
unique_7982	746	950	1147	ENSP00000286574	186	339	380	1.27e-06	209	63	87	59	40
unique_7982	648	810	1147	ENSP00000286574	198	339	380	2.58e-05	166	52	87	27	40
unique_7982	562	739	1147	ENSP00000286574	186	342	380	5.29e-05	186	56	93	37	40
unique_7982	679	954	1147	ENSP00000365351	70	404	495	2.11e-07	350	97	164	89	37
unique_7982	562	681	1147	ENSP00000365351	288	420	495	3.90e-04	142	48	63	31	37
unique_7982	527	808	1147	ENSP00000365351	63	398	495	0.001	353	105	160	88	37
unique_7982	918	1009	1147	ENSP00000270188	38	144	517	0.004	107	27	65	15	8
unique_7985	3193	3323	3449	ENSP00000344972	226	346	899	8.77e-06	133	37	82	14	4
unique_7985	3193	3323	3449	ENSP00000350152	226	346	988	1.06e-05	133	37	82	14	4
unique_7985	3193	3323	3449	ENSP00000369202	256	376	967	1.07e-05	133	37	82	14	4
unique_8003	1	113	115	ENSP00000274764	11	124	128	6.83e-51	114	77	36	1	98
unique_8004	1	112	114	ENSP00000274764	11	124	128	4.61e-50	114	76	36	2	98
unique_8035	370	425	1451	ENSP00000401321	679	733	1049	0.001	56	25	30	1	4
unique_8043	671	770	927	ENSP00000263923	1005	1108	1357	2.73e-08	107	35	62	10	11
unique_8043	681	776	927	ENSP00000301178	659	758	895	2.68e-06	103	32	61	10	10
unique_8043	665	770	927	ENSP00000257290	789	898	1090	5.59e-06	111	31	74	6	11
unique_8043	691	764	927	ENSP00000408734	184	259	337	0.001	78	26	46	6	8
unique_8043	571	763	927	ENSP00000275493	716	909	1211	0.007	209	56	122	31	21
unique_8064	2256	2344	2412	ENSP00000263923	1024	1122	1357	8.11e-05	99	29	60	10	4
unique_8064	2268	2343	2412	ENSP00000275493	851	928	1211	1.65e-04	79	25	50	4	3
unique_8064	2267	2323	2412	ENSP00000408734	200	258	337	0.006	60	23	33	4	2
unique_8064	2194	2331	2412	ENSP00000257290	755	898	1090	0.007	147	37	98	12	6
unique_8064	2270	2338	2412	ENSP00000241416	338	420	514	0.010	87	27	38	22	3
unique_8096	40	89	920	ENSP00000429969	726	776	972	0.008	52	20	29	3	5
unique_8109	55	135	335	ENSP00000265969	3	79	586	1.76e-07	84	26	48	10	24
unique_8135	14	155	187	ENSP00000401321	644	785	1049	3.00e-07	147	48	89	10	88
unique_8135	41	177	187	ENSP00000401321	739	877	1049	1.38e-04	144	45	87	12	88
unique_8135	40	140	187	ENSP00000401321	771	868	1049	5.11e-04	101	35	63	3	88
unique_8135	35	114	187	ENSP00000401321	799	877	1049	0.008	80	26	53	1	88
unique_8135	48	125	187	ENSP00000459962	202	293	840	8.32e-04	93	29	48	16	55
unique_8135	96	149	187	ENSP00000459962	173	234	840	0.004	62	23	31	8	55
unique_8142	548	614	1046	ENSP00000432202	53	116	663	2.60e-17	67	32	32	3	6
unique_8161	276	332	647	ENSP00000345785	536	590	592	0.007	57	18	37	2	9
unique_8193	18	121	328	ENSP00000316328	993	1097	1131	5.57e-04	105	31	73	1	63
unique_8193	163	264	328	ENSP00000316328	994	1096	1131	0.006	103	28	74	1	63
unique_8195	103	283	2909	ENSP00000353408	347	536	578	0.001	190	45	136	9	6
unique_8208	4696	4880	5071	ENSP00000408734	136	257	337	4.84e-06	186	51	70	65	4
unique_8208	4741	4796	5071	ENSP00000275493	820	874	1211	1.64e-04	56	24	31	1	1
unique_8208	4741	4787	5071	ENSP00000263923	1011	1056	1357	0.009	47	19	27	1	1
unique_8263	1439	1652	2751	ENSP00000353408	303	520	578	1.64e-07	221	55	156	10	15
unique_8263	1412	1598	2751	ENSP00000353408	352	537	578	1.98e-06	194	54	125	15	15
unique_8263	1235	1416	2751	ENSP00000353408	311	516	578	4.57e-05	207	58	123	26	15
unique_8263	1246	1500	2751	ENSP00000353408	301	547	578	5.16e-04	259	64	179	16	15
unique_8263	1244	1665	2751	ENSP00000351554	199	671	725	0.003	476	103	316	57	15
unique_8297	188	257	272	ENSP00000494896	35	110	330	0.007	76	21	49	6	26
unique_8302	2750	3113	6671	ENSP00000434228	1455	1885	2040	2.57e-04	455	115	225	115	5
unique_8316	680	825	877	ENSP00000499129	491	637	646	7.93e-27	150	58	85	7	34
unique_8316	134	280	877	ENSP00000499129	180	326	646	3.36e-19	149	47	98	4	34
unique_8316	132	237	877	ENSP00000499129	63	166	646	7.30e-16	106	37	67	2	34
unique_8316	719	816	877	ENSP00000499129	66	161	646	3.53e-15	101	40	53	8	34
unique_8316	716	819	877	ENSP00000499129	178	279	646	2.43e-12	106	39	61	6	34
unique_8316	145	238	877	ENSP00000499129	540	634	646	3.27e-05	98	26	65	7	34
unique_8316	684	821	877	ENSP00000327801	337	472	509	6.28e-25	138	52	84	2	42
unique_8316	134	237	877	ENSP00000327801	27	131	509	9.28e-17	107	39	63	5	42
unique_8316	707	819	877	ENSP00000327801	19	129	509	9.08e-16	115	45	64	6	42
unique_8316	136	214	877	ENSP00000327801	372	446	509	3.10e-04	80	24	50	6	42
unique_8316	462	589	877	ENSP00000327801	216	329	509	5.42e-04	129	29	84	16	42
unique_8380	717	1012	1317	ENSP00000301178	540	799	895	6.82e-11	305	77	174	54	22
unique_8380	715	1012	1317	ENSP00000275493	714	964	1211	2.45e-10	299	71	179	49	23
unique_8380	717	1009	1317	ENSP00000363702	207	494	531	7.57e-10	320	81	180	59	22
unique_8380	721	898	1317	ENSP00000408734	70	236	337	4.49e-09	185	54	106	25	14
unique_8380	717	1027	1317	ENSP00000241416	196	494	514	1.36e-08	340	89	181	70	24
unique_8380	850	1015	1317	ENSP00000257290	815	949	1090	2.87e-04	167	40	94	33	13
unique_8380	850	1051	1317	ENSP00000263923	1025	1190	1357	0.003	203	36	129	38	15
unique_8384	109	256	277	ENSP00000432202	50	195	663	3.81e-15	155	46	93	16	53
unique_8386	738	789	1347	ENSP00000301178	839	889	895	0.005	52	22	29	1	4
unique_8389	230	388	627	ENSP00000365840	219	368	485	4.84e-04	170	47	92	31	25
unique_8390	230	388	627	ENSP00000365840	219	368	485	5.14e-04	170	47	92	31	25
unique_8393	2750	2835	3432	ENSP00000344972	291	384	899	0.009	94	24	62	8	3
unique_8393	2750	2835	3432	ENSP00000369202	321	414	967	0.010	94	24	62	8	3
unique_8393	2750	2835	3432	ENSP00000350152	291	384	988	0.010	94	24	62	8	3
unique_8396	1630	1847	2126	ENSP00000353408	348	575	578	0.007	234	45	167	22	10
unique_8413	5	126	229	ENSP00000216241	550	675	763	1.93e-06	129	40	79	10	53
unique_8432	69	115	1013	ENSP00000499129	175	221	646	9.93e-05	47	17	30	0	5
unique_8432	91	120	1013	ENSP00000499129	546	575	646	0.002	30	12	18	0	5
unique_8432	90	114	1013	ENSP00000327801	43	67	509	0.001	25	14	11	0	6
unique_8432	91	145	1013	ENSP00000327801	388	456	509	0.001	69	19	36	14	6
unique_8467	132	191	429	ENSP00000432202	53	109	663	1.54e-14	60	29	28	3	14
unique_8491	129	333	360	ENSP00000432202	2	200	663	4.10e-19	223	59	122	42	57
unique_8510	120	330	370	ENSP00000432202	6	209	663	8.27e-42	217	85	113	19	57
