# Supplementary material for: Molecular Mimicry between Toxoplasma gondii B-Cell Epitopes and Neurodevelopmental Proteins: An Immunoinformatic Approach
Source: Biomolecules. 2024 Aug 1;14(8):933. doi: 10.3390/biom14080933 (PMC11352964; doi:10.3390/biom14080933)
Supplement: Supplementary file 1 [file biomolecules-14-00933-s001.zip › Supplemental S2/random/blast-all_methods-hs_surface_random_5-filtered.txt]

unique_87	3	1261	1266	ENSP00000478255	105	1273	1281	0.0	1266	481	681	104	99
unique_87	3	1261	1266	ENSP00000265724	105	1273	1281	0.0	1266	481	681	104	99
unique_127	5	99	107	ENSP00000298119	580	673	720	0.009	95	21	73	1	89
unique_129	9	259	283	ENSP00000263798	518	778	891	1.07e-14	263	59	190	14	89
unique_129	12	259	283	ENSP00000296474	1085	1333	1401	1.01e-13	255	63	179	13	88
unique_129	7	266	283	ENSP00000430686	674	943	977	5.17e-13	284	65	181	38	92
unique_129	7	266	283	ENSP00000383977	779	1048	1082	6.12e-13	284	65	181	38	92
unique_129	8	266	283	ENSP00000369375	823	1091	1125	6.69e-13	283	65	180	38	92
unique_129	11	266	283	ENSP00000301178	538	806	895	1.43e-10	279	67	179	33	90
unique_264	24	144	144	ENSP00000295006	545	665	701	0.005	129	28	85	16	84
unique_1170	82	457	465	ENSP00000435932	395	776	2003	2.06e-27	394	98	266	30	81
unique_2410	9	249	282	ENSP00000296474	1088	1333	1401	2.95e-15	251	61	175	15	85
unique_2410	1	282	282	ENSP00000263798	516	807	891	3.59e-15	301	66	207	28	100
unique_2410	7	254	282	ENSP00000369375	828	1089	1125	1.01e-12	264	56	190	18	88
unique_2410	7	254	282	ENSP00000430686	680	941	977	1.07e-12	264	56	190	18	88
unique_2410	7	254	282	ENSP00000383977	785	1046	1082	1.21e-12	264	56	190	18	88
unique_2809	7	276	323	ENSP00000263798	517	790	891	2.05e-06	299	64	181	54	84
unique_2889	1	517	525	ENSP00000478255	162	626	1281	2.70e-43	534	148	300	86	98
unique_2889	275	517	525	ENSP00000478255	1031	1271	1281	7.62e-41	247	85	152	10	98
unique_2889	1	517	525	ENSP00000265724	162	626	1281	2.70e-43	534	148	300	86	98
unique_2889	275	517	525	ENSP00000265724	1031	1271	1281	7.62e-41	247	85	152	10	98
unique_4007	19	563	567	ENSP00000503139	33	552	574	1.05e-10	575	136	354	85	96
unique_4007	19	563	567	ENSP00000402478	33	552	574	1.05e-10	575	136	354	85	96
unique_4203	41	286	296	ENSP00000364163	117	440	2004	8.56e-08	328	84	158	86	86
unique_4203	39	292	296	ENSP00000364163	591	857	2004	6.85e-07	284	80	157	47	86
unique_4203	61	276	296	ENSP00000364163	868	1125	2004	3.15e-06	266	73	135	58	86
unique_4203	61	293	296	ENSP00000364163	103	369	2004	5.24e-06	278	75	147	56	86
unique_4203	39	278	296	ENSP00000364163	278	550	2004	1.67e-05	281	76	156	49	86
unique_4203	53	281	296	ENSP00000364163	669	933	2004	1.76e-04	267	72	155	40	86
unique_4203	42	234	296	ENSP00000364163	772	1007	2004	0.005	236	64	129	43	86
unique_4203	40	277	296	ENSP00000364163	440	689	2004	0.006	271	70	147	54	86
unique_4203	51	289	296	ENSP00000365332	12	269	402	1.81e-06	278	82	137	59	84
unique_4203	50	269	296	ENSP00000365332	101	345	402	2.98e-05	278	75	112	91	84
unique_4203	40	234	296	ENSP00000365332	136	396	402	0.008	264	75	117	72	84
unique_4468	18	554	574	ENSP00000503139	21	555	574	0.0	537	296	239	2	94
unique_4468	18	554	574	ENSP00000402478	21	555	574	0.0	537	296	239	2	94
unique_4643	80	656	666	ENSP00000503139	13	555	574	2.09e-119	578	204	338	36	87
unique_4643	80	656	666	ENSP00000402478	13	555	574	2.09e-119	578	204	338	36	87
unique_5210	8	297	350	ENSP00000351905	274	571	593	2.37e-11	319	86	183	50	83
unique_5488	8	114	115	ENSP00000215754	11	114	116	1.04e-12	107	32	72	3	93
unique_5801	9	268	294	ENSP00000414914	478	751	807	4.22e-19	283	70	181	32	88
unique_5801	8	256	294	ENSP00000383977	786	1046	1082	2.41e-15	266	62	182	22	85
unique_5801	8	256	294	ENSP00000369375	829	1089	1125	2.54e-15	266	62	182	22	85
unique_5801	8	256	294	ENSP00000430686	681	941	977	2.60e-15	266	62	182	22	85
unique_5801	7	251	294	ENSP00000296474	1086	1333	1401	1.08e-11	254	60	179	15	83
unique_5801	7	268	294	ENSP00000301178	540	819	895	4.17e-10	284	63	195	26	89
unique_5801	8	271	294	ENSP00000351905	274	575	593	1.28e-06	313	62	191	60	90
unique_6681	228	1544	1544	ENSP00000478255	35	1278	1281	0.0	1347	503	711	133	85
unique_6681	244	835	1544	ENSP00000478255	711	1280	1281	1.33e-103	607	227	328	52	85
unique_6681	228	1544	1544	ENSP00000265724	35	1278	1281	0.0	1347	503	711	133	85
unique_6681	244	835	1544	ENSP00000265724	711	1280	1281	1.33e-103	607	227	328	52	85
unique_6696	239	1253	2156	ENSP00000364163	194	1125	2004	2.67e-14	1080	271	596	213	94
unique_6696	324	1461	2156	ENSP00000364163	24	1079	2004	5.81e-12	1221	301	672	248	94
unique_6696	1105	2086	2156	ENSP00000364163	101	972	2004	9.62e-12	1038	263	553	222	94
unique_6696	841	1898	2156	ENSP00000364163	101	1120	2004	9.23e-11	1167	279	632	256	94
unique_6696	101	725	2156	ENSP00000364163	517	1125	2004	1.69e-09	689	169	376	144	94
unique_6696	852	1985	2156	ENSP00000364163	24	1041	2004	7.20e-07	1210	295	647	268	94
unique_6696	101	1146	2156	ENSP00000364163	160	1161	2004	2.08e-06	1159	276	613	270	94
unique_6696	1640	2089	2156	ENSP00000364163	25	439	2004	1.66e-04	480	120	265	95	94
unique_6696	1368	2118	2156	ENSP00000364163	101	769	2004	0.002	812	206	402	204	94
unique_7032	28	533	545	ENSP00000503139	41	554	574	2.51e-08	555	120	345	90	93
unique_7032	28	533	545	ENSP00000402478	41	554	574	2.51e-08	555	120	345	90	93
unique_7192	31	375	378	ENSP00000451610	51	367	407	3.21e-21	358	93	211	54	91
unique_7192	31	375	378	ENSP00000450837	51	367	407	3.21e-21	358	93	211	54	91
unique_7276	20	231	241	ENSP00000369375	862	1089	1125	7.55e-12	236	57	147	32	88
unique_7276	20	231	241	ENSP00000430686	714	941	977	8.09e-12	236	57	147	32	88
unique_7276	20	231	241	ENSP00000383977	819	1046	1082	9.28e-12	236	57	147	32	88
unique_7276	28	230	241	ENSP00000301178	583	799	895	2.75e-11	220	51	149	20	84
unique_7617	31	396	438	ENSP00000451610	67	399	407	1.68e-18	379	97	223	59	84
unique_7617	31	396	438	ENSP00000450837	67	399	407	1.68e-18	379	97	223	59	84
unique_8003	1	113	115	ENSP00000274764	11	124	128	7.34e-51	114	77	36	1	98
unique_8004	1	112	114	ENSP00000274764	11	124	128	4.96e-50	114	76	36	2	98
unique_8135	14	155	187	ENSP00000401321	644	785	1049	3.22e-07	147	48	89	10	88
unique_8135	41	177	187	ENSP00000401321	739	877	1049	1.48e-04	144	45	87	12	88
unique_8135	40	140	187	ENSP00000401321	771	868	1049	5.49e-04	101	35	63	3	88
unique_8135	35	114	187	ENSP00000401321	799	877	1049	0.009	80	26	53	1	88
unique_8135	14	155	187	ENSP00000364163	1599	1740	2004	8.43e-07	147	48	89	10	88
unique_8135	41	177	187	ENSP00000364163	1694	1832	2004	7.80e-04	144	45	87	12	88
unique_8135	40	140	187	ENSP00000364163	1726	1823	2004	0.002	101	35	63	3	88
