# Supplementary material for: Molecular Mimicry between Toxoplasma gondii B-Cell Epitopes and Neurodevelopmental Proteins: An Immunoinformatic Approach
Source: Biomolecules. 2024 Aug 1;14(8):933. doi: 10.3390/biom14080933 (PMC11352964; doi:10.3390/biom14080933)
Supplement: Supplementary file 1 [file biomolecules-14-00933-s001.zip › Supplemental S2/random/blast-all_methods-hs_surface_random_5-protein_ids.txt]

ENSP00000215754
ENSP00000263798
ENSP00000265724
ENSP00000274764
ENSP00000295006
ENSP00000296474
ENSP00000298119
ENSP00000301178
ENSP00000351905
ENSP00000364163
ENSP00000365332
ENSP00000369375
ENSP00000383977
ENSP00000401321
ENSP00000402478
ENSP00000414914
ENSP00000430686
ENSP00000435932
ENSP00000450837
ENSP00000451610
ENSP00000478255
ENSP00000503139
