# Supplementary material for: Molecular Mimicry between Toxoplasma gondii B-Cell Epitopes and Neurodevelopmental Proteins: An Immunoinformatic Approach
Source: Biomolecules. 2024 Aug 1;14(8):933. doi: 10.3390/biom14080933 (PMC11352964; doi:10.3390/biom14080933)
Supplement: Supplementary file 1 [file biomolecules-14-00933-s001.zip › Supplemental S2/random/blast-all_methods-hs_surface_random_5.txt]

unique_2	1470	1592	2375	ENSP00000504303	3	106	449	0.006	123	35	69	19	5
unique_2	1470	1592	2375	ENSP00000504728	3	106	449	0.006	123	35	69	19	5
unique_9	43	197	541	ENSP00000503139	47	197	574	2.25e-07	159	42	105	12	29
unique_9	43	197	541	ENSP00000402478	47	197	574	2.25e-07	159	42	105	12	29
unique_35	371	922	1044	ENSP00000381475	95	603	669	1.65e-42	568	148	345	75	53
unique_35	379	592	1044	ENSP00000494751	428	615	1279	1.52e-09	220	67	115	38	20
unique_35	379	592	1044	ENSP00000487081	428	615	860	1.90e-09	220	67	115	38	20
unique_35	378	538	1044	ENSP00000478255	409	561	1281	2.85e-07	166	42	106	18	21
unique_35	378	592	1044	ENSP00000478255	1052	1255	1281	6.11e-06	222	58	139	25	21
unique_35	378	538	1044	ENSP00000265724	409	561	1281	2.85e-07	166	42	106	18	21
unique_35	378	592	1044	ENSP00000265724	1052	1255	1281	6.11e-06	222	58	139	25	21
unique_35	389	538	1044	ENSP00000363868	1939	2075	2262	4.97e-05	153	39	95	19	15
unique_35	386	538	1044	ENSP00000363868	923	1063	2262	4.97e-04	156	32	106	18	15
unique_47	412	574	584	ENSP00000308117	500	657	758	1.78e-04	174	51	96	27	28
unique_62	158	220	279	ENSP00000414914	600	664	807	1.31e-05	65	21	42	2	23
unique_62	168	221	279	ENSP00000351905	397	454	593	4.42e-05	58	23	31	4	19
unique_62	152	208	279	ENSP00000296474	1185	1245	1401	7.14e-05	61	19	38	4	20
unique_62	151	198	279	ENSP00000263798	631	678	891	4.11e-04	48	14	34	0	17
unique_62	168	221	279	ENSP00000442656	369	426	547	6.42e-04	58	21	33	4	19
unique_62	168	221	279	ENSP00000397550	328	385	488	8.27e-04	58	21	33	4	19
unique_62	152	198	279	ENSP00000301178	649	695	895	0.003	47	13	34	0	17
unique_75	758	1294	1941	ENSP00000487081	403	847	860	4.45e-64	544	171	267	106	58
unique_75	290	693	1941	ENSP00000487081	12	394	860	2.67e-50	405	112	270	23	58
unique_75	1632	1728	1941	ENSP00000487081	428	510	860	1.97e-06	97	30	53	14	58
unique_75	1822	1908	1941	ENSP00000487081	528	615	860	6.69e-04	88	23	64	1	58
unique_75	758	1012	1941	ENSP00000494751	403	640	1279	4.08e-51	258	118	117	23	66
unique_75	290	693	1941	ENSP00000494751	12	394	1279	1.04e-49	405	112	270	23	66
unique_75	1507	1734	1941	ENSP00000494751	925	1112	1279	1.66e-39	228	85	103	40	66
unique_75	1818	1929	1941	ENSP00000494751	1119	1230	1279	1.58e-30	112	55	57	0	66
unique_75	1135	1421	1941	ENSP00000494751	672	927	1279	4.00e-26	291	70	182	39	66
unique_75	757	983	1941	ENSP00000494751	985	1205	1279	2.60e-12	234	62	152	20	66
unique_75	1632	1728	1941	ENSP00000494751	428	510	1279	2.31e-06	97	30	53	14	66
unique_75	1822	1908	1941	ENSP00000494751	528	615	1279	0.001	88	23	64	1	66
unique_75	782	1056	1941	ENSP00000478255	409	687	1281	7.10e-17	290	78	186	26	27
unique_75	1611	1737	1941	ENSP00000478255	388	516	1281	1.55e-14	130	44	82	4	27
unique_75	1821	1929	1941	ENSP00000478255	1168	1276	1281	1.90e-14	109	39	70	0	27
unique_75	782	1004	1941	ENSP00000478255	1052	1274	1281	3.28e-14	231	63	152	16	27
unique_75	1818	1927	1941	ENSP00000478255	520	629	1281	1.69e-13	110	38	72	0	27
unique_75	1611	1753	1941	ENSP00000478255	1031	1174	1281	2.62e-12	149	44	94	11	27
unique_75	782	1056	1941	ENSP00000265724	409	687	1281	7.10e-17	290	78	186	26	27
unique_75	1611	1737	1941	ENSP00000265724	388	516	1281	1.55e-14	130	44	82	4	27
unique_75	1821	1929	1941	ENSP00000265724	1168	1276	1281	1.90e-14	109	39	70	0	27
unique_75	782	1004	1941	ENSP00000265724	1052	1274	1281	3.28e-14	231	63	152	16	27
unique_75	1818	1927	1941	ENSP00000265724	520	629	1281	1.69e-13	110	38	72	0	27
unique_75	1611	1753	1941	ENSP00000265724	1031	1174	1281	2.62e-12	149	44	94	11	27
unique_75	1615	1702	1941	ENSP00000363868	899	985	2262	1.65e-05	88	22	65	1	20
unique_75	785	988	1941	ENSP00000363868	918	1114	2262	2.58e-04	215	49	137	29	20
unique_75	1811	1908	1941	ENSP00000363868	2027	2126	2262	5.14e-04	106	31	61	14	20
unique_75	1813	1908	1941	ENSP00000363868	1012	1113	2262	0.002	102	29	67	6	20
unique_75	1626	1701	1941	ENSP00000381475	89	170	669	4.55e-05	85	29	44	12	15
unique_75	781	992	1941	ENSP00000381475	101	306	669	8.58e-04	224	53	141	30	15
unique_85	77	512	821	ENSP00000435932	389	840	2003	4.84e-33	458	127	303	28	53
unique_87	3	1261	1266	ENSP00000478255	105	1273	1281	0.0	1266	481	681	104	99
unique_87	3	1261	1266	ENSP00000265724	105	1273	1281	0.0	1266	481	681	104	99
unique_87	310	557	1266	ENSP00000494751	992	1227	1279	2.41e-30	249	84	151	14	64
unique_87	742	1260	1266	ENSP00000494751	750	1227	1279	5.69e-27	543	132	322	89	64
unique_87	1013	1249	1266	ENSP00000494751	426	622	1279	3.91e-19	238	67	129	42	64
unique_87	278	572	1266	ENSP00000494751	372	640	1279	7.51e-19	302	80	182	40	64
unique_87	1013	1249	1266	ENSP00000487081	426	622	860	1.87e-19	238	66	130	42	42
unique_87	278	572	1266	ENSP00000487081	372	640	860	3.79e-19	302	80	182	40	42
unique_87	311	486	1266	ENSP00000381475	78	253	669	4.25e-14	188	55	109	24	36
unique_87	943	1217	1266	ENSP00000381475	23	279	669	1.13e-12	290	72	170	48	36
unique_87	327	560	1266	ENSP00000363868	913	1135	2262	4.88e-14	244	68	145	31	38
unique_87	1017	1213	1266	ENSP00000363868	918	1087	2262	1.52e-12	200	55	112	33	38
unique_87	283	512	1266	ENSP00000363868	1889	2104	2262	3.43e-07	237	58	151	28	38
unique_87	1009	1216	1266	ENSP00000363868	1923	2104	2262	8.92e-05	223	43	124	56	38
unique_104	94	260	625	ENSP00000459962	202	384	840	5.33e-04	191	46	113	32	27
unique_104	93	148	625	ENSP00000401321	678	734	1049	7.64e-04	57	22	34	1	9
unique_104	93	148	625	ENSP00000364163	1633	1689	2004	0.001	57	22	34	1	9
unique_117	49	315	424	ENSP00000301178	497	752	895	1.23e-11	294	72	157	65	63
unique_117	123	222	424	ENSP00000296474	1129	1231	1401	2.71e-11	103	33	67	3	24
unique_117	66	222	424	ENSP00000263798	506	678	891	3.57e-09	179	48	103	28	37
unique_117	57	315	424	ENSP00000414914	478	697	807	1.15e-08	280	61	138	81	61
unique_117	57	222	424	ENSP00000430686	682	839	977	2.60e-07	188	45	91	52	39
unique_117	57	222	424	ENSP00000369375	830	987	1125	2.60e-07	188	45	91	52	39
unique_117	57	222	424	ENSP00000383977	787	944	1082	2.72e-07	188	45	91	52	39
unique_117	182	315	424	ENSP00000288135	775	872	977	6.42e-05	135	33	64	38	32
unique_117	98	221	424	ENSP00000397550	213	357	488	3.50e-04	146	37	86	23	29
unique_117	158	221	424	ENSP00000442656	328	398	547	4.43e-04	72	23	40	9	15
unique_117	185	221	424	ENSP00000351905	381	426	593	0.001	46	17	20	9	9
unique_127	5	99	107	ENSP00000298119	580	673	720	0.009	95	21	73	1	89
unique_129	85	264	283	ENSP00000414914	551	745	807	2.41e-15	195	51	129	15	64
unique_129	9	259	283	ENSP00000263798	518	778	891	1.07e-14	263	59	190	14	89
unique_129	12	259	283	ENSP00000296474	1085	1333	1401	1.01e-13	255	63	179	13	88
unique_129	7	266	283	ENSP00000430686	674	943	977	5.17e-13	284	65	181	38	92
unique_129	7	266	283	ENSP00000383977	779	1048	1082	6.12e-13	284	65	181	38	92
unique_129	8	266	283	ENSP00000369375	823	1091	1125	6.69e-13	283	65	180	38	92
unique_129	11	266	283	ENSP00000301178	538	806	895	1.43e-10	279	67	179	33	90
unique_129	122	264	283	ENSP00000288135	775	921	977	4.21e-06	147	35	108	4	51
unique_129	132	189	283	ENSP00000351905	397	458	593	3.13e-05	62	23	35	4	20
unique_129	132	238	283	ENSP00000442656	369	501	547	5.07e-05	133	36	71	26	38
unique_129	132	208	283	ENSP00000397550	328	414	488	7.43e-05	87	30	47	10	27
unique_248	274	496	1129	ENSP00000414914	469	688	807	1.94e-04	246	56	141	49	20
unique_248	363	493	1129	ENSP00000351905	357	480	593	0.005	147	37	71	39	12
unique_261	53	84	94	ENSP00000254868	83	114	317	0.004	32	16	16	0	34
unique_264	24	144	144	ENSP00000295006	545	665	701	0.005	129	28	85	16	84
unique_271	153	758	765	ENSP00000381475	95	660	669	1.01e-76	614	186	372	56	79
unique_271	128	341	765	ENSP00000363868	1895	2102	2262	1.10e-15	227	66	129	32	32
unique_271	157	371	765	ENSP00000363868	912	1118	2262	1.08e-13	218	53	151	14	32
unique_271	159	360	765	ENSP00000478255	408	610	1281	6.11e-15	213	66	126	21	29
unique_271	160	378	765	ENSP00000478255	1052	1271	1281	9.66e-13	234	66	139	29	29
unique_271	159	360	765	ENSP00000265724	408	610	1281	6.11e-15	213	66	126	21	29
unique_271	160	378	765	ENSP00000265724	1052	1271	1281	9.66e-13	234	66	139	29	29
unique_271	161	366	765	ENSP00000487081	428	615	860	3.17e-08	209	53	132	24	27
unique_271	161	366	765	ENSP00000494751	428	615	1279	3.42e-08	209	53	132	24	28
unique_271	155	362	765	ENSP00000494751	1007	1205	1279	4.92e-04	218	57	132	29	28
unique_342	288	375	507	ENSP00000435932	389	481	2003	0.002	95	33	53	9	17
unique_344	1310	1354	1486	ENSP00000358490	273	318	352	0.009	50	21	20	9	3
unique_349	501	611	693	ENSP00000442656	347	464	547	1.13e-05	118	28	83	7	16
unique_349	501	608	693	ENSP00000397550	306	420	488	8.35e-05	115	27	81	7	16
unique_349	523	603	693	ENSP00000351905	397	482	593	0.002	86	19	62	5	12
unique_350	225	339	3185	ENSP00000369207	259	359	1002	2.82e-04	116	32	68	16	4
unique_350	225	339	3185	ENSP00000369205	251	351	994	2.86e-04	116	32	68	16	4
unique_350	225	339	3185	ENSP00000350680	272	372	1015	3.70e-04	116	32	68	16	4
unique_389	113	361	766	ENSP00000393151	301	564	807	1.26e-10	270	65	178	27	33
unique_442	286	514	583	ENSP00000501257	67	292	568	8.23e-09	241	71	143	27	39
unique_442	264	508	583	ENSP00000479496	200	448	957	2.62e-06	280	57	157	66	42
unique_442	264	422	583	ENSP00000506143	148	301	795	1.12e-05	178	44	91	43	27
unique_442	264	422	583	ENSP00000268171	148	301	795	1.12e-05	178	44	91	43	27
unique_458	33	303	513	ENSP00000263798	517	776	891	2.30e-13	286	65	180	41	53
unique_458	37	303	513	ENSP00000296474	1085	1331	1401	4.47e-11	275	63	176	36	52
unique_458	35	270	513	ENSP00000301178	537	759	895	1.28e-10	249	53	157	39	46
unique_458	10	259	513	ENSP00000414914	439	694	807	2.30e-09	280	65	161	54	49
unique_458	36	254	513	ENSP00000397550	209	413	488	5.30e-08	240	55	129	56	43
unique_458	145	318	513	ENSP00000288135	775	936	977	6.03e-08	185	48	103	34	34
unique_458	36	256	513	ENSP00000351905	271	484	593	8.27e-08	242	55	138	49	43
unique_458	29	265	513	ENSP00000383977	776	1000	1082	1.16e-07	254	55	153	46	46
unique_458	29	265	513	ENSP00000430686	671	895	977	1.35e-07	254	55	153	46	46
unique_458	29	265	513	ENSP00000369375	819	1043	1125	1.58e-07	254	55	153	46	46
unique_458	114	254	513	ENSP00000442656	321	454	547	3.08e-06	155	38	82	35	27
unique_506	197	376	758	ENSP00000373539	830	996	2552	1.67e-11	188	60	99	29	26
unique_506	201	320	758	ENSP00000373539	243	361	2552	2.79e-07	135	42	62	31	26
unique_506	197	320	758	ENSP00000373539	1475	1595	2552	4.53e-06	132	46	67	19	26
unique_506	203	395	758	ENSP00000373539	209	346	2552	0.001	194	49	88	57	26
unique_506	204	320	758	ENSP00000373539	2055	2164	2552	0.001	121	39	67	15	26
unique_506	289	356	758	ENSP00000373539	1480	1546	2552	0.005	68	21	46	1	26
unique_506	219	640	758	ENSP00000364163	712	1089	2004	9.47e-11	437	112	251	74	61
unique_506	214	637	758	ENSP00000364163	410	755	2004	5.71e-07	437	101	232	104	61
unique_506	218	658	758	ENSP00000364163	337	731	2004	7.69e-07	468	114	254	100	61
unique_506	197	636	758	ENSP00000364163	548	966	2004	1.32e-06	472	116	271	85	61
unique_506	224	357	758	ENSP00000401321	1	125	1049	4.00e-07	139	47	73	19	32
unique_506	533	640	758	ENSP00000401321	28	134	1049	3.43e-04	116	36	63	17	32
unique_506	207	375	758	ENSP00000246006	272	433	653	2.83e-05	178	54	99	25	48
unique_506	399	596	758	ENSP00000246006	282	460	653	7.41e-04	200	49	128	23	48
unique_506	533	670	758	ENSP00000311545	188	332	887	0.003	154	38	91	25	18
unique_532	473	563	672	ENSP00000263798	645	733	891	0.008	93	22	65	6	14
unique_545	92	182	4007	ENSP00000414544	735	820	821	5.81e-04	95	30	52	13	2
unique_547	279	300	478	ENSP00000513363	753	774	1212	2.95e-04	22	15	7	0	5
unique_547	279	300	478	ENSP00000306782	687	708	1146	3.22e-04	22	15	7	0	5
unique_549	32	123	143	ENSP00000403843	309	399	863	0.006	97	26	60	11	64
unique_549	32	123	143	ENSP00000352226	309	399	839	0.006	97	26	60	11	64
unique_549	32	123	143	ENSP00000271836	309	399	815	0.006	97	26	60	11	64
unique_567	31	297	407	ENSP00000263798	520	789	891	1.27e-08	294	66	177	51	66
unique_567	31	291	407	ENSP00000301178	538	800	895	3.09e-08	281	60	183	38	64
unique_567	31	322	407	ENSP00000414914	474	773	807	4.33e-07	320	65	207	48	72
unique_567	33	237	407	ENSP00000296474	1086	1291	1401	1.33e-05	212	45	154	13	50
unique_567	119	260	407	ENSP00000369375	935	1067	1125	1.40e-04	150	40	85	25	35
unique_567	112	260	407	ENSP00000383977	885	1024	1082	1.58e-04	157	41	91	25	37
unique_567	119	260	407	ENSP00000430686	787	919	977	1.77e-04	150	40	85	25	35
unique_567	131	295	407	ENSP00000288135	775	925	977	4.50e-04	167	37	112	18	41
unique_568	142	354	559	ENSP00000401321	625	831	1049	5.65e-05	216	68	136	12	43
unique_568	116	255	559	ENSP00000401321	713	836	1049	1.12e-04	140	49	75	16	43
unique_568	142	354	559	ENSP00000364163	1580	1786	2004	2.23e-04	216	68	136	12	43
unique_568	116	255	559	ENSP00000364163	1668	1791	2004	6.26e-04	140	49	75	16	43
unique_598	203	1372	2159	ENSP00000364163	102	1161	2004	1.27e-77	1216	358	656	202	60
unique_598	358	1294	2159	ENSP00000364163	35	1000	2004	5.85e-62	1058	290	555	213	60
unique_598	1182	1501	2159	ENSP00000364163	29	349	2004	1.24e-19	354	104	183	67	60
unique_598	569	852	2159	ENSP00000311545	36	303	887	1.35e-36	308	106	138	64	64
unique_598	350	595	2159	ENSP00000311545	33	300	887	1.43e-34	278	98	138	42	64
unique_598	737	997	2159	ENSP00000311545	33	306	887	5.41e-34	286	101	148	37	64
unique_598	228	469	2159	ENSP00000311545	41	300	887	2.46e-33	269	98	135	36	64
unique_598	308	554	2159	ENSP00000311545	33	300	887	1.08e-32	280	97	138	45	64
unique_598	1277	1499	2159	ENSP00000311545	47	300	887	2.86e-32	259	95	123	41	64
unique_598	1195	1458	2159	ENSP00000311545	47	300	887	7.92e-29	292	96	130	66	64
unique_598	187	423	2159	ENSP00000311545	37	300	887	1.26e-28	268	90	143	35	64
unique_598	976	1210	2159	ENSP00000311545	47	300	887	5.90e-28	264	94	131	39	64
unique_598	1096	1338	2159	ENSP00000311545	41	305	887	4.24e-27	278	96	134	48	64
unique_598	853	1130	2159	ENSP00000311545	32	311	887	2.87e-26	305	105	148	52	64
unique_598	828	1078	2159	ENSP00000311545	41	300	887	1.16e-25	278	99	134	45	64
unique_598	528	766	2159	ENSP00000311545	36	300	887	1.31e-25	278	95	131	52	64
unique_598	189	345	2159	ENSP00000311545	140	308	887	2.70e-14	172	60	94	18	64
unique_598	1437	1560	2159	ENSP00000311545	41	169	887	1.05e-09	139	46	68	25	64
unique_598	187	308	2159	ENSP00000311545	178	312	887	0.001	136	40	81	15	64
unique_598	306	561	2159	ENSP00000373539	736	993	2552	2.66e-22	268	91	155	22	65
unique_598	1275	1506	2159	ENSP00000373539	1360	1595	2552	6.54e-22	249	89	130	30	65
unique_598	402	688	2159	ENSP00000373539	2014	2312	2552	3.13e-18	314	93	179	42	65
unique_598	1355	1544	2159	ENSP00000373539	837	1036	2552	1.23e-17	200	65	125	10	65
unique_598	623	902	2159	ENSP00000373539	1327	1598	2552	1.15e-16	287	89	176	22	65
unique_598	284	520	2159	ENSP00000373539	1366	1595	2552	4.84e-16	251	87	129	35	65
unique_598	533	684	2159	ENSP00000373539	837	991	2552	3.61e-15	164	61	82	21	65
unique_598	797	1034	2159	ENSP00000373539	1368	1588	2552	1.36e-14	243	84	132	27	65
unique_598	1229	1424	2159	ENSP00000373539	1440	1595	2552	3.70e-14	199	57	96	46	65
unique_598	1263	1511	2159	ENSP00000373539	1293	1558	2552	7.42e-14	276	82	157	37	65
unique_598	358	523	2159	ENSP00000373539	837	996	2552	9.72e-14	170	62	94	14	65
unique_598	1152	1299	2159	ENSP00000373539	843	993	2552	1.71e-13	151	49	99	3	65
unique_598	1354	1506	2159	ENSP00000373539	203	361	2552	2.73e-13	163	54	95	14	65
unique_598	459	686	2159	ENSP00000373539	1412	1627	2552	3.34e-13	231	71	142	18	65
unique_598	1349	1511	2159	ENSP00000373539	2014	2169	2552	3.54e-13	165	54	100	11	65
unique_598	182	337	2159	ENSP00000373539	203	354	2552	8.93e-13	162	56	90	16	65
unique_598	745	903	2159	ENSP00000373539	837	997	2552	1.15e-12	163	51	106	6	65
unique_598	152	523	2159	ENSP00000373539	1914	2313	2552	2.12e-12	423	111	238	74	65
unique_598	183	429	2159	ENSP00000373539	740	992	2552	3.66e-12	267	78	155	34	65
unique_598	753	1000	2159	ENSP00000373539	757	993	2552	1.05e-11	264	77	144	43	65
unique_598	756	1000	2159	ENSP00000373539	1368	1595	2552	1.38e-11	255	79	139	37	65
unique_598	655	807	2159	ENSP00000373539	836	986	2552	1.78e-11	158	53	93	12	65
unique_598	417	572	2159	ENSP00000373539	222	373	2552	6.36e-10	163	56	89	18	65
unique_598	656	901	2159	ENSP00000373539	2055	2312	2552	1.26e-09	276	75	153	48	65
unique_598	181	383	2159	ENSP00000373539	821	990	2552	2.99e-09	221	65	87	69	65
unique_598	656	966	2159	ENSP00000373539	120	420	2552	2.36e-08	325	88	199	38	65
unique_598	1016	1217	2159	ENSP00000373539	1403	1595	2552	3.71e-07	212	64	119	29	65
unique_598	191	296	2159	ENSP00000373539	1482	1588	2552	5.54e-07	113	40	60	13	65
unique_598	416	595	2159	ENSP00000373539	180	354	2552	9.10e-07	192	61	102	29	65
unique_598	997	1167	2159	ENSP00000373539	820	986	2552	1.46e-06	180	55	103	22	65
unique_598	233	523	2159	ENSP00000373539	90	364	2552	1.57e-06	306	88	172	46	65
unique_598	1285	1406	2159	ENSP00000373539	2066	2190	2552	3.46e-06	129	41	77	11	65
unique_598	1179	1465	2159	ENSP00000373539	111	361	2552	3.86e-06	306	85	147	74	65
unique_598	1012	1181	2159	ENSP00000373539	2013	2175	2552	3.02e-05	180	54	99	27	65
unique_598	996	1054	2159	ENSP00000373539	2076	2131	2552	5.53e-05	59	23	33	3	65
unique_598	1188	1364	2159	ENSP00000373539	2014	2190	2552	1.50e-04	182	50	122	10	65
unique_598	828	1022	2159	ENSP00000373539	2014	2190	2552	1.58e-04	206	59	107	40	65
unique_598	1349	1510	2159	ENSP00000373539	120	279	2552	0.002	180	54	88	38	65
unique_598	1096	1217	2159	ENSP00000373539	2055	2164	2552	0.003	124	39	69	16	65
unique_598	1156	1250	2159	ENSP00000373539	257	354	2552	0.005	99	30	64	5	65
unique_598	191	333	2159	ENSP00000373539	1446	1582	2552	0.006	148	42	90	16	65
unique_598	203	379	2159	ENSP00000246006	284	458	653	1.23e-19	184	70	98	16	61
unique_598	838	1034	2159	ENSP00000246006	280	458	653	2.96e-17	202	71	103	28	61
unique_598	327	554	2159	ENSP00000246006	281	458	653	4.59e-16	231	83	92	56	61
unique_598	782	1001	2159	ENSP00000246006	265	468	653	6.13e-15	226	76	122	28	61
unique_598	1200	1376	2159	ENSP00000246006	281	458	653	1.10e-14	186	62	107	17	61
unique_598	659	857	2159	ENSP00000246006	272	468	653	4.77e-14	211	70	115	26	61
unique_598	1229	1513	2159	ENSP00000246006	225	476	653	5.28e-14	301	93	143	65	61
unique_598	874	1086	2159	ENSP00000246006	274	466	653	1.41e-13	216	66	124	26	61
unique_598	1094	1322	2159	ENSP00000246006	269	484	653	1.47e-13	240	73	132	35	61
unique_598	544	732	2159	ENSP00000246006	281	465	653	1.79e-13	194	63	117	14	61
unique_598	931	1173	2159	ENSP00000246006	281	465	653	1.62e-12	246	78	104	64	61
unique_598	509	702	2159	ENSP00000401321	1	192	1049	1.87e-08	209	67	110	32	49
unique_598	1163	1372	2159	ENSP00000401321	1	206	1049	6.68e-08	225	71	120	34	49
unique_598	987	1119	2159	ENSP00000401321	1	124	1049	3.71e-07	137	44	76	17	49
unique_598	347	550	2159	ENSP00000401321	12	206	1049	7.05e-07	223	66	110	47	49
unique_598	1413	1501	2159	ENSP00000401321	1	85	1049	7.41e-07	90	30	54	6	49
unique_598	245	465	2159	ENSP00000401321	1	206	1049	3.03e-06	234	67	126	41	49
unique_598	675	876	2159	ENSP00000401321	1	237	1049	8.95e-05	253	69	117	67	49
unique_598	1282	1381	2159	ENSP00000308117	252	346	758	1.75e-06	109	33	53	23	37
unique_598	503	595	2159	ENSP00000308117	252	341	758	3.89e-06	99	39	45	15	37
unique_598	713	806	2159	ENSP00000308117	250	340	758	1.06e-04	98	37	50	11	37
unique_598	207	363	2159	ENSP00000308117	225	361	758	1.32e-04	160	47	87	26	37
unique_598	278	383	2159	ENSP00000308117	244	345	758	8.02e-04	108	35	65	8	37
unique_598	1374	1517	2159	ENSP00000308117	221	361	758	0.001	157	51	77	29	37
unique_598	981	1086	2159	ENSP00000308117	252	349	758	0.002	114	37	53	24	37
unique_598	671	732	2159	ENSP00000308117	292	348	758	0.003	62	22	35	5	37
unique_598	743	857	2159	ENSP00000308117	244	351	758	0.004	124	40	59	25	37
unique_598	1226	1321	2159	ENSP00000360764	108	194	274	6.55e-06	99	34	50	15	23
unique_598	532	626	2159	ENSP00000360764	110	194	274	2.19e-05	98	37	45	16	23
unique_598	921	1001	2159	ENSP00000360764	112	177	274	0.002	81	29	37	15	23
unique_598	1411	1465	2159	ENSP00000360764	123	176	274	0.002	58	24	27	7	23
unique_598	242	303	2159	ENSP00000360764	122	174	274	0.004	63	24	28	11	23
unique_598	290	346	2159	ENSP00000360764	123	176	274	0.004	59	24	28	7	23
unique_598	463	520	2159	ENSP00000360764	123	176	274	0.005	61	24	27	10	23
unique_598	1226	1321	2159	ENSP00000307843	108	194	274	6.55e-06	99	34	50	15	23
unique_598	532	626	2159	ENSP00000307843	110	194	274	2.19e-05	98	37	45	16	23
unique_598	921	1001	2159	ENSP00000307843	112	177	274	0.002	81	29	37	15	23
unique_598	1411	1465	2159	ENSP00000307843	123	176	274	0.002	58	24	27	7	23
unique_598	242	303	2159	ENSP00000307843	122	174	274	0.004	63	24	28	11	23
unique_598	290	346	2159	ENSP00000307843	123	176	274	0.004	59	24	28	7	23
unique_598	463	520	2159	ENSP00000307843	123	176	274	0.005	61	24	27	10	23
unique_598	509	553	2159	ENSP00000383279	941	984	1375	0.003	45	20	24	1	4
unique_598	554	594	2159	ENSP00000383279	945	984	1375	0.007	41	19	21	1	4
unique_657	704	964	983	ENSP00000383977	775	1049	1082	1.02e-17	290	70	176	44	27
unique_657	704	964	983	ENSP00000430686	670	944	977	1.08e-17	290	70	176	44	27
unique_657	704	964	983	ENSP00000369375	818	1092	1125	1.29e-17	290	70	176	44	27
unique_657	715	975	983	ENSP00000414914	477	760	807	3.49e-17	293	72	180	41	27
unique_657	716	975	983	ENSP00000296474	1088	1352	1401	2.73e-12	271	57	197	17	26
unique_657	710	971	983	ENSP00000442656	207	542	547	4.98e-11	348	79	171	98	27
unique_657	710	902	983	ENSP00000397550	207	413	488	8.40e-11	219	61	120	38	20
unique_657	704	965	983	ENSP00000301178	530	804	895	3.37e-10	281	58	198	25	27
unique_657	704	965	983	ENSP00000263798	512	787	891	1.27e-09	281	60	197	24	27
unique_657	703	961	983	ENSP00000351905	265	560	593	4.04e-08	309	72	174	63	26
unique_657	811	965	983	ENSP00000288135	772	925	977	1.44e-07	159	37	113	9	27
unique_657	685	796	983	ENSP00000288135	558	682	977	8.44e-04	129	40	68	21	27
unique_664	7	122	547	ENSP00000503139	29	148	574	2.18e-08	120	31	85	4	21
unique_664	7	122	547	ENSP00000402478	29	148	574	2.18e-08	120	31	85	4	21
unique_665	181	336	366	ENSP00000414914	601	746	807	4.81e-09	162	45	95	22	43
unique_665	159	297	366	ENSP00000383977	883	1011	1082	2.97e-08	142	46	80	16	38
unique_665	159	297	366	ENSP00000430686	778	906	977	3.38e-08	142	46	80	16	38
unique_665	159	297	366	ENSP00000369375	926	1054	1125	3.89e-08	142	46	80	16	38
unique_665	181	274	366	ENSP00000351905	379	482	593	1.60e-06	107	31	60	16	26
unique_665	182	272	366	ENSP00000397550	312	411	488	1.90e-06	107	34	50	23	25
unique_665	182	272	366	ENSP00000442656	353	452	547	1.96e-06	107	34	50	23	25
unique_665	177	329	366	ENSP00000301178	652	819	895	1.61e-05	181	39	101	41	42
unique_665	181	306	366	ENSP00000288135	776	895	977	2.98e-05	130	35	81	14	34
unique_665	180	281	366	ENSP00000263798	638	733	891	1.13e-04	109	28	61	20	28
unique_665	181	283	366	ENSP00000296474	1192	1290	1401	0.002	112	31	59	22	28
unique_697	1281	1362	1584	ENSP00000358490	269	340	352	1.46e-06	82	31	41	10	5
unique_709	1425	1498	1501	ENSP00000459962	628	699	840	8.30e-04	74	19	53	2	5
unique_716	59	135	266	ENSP00000414544	729	819	821	1.05e-06	91	32	45	14	38
unique_716	76	158	266	ENSP00000414544	712	788	821	2.71e-04	83	22	55	6	38
unique_722	764	850	1130	ENSP00000358490	270	350	352	3.73e-04	87	27	54	6	8
unique_764	13	112	237	ENSP00000486109	749	835	983	0.002	102	28	57	17	42
unique_799	28	136	594	ENSP00000349783	537	638	1192	0.002	109	25	77	7	18
unique_832	209	302	376	ENSP00000263798	638	726	891	0.004	95	21	67	7	25
unique_868	341	434	1157	ENSP00000401321	745	836	1049	1.25e-06	94	35	57	2	29
unique_868	267	598	1157	ENSP00000401321	546	869	1049	0.001	362	96	198	68	29
unique_868	341	434	1157	ENSP00000364163	1700	1791	2004	1.92e-06	94	35	57	2	29
unique_868	267	598	1157	ENSP00000364163	1501	1824	2004	0.004	362	96	198	68	29
unique_872	421	479	2030	ENSP00000349783	12	74	1192	5.75e-05	65	20	37	8	3
unique_872	421	479	2030	ENSP00000474709	12	74	479	3.35e-04	65	20	37	8	3
unique_880	353	549	612	ENSP00000478255	393	610	1281	4.50e-08	229	58	128	43	61
unique_880	111	289	612	ENSP00000478255	418	592	1281	9.63e-07	189	48	117	24	61
unique_880	111	289	612	ENSP00000478255	1061	1237	1281	6.97e-06	198	49	109	40	61
unique_880	360	548	612	ENSP00000478255	1042	1247	1281	1.32e-04	219	53	123	43	61
unique_880	353	549	612	ENSP00000265724	393	610	1281	4.50e-08	229	58	128	43	61
unique_880	111	289	612	ENSP00000265724	418	592	1281	9.63e-07	189	48	117	24	61
unique_880	111	289	612	ENSP00000265724	1061	1237	1281	6.97e-06	198	49	109	40	61
unique_880	360	548	612	ENSP00000265724	1042	1247	1281	1.32e-04	219	53	123	43	61
unique_880	359	532	612	ENSP00000487081	418	593	860	4.72e-08	182	52	116	14	61
unique_880	111	310	612	ENSP00000487081	436	618	860	2.42e-04	210	54	119	37	61
unique_880	359	532	612	ENSP00000494751	418	593	1279	4.78e-08	182	52	116	14	61
unique_880	111	310	612	ENSP00000494751	436	618	1279	1.39e-04	210	52	121	37	61
unique_880	113	284	612	ENSP00000381475	113	276	669	1.71e-06	180	46	110	24	51
unique_880	378	517	612	ENSP00000381475	107	262	669	2.57e-05	166	36	94	36	51
unique_880	380	559	612	ENSP00000363868	922	1115	2262	1.33e-05	203	52	119	32	72
unique_880	112	370	612	ENSP00000363868	1938	2188	2262	4.59e-05	282	59	169	54	72
unique_880	385	509	612	ENSP00000363868	1940	2080	2262	4.19e-04	145	41	80	24	72
unique_886	969	1096	1387	ENSP00000369375	829	971	1125	4.16e-09	146	44	81	21	9
unique_886	969	1096	1387	ENSP00000430686	681	823	977	5.29e-09	146	44	81	21	9
unique_886	969	1096	1387	ENSP00000383977	786	928	1082	5.82e-09	146	44	81	21	9
unique_886	955	1096	1387	ENSP00000414914	466	624	807	2.80e-06	162	43	96	23	10
unique_886	969	1096	1387	ENSP00000397550	212	342	488	0.002	142	35	82	25	9
unique_896	326	427	511	ENSP00000401321	228	330	1049	5.81e-11	111	39	55	17	47
unique_896	277	380	511	ENSP00000401321	216	330	1049	1.94e-08	122	40	57	25	47
unique_896	219	346	511	ENSP00000401321	228	329	1049	1.44e-06	138	41	51	46	47
unique_896	186	240	511	ENSP00000401321	271	330	1049	7.34e-05	62	24	29	9	47
unique_896	326	427	511	ENSP00000364163	1183	1285	2004	5.15e-10	111	40	54	17	47
unique_896	216	346	511	ENSP00000364163	1180	1284	2004	8.70e-06	141	42	53	46	47
unique_896	186	240	511	ENSP00000364163	1226	1285	2004	2.21e-04	62	24	29	9	47
unique_897	221	533	2590	ENSP00000435932	402	637	2003	3.65e-13	318	75	156	87	16
unique_897	798	911	2590	ENSP00000435932	807	918	2003	0.004	116	32	78	6	16
unique_907	651	804	807	ENSP00000435932	1747	1889	2003	0.001	162	39	96	27	19
unique_932	1316	1445	3014	ENSP00000414544	708	813	821	2.37e-04	130	35	71	24	4
unique_1002	414	592	877	ENSP00000369205	202	388	994	0.008	206	57	103	46	20
unique_1002	414	592	877	ENSP00000369207	210	396	1002	0.009	206	57	103	46	20
unique_1002	414	592	877	ENSP00000350680	223	409	1015	0.009	206	57	103	46	20
unique_1025	194	222	1416	ENSP00000349783	411	440	1192	1.49e-04	30	19	10	1	2
unique_1025	194	222	1416	ENSP00000474709	411	440	479	3.56e-04	30	19	10	1	2
unique_1053	201	307	310	ENSP00000401321	761	867	1049	1.31e-09	107	38	69	0	46
unique_1053	167	304	310	ENSP00000401321	691	831	1049	2.09e-07	144	45	90	9	46
unique_1053	215	310	310	ENSP00000401321	628	737	1049	0.001	110	32	64	14	46
unique_1053	201	304	310	ENSP00000364163	1716	1819	2004	2.61e-09	104	38	66	0	46
unique_1053	167	304	310	ENSP00000364163	1646	1786	2004	3.30e-07	144	45	90	9	46
unique_1053	215	310	310	ENSP00000364163	1583	1692	2004	0.001	110	32	64	14	46
unique_1053	221	301	310	ENSP00000459962	204	306	840	3.40e-07	103	35	46	22	26
unique_1068	766	936	1063	ENSP00000506143	137	301	795	1.18e-05	188	43	105	40	16
unique_1068	766	936	1063	ENSP00000268171	137	301	795	1.18e-05	188	43	105	40	16
unique_1068	766	1014	1063	ENSP00000479496	189	436	957	2.53e-05	267	67	163	37	23
unique_1068	802	1000	1063	ENSP00000501257	65	263	568	3.15e-04	218	55	125	38	19
unique_1114	119	196	272	ENSP00000369205	238	342	994	6.75e-04	105	30	48	27	29
unique_1114	119	196	272	ENSP00000369207	246	350	1002	6.82e-04	105	30	48	27	29
unique_1114	119	196	272	ENSP00000350680	259	363	1015	6.83e-04	105	30	48	27	29
unique_1124	423	462	1765	ENSP00000414914	660	703	807	0.006	44	18	22	4	2
unique_1170	82	457	465	ENSP00000435932	395	776	2003	2.06e-27	394	98	266	30	81
unique_1189	235	452	517	ENSP00000381475	100	303	669	7.43e-13	222	67	133	22	42
unique_1189	236	501	517	ENSP00000478255	408	663	1281	1.12e-11	279	76	167	36	51
unique_1189	237	446	517	ENSP00000478255	1052	1251	1281	6.74e-10	219	59	132	28	51
unique_1189	236	501	517	ENSP00000265724	408	663	1281	1.12e-11	279	76	167	36	51
unique_1189	237	446	517	ENSP00000265724	1052	1251	1281	6.74e-10	219	59	132	28	51
unique_1189	221	472	517	ENSP00000363868	899	1136	2262	3.54e-08	255	63	172	20	49
unique_1189	220	471	517	ENSP00000363868	1911	2147	2262	4.87e-06	258	63	168	27	49
unique_1189	238	451	517	ENSP00000494751	428	616	1279	0.001	219	53	131	35	41
unique_1189	238	400	517	ENSP00000487081	428	568	860	0.001	167	42	95	30	32
unique_1217	551	686	745	ENSP00000351905	344	492	593	0.007	153	34	98	21	18
unique_1217	566	679	745	ENSP00000442656	328	457	547	0.008	137	38	69	30	15
unique_1222	137	212	1100	ENSP00000358490	270	351	352	0.004	87	29	42	16	7
unique_1279	159	208	821	ENSP00000474709	409	458	479	2.35e-04	52	22	26	4	10
unique_1279	89	117	821	ENSP00000474709	411	440	479	0.007	30	14	15	1	10
unique_1279	159	192	821	ENSP00000349783	409	440	1192	0.004	34	16	16	2	10
unique_1279	89	132	821	ENSP00000349783	411	454	1192	0.004	45	18	25	2	10
unique_1385	15	56	1605	ENSP00000363868	915	952	2262	0.001	42	19	19	4	3
unique_1433	338	501	534	ENSP00000369375	942	1093	1125	1.06e-04	173	45	98	30	31
unique_1433	338	501	534	ENSP00000383977	899	1050	1082	1.15e-04	173	45	98	30	31
unique_1433	338	501	534	ENSP00000430686	794	945	977	1.40e-04	173	45	98	30	31
unique_1433	343	429	534	ENSP00000414914	600	690	807	3.52e-04	93	28	57	8	16
unique_1433	343	429	534	ENSP00000288135	775	865	977	3.79e-04	100	28	50	22	16
unique_1433	207	426	534	ENSP00000263798	521	725	891	0.001	229	50	146	33	41
unique_1433	330	426	534	ENSP00000442656	351	454	547	0.003	109	32	60	17	18
unique_1433	335	426	534	ENSP00000397550	315	413	488	0.004	104	31	56	17	17
unique_1498	143	289	313	ENSP00000350680	223	351	1015	8.77e-04	148	41	87	20	47
unique_1498	143	289	313	ENSP00000369205	202	330	994	8.97e-04	148	41	87	20	47
unique_1498	143	289	313	ENSP00000369207	210	338	1002	0.001	148	41	87	20	47
unique_1500	56	128	381	ENSP00000402685	431	505	552	0.001	79	27	42	10	19
unique_1553	291	408	1306	ENSP00000301178	642	753	895	0.006	118	26	86	6	9
unique_1577	139	195	224	ENSP00000054666	11	67	101	2.80e-04	57	17	40	0	25
unique_1588	208	252	359	ENSP00000499447	185	227	541	0.001	45	19	24	2	13
unique_1617	155	323	716	ENSP00000364163	446	598	2004	4.48e-11	171	50	101	20	65
unique_1617	155	603	716	ENSP00000364163	243	631	2004	2.88e-09	460	110	268	82	65
unique_1617	199	331	716	ENSP00000364163	905	1021	2004	2.45e-07	134	40	76	18	65
unique_1617	148	591	716	ENSP00000364163	28	468	2004	3.41e-07	490	123	272	95	65
unique_1617	140	323	716	ENSP00000364163	310	484	2004	2.62e-05	192	54	113	25	65
unique_1617	172	234	716	ENSP00000364163	1031	1091	2004	0.006	67	24	33	10	65
unique_1617	155	307	716	ENSP00000373539	204	355	2552	1.12e-08	160	54	91	15	45
unique_1617	151	306	716	ENSP00000373539	744	901	2552	8.08e-06	166	51	97	18	45
unique_1617	142	271	716	ENSP00000373539	867	993	2552	3.53e-05	136	44	77	15	45
unique_1617	155	279	716	ENSP00000373539	2055	2172	2552	7.26e-04	129	42	72	15	45
unique_1617	342	495	716	ENSP00000373539	847	986	2552	0.002	156	43	95	18	45
unique_1617	175	306	716	ENSP00000401321	1	124	1049	3.91e-08	134	44	78	12	21
unique_1617	155	239	716	ENSP00000401321	22	100	1049	1.15e-05	89	31	44	14	21
unique_1617	172	234	716	ENSP00000401321	76	136	1049	0.003	67	24	33	10	21
unique_1617	146	315	716	ENSP00000246006	257	424	653	2.78e-07	182	55	101	26	37
unique_1617	489	586	716	ENSP00000246006	285	369	653	4.47e-04	99	31	53	15	37
unique_1617	172	306	716	ENSP00000311545	55	203	887	0.001	155	40	89	26	19
unique_1624	132	312	461	ENSP00000364163	1634	1810	2004	2.63e-12	182	60	116	6	53
unique_1624	68	221	461	ENSP00000364163	1638	1787	2004	1.62e-09	154	46	104	4	53
unique_1624	97	311	461	ENSP00000401321	602	854	1049	2.05e-09	260	73	135	52	50
unique_1624	83	221	461	ENSP00000401321	698	832	1049	6.68e-05	139	42	93	4	50
unique_1624	202	278	461	ENSP00000459962	203	294	840	0.004	92	25	52	15	17
unique_1631	282	507	565	ENSP00000246006	241	461	653	5.37e-05	243	69	135	39	40
unique_1631	303	473	565	ENSP00000364163	939	1095	2004	2.36e-04	172	43	113	16	32
unique_1631	379	483	565	ENSP00000364163	394	487	2004	3.94e-04	110	38	51	21	32
unique_1631	315	466	565	ENSP00000308117	205	349	758	2.68e-04	158	41	98	19	27
unique_1631	361	502	565	ENSP00000373539	851	984	2552	0.008	144	41	91	12	25
unique_1631	323	473	565	ENSP00000401321	1	140	1049	0.009	152	36	103	13	27
unique_1662	66	312	762	ENSP00000301178	538	801	895	7.64e-22	267	74	170	23	32
unique_1662	64	313	762	ENSP00000263798	518	785	891	3.77e-20	273	71	174	28	33
unique_1662	69	312	762	ENSP00000296474	1087	1343	1401	3.23e-16	259	64	178	17	32
unique_1662	66	278	762	ENSP00000414914	474	711	807	5.35e-15	253	67	131	55	28
unique_1662	65	310	762	ENSP00000369375	825	1088	1125	7.59e-14	268	63	179	26	32
unique_1662	65	310	762	ENSP00000430686	677	940	977	9.32e-14	268	63	179	26	32
unique_1662	65	310	762	ENSP00000383977	782	1045	1082	1.00e-13	268	63	179	26	32
unique_1662	167	312	762	ENSP00000288135	772	922	977	8.15e-09	152	46	99	7	19
unique_1662	66	269	762	ENSP00000397550	209	440	488	6.39e-08	249	60	127	62	27
unique_1662	58	255	762	ENSP00000351905	263	482	593	5.53e-07	226	52	140	34	26
unique_1662	133	243	762	ENSP00000442656	315	426	547	2.24e-05	119	34	70	15	15
unique_1689	445	591	800	ENSP00000301178	521	680	895	1.09e-04	162	39	106	17	18
unique_1689	681	752	800	ENSP00000414914	630	705	807	0.002	80	22	46	12	9
unique_1709	398	666	2050	ENSP00000435932	1583	1888	2003	0.009	317	85	173	59	13
unique_1710	118	714	793	ENSP00000381475	52	601	669	3.94e-48	620	163	364	93	75
unique_1710	164	380	793	ENSP00000478255	1052	1269	1281	2.01e-10	229	62	144	23	29
unique_1710	149	365	793	ENSP00000478255	396	611	1281	2.54e-08	233	63	137	33	29
unique_1710	164	380	793	ENSP00000265724	1052	1269	1281	2.01e-10	229	62	144	23	29
unique_1710	149	365	793	ENSP00000265724	396	611	1281	2.54e-08	233	63	137	33	29
unique_1710	156	374	793	ENSP00000487081	405	619	860	1.94e-09	240	60	134	46	28
unique_1710	156	374	793	ENSP00000494751	405	619	1279	2.45e-09	240	60	134	46	28
unique_1710	178	365	793	ENSP00000494751	1024	1204	1279	6.11e-05	202	52	115	35	28
unique_1710	171	365	793	ENSP00000363868	922	1108	2262	7.95e-09	198	50	134	14	26
unique_1710	158	317	793	ENSP00000363868	1922	2075	2262	8.74e-08	162	42	110	10	26
unique_1722	506	644	2483	ENSP00000435932	410	540	2003	7.33e-04	139	34	97	8	11
unique_1722	1389	1517	2483	ENSP00000435932	1095	1219	2003	0.002	129	36	89	4	11
unique_1727	139	355	674	ENSP00000311545	90	306	887	7.63e-20	237	75	122	40	35
unique_1727	140	372	674	ENSP00000311545	41	280	887	9.59e-19	261	81	131	49	35
unique_1727	201	359	674	ENSP00000246006	325	468	653	3.01e-18	160	56	87	17	37
unique_1727	117	309	674	ENSP00000246006	291	467	653	4.61e-18	194	66	110	18	37
unique_1727	281	368	674	ENSP00000246006	271	353	653	1.04e-04	89	29	53	7	37
unique_1727	138	392	674	ENSP00000364163	399	616	2004	1.38e-13	263	84	126	53	44
unique_1727	133	251	674	ENSP00000364163	515	615	2004	8.12e-06	119	40	61	18	44
unique_1727	104	364	674	ENSP00000364163	113	359	2004	2.07e-05	300	78	130	92	44
unique_1727	194	402	674	ENSP00000364163	906	1089	2004	3.65e-05	221	66	106	49	44
unique_1727	161	310	674	ENSP00000308117	217	351	758	1.51e-13	154	55	76	23	30
unique_1727	281	364	674	ENSP00000308117	242	316	758	2.22e-06	87	34	38	15	30
unique_1727	267	358	674	ENSP00000308117	267	350	758	6.19e-06	95	35	46	14	30
unique_1727	140	264	674	ENSP00000373539	1482	1596	2552	1.18e-06	125	37	78	10	25
unique_1727	154	309	674	ENSP00000373539	848	993	2552	1.36e-06	157	43	102	12	25
unique_1727	140	309	674	ENSP00000373539	204	361	2552	1.36e-05	175	46	107	22	25
unique_1727	155	225	674	ENSP00000373539	2105	2174	2552	6.83e-05	76	27	38	11	25
unique_1727	154	225	674	ENSP00000373539	1452	1517	2552	2.04e-04	72	24	42	6	25
unique_1727	160	251	674	ENSP00000401321	1	79	1049	5.34e-04	93	30	48	15	17
unique_1727	138	227	674	ENSP00000401321	20	97	1049	0.001	92	31	45	16	17
unique_1727	285	321	674	ENSP00000353013	262	297	491	5.86e-04	37	17	19	1	5
unique_1727	158	220	674	ENSP00000360764	123	177	274	0.001	63	21	34	8	20
unique_1727	267	336	674	ENSP00000360764	137	200	274	0.002	70	24	40	6	20
unique_1727	158	220	674	ENSP00000307843	123	177	274	0.001	63	21	34	8	20
unique_1727	267	336	674	ENSP00000307843	137	200	274	0.002	70	24	40	6	20
unique_1727	215	252	674	ENSP00000383279	429	465	1375	0.002	38	17	20	1	9
unique_1727	221	273	674	ENSP00000383279	192	239	1375	0.007	54	22	25	7	9
unique_1731	3189	3332	3593	ENSP00000494751	984	1127	1279	2.08e-27	144	61	83	0	24
unique_1731	2698	2966	3593	ENSP00000494751	717	975	1279	8.25e-20	269	70	189	10	24
unique_1731	1931	2010	3593	ENSP00000494751	474	553	1279	7.08e-19	80	40	40	0	24
unique_1731	3450	3581	3593	ENSP00000494751	1094	1225	1279	9.87e-14	141	46	77	18	24
unique_1731	3214	3323	3593	ENSP00000494751	426	523	1279	7.65e-09	111	39	58	14	24
unique_1731	1762	1807	3593	ENSP00000494751	428	473	1279	2.10e-06	46	25	21	0	24
unique_1731	1170	1367	3593	ENSP00000494751	193	390	1279	0.001	200	47	149	4	24
unique_1731	3446	3565	3593	ENSP00000494751	496	615	1279	0.006	121	28	91	2	24
unique_1731	1931	2010	3593	ENSP00000487081	474	553	860	7.02e-19	80	40	40	0	18
unique_1731	3214	3323	3593	ENSP00000487081	426	523	860	1.42e-10	111	39	58	14	18
unique_1731	1762	1807	3593	ENSP00000487081	428	473	860	1.59e-07	46	25	21	0	18
unique_1731	1170	1367	3593	ENSP00000487081	193	390	860	4.46e-07	200	47	149	4	18
unique_1731	2698	2793	3593	ENSP00000487081	764	854	860	1.25e-05	96	24	67	5	18
unique_1731	3446	3565	3593	ENSP00000487081	496	615	860	0.010	121	28	91	2	18
unique_1731	3197	3332	3593	ENSP00000478255	1033	1173	1281	1.10e-11	142	41	94	7	10
unique_1731	3197	3326	3593	ENSP00000478255	390	522	1281	1.39e-08	133	38	92	3	10
unique_1731	3446	3578	3593	ENSP00000478255	491	623	1281	5.72e-08	135	39	92	4	10
unique_1731	3483	3586	3593	ENSP00000478255	1175	1277	1281	3.26e-07	105	36	66	3	10
unique_1731	1932	2006	3593	ENSP00000478255	470	545	1281	2.92e-05	76	27	48	1	10
unique_1731	1931	2006	3593	ENSP00000478255	1112	1190	1281	6.49e-05	79	25	51	3	10
unique_1731	3197	3332	3593	ENSP00000265724	1033	1173	1281	1.10e-11	142	41	94	7	10
unique_1731	3197	3326	3593	ENSP00000265724	390	522	1281	1.39e-08	133	38	92	3	10
unique_1731	3446	3578	3593	ENSP00000265724	491	623	1281	5.72e-08	135	39	92	4	10
unique_1731	3483	3586	3593	ENSP00000265724	1175	1277	1281	3.26e-07	105	36	66	3	10
unique_1731	1932	2006	3593	ENSP00000265724	470	545	1281	2.92e-05	76	27	48	1	10
unique_1731	1931	2006	3593	ENSP00000265724	1112	1190	1281	6.49e-05	79	25	51	3	10
unique_1731	3208	3285	3593	ENSP00000363868	908	985	2262	0.002	79	25	52	2	2
unique_1731	1759	1794	3593	ENSP00000381475	100	135	669	0.004	36	17	19	0	1
unique_1743	820	864	1430	ENSP00000288135	772	814	977	0.004	46	18	24	4	3
unique_1755	89	152	172	ENSP00000299665	104	157	216	3.95e-06	64	24	30	10	37
unique_1755	74	161	172	ENSP00000331736	17	93	611	5.32e-06	88	23	54	11	51
unique_1755	89	151	172	ENSP00000376524	691	751	1325	1.24e-05	63	20	41	2	37
unique_1755	89	131	172	ENSP00000376524	1134	1176	1325	0.010	43	15	28	0	37
unique_1755	89	155	172	ENSP00000254850	173	226	288	4.06e-05	67	23	31	13	39
unique_1755	89	155	172	ENSP00000254868	201	254	317	8.70e-04	67	21	33	13	39
unique_1755	87	133	172	ENSP00000266456	92	139	202	0.003	48	14	33	1	27
unique_1765	724	792	3914	ENSP00000414544	731	808	821	8.19e-05	78	27	42	9	2
unique_1765	721	785	3914	ENSP00000414544	746	819	821	3.06e-04	74	25	40	9	2
unique_1765	732	792	3914	ENSP00000414544	723	790	821	5.77e-04	68	24	37	7	2
unique_1781	62	156	1178	ENSP00000513363	28	129	1212	0.006	102	32	63	7	8
unique_1787	505	646	2451	ENSP00000435932	470	602	2003	1.62e-19	143	49	83	11	11
unique_1787	1253	1391	2451	ENSP00000435932	1011	1182	2003	0.003	174	41	96	37	11
unique_1807	201	360	3282	ENSP00000369205	191	338	994	4.82e-06	164	47	97	20	5
unique_1807	201	360	3282	ENSP00000369207	199	346	1002	6.06e-06	164	47	97	20	5
unique_1807	201	360	3282	ENSP00000350680	212	359	1015	6.18e-06	164	47	97	20	5
unique_1848	31	245	342	ENSP00000369375	822	1054	1125	2.45e-22	234	68	146	20	63
unique_1848	31	245	342	ENSP00000430686	674	906	977	2.50e-22	234	68	146	20	63
unique_1848	31	245	342	ENSP00000383977	779	1011	1082	2.78e-22	234	68	146	20	63
unique_1848	31	230	342	ENSP00000414914	470	695	807	1.78e-21	228	69	129	30	58
unique_1848	32	272	342	ENSP00000263798	517	776	891	5.61e-17	261	65	175	21	70
unique_1848	39	246	342	ENSP00000296474	1088	1304	1401	4.10e-15	221	56	148	17	61
unique_1848	35	245	342	ENSP00000301178	538	765	895	5.17e-14	231	57	151	23	62
unique_1848	33	161	342	ENSP00000288135	589	726	977	2.64e-09	141	43	83	15	58
unique_1848	138	230	342	ENSP00000288135	772	870	977	4.26e-08	99	30	63	6	58
unique_1848	39	223	342	ENSP00000397550	213	413	488	2.86e-06	216	59	111	46	54
unique_1848	154	223	342	ENSP00000442656	372	454	547	1.51e-05	83	29	41	13	20
unique_1848	39	223	342	ENSP00000351905	275	482	593	1.80e-05	214	54	125	35	54
unique_1850	1165	1392	1884	ENSP00000494751	390	604	1279	6.67e-13	235	76	132	27	12
unique_1850	1201	1383	1884	ENSP00000494751	1004	1189	1279	1.40e-07	200	56	113	31	12
unique_1850	1165	1392	1884	ENSP00000487081	390	604	860	1.18e-12	235	76	132	27	12
unique_1850	1207	1408	1884	ENSP00000478255	1052	1259	1281	4.00e-11	221	57	132	32	12
unique_1850	1188	1386	1884	ENSP00000478255	387	593	1281	5.89e-10	217	60	129	28	12
unique_1850	1207	1408	1884	ENSP00000265724	1052	1259	1281	4.00e-11	221	57	132	32	12
unique_1850	1188	1386	1884	ENSP00000265724	387	593	1281	5.89e-10	217	60	129	28	12
unique_1850	1192	1356	1884	ENSP00000381475	79	249	669	2.21e-05	183	48	105	30	9
unique_1850	1211	1356	1884	ENSP00000363868	1932	2075	2262	0.005	154	41	95	18	8
unique_1850	1197	1356	1884	ENSP00000363868	905	1063	2262	0.005	164	43	112	9	8
unique_1866	1417	1454	1618	ENSP00000502789	24	65	249	0.008	42	18	20	4	2
unique_1866	1417	1454	1618	ENSP00000363079	24	65	249	0.008	42	18	20	4	2
unique_1916	61	841	2057	ENSP00000435932	403	1209	2003	6.80e-30	894	207	487	200	38
unique_1926	1388	1664	1671	ENSP00000296474	1109	1356	1401	4.76e-20	281	77	167	37	17
unique_1926	1388	1652	1671	ENSP00000369375	850	1092	1125	2.17e-19	286	85	137	64	16
unique_1926	1388	1652	1671	ENSP00000383977	807	1049	1082	2.37e-19	286	85	137	64	16
unique_1926	1388	1652	1671	ENSP00000430686	702	944	977	3.52e-19	286	85	137	64	16
unique_1926	1388	1665	1671	ENSP00000414914	503	764	807	3.46e-18	302	81	157	64	17
unique_1926	1388	1655	1671	ENSP00000301178	562	809	895	8.53e-17	282	72	162	48	16
unique_1926	1388	1652	1671	ENSP00000263798	545	789	891	2.50e-15	279	66	165	48	16
unique_1926	1465	1665	1671	ENSP00000288135	772	940	977	1.04e-13	204	52	114	38	17
unique_1926	1372	1454	1671	ENSP00000288135	602	686	977	8.89e-04	86	29	53	4	17
unique_1926	1390	1621	1671	ENSP00000397550	231	459	488	7.75e-13	269	73	119	77	14
unique_1926	1390	1591	1671	ENSP00000351905	299	485	593	1.09e-11	225	63	101	61	12
unique_1926	1436	1591	1671	ENSP00000442656	321	457	547	5.93e-10	170	48	75	47	9
unique_1938	2698	2753	5381	ENSP00000414544	742	802	821	0.001	61	22	34	5	1
unique_1938	2698	2764	5381	ENSP00000414544	733	805	821	0.002	73	25	42	6	1
unique_1944	1098	1188	1371	ENSP00000414914	599	688	807	6.43e-08	95	29	57	9	7
unique_1944	997	1139	1371	ENSP00000296474	1088	1231	1401	5.66e-06	152	42	93	17	10
unique_1944	1098	1188	1371	ENSP00000288135	774	863	977	2.34e-05	93	27	61	5	7
unique_1944	1040	1188	1371	ENSP00000369375	872	1032	1125	2.59e-05	175	45	90	40	11
unique_1944	1040	1188	1371	ENSP00000383977	829	989	1082	2.78e-05	175	45	90	40	11
unique_1944	1040	1188	1371	ENSP00000430686	724	884	977	4.42e-05	175	45	90	40	11
unique_1944	1066	1190	1371	ENSP00000442656	318	457	547	6.61e-05	147	39	79	29	9
unique_1944	1038	1207	1371	ENSP00000263798	566	746	891	1.15e-04	194	46	111	37	12
unique_1944	997	1187	1371	ENSP00000301178	542	742	895	1.25e-04	209	48	135	26	14
unique_1944	1066	1190	1371	ENSP00000397550	277	416	488	2.32e-04	147	39	79	29	9
unique_1966	1131	1665	1718	ENSP00000435932	1365	1852	2003	0.004	551	126	346	79	31
unique_1974	188	296	454	ENSP00000401321	708	816	1049	3.34e-04	111	40	67	4	29
unique_1974	188	244	454	ENSP00000401321	808	864	1049	0.003	57	21	36	0	29
unique_1974	224	318	454	ENSP00000401321	631	743	1049	0.009	113	36	59	18	29
unique_1974	193	296	454	ENSP00000364163	1668	1771	2004	0.001	106	39	63	4	24
unique_1974	188	244	454	ENSP00000364163	1763	1819	2004	0.006	57	21	36	0	24
unique_1985	394	670	793	ENSP00000296474	1088	1359	1401	1.68e-08	304	68	177	59	35
unique_1985	394	693	793	ENSP00000414914	478	765	807	2.80e-08	317	70	201	46	38
unique_1985	394	615	793	ENSP00000369375	830	1031	1125	7.17e-07	232	53	139	40	28
unique_1985	394	659	793	ENSP00000383977	787	1049	1082	8.36e-07	293	63	173	57	34
unique_1985	394	615	793	ENSP00000430686	682	883	977	9.96e-07	232	53	139	40	28
unique_1985	388	669	793	ENSP00000263798	518	778	891	2.21e-06	293	70	180	43	36
unique_1985	392	628	793	ENSP00000301178	540	756	895	4.51e-05	242	53	159	30	30
unique_1985	516	627	793	ENSP00000351905	382	497	593	1.94e-04	126	35	67	24	14
unique_1985	511	615	793	ENSP00000288135	774	862	977	6.96e-04	105	25	64	16	13
unique_2044	311	398	7897	ENSP00000414544	702	805	821	1.33e-04	104	31	57	16	1
unique_2044	261	478	7897	ENSP00000369205	202	389	994	0.001	226	55	125	46	3
unique_2044	261	478	7897	ENSP00000369207	210	397	1002	0.001	226	55	125	46	3
unique_2044	261	478	7897	ENSP00000350680	223	410	1015	0.002	226	55	125	46	3
unique_2087	13	177	301	ENSP00000311545	132	301	887	6.82e-17	178	58	99	21	65
unique_2087	13	169	301	ENSP00000311545	172	358	887	5.33e-16	196	64	84	48	65
unique_2087	31	209	301	ENSP00000311545	45	225	887	9.25e-16	197	67	96	34	65
unique_2087	5	134	301	ENSP00000364163	498	620	2004	2.96e-12	133	42	78	13	58
unique_2087	13	179	301	ENSP00000364163	432	584	2004	8.28e-09	169	53	98	18	58
unique_2087	17	134	301	ENSP00000364163	352	468	2004	1.05e-08	126	42	67	17	58
unique_2087	32	134	301	ENSP00000364163	906	999	2004	7.06e-07	104	33	60	11	58
unique_2087	9	134	301	ENSP00000364163	268	386	2004	4.40e-06	131	37	77	17	58
unique_2087	13	179	301	ENSP00000364163	194	350	2004	1.60e-05	172	48	104	20	58
unique_2087	30	180	301	ENSP00000373539	840	990	2552	1.27e-10	156	43	103	10	70
unique_2087	18	180	301	ENSP00000373539	1430	1592	2552	1.04e-07	169	49	108	12	70
unique_2087	14	113	301	ENSP00000373539	1472	1565	2552	3.02e-07	100	34	60	6	70
unique_2087	68	219	301	ENSP00000373539	1356	1498	2552	8.85e-06	153	41	101	11	70
unique_2087	67	223	301	ENSP00000373539	2013	2155	2552	9.56e-05	158	40	102	16	70
unique_2087	68	139	301	ENSP00000360764	111	173	274	1.43e-07	72	27	36	9	24
unique_2087	68	139	301	ENSP00000307843	111	173	274	1.43e-07	72	27	36	9	24
unique_2087	13	139	301	ENSP00000246006	345	464	653	4.08e-07	131	41	75	15	53
unique_2087	40	172	301	ENSP00000246006	326	454	653	1.27e-06	138	44	80	14	53
unique_2087	86	172	301	ENSP00000401321	1	79	1049	2.11e-04	88	26	52	10	29
unique_2087	68	133	301	ENSP00000275358	1302	1352	1591	0.001	66	27	24	15	22
unique_2087	107	147	301	ENSP00000331736	143	180	611	0.006	41	16	22	3	14
unique_2087	80	129	301	ENSP00000383279	412	464	1375	0.009	53	19	31	3	17
unique_2091	528	735	2202	ENSP00000339157	74	295	444	2.35e-12	226	57	147	22	9
unique_2155	1508	1695	1975	ENSP00000351905	271	455	593	0.001	198	60	115	23	10
unique_2230	1231	1283	3269	ENSP00000263798	634	683	891	0.002	53	19	31	3	2
unique_2232	2136	2253	3156	ENSP00000369207	233	355	1002	8.22e-04	128	37	76	15	4
unique_2232	2136	2253	3156	ENSP00000369205	225	347	994	8.28e-04	128	37	76	15	4
unique_2232	2136	2253	3156	ENSP00000350680	246	368	1015	0.001	128	37	76	15	4
unique_2244	172	248	8641	ENSP00000414544	738	816	821	0.001	80	31	45	4	1
unique_2274	7	46	102	ENSP00000349783	411	450	1192	2.39e-04	41	17	22	2	39
unique_2274	7	46	102	ENSP00000474709	411	450	479	4.76e-04	41	17	22	2	39
unique_2275	108	158	918	ENSP00000349783	405	460	1192	0.004	57	23	27	7	6
unique_2308	81	109	364	ENSP00000349783	412	440	1192	3.61e-04	29	15	14	0	8
unique_2308	81	109	364	ENSP00000474709	412	440	479	6.61e-04	29	15	14	0	8
unique_2311	313	439	1291	ENSP00000414914	538	656	807	9.66e-05	132	31	83	18	10
unique_2311	311	410	1291	ENSP00000369375	883	984	1125	1.62e-04	107	30	65	12	8
unique_2311	311	410	1291	ENSP00000430686	735	836	977	1.76e-04	107	30	65	12	8
unique_2311	311	410	1291	ENSP00000383977	840	941	1082	1.88e-04	107	30	65	12	8
unique_2311	371	410	1291	ENSP00000263798	636	675	891	5.28e-04	40	13	27	0	3
unique_2311	372	410	1291	ENSP00000301178	654	692	895	0.002	39	13	26	0	3
unique_2311	386	415	1291	ENSP00000351905	400	429	593	0.004	30	13	17	0	2
unique_2313	348	473	598	ENSP00000263798	633	745	891	3.41e-04	131	31	77	23	21
unique_2313	353	464	598	ENSP00000288135	775	870	977	0.007	114	31	63	20	19
unique_2341	502	651	1744	ENSP00000369375	819	985	1125	3.56e-06	170	47	100	23	9
unique_2341	502	651	1744	ENSP00000383977	776	942	1082	5.16e-06	170	47	100	23	9
unique_2341	502	651	1744	ENSP00000430686	671	837	977	5.60e-06	170	47	100	23	9
unique_2341	505	710	1744	ENSP00000263798	516	753	891	1.03e-05	239	52	153	34	12
unique_2341	502	764	1744	ENSP00000301178	531	828	895	2.90e-04	301	68	192	41	15
unique_2341	1220	1314	1744	ENSP00000288135	835	922	977	5.37e-04	101	28	54	19	5
unique_2374	181	394	3194	ENSP00000369375	818	1050	1125	4.34e-11	245	66	136	43	7
unique_2374	194	393	3194	ENSP00000414914	478	705	807	4.89e-11	234	61	133	40	6
unique_2374	181	394	3194	ENSP00000383977	775	1007	1082	8.28e-11	245	66	136	43	7
unique_2374	181	394	3194	ENSP00000430686	670	902	977	8.56e-11	245	67	135	43	7
unique_2374	194	384	3194	ENSP00000296474	1088	1289	1401	3.07e-08	206	54	133	19	6
unique_2374	190	372	3194	ENSP00000397550	209	403	488	2.26e-06	207	57	114	36	6
unique_2374	190	390	3194	ENSP00000351905	271	505	593	5.70e-06	244	60	132	52	6
unique_2374	298	397	3194	ENSP00000288135	783	884	977	3.59e-05	105	33	64	8	3
unique_2374	259	372	3194	ENSP00000442656	321	444	547	0.004	132	37	69	26	4
unique_2380	1	82	270	ENSP00000414544	719	804	821	1.30e-04	86	26	56	4	30
unique_2405	2	264	478	ENSP00000414914	464	745	807	8.93e-14	290	73	182	35	55
unique_2405	120	264	478	ENSP00000288135	775	921	977	1.39e-13	150	47	95	8	30
unique_2405	1	259	478	ENSP00000263798	516	778	891	2.43e-13	273	62	187	24	54
unique_2405	14	208	478	ENSP00000301178	544	743	895	3.34e-12	205	46	144	15	41
unique_2405	58	264	478	ENSP00000383977	829	1046	1082	2.25e-09	225	51	149	25	43
unique_2405	58	264	478	ENSP00000369375	872	1089	1125	2.43e-09	225	51	149	25	43
unique_2405	58	264	478	ENSP00000430686	724	941	977	2.77e-09	225	51	149	25	43
unique_2405	41	259	478	ENSP00000296474	1110	1333	1401	2.90e-09	236	58	149	29	46
unique_2405	82	223	478	ENSP00000397550	277	442	488	0.003	171	42	95	34	30
unique_2405	82	208	478	ENSP00000442656	318	455	547	0.005	143	35	87	21	27
unique_2407	9	214	296	ENSP00000414914	478	708	807	8.46e-14	235	64	138	33	70
unique_2407	2	195	296	ENSP00000430686	677	885	977	5.48e-13	215	58	130	27	66
unique_2407	2	195	296	ENSP00000383977	782	990	1082	5.81e-13	215	58	130	27	66
unique_2407	2	195	296	ENSP00000369375	825	1033	1125	5.91e-13	215	58	130	27	66
unique_2407	9	195	296	ENSP00000296474	1088	1282	1401	2.30e-12	200	54	128	18	63
unique_2407	7	207	296	ENSP00000301178	540	757	895	9.84e-12	219	53	147	19	68
unique_2407	9	207	296	ENSP00000263798	524	740	891	3.19e-11	218	55	143	20	67
unique_2407	72	214	296	ENSP00000288135	739	884	977	1.36e-09	150	39	100	11	48
unique_2407	7	194	296	ENSP00000397550	211	414	488	3.96e-06	219	53	120	46	64
unique_2407	120	237	296	ENSP00000442656	372	504	547	4.70e-05	143	38	70	35	40
unique_2407	120	195	296	ENSP00000351905	400	484	593	2.27e-04	85	23	53	9	26
unique_2410	2	199	282	ENSP00000414914	471	690	807	1.74e-16	221	55	142	24	70
unique_2410	9	249	282	ENSP00000296474	1088	1333	1401	2.95e-15	251	61	175	15	85
unique_2410	1	282	282	ENSP00000263798	516	807	891	3.59e-15	301	66	207	28	100
unique_2410	7	203	282	ENSP00000301178	540	750	895	6.86e-15	212	48	148	16	70
unique_2410	7	254	282	ENSP00000369375	828	1089	1125	1.01e-12	264	56	190	18	88
unique_2410	7	254	282	ENSP00000430686	680	941	977	1.07e-12	264	56	190	18	88
unique_2410	7	254	282	ENSP00000383977	785	1046	1082	1.21e-12	264	56	190	18	88
unique_2410	7	197	282	ENSP00000397550	211	414	488	6.16e-08	215	49	131	35	68
unique_2410	9	198	282	ENSP00000351905	275	484	593	7.12e-08	215	49	136	30	67
unique_2410	111	278	282	ENSP00000288135	775	950	977	3.87e-07	179	41	124	14	60
unique_2410	124	197	282	ENSP00000442656	372	455	547	4.88e-06	84	26	48	10	26
unique_2411	130	469	1820	ENSP00000435932	407	673	2003	1.49e-23	348	97	162	89	35
unique_2411	656	943	1820	ENSP00000435932	806	1137	2003	1.36e-10	340	83	197	60	35
unique_2440	252	471	1076	ENSP00000311545	28	250	887	3.87e-22	245	84	114	47	48
unique_2440	778	1001	1076	ENSP00000311545	47	304	887	7.42e-20	265	79	138	48	48
unique_2440	290	421	1076	ENSP00000311545	157	300	887	2.45e-12	149	47	80	22	48
unique_2440	750	911	1076	ENSP00000311545	166	301	887	2.57e-11	178	56	64	58	48
unique_2440	881	1047	1076	ENSP00000311545	33	197	887	1.96e-08	185	57	90	38	48
unique_2440	331	474	1076	ENSP00000246006	326	461	653	3.35e-21	145	56	79	10	45
unique_2440	307	390	1076	ENSP00000246006	383	468	653	4.22e-15	86	37	47	2	45
unique_2440	784	913	1076	ENSP00000246006	325	461	653	1.58e-12	137	43	87	7	45
unique_2440	753	875	1076	ENSP00000246006	342	464	653	5.66e-11	133	44	69	20	45
unique_2440	860	1002	1076	ENSP00000246006	325	463	653	1.21e-09	154	49	79	26	45
unique_2440	783	950	1076	ENSP00000246006	281	456	653	1.92e-09	177	50	117	10	45
unique_2440	850	1047	1076	ENSP00000246006	271	452	653	1.98e-09	204	64	112	28	45
unique_2440	354	474	1076	ENSP00000246006	264	418	653	1.52e-08	165	49	62	54	45
unique_2440	890	1064	1076	ENSP00000246006	270	426	653	7.47e-04	180	47	105	28	45
unique_2440	354	473	1076	ENSP00000308117	235	343	758	6.44e-15	123	45	61	17	46
unique_2440	304	426	1076	ENSP00000308117	232	346	758	6.78e-12	126	41	71	14	46
unique_2440	290	390	1076	ENSP00000308117	256	351	758	8.11e-11	103	44	50	9	46
unique_2440	850	963	1076	ENSP00000308117	242	352	758	7.13e-10	117	41	67	9	46
unique_2440	749	802	1076	ENSP00000308117	305	350	758	1.46e-04	54	23	23	8	46
unique_2440	933	1057	1076	ENSP00000308117	242	345	758	6.93e-04	126	36	67	23	46
unique_2440	782	875	1076	ENSP00000308117	289	347	758	0.002	95	25	33	37	46
unique_2440	756	996	1076	ENSP00000364163	432	654	2004	6.25e-13	249	77	138	34	50
unique_2440	265	488	1076	ENSP00000364163	484	686	2004	4.63e-12	233	73	121	39	50
unique_2440	756	950	1076	ENSP00000364163	314	503	2004	1.59e-06	208	60	117	31	50
unique_2440	309	502	1076	ENSP00000364163	314	497	2004	3.51e-06	200	55	123	22	50
unique_2440	289	438	1076	ENSP00000364163	340	480	2004	2.51e-05	159	48	84	27	50
unique_2440	855	1054	1076	ENSP00000364163	135	348	2004	1.18e-04	238	59	117	62	50
unique_2440	330	472	1076	ENSP00000364163	951	1080	2004	2.53e-04	149	44	80	25	50
unique_2440	859	949	1076	ENSP00000364163	988	1076	2004	5.06e-04	96	32	52	12	50
unique_2440	290	421	1076	ENSP00000364163	715	836	2004	0.001	138	41	75	22	50
unique_2440	854	950	1076	ENSP00000364163	907	996	2004	0.002	101	31	55	15	50
unique_2440	333	422	1076	ENSP00000364163	143	227	2004	0.003	96	33	46	17	50
unique_2440	271	472	1076	ENSP00000364163	593	798	2004	0.004	230	55	123	52	50
unique_2440	224	430	1076	ENSP00000373539	2023	2218	2552	2.69e-08	231	71	101	59	36
unique_2440	250	422	1076	ENSP00000373539	823	987	2552	8.05e-08	185	58	95	32	36
unique_2440	261	471	1076	ENSP00000373539	1352	1546	2552	1.63e-07	229	67	110	52	36
unique_2440	290	404	1076	ENSP00000373539	1456	1574	2552	3.35e-07	128	45	61	22	36
unique_2440	292	438	1076	ENSP00000373539	1406	1560	2552	1.30e-04	166	48	88	30	36
unique_2440	860	970	1076	ENSP00000373539	219	329	2552	2.80e-04	116	32	74	10	36
unique_2440	245	389	1076	ENSP00000373539	230	361	2552	0.002	154	46	77	31	36
unique_2440	859	997	1076	ENSP00000373539	848	986	2552	0.005	151	43	84	24	36
unique_2440	314	390	1076	ENSP00000360764	101	177	274	3.56e-07	82	31	41	10	13
unique_2440	374	426	1076	ENSP00000360764	123	172	274	8.57e-04	54	19	30	5	13
unique_2440	778	803	1076	ENSP00000360764	152	177	274	0.008	26	15	11	0	13
unique_2440	314	390	1076	ENSP00000307843	101	177	274	3.56e-07	82	31	41	10	13
unique_2440	374	426	1076	ENSP00000307843	123	172	274	8.57e-04	54	19	30	5	13
unique_2440	778	803	1076	ENSP00000307843	152	177	274	0.008	26	15	11	0	13
unique_2440	876	907	1076	ENSP00000383279	432	465	1375	7.12e-05	34	18	14	2	3
unique_2440	854	949	1076	ENSP00000401321	28	121	1049	7.27e-05	101	33	56	12	22
unique_2440	335	471	1076	ENSP00000401321	1	124	1049	0.001	143	41	77	25	22
unique_2440	365	394	1076	ENSP00000353013	262	291	491	5.82e-04	30	16	14	0	3
unique_2475	82	191	1489	ENSP00000358490	253	350	352	0.006	110	32	66	12	7
unique_2490	273	367	2965	ENSP00000414544	728	814	821	1.75e-04	95	27	60	8	3
unique_2514	764	886	2519	ENSP00000414544	725	820	821	1.96e-04	126	38	55	33	5
unique_2541	1	243	1405	ENSP00000263798	516	776	891	4.88e-21	263	67	174	22	17
unique_2541	2	268	1405	ENSP00000414914	471	764	807	4.71e-20	299	78	184	37	19
unique_2541	8	300	1405	ENSP00000296474	1087	1381	1401	9.00e-20	306	81	201	24	21
unique_2541	5	216	1405	ENSP00000301178	538	765	895	2.29e-14	232	58	150	24	15
unique_2541	8	243	1405	ENSP00000369375	829	1082	1125	1.27e-13	264	71	155	38	17
unique_2541	8	243	1405	ENSP00000383977	786	1039	1082	1.39e-13	264	71	155	38	17
unique_2541	8	243	1405	ENSP00000430686	681	934	977	1.60e-13	264	71	155	38	17
unique_2541	4	203	1405	ENSP00000397550	208	435	488	1.04e-10	241	63	124	54	14
unique_2541	106	249	1405	ENSP00000288135	772	920	977	8.70e-10	153	43	97	13	10
unique_2541	5	194	1405	ENSP00000351905	271	482	593	5.80e-07	217	54	131	32	14
unique_2541	72	194	1405	ENSP00000442656	315	454	547	1.62e-06	143	38	82	23	9
unique_2548	399	480	688	ENSP00000435932	1552	1642	2003	0.008	93	34	46	13	12
unique_2557	191	224	817	ENSP00000349783	411	445	1192	0.002	35	16	18	1	8
unique_2557	113	143	817	ENSP00000349783	411	440	1192	0.007	31	16	14	1	8
unique_2557	191	224	817	ENSP00000474709	411	445	479	0.006	35	16	18	1	4
unique_2561	523	562	1198	ENSP00000349783	411	450	1192	0.006	40	14	26	0	3
unique_2569	301	412	544	ENSP00000403518	270	383	868	3.88e-04	116	33	77	6	21
unique_2569	301	412	544	ENSP00000435494	317	430	888	4.13e-04	116	33	77	6	21
unique_2569	301	412	544	ENSP00000435789	317	430	880	4.27e-04	116	33	77	6	21
unique_2569	301	412	544	ENSP00000437327	270	383	862	4.29e-04	116	33	77	6	21
unique_2569	301	412	544	ENSP00000432075	270	383	833	4.30e-04	116	33	77	6	21
unique_2569	301	412	544	ENSP00000433158	48	161	611	6.29e-04	116	33	77	6	21
unique_2573	67	523	1170	ENSP00000435932	359	840	2003	5.43e-30	498	120	321	57	39
unique_2585	468	872	1113	ENSP00000478255	147	491	1281	1.49e-30	409	113	228	68	48
unique_2585	977	1100	1113	ENSP00000478255	502	623	1281	1.19e-28	125	62	59	4	48
unique_2585	974	1103	1113	ENSP00000478255	1144	1271	1281	4.56e-27	130	61	67	2	48
unique_2585	790	872	1113	ENSP00000478255	1052	1134	1281	5.93e-20	83	43	40	0	48
unique_2585	468	655	1113	ENSP00000478255	788	994	1281	9.40e-06	210	52	133	25	48
unique_2585	468	872	1113	ENSP00000265724	147	491	1281	1.49e-30	409	113	228	68	48
unique_2585	977	1100	1113	ENSP00000265724	502	623	1281	1.19e-28	125	62	59	4	48
unique_2585	974	1103	1113	ENSP00000265724	1144	1271	1281	4.56e-27	130	61	67	2	48
unique_2585	790	872	1113	ENSP00000265724	1052	1134	1281	5.93e-20	83	43	40	0	48
unique_2585	468	655	1113	ENSP00000265724	788	994	1281	9.40e-06	210	52	133	25	48
unique_2585	1007	1103	1113	ENSP00000494751	1130	1225	1279	1.02e-09	97	30	66	1	25
unique_2585	907	1094	1113	ENSP00000494751	445	622	1279	1.57e-08	198	53	115	30	25
unique_2585	804	869	1113	ENSP00000494751	1024	1088	1279	8.71e-06	66	23	42	1	25
unique_2585	791	872	1113	ENSP00000494751	428	496	1279	3.98e-04	82	24	45	13	25
unique_2585	907	1094	1113	ENSP00000487081	445	622	860	1.35e-08	198	53	115	30	24
unique_2585	791	872	1113	ENSP00000487081	428	496	860	4.29e-04	82	24	45	13	24
unique_2585	999	1088	1113	ENSP00000381475	211	302	669	3.27e-08	92	33	57	2	14
unique_2585	783	843	1113	ENSP00000381475	95	158	669	1.14e-05	64	24	37	3	14
unique_2585	800	871	1113	ENSP00000363868	925	996	2262	6.78e-04	73	20	51	2	6
unique_2602	110	193	1497	ENSP00000430686	680	766	977	1.33e-04	87	29	55	3	6
unique_2602	110	193	1497	ENSP00000383977	785	871	1082	1.37e-04	87	29	55	3	6
unique_2602	110	193	1497	ENSP00000369375	828	914	1125	1.55e-04	87	29	55	3	6
unique_2644	969	1139	1381	ENSP00000401321	698	865	1049	1.91e-07	171	55	113	3	26
unique_2644	1032	1220	1381	ENSP00000401321	631	823	1049	5.98e-06	200	54	128	18	26
unique_2644	867	1107	1381	ENSP00000401321	664	868	1049	8.24e-06	243	68	135	40	26
unique_2644	969	1139	1381	ENSP00000364163	1653	1820	2004	1.14e-06	171	54	114	3	26
unique_2644	1032	1220	1381	ENSP00000364163	1586	1778	2004	3.49e-05	200	54	128	18	26
unique_2644	867	1107	1381	ENSP00000364163	1619	1823	2004	8.74e-05	243	67	136	40	26
unique_2657	370	805	1559	ENSP00000494134	44	493	600	6.09e-80	460	150	276	34	28
unique_2657	370	805	1559	ENSP00000496302	44	493	600	6.09e-80	460	150	276	34	28
unique_2657	1337	1407	1559	ENSP00000275358	1327	1390	1591	0.001	74	24	37	13	5
unique_2695	1043	1245	1433	ENSP00000401321	676	861	1049	3.58e-12	203	72	114	17	20
unique_2695	1110	1328	1433	ENSP00000401321	664	864	1049	1.28e-07	223	66	131	26	20
unique_2695	1043	1216	1433	ENSP00000364163	1631	1790	2004	4.20e-12	174	65	95	14	20
unique_2695	1110	1328	1433	ENSP00000364163	1619	1819	2004	1.19e-07	223	68	129	26	20
unique_2695	1347	1384	1433	ENSP00000383744	1468	1499	2040	3.86e-05	38	18	14	6	4
unique_2695	1343	1399	1433	ENSP00000383744	1011	1061	2040	2.59e-04	57	18	33	6	4
unique_2695	1343	1399	1433	ENSP00000383744	561	611	2040	3.45e-04	57	18	33	6	4
unique_2695	1343	1384	1433	ENSP00000383744	111	146	2040	0.004	42	15	21	6	4
unique_2718	205	332	1742	ENSP00000369375	837	987	1125	2.22e-08	151	36	92	23	7
unique_2718	205	332	1742	ENSP00000430686	689	839	977	3.71e-08	151	36	92	23	7
unique_2718	205	332	1742	ENSP00000383977	794	944	1082	3.75e-08	151	36	92	23	7
unique_2718	221	334	1742	ENSP00000296474	1118	1233	1401	5.57e-06	116	28	86	2	7
unique_2718	231	337	1742	ENSP00000414914	522	645	807	9.83e-06	124	28	79	17	6
unique_2718	214	334	1742	ENSP00000301178	562	697	895	2.14e-04	136	30	91	15	7
unique_2718	217	334	1742	ENSP00000263798	551	680	891	2.66e-04	131	28	89	14	7
unique_2718	212	360	1742	ENSP00000397550	231	386	488	0.006	163	39	103	21	9
unique_2726	69	325	2020	ENSP00000263798	523	787	891	1.28e-15	283	73	166	44	13
unique_2726	69	330	2020	ENSP00000296474	1087	1347	1401	6.06e-14	277	71	175	31	13
unique_2726	66	254	2020	ENSP00000369375	826	1033	1125	1.14e-13	213	60	124	29	9
unique_2726	66	254	2020	ENSP00000430686	678	885	977	1.90e-13	213	60	124	29	9
unique_2726	66	254	2020	ENSP00000383977	783	990	1082	1.93e-13	213	60	124	29	9
unique_2726	70	254	2020	ENSP00000301178	542	744	895	1.51e-12	210	61	117	32	9
unique_2726	70	332	2020	ENSP00000414914	478	756	807	5.67e-12	297	70	175	52	13
unique_2726	61	252	2020	ENSP00000397550	204	413	488	1.24e-11	214	60	128	26	10
unique_2726	66	279	2020	ENSP00000351905	271	504	593	7.16e-09	248	63	137	48	11
unique_2726	159	340	2020	ENSP00000288135	771	940	977	9.26e-09	184	48	120	16	9
unique_2726	61	252	2020	ENSP00000442656	204	454	547	1.63e-08	256	64	123	69	10
unique_2771	375	550	558	ENSP00000288135	773	928	977	8.19e-06	186	44	102	40	32
unique_2771	247	482	558	ENSP00000414914	472	706	807	1.10e-05	258	61	152	45	42
unique_2771	246	472	558	ENSP00000397550	206	439	488	1.41e-04	263	64	134	65	41
unique_2771	390	460	558	ENSP00000442656	372	454	547	0.002	83	23	48	12	13
unique_2772	192	427	503	ENSP00000414914	472	706	807	5.87e-06	256	61	154	41	47
unique_2772	320	495	503	ENSP00000288135	773	928	977	1.11e-05	186	44	102	40	35
unique_2772	335	417	503	ENSP00000397550	331	439	488	1.77e-04	112	32	48	32	17
unique_2772	335	405	503	ENSP00000442656	372	454	547	7.19e-04	86	25	43	18	14
unique_2809	104	269	323	ENSP00000301178	650	800	895	3.83e-07	168	41	108	19	51
unique_2809	7	276	323	ENSP00000263798	517	790	891	2.05e-06	299	64	181	54	84
unique_2809	110	273	323	ENSP00000288135	775	925	977	4.06e-06	166	44	105	17	51
unique_2809	6	215	323	ENSP00000414914	470	698	807	4.35e-06	242	55	142	45	65
unique_2809	12	213	323	ENSP00000296474	1086	1289	1401	1.59e-04	212	50	144	18	63
unique_2809	92	153	323	ENSP00000383977	883	944	1082	2.50e-04	65	22	37	6	19
unique_2809	92	153	323	ENSP00000369375	926	987	1125	2.53e-04	65	22	37	6	19
unique_2809	92	153	323	ENSP00000430686	778	839	977	2.60e-04	65	22	37	6	19
unique_2810	599	1012	2568	ENSP00000435932	1432	1939	2003	0.003	525	135	262	128	16
unique_2813	121	516	530	ENSP00000447853	59	477	488	1.04e-06	431	90	294	47	75
unique_2828	721	931	934	ENSP00000414914	566	752	807	2.54e-17	219	66	113	40	41
unique_2828	459	626	934	ENSP00000414914	397	567	807	3.90e-04	177	50	112	15	41
unique_2828	750	928	934	ENSP00000288135	772	925	977	2.96e-17	179	56	98	25	26
unique_2828	585	645	934	ENSP00000288135	640	701	977	2.62e-05	62	23	38	1	26
unique_2828	749	932	934	ENSP00000383977	900	1054	1082	6.04e-17	187	55	97	35	25
unique_2828	581	628	934	ENSP00000383977	825	873	1082	6.99e-04	49	19	29	1	25
unique_2828	749	932	934	ENSP00000430686	795	949	977	7.24e-17	187	55	97	35	25
unique_2828	581	628	934	ENSP00000430686	720	768	977	7.76e-04	49	19	29	1	25
unique_2828	749	932	934	ENSP00000369375	943	1097	1125	7.66e-17	187	55	97	35	25
unique_2828	581	628	934	ENSP00000369375	868	916	1125	7.09e-04	49	19	29	1	25
unique_2828	749	934	934	ENSP00000263798	634	793	891	1.83e-14	187	51	108	28	20
unique_2828	722	934	934	ENSP00000296474	1160	1348	1401	3.09e-14	213	61	128	24	23
unique_2828	732	934	934	ENSP00000301178	632	810	895	3.66e-14	206	56	120	30	22
unique_2828	742	860	934	ENSP00000351905	367	484	593	2.00e-09	134	44	59	31	13
unique_2828	749	927	934	ENSP00000442656	347	535	547	4.37e-07	205	55	108	42	30
unique_2828	508	612	934	ENSP00000442656	189	276	547	0.009	106	30	57	19	30
unique_2828	508	654	934	ENSP00000397550	189	319	488	2.93e-05	152	42	84	26	30
unique_2828	749	878	934	ENSP00000397550	306	445	488	3.99e-05	157	43	70	44	30
unique_2848	296	469	1542	ENSP00000383977	825	994	1082	4.86e-09	196	54	94	48	11
unique_2848	296	508	1542	ENSP00000369375	868	1073	1125	5.39e-09	235	61	123	51	14
unique_2848	296	469	1542	ENSP00000430686	720	889	977	6.58e-09	196	54	94	48	11
unique_2848	290	471	1542	ENSP00000414914	506	696	807	3.93e-08	211	57	105	49	12
unique_2848	300	479	1542	ENSP00000296474	1121	1294	1401	4.10e-08	191	55	108	28	12
unique_2848	378	458	1542	ENSP00000351905	400	482	593	1.61e-04	88	32	44	12	5
unique_2848	364	525	1542	ENSP00000288135	774	922	977	1.92e-04	172	44	95	33	11
unique_2848	298	472	1542	ENSP00000397550	238	425	488	4.08e-04	202	56	105	41	11
unique_2848	378	463	1542	ENSP00000442656	372	452	547	0.001	95	31	41	23	6
unique_2870	1466	1560	1598	ENSP00000358490	262	350	352	3.44e-07	101	33	50	18	12
unique_2870	1475	1571	1598	ENSP00000358490	250	350	352	4.71e-06	108	31	59	18	12
unique_2870	1510	1572	1598	ENSP00000358490	270	340	352	2.12e-05	74	25	35	14	12
unique_2870	1524	1580	1598	ENSP00000358490	273	340	352	2.29e-05	68	24	33	11	12
unique_2870	1535	1596	1598	ENSP00000358490	273	337	352	3.24e-05	69	24	34	11	12
unique_2870	1402	1527	1598	ENSP00000358490	234	350	352	0.002	126	31	86	9	12
unique_2870	1095	1223	1598	ENSP00000364163	1637	1739	2004	1.25e-05	131	39	62	30	8
unique_2870	1087	1235	1598	ENSP00000401321	674	830	1049	3.85e-05	158	42	106	10	9
unique_2870	1056	1226	1598	ENSP00000459962	131	293	840	0.005	178	52	104	22	11
unique_2870	1459	1569	1598	ENSP00000369207	234	347	1002	0.006	114	27	84	3	7
unique_2870	1459	1569	1598	ENSP00000369205	226	339	994	0.007	114	27	84	3	7
unique_2870	1459	1569	1598	ENSP00000350680	247	360	1015	0.008	114	27	84	3	7
unique_2876	667	1085	1230	ENSP00000446769	65	498	569	4.04e-89	450	195	208	47	34
unique_2889	1	517	525	ENSP00000478255	162	626	1281	2.70e-43	534	148	300	86	98
unique_2889	275	517	525	ENSP00000478255	1031	1271	1281	7.62e-41	247	85	152	10	98
unique_2889	1	517	525	ENSP00000265724	162	626	1281	2.70e-43	534	148	300	86	98
unique_2889	275	517	525	ENSP00000265724	1031	1271	1281	7.62e-41	247	85	152	10	98
unique_2889	276	517	525	ENSP00000494751	991	1226	1279	9.52e-20	247	67	164	16	46
unique_2889	295	507	525	ENSP00000494751	426	622	1279	6.65e-19	214	63	133	18	46
unique_2889	295	508	525	ENSP00000487081	426	623	860	5.92e-19	215	63	134	18	41
unique_2889	296	500	525	ENSP00000381475	102	301	669	1.32e-08	212	56	137	19	39
unique_2889	297	494	525	ENSP00000363868	916	1107	2262	2.98e-06	200	42	148	10	38
unique_2917	1223	1297	2121	ENSP00000358490	282	344	352	0.006	75	27	36	12	4
unique_2923	2343	2472	2492	ENSP00000414544	700	815	821	2.15e-04	131	39	76	16	5
unique_2942	160	404	975	ENSP00000381475	90	330	669	3.30e-48	252	104	130	18	42
unique_2942	763	925	975	ENSP00000381475	446	609	669	5.06e-16	164	47	116	1	42
unique_2942	163	377	975	ENSP00000363868	912	1115	2262	4.51e-15	218	59	142	17	23
unique_2942	176	384	975	ENSP00000363868	1938	2135	2262	1.43e-14	215	63	129	23	23
unique_2942	149	375	975	ENSP00000487081	413	615	860	1.47e-12	231	62	137	32	23
unique_2942	149	375	975	ENSP00000494751	413	615	1279	1.85e-12	231	62	137	32	23
unique_2942	161	323	975	ENSP00000494751	1007	1161	1279	0.004	176	44	98	34	23
unique_2942	166	369	975	ENSP00000478255	409	610	1281	3.34e-09	218	57	131	30	28
unique_2942	121	390	975	ENSP00000478255	1004	1267	1281	5.61e-08	295	81	158	56	28
unique_2942	166	369	975	ENSP00000265724	409	610	1281	3.34e-09	218	57	131	30	28
unique_2942	121	390	975	ENSP00000265724	1004	1267	1281	5.61e-08	295	81	158	56	28
unique_2978	750	981	1007	ENSP00000369375	829	1089	1125	1.39e-07	274	65	154	55	23
unique_2978	750	981	1007	ENSP00000383977	786	1046	1082	2.16e-07	274	65	154	55	23
unique_2978	750	981	1007	ENSP00000430686	681	941	977	2.63e-07	274	65	154	55	23
unique_2978	744	982	1007	ENSP00000414914	471	746	807	1.69e-06	295	70	150	75	24
unique_2978	819	960	1007	ENSP00000296474	1158	1300	1401	5.44e-06	155	46	84	25	14
unique_2978	726	895	1007	ENSP00000351905	245	426	593	2.15e-04	193	44	115	34	17
unique_2978	751	938	1007	ENSP00000397550	213	413	488	0.001	220	54	115	51	19
unique_3046	87	164	240	ENSP00000369207	246	350	1002	4.58e-04	105	30	48	27	33
unique_3046	87	164	240	ENSP00000369205	238	342	994	5.33e-04	105	30	48	27	33
unique_3046	87	164	240	ENSP00000350680	259	363	1015	5.39e-04	105	30	48	27	33
unique_3046	90	159	240	ENSP00000453043	627	699	734	0.006	79	26	38	15	29
unique_3048	1424	1498	2396	ENSP00000358490	269	350	352	0.010	84	24	49	11	3
unique_3051	251	476	553	ENSP00000414914	472	688	807	4.36e-05	245	51	147	47	41
unique_3051	249	449	553	ENSP00000442656	205	425	547	1.43e-04	232	53	137	42	36
unique_3051	388	518	553	ENSP00000288135	772	914	977	0.001	147	38	89	20	24
unique_3051	399	518	553	ENSP00000263798	646	776	891	0.004	132	32	87	13	22
unique_3100	668	923	993	ENSP00000263798	503	776	891	4.86e-15	278	68	184	26	26
unique_3100	678	872	993	ENSP00000369375	819	1032	1125	1.79e-13	214	51	144	19	20
unique_3100	687	872	993	ENSP00000296474	1086	1281	1401	1.81e-13	200	58	124	18	19
unique_3100	678	872	993	ENSP00000430686	671	884	977	1.85e-13	214	51	144	19	20
unique_3100	678	872	993	ENSP00000383977	776	989	1082	1.85e-13	214	51	144	19	20
unique_3100	660	891	993	ENSP00000414914	447	709	807	2.77e-12	264	70	161	33	23
unique_3100	667	871	993	ENSP00000301178	522	742	895	1.30e-11	226	60	140	26	21
unique_3100	793	878	993	ENSP00000288135	779	870	977	1.32e-09	92	31	55	6	9
unique_3100	688	878	993	ENSP00000397550	212	433	488	5.22e-07	226	57	130	39	19
unique_3100	533	633	993	ENSP00000262186	713	815	1160	4.99e-06	103	27	74	2	20
unique_3100	298	393	993	ENSP00000262186	733	828	1160	3.84e-05	96	26	70	0	20
unique_3100	756	850	993	ENSP00000442656	319	427	547	1.30e-05	110	31	63	16	10
unique_3100	769	850	993	ENSP00000351905	369	455	593	4.30e-04	98	29	42	27	8
unique_3129	77	293	566	ENSP00000263798	516	746	891	4.82e-14	235	60	153	22	38
unique_3129	76	288	566	ENSP00000301178	533	758	895	1.94e-12	234	62	143	29	38
unique_3129	84	298	566	ENSP00000383977	786	1019	1082	2.52e-12	242	68	139	35	38
unique_3129	84	298	566	ENSP00000369375	829	1062	1125	2.55e-12	242	68	139	35	38
unique_3129	84	298	566	ENSP00000430686	681	914	977	4.06e-12	242	68	139	35	38
unique_3129	76	282	566	ENSP00000414914	469	697	807	1.35e-11	235	62	139	34	37
unique_3129	64	253	566	ENSP00000351905	253	455	593	9.17e-10	210	49	134	27	34
unique_3129	51	271	566	ENSP00000397550	178	411	488	1.34e-08	251	65	139	47	39
unique_3129	83	280	566	ENSP00000296474	1086	1288	1401	1.05e-07	212	59	130	23	35
unique_3129	51	271	566	ENSP00000442656	178	452	547	5.36e-04	288	67	141	80	39
unique_3129	76	174	566	ENSP00000288135	586	686	977	0.005	103	30	67	6	17
unique_3154	737	898	1157	ENSP00000414914	586	746	807	3.18e-08	171	42	110	19	14
unique_3154	718	897	1157	ENSP00000383977	855	1046	1082	8.77e-08	199	52	121	26	16
unique_3154	718	897	1157	ENSP00000369375	898	1089	1125	8.85e-08	199	52	121	26	16
unique_3154	718	897	1157	ENSP00000430686	750	941	977	1.01e-07	199	52	121	26	16
unique_3154	720	844	1157	ENSP00000296474	1160	1288	1401	5.09e-05	132	36	86	10	11
unique_3154	764	839	1157	ENSP00000351905	400	484	593	6.90e-04	88	25	48	15	7
unique_3156	116	250	782	ENSP00000414914	579	709	807	7.51e-09	140	41	85	14	17
unique_3156	93	244	782	ENSP00000296474	1135	1296	1401	5.79e-04	164	44	106	14	19
unique_3160	81	327	536	ENSP00000369375	830	1089	1125	1.86e-15	267	73	167	27	46
unique_3160	81	327	536	ENSP00000383977	787	1046	1082	2.71e-15	267	73	167	27	46
unique_3160	81	327	536	ENSP00000430686	682	941	977	3.24e-15	267	73	167	27	46
unique_3160	79	297	536	ENSP00000301178	540	773	895	7.33e-14	240	64	149	27	41
unique_3160	42	289	536	ENSP00000414914	445	710	807	1.35e-13	277	70	167	40	46
unique_3160	79	297	536	ENSP00000263798	522	756	891	1.23e-12	240	60	154	26	41
unique_3160	79	274	536	ENSP00000296474	1086	1288	1401	2.86e-12	207	58	134	15	37
unique_3160	81	324	536	ENSP00000351905	275	557	593	3.53e-11	293	72	162	59	46
unique_3160	81	274	536	ENSP00000397550	213	433	488	1.76e-09	233	60	122	51	36
unique_3160	181	320	536	ENSP00000288135	775	914	977	7.55e-09	149	43	88	18	26
unique_3160	149	265	536	ENSP00000442656	320	452	547	6.75e-07	138	39	73	26	22
unique_3209	2280	2388	2576	ENSP00000414544	724	820	821	2.64e-05	109	30	67	12	8
unique_3209	2310	2400	2576	ENSP00000414544	729	820	821	4.81e-05	95	33	55	7	8
unique_3209	1089	1165	2576	ENSP00000414544	724	806	821	1.72e-04	85	29	46	10	8
unique_3209	1090	1161	2576	ENSP00000414544	747	820	821	8.60e-04	76	26	44	6	8
unique_3209	2306	2419	2576	ENSP00000414544	698	820	821	0.003	125	35	77	13	8
unique_3209	1126	1180	2576	ENSP00000369207	270	340	1002	0.002	71	25	30	16	2
unique_3209	1126	1180	2576	ENSP00000369205	262	332	994	0.002	71	25	30	16	2
unique_3209	1126	1180	2576	ENSP00000350680	283	353	1015	0.002	71	25	30	16	2
unique_3250	5076	5228	7564	ENSP00000369207	234	390	1002	0.008	157	36	117	4	2
unique_3250	5076	5228	7564	ENSP00000369205	226	382	994	0.009	157	36	117	4	2
unique_3256	40	240	575	ENSP00000296474	1086	1289	1401	5.66e-08	209	50	146	13	35
unique_3256	38	303	575	ENSP00000301178	538	807	895	2.70e-07	293	68	175	50	46
unique_3256	31	243	575	ENSP00000263798	513	737	891	5.23e-07	240	52	146	42	37
unique_3256	38	256	575	ENSP00000414914	474	721	807	7.50e-07	257	58	152	47	38
unique_3256	121	181	575	ENSP00000383977	887	944	1082	0.004	61	18	40	3	11
unique_3256	121	181	575	ENSP00000369375	930	987	1125	0.004	61	18	40	3	11
unique_3256	121	181	575	ENSP00000430686	782	839	977	0.004	61	18	40	3	11
unique_3256	135	253	575	ENSP00000288135	772	884	977	0.005	120	29	83	8	21
unique_3259	2733	2888	3568	ENSP00000414914	594	754	807	1.42e-11	169	50	98	21	4
unique_3259	2660	2894	3568	ENSP00000263798	563	790	891	1.03e-08	251	63	149	39	7
unique_3259	2726	2881	3568	ENSP00000430686	786	944	977	6.31e-08	169	48	98	23	4
unique_3259	2726	2881	3568	ENSP00000383977	891	1049	1082	8.27e-08	169	48	98	23	4
unique_3259	2741	2884	3568	ENSP00000288135	777	926	977	8.84e-08	165	48	81	36	4
unique_3259	2726	2881	3568	ENSP00000369375	934	1092	1125	9.15e-08	169	48	98	23	4
unique_3259	2658	2903	3568	ENSP00000296474	1124	1365	1401	9.89e-08	263	66	159	38	7
unique_3259	2660	2823	3568	ENSP00000301178	580	737	895	1.29e-07	170	46	106	18	5
unique_3259	2728	2824	3568	ENSP00000442656	340	450	547	1.22e-05	111	36	61	14	3
unique_3259	2728	2824	3568	ENSP00000397550	299	409	488	1.68e-05	111	36	61	14	3
unique_3287	1538	1731	2132	ENSP00000296474	1088	1288	1401	2.03e-14	207	64	124	19	9
unique_3287	1534	1732	2132	ENSP00000301178	538	751	895	4.68e-14	219	56	138	25	9
unique_3287	1529	1731	2132	ENSP00000263798	515	733	891	2.44e-13	222	52	148	22	10
unique_3287	1559	1732	2132	ENSP00000414914	506	696	807	2.09e-10	199	51	115	33	8
unique_3287	1579	1722	2132	ENSP00000369375	872	1029	1125	6.64e-08	163	45	94	24	7
unique_3287	1579	1722	2132	ENSP00000383977	829	986	1082	9.23e-08	163	45	94	24	7
unique_3287	1579	1722	2132	ENSP00000430686	724	881	977	1.09e-07	163	45	94	24	7
unique_3287	1525	1726	2132	ENSP00000397550	200	415	488	3.33e-07	232	61	125	46	9
unique_3287	1538	1722	2132	ENSP00000351905	275	480	593	3.46e-07	216	59	116	41	9
unique_3287	1600	1726	2132	ENSP00000442656	315	456	547	1.11e-04	150	43	76	31	6
unique_3287	1644	1787	2132	ENSP00000288135	782	924	977	1.20e-04	152	41	94	17	7
unique_3288	23	225	339	ENSP00000311545	94	311	887	1.00e-29	227	86	108	33	71
unique_3288	72	222	339	ENSP00000311545	45	207	887	3.53e-19	167	62	85	20	71
unique_3288	146	262	339	ENSP00000311545	33	158	887	4.84e-08	129	40	74	15	71
unique_3288	31	182	339	ENSP00000246006	324	465	653	1.22e-15	155	54	85	16	60
unique_3288	79	225	339	ENSP00000246006	281	422	653	1.99e-09	153	53	83	17	60
unique_3288	23	94	339	ENSP00000246006	397	463	653	0.003	73	26	40	7	60
unique_3288	18	178	339	ENSP00000373539	1438	1591	2552	1.13e-12	164	56	95	13	72
unique_3288	71	222	339	ENSP00000373539	840	990	2552	2.26e-11	156	46	101	9	72
unique_3288	70	222	339	ENSP00000373539	206	358	2552	5.70e-08	161	52	93	16	72
unique_3288	83	178	339	ENSP00000373539	2067	2160	2552	1.24e-06	99	32	59	8	72
unique_3288	109	262	339	ENSP00000373539	837	981	2552	1.84e-05	158	44	97	17	72
unique_3288	35	134	339	ENSP00000373539	895	989	2552	0.007	102	30	63	9	72
unique_3288	108	223	339	ENSP00000373539	2013	2119	2552	0.010	118	32	73	13	72
unique_3288	2	221	339	ENSP00000364163	308	508	2004	2.64e-11	232	68	121	43	78
unique_3288	26	220	339	ENSP00000364163	490	685	2004	5.05e-11	220	64	107	49	78
unique_3288	22	220	339	ENSP00000364163	778	1000	2004	2.17e-09	236	64	122	50	78
unique_3288	21	220	339	ENSP00000364163	166	387	2004	2.80e-07	239	68	115	56	78
unique_3288	22	238	339	ENSP00000364163	524	755	2004	6.03e-07	254	73	122	59	78
unique_3288	21	220	339	ENSP00000364163	561	761	2004	6.29e-06	222	57	122	43	78
unique_3288	33	174	339	ENSP00000364163	101	225	2004	6.40e-06	147	42	78	27	78
unique_3288	4	221	339	ENSP00000364163	728	925	2004	6.62e-06	231	62	123	46	78
unique_3288	27	265	339	ENSP00000364163	135	345	2004	2.29e-05	247	64	139	44	78
unique_3288	15	241	339	ENSP00000364163	30	252	2004	1.86e-04	238	62	150	26	78
unique_3288	102	229	339	ENSP00000308117	235	352	758	0.002	132	39	75	18	38
unique_3288	125	186	339	ENSP00000360764	123	179	274	0.003	64	24	31	9	18
unique_3288	125	186	339	ENSP00000307843	123	179	274	0.003	64	24	31	9	18
unique_3288	143	174	339	ENSP00000383279	952	984	1375	0.008	33	14	18	1	9
unique_3288	143	171	339	ENSP00000383279	191	221	1375	0.009	31	14	15	2	9
unique_3294	150	239	806	ENSP00000296474	1159	1233	1401	1.18e-05	90	26	49	15	11
unique_3294	170	239	806	ENSP00000414914	586	642	807	5.96e-05	70	24	33	13	9
unique_3294	181	240	806	ENSP00000288135	772	818	977	2.60e-04	60	19	28	13	7
unique_3322	316	426	6072	ENSP00000414544	723	818	821	1.27e-07	111	36	60	15	2
unique_3322	341	447	6072	ENSP00000414544	725	816	821	1.45e-04	110	37	52	21	2
unique_3322	332	447	6072	ENSP00000369205	197	339	994	2.98e-06	143	41	75	27	2
unique_3322	326	437	6072	ENSP00000369205	227	352	994	3.97e-06	127	39	72	16	2
unique_3322	332	447	6072	ENSP00000369207	205	347	1002	3.57e-06	143	41	75	27	2
unique_3322	326	437	6072	ENSP00000369207	235	360	1002	4.71e-06	127	39	72	16	2
unique_3322	332	447	6072	ENSP00000350680	218	360	1015	4.03e-06	143	41	75	27	2
unique_3322	326	437	6072	ENSP00000350680	248	373	1015	5.14e-06	127	39	72	16	2
unique_3363	9	191	385	ENSP00000414914	523	690	807	5.26e-15	189	49	113	27	48
unique_3363	11	251	385	ENSP00000369375	872	1091	1125	1.69e-12	249	63	149	37	63
unique_3363	11	251	385	ENSP00000383977	829	1048	1082	1.88e-12	249	63	149	37	63
unique_3363	11	251	385	ENSP00000430686	724	943	977	1.94e-12	249	63	149	37	63
unique_3363	104	249	385	ENSP00000288135	775	921	977	8.40e-12	154	41	98	15	38
unique_3363	90	244	385	ENSP00000263798	624	778	891	2.08e-11	160	39	111	10	40
unique_3363	78	248	385	ENSP00000301178	621	799	895	1.30e-10	186	45	119	22	44
unique_3363	2	244	385	ENSP00000296474	1122	1333	1401	1.12e-09	253	57	145	51	63
unique_3363	81	188	385	ENSP00000442656	327	454	547	1.03e-08	131	40	65	26	28
unique_3363	96	188	385	ENSP00000397550	302	413	488	1.54e-08	115	37	53	25	24
unique_3363	108	188	385	ENSP00000351905	382	482	593	5.44e-08	102	33	47	22	21
unique_3372	16	54	265	ENSP00000369205	93	131	994	0.006	39	16	23	0	15
unique_3372	16	54	265	ENSP00000369207	101	139	1002	0.006	39	16	23	0	15
unique_3372	16	54	265	ENSP00000350680	114	152	1015	0.006	39	16	23	0	15
unique_3385	362	407	2539	ENSP00000394033	148	189	427	4.20e-04	46	19	23	4	2
unique_3402	524	726	782	ENSP00000381475	68	267	669	3.86e-12	214	64	125	25	46
unique_3402	214	372	782	ENSP00000381475	109	250	669	1.19e-04	168	44	89	35	46
unique_3402	572	732	782	ENSP00000478255	409	587	1281	9.37e-12	179	57	104	18	51
unique_3402	206	408	782	ENSP00000478255	408	587	1281	1.41e-06	219	53	111	55	51
unique_3402	678	732	782	ENSP00000478255	1176	1232	1281	2.73e-06	57	24	31	2	51
unique_3402	213	443	782	ENSP00000478255	1058	1275	1281	7.63e-06	257	61	131	65	51
unique_3402	572	732	782	ENSP00000265724	409	587	1281	9.37e-12	179	57	104	18	51
unique_3402	206	408	782	ENSP00000265724	408	587	1281	1.41e-06	219	53	111	55	51
unique_3402	678	732	782	ENSP00000265724	1176	1232	1281	2.73e-06	57	24	31	2	51
unique_3402	213	443	782	ENSP00000265724	1058	1275	1281	7.63e-06	257	61	131	65	51
unique_3402	566	736	782	ENSP00000363868	909	1091	2262	4.25e-07	184	47	123	14	50
unique_3402	586	732	782	ENSP00000363868	1942	2102	2262	1.04e-06	164	48	96	20	50
unique_3402	218	425	782	ENSP00000363868	1939	2119	2262	0.002	215	55	119	41	50
unique_3402	204	372	782	ENSP00000363868	911	1064	2262	0.006	170	37	116	17	50
unique_3402	573	709	782	ENSP00000494751	428	566	1279	2.25e-06	151	43	82	26	37
unique_3402	339	413	782	ENSP00000494751	533	597	1279	3.02e-05	75	26	39	10	37
unique_3402	167	240	782	ENSP00000494751	978	1043	1279	6.35e-04	77	27	36	14	37
unique_3402	573	709	782	ENSP00000487081	428	566	860	2.97e-06	151	43	82	26	27
unique_3402	339	413	782	ENSP00000487081	533	597	860	2.99e-05	75	26	39	10	27
unique_3431	170	311	492	ENSP00000383977	855	1008	1082	3.54e-11	159	39	98	22	29
unique_3431	170	311	492	ENSP00000430686	750	903	977	4.27e-11	159	39	98	22	29
unique_3431	170	311	492	ENSP00000369375	898	1051	1125	4.47e-11	159	39	98	22	29
unique_3431	172	312	492	ENSP00000263798	601	746	891	5.81e-11	152	43	92	17	29
unique_3431	199	313	492	ENSP00000414914	596	709	807	9.68e-11	118	34	77	7	23
unique_3431	172	308	492	ENSP00000301178	618	759	895	2.05e-08	146	37	96	13	28
unique_3431	169	298	492	ENSP00000442656	318	460	547	1.62e-07	149	41	83	25	26
unique_3431	172	298	492	ENSP00000351905	348	488	593	2.19e-07	150	42	76	32	26
unique_3431	199	314	492	ENSP00000288135	771	885	977	2.66e-07	122	33	76	13	24
unique_3431	161	298	492	ENSP00000397550	268	419	488	2.66e-07	158	43	89	26	28
unique_3431	199	293	492	ENSP00000296474	1187	1281	1401	4.38e-07	101	30	59	12	19
unique_3432	38	228	347	ENSP00000311545	106	312	887	5.99e-20	215	77	106	32	65
unique_3432	77	229	347	ENSP00000311545	47	219	887	9.48e-14	177	59	90	28	65
unique_3432	128	264	347	ENSP00000311545	12	158	887	2.21e-06	154	49	81	24	65
unique_3432	7	184	347	ENSP00000246006	307	465	653	2.49e-13	182	62	93	27	61
unique_3432	78	184	347	ENSP00000246006	277	423	653	1.61e-05	150	40	64	46	61
unique_3432	105	216	347	ENSP00000246006	264	369	653	6.28e-05	115	32	71	12	61
unique_3432	34	178	347	ENSP00000364163	495	620	2004	6.70e-10	148	42	81	25	57
unique_3432	36	223	347	ENSP00000364163	339	508	2004	4.85e-09	194	53	111	30	57
unique_3432	38	222	347	ENSP00000364163	180	387	2004	2.69e-07	230	66	97	67	57
unique_3432	76	178	347	ENSP00000364163	781	875	2004	4.09e-07	103	32	63	8	57
unique_3432	38	232	347	ENSP00000364163	51	241	2004	1.09e-06	205	51	130	24	57
unique_3432	76	223	347	ENSP00000364163	906	1041	2004	2.75e-06	151	40	93	18	57
unique_3432	120	178	347	ENSP00000364163	745	798	2004	6.30e-04	59	22	32	5	57
unique_3432	74	224	347	ENSP00000373539	840	990	2552	3.23e-07	157	47	98	12	68
unique_3432	79	224	347	ENSP00000373539	1449	1592	2552	6.61e-07	149	43	98	8	68
unique_3432	28	138	347	ENSP00000373539	1488	1592	2552	8.96e-06	119	39	58	22	68
unique_3432	112	254	347	ENSP00000373539	2055	2188	2552	1.29e-05	150	51	76	23	68
unique_3432	139	263	347	ENSP00000373539	1421	1540	2552	5.34e-05	130	41	74	15	68
unique_3432	122	264	347	ENSP00000373539	846	981	2552	3.58e-04	152	46	81	25	68
unique_3432	170	264	347	ENSP00000373539	791	896	2552	5.28e-04	113	36	52	25	68
unique_3432	33	177	347	ENSP00000373539	217	354	2552	8.27e-04	156	49	78	29	68
unique_3432	28	138	347	ENSP00000373539	885	990	2552	0.009	116	33	68	15	68
unique_3432	130	259	347	ENSP00000401321	1	126	1049	1.49e-06	136	37	83	16	37
unique_3432	128	188	347	ENSP00000360764	123	179	274	2.01e-05	62	23	33	6	18
unique_3432	128	188	347	ENSP00000307843	123	179	274	2.01e-05	62	23	33	6	18
unique_3432	192	287	347	ENSP00000383279	441	533	1375	2.68e-05	97	29	63	5	36
unique_3432	147	176	347	ENSP00000383279	953	984	1375	0.006	32	15	15	2	36
unique_3432	19	94	347	ENSP00000308117	275	343	758	0.003	76	24	45	7	22
unique_3433	69	271	400	ENSP00000397550	198	413	488	1.79e-11	227	63	129	35	51
unique_3433	77	291	400	ENSP00000383977	778	1010	1082	6.73e-11	236	55	157	24	54
unique_3433	77	291	400	ENSP00000430686	673	905	977	8.16e-11	236	55	157	24	54
unique_3433	77	291	400	ENSP00000369375	821	1053	1125	8.37e-11	236	55	157	24	54
unique_3433	83	278	400	ENSP00000296474	1086	1288	1401	2.51e-09	208	50	141	17	49
unique_3433	84	279	400	ENSP00000351905	274	490	593	7.67e-09	225	55	133	37	49
unique_3433	69	283	400	ENSP00000442656	198	466	547	1.73e-07	280	69	135	76	54
unique_3435	1898	1998	2014	ENSP00000288135	833	930	977	2.72e-06	104	30	65	9	5
unique_3435	1898	2003	2014	ENSP00000414914	658	759	807	5.52e-06	107	28	73	6	5
unique_3435	1918	1989	2014	ENSP00000296474	1268	1338	1401	1.45e-04	73	25	45	3	4
unique_3435	1900	1998	2014	ENSP00000369375	1004	1098	1125	7.60e-04	100	29	65	6	5
unique_3435	1900	1998	2014	ENSP00000383977	961	1055	1082	0.001	100	29	65	6	5
unique_3435	1900	1998	2014	ENSP00000430686	856	950	977	0.001	100	29	65	6	5
unique_3435	1918	1985	2014	ENSP00000263798	713	779	891	0.001	69	23	43	3	3
unique_3437	24	240	404	ENSP00000263798	516	741	891	2.09e-15	237	62	144	31	54
unique_3437	23	240	404	ENSP00000301178	533	758	895	1.27e-11	235	58	151	26	54
unique_3437	23	234	404	ENSP00000414914	469	697	807	1.59e-10	241	55	145	41	52
unique_3437	12	237	404	ENSP00000296474	1064	1293	1401	1.72e-10	243	64	149	30	56
unique_3437	31	234	404	ENSP00000369375	829	1041	1125	1.23e-09	226	52	139	35	50
unique_3437	31	234	404	ENSP00000383977	786	998	1082	1.53e-09	226	52	139	35	50
unique_3437	31	234	404	ENSP00000430686	681	893	977	1.82e-09	226	52	139	35	50
unique_3437	28	225	404	ENSP00000351905	271	482	593	8.59e-08	224	50	136	38	49
unique_3437	10	223	404	ENSP00000397550	191	411	488	4.14e-06	238	59	138	41	53
unique_3437	135	234	404	ENSP00000288135	771	872	977	1.07e-04	105	26	71	8	25
unique_3437	106	223	404	ENSP00000442656	319	452	547	2.97e-04	138	32	82	24	29
unique_3458	59	128	1010	ENSP00000316029	1464	1533	2542	0.009	70	23	47	0	7
unique_3487	51	249	581	ENSP00000369375	825	1038	1125	5.93e-18	218	62	133	23	34
unique_3487	51	249	581	ENSP00000430686	677	890	977	6.18e-18	218	62	133	23	34
unique_3487	51	249	581	ENSP00000383977	782	995	1082	6.42e-18	218	62	133	23	34
unique_3487	54	249	581	ENSP00000296474	1086	1287	1401	8.61e-17	210	58	130	22	34
unique_3487	54	255	581	ENSP00000414914	476	700	807	7.42e-15	228	60	139	29	35
unique_3487	37	240	581	ENSP00000397550	197	411	488	1.41e-14	230	65	124	41	35
unique_3487	31	244	581	ENSP00000351905	252	484	593	3.87e-13	243	62	142	39	37
unique_3487	54	249	581	ENSP00000263798	522	732	891	3.14e-11	215	51	141	23	34
unique_3487	45	240	581	ENSP00000301178	529	740	895	1.07e-10	218	53	137	28	34
unique_3487	37	240	581	ENSP00000442656	197	452	547	3.86e-10	271	65	124	82	35
unique_3487	156	255	581	ENSP00000288135	775	875	977	7.18e-08	105	34	62	9	17
unique_3496	63	266	293	ENSP00000364163	1634	1840	2004	1.09e-09	220	72	119	29	71
unique_3496	153	208	293	ENSP00000364163	1633	1688	2004	0.001	56	21	35	0	71
unique_3496	60	152	293	ENSP00000364163	1731	1824	2004	0.002	95	33	59	3	71
unique_3496	63	268	293	ENSP00000401321	679	887	1049	1.74e-05	222	72	121	29	70
unique_3496	98	208	293	ENSP00000401321	634	733	1049	8.45e-04	112	35	64	13	70
unique_3521	46	106	150	ENSP00000267082	125	173	799	0.001	61	23	26	12	41
unique_3521	46	106	150	ENSP00000455374	125	173	651	0.002	61	23	26	12	41
unique_3596	218	512	609	ENSP00000479496	161	443	957	8.59e-12	322	79	177	66	48
unique_3596	219	512	609	ENSP00000506143	115	391	795	1.27e-11	324	85	162	77	48
unique_3596	219	512	609	ENSP00000268171	115	391	795	1.27e-11	324	85	162	77	48
unique_3596	254	510	609	ENSP00000501257	57	282	568	0.004	265	72	146	47	42
unique_3614	123	289	542	ENSP00000383977	839	1012	1082	3.02e-05	185	49	107	29	31
unique_3614	123	289	542	ENSP00000430686	734	907	977	3.23e-05	188	52	101	35	31
unique_3614	123	289	542	ENSP00000369375	882	1055	1125	3.25e-05	185	49	107	29	31
unique_3614	68	272	542	ENSP00000296474	1086	1286	1401	4.28e-05	224	55	127	42	38
unique_3614	123	275	542	ENSP00000414914	535	697	807	1.04e-04	173	46	97	30	28
unique_3623	861	1130	1241	ENSP00000479496	191	453	957	3.67e-12	304	71	158	75	22
unique_3623	835	1130	1241	ENSP00000506143	97	401	795	1.74e-09	340	78	183	79	24
unique_3623	835	1130	1241	ENSP00000268171	97	401	795	1.74e-09	340	78	183	79	24
unique_3623	871	1132	1241	ENSP00000501257	57	296	568	2.51e-04	274	67	161	46	21
unique_3625	72	242	571	ENSP00000447853	1	150	488	1.84e-05	172	43	106	23	30
unique_3661	131	289	493	ENSP00000296474	1188	1339	1401	8.24e-08	161	39	111	11	32
unique_3661	134	283	493	ENSP00000288135	775	916	977	9.41e-08	154	39	99	16	30
unique_3661	15	283	493	ENSP00000369375	821	1084	1125	5.07e-06	293	69	171	53	55
unique_3661	15	283	493	ENSP00000430686	673	936	977	5.93e-06	293	69	171	53	55
unique_3661	15	283	493	ENSP00000383977	778	1041	1082	7.55e-06	293	69	171	53	55
unique_3661	24	283	493	ENSP00000414914	476	740	807	1.18e-05	283	63	179	41	53
unique_3661	130	283	493	ENSP00000263798	634	778	891	1.25e-05	155	35	109	11	31
unique_3661	99	220	493	ENSP00000442656	317	452	547	8.58e-05	139	37	82	20	25
unique_3661	102	213	493	ENSP00000351905	347	467	593	1.13e-04	124	37	72	15	23
unique_3661	99	220	493	ENSP00000397550	276	411	488	1.19e-04	139	37	82	20	25
unique_3661	138	220	493	ENSP00000301178	659	740	895	0.001	83	21	61	1	17
unique_3662	370	596	1213	ENSP00000357156	149	347	348	2.81e-19	228	65	133	30	20
unique_3662	370	611	1213	ENSP00000357156	35	252	348	3.28e-10	252	66	142	44	20
unique_3662	369	599	1213	ENSP00000352071	169	370	1157	3.77e-15	233	69	131	33	21
unique_3662	370	594	1213	ENSP00000352071	837	1028	1157	2.74e-08	239	61	117	61	21
unique_3662	364	594	1213	ENSP00000352071	588	818	1157	6.22e-08	256	62	144	50	21
unique_3662	364	612	1213	ENSP00000352071	271	486	1157	1.98e-07	254	62	149	43	21
unique_3662	364	601	1213	ENSP00000352071	56	265	1157	2.39e-07	241	57	150	34	21
unique_3662	364	526	1213	ENSP00000352071	483	624	1157	6.54e-07	170	45	90	35	21
unique_3662	482	607	1213	ENSP00000352071	51	163	1157	9.98e-07	129	40	70	19	21
unique_3662	364	478	1213	ENSP00000352071	934	1037	1157	3.26e-06	115	36	68	11	21
unique_3662	369	599	1213	ENSP00000403885	169	370	1122	4.57e-15	233	69	131	33	21
unique_3662	370	594	1213	ENSP00000403885	837	1028	1122	3.01e-08	239	61	117	61	21
unique_3662	364	594	1213	ENSP00000403885	588	818	1122	6.39e-08	256	62	144	50	21
unique_3662	364	613	1213	ENSP00000403885	271	487	1122	2.35e-07	255	62	150	43	21
unique_3662	364	601	1213	ENSP00000403885	56	265	1122	2.96e-07	241	57	150	34	21
unique_3662	364	526	1213	ENSP00000403885	483	624	1122	7.44e-07	170	45	90	35	21
unique_3662	482	607	1213	ENSP00000403885	51	163	1122	1.19e-06	129	40	70	19	21
unique_3662	364	478	1213	ENSP00000403885	934	1037	1122	3.33e-06	115	36	68	11	21
unique_3662	362	597	1213	ENSP00000315945	372	578	1454	2.04e-13	237	63	143	31	21
unique_3662	370	605	1213	ENSP00000315945	487	690	1454	6.60e-13	239	69	132	38	21
unique_3662	364	599	1213	ENSP00000315945	160	366	1454	8.87e-13	237	56	150	31	21
unique_3662	369	599	1213	ENSP00000315945	58	259	1454	1.76e-12	236	66	131	39	21
unique_3662	364	594	1213	ENSP00000315945	905	1135	1454	1.99e-08	258	70	134	54	21
unique_3662	370	599	1213	ENSP00000315945	273	473	1454	2.24e-08	239	63	129	47	21
unique_3662	369	596	1213	ENSP00000315945	805	1001	1454	2.11e-06	229	54	142	33	21
unique_3662	364	527	1213	ENSP00000315945	1041	1185	1454	2.61e-05	165	43	101	21	21
unique_3662	352	596	1213	ENSP00000315945	1137	1347	1454	3.34e-04	251	60	145	46	21
unique_3662	364	526	1213	ENSP00000315945	588	731	1454	6.57e-04	168	46	93	29	21
unique_3704	293	540	630	ENSP00000414914	457	688	807	1.10e-06	273	57	150	66	39
unique_3704	465	611	630	ENSP00000351905	400	563	593	3.16e-04	166	41	104	21	23
unique_3704	464	537	630	ENSP00000442656	371	452	547	5.73e-04	82	24	50	8	12
unique_3704	464	546	630	ENSP00000397550	330	433	488	8.56e-04	104	27	56	21	13
unique_3704	447	543	630	ENSP00000383977	899	999	1082	0.002	110	27	61	22	15
unique_3704	447	543	630	ENSP00000430686	794	894	977	0.002	110	27	61	22	15
unique_3704	447	543	630	ENSP00000369375	942	1042	1125	0.002	110	27	61	22	15
unique_3704	457	573	630	ENSP00000263798	643	755	891	0.002	119	28	83	8	19
unique_3704	449	540	630	ENSP00000288135	772	863	977	0.006	102	28	54	20	15
unique_3726	383	454	2495	ENSP00000414544	739	818	821	0.002	80	23	49	8	3
unique_3759	367	525	540	ENSP00000499921	143	296	313	4.68e-31	159	62	92	5	29
unique_3759	367	525	540	ENSP00000500668	143	296	313	4.68e-31	159	62	92	5	29
unique_3759	367	525	540	ENSP00000350699	143	296	313	4.68e-31	159	62	92	5	29
unique_3760	568	978	1604	ENSP00000424603	210	658	819	2.52e-33	459	122	279	58	26
unique_3777	122	378	603	ENSP00000369375	817	1090	1125	5.04e-15	281	82	168	31	43
unique_3777	122	378	603	ENSP00000383977	774	1047	1082	6.12e-15	281	82	168	31	43
unique_3777	122	378	603	ENSP00000430686	669	942	977	6.52e-15	281	82	168	31	43
unique_3777	132	369	603	ENSP00000301178	540	814	895	1.16e-10	283	68	162	53	39
unique_3777	132	370	603	ENSP00000263798	522	776	891	1.75e-10	267	68	159	40	40
unique_3777	132	375	603	ENSP00000414914	476	743	807	6.53e-10	276	69	167	40	40
unique_3777	132	324	603	ENSP00000296474	1086	1288	1401	1.22e-08	208	54	134	20	32
unique_3777	134	325	603	ENSP00000397550	213	434	488	2.38e-07	233	63	118	52	32
unique_3777	231	377	603	ENSP00000288135	775	921	977	7.45e-07	153	40	101	12	24
unique_3777	430	533	603	ENSP00000295006	603	699	701	5.22e-06	104	28	69	7	17
unique_3777	197	315	603	ENSP00000442656	318	452	547	1.15e-05	141	41	72	28	20
unique_3777	244	315	603	ENSP00000351905	400	480	593	1.47e-05	84	24	45	15	12
unique_3785	1139	1501	2594	ENSP00000435932	1252	1627	2003	8.49e-04	392	100	247	45	14
unique_3829	1038	1289	1476	ENSP00000369375	826	1089	1125	3.89e-17	271	74	171	26	17
unique_3829	1038	1289	1476	ENSP00000430686	678	941	977	5.19e-17	271	74	171	26	17
unique_3829	1038	1289	1476	ENSP00000383977	783	1046	1082	5.99e-17	271	74	171	26	17
unique_3829	1036	1289	1476	ENSP00000414914	472	745	807	1.76e-16	279	67	182	30	17
unique_3829	1027	1284	1476	ENSP00000263798	503	778	891	8.83e-14	285	64	185	36	17
unique_3829	1040	1232	1476	ENSP00000296474	1086	1282	1401	3.26e-13	204	54	132	18	13
unique_3829	1007	1266	1476	ENSP00000301178	498	791	895	3.62e-13	299	72	183	44	18
unique_3829	1144	1290	1476	ENSP00000288135	775	922	977	6.60e-12	158	50	87	21	10
unique_3829	1029	1234	1476	ENSP00000397550	200	417	488	1.20e-08	230	59	135	36	14
unique_3829	1042	1234	1476	ENSP00000351905	275	486	593	3.15e-06	230	56	119	55	13
unique_3829	1104	1246	1476	ENSP00000442656	316	468	547	2.83e-05	163	45	88	30	10
unique_3839	658	898	1149	ENSP00000435932	1379	1617	2003	0.002	261	67	152	42	21
unique_3846	153	347	662	ENSP00000503139	47	226	574	7.10e-05	201	44	130	27	29
unique_3846	153	347	662	ENSP00000402478	47	226	574	7.10e-05	201	44	130	27	29
unique_3878	50	133	205	ENSP00000263798	638	727	891	4.31e-06	91	27	56	8	41
unique_3878	48	133	205	ENSP00000301178	653	744	895	7.26e-05	93	25	60	8	42
unique_3878	50	133	205	ENSP00000414914	600	689	807	8.98e-05	91	24	59	8	41
unique_3878	62	131	205	ENSP00000442656	371	454	547	2.48e-04	84	27	43	14	34
unique_3878	62	131	205	ENSP00000397550	330	413	488	3.60e-04	84	27	43	14	34
unique_3878	50	169	205	ENSP00000369375	947	1090	1125	0.002	146	33	85	28	59
unique_3878	50	169	205	ENSP00000430686	799	942	977	0.002	146	33	85	28	59
unique_3878	50	169	205	ENSP00000383977	904	1047	1082	0.002	146	33	85	28	59
unique_3878	63	147	205	ENSP00000351905	400	494	593	0.004	99	28	53	18	41
unique_3937	197	296	1373	ENSP00000358490	240	350	352	3.15e-05	117	37	57	23	7
unique_3943	199	432	512	ENSP00000479496	201	434	957	2.38e-10	266	71	131	64	46
unique_3943	199	432	512	ENSP00000506143	149	382	795	9.73e-09	267	68	133	66	46
unique_3943	199	432	512	ENSP00000268171	149	382	795	9.73e-09	267	68	133	66	46
unique_3943	253	447	512	ENSP00000501257	96	291	568	3.41e-07	213	66	112	35	38
unique_3970	1725	1805	3095	ENSP00000369205	262	339	994	0.007	81	20	58	3	3
unique_3970	1725	1805	3095	ENSP00000369207	270	347	1002	0.007	81	20	58	3	3
unique_4004	374	533	555	ENSP00000503139	401	552	574	2.86e-06	165	47	100	18	49
unique_4004	19	132	555	ENSP00000503139	33	149	574	4.40e-05	118	31	82	5	49
unique_4004	374	533	555	ENSP00000402478	401	552	574	2.86e-06	165	47	100	18	49
unique_4004	19	132	555	ENSP00000402478	33	149	574	4.40e-05	118	31	82	5	49
unique_4007	19	563	567	ENSP00000503139	33	552	574	1.05e-10	575	136	354	85	96
unique_4007	19	563	567	ENSP00000402478	33	552	574	1.05e-10	575	136	354	85	96
unique_4018	110	211	216	ENSP00000414544	725	819	821	4.82e-04	105	30	62	13	48
unique_4018	108	196	216	ENSP00000414544	741	819	821	0.001	89	26	53	10	48
unique_4070	228	428	683	ENSP00000311545	47	251	887	8.07e-14	221	71	114	36	64
unique_4070	152	427	683	ENSP00000311545	55	346	887	2.16e-10	307	88	173	46	64
unique_4070	319	574	683	ENSP00000311545	46	308	887	3.45e-05	282	69	168	45	64
unique_4070	408	586	683	ENSP00000311545	43	223	887	0.003	195	52	113	30	64
unique_4070	147	569	683	ENSP00000364163	569	1041	2004	2.03e-10	512	129	255	128	64
unique_4070	135	292	683	ENSP00000364163	939	1083	2004	9.32e-09	162	51	90	21	64
unique_4070	146	523	683	ENSP00000364163	136	509	2004	1.19e-08	415	101	236	78	64
unique_4070	145	519	683	ENSP00000364163	745	1079	2004	1.24e-08	381	91	238	52	64
unique_4070	149	520	683	ENSP00000364163	337	722	2004	2.22e-04	425	91	242	92	64
unique_4070	280	475	683	ENSP00000246006	283	460	653	2.80e-07	200	57	117	26	47
unique_4070	153	263	683	ENSP00000246006	328	437	653	5.79e-05	122	36	63	23	47
unique_4070	185	395	683	ENSP00000246006	280	470	653	0.006	215	55	132	28	47
unique_4070	155	292	683	ENSP00000401321	1	128	1049	5.42e-07	142	45	79	18	25
unique_4070	123	288	683	ENSP00000401321	5	165	1049	0.002	177	41	109	27	25
unique_4070	327	473	683	ENSP00000373539	833	986	2552	0.006	162	45	94	23	22
unique_4094	75	207	318	ENSP00000339157	76	200	444	2.66e-04	137	36	85	16	42
unique_4096	1060	1474	1686	ENSP00000435932	1375	1801	2003	1.76e-09	449	126	267	56	35
unique_4096	1004	1462	1686	ENSP00000435932	1375	1863	2003	2.54e-06	504	129	315	60	35
unique_4096	885	1234	1686	ENSP00000435932	1475	1776	2003	1.38e-04	359	85	208	66	35
unique_4096	1163	1245	1686	ENSP00000421439	115	201	232	6.75e-04	87	24	59	4	5
unique_4151	1358	1685	2268	ENSP00000295006	75	341	701	1.73e-18	336	85	174	77	14
unique_4171	155	259	393	ENSP00000410715	54	166	347	0.010	117	34	67	16	27
unique_4203	61	278	296	ENSP00000275358	1346	1583	1591	4.77e-14	252	72	132	48	80
unique_4203	43	236	296	ENSP00000275358	1391	1587	1591	2.77e-11	199	63	129	7	80
unique_4203	58	276	296	ENSP00000275358	1201	1421	1591	1.91e-07	238	65	137	36	80
unique_4203	172	279	296	ENSP00000275358	1298	1392	1591	1.09e-05	110	33	60	17	80
unique_4203	61	183	296	ENSP00000452786	486	641	789	3.67e-08	158	53	68	37	42
unique_4203	41	286	296	ENSP00000364163	117	440	2004	8.56e-08	328	84	158	86	86
unique_4203	39	292	296	ENSP00000364163	591	857	2004	6.85e-07	284	80	157	47	86
unique_4203	61	276	296	ENSP00000364163	868	1125	2004	3.15e-06	266	73	135	58	86
unique_4203	61	293	296	ENSP00000364163	103	369	2004	5.24e-06	278	75	147	56	86
unique_4203	39	278	296	ENSP00000364163	278	550	2004	1.67e-05	281	76	156	49	86
unique_4203	53	281	296	ENSP00000364163	669	933	2004	1.76e-04	267	72	155	40	86
unique_4203	42	234	296	ENSP00000364163	772	1007	2004	0.005	236	64	129	43	86
unique_4203	40	277	296	ENSP00000364163	440	689	2004	0.006	271	70	147	54	86
unique_4203	47	165	296	ENSP00000373539	1934	2076	2552	5.30e-07	146	46	70	30	70
unique_4203	189	277	296	ENSP00000373539	1949	2042	2552	0.001	99	35	49	15	70
unique_4203	143	230	296	ENSP00000369375	227	340	1125	1.26e-06	114	31	57	26	76
unique_4203	91	203	296	ENSP00000369375	208	344	1125	1.98e-06	142	41	67	34	76
unique_4203	44	134	296	ENSP00000369375	262	340	1125	0.001	112	29	29	54	76
unique_4203	254	291	296	ENSP00000369375	227	267	1125	0.002	41	15	23	3	76
unique_4203	51	289	296	ENSP00000365332	12	269	402	1.81e-06	278	82	137	59	84
unique_4203	50	269	296	ENSP00000365332	101	345	402	2.98e-05	278	75	112	91	84
unique_4203	40	234	296	ENSP00000365332	136	396	402	0.008	264	75	117	72	84
unique_4203	143	199	296	ENSP00000383977	227	298	1082	1.90e-04	72	22	35	15	32
unique_4203	254	291	296	ENSP00000383977	227	267	1082	0.001	41	15	23	3	32
unique_4203	50	118	296	ENSP00000388694	568	646	802	1.94e-04	79	32	37	10	23
unique_4203	143	199	296	ENSP00000430686	123	194	977	2.22e-04	72	22	35	15	32
unique_4203	254	291	296	ENSP00000430686	123	163	977	0.001	41	15	23	3	32
unique_4203	50	218	296	ENSP00000296181	476	665	800	5.94e-04	202	54	103	45	57
unique_4203	125	276	296	ENSP00000401321	1	170	1049	7.68e-04	178	50	94	34	51
unique_4203	187	277	296	ENSP00000405536	489	574	1753	0.006	100	34	43	23	31
unique_4287	203	450	540	ENSP00000414914	457	688	807	7.27e-07	273	58	149	66	46
unique_4287	374	470	540	ENSP00000397550	330	442	488	3.53e-04	118	29	63	26	18
unique_4287	374	447	540	ENSP00000442656	371	452	547	6.53e-04	82	23	51	8	14
unique_4287	375	521	540	ENSP00000351905	400	563	593	7.09e-04	166	40	105	21	27
unique_4287	357	453	540	ENSP00000383977	899	999	1082	0.001	110	26	62	22	18
unique_4287	357	453	540	ENSP00000430686	794	894	977	0.001	110	26	62	22	18
unique_4287	357	453	540	ENSP00000369375	942	1042	1125	0.001	110	26	62	22	18
unique_4287	367	483	540	ENSP00000263798	643	755	891	0.002	119	28	83	8	22
unique_4287	359	450	540	ENSP00000288135	772	863	977	0.007	102	27	55	20	17
unique_4303	72	122	257	ENSP00000295006	584	623	701	0.008	51	18	22	11	20
unique_4330	340	400	600	ENSP00000351905	366	426	593	3.81e-04	70	22	30	18	10
unique_4366	802	886	974	ENSP00000301178	668	750	895	0.007	86	20	62	4	9
unique_4366	797	942	974	ENSP00000263798	646	782	891	0.010	147	34	102	11	15
unique_4374	150	321	334	ENSP00000364163	880	1039	2004	1.77e-06	181	49	102	30	51
unique_4374	179	295	334	ENSP00000364163	749	853	2004	3.45e-05	118	39	65	14	51
unique_4374	181	255	334	ENSP00000364163	497	564	2004	0.003	76	26	41	9	51
unique_4374	165	321	334	ENSP00000373539	204	355	2552	1.42e-05	165	50	94	21	48
unique_4374	163	274	334	ENSP00000373539	1480	1589	2552	2.53e-04	119	34	69	16	48
unique_4374	201	317	334	ENSP00000373539	199	308	2552	4.21e-04	120	37	70	13	48
unique_4374	178	273	334	ENSP00000308117	251	341	758	0.003	100	33	54	13	29
unique_4374	199	244	334	ENSP00000401321	15	57	1049	0.004	47	20	22	5	14
unique_4436	238	297	881	ENSP00000231061	78	149	304	0.006	72	25	35	12	7
unique_4437	2454	2639	3001	ENSP00000311545	20	204	887	2.18e-19	200	64	107	29	6
unique_4437	2489	2638	3001	ENSP00000311545	153	300	887	5.56e-14	164	53	81	30	6
unique_4437	2481	2652	3001	ENSP00000246006	315	474	653	5.63e-14	180	62	90	28	6
unique_4437	2489	2645	3001	ENSP00000246006	281	425	653	1.46e-06	165	49	88	28	6
unique_4437	2488	2666	3001	ENSP00000373539	847	1023	2552	1.10e-13	191	61	104	26	7
unique_4437	2493	2581	3001	ENSP00000373539	2108	2201	2552	2.05e-09	95	35	53	7	7
unique_4437	2454	2545	3001	ENSP00000373539	900	990	2552	3.49e-08	93	33	57	3	7
unique_4437	2489	2645	3001	ENSP00000373539	2026	2164	2552	9.49e-06	159	46	91	22	7
unique_4437	2470	2645	3001	ENSP00000373539	1433	1595	2552	2.43e-05	182	46	111	25	7
unique_4437	2494	2647	3001	ENSP00000373539	1949	2123	2552	6.11e-05	183	46	100	37	7
unique_4437	2476	2547	3001	ENSP00000373539	287	360	2552	3.68e-04	76	27	43	6	7
unique_4437	2489	2639	3001	ENSP00000373539	177	312	2552	0.002	158	45	84	29	7
unique_4437	2481	2528	3001	ENSP00000373539	2139	2189	2552	0.003	52	20	27	5	7
unique_4437	2493	2645	3001	ENSP00000373539	222	361	2552	0.004	161	45	87	29	7
unique_4437	2502	2673	3001	ENSP00000373539	1364	1525	2552	0.004	184	46	104	34	7
unique_4437	2489	2640	3001	ENSP00000364163	571	723	2004	2.42e-09	163	48	94	21	7
unique_4437	2489	2640	3001	ENSP00000364163	414	583	2004	8.29e-08	186	54	82	50	7
unique_4437	2467	2640	3001	ENSP00000364163	932	1081	2004	2.68e-06	181	53	90	38	7
unique_4437	2454	2650	3001	ENSP00000364163	267	484	2004	3.91e-06	233	60	122	51	7
unique_4437	2492	2640	3001	ENSP00000364163	179	349	2004	9.92e-05	177	51	92	34	7
unique_4437	2495	2640	3001	ENSP00000401321	1	126	1049	3.39e-06	152	45	75	32	5
unique_4437	2556	2646	3001	ENSP00000360764	98	177	274	1.01e-05	94	31	46	17	5
unique_4437	2492	2552	3001	ENSP00000360764	122	179	274	3.84e-05	62	24	33	5	5
unique_4437	2556	2646	3001	ENSP00000307843	98	177	274	1.01e-05	94	31	46	17	5
unique_4437	2492	2552	3001	ENSP00000307843	122	179	274	3.84e-05	62	24	33	5	5
unique_4437	2499	2537	3001	ENSP00000383279	183	221	1375	4.33e-04	39	16	23	0	1
unique_4437	2503	2538	3001	ENSP00000383279	430	465	1375	5.87e-04	36	16	20	0	1
unique_4437	2581	2645	3001	ENSP00000308117	283	350	758	0.002	73	26	34	13	2
unique_4456	135	266	562	ENSP00000401321	705	836	1049	2.36e-06	132	45	87	0	41
unique_4456	169	366	562	ENSP00000401321	625	831	1049	1.73e-04	213	65	127	21	41
unique_4456	135	266	562	ENSP00000364163	1660	1791	2004	3.45e-05	132	45	87	0	37
unique_4456	169	342	562	ENSP00000364163	1580	1761	2004	0.005	191	60	105	26	37
unique_4468	18	554	574	ENSP00000503139	21	555	574	0.0	537	296	239	2	94
unique_4468	18	554	574	ENSP00000402478	21	555	574	0.0	537	296	239	2	94
unique_4478	154	457	563	ENSP00000296474	1002	1292	1401	2.43e-07	330	69	196	65	54
unique_4478	213	518	563	ENSP00000414914	472	746	807	4.50e-07	329	64	188	77	54
unique_4478	211	446	563	ENSP00000263798	516	728	891	1.88e-06	250	51	148	51	42
unique_4478	212	535	563	ENSP00000369375	823	1108	1125	5.99e-06	343	70	197	76	58
unique_4478	212	535	563	ENSP00000383977	780	1065	1082	7.30e-06	343	72	195	76	58
unique_4478	212	535	563	ENSP00000430686	675	960	977	9.76e-06	343	72	195	76	58
unique_4478	215	418	563	ENSP00000301178	538	754	895	9.68e-05	219	48	154	17	36
unique_4478	202	384	563	ENSP00000397550	196	384	488	8.31e-04	199	52	121	26	33
unique_4478	278	384	563	ENSP00000442656	315	425	547	0.002	115	33	70	12	19
unique_4514	470	674	2227	ENSP00000369375	830	1051	1125	2.66e-09	229	58	140	31	9
unique_4514	470	674	2227	ENSP00000383977	787	1008	1082	3.45e-09	229	58	140	31	9
unique_4514	470	674	2227	ENSP00000430686	682	903	977	4.43e-09	229	58	140	31	9
unique_4514	486	670	2227	ENSP00000301178	560	758	895	6.74e-08	203	50	131	22	8
unique_4514	470	672	2227	ENSP00000296474	1088	1298	1401	2.10e-07	217	60	137	20	9
unique_4514	459	648	2227	ENSP00000397550	202	400	488	1.95e-05	205	53	131	21	9
unique_4514	566	664	2227	ENSP00000288135	774	872	977	4.24e-05	102	31	65	6	4
unique_4538	669	756	1264	ENSP00000358490	253	350	352	0.008	98	26	62	10	7
unique_4570	925	1028	2564	ENSP00000414544	738	820	821	7.30e-05	106	33	48	25	4
unique_4570	964	1028	2564	ENSP00000414544	737	802	821	8.87e-05	69	29	33	7	4
unique_4570	975	1030	2564	ENSP00000414544	729	786	821	2.66e-04	60	26	28	6	4
unique_4587	175	233	420	ENSP00000369205	274	331	994	0.005	59	23	35	1	14
unique_4587	175	233	420	ENSP00000369207	282	339	1002	0.005	59	23	35	1	14
unique_4587	175	233	420	ENSP00000350680	295	352	1015	0.006	59	23	35	1	14
unique_4597	112	326	359	ENSP00000414914	478	713	807	2.30e-16	247	69	135	43	60
unique_4597	109	316	359	ENSP00000430686	679	911	977	2.49e-15	245	65	131	49	58
unique_4597	109	316	359	ENSP00000383977	784	1016	1082	2.63e-15	245	65	131	49	58
unique_4597	109	316	359	ENSP00000369375	827	1059	1125	2.73e-15	245	65	131	49	58
unique_4597	77	300	359	ENSP00000351905	244	483	593	6.74e-15	249	67	148	34	62
unique_4597	111	346	359	ENSP00000296474	1087	1323	1401	1.76e-14	245	63	165	17	66
unique_4597	106	306	359	ENSP00000263798	518	733	891	3.69e-13	218	55	144	19	56
unique_4597	208	306	359	ENSP00000288135	771	870	977	1.87e-11	104	36	59	9	28
unique_4597	107	297	359	ENSP00000397550	208	411	488	2.77e-11	211	56	128	27	53
unique_4597	112	306	359	ENSP00000301178	542	750	895	2.21e-10	218	51	135	32	54
unique_4597	181	297	359	ENSP00000442656	321	452	547	4.59e-08	133	39	77	17	33
unique_4604	6001	6110	11945	ENSP00000369205	221	329	994	0.001	125	38	56	31	1
unique_4604	6001	6110	11945	ENSP00000369207	229	337	1002	0.001	125	38	56	31	1
unique_4604	6001	6110	11945	ENSP00000350680	242	350	1015	0.002	125	38	56	31	1
unique_4643	80	656	666	ENSP00000503139	13	555	574	2.09e-119	578	204	338	36	87
unique_4643	80	656	666	ENSP00000402478	13	555	574	2.09e-119	578	204	338	36	87
unique_4649	992	1233	1446	ENSP00000381475	101	276	669	3.39e-06	245	61	112	72	21
unique_4649	637	702	1446	ENSP00000381475	201	264	669	0.003	66	22	42	2	21
unique_4649	987	1218	1446	ENSP00000478255	403	570	1281	5.24e-05	233	63	104	66	18
unique_4649	657	688	1446	ENSP00000478255	1176	1207	1281	0.004	32	16	16	0	18
unique_4649	993	1029	1446	ENSP00000478255	1052	1087	1281	0.009	37	16	20	1	18
unique_4649	987	1218	1446	ENSP00000265724	403	570	1281	5.24e-05	233	63	104	66	18
unique_4649	657	688	1446	ENSP00000265724	1176	1207	1281	0.004	32	16	16	0	18
unique_4649	993	1029	1446	ENSP00000265724	1052	1087	1281	0.009	37	16	20	1	18
unique_4649	985	1026	1446	ENSP00000494751	421	460	1279	0.003	42	18	22	2	9
unique_4649	636	716	1446	ENSP00000494751	517	597	1279	0.008	84	26	52	6	9
unique_4649	985	1026	1446	ENSP00000487081	421	460	860	0.004	42	18	22	2	9
unique_4649	636	716	1446	ENSP00000487081	517	597	860	0.009	84	26	52	6	9
unique_4722	453	698	949	ENSP00000369375	819	1082	1125	1.53e-15	273	67	170	36	26
unique_4722	453	698	949	ENSP00000383977	776	1039	1082	3.06e-15	273	67	170	36	26
unique_4722	453	698	949	ENSP00000430686	671	934	977	3.71e-15	273	67	170	36	26
unique_4722	453	698	949	ENSP00000263798	512	776	891	4.87e-15	267	66	178	23	26
unique_4722	449	698	949	ENSP00000301178	527	793	895	6.47e-15	267	63	187	17	26
unique_4722	453	698	949	ENSP00000414914	467	738	807	1.64e-13	277	66	175	36	26
unique_4722	445	698	949	ENSP00000296474	1073	1331	1401	1.92e-12	270	68	175	27	27
unique_4722	408	649	949	ENSP00000397550	163	413	488	2.57e-09	266	71	156	39	26
unique_4722	527	649	949	ENSP00000442656	315	454	547	3.89e-07	141	40	82	19	13
unique_4722	447	649	949	ENSP00000351905	260	482	593	1.27e-06	234	55	137	42	21
unique_4722	561	651	949	ENSP00000288135	772	864	977	3.45e-05	94	26	64	4	10
unique_4786	58	206	211	ENSP00000414544	699	819	821	7.44e-04	152	36	82	34	71
unique_4809	212	379	493	ENSP00000296474	1110	1286	1401	5.05e-09	186	44	115	27	34
unique_4809	253	370	493	ENSP00000414914	569	684	807	1.20e-08	124	37	73	14	24
unique_4809	240	410	493	ENSP00000301178	595	766	895	8.13e-07	187	43	113	31	35
unique_4809	284	373	493	ENSP00000288135	772	862	977	1.07e-06	93	26	62	5	18
unique_4809	284	388	493	ENSP00000263798	635	740	891	1.16e-04	108	25	78	5	21
unique_4809	229	374	493	ENSP00000383977	829	989	1082	1.65e-04	168	39	100	29	30
unique_4809	229	374	493	ENSP00000430686	724	884	977	1.70e-04	168	39	100	29	30
unique_4809	229	374	493	ENSP00000369375	872	1032	1125	1.83e-04	168	39	100	29	30
unique_4811	117	413	511	ENSP00000296474	994	1304	1401	2.25e-19	317	78	213	26	58
unique_4811	194	439	511	ENSP00000369375	819	1082	1125	2.67e-19	275	70	165	40	48
unique_4811	194	439	511	ENSP00000383977	776	1039	1082	3.42e-19	273	68	169	36	48
unique_4811	194	439	511	ENSP00000430686	671	934	977	3.79e-19	275	70	165	40	48
unique_4811	205	395	511	ENSP00000414914	478	694	807	4.29e-16	219	60	129	30	37
unique_4811	199	450	511	ENSP00000263798	518	789	891	1.68e-15	273	59	192	22	49
unique_4811	192	452	511	ENSP00000301178	527	805	895	6.99e-11	282	61	197	24	51
unique_4811	305	439	511	ENSP00000288135	772	914	977	3.45e-09	146	40	92	14	47
unique_4811	201	328	511	ENSP00000288135	591	726	977	4.23e-05	136	36	92	8	47
unique_4811	205	390	511	ENSP00000351905	275	482	593	9.76e-07	216	54	124	38	36
unique_4811	199	390	511	ENSP00000397550	207	413	488	1.56e-06	219	54	126	39	38
unique_4811	274	369	511	ENSP00000442656	318	427	547	8.63e-05	111	31	64	16	19
unique_4834	52	167	260	ENSP00000431461	45	161	190	4.80e-04	120	29	84	7	45
unique_4834	163	207	260	ENSP00000414489	87	135	248	0.007	49	14	31	4	17
unique_4834	163	207	260	ENSP00000401609	87	135	248	0.007	49	14	31	4	17
unique_4954	18	190	221	ENSP00000475168	20	193	197	1.77e-60	178	87	82	9	78
unique_4960	550	631	1909	ENSP00000263798	603	680	891	2.60e-05	86	26	48	12	4
unique_4960	510	631	1909	ENSP00000296474	1111	1233	1401	2.88e-05	123	30	92	1	6
unique_4960	574	629	1909	ENSP00000414914	585	640	807	1.13e-04	56	18	38	0	3
unique_4960	539	642	1909	ENSP00000369375	894	1000	1125	1.62e-04	107	28	76	3	5
unique_4960	539	629	1909	ENSP00000383977	851	944	1082	1.88e-04	94	26	65	3	5
unique_4960	539	629	1909	ENSP00000430686	746	839	977	2.24e-04	94	26	65	3	5
unique_4960	576	631	1909	ENSP00000301178	642	697	895	0.002	56	14	42	0	3
unique_4960	576	631	1909	ENSP00000351905	368	429	593	0.002	62	21	35	6	3
unique_4960	600	629	1909	ENSP00000288135	786	815	977	0.003	30	15	15	0	2
unique_4960	602	628	1909	ENSP00000442656	372	398	547	0.006	27	14	13	0	1
unique_4960	599	628	1909	ENSP00000397550	328	357	488	0.007	30	14	16	0	2
unique_4973	12	109	238	ENSP00000414544	711	808	821	0.007	105	33	58	14	41
unique_4990	103	148	235	ENSP00000367432	280	321	412	0.008	46	13	29	4	20
unique_4991	273	408	552	ENSP00000442656	372	533	547	4.45e-07	167	41	90	36	25
unique_4991	273	351	552	ENSP00000397550	331	414	488	6.90e-07	89	28	46	15	14
unique_4991	273	358	552	ENSP00000351905	400	490	593	5.47e-05	94	27	56	11	16
unique_4991	172	393	552	ENSP00000263798	536	762	891	4.87e-04	241	56	152	33	40
unique_5002	43	167	311	ENSP00000357150	6	134	334	0.002	130	35	89	6	40
unique_5025	295	751	1029	ENSP00000494134	82	515	600	8.87e-10	468	88	335	45	44
unique_5025	295	751	1029	ENSP00000496302	82	515	600	8.87e-10	468	88	335	45	44
unique_5057	169	221	229	ENSP00000054666	14	66	101	5.13e-06	53	20	33	0	23
unique_5058	207	462	681	ENSP00000369375	818	1089	1125	4.83e-13	280	76	172	32	38
unique_5058	207	462	681	ENSP00000383977	775	1046	1082	7.38e-13	280	76	172	32	38
unique_5058	219	462	681	ENSP00000430686	682	941	977	9.62e-13	267	73	164	30	36
unique_5058	216	424	681	ENSP00000414914	475	710	807	9.76e-13	239	67	139	33	31
unique_5058	207	460	681	ENSP00000301178	530	798	895	3.14e-12	275	65	183	27	37
unique_5058	216	457	681	ENSP00000263798	521	778	891	7.09e-10	265	67	168	30	36
unique_5058	219	455	681	ENSP00000296474	1088	1331	1401	7.73e-10	251	59	171	21	35
unique_5058	312	455	681	ENSP00000288135	771	914	977	5.80e-07	151	45	92	14	21
unique_5058	217	400	681	ENSP00000351905	273	480	593	4.29e-05	216	53	123	40	27
unique_5058	219	410	681	ENSP00000397550	213	434	488	7.66e-04	236	58	120	58	28
unique_5070	199	254	1316	ENSP00000264832	66	123	533	0.005	60	24	30	6	4
unique_5072	32	80	143	ENSP00000260408	459	505	749	0.004	49	18	29	2	34
unique_5079	156	248	652	ENSP00000503139	47	143	574	2.19e-08	97	30	63	4	14
unique_5079	156	248	652	ENSP00000402478	47	143	574	2.19e-08	97	30	63	4	14
unique_5086	256	407	608	ENSP00000246006	276	416	653	5.83e-07	158	50	85	23	28
unique_5086	342	424	608	ENSP00000246006	273	350	653	0.001	84	24	53	7	28
unique_5086	237	428	608	ENSP00000311545	77	279	887	8.45e-07	223	64	108	51	32
unique_5086	262	462	608	ENSP00000364163	951	1135	2004	3.86e-06	203	54	129	20	39
unique_5086	228	424	608	ENSP00000364163	842	1051	2004	0.001	238	56	113	69	39
unique_5086	267	437	608	ENSP00000401321	1	156	1049	1.29e-05	173	46	108	19	34
unique_5086	231	359	608	ENSP00000401321	3	124	1049	6.43e-04	131	34	86	11	34
unique_5086	234	323	608	ENSP00000373539	1520	1604	2552	0.001	96	28	51	17	15
unique_5105	425	522	957	ENSP00000367227	386	467	473	0.001	98	26	56	16	10
unique_5125	755	964	1014	ENSP00000479496	245	452	957	8.53e-05	239	58	121	60	21
unique_5125	806	963	1014	ENSP00000501257	156	292	568	4.27e-04	162	45	88	29	16
unique_5125	755	966	1014	ENSP00000506143	193	402	795	0.005	232	54	136	42	21
unique_5125	755	966	1014	ENSP00000268171	193	402	795	0.005	232	54	136	42	21
unique_5130	90	374	475	ENSP00000435932	391	673	2003	2.65e-31	289	82	197	10	60
unique_5147	938	1344	1355	ENSP00000312326	318	736	764	4.01e-43	441	123	262	56	30
unique_5147	1170	1344	1355	ENSP00000477686	19	193	221	1.82e-23	176	56	118	2	13
unique_5151	276	363	1151	ENSP00000369207	266	348	1002	0.005	88	27	56	5	8
unique_5151	276	363	1151	ENSP00000369205	258	340	994	0.005	88	27	56	5	8
unique_5151	276	363	1151	ENSP00000350680	279	361	1015	0.006	88	27	56	5	8
unique_5172	1171	1436	2811	ENSP00000296474	1087	1357	1401	1.24e-18	280	77	180	23	9
unique_5172	1172	1360	2811	ENSP00000414914	478	688	807	2.01e-14	215	54	131	30	7
unique_5172	1126	1408	2811	ENSP00000263798	486	776	891	1.16e-10	316	69	189	58	10
unique_5172	1158	1408	2811	ENSP00000369375	816	1082	1125	2.09e-10	284	70	164	50	9
unique_5172	1158	1408	2811	ENSP00000383977	773	1039	1082	3.67e-10	284	70	164	50	9
unique_5172	1158	1408	2811	ENSP00000430686	668	934	977	4.35e-10	284	70	164	50	9
unique_5172	1275	1442	2811	ENSP00000288135	775	946	977	9.15e-10	177	44	119	14	6
unique_5172	1172	1374	2811	ENSP00000301178	542	758	895	6.30e-08	222	50	148	24	7
unique_5172	1171	1359	2811	ENSP00000397550	212	413	488	1.04e-04	217	55	119	43	7
unique_5172	1222	1409	2811	ENSP00000351905	324	554	593	0.006	235	53	131	51	7
unique_5172	1239	1359	2811	ENSP00000442656	318	454	547	0.009	141	36	81	24	4
unique_5199	86	203	310	ENSP00000223051	689	797	802	0.003	123	33	71	19	38
unique_5210	9	215	350	ENSP00000414914	478	706	807	7.03e-14	235	65	136	34	59
unique_5210	7	197	350	ENSP00000430686	680	884	977	5.23e-12	210	60	126	24	55
unique_5210	7	197	350	ENSP00000383977	785	989	1082	6.58e-12	210	60	126	24	55
unique_5210	7	197	350	ENSP00000369375	828	1032	1125	7.38e-12	210	60	126	24	55
unique_5210	8	297	350	ENSP00000351905	274	571	593	2.37e-11	319	86	183	50	83
unique_5210	7	196	350	ENSP00000397550	211	413	488	2.00e-08	212	55	126	31	54
unique_5210	107	230	350	ENSP00000288135	774	900	977	7.13e-08	130	35	86	9	35
unique_5210	8	197	350	ENSP00000296474	1087	1281	1401	5.94e-07	208	51	126	31	54
unique_5210	9	205	350	ENSP00000301178	542	752	895	3.24e-04	224	51	133	40	56
unique_5210	7	196	350	ENSP00000442656	211	454	547	4.15e-04	252	56	126	70	54
unique_5227	997	1256	1364	ENSP00000479496	197	453	957	3.03e-11	280	70	167	43	19
unique_5227	982	1264	1364	ENSP00000506143	122	409	795	4.49e-10	311	78	182	51	21
unique_5227	982	1264	1364	ENSP00000268171	122	409	795	4.49e-10	311	78	182	51	21
unique_5227	1015	1259	1364	ENSP00000501257	60	297	568	2.16e-04	259	75	149	35	18
unique_5266	1635	1677	2130	ENSP00000414914	598	640	807	3.47e-07	43	15	28	0	2
unique_5266	1634	1684	2130	ENSP00000288135	772	822	977	1.66e-06	51	19	32	0	2
unique_5266	1449	1714	2130	ENSP00000442656	174	440	547	1.11e-04	296	70	167	59	12
unique_5266	1641	1677	2130	ENSP00000383977	908	944	1082	1.76e-04	37	15	22	0	2
unique_5266	1641	1677	2130	ENSP00000369375	951	987	1125	1.83e-04	37	15	22	0	2
unique_5266	1641	1677	2130	ENSP00000430686	803	839	977	1.88e-04	37	15	22	0	2
unique_5266	1629	1686	2130	ENSP00000296474	1181	1239	1401	2.41e-04	60	18	39	3	3
unique_5266	1624	1677	2130	ENSP00000301178	642	695	895	3.07e-04	54	17	37	0	3
unique_5266	1651	1701	2130	ENSP00000351905	401	455	593	3.66e-04	55	24	27	4	2
unique_5266	1652	1714	2130	ENSP00000397550	333	399	488	5.35e-04	70	21	39	10	3
unique_5266	1616	1677	2130	ENSP00000263798	617	678	891	0.003	62	18	44	0	3
unique_5285	53	423	811	ENSP00000381475	38	363	669	1.02e-46	372	119	206	47	77
unique_5285	498	748	811	ENSP00000381475	366	604	669	3.79e-11	258	63	169	26	77
unique_5285	138	349	811	ENSP00000478255	402	611	1281	3.97e-16	220	65	137	18	26
unique_5285	138	333	811	ENSP00000478255	1045	1236	1281	1.79e-15	201	62	125	14	26
unique_5285	138	349	811	ENSP00000265724	402	611	1281	3.97e-16	220	65	137	18	26
unique_5285	138	333	811	ENSP00000265724	1045	1236	1281	1.79e-15	201	62	125	14	26
unique_5285	135	366	811	ENSP00000363868	1914	2131	2262	6.00e-16	237	69	144	24	29
unique_5285	144	354	811	ENSP00000363868	914	1113	2262	3.51e-15	214	63	134	17	29
unique_5285	145	378	811	ENSP00000494751	427	639	1279	2.42e-07	237	49	161	27	29
unique_5285	145	378	811	ENSP00000487081	427	639	860	3.96e-07	242	50	155	37	29
unique_5305	140	307	547	ENSP00000263798	513	696	891	2.49e-13	189	51	112	26	31
unique_5305	137	368	547	ENSP00000296474	1072	1282	1401	2.80e-12	242	66	135	41	42
unique_5305	142	307	547	ENSP00000301178	532	713	895	5.36e-12	182	43	123	16	30
unique_5305	138	369	547	ENSP00000414914	465	690	807	3.44e-11	257	64	137	56	42
unique_5305	252	369	547	ENSP00000288135	774	865	977	3.63e-08	122	36	52	34	22
unique_5305	77	369	547	ENSP00000430686	626	886	977	2.54e-07	313	71	170	72	54
unique_5305	98	369	547	ENSP00000383977	750	991	1082	3.41e-07	292	67	155	70	50
unique_5305	77	369	547	ENSP00000369375	773	1034	1125	3.72e-07	313	71	171	71	54
unique_5305	247	366	547	ENSP00000351905	372	482	593	4.10e-05	134	36	61	37	22
unique_5318	133	282	332	ENSP00000340949	3	124	398	0.008	150	36	86	28	45
unique_5318	133	282	332	ENSP00000320625	10	131	414	0.009	150	36	86	28	45
unique_5364	1	52	112	ENSP00000504303	26	81	449	0.006	56	15	37	4	46
unique_5364	1	52	112	ENSP00000504728	26	81	449	0.006	56	15	37	4	46
unique_5379	1447	1774	2074	ENSP00000424603	427	727	819	3.87e-22	343	88	198	57	32
unique_5379	1039	1144	2074	ENSP00000424603	208	311	819	1.52e-13	106	43	61	2	32
unique_5379	1221	1343	2074	ENSP00000424603	304	408	819	1.40e-07	123	46	59	18	32
unique_5379	311	364	2074	ENSP00000424603	120	173	819	2.54e-05	54	19	35	0	32
unique_5379	2010	2066	2074	ENSP00000424603	749	804	819	5.91e-04	57	19	37	1	32
unique_5379	541	645	2074	ENSP00000414544	712	820	821	2.02e-05	110	40	64	6	6
unique_5379	513	629	2074	ENSP00000414544	703	819	821	0.005	122	42	70	10	6
unique_5379	866	994	2074	ENSP00000369207	233	354	1002	0.004	137	44	70	23	6
unique_5379	866	994	2074	ENSP00000369205	225	346	994	0.004	137	44	70	23	6
unique_5379	866	994	2074	ENSP00000350680	246	367	1015	0.005	137	44	70	23	6
unique_5395	142	317	368	ENSP00000298119	52	246	720	1.74e-09	195	54	122	19	48
unique_5398	3713	3796	4195	ENSP00000414544	729	811	821	0.001	85	26	56	3	2
unique_5401	40	245	392	ENSP00000296474	1076	1281	1401	1.18e-13	223	63	126	34	53
unique_5401	48	265	392	ENSP00000414914	474	708	807	9.29e-12	257	72	124	61	56
unique_5401	48	244	392	ENSP00000301178	538	742	895	4.14e-11	210	49	143	18	50
unique_5401	42	253	392	ENSP00000263798	514	735	891	6.59e-11	232	63	139	30	54
unique_5401	33	265	392	ENSP00000383977	761	1010	1082	1.36e-10	263	69	151	43	59
unique_5401	33	265	392	ENSP00000430686	656	905	977	1.49e-10	263	69	151	43	59
unique_5401	33	265	392	ENSP00000369375	804	1053	1125	1.65e-10	263	69	151	43	59
unique_5401	155	265	392	ENSP00000288135	772	884	977	4.66e-09	115	34	75	6	28
unique_5401	44	244	392	ENSP00000351905	267	482	593	3.46e-04	238	56	123	59	51
unique_5401	51	244	392	ENSP00000397550	212	413	488	0.006	218	48	130	40	49
unique_5410	217	296	616	ENSP00000315387	137	221	509	0.010	85	22	58	5	13
unique_5412	740	958	4624	ENSP00000369205	233	459	994	0.001	231	54	161	16	5
unique_5412	740	958	4624	ENSP00000369207	241	467	1002	0.001	231	54	161	16	5
unique_5412	740	958	4624	ENSP00000350680	254	480	1015	0.001	231	54	161	16	5
unique_5413	376	589	639	ENSP00000414914	488	747	807	1.07e-06	267	61	146	60	33
unique_5413	392	589	639	ENSP00000301178	568	802	895	1.56e-05	238	57	138	43	31
unique_5413	480	543	639	ENSP00000442656	371	448	547	0.002	79	25	38	16	10
unique_5413	480	543	639	ENSP00000397550	330	407	488	0.005	82	27	33	22	10
unique_5417	184	490	665	ENSP00000414914	474	778	807	2.64e-10	353	85	174	94	46
unique_5417	179	332	665	ENSP00000383977	778	943	1082	9.22e-09	169	49	102	18	23
unique_5417	179	332	665	ENSP00000430686	673	838	977	1.09e-08	169	49	102	18	23
unique_5417	179	332	665	ENSP00000369375	821	986	1125	1.19e-08	169	49	102	18	23
unique_5417	189	349	665	ENSP00000296474	1089	1248	1401	1.81e-08	169	51	101	17	24
unique_5417	184	428	665	ENSP00000301178	538	757	895	4.36e-05	259	56	150	53	37
unique_5417	178	412	665	ENSP00000397550	203	413	488	1.84e-04	254	60	132	62	35
unique_5417	184	310	665	ENSP00000288135	591	726	977	0.006	139	37	87	15	19
unique_5460	526	796	797	ENSP00000478255	410	645	1281	7.69e-23	271	75	161	35	61
unique_5460	510	780	797	ENSP00000478255	1037	1274	1281	7.89e-23	272	79	158	35	61
unique_5460	163	359	797	ENSP00000478255	146	341	1281	4.40e-08	205	52	136	17	61
unique_5460	526	796	797	ENSP00000265724	410	645	1281	7.69e-23	271	75	161	35	61
unique_5460	510	780	797	ENSP00000265724	1037	1274	1281	7.89e-23	272	79	158	35	61
unique_5460	163	359	797	ENSP00000265724	146	341	1281	4.40e-08	205	52	136	17	61
unique_5460	505	778	797	ENSP00000487081	404	632	860	2.69e-14	278	65	160	53	34
unique_5460	505	778	797	ENSP00000494751	404	632	1279	3.53e-14	278	65	160	53	35
unique_5460	505	784	797	ENSP00000494751	990	1230	1279	5.52e-10	280	66	175	39	35
unique_5460	521	772	797	ENSP00000363868	911	1136	2262	3.55e-08	252	63	163	26	32
unique_5460	525	755	797	ENSP00000363868	1928	2147	2262	2.71e-05	244	61	146	37	32
unique_5460	521	767	797	ENSP00000381475	98	307	669	1.03e-06	250	61	146	43	31
unique_5466	703	794	810	ENSP00000414544	719	820	821	4.61e-04	102	37	55	10	12
unique_5466	719	798	810	ENSP00000414544	729	806	821	0.002	86	34	38	14	12
unique_5482	220	707	1036	ENSP00000494134	47	479	600	9.55e-56	496	148	277	71	47
unique_5482	220	707	1036	ENSP00000496302	47	479	600	9.55e-56	496	148	277	71	47
unique_5487	314	350	1113	ENSP00000349783	403	442	1192	2.86e-04	40	19	18	3	11
unique_5487	355	441	1113	ENSP00000349783	411	492	1192	0.001	92	28	49	15	11
unique_5487	314	350	1113	ENSP00000474709	403	442	479	3.90e-04	40	19	18	3	3
unique_5488	8	114	115	ENSP00000215754	11	114	116	1.04e-12	107	32	72	3	93
unique_5509	107	317	708	ENSP00000358665	28	248	525	1.47e-06	226	58	148	20	56
unique_5509	460	646	708	ENSP00000358665	317	463	525	1.04e-05	187	45	102	40	56
unique_5518	1451	1571	4500	ENSP00000301178	618	742	895	4.98e-12	125	35	86	4	3
unique_5518	1451	1572	4500	ENSP00000263798	601	726	891	3.53e-11	126	36	86	4	3
unique_5518	1416	1587	4500	ENSP00000414914	516	704	807	9.02e-11	189	48	124	17	4
unique_5518	1444	1571	4500	ENSP00000351905	341	482	593	5.28e-09	147	44	79	24	3
unique_5518	1399	1587	4500	ENSP00000369375	857	1048	1125	1.19e-08	203	50	128	25	4
unique_5518	1399	1587	4500	ENSP00000383977	814	1005	1082	1.42e-08	203	50	128	25	4
unique_5518	1483	1593	4500	ENSP00000288135	772	885	977	7.72e-08	114	32	79	3	2
unique_5518	1399	1574	4500	ENSP00000430686	709	886	977	1.19e-07	189	47	118	24	4
unique_5518	1426	1572	4500	ENSP00000296474	1134	1281	1401	1.42e-07	154	35	106	13	3
unique_5519	132	189	220	ENSP00000054666	21	78	101	2.59e-07	58	17	41	0	26
unique_5521	240	451	710	ENSP00000414914	473	711	807	5.85e-12	244	64	143	37	30
unique_5521	241	451	710	ENSP00000301178	538	766	895	1.53e-11	233	64	143	26	30
unique_5521	239	451	710	ENSP00000263798	518	749	891	8.94e-10	235	55	155	25	30
unique_5521	200	451	710	ENSP00000430686	631	907	977	1.21e-08	281	74	174	33	35
unique_5521	244	451	710	ENSP00000383977	786	1012	1082	5.07e-08	231	64	140	27	29
unique_5521	244	451	710	ENSP00000369375	829	1055	1125	6.06e-08	231	64	140	27	29
unique_5521	245	426	710	ENSP00000351905	275	480	593	9.68e-08	210	51	127	32	26
unique_5521	240	444	710	ENSP00000397550	208	443	488	2.50e-07	252	66	123	63	29
unique_5521	243	435	710	ENSP00000296474	1086	1288	1401	8.87e-07	212	51	133	28	27
unique_5521	307	409	710	ENSP00000442656	317	428	547	1.34e-05	122	38	55	29	15
unique_5521	535	679	710	ENSP00000295006	527	672	701	0.005	156	35	100	21	20
unique_5538	2108	2406	2461	ENSP00000414914	503	747	807	3.72e-08	317	66	161	90	12
unique_5538	2141	2215	2461	ENSP00000369375	882	972	1125	2.07e-05	92	29	45	18	3
unique_5538	2141	2215	2461	ENSP00000383977	839	929	1082	2.45e-05	92	29	45	18	3
unique_5538	2141	2215	2461	ENSP00000430686	734	824	977	3.23e-05	92	29	45	18	3
unique_5538	2139	2215	2461	ENSP00000397550	256	343	488	2.16e-04	89	31	45	13	3
unique_5538	2096	2219	2461	ENSP00000351905	285	416	593	6.15e-04	139	37	80	22	5
unique_5538	2320	2399	2461	ENSP00000263798	698	778	891	0.001	81	21	59	1	3
unique_5550	77	106	1105	ENSP00000349783	411	440	1192	3.48e-05	30	17	13	0	5
unique_5550	151	179	1105	ENSP00000349783	411	440	1192	0.009	30	14	15	1	5
unique_5550	77	106	1105	ENSP00000474709	411	440	479	4.69e-05	30	17	13	0	3
unique_5551	1790	1951	3956	ENSP00000351905	401	556	593	6.89e-04	181	49	88	44	4
unique_5551	1786	1855	3956	ENSP00000397550	328	403	488	0.001	76	23	47	6	2
unique_5551	1791	1844	3956	ENSP00000442656	374	433	547	0.001	60	21	33	6	1
unique_5551	1790	1956	3956	ENSP00000414914	614	746	807	0.004	168	33	99	36	4
unique_5551	1790	1903	3956	ENSP00000288135	789	871	977	0.005	119	32	46	41	3
unique_5559	127	272	774	ENSP00000414914	473	640	807	2.28e-06	170	39	105	26	23
unique_5559	388	422	774	ENSP00000414914	660	695	807	0.008	36	15	20	1	23
unique_5559	91	272	774	ENSP00000263798	479	678	891	8.23e-06	201	44	137	20	24
unique_5559	95	272	774	ENSP00000301178	518	695	895	5.05e-05	196	47	113	36	23
unique_5559	94	272	774	ENSP00000296474	1050	1231	1401	6.20e-05	185	31	145	9	23
unique_5559	131	289	774	ENSP00000369375	829	1003	1125	1.36e-04	177	39	118	20	21
unique_5559	131	289	774	ENSP00000383977	786	960	1082	1.65e-04	177	39	118	20	21
unique_5559	131	289	774	ENSP00000430686	681	855	977	1.90e-04	177	39	118	20	21
unique_5559	122	271	774	ENSP00000397550	203	357	488	7.47e-04	161	39	105	17	19
unique_5559	199	271	774	ENSP00000442656	319	398	547	0.002	80	23	50	7	9
unique_5559	243	286	774	ENSP00000288135	786	829	977	0.009	44	17	27	0	6
unique_5569	99	359	1598	ENSP00000301178	540	795	895	8.42e-11	284	72	161	51	16
unique_5569	94	364	1598	ENSP00000263798	517	782	891	1.37e-09	285	66	186	33	17
unique_5569	101	386	1598	ENSP00000414914	478	766	807	1.82e-09	308	75	192	41	18
unique_5569	99	359	1598	ENSP00000296474	1086	1333	1401	5.19e-08	270	67	172	31	16
unique_5569	101	364	1598	ENSP00000383977	787	1046	1082	1.57e-07	274	70	180	24	17
unique_5569	101	364	1598	ENSP00000369375	830	1089	1125	1.66e-07	274	70	180	24	17
unique_5569	101	364	1598	ENSP00000430686	682	941	977	1.72e-07	274	70	180	24	17
unique_5569	68	307	1598	ENSP00000351905	252	482	593	2.19e-06	261	69	141	51	15
unique_5569	101	307	1598	ENSP00000397550	213	413	488	0.002	225	59	124	42	13
unique_5569	223	314	1598	ENSP00000288135	786	870	977	0.005	96	28	53	15	6
unique_5576	6352	6435	6667	ENSP00000296181	450	535	800	2.75e-04	86	26	58	2	1
unique_5585	55	503	1512	ENSP00000435932	379	841	2003	1.58e-33	491	130	291	70	30
unique_5589	215	335	903	ENSP00000369207	217	346	1002	0.001	136	46	69	21	13
unique_5589	215	335	903	ENSP00000350680	230	359	1015	0.001	136	46	69	21	13
unique_5589	243	331	903	ENSP00000414544	725	820	821	0.001	99	41	45	13	13
unique_5589	215	315	903	ENSP00000414544	717	820	821	0.001	115	43	47	25	13
unique_5589	215	335	903	ENSP00000369205	209	338	994	0.001	136	46	69	21	13
unique_5612	17	68	182	ENSP00000295006	602	653	701	0.002	52	15	37	0	29
unique_5675	2243	2486	2486	ENSP00000369375	866	1114	1125	7.24e-21	257	81	155	21	10
unique_5675	2243	2486	2486	ENSP00000383977	823	1071	1082	1.36e-20	257	81	155	21	10
unique_5675	2243	2486	2486	ENSP00000430686	718	966	977	1.73e-20	257	81	155	21	10
unique_5675	2247	2464	2486	ENSP00000414914	525	748	807	1.38e-18	233	73	136	24	9
unique_5675	2319	2479	2486	ENSP00000288135	776	939	977	1.98e-17	167	54	104	9	6
unique_5675	2257	2466	2486	ENSP00000301178	594	805	895	2.39e-17	218	64	140	14	8
unique_5675	2257	2473	2486	ENSP00000263798	577	797	891	4.28e-15	231	67	140	24	9
unique_5675	2257	2475	2486	ENSP00000296474	1140	1356	1401	2.39e-14	228	69	139	20	9
unique_5675	2319	2402	2486	ENSP00000351905	379	481	593	3.63e-07	103	37	47	19	3
unique_5675	2312	2402	2486	ENSP00000442656	345	453	547	4.17e-05	110	32	58	20	4
unique_5675	2312	2402	2486	ENSP00000397550	304	412	488	9.00e-05	110	32	58	20	4
unique_5709	206	453	1162	ENSP00000381475	100	341	669	1.66e-48	250	98	142	10	41
unique_5709	929	1159	1162	ENSP00000381475	439	665	669	1.29e-16	233	61	164	8	41
unique_5709	211	414	1162	ENSP00000494751	430	615	1279	7.36e-16	213	66	111	36	22
unique_5709	160	416	1162	ENSP00000494751	944	1211	1279	0.009	292	63	170	59	22
unique_5709	211	418	1162	ENSP00000487081	430	619	860	8.95e-16	217	66	115	36	18
unique_5709	207	420	1162	ENSP00000478255	408	616	1281	9.14e-14	224	71	128	25	19
unique_5709	208	430	1162	ENSP00000478255	1052	1275	1281	2.92e-10	233	60	154	19	19
unique_5709	207	420	1162	ENSP00000265724	408	616	1281	9.14e-14	224	71	128	25	19
unique_5709	208	430	1162	ENSP00000265724	1052	1275	1281	2.92e-10	233	60	154	19	19
unique_5709	211	410	1162	ENSP00000363868	918	1109	2262	5.52e-13	203	59	130	14	17
unique_5709	218	389	1162	ENSP00000363868	1938	2102	2262	3.31e-07	175	47	115	13	17
unique_5710	15	246	332	ENSP00000383977	787	1029	1082	2.86e-11	261	65	149	47	70
unique_5710	15	246	332	ENSP00000430686	682	924	977	3.11e-11	261	66	148	47	70
unique_5710	15	246	332	ENSP00000369375	830	1072	1125	4.39e-11	261	65	149	47	70
unique_5710	118	214	332	ENSP00000288135	771	865	977	8.13e-08	103	35	54	14	29
unique_5710	117	246	332	ENSP00000414914	595	728	807	6.11e-07	139	40	85	14	39
unique_5710	13	246	332	ENSP00000296474	1086	1321	1401	8.34e-07	256	57	157	42	70
unique_5710	92	212	332	ENSP00000263798	611	726	891	1.41e-05	126	33	78	15	36
unique_5710	99	211	332	ENSP00000397550	287	413	488	7.64e-04	131	35	74	22	34
unique_5710	135	211	332	ENSP00000351905	400	482	593	8.86e-04	86	26	48	12	23
unique_5710	99	211	332	ENSP00000442656	328	454	547	0.001	131	35	74	22	34
unique_5728	825	1182	2278	ENSP00000506143	113	444	795	2.19e-12	399	101	190	108	16
unique_5728	825	1182	2278	ENSP00000268171	113	444	795	2.19e-12	399	101	190	108	16
unique_5728	826	1170	2278	ENSP00000479496	161	488	957	1.27e-11	382	92	199	91	15
unique_5728	880	1150	2278	ENSP00000501257	57	296	568	4.91e-06	283	71	157	55	12
unique_5740	479	647	1304	ENSP00000369375	826	998	1125	1.42e-08	184	37	121	26	13
unique_5740	479	647	1304	ENSP00000430686	678	850	977	1.92e-08	184	37	121	26	13
unique_5740	479	647	1304	ENSP00000383977	783	955	1082	2.04e-08	184	37	121	26	13
unique_5740	476	636	1304	ENSP00000263798	517	678	891	3.92e-08	171	42	110	19	12
unique_5740	483	636	1304	ENSP00000296474	1088	1231	1401	4.49e-08	154	31	113	10	12
unique_5740	469	636	1304	ENSP00000414914	464	640	807	8.23e-08	184	40	121	23	15
unique_5740	1028	1055	1304	ENSP00000414914	660	687	807	0.010	28	13	15	0	15
unique_5740	461	636	1304	ENSP00000301178	515	695	895	6.43e-05	193	44	120	29	13
unique_5740	595	636	1304	ENSP00000288135	774	815	977	3.27e-04	42	14	28	0	3
unique_5740	479	635	1304	ENSP00000351905	271	426	593	6.94e-04	168	38	107	23	12
unique_5740	478	635	1304	ENSP00000397550	208	357	488	0.002	168	38	102	28	12
unique_5782	8	97	154	ENSP00000414544	729	820	821	1.97e-04	97	27	58	12	58
unique_5801	9	268	294	ENSP00000414914	478	751	807	4.22e-19	283	70	181	32	88
unique_5801	8	256	294	ENSP00000383977	786	1046	1082	2.41e-15	266	62	182	22	85
unique_5801	8	256	294	ENSP00000369375	829	1089	1125	2.54e-15	266	62	182	22	85
unique_5801	8	256	294	ENSP00000430686	681	941	977	2.60e-15	266	62	182	22	85
unique_5801	114	258	294	ENSP00000288135	775	923	977	2.93e-12	154	47	93	14	49
unique_5801	7	251	294	ENSP00000296474	1086	1333	1401	1.08e-11	254	60	179	15	83
unique_5801	7	268	294	ENSP00000301178	540	819	895	4.17e-10	284	63	195	26	89
unique_5801	7	201	294	ENSP00000263798	522	727	891	1.39e-09	209	45	147	17	66
unique_5801	8	271	294	ENSP00000351905	274	575	593	1.28e-06	313	62	191	60	90
unique_5801	127	240	294	ENSP00000442656	372	490	547	1.06e-04	129	34	70	25	39
unique_5801	8	200	294	ENSP00000397550	212	414	488	1.07e-04	220	51	125	44	66
unique_5814	64	455	704	ENSP00000393151	269	656	807	4.77e-60	400	135	245	20	56
unique_5821	216	325	680	ENSP00000418735	1478	1593	1936	0.004	120	34	72	14	16
unique_5841	903	1255	2083	ENSP00000435932	1246	1607	2003	2.16e-04	378	102	235	41	17
unique_5853	1180	1468	1932	ENSP00000435932	1585	1852	2003	9.51e-05	308	78	171	59	15
unique_5872	537	668	915	ENSP00000414914	570	695	807	3.13e-10	135	43	80	12	14
unique_5872	506	773	915	ENSP00000351905	317	567	593	3.96e-07	296	66	157	73	29
unique_5872	564	668	915	ENSP00000288135	772	870	977	3.30e-04	113	31	60	22	11
unique_5872	564	682	915	ENSP00000383977	901	1010	1082	0.002	120	30	79	11	13
unique_5872	564	682	915	ENSP00000369375	944	1053	1125	0.002	120	30	79	11	13
unique_5872	564	682	915	ENSP00000430686	796	905	977	0.002	120	30	79	11	13
unique_5872	579	661	915	ENSP00000442656	371	454	547	0.004	92	27	48	17	9
unique_5872	579	661	915	ENSP00000397550	330	413	488	0.005	92	27	48	17	9
unique_5880	192	305	321	ENSP00000373539	207	312	2552	1.86e-07	114	33	73	8	49
unique_5880	162	305	321	ENSP00000373539	847	987	2552	1.01e-05	152	46	87	19	49
unique_5880	149	274	321	ENSP00000373539	2055	2174	2552	3.85e-05	130	42	74	14	49
unique_5880	166	303	321	ENSP00000364163	915	1037	2004	1.08e-06	139	44	78	17	50
unique_5880	149	277	321	ENSP00000364163	205	321	2004	0.001	131	39	76	16	50
unique_5880	159	281	321	ENSP00000364163	745	855	2004	0.006	124	34	76	14	50
unique_5880	142	257	321	ENSP00000364163	1011	1120	2004	0.007	120	37	69	14	50
unique_5880	169	305	321	ENSP00000401321	1	125	1049	5.84e-05	142	43	77	22	51
unique_5880	151	214	321	ENSP00000401321	18	84	1049	0.004	67	23	41	3	51
unique_5880	142	213	321	ENSP00000401321	56	124	1049	0.009	73	23	45	5	51
unique_5908	14	235	332	ENSP00000383977	781	1011	1082	9.50e-17	242	65	146	31	67
unique_5908	14	235	332	ENSP00000369375	824	1054	1125	9.68e-17	242	65	146	31	67
unique_5908	11	262	332	ENSP00000263798	515	776	891	9.74e-17	271	70	173	28	76
unique_5908	14	235	332	ENSP00000430686	676	906	977	1.03e-16	242	65	146	31	67
unique_5908	14	220	332	ENSP00000414914	472	695	807	2.11e-15	232	64	135	33	62
unique_5908	20	236	332	ENSP00000296474	1088	1304	1401	8.14e-14	231	57	146	28	65
unique_5908	11	236	332	ENSP00000301178	533	766	895	1.80e-12	244	60	156	28	68
unique_5908	128	220	332	ENSP00000288135	772	870	977	5.01e-08	99	27	66	6	63
unique_5908	11	151	332	ENSP00000288135	586	726	977	7.65e-04	149	37	96	16	63
unique_5908	143	213	332	ENSP00000397550	330	413	488	4.39e-07	84	30	41	13	21
unique_5908	143	213	332	ENSP00000442656	371	454	547	5.16e-07	84	30	41	13	21
unique_5908	144	213	332	ENSP00000351905	400	482	593	1.04e-05	83	25	45	13	21
unique_5927	378	510	572	ENSP00000442656	338	475	547	8.09e-06	141	36	94	11	23
unique_5927	401	527	572	ENSP00000414914	600	721	807	1.72e-05	131	34	84	13	22
unique_5927	378	468	572	ENSP00000397550	297	393	488	4.78e-05	99	27	62	10	16
unique_5927	402	487	572	ENSP00000351905	379	480	593	0.003	103	22	63	18	15
unique_5927	405	554	572	ENSP00000263798	642	777	891	0.005	157	30	99	28	26
unique_5930	4910	4982	5223	ENSP00000369205	278	339	994	0.005	74	26	35	13	1
unique_5930	4910	4982	5223	ENSP00000369207	286	347	1002	0.005	74	26	35	13	1
unique_5930	4910	4982	5223	ENSP00000350680	299	360	1015	0.005	74	26	35	13	1
unique_5930	3582	3675	5223	ENSP00000513363	27	129	1212	0.007	103	29	65	9	2
unique_5995	3600	3708	4150	ENSP00000513363	24	129	1212	5.49e-07	109	32	74	3	3
unique_5995	3585	3684	4150	ENSP00000513363	31	141	1212	0.002	113	30	68	15	3
unique_5996	26	120	169	ENSP00000295006	603	689	701	3.53e-05	96	28	58	10	56
unique_6015	358	397	688	ENSP00000414914	605	644	807	1.31e-04	40	15	25	0	6
unique_6015	342	395	688	ENSP00000263798	627	680	891	1.89e-04	54	16	38	0	8
unique_6015	350	396	688	ENSP00000369375	944	990	1125	0.001	47	16	31	0	7
unique_6015	350	396	688	ENSP00000383977	901	947	1082	0.002	47	16	31	0	7
unique_6015	350	396	688	ENSP00000430686	796	842	977	0.002	47	16	31	0	7
unique_6015	366	396	688	ENSP00000351905	400	430	593	0.002	31	15	16	0	5
unique_6015	252	395	688	ENSP00000301178	547	697	895	0.002	152	31	112	9	21
unique_6015	361	403	688	ENSP00000288135	783	825	977	0.005	43	15	28	0	6
unique_6015	358	395	688	ENSP00000296474	1196	1233	1401	0.008	38	14	24	0	6
unique_6047	216	342	387	ENSP00000414914	600	721	807	3.54e-06	128	34	87	7	33
unique_6047	193	306	387	ENSP00000397550	297	411	488	1.75e-05	117	32	80	5	29
unique_6047	193	325	387	ENSP00000442656	338	475	547	3.16e-05	140	37	94	9	34
unique_6047	216	311	387	ENSP00000288135	775	870	977	0.001	97	27	68	2	25
unique_6047	220	369	387	ENSP00000263798	642	777	891	0.001	157	31	98	28	39
unique_6047	217	278	387	ENSP00000351905	379	457	593	0.008	79	19	43	17	16
unique_6056	27	170	782	ENSP00000397550	205	342	488	2.14e-06	152	47	83	22	18
unique_6056	105	170	782	ENSP00000442656	314	383	547	2.49e-04	72	25	39	8	8
unique_6056	23	173	782	ENSP00000430686	670	826	977	0.001	170	42	96	32	19
unique_6056	23	173	782	ENSP00000383977	775	931	1082	0.001	170	42	96	32	19
unique_6056	23	173	782	ENSP00000369375	818	974	1125	0.001	170	42	96	32	19
unique_6056	84	172	782	ENSP00000351905	326	419	593	0.002	102	30	51	21	11
unique_6059	383	554	585	ENSP00000310149	284	456	491	3.50e-09	185	44	116	25	29
unique_6068	45	190	282	ENSP00000369205	218	337	994	0.009	149	36	81	32	52
unique_6068	45	190	282	ENSP00000369207	226	345	1002	0.010	149	36	81	32	52
unique_6109	588	648	774	ENSP00000442656	356	414	547	3.15e-04	61	20	39	2	8
unique_6109	580	648	774	ENSP00000397550	307	373	488	4.61e-04	69	22	45	2	9
unique_6146	470	583	2550	ENSP00000414544	697	810	821	3.78e-04	121	29	78	14	4
unique_6146	504	579	2550	ENSP00000369207	243	312	1002	0.001	76	30	40	6	3
unique_6146	504	579	2550	ENSP00000369205	235	304	994	0.001	76	30	40	6	3
unique_6146	504	579	2550	ENSP00000350680	256	325	1015	0.002	76	30	40	6	3
unique_6148	1125	1438	1882	ENSP00000494751	716	990	1279	9.92e-21	317	87	185	45	56
unique_6148	597	745	1882	ENSP00000494751	427	550	1279	2.18e-17	149	52	72	25	56
unique_6148	1556	1664	1882	ENSP00000494751	1013	1119	1279	1.40e-15	109	44	63	2	56
unique_6148	24	500	1882	ENSP00000494751	10	450	1279	3.64e-11	501	95	322	84	56
unique_6148	613	744	1882	ENSP00000494751	1026	1144	1279	1.38e-07	135	41	75	19	56
unique_6148	597	745	1882	ENSP00000487081	427	550	860	1.82e-17	149	52	72	25	48
unique_6148	24	500	1882	ENSP00000487081	10	450	860	8.18e-11	501	95	322	84	48
unique_6148	918	1195	1882	ENSP00000487081	612	833	860	7.73e-10	286	73	141	72	48
unique_6148	500	744	1882	ENSP00000478255	939	1190	1281	1.76e-10	266	67	164	35	19
unique_6148	520	744	1882	ENSP00000478255	361	545	1281	1.26e-09	232	62	116	54	19
unique_6148	1557	1670	1882	ENSP00000478255	413	524	1281	1.79e-09	114	34	78	2	19
unique_6148	1552	1661	1882	ENSP00000478255	1051	1162	1281	1.42e-08	112	35	75	2	19
unique_6148	500	744	1882	ENSP00000265724	939	1190	1281	1.76e-10	266	67	164	35	19
unique_6148	520	744	1882	ENSP00000265724	361	545	1281	1.26e-09	232	62	116	54	19
unique_6148	1557	1670	1882	ENSP00000265724	413	524	1281	1.79e-09	114	34	78	2	19
unique_6148	1552	1661	1882	ENSP00000265724	1051	1162	1281	1.42e-08	112	35	75	2	19
unique_6148	1565	1631	1882	ENSP00000363868	927	992	2262	7.82e-04	67	21	45	1	4
unique_6148	1533	1633	1882	ENSP00000381475	94	180	669	0.007	104	27	57	20	5
unique_6151	281	517	708	ENSP00000263798	524	776	891	3.57e-16	260	68	162	30	33
unique_6151	280	524	708	ENSP00000369375	829	1089	1125	8.49e-16	268	78	160	30	35
unique_6151	280	524	708	ENSP00000383977	786	1046	1082	8.81e-16	268	78	160	30	35
unique_6151	280	524	708	ENSP00000430686	681	941	977	1.13e-15	268	78	160	30	35
unique_6151	280	517	708	ENSP00000301178	541	793	895	1.50e-14	265	69	157	39	34
unique_6151	280	471	708	ENSP00000296474	1087	1288	1401	3.00e-14	205	59	130	16	27
unique_6151	281	525	708	ENSP00000414914	478	746	807	2.75e-13	275	70	169	36	35
unique_6151	378	525	708	ENSP00000288135	775	922	977	1.67e-08	154	47	95	12	21
unique_6151	258	462	708	ENSP00000351905	251	480	593	2.26e-07	235	55	145	35	29
unique_6151	281	471	708	ENSP00000397550	213	433	488	1.10e-06	230	58	124	48	27
unique_6151	574	668	708	ENSP00000295006	603	690	701	4.09e-04	95	24	64	7	13
unique_6151	345	462	708	ENSP00000442656	319	452	547	0.003	138	36	78	24	17
unique_6164	111	402	715	ENSP00000447853	72	384	488	3.99e-16	313	73	219	21	41
unique_6189	286	419	795	ENSP00000504303	182	302	449	4.10e-07	134	33	88	13	26
unique_6189	711	780	795	ENSP00000504303	362	428	449	0.005	76	30	31	15	26
unique_6189	286	419	795	ENSP00000504728	182	302	449	4.10e-07	134	33	88	13	26
unique_6189	711	780	795	ENSP00000504728	362	428	449	0.005	76	30	31	15	26
unique_6221	679	748	1381	ENSP00000486109	787	854	983	0.008	70	24	44	2	5
unique_6246	165	220	382	ENSP00000373539	846	902	2552	4.12e-04	57	22	34	1	15
unique_6246	153	318	382	ENSP00000311545	41	214	887	0.009	184	48	108	28	43
unique_6296	232	335	2613	ENSP00000414544	718	820	821	2.70e-11	112	53	42	17	5
unique_6296	255	362	2613	ENSP00000414544	710	817	821	4.68e-11	114	48	54	12	5
unique_6301	304	415	489	ENSP00000414914	589	695	807	1.31e-04	114	29	76	9	23
unique_6301	306	415	489	ENSP00000301178	643	750	895	0.001	115	28	75	12	22
unique_6312	1601	1753	2885	ENSP00000296474	1191	1338	1401	0.001	160	36	105	19	5
unique_6369	352	460	551	ENSP00000442656	335	454	547	4.97e-07	122	32	75	15	20
unique_6369	352	460	551	ENSP00000397550	294	413	488	5.26e-07	122	32	75	15	20
unique_6369	354	474	551	ENSP00000414914	588	702	807	1.05e-04	126	33	77	16	22
unique_6369	374	470	551	ENSP00000288135	780	873	977	2.25e-04	103	25	63	15	18
unique_6369	382	460	551	ENSP00000351905	400	482	593	0.009	85	22	55	8	14
unique_6373	37	127	348	ENSP00000401321	15	124	1049	4.58e-05	114	36	51	27	26
unique_6373	17	137	348	ENSP00000364163	906	1007	2004	0.001	127	38	58	31	35
unique_6373	51	183	348	ENSP00000311545	234	361	887	0.001	141	38	82	21	42
unique_6373	38	127	348	ENSP00000311545	29	112	887	0.004	94	30	50	14	42
unique_6403	272	501	768	ENSP00000418735	1498	1710	1936	4.47e-14	235	74	134	27	53
unique_6403	275	553	768	ENSP00000418735	1188	1464	1936	7.09e-13	318	82	156	80	53
unique_6403	255	623	768	ENSP00000418735	1370	1703	1936	9.23e-13	375	95	233	47	53
unique_6403	246	622	768	ENSP00000418735	1217	1580	1936	1.51e-12	408	112	221	75	53
unique_6403	217	492	768	ENSP00000418735	940	1261	1936	2.37e-06	346	91	161	94	53
unique_6403	407	553	768	ENSP00000418735	1002	1130	1936	9.74e-06	152	44	80	28	53
unique_6403	335	493	768	ENSP00000418735	992	1131	1936	1.44e-05	165	47	87	31	53
unique_6403	433	623	768	ENSP00000418735	952	1133	1936	1.04e-04	210	56	107	47	53
unique_6403	466	590	768	ENSP00000418735	532	642	1936	0.003	128	36	72	20	53
unique_6403	66	190	768	ENSP00000403392	155	274	1190	8.96e-07	127	38	80	9	16
unique_6413	434	980	1004	ENSP00000478255	146	610	1281	1.37e-44	554	144	314	96	55
unique_6413	724	987	1004	ENSP00000478255	1034	1262	1281	2.04e-39	264	98	131	35	55
unique_6413	434	980	1004	ENSP00000265724	146	610	1281	1.37e-44	554	144	314	96	55
unique_6413	724	987	1004	ENSP00000265724	1034	1262	1281	2.04e-39	264	98	131	35	55
unique_6413	725	986	1004	ENSP00000494751	994	1215	1279	3.27e-20	271	77	136	58	26
unique_6413	728	988	1004	ENSP00000494751	408	623	1279	5.31e-13	267	64	146	57	26
unique_6413	728	988	1004	ENSP00000487081	408	623	860	3.24e-13	267	64	146	57	26
unique_6413	719	1003	1004	ENSP00000381475	73	317	669	1.20e-10	296	69	165	62	28
unique_6413	725	976	1004	ENSP00000363868	899	1109	2262	8.70e-06	255	56	152	47	25
unique_6448	108	142	146	ENSP00000442656	372	406	547	0.008	35	13	22	0	24
unique_6448	108	142	146	ENSP00000397550	331	365	488	0.009	35	13	22	0	24
unique_6449	246	421	429	ENSP00000288135	773	928	977	1.17e-05	186	44	102	40	41
unique_6449	118	349	429	ENSP00000414914	472	702	807	3.36e-05	250	60	153	37	54
unique_6449	261	343	429	ENSP00000397550	331	439	488	0.001	112	31	49	32	19
unique_6449	261	331	429	ENSP00000442656	372	454	547	0.006	86	24	44	18	17
unique_6524	178	280	1658	ENSP00000313619	156	261	274	0.003	111	30	68	13	6
unique_6524	178	280	1658	ENSP00000357013	248	353	366	0.004	111	30	68	13	6
unique_6524	876	961	1658	ENSP00000244295	224	302	327	0.008	86	25	54	7	5
unique_6548	379	479	567	ENSP00000414914	600	702	807	2.02e-04	106	30	68	8	18
unique_6548	380	480	567	ENSP00000263798	639	739	891	2.44e-04	102	24	76	2	18
unique_6548	368	487	567	ENSP00000397550	309	443	488	5.45e-04	139	37	79	23	21
unique_6548	366	482	567	ENSP00000430686	786	899	977	0.001	118	28	85	5	21
unique_6548	366	482	567	ENSP00000383977	891	1004	1082	0.001	118	28	85	5	21
unique_6548	366	482	567	ENSP00000369375	934	1047	1125	0.001	118	28	85	5	21
unique_6548	391	467	567	ENSP00000442656	371	454	547	0.001	85	22	54	9	14
unique_6549	379	479	567	ENSP00000414914	600	702	807	9.26e-05	106	30	68	8	18
unique_6549	380	532	567	ENSP00000263798	639	777	891	1.08e-04	156	35	101	20	27
unique_6549	366	470	567	ENSP00000430686	786	893	977	5.17e-04	114	31	68	15	19
unique_6549	366	482	567	ENSP00000369375	934	1047	1125	5.59e-04	120	32	79	9	21
unique_6549	363	488	567	ENSP00000397550	304	444	488	5.64e-04	148	38	81	29	22
unique_6549	366	482	567	ENSP00000383977	891	1004	1082	5.81e-04	120	32	79	9	21
unique_6549	363	467	567	ENSP00000442656	345	454	547	7.32e-04	115	29	71	15	19
unique_6549	376	474	567	ENSP00000288135	772	870	977	0.006	102	26	70	6	17
unique_6581	501	609	696	ENSP00000288135	771	874	977	7.29e-04	114	29	70	15	16
unique_6591	355	393	915	ENSP00000369205	93	131	994	0.008	39	17	22	0	4
unique_6591	355	393	915	ENSP00000369207	101	139	1002	0.008	39	17	22	0	4
unique_6591	355	393	915	ENSP00000350680	114	152	1015	0.008	39	17	22	0	4
unique_6623	347	411	948	ENSP00000349783	965	1035	1192	0.009	74	26	36	12	7
unique_6664	259	473	570	ENSP00000414914	472	688	807	3.89e-05	232	54	146	32	38
unique_6664	402	484	570	ENSP00000397550	331	439	488	3.27e-04	112	32	48	32	15
unique_6664	402	472	570	ENSP00000442656	372	454	547	0.001	86	25	43	18	12
unique_6665	259	494	570	ENSP00000414914	472	706	807	4.60e-06	256	61	154	41	41
unique_6665	387	562	570	ENSP00000288135	773	928	977	1.84e-05	186	44	102	40	31
unique_6665	402	484	570	ENSP00000397550	331	439	488	1.49e-04	112	32	48	32	15
unique_6665	402	472	570	ENSP00000442656	372	454	547	5.79e-04	86	25	43	18	12
unique_6666	324	434	463	ENSP00000414914	595	706	807	8.41e-06	120	31	72	17	24
unique_6666	327	413	463	ENSP00000288135	773	863	977	6.94e-05	94	26	58	10	19
unique_6666	342	424	463	ENSP00000397550	331	439	488	4.91e-04	112	31	49	32	18
unique_6666	342	412	463	ENSP00000442656	372	454	547	0.001	86	24	44	18	15
unique_6670	268	503	579	ENSP00000414914	472	706	807	2.89e-06	256	61	154	41	41
unique_6670	396	571	579	ENSP00000288135	773	928	977	2.17e-05	186	44	102	40	30
unique_6670	411	493	579	ENSP00000397550	331	439	488	1.70e-04	112	32	48	32	14
unique_6670	411	481	579	ENSP00000442656	372	454	547	5.51e-04	86	25	43	18	12
unique_6672	268	503	579	ENSP00000414914	472	706	807	3.70e-06	256	61	154	41	41
unique_6672	396	571	579	ENSP00000288135	773	928	977	1.94e-05	186	44	102	40	30
unique_6672	411	493	579	ENSP00000397550	331	439	488	1.81e-04	112	32	48	32	14
unique_6672	411	481	579	ENSP00000442656	372	454	547	5.91e-04	86	25	43	18	12
unique_6681	228	1544	1544	ENSP00000478255	35	1278	1281	0.0	1347	503	711	133	85
unique_6681	244	835	1544	ENSP00000478255	711	1280	1281	1.33e-103	607	227	328	52	85
unique_6681	228	1544	1544	ENSP00000265724	35	1278	1281	0.0	1347	503	711	133	85
unique_6681	244	835	1544	ENSP00000265724	711	1280	1281	1.33e-103	607	227	328	52	85
unique_6681	582	826	1544	ENSP00000494751	994	1227	1279	4.01e-29	245	76	158	11	50
unique_6681	1264	1508	1544	ENSP00000494751	992	1202	1279	1.36e-25	246	77	133	36	50
unique_6681	1064	1526	1544	ENSP00000494751	222	621	1279	7.16e-22	481	112	270	99	50
unique_6681	561	867	1544	ENSP00000494751	400	670	1279	3.06e-15	313	80	185	48	50
unique_6681	1064	1526	1544	ENSP00000487081	222	621	860	4.17e-22	481	112	270	99	53
unique_6681	560	914	1544	ENSP00000487081	399	703	860	1.12e-15	361	89	210	62	53
unique_6681	581	756	1544	ENSP00000381475	78	253	669	2.21e-11	189	53	110	26	26
unique_6681	1250	1468	1544	ENSP00000381475	56	253	669	2.49e-07	232	57	128	47	26
unique_6681	601	829	1544	ENSP00000363868	917	1135	2262	3.97e-09	233	59	156	18	32
unique_6681	594	776	1544	ENSP00000363868	1923	2099	2262	4.30e-08	185	44	131	10	32
unique_6681	1287	1508	1544	ENSP00000363868	919	1106	2262	1.23e-06	226	52	132	42	32
unique_6681	1248	1488	1544	ENSP00000363868	1894	2099	2262	0.001	241	51	155	35	32
unique_6688	1777	1889	2850	ENSP00000414544	699	819	821	0.002	126	33	75	18	4
unique_6696	239	1253	2156	ENSP00000364163	194	1125	2004	2.67e-14	1080	271	596	213	94
unique_6696	324	1461	2156	ENSP00000364163	24	1079	2004	5.81e-12	1221	301	672	248	94
unique_6696	1105	2086	2156	ENSP00000364163	101	972	2004	9.62e-12	1038	263	553	222	94
unique_6696	841	1898	2156	ENSP00000364163	101	1120	2004	9.23e-11	1167	279	632	256	94
unique_6696	101	725	2156	ENSP00000364163	517	1125	2004	1.69e-09	689	169	376	144	94
unique_6696	852	1985	2156	ENSP00000364163	24	1041	2004	7.20e-07	1210	295	647	268	94
unique_6696	101	1146	2156	ENSP00000364163	160	1161	2004	2.08e-06	1159	276	613	270	94
unique_6696	1640	2089	2156	ENSP00000364163	25	439	2004	1.66e-04	480	120	265	95	94
unique_6696	1368	2118	2156	ENSP00000364163	101	769	2004	0.002	812	206	402	204	94
unique_6696	1175	1384	2156	ENSP00000373539	1401	1596	2552	6.87e-05	220	62	124	34	42
unique_6696	1167	1424	2156	ENSP00000373539	2082	2353	2552	2.13e-04	281	64	185	32	42
unique_6696	383	595	2156	ENSP00000373539	1401	1598	2552	7.33e-04	222	62	127	33	42
unique_6696	647	859	2156	ENSP00000373539	1401	1598	2552	7.33e-04	222	62	127	33	42
unique_6696	911	1123	2156	ENSP00000373539	1401	1598	2552	0.002	222	60	129	33	42
unique_6696	1710	1901	2156	ENSP00000311545	102	303	887	7.35e-04	214	63	117	34	9
unique_6705	134	248	299	ENSP00000373539	851	954	2552	9.37e-07	116	37	66	13	60
unique_6705	71	192	299	ENSP00000373539	2054	2157	2552	1.32e-04	122	37	67	18	60
unique_6705	72	234	299	ENSP00000373539	1440	1584	2552	0.006	165	46	97	22	60
unique_6705	72	237	299	ENSP00000311545	142	299	887	1.15e-06	179	46	99	34	56
unique_6705	71	237	299	ENSP00000311545	90	249	887	6.70e-04	179	56	92	31	56
unique_6705	67	244	299	ENSP00000246006	264	421	653	7.21e-06	178	51	107	20	60
unique_6705	67	249	299	ENSP00000364163	934	1091	2004	7.81e-06	185	52	104	29	63
unique_6705	126	237	299	ENSP00000364163	907	997	2004	5.81e-05	113	38	52	23	63
unique_6705	65	237	299	ENSP00000364163	693	835	2004	8.39e-05	178	58	80	40	63
unique_6705	63	241	299	ENSP00000364163	392	546	2004	6.02e-04	186	56	92	38	63
unique_6705	64	192	299	ENSP00000364163	768	874	2004	0.008	129	37	70	22	63
unique_6705	110	249	299	ENSP00000401321	15	136	1049	1.66e-04	142	41	79	22	61
unique_6705	67	196	299	ENSP00000401321	17	128	1049	0.004	130	37	75	18	61
unique_6768	178	278	338	ENSP00000350680	235	327	1015	0.001	101	28	65	8	30
unique_6790	462	753	992	ENSP00000418735	945	1239	1936	2.46e-08	316	81	190	45	34
[truncated: 384 more rows]
