# Supplementary material for: Molecular Mimicry between Toxoplasma gondii B-Cell Epitopes and Neurodevelopmental Proteins: An Immunoinformatic Approach
Source: Biomolecules. 2024 Aug 1;14(8):933. doi: 10.3390/biom14080933 (PMC11352964; doi:10.3390/biom14080933)
Supplement: Supplementary file 1 [file biomolecules-14-00933-s001.zip › Supplemental S2/random/blast-all_methods-hs_surface_random_50-filtered.txt]

unique_87	3	1261	1266	ENSP00000265724	105	1273	1281	0.0	1266	481	681	104	99
unique_87	3	1259	1266	ENSP00000497931	132	1314	1322	0.0	1269	449	722	98	99
unique_87	702	1261	1266	ENSP00000497931	134	656	1322	1.31e-74	566	194	323	49	99
unique_129	8	266	283	ENSP00000369375	823	1091	1125	5.92e-13	283	65	180	38	92
unique_129	23	259	283	ENSP00000257290	721	942	1090	6.82e-10	245	56	158	31	84
unique_277	5	624	666	ENSP00000506097	30	606	617	0.0	623	377	197	49	93
unique_355	1	267	270	ENSP00000426433	2	268	273	3.68e-104	267	137	130	0	99
unique_355	1	267	270	ENSP00000393320	2	268	273	3.68e-104	267	137	130	0	99
unique_355	8	270	270	ENSP00000441875	19	283	300	1.48e-89	267	132	129	6	97
unique_779	5	102	112	ENSP00000494828	130	225	564	0.007	98	25	71	2	88
unique_1170	82	457	465	ENSP00000437073	395	776	2055	2.91e-27	394	98	266	30	81
unique_1200	106	706	727	ENSP00000506097	28	601	617	0.0	618	308	249	61	83
unique_1208	71	557	559	ENSP00000262030	51	529	530	0.0	487	383	96	8	87
unique_1848	25	330	342	ENSP00000225577	83	391	526	1.22e-70	311	113	191	7	89
unique_2410	1	261	282	ENSP00000225577	89	354	526	2.08e-32	272	77	178	17	93
unique_2410	7	254	282	ENSP00000369375	828	1089	1125	8.97e-13	264	56	190	18	88
unique_2410	105	255	282	ENSP00000257290	795	948	1090	2.59e-10	155	37	113	5	88
unique_2410	8	106	282	ENSP00000257290	603	708	1090	0.001	107	28	70	9	88
unique_2889	1	517	525	ENSP00000265724	162	626	1281	2.39e-43	534	148	300	86	98
unique_2889	275	517	525	ENSP00000265724	1031	1271	1281	6.74e-41	247	85	152	10	98
unique_2889	4	519	525	ENSP00000497931	851	1316	1322	9.13e-42	520	137	325	58	99
unique_2889	1	517	525	ENSP00000497931	189	654	1322	2.61e-39	524	139	320	65	99
unique_3433	39	371	400	ENSP00000225577	52	367	526	4.82e-29	342	97	210	35	83
unique_3437	15	379	404	ENSP00000225577	79	447	526	1.20e-37	394	111	229	54	90
unique_3546	76	416	416	ENSP00000343032	64	377	378	6.46e-62	354	123	178	53	82
unique_4007	19	563	567	ENSP00000396460	33	552	574	9.30e-11	575	136	354	85	96
unique_4007	19	563	567	ENSP00000340019	33	552	574	9.30e-11	575	136	354	85	96
unique_4296	8	178	201	ENSP00000449241	407	573	1193	8.28e-06	177	46	115	16	85
unique_4468	18	554	574	ENSP00000396460	21	555	574	0.0	537	296	239	2	94
unique_4468	18	554	574	ENSP00000340019	21	555	574	0.0	537	296	239	2	94
unique_4643	80	656	666	ENSP00000396460	13	555	574	1.85e-119	578	204	338	36	87
unique_4643	80	656	666	ENSP00000340019	13	555	574	1.85e-119	578	204	338	36	87
unique_4879	17	184	193	ENSP00000449241	402	562	1193	6.38e-05	177	50	102	25	87
unique_5210	8	297	350	ENSP00000351905	274	571	593	2.09e-11	319	86	183	50	83
unique_5312	12	289	289	ENSP00000441875	18	298	300	1.57e-103	281	146	132	3	96
unique_5312	8	273	289	ENSP00000426433	4	270	273	2.06e-95	268	137	128	3	92
unique_5312	8	273	289	ENSP00000393320	4	270	273	2.06e-95	268	137	128	3	92
unique_5801	3	249	294	ENSP00000225577	91	335	526	7.82e-29	251	65	176	10	84
unique_5801	8	256	294	ENSP00000369375	829	1089	1125	2.25e-15	266	62	182	22	85
unique_5801	8	271	294	ENSP00000351905	274	575	593	1.13e-06	313	62	191	60	90
unique_5908	12	311	332	ENSP00000225577	89	384	526	1.44e-65	304	115	177	12	90
unique_6681	228	1544	1544	ENSP00000265724	35	1278	1281	0.0	1347	503	711	133	85
unique_6681	244	835	1544	ENSP00000265724	711	1280	1281	1.17e-103	607	227	328	52	85
unique_6681	193	1537	1544	ENSP00000497931	18	1314	1322	0.0	1403	480	759	164	88
unique_6681	997	1544	1544	ENSP00000497931	162	661	1322	3.60e-78	549	200	299	50	88
unique_7032	28	533	545	ENSP00000396460	41	554	574	2.22e-08	555	120	345	90	93
unique_7032	28	533	545	ENSP00000340019	41	554	574	2.22e-08	555	120	345	90	93
unique_7192	48	378	378	ENSP00000402286	105	401	492	5.58e-12	333	77	218	38	88
unique_7245	4	364	365	ENSP00000361965	2	351	364	1.42e-18	381	93	237	51	99
unique_7276	23	235	241	ENSP00000225577	126	351	526	1.01e-32	229	76	134	19	88
unique_7276	20	231	241	ENSP00000369375	862	1089	1125	6.67e-12	236	57	147	32	88
unique_7573	32	650	667	ENSP00000506097	20	606	617	0.0	625	413	168	44	93
unique_7617	28	396	438	ENSP00000402286	105	417	492	4.21e-12	382	91	209	82	84
unique_7735	18	507	564	ENSP00000262030	9	484	530	5.09e-23	510	122	334	54	87
