# Supplementary material for: Molecular Mimicry between Toxoplasma gondii B-Cell Epitopes and Neurodevelopmental Proteins: An Immunoinformatic Approach
Source: Biomolecules. 2024 Aug 1;14(8):933. doi: 10.3390/biom14080933 (PMC11352964; doi:10.3390/biom14080933)
Supplement: Supplementary file 1 [file biomolecules-14-00933-s001.zip › Supplemental S2/random/blast-all_methods-hs_surface_random_50-protein_ids.txt]

ENSP00000225577
ENSP00000257290
ENSP00000262030
ENSP00000265724
ENSP00000340019
ENSP00000343032
ENSP00000351905
ENSP00000361965
ENSP00000369375
ENSP00000393320
ENSP00000396460
ENSP00000402286
ENSP00000426433
ENSP00000437073
ENSP00000441875
ENSP00000449241
ENSP00000494828
ENSP00000497931
ENSP00000506097
