# Supplementary material for: Molecular Mimicry between Toxoplasma gondii B-Cell Epitopes and Neurodevelopmental Proteins: An Immunoinformatic Approach
Source: Biomolecules. 2024 Aug 1;14(8):933. doi: 10.3390/biom14080933 (PMC11352964; doi:10.3390/biom14080933)
Supplement: Supplementary file 1 [file biomolecules-14-00933-s001.zip › Supplemental S2/random/blast-all_methods-hs_surface_random_50.txt]

unique_2	1470	1592	2375	ENSP00000503116	3	106	449	0.005	123	35	69	19	5
unique_2	1470	1592	2375	ENSP00000504727	3	106	449	0.005	123	35	69	19	5
unique_2	1470	1592	2375	ENSP00000504303	3	106	449	0.005	123	35	69	19	5
unique_9	43	197	541	ENSP00000396460	47	197	574	1.99e-07	159	42	105	12	29
unique_9	43	197	541	ENSP00000340019	47	197	574	1.99e-07	159	42	105	12	29
unique_35	276	922	1044	ENSP00000354995	6	613	679	3.43e-43	675	175	405	95	62
unique_35	379	592	1044	ENSP00000494609	428	615	1326	1.30e-09	220	67	115	38	20
unique_35	378	538	1044	ENSP00000265724	409	561	1281	2.52e-07	166	42	106	18	21
unique_35	378	592	1044	ENSP00000265724	1052	1255	1281	5.40e-06	222	58	139	25	21
unique_35	371	563	1044	ENSP00000497931	1090	1274	1322	1.05e-05	195	50	133	12	18
unique_35	371	563	1044	ENSP00000497931	432	614	1322	2.05e-05	197	53	126	18	18
unique_35	378	534	1044	ENSP00000003084	440	574	1481	2.18e-04	160	43	89	28	15
unique_47	412	574	584	ENSP00000308117	500	657	758	1.57e-04	174	51	96	27	28
unique_62	147	236	279	ENSP00000225577	190	275	526	5.97e-12	90	31	55	4	32
unique_62	168	221	279	ENSP00000351905	397	454	593	3.91e-05	58	23	31	4	19
unique_62	156	203	279	ENSP00000377291	319	368	683	1.85e-04	50	16	32	2	17
unique_62	152	220	279	ENSP00000257290	795	865	1090	4.81e-04	71	21	48	2	25
unique_62	168	221	279	ENSP00000442656	369	426	547	5.68e-04	58	21	33	4	19
unique_70	12	177	215	ENSP00000449241	407	571	1193	3.67e-04	175	42	114	19	77
unique_75	758	1421	1941	ENSP00000494609	403	974	1326	9.80e-81	671	205	360	106	73
unique_75	290	693	1941	ENSP00000494609	12	394	1326	1.04e-49	405	112	270	23	73
unique_75	1507	1734	1941	ENSP00000494609	972	1159	1326	1.53e-39	228	85	103	40	73
unique_75	1818	1929	1941	ENSP00000494609	1166	1277	1326	1.34e-30	112	55	57	0	73
unique_75	757	983	1941	ENSP00000494609	1032	1252	1326	2.40e-12	234	62	152	20	73
unique_75	1632	1728	1941	ENSP00000494609	428	510	1326	2.05e-06	97	30	53	14	73
unique_75	1822	1908	1941	ENSP00000494609	528	615	1326	7.87e-04	88	23	64	1	73
unique_75	290	1000	1941	ENSP00000003084	5	642	1481	2.51e-65	716	191	442	83	64
unique_75	1508	1734	1941	ENSP00000003084	1123	1328	1481	1.19e-28	228	73	132	23	64
unique_75	1212	1415	1941	ENSP00000003084	916	1117	1481	3.08e-23	207	57	142	8	64
unique_75	1818	1923	1941	ENSP00000003084	1335	1439	1481	7.11e-17	106	40	65	1	64
unique_75	460	995	1941	ENSP00000003084	942	1430	1481	2.12e-09	559	113	353	93	64
unique_75	1824	1902	1941	ENSP00000003084	543	622	1481	6.76e-05	80	26	53	1	64
unique_75	1628	1728	1941	ENSP00000003084	437	523	1481	2.93e-04	101	28	59	14	64
unique_75	1508	1734	1941	ENSP00000497203	1062	1267	1420	1.06e-28	228	73	132	23	64
unique_75	833	1000	1941	ENSP00000497203	414	581	1420	1.42e-28	169	64	103	2	64
unique_75	290	702	1941	ENSP00000497203	5	388	1420	1.28e-26	425	103	269	53	64
unique_75	1212	1415	1941	ENSP00000497203	855	1056	1420	3.23e-23	207	57	142	8	64
unique_75	1818	1923	1941	ENSP00000497203	1274	1378	1420	6.96e-17	106	40	65	1	64
unique_75	460	995	1941	ENSP00000497203	881	1369	1420	1.73e-09	560	114	351	95	64
unique_75	1824	1902	1941	ENSP00000497203	482	561	1420	7.01e-05	80	26	53	1	64
unique_75	782	1056	1941	ENSP00000265724	409	687	1281	6.28e-17	290	78	186	26	27
unique_75	1611	1737	1941	ENSP00000265724	388	516	1281	1.37e-14	130	44	82	4	27
unique_75	1821	1929	1941	ENSP00000265724	1168	1276	1281	1.68e-14	109	39	70	0	27
unique_75	782	1004	1941	ENSP00000265724	1052	1274	1281	2.90e-14	231	63	152	16	27
unique_75	1818	1927	1941	ENSP00000265724	520	629	1281	1.49e-13	110	38	72	0	27
unique_75	1611	1753	1941	ENSP00000265724	1031	1174	1281	2.32e-12	149	44	94	11	27
unique_75	1605	1737	1941	ENSP00000497931	407	544	1322	9.31e-15	140	53	78	9	29
unique_75	1570	1753	1941	ENSP00000497931	1027	1220	1322	7.29e-14	196	56	126	14	29
unique_75	1819	1922	1941	ENSP00000497931	1209	1312	1322	5.96e-13	104	37	67	0	29
unique_75	767	992	1941	ENSP00000497931	1078	1303	1322	3.69e-10	236	61	155	20	29
unique_75	1837	1924	1941	ENSP00000497931	567	653	1322	3.14e-09	88	31	56	1	29
unique_75	782	1031	1941	ENSP00000497931	437	683	1322	3.32e-06	263	69	165	29	29
unique_75	1626	1701	1941	ENSP00000354995	87	168	679	3.87e-05	85	29	44	12	15
unique_75	781	992	1941	ENSP00000354995	99	304	679	0.001	224	53	141	30	15
unique_81	12	181	212	ENSP00000449241	408	575	1193	1.53e-06	176	38	124	14	80
unique_85	77	512	821	ENSP00000437073	389	840	2055	5.59e-33	457	126	305	26	53
unique_87	3	1261	1266	ENSP00000265724	105	1273	1281	0.0	1266	481	681	104	99
unique_87	3	1259	1266	ENSP00000497931	132	1314	1322	0.0	1269	449	722	98	99
unique_87	702	1261	1266	ENSP00000497931	134	656	1322	1.31e-74	566	194	323	49	99
unique_87	310	557	1266	ENSP00000494609	1039	1274	1326	2.15e-30	249	84	151	14	65
unique_87	733	1260	1266	ENSP00000494609	788	1274	1326	4.93e-27	552	133	330	89	65
unique_87	1013	1249	1266	ENSP00000494609	426	622	1326	3.36e-19	238	67	129	42	65
unique_87	278	572	1266	ENSP00000494609	372	640	1326	6.91e-19	302	80	182	40	65
unique_87	857	1262	1266	ENSP00000497203	994	1383	1420	3.92e-18	429	92	275	62	55
unique_87	329	549	1266	ENSP00000497203	1165	1374	1420	2.83e-15	221	54	156	11	55
unique_87	353	616	1266	ENSP00000497203	403	647	1420	2.54e-10	274	64	171	39	55
unique_87	1093	1251	1266	ENSP00000497203	426	576	1420	7.04e-09	162	45	103	14	55
unique_87	329	616	1266	ENSP00000003084	440	708	1481	4.36e-18	298	76	183	39	55
unique_87	857	1262	1266	ENSP00000003084	1055	1444	1481	4.95e-18	429	92	275	62	55
unique_87	329	549	1266	ENSP00000003084	1226	1435	1481	2.91e-15	221	54	156	11	55
unique_87	1013	1251	1266	ENSP00000003084	439	637	1481	1.99e-12	240	61	137	42	55
unique_87	311	486	1266	ENSP00000354995	76	251	679	2.94e-14	188	55	109	24	36
unique_87	943	1217	1266	ENSP00000354995	21	277	679	7.59e-13	290	72	170	48	36
unique_104	94	260	625	ENSP00000459962	202	384	840	4.72e-04	191	46	113	32	27
unique_117	57	329	424	ENSP00000225577	97	309	526	1.46e-15	277	66	143	68	64
unique_117	156	315	424	ENSP00000257290	773	898	1090	1.69e-07	164	43	79	42	38
unique_117	57	222	424	ENSP00000369375	830	987	1125	2.30e-07	188	45	91	52	39
unique_117	57	222	424	ENSP00000377291	218	363	683	3.17e-06	178	38	96	44	39
unique_117	158	221	424	ENSP00000442656	328	398	547	3.92e-04	72	23	40	9	15
unique_117	185	221	424	ENSP00000351905	381	426	593	8.80e-04	46	17	20	9	9
unique_124	57	455	504	ENSP00000262030	102	474	530	1.03e-28	406	109	257	40	79
unique_126	38	194	209	ENSP00000441875	25	188	300	9.92e-09	164	42	115	7	75
unique_126	79	195	209	ENSP00000426433	57	170	273	4.05e-05	118	27	86	5	56
unique_126	79	195	209	ENSP00000393320	57	170	273	4.05e-05	118	27	86	5	56
unique_129	9	216	283	ENSP00000225577	91	295	526	1.03e-22	214	63	136	15	73
unique_129	8	266	283	ENSP00000369375	823	1091	1125	5.92e-13	283	65	180	38	92
unique_129	23	259	283	ENSP00000257290	721	942	1090	6.82e-10	245	56	158	31	84
unique_129	8	206	283	ENSP00000377291	211	416	683	4.72e-08	211	47	147	17	70
unique_129	132	189	283	ENSP00000351905	397	458	593	2.77e-05	62	23	35	4	20
unique_129	132	238	283	ENSP00000442656	369	501	547	4.49e-05	133	36	71	26	38
unique_165	234	319	322	ENSP00000378447	204	289	296	1.66e-06	86	22	64	0	27
unique_184	292	402	762	ENSP00000506097	246	357	617	0.008	113	27	83	3	15
unique_248	264	586	1129	ENSP00000225577	77	355	526	6.33e-12	332	78	192	62	29
unique_248	363	493	1129	ENSP00000351905	357	480	593	0.004	147	37	71	39	12
unique_271	153	758	765	ENSP00000354995	93	670	679	3.20e-80	632	199	353	80	79
unique_271	159	360	765	ENSP00000265724	408	610	1281	5.40e-15	213	66	126	21	29
unique_271	160	378	765	ENSP00000265724	1052	1271	1281	8.54e-13	234	66	139	29	29
unique_271	156	366	765	ENSP00000497931	1091	1298	1322	2.34e-14	218	56	145	17	28
unique_271	156	345	765	ENSP00000497931	433	619	1322	8.80e-09	194	56	127	11	28
unique_271	161	366	765	ENSP00000494609	428	615	1326	3.21e-08	209	53	132	24	28
unique_271	155	362	765	ENSP00000494609	1054	1252	1326	4.37e-04	218	57	132	29	28
unique_271	160	338	765	ENSP00000003084	1226	1400	1481	8.15e-07	188	49	117	22	27
unique_271	160	366	765	ENSP00000003084	440	628	1481	1.58e-05	215	50	131	34	27
unique_271	160	338	765	ENSP00000497203	1165	1339	1420	8.17e-07	188	49	117	22	23
unique_277	5	624	666	ENSP00000506097	30	606	617	0.0	623	377	197	49	93
unique_282	18	175	213	ENSP00000449241	411	567	1193	0.001	165	38	112	15	74
unique_307	12	178	208	ENSP00000449241	408	573	1193	0.002	173	36	124	13	80
unique_321	147	297	338	ENSP00000225577	191	338	526	1.12e-04	161	38	100	23	45
unique_342	288	375	507	ENSP00000437073	389	481	2055	0.001	95	33	53	9	17
unique_349	501	611	693	ENSP00000442656	347	464	547	9.96e-06	118	28	83	7	16
unique_349	502	634	693	ENSP00000225577	190	316	526	8.01e-04	134	29	97	8	19
unique_349	523	603	693	ENSP00000351905	397	482	593	0.002	86	19	62	5	12
unique_350	225	339	3185	ENSP00000346845	245	345	899	2.36e-04	116	32	68	16	4
unique_350	225	339	3185	ENSP00000369205	251	351	994	2.53e-04	116	32	68	16	4
unique_350	225	339	3185	ENSP00000350680	272	372	1015	3.27e-04	116	32	68	16	4
unique_355	1	267	270	ENSP00000426433	2	268	273	3.68e-104	267	137	130	0	99
unique_355	1	267	270	ENSP00000393320	2	268	273	3.68e-104	267	137	130	0	99
unique_355	8	270	270	ENSP00000441875	19	283	300	1.48e-89	267	132	129	6	97
unique_442	286	514	583	ENSP00000501257	67	292	568	7.28e-09	241	71	143	27	39
unique_442	264	508	583	ENSP00000479496	200	448	957	2.32e-06	280	57	157	66	42
unique_442	264	508	583	ENSP00000478081	200	448	624	4.33e-06	280	57	157	66	42
unique_442	264	422	583	ENSP00000484952	148	301	795	9.86e-06	178	44	91	43	27
unique_442	264	422	583	ENSP00000268171	148	301	795	9.86e-06	178	44	91	43	27
unique_449	287	346	436	ENSP00000411770	53	112	286	1.60e-05	60	22	38	0	14
unique_449	299	334	436	ENSP00000360871	71	106	327	4.47e-04	36	18	18	0	11
unique_449	300	346	436	ENSP00000360871	63	106	327	0.001	47	22	22	3	11
unique_449	301	385	436	ENSP00000346990	309	393	496	0.001	87	31	52	4	19
unique_458	12	341	513	ENSP00000225577	75	374	526	7.42e-38	335	99	196	40	64
unique_458	33	258	513	ENSP00000377291	211	421	683	5.75e-10	234	57	146	31	44
unique_458	36	256	513	ENSP00000351905	271	484	593	7.32e-08	242	55	138	49	43
unique_458	132	261	513	ENSP00000257290	789	896	1090	1.18e-07	131	33	74	24	25
unique_458	29	265	513	ENSP00000369375	819	1043	1125	1.40e-07	254	55	153	46	46
unique_458	114	254	513	ENSP00000442656	321	454	547	2.73e-06	155	38	82	35	27
unique_506	199	320	758	ENSP00000379442	30	148	641	6.53e-04	127	37	77	13	16
unique_506	533	670	758	ENSP00000311545	188	332	887	0.002	154	38	91	25	18
unique_527	179	275	1293	ENSP00000329380	94	194	653	0.008	102	34	62	6	8
unique_532	294	555	672	ENSP00000225577	59	286	526	3.96e-07	278	64	148	66	39
unique_545	92	182	4007	ENSP00000484862	735	820	821	5.14e-04	95	30	52	13	2
unique_549	32	123	143	ENSP00000357397	309	399	797	0.005	97	26	60	11	64
unique_549	32	123	143	ENSP00000432927	319	409	825	0.005	97	26	60	11	64
unique_567	29	257	407	ENSP00000225577	91	313	526	6.02e-08	246	57	149	40	56
unique_567	119	260	407	ENSP00000369375	935	1067	1125	1.24e-04	150	40	85	25	35
unique_567	120	297	407	ENSP00000257290	790	953	1090	3.23e-04	180	41	121	18	61
unique_567	31	101	407	ENSP00000257290	595	674	1090	0.008	80	23	48	9	61
unique_567	34	199	407	ENSP00000377291	217	390	683	0.003	178	47	115	16	41
unique_598	569	852	2159	ENSP00000311545	36	303	887	1.20e-36	308	106	138	64	64
unique_598	350	595	2159	ENSP00000311545	33	300	887	1.26e-34	278	98	138	42	64
unique_598	737	997	2159	ENSP00000311545	33	306	887	4.79e-34	286	101	148	37	64
unique_598	228	469	2159	ENSP00000311545	41	300	887	2.17e-33	269	98	135	36	64
unique_598	308	554	2159	ENSP00000311545	33	300	887	9.51e-33	280	97	138	45	64
unique_598	1277	1499	2159	ENSP00000311545	47	300	887	2.53e-32	259	95	123	41	64
unique_598	1195	1458	2159	ENSP00000311545	47	300	887	7.01e-29	292	96	130	66	64
unique_598	187	423	2159	ENSP00000311545	37	300	887	1.11e-28	268	90	143	35	64
unique_598	976	1210	2159	ENSP00000311545	47	300	887	5.22e-28	264	94	131	39	64
unique_598	1096	1338	2159	ENSP00000311545	41	305	887	3.75e-27	278	96	134	48	64
unique_598	853	1130	2159	ENSP00000311545	32	311	887	2.54e-26	305	105	148	52	64
unique_598	828	1078	2159	ENSP00000311545	41	300	887	1.03e-25	278	99	134	45	64
unique_598	528	766	2159	ENSP00000311545	36	300	887	1.16e-25	278	95	131	52	64
unique_598	189	345	2159	ENSP00000311545	140	308	887	2.39e-14	172	60	94	18	64
unique_598	1437	1560	2159	ENSP00000311545	41	169	887	9.32e-10	139	46	68	25	64
unique_598	187	308	2159	ENSP00000311545	178	312	887	8.46e-04	136	40	81	15	64
unique_598	735	912	2159	ENSP00000379442	25	223	641	7.63e-23	203	77	97	29	45
unique_598	1411	1506	2159	ENSP00000379442	50	148	641	6.21e-21	99	49	47	3	45
unique_598	492	595	2159	ENSP00000379442	35	141	641	9.40e-19	107	53	51	3	45
unique_598	401	520	2159	ENSP00000379442	34	148	641	1.76e-18	122	54	59	9	45
unique_598	301	427	2159	ENSP00000379442	20	145	641	1.74e-15	133	54	66	13	45
unique_598	228	338	2159	ENSP00000379442	35	142	641	6.58e-14	114	44	61	9	45
unique_598	358	473	2159	ENSP00000379442	35	145	641	7.42e-14	120	46	61	13	45
unique_598	188	296	2159	ENSP00000379442	32	141	641	9.06e-13	115	47	57	11	45
unique_598	962	1079	2159	ENSP00000379442	27	142	641	5.17e-12	120	46	68	6	45
unique_598	1229	1481	2159	ENSP00000379442	35	338	641	1.97e-10	313	82	162	69	45
unique_598	1413	1506	2159	ENSP00000260356	575	689	1171	5.79e-12	116	47	46	23	26
unique_598	532	684	2159	ENSP00000260356	555	687	1171	5.86e-06	163	51	72	40	26
unique_598	1240	1333	2159	ENSP00000260356	568	682	1171	1.92e-05	115	36	58	21	26
unique_598	869	1025	2159	ENSP00000260356	556	724	1171	3.97e-04	178	53	95	30	26
unique_598	981	1078	2159	ENSP00000260356	568	682	1171	0.003	118	36	59	23	26
unique_598	1282	1381	2159	ENSP00000308117	252	346	758	1.55e-06	109	33	53	23	37
unique_598	503	595	2159	ENSP00000308117	252	341	758	3.44e-06	99	39	45	15	37
unique_598	713	806	2159	ENSP00000308117	250	340	758	9.37e-05	98	37	50	11	37
unique_598	207	363	2159	ENSP00000308117	225	361	758	1.17e-04	160	47	87	26	37
unique_598	278	383	2159	ENSP00000308117	244	345	758	7.09e-04	108	35	65	8	37
unique_598	1374	1517	2159	ENSP00000308117	221	361	758	0.001	157	51	77	29	37
unique_598	981	1086	2159	ENSP00000308117	252	349	758	0.002	114	37	53	24	37
unique_598	671	732	2159	ENSP00000308117	292	348	758	0.003	62	22	35	5	37
unique_598	743	857	2159	ENSP00000308117	244	351	758	0.003	124	40	59	25	37
unique_598	1226	1321	2159	ENSP00000307843	108	194	274	5.79e-06	99	34	50	15	23
unique_598	532	626	2159	ENSP00000307843	110	194	274	1.94e-05	98	37	45	16	23
unique_598	921	1001	2159	ENSP00000307843	112	177	274	0.002	81	29	37	15	23
unique_598	1411	1465	2159	ENSP00000307843	123	176	274	0.002	58	24	27	7	23
unique_598	242	303	2159	ENSP00000307843	122	174	274	0.003	63	24	28	11	23
unique_598	290	346	2159	ENSP00000307843	123	176	274	0.004	59	24	28	7	23
unique_598	463	520	2159	ENSP00000307843	123	176	274	0.005	61	24	27	10	23
unique_598	461	523	2159	ENSP00000371633	591	668	761	7.03e-05	78	29	34	15	14
unique_598	732	775	2159	ENSP00000371633	620	667	761	5.02e-04	48	23	21	4	14
unique_598	814	858	2159	ENSP00000371633	620	667	761	0.001	48	20	25	3	14
unique_598	1209	1259	2159	ENSP00000371633	613	667	761	0.001	55	22	29	4	14
unique_598	1464	1506	2159	ENSP00000371633	620	665	761	0.003	46	19	24	3	14
unique_598	560	606	2159	ENSP00000371633	620	667	761	0.003	48	21	26	1	14
unique_598	760	817	2159	ENSP00000378888	130	185	294	0.001	60	24	30	6	5
unique_598	1258	1300	2159	ENSP00000378888	143	184	294	0.002	45	19	21	5	5
unique_598	760	817	2159	ENSP00000414996	130	185	294	0.001	60	24	30	6	5
unique_598	1258	1300	2159	ENSP00000414996	143	184	294	0.002	45	19	21	5	5
unique_598	760	817	2159	ENSP00000382556	130	185	294	0.001	60	24	30	6	5
unique_598	1258	1300	2159	ENSP00000382556	143	184	294	0.003	45	19	21	5	5
unique_598	760	817	2159	ENSP00000333380	130	185	294	0.001	60	24	30	6	5
unique_598	1258	1300	2159	ENSP00000333380	143	184	294	0.002	45	19	21	5	5
unique_634	25	104	156	ENSP00000260356	813	888	1171	0.002	80	21	55	4	51
unique_654	42	154	324	ENSP00000262304	45	137	4304	3.77e-04	116	34	56	26	35
unique_654	30	204	324	ENSP00000440049	69	273	421	0.001	219	59	102	58	54
unique_654	30	204	324	ENSP00000489140	69	273	421	0.001	219	59	102	58	54
unique_654	44	205	324	ENSP00000329380	29	191	653	0.003	172	49	104	19	50
unique_657	704	964	983	ENSP00000369375	818	1092	1125	1.14e-17	290	70	176	44	27
unique_657	716	855	983	ENSP00000377291	218	363	683	1.76e-13	150	43	93	14	14
unique_657	707	947	983	ENSP00000225577	102	328	526	6.64e-13	241	54	173	14	25
unique_657	710	971	983	ENSP00000442656	207	542	547	4.41e-11	348	79	171	98	27
unique_657	703	961	983	ENSP00000351905	265	560	593	3.57e-08	309	72	174	63	26
unique_657	809	965	983	ENSP00000257290	796	951	1090	4.69e-08	165	40	108	17	28
unique_657	685	800	983	ENSP00000257290	560	690	1090	8.62e-04	131	34	82	15	28
unique_664	7	122	547	ENSP00000396460	29	148	574	1.92e-08	120	31	85	4	21
unique_664	7	122	547	ENSP00000340019	29	148	574	1.92e-08	120	31	85	4	21
unique_665	39	281	366	ENSP00000225577	95	293	526	1.02e-13	245	68	129	48	66
unique_665	159	297	366	ENSP00000369375	926	1054	1125	3.44e-08	142	46	80	16	38
unique_665	181	274	366	ENSP00000351905	379	482	593	1.42e-06	107	31	60	16	26
unique_665	181	308	366	ENSP00000257290	802	923	1090	1.71e-06	130	36	84	10	35
unique_665	182	272	366	ENSP00000442656	353	452	547	1.73e-06	107	34	50	23	25
unique_665	150	246	366	ENSP00000377291	291	398	683	7.74e-04	108	26	71	11	27
unique_700	15	174	211	ENSP00000449241	411	565	1193	5.84e-06	179	47	89	43	76
unique_709	1425	1498	1501	ENSP00000459962	628	699	840	7.34e-04	74	19	53	2	5
unique_716	59	135	266	ENSP00000484862	729	819	821	9.26e-07	91	32	45	14	38
unique_716	76	158	266	ENSP00000484862	712	788	821	2.40e-04	83	22	55	6	38
unique_779	5	102	112	ENSP00000494828	130	225	564	0.007	98	25	71	2	88
unique_783	320	515	2001	ENSP00000225577	95	289	526	3.56e-09	200	51	140	9	10
unique_820	78	150	359	ENSP00000260061	314	391	663	6.50e-04	78	30	43	5	20
unique_820	71	158	359	ENSP00000361680	609	695	811	0.002	89	31	55	3	25
unique_868	340	398	1157	ENSP00000449241	1089	1147	1193	0.010	59	21	38	0	5
unique_872	421	479	2030	ENSP00000474148	12	74	219	5.52e-04	65	20	37	8	3
unique_880	366	530	612	ENSP00000003084	438	603	1481	2.78e-08	178	49	104	25	60
unique_880	101	273	612	ENSP00000003084	445	591	1481	5.28e-05	174	42	104	28	60
unique_880	91	289	612	ENSP00000003084	1213	1407	1481	1.45e-04	213	53	128	32	60
unique_880	389	532	612	ENSP00000003084	1242	1402	1481	8.11e-04	165	43	97	25	60
unique_880	353	549	612	ENSP00000265724	393	610	1281	3.98e-08	229	58	128	43	61
unique_880	111	289	612	ENSP00000265724	418	592	1281	8.52e-07	189	48	117	24	61
unique_880	111	289	612	ENSP00000265724	1061	1237	1281	6.16e-06	198	49	109	40	61
unique_880	360	548	612	ENSP00000265724	1042	1247	1281	1.17e-04	219	53	123	43	61
unique_880	359	532	612	ENSP00000494609	418	593	1326	4.11e-08	182	52	116	14	61
unique_880	111	310	612	ENSP00000494609	436	618	1326	1.14e-04	210	54	119	37	61
unique_880	113	284	612	ENSP00000354995	111	274	679	1.75e-06	180	46	110	24	51
unique_880	378	517	612	ENSP00000354995	105	260	679	2.19e-05	166	36	94	36	51
unique_880	112	289	612	ENSP00000497931	1105	1280	1322	2.42e-05	195	50	109	36	61
unique_880	360	507	612	ENSP00000497931	1085	1252	1322	4.62e-05	173	40	103	30	61
unique_880	360	554	612	ENSP00000497931	427	636	1322	0.003	221	55	129	37	61
unique_880	109	289	612	ENSP00000497931	444	620	1322	0.006	199	49	110	40	61
unique_880	474	530	612	ENSP00000497203	487	542	1420	2.66e-05	59	26	28	5	56
unique_880	91	289	612	ENSP00000497203	1152	1346	1420	1.37e-04	213	53	128	32	56
unique_880	389	532	612	ENSP00000497203	1181	1341	1420	8.43e-04	165	43	97	25	56
unique_886	1212	1312	1387	ENSP00000225577	232	328	526	3.88e-14	102	39	57	6	19
unique_886	969	1133	1387	ENSP00000225577	96	276	526	1.53e-11	182	50	114	18	19
unique_886	969	1096	1387	ENSP00000369375	829	971	1125	3.68e-09	146	44	81	21	9
unique_897	221	533	2590	ENSP00000437073	402	637	2055	3.64e-13	318	75	156	87	14
unique_897	798	854	2590	ENSP00000437073	807	862	2055	0.004	57	19	37	1	14
unique_902	26	77	78	ENSP00000343032	84	134	378	0.002	52	14	37	1	67
unique_907	655	804	807	ENSP00000437073	1788	1926	2055	0.002	158	38	93	27	19
unique_914	498	617	824	ENSP00000506097	465	587	617	0.001	128	33	82	13	36
unique_914	57	234	824	ENSP00000506097	29	198	617	0.003	186	43	119	24	36
unique_917	197	549	615	ENSP00000262030	154	502	530	6.40e-32	370	105	227	38	73
unique_917	46	144	615	ENSP00000262030	94	193	530	3.92e-04	100	26	73	1	73
unique_932	1316	1445	3014	ENSP00000484862	708	813	821	2.10e-04	130	35	71	24	4
unique_937	2999	3255	3401	ENSP00000437073	1387	1633	2055	0.003	264	68	172	24	8
unique_964	187	397	645	ENSP00000303366	75	260	357	6.79e-10	216	52	129	35	33
unique_1002	414	592	877	ENSP00000346845	196	382	899	0.006	206	57	103	46	20
unique_1002	414	592	877	ENSP00000369205	202	388	994	0.007	206	57	103	46	20
unique_1002	414	592	877	ENSP00000350680	223	409	1015	0.008	206	57	103	46	20
unique_1037	166	323	883	ENSP00000260356	438	573	1171	0.002	164	45	85	34	18
unique_1053	221	301	310	ENSP00000459962	204	306	840	3.01e-07	103	35	46	22	26
unique_1053	189	273	310	ENSP00000449241	1073	1145	1193	3.27e-05	87	32	39	16	27
unique_1068	766	936	1063	ENSP00000484952	137	301	795	1.04e-05	188	43	105	40	16
unique_1068	766	936	1063	ENSP00000268171	137	301	795	1.04e-05	188	43	105	40	16
unique_1068	766	1014	1063	ENSP00000479496	189	436	957	2.23e-05	267	67	163	37	23
unique_1068	766	1014	1063	ENSP00000478081	189	436	624	2.50e-05	273	66	158	49	23
unique_1068	802	1000	1063	ENSP00000501257	65	263	568	2.79e-04	218	55	125	38	19
unique_1114	119	196	272	ENSP00000346845	232	336	899	4.90e-04	105	30	48	27	29
unique_1114	119	196	272	ENSP00000369205	238	342	994	5.97e-04	105	30	48	27	29
unique_1114	119	196	272	ENSP00000350680	259	363	1015	6.04e-04	105	30	48	27	29
unique_1124	229	307	1765	ENSP00000225577	142	229	526	3.57e-09	88	31	48	9	15
unique_1124	348	524	1765	ENSP00000225577	189	353	526	2.25e-06	192	53	97	42	15
unique_1154	1325	1491	2126	ENSP00000437073	1475	1637	2055	3.90e-06	175	52	103	20	8
unique_1170	82	457	465	ENSP00000437073	395	776	2055	2.91e-27	394	98	266	30	81
unique_1186	977	1062	1179	ENSP00000225577	232	320	526	9.63e-06	89	23	63	3	7
unique_1189	235	452	517	ENSP00000354995	98	301	679	8.02e-13	222	67	133	22	42
unique_1189	236	501	517	ENSP00000265724	408	663	1281	9.92e-12	279	76	167	36	51
unique_1189	237	446	517	ENSP00000265724	1052	1251	1281	5.97e-10	219	59	132	28	51
unique_1189	211	451	517	ENSP00000497931	1068	1299	1322	2.79e-09	253	65	155	33	47
unique_1189	236	293	517	ENSP00000497931	436	491	1322	5.92e-04	58	21	35	2	47
unique_1189	205	411	517	ENSP00000497203	1133	1329	1420	2.89e-08	208	50	146	12	40
unique_1189	205	411	517	ENSP00000003084	1194	1390	1481	3.04e-08	208	50	146	12	40
unique_1189	234	285	517	ENSP00000003084	437	486	1481	0.010	52	16	34	2	40
unique_1189	238	451	517	ENSP00000494609	428	616	1326	0.001	219	53	131	35	41
unique_1200	106	706	727	ENSP00000506097	28	601	617	0.0	618	308	249	61	83
unique_1208	71	557	559	ENSP00000262030	51	529	530	0.0	487	383	96	8	87
unique_1217	584	733	745	ENSP00000225577	197	369	526	6.09e-06	179	43	101	35	20
unique_1217	551	686	745	ENSP00000351905	344	492	593	0.006	153	34	98	21	18
unique_1217	566	679	745	ENSP00000442656	328	457	547	0.007	137	38	69	30	15
unique_1359	61	102	439	ENSP00000216241	636	675	763	8.27e-04	42	19	21	2	10
unique_1433	338	501	534	ENSP00000369375	942	1093	1125	9.40e-05	173	45	98	30	31
unique_1433	330	426	534	ENSP00000442656	351	454	547	0.003	109	32	60	17	18
unique_1438	42	75	76	ENSP00000497931	51	84	1322	7.51e-04	34	15	19	0	45
unique_1488	1	645	817	ENSP00000506097	29	568	617	1.64e-48	656	167	362	127	79
unique_1498	143	289	313	ENSP00000350680	223	351	1015	7.75e-04	148	41	87	20	47
unique_1498	143	289	313	ENSP00000369205	202	330	994	7.94e-04	148	41	87	20	47
unique_1500	56	128	381	ENSP00000514005	431	505	552	0.001	79	27	42	10	19
unique_1500	56	128	381	ENSP00000514012	431	505	552	0.001	79	27	42	10	19
unique_1518	213	277	455	ENSP00000361680	205	267	811	0.003	65	21	42	2	14
unique_1553	229	402	1306	ENSP00000225577	145	291	526	7.36e-07	174	39	108	27	13
unique_1577	143	196	224	ENSP00000305647	6	59	117	4.24e-04	54	17	37	0	24
unique_1584	440	601	808	ENSP00000424536	224	395	477	1.42e-05	176	47	111	18	20
unique_1588	208	252	359	ENSP00000301678	185	227	553	0.001	45	19	24	2	13
unique_1588	208	252	359	ENSP00000499447	185	227	541	0.001	45	19	24	2	13
unique_1588	208	252	359	ENSP00000499687	185	227	541	0.001	45	19	24	2	13
unique_1617	150	272	716	ENSP00000379442	30	149	641	4.71e-04	128	37	78	13	17
unique_1617	232	300	716	ENSP00000260356	549	617	1171	6.12e-04	72	24	42	6	19
unique_1617	167	291	716	ENSP00000260356	566	713	1171	0.003	150	48	75	27	19
unique_1617	172	306	716	ENSP00000311545	55	203	887	0.001	155	40	89	26	19
unique_1624	202	278	461	ENSP00000459962	203	294	840	0.003	92	25	52	15	17
unique_1631	315	466	565	ENSP00000308117	205	349	758	2.37e-04	158	41	98	19	27
unique_1631	303	411	565	ENSP00000379442	35	141	641	0.006	126	38	52	36	19
unique_1662	64	316	762	ENSP00000225577	91	352	526	3.61e-35	266	85	164	17	33
unique_1662	65	310	762	ENSP00000369375	825	1088	1125	6.72e-14	268	63	179	26	32
unique_1662	167	313	762	ENSP00000257290	798	952	1090	1.24e-10	156	50	96	10	19
unique_1662	70	258	762	ENSP00000377291	218	420	683	4.24e-08	209	55	128	26	25
unique_1662	58	255	762	ENSP00000351905	263	482	593	4.89e-07	226	52	140	34	26
unique_1662	133	243	762	ENSP00000442656	315	426	547	1.98e-05	119	34	70	15	15
unique_1667	513	574	1250	ENSP00000343032	1	57	378	0.006	64	20	35	9	5
unique_1681	521	622	774	ENSP00000492323	165	269	836	4.51e-04	113	30	64	19	13
unique_1689	682	796	800	ENSP00000225577	232	352	526	4.87e-09	123	35	78	10	28
unique_1689	485	591	800	ENSP00000225577	118	226	526	1.81e-08	109	27	80	2	28
unique_1710	118	714	793	ENSP00000354995	50	611	679	1.61e-48	624	166	369	89	75
unique_1710	164	380	793	ENSP00000265724	1052	1269	1281	1.78e-10	229	62	144	23	29
unique_1710	149	365	793	ENSP00000265724	396	611	1281	2.24e-08	233	63	137	33	29
unique_1710	156	374	793	ENSP00000494609	405	619	1326	2.22e-09	240	60	134	46	28
unique_1710	178	365	793	ENSP00000494609	1071	1251	1326	5.52e-05	202	52	115	35	28
unique_1710	127	377	793	ENSP00000497931	1065	1305	1322	7.04e-08	265	62	165	38	32
unique_1710	164	375	793	ENSP00000497931	437	643	1322	0.002	220	51	148	21	32
unique_1710	93	350	793	ENSP00000497203	1097	1344	1420	1.64e-07	276	63	167	46	36
unique_1710	287	376	793	ENSP00000497203	487	573	1420	0.007	94	21	62	11	36
unique_1710	93	350	793	ENSP00000003084	1158	1405	1481	1.92e-07	276	64	166	46	36
unique_1710	164	376	793	ENSP00000003084	440	634	1481	1.82e-06	219	48	141	30	36
unique_1714	1	79	488	ENSP00000449241	926	1004	1193	6.91e-19	79	35	44	0	16
unique_1722	506	644	2483	ENSP00000437073	410	540	2055	8.72e-04	139	34	97	8	11
unique_1722	1389	1517	2483	ENSP00000437073	1095	1219	2055	0.002	129	36	89	4	11
unique_1727	139	355	674	ENSP00000311545	90	306	887	6.75e-20	237	75	122	40	35
unique_1727	140	372	674	ENSP00000311545	41	280	887	8.48e-19	261	81	131	49	35
unique_1727	158	251	674	ENSP00000379442	50	137	641	8.69e-15	95	40	47	8	33
unique_1727	239	377	674	ENSP00000379442	40	161	641	9.81e-11	139	52	70	17	33
unique_1727	161	310	674	ENSP00000308117	217	351	758	1.34e-13	154	55	76	23	30
unique_1727	281	364	674	ENSP00000308117	242	316	758	1.96e-06	87	34	38	15	30
unique_1727	267	358	674	ENSP00000308117	267	350	758	5.47e-06	95	35	46	14	30
unique_1727	275	370	674	ENSP00000371633	577	677	761	2.23e-05	106	34	57	15	29
unique_1727	241	311	674	ENSP00000371633	599	667	761	2.25e-05	73	26	41	6	29
unique_1727	175	221	674	ENSP00000371633	621	667	761	0.006	47	15	32	0	29
unique_1727	219	259	674	ENSP00000371633	621	660	761	0.009	41	14	26	1	29
unique_1727	290	342	674	ENSP00000260356	568	618	1171	2.71e-04	54	24	26	4	17
unique_1727	195	254	674	ENSP00000260356	562	613	1171	0.002	62	24	26	12	17
unique_1727	158	220	674	ENSP00000307843	123	177	274	0.001	63	21	34	8	20
unique_1727	267	336	674	ENSP00000307843	137	200	274	0.002	70	24	40	6	20
unique_1727	158	221	674	ENSP00000378888	130	185	294	0.002	64	20	36	8	9
unique_1727	158	221	674	ENSP00000414996	130	185	294	0.002	64	20	36	8	9
unique_1727	158	221	674	ENSP00000333380	130	185	294	0.002	64	20	36	8	9
unique_1727	158	221	674	ENSP00000382556	130	185	294	0.002	64	20	36	8	9
unique_1731	3189	3332	3593	ENSP00000494609	1031	1174	1326	1.83e-27	144	61	83	0	24
unique_1731	2698	2966	3593	ENSP00000494609	764	1022	1326	8.41e-20	269	70	189	10	24
unique_1731	1931	2010	3593	ENSP00000494609	474	553	1326	6.69e-19	80	40	40	0	24
unique_1731	3450	3581	3593	ENSP00000494609	1141	1272	1326	8.68e-14	141	46	77	18	24
unique_1731	3214	3323	3593	ENSP00000494609	426	523	1326	7.11e-09	111	39	58	14	24
unique_1731	1762	1807	3593	ENSP00000494609	428	473	1326	1.90e-06	46	25	21	0	24
unique_1731	1170	1367	3593	ENSP00000494609	193	390	1326	0.001	200	47	149	4	24
unique_1731	3446	3565	3593	ENSP00000494609	496	615	1326	0.005	121	28	91	2	24
unique_1731	3193	3332	3593	ENSP00000003084	1204	1343	1481	1.31e-21	140	48	92	0	17
unique_1731	1931	2010	3593	ENSP00000003084	487	566	1481	8.30e-17	80	37	43	0	17
unique_1731	2697	2966	3593	ENSP00000003084	912	1172	1481	8.37e-17	278	70	183	25	17
unique_1731	3477	3578	3593	ENSP00000003084	1339	1437	1481	2.38e-06	102	31	68	3	17
unique_1731	1761	1796	3593	ENSP00000003084	440	475	1481	8.99e-05	36	18	18	0	17
unique_1731	3193	3332	3593	ENSP00000497203	1143	1282	1420	1.63e-21	140	48	92	0	16
unique_1731	1931	2010	3593	ENSP00000497203	426	505	1420	8.26e-17	80	37	43	0	16
unique_1731	2697	2966	3593	ENSP00000497203	851	1111	1420	1.69e-16	278	70	183	25	16
unique_1731	3477	3578	3593	ENSP00000497203	1278	1376	1420	2.71e-06	102	31	68	3	16
unique_1731	3163	3332	3593	ENSP00000497931	1033	1216	1322	2.16e-14	185	59	110	16	17
unique_1731	3197	3326	3593	ENSP00000497931	418	550	1322	1.32e-11	134	45	84	5	17
unique_1731	1931	2006	3593	ENSP00000497931	1155	1233	1322	0.001	79	24	52	3	17
unique_1731	2702	2946	3593	ENSP00000497931	144	372	1322	0.001	251	51	172	28	17
unique_1731	3483	3586	3593	ENSP00000497931	1218	1318	1322	0.002	104	29	72	3	17
unique_1731	1761	1789	3593	ENSP00000497931	437	465	1322	0.006	29	14	15	0	17
unique_1731	3197	3332	3593	ENSP00000265724	1033	1173	1281	9.76e-12	142	41	94	7	10
unique_1731	3197	3326	3593	ENSP00000265724	390	522	1281	1.23e-08	133	38	92	3	10
unique_1731	3446	3578	3593	ENSP00000265724	491	623	1281	5.06e-08	135	39	92	4	10
unique_1731	3483	3586	3593	ENSP00000265724	1175	1277	1281	2.89e-07	105	36	66	3	10
unique_1731	1932	2006	3593	ENSP00000265724	470	545	1281	2.58e-05	76	27	48	1	10
unique_1731	1931	2006	3593	ENSP00000265724	1112	1190	1281	5.74e-05	79	25	51	3	10
unique_1731	1759	1794	3593	ENSP00000354995	98	133	679	0.004	36	17	19	0	1
unique_1743	807	891	1430	ENSP00000225577	185	268	526	4.14e-05	88	31	50	7	6
unique_1755	46	151	172	ENSP00000263636	642	728	1723	5.04e-07	109	31	53	25	62
unique_1755	82	131	172	ENSP00000263636	1407	1456	1723	0.004	50	14	36	0	62
unique_1755	89	145	172	ENSP00000263636	972	1028	1723	0.006	57	15	42	0	62
unique_1755	89	151	172	ENSP00000283243	691	751	1464	1.05e-05	63	20	41	2	37
unique_1755	89	131	172	ENSP00000283243	1134	1176	1464	0.008	43	15	28	0	37
unique_1755	89	155	172	ENSP00000405844	178	231	293	3.27e-05	67	23	31	13	39
unique_1755	32	152	172	ENSP00000353690	51	140	199	0.005	121	32	58	31	70
unique_1755	32	152	172	ENSP00000229332	90	179	238	0.005	121	32	58	31	70
unique_1765	724	792	3914	ENSP00000484862	731	808	821	7.25e-05	78	27	42	9	2
unique_1765	721	785	3914	ENSP00000484862	746	819	821	2.71e-04	74	25	40	9	2
unique_1765	732	792	3914	ENSP00000484862	723	790	821	5.10e-04	68	24	37	7	2
unique_1787	505	646	2451	ENSP00000437073	470	602	2055	1.36e-19	143	49	83	11	11
unique_1787	1253	1391	2451	ENSP00000437073	1011	1182	2055	0.003	174	41	96	37	11
unique_1807	201	360	3282	ENSP00000346845	185	332	899	3.49e-06	164	47	97	20	5
unique_1807	201	360	3282	ENSP00000369205	191	338	994	4.26e-06	164	47	97	20	5
unique_1807	201	360	3282	ENSP00000350680	212	359	1015	5.47e-06	164	47	97	20	5
unique_1848	25	330	342	ENSP00000225577	83	391	526	1.22e-70	311	113	191	7	89
unique_1848	31	245	342	ENSP00000369375	822	1054	1125	2.16e-22	234	68	146	20	63
unique_1848	32	226	342	ENSP00000377291	211	420	683	4.84e-09	214	51	140	23	57
unique_1848	138	250	342	ENSP00000257290	798	918	1090	1.15e-08	123	39	72	12	61
unique_1848	35	128	342	ENSP00000257290	595	690	1090	1.82e-07	98	32	60	6	61
unique_1848	154	223	342	ENSP00000442656	372	454	547	1.34e-05	83	29	41	13	20
unique_1848	39	223	342	ENSP00000351905	275	482	593	1.59e-05	214	54	125	35	54
unique_1850	1165	1392	1884	ENSP00000494609	390	604	1326	5.48e-13	235	76	132	27	12
unique_1850	1201	1383	1884	ENSP00000494609	1051	1236	1326	1.26e-07	200	56	113	31	12
unique_1850	1207	1408	1884	ENSP00000265724	1052	1259	1281	3.53e-11	221	57	132	32	12
unique_1850	1188	1386	1884	ENSP00000265724	387	593	1281	5.21e-10	217	60	129	28	12
unique_1850	1201	1457	1884	ENSP00000003084	1220	1461	1481	3.75e-08	281	76	142	63	14
unique_1850	1207	1392	1884	ENSP00000003084	440	617	1481	1.40e-07	190	41	133	16	14
unique_1850	1192	1386	1884	ENSP00000497931	1078	1281	1322	3.78e-08	219	60	120	39	11
unique_1850	1207	1392	1884	ENSP00000497931	437	627	1322	0.003	202	45	130	27	11
unique_1850	1201	1457	1884	ENSP00000497203	1159	1400	1420	4.92e-08	281	76	142	63	14
unique_1850	1192	1356	1884	ENSP00000354995	77	247	679	2.25e-05	183	48	105	30	9
unique_1866	1384	1457	1618	ENSP00000411770	12	90	286	0.009	79	23	51	5	5
unique_1916	61	841	2057	ENSP00000437073	403	1209	2055	6.72e-30	894	207	487	200	38
unique_1925	1458	1586	2888	ENSP00000346845	212	334	899	0.001	138	38	76	24	4
unique_1926	1388	1652	1671	ENSP00000369375	850	1092	1125	1.92e-19	286	85	137	64	16
unique_1926	1457	1652	1671	ENSP00000257290	790	953	1090	5.49e-15	199	53	108	38	17
unique_1926	1372	1454	1671	ENSP00000257290	606	690	1090	7.24e-06	86	30	52	4	17
unique_1926	1376	1590	1671	ENSP00000377291	222	419	683	9.98e-14	224	62	127	35	13
unique_1926	1390	1591	1671	ENSP00000351905	299	485	593	9.62e-12	225	63	101	61	12
unique_1926	1409	1599	1671	ENSP00000225577	142	297	526	1.71e-10	194	53	100	41	11
unique_1926	1436	1591	1671	ENSP00000442656	321	457	547	5.24e-10	170	48	75	47	9
unique_1931	909	990	1032	ENSP00000263636	1409	1514	1723	0.007	106	31	51	24	8
unique_1938	2698	2753	5381	ENSP00000484862	742	802	821	0.001	61	22	34	5	1
unique_1938	2698	2764	5381	ENSP00000484862	733	805	821	0.002	73	25	42	6	1
unique_1941	576	643	3132	ENSP00000220809	214	292	563	0.002	79	21	47	11	2
unique_1941	580	632	3132	ENSP00000220809	130	192	563	0.005	63	19	34	10	2
unique_1944	987	1208	1371	ENSP00000225577	87	307	526	2.33e-21	227	64	152	11	16
unique_1944	996	1139	1371	ENSP00000377291	217	363	683	1.09e-11	149	42	100	7	11
unique_1944	1074	1188	1371	ENSP00000257290	774	889	1090	1.49e-07	121	32	78	11	8
unique_1944	1040	1188	1371	ENSP00000369375	872	1032	1125	2.29e-05	175	45	90	40	11
unique_1944	1066	1190	1371	ENSP00000442656	318	457	547	5.84e-05	147	39	79	29	9
unique_1954	66	171	643	ENSP00000260061	471	573	663	3.16e-04	107	38	64	5	21
unique_1954	66	197	643	ENSP00000260061	320	456	663	3.57e-04	142	46	81	15	21
unique_1954	41	127	643	ENSP00000329380	93	179	653	0.003	91	32	51	8	14
unique_1961	589	1037	1037	ENSP00000505690	344	750	751	4.91e-57	458	142	256	60	56
unique_1961	215	346	1037	ENSP00000505690	59	157	751	1.15e-08	132	37	62	33	56
unique_1961	589	1037	1037	ENSP00000417079	344	750	751	4.91e-57	458	142	256	60	56
unique_1961	215	346	1037	ENSP00000417079	59	157	751	1.15e-08	132	37	62	33	56
unique_1974	227	282	454	ENSP00000449241	1093	1147	1193	1.26e-04	56	22	33	1	24
unique_1974	229	296	454	ENSP00000449241	1058	1128	1193	7.92e-04	71	25	43	3	24
unique_1974	186	248	454	ENSP00000449241	1085	1147	1193	0.002	65	25	36	4	24
unique_1985	394	635	793	ENSP00000225577	97	306	526	2.99e-18	246	68	138	40	31
unique_1985	388	562	793	ENSP00000377291	212	364	683	5.12e-09	184	54	90	40	22
unique_1985	394	615	793	ENSP00000369375	830	1031	1125	6.34e-07	232	53	139	40	28
unique_1985	516	627	793	ENSP00000351905	382	497	593	1.72e-04	126	35	67	24	14
unique_1985	511	615	793	ENSP00000257290	800	888	1090	0.006	105	25	64	16	13
unique_2032	150	191	708	ENSP00000378447	106	145	296	0.005	42	17	23	2	6
unique_2044	311	398	7897	ENSP00000484862	702	805	821	1.18e-04	104	31	57	16	1
unique_2044	261	478	7897	ENSP00000346845	196	383	899	0.001	226	55	125	46	3
unique_2044	261	478	7897	ENSP00000369205	202	389	994	0.001	226	55	125	46	3
unique_2044	261	478	7897	ENSP00000350680	223	410	1015	0.001	226	55	125	46	3
unique_2087	13	177	301	ENSP00000311545	132	301	887	6.03e-17	178	58	99	21	65
unique_2087	13	169	301	ENSP00000311545	172	358	887	4.71e-16	196	64	84	48	65
unique_2087	31	209	301	ENSP00000311545	45	225	887	8.19e-16	197	67	96	34	65
unique_2087	68	210	301	ENSP00000379442	35	175	641	4.09e-13	147	50	87	10	66
unique_2087	14	170	301	ENSP00000379442	19	170	641	9.04e-11	165	54	90	21	66
unique_2087	12	127	301	ENSP00000379442	64	170	641	6.57e-09	119	42	62	15	66
unique_2087	68	139	301	ENSP00000307843	111	173	274	1.27e-07	72	27	36	9	24
unique_2155	1506	1696	1975	ENSP00000225577	91	266	526	4.09e-13	196	60	111	25	10
unique_2155	1508	1695	1975	ENSP00000351905	271	455	593	0.001	198	60	115	23	10
unique_2230	1373	1442	3269	ENSP00000225577	255	336	526	0.001	82	25	45	12	3
unique_2230	1240	1276	3269	ENSP00000225577	206	239	526	0.004	37	17	17	3	3
unique_2230	1228	1276	3269	ENSP00000377291	310	361	683	0.005	55	22	24	9	1
unique_2232	2136	2253	3156	ENSP00000346845	219	341	899	7.25e-04	128	37	76	15	4
unique_2232	2136	2253	3156	ENSP00000369205	225	347	994	7.32e-04	128	37	76	15	4
unique_2232	2136	2253	3156	ENSP00000350680	246	368	1015	8.69e-04	128	37	76	15	4
unique_2244	172	248	8641	ENSP00000484862	738	816	821	0.001	80	31	45	4	1
unique_2311	811	891	1291	ENSP00000225577	273	355	526	3.19e-12	83	32	49	2	15
unique_2311	300	410	1291	ENSP00000225577	142	238	526	5.26e-12	111	34	63	14	15
unique_2311	311	410	1291	ENSP00000369375	883	984	1125	1.44e-04	107	30	65	12	8
unique_2311	386	415	1291	ENSP00000351905	400	429	593	0.004	30	13	17	0	2
unique_2313	342	464	598	ENSP00000225577	191	293	526	3.84e-11	124	41	61	22	21
unique_2313	210	460	598	ENSP00000377291	211	420	683	4.88e-05	255	63	143	49	42
unique_2325	286	609	642	ENSP00000424536	81	404	477	1.86e-11	355	82	211	62	50
unique_2341	500	652	1744	ENSP00000225577	84	240	526	1.32e-29	158	66	86	6	15
unique_2341	1216	1326	1744	ENSP00000225577	255	360	526	6.09e-06	117	33	67	17	15
unique_2341	502	651	1744	ENSP00000369375	819	985	1125	3.15e-06	170	47	100	23	9
unique_2341	504	654	1744	ENSP00000377291	209	364	683	1.17e-04	158	39	110	9	9
unique_2341	1220	1314	1744	ENSP00000257290	861	948	1090	0.001	96	26	61	9	5
unique_2374	188	473	3194	ENSP00000225577	91	394	526	2.15e-35	312	99	179	34	9
unique_2374	194	379	3194	ENSP00000377291	218	420	683	4.13e-13	206	59	124	23	6
unique_2374	181	394	3194	ENSP00000369375	818	1050	1125	3.84e-11	245	66	136	43	7
unique_2374	295	429	3194	ENSP00000257290	806	940	1090	7.70e-08	143	45	82	16	4
unique_2374	190	390	3194	ENSP00000351905	271	505	593	5.04e-06	244	60	132	52	6
unique_2374	259	372	3194	ENSP00000442656	321	444	547	0.004	132	37	69	26	4
unique_2380	1	82	270	ENSP00000484862	719	804	821	1.15e-04	86	26	56	4	30
unique_2405	1	257	478	ENSP00000225577	89	335	526	1.22e-26	259	67	178	14	54
unique_2405	114	259	478	ENSP00000257290	795	942	1090	3.28e-11	152	43	99	10	31
unique_2405	58	264	478	ENSP00000369375	872	1089	1125	2.15e-09	225	51	149	25	43
unique_2405	53	162	478	ENSP00000377291	254	363	683	5.41e-07	118	36	66	16	23
unique_2405	82	208	478	ENSP00000442656	318	455	547	0.004	143	35	87	21	27
unique_2407	1	215	296	ENSP00000225577	89	308	526	2.22e-25	222	68	145	9	73
unique_2407	2	195	296	ENSP00000369375	825	1033	1125	5.23e-13	215	58	130	27	66
unique_2407	8	197	296	ENSP00000377291	217	421	683	1.19e-10	206	53	136	17	64
unique_2407	81	202	296	ENSP00000257290	774	898	1090	2.23e-09	128	40	79	9	41
unique_2407	120	237	296	ENSP00000442656	372	504	547	4.16e-05	143	38	70	35	40
unique_2407	120	195	296	ENSP00000351905	400	484	593	2.01e-04	85	23	53	9	26
unique_2410	1	261	282	ENSP00000225577	89	354	526	2.08e-32	272	77	178	17	93
unique_2410	9	195	282	ENSP00000377291	218	416	683	5.92e-14	199	52	135	12	66
unique_2410	7	254	282	ENSP00000369375	828	1089	1125	8.97e-13	264	56	190	18	88
unique_2410	105	255	282	ENSP00000257290	795	948	1090	2.59e-10	155	37	113	5	88
unique_2410	8	106	282	ENSP00000257290	603	708	1090	0.001	107	28	70	9	88
unique_2410	9	198	282	ENSP00000351905	275	484	593	6.30e-08	215	49	136	30	67
unique_2410	124	197	282	ENSP00000442656	372	455	547	4.31e-06	84	26	48	10	26
unique_2411	130	469	1820	ENSP00000437073	407	673	2055	1.36e-23	348	97	162	89	35
unique_2411	656	943	1820	ENSP00000437073	806	1137	2055	1.30e-10	340	83	197	60	35
unique_2440	252	471	1076	ENSP00000311545	28	250	887	3.42e-22	245	84	114	47	48
unique_2440	778	1001	1076	ENSP00000311545	47	304	887	6.56e-20	265	79	138	48	48
unique_2440	290	421	1076	ENSP00000311545	157	300	887	2.17e-12	149	47	80	22	48
unique_2440	750	911	1076	ENSP00000311545	166	301	887	2.27e-11	178	56	64	58	48
unique_2440	881	1047	1076	ENSP00000311545	33	197	887	1.74e-08	185	57	90	38	48
unique_2440	354	473	1076	ENSP00000308117	235	343	758	5.70e-15	123	45	61	17	46
unique_2440	304	426	1076	ENSP00000308117	232	346	758	6.00e-12	126	41	71	14	46
unique_2440	290	390	1076	ENSP00000308117	256	351	758	7.18e-11	103	44	50	9	46
unique_2440	850	963	1076	ENSP00000308117	242	352	758	6.31e-10	117	41	67	9	46
unique_2440	749	802	1076	ENSP00000308117	305	350	758	1.29e-04	54	23	23	8	46
unique_2440	933	1057	1076	ENSP00000308117	242	345	758	6.13e-04	126	36	67	23	46
unique_2440	782	875	1076	ENSP00000308117	289	347	758	0.002	95	25	33	37	46
unique_2440	863	962	1076	ENSP00000379442	50	149	641	1.65e-11	107	45	48	14	47
unique_2440	265	380	1076	ENSP00000379442	35	141	641	9.81e-11	124	45	54	25	47
unique_2440	787	911	1076	ENSP00000379442	50	142	641	2.54e-10	127	40	51	36	47
unique_2440	333	422	1076	ENSP00000379442	50	142	641	4.39e-10	96	37	50	9	47
unique_2440	374	472	1076	ENSP00000379442	50	142	641	6.00e-09	102	39	51	12	47
unique_2440	754	808	1076	ENSP00000379442	63	112	641	3.19e-05	55	25	25	5	47
unique_2440	903	1048	1076	ENSP00000379442	49	136	641	4.56e-04	146	39	49	58	47
unique_2440	333	391	1076	ENSP00000378888	130	185	294	2.07e-08	60	26	29	5	15
unique_2440	904	961	1076	ENSP00000378888	130	183	294	5.20e-05	58	22	32	4	15
unique_2440	374	433	1076	ENSP00000378888	130	185	294	2.42e-04	61	22	33	6	15
unique_2440	333	391	1076	ENSP00000414996	130	185	294	2.07e-08	60	26	29	5	15
unique_2440	904	961	1076	ENSP00000414996	130	183	294	5.20e-05	58	22	32	4	15
unique_2440	374	433	1076	ENSP00000414996	130	185	294	2.42e-04	61	22	33	6	15
unique_2440	333	391	1076	ENSP00000333380	130	185	294	2.07e-08	60	26	29	5	15
unique_2440	904	961	1076	ENSP00000333380	130	183	294	5.20e-05	58	22	32	4	15
unique_2440	374	433	1076	ENSP00000333380	130	185	294	2.42e-04	61	22	33	6	15
unique_2440	333	391	1076	ENSP00000382556	130	185	294	2.10e-08	60	26	29	5	15
unique_2440	904	961	1076	ENSP00000382556	130	183	294	5.29e-05	58	22	32	4	15
unique_2440	374	433	1076	ENSP00000382556	130	185	294	2.40e-04	61	22	33	6	15
unique_2440	314	390	1076	ENSP00000307843	101	177	274	3.15e-07	82	31	41	10	13
unique_2440	374	426	1076	ENSP00000307843	123	172	274	7.58e-04	54	19	30	5	13
unique_2440	778	803	1076	ENSP00000307843	152	177	274	0.007	26	15	11	0	13
unique_2440	291	391	1076	ENSP00000371633	594	667	761	6.39e-05	106	34	35	37	9
unique_2440	880	999	1076	ENSP00000260356	548	684	1171	7.68e-04	142	40	75	27	11
unique_2441	423	515	607	ENSP00000225577	206	293	526	4.21e-05	96	25	60	11	15
unique_2475	475	538	1489	ENSP00000356102	84	143	888	0.002	64	24	36	4	4
unique_2477	226	266	377	ENSP00000442656	92	132	547	0.009	41	13	28	0	11
unique_2490	273	367	2965	ENSP00000484862	728	814	821	1.55e-04	95	27	60	8	3
unique_2514	764	886	2519	ENSP00000484862	725	820	821	1.73e-04	126	38	55	33	5
unique_2541	1	255	1405	ENSP00000225577	89	352	526	1.80e-37	270	86	163	21	18
unique_2541	8	243	1405	ENSP00000369375	829	1082	1125	1.13e-13	264	71	155	38	17
unique_2541	9	197	1405	ENSP00000377291	218	420	683	1.63e-09	213	57	122	34	13
unique_2541	101	243	1405	ENSP00000257290	793	940	1090	5.60e-09	151	44	96	11	10
unique_2541	5	194	1405	ENSP00000351905	271	482	593	5.13e-07	217	54	131	32	14
unique_2541	72	194	1405	ENSP00000442656	315	454	547	1.44e-06	143	38	82	23	9
unique_2559	54	114	4123	ENSP00000356102	579	645	888	5.29e-04	67	21	40	6	1
unique_2569	301	412	544	ENSP00000382004	371	484	969	3.46e-04	116	33	77	6	21
unique_2569	301	412	544	ENSP00000436744	317	430	886	3.47e-04	116	33	77	6	21
unique_2569	301	412	544	ENSP00000354907	371	484	940	3.63e-04	116	33	77	6	21
unique_2569	301	412	544	ENSP00000437156	270	383	833	3.81e-04	116	33	77	6	21
unique_2569	301	412	544	ENSP00000500962	371	484	934	3.98e-04	116	33	77	6	21
unique_2573	67	523	1170	ENSP00000437073	359	840	2055	5.10e-30	498	120	321	57	39
unique_2585	468	872	1113	ENSP00000265724	147	491	1281	1.32e-30	409	113	228	68	48
unique_2585	977	1100	1113	ENSP00000265724	502	623	1281	1.05e-28	125	62	59	4	48
unique_2585	974	1103	1113	ENSP00000265724	1144	1271	1281	4.04e-27	130	61	67	2	48
unique_2585	790	872	1113	ENSP00000265724	1052	1134	1281	5.25e-20	83	43	40	0	48
unique_2585	468	655	1113	ENSP00000265724	788	994	1281	8.31e-06	210	52	133	25	48
unique_2585	972	1100	1113	ENSP00000497931	1185	1311	1322	7.72e-27	129	57	70	2	51
unique_2585	748	872	1113	ENSP00000497931	420	519	1322	1.16e-20	125	50	50	25	51
unique_2585	439	872	1113	ENSP00000497931	802	1177	1322	1.97e-20	456	108	246	102	51
unique_2585	972	1100	1113	ENSP00000497931	525	651	1322	5.56e-18	129	55	72	2	51
unique_2585	440	599	1113	ENSP00000497931	146	305	1322	1.90e-07	167	44	109	14	51
unique_2585	1007	1103	1113	ENSP00000494609	1177	1272	1326	9.62e-10	97	30	66	1	25
unique_2585	907	1094	1113	ENSP00000494609	445	622	1326	1.46e-08	198	53	115	30	25
unique_2585	804	869	1113	ENSP00000494609	1071	1135	1326	8.01e-06	66	23	42	1	25
unique_2585	791	872	1113	ENSP00000494609	428	496	1326	3.88e-04	82	24	45	13	25
unique_2585	999	1088	1113	ENSP00000354995	209	300	679	3.57e-08	92	33	57	2	14
unique_2585	783	843	1113	ENSP00000354995	93	156	679	1.10e-05	64	24	37	3	14
unique_2585	973	1081	1113	ENSP00000003084	518	622	1481	1.34e-07	110	34	70	6	20
unique_2585	790	873	1113	ENSP00000003084	440	510	1481	6.02e-07	84	26	45	13	20
unique_2585	763	869	1113	ENSP00000003084	1206	1304	1481	1.17e-04	107	28	71	8	20
unique_2585	973	1081	1113	ENSP00000497203	457	561	1420	1.46e-07	110	34	70	6	19
unique_2585	763	869	1113	ENSP00000497203	1145	1243	1420	1.14e-04	107	28	71	8	19
unique_2591	1160	1215	1475	ENSP00000342112	893	944	1350	2.13e-04	58	27	23	8	4
unique_2602	497	583	1497	ENSP00000225577	247	328	526	6.32e-08	87	26	56	5	15
unique_2602	105	193	1497	ENSP00000225577	90	184	526	5.65e-06	96	26	62	8	15
unique_2602	279	329	1497	ENSP00000225577	178	228	526	3.34e-05	51	21	30	0	15
unique_2602	108	327	1497	ENSP00000257290	595	826	1090	3.43e-06	244	59	149	36	15
unique_2602	110	193	1497	ENSP00000369375	828	914	1125	1.37e-04	87	29	55	3	6
unique_2644	1016	1108	1381	ENSP00000449241	1057	1148	1193	3.04e-04	99	36	50	13	7
unique_2657	370	802	1559	ENSP00000457473	56	508	618	3.43e-82	460	156	270	34	28
unique_2657	370	805	1559	ENSP00000494134	44	493	600	5.39e-80	460	150	276	34	28
unique_2657	370	805	1559	ENSP00000496348	44	493	600	5.39e-80	460	150	276	34	28
unique_2657	370	805	1559	ENSP00000494136	44	493	600	5.39e-80	460	150	276	34	28
unique_2657	370	805	1559	ENSP00000496302	44	493	600	5.39e-80	460	150	276	34	28
unique_2657	370	805	1559	ENSP00000494191	44	493	600	5.39e-80	460	150	276	34	28
unique_2657	370	805	1559	ENSP00000287766	44	493	600	5.39e-80	460	150	276	34	28
unique_2688	1148	1699	2662	ENSP00000437073	1248	1835	2055	1.68e-04	630	167	343	120	25
unique_2688	1184	1806	2662	ENSP00000437073	1407	2022	2055	0.003	666	151	422	93	25
unique_2695	1347	1384	1433	ENSP00000383744	1468	1499	2040	3.42e-05	38	18	14	6	4
unique_2695	1343	1399	1433	ENSP00000383744	1011	1061	2040	2.29e-04	57	18	33	6	4
unique_2695	1343	1399	1433	ENSP00000383744	561	611	2040	3.05e-04	57	18	33	6	4
unique_2695	1343	1384	1433	ENSP00000383744	111	146	2040	0.003	42	15	21	6	4
unique_2695	1102	1184	1433	ENSP00000449241	1065	1148	1193	0.004	87	27	53	7	8
unique_2695	1162	1213	1433	ENSP00000449241	1093	1144	1193	0.008	52	19	33	0	8
unique_2707	1513	1576	1603	ENSP00000003084	366	430	1481	5.71e-04	65	22	42	1	4
unique_2718	183	332	1742	ENSP00000225577	69	241	526	4.28e-35	173	69	81	23	16
unique_2718	1578	1706	1742	ENSP00000225577	252	383	526	1.32e-20	134	48	79	7	16
unique_2718	205	332	1742	ENSP00000369375	837	987	1125	1.96e-08	151	36	92	23	7
unique_2718	213	332	1742	ENSP00000377291	237	363	683	1.42e-04	127	35	85	7	7
unique_2726	58	370	2020	ENSP00000377291	204	552	683	7.47e-30	363	110	189	64	15
unique_2726	69	258	2020	ENSP00000225577	96	292	526	2.17e-17	203	56	128	19	9
unique_2726	66	254	2020	ENSP00000369375	826	1033	1125	1.01e-13	213	60	124	29	9
unique_2726	66	279	2020	ENSP00000351905	271	504	593	6.33e-09	248	63	137	48	11
unique_2726	61	252	2020	ENSP00000442656	204	454	547	1.44e-08	256	64	123	69	10
unique_2726	152	324	2020	ENSP00000257290	790	953	1090	1.88e-07	180	46	111	23	9
unique_2771	253	499	558	ENSP00000225577	97	327	526	3.25e-07	263	61	154	48	44
unique_2771	372	461	558	ENSP00000257290	796	889	1090	1.51e-04	96	27	61	8	16
unique_2771	390	460	558	ENSP00000442656	372	454	547	0.002	83	23	48	12	13
unique_2772	292	444	503	ENSP00000225577	168	327	526	6.35e-07	162	37	114	11	30
unique_2772	248	422	503	ENSP00000257290	711	904	1090	7.98e-05	205	52	112	41	35
unique_2772	335	405	503	ENSP00000442656	372	454	547	6.36e-04	86	25	43	18	14
unique_2809	83	276	323	ENSP00000257290	773	954	1090	1.74e-07	199	50	127	22	60
unique_2809	118	235	323	ENSP00000225577	209	313	526	3.08e-06	118	32	73	13	37
unique_2809	92	153	323	ENSP00000369375	926	987	1125	2.24e-04	65	22	37	6	19
unique_2810	754	981	2568	ENSP00000437073	1737	1952	2055	0.007	242	63	139	40	9
unique_2828	568	933	934	ENSP00000257290	631	956	1090	2.55e-21	381	102	209	70	39
unique_2828	749	932	934	ENSP00000369375	943	1097	1125	6.78e-17	187	55	97	35	25
unique_2828	581	628	934	ENSP00000369375	868	916	1125	6.27e-04	49	19	29	1	25
unique_2828	742	860	934	ENSP00000351905	367	484	593	1.77e-09	134	44	59	31	13
unique_2828	748	917	934	ENSP00000225577	200	335	526	3.24e-09	171	43	92	36	18
unique_2828	721	862	934	ENSP00000377291	290	421	683	4.49e-08	145	47	82	16	27
unique_2828	522	627	934	ENSP00000377291	201	301	683	5.63e-04	108	30	69	9	27
unique_2828	749	927	934	ENSP00000442656	347	535	547	3.87e-07	205	55	108	42	30
unique_2828	508	612	934	ENSP00000442656	189	276	547	0.008	106	30	57	19	30
unique_2836	1889	1957	3829	ENSP00000369962	312	382	408	0.002	71	27	42	2	2
unique_2848	280	532	1542	ENSP00000225577	119	357	526	1.66e-32	262	85	145	32	16
unique_2848	296	508	1542	ENSP00000369375	868	1073	1125	4.77e-09	235	61	123	51	14
unique_2848	302	411	1542	ENSP00000377291	254	364	683	7.47e-07	116	33	72	11	7
unique_2848	364	471	1542	ENSP00000257290	800	897	1090	1.02e-04	114	34	58	22	7
unique_2848	378	458	1542	ENSP00000351905	400	482	593	1.43e-04	88	32	44	12	5
unique_2848	378	463	1542	ENSP00000442656	372	452	547	0.001	95	31	41	23	6
unique_2870	1056	1226	1598	ENSP00000459962	131	293	840	0.004	178	52	104	22	11
unique_2870	1459	1569	1598	ENSP00000346845	220	333	899	0.005	114	27	84	3	7
unique_2870	1459	1569	1598	ENSP00000369205	226	339	994	0.006	114	27	84	3	7
unique_2870	1459	1569	1598	ENSP00000350680	247	360	1015	0.007	114	27	84	3	7
unique_2876	667	1085	1230	ENSP00000449200	94	527	598	1.41e-89	450	195	208	47	34
unique_2876	667	1085	1230	ENSP00000449008	65	498	569	3.57e-89	450	195	208	47	34
unique_2876	667	1085	1230	ENSP00000446769	65	498	569	3.57e-89	450	195	208	47	34
unique_2889	1	517	525	ENSP00000265724	162	626	1281	2.39e-43	534	148	300	86	98
unique_2889	275	517	525	ENSP00000265724	1031	1271	1281	6.74e-41	247	85	152	10	98
unique_2889	4	519	525	ENSP00000497931	851	1316	1322	9.13e-42	520	137	325	58	99
unique_2889	1	517	525	ENSP00000497931	189	654	1322	2.61e-39	524	139	320	65	99
unique_2889	276	517	525	ENSP00000494609	1038	1273	1326	9.23e-20	247	67	164	16	46
unique_2889	295	507	525	ENSP00000494609	426	622	1326	5.95e-19	214	63	133	18	46
unique_2889	295	494	525	ENSP00000003084	439	622	1481	1.16e-15	201	53	130	18	41
unique_2889	296	510	525	ENSP00000003084	1226	1435	1481	7.95e-13	216	57	152	7	41
unique_2889	296	510	525	ENSP00000497203	1165	1374	1420	5.58e-13	216	57	152	7	41
unique_2889	320	494	525	ENSP00000497203	403	561	1420	1.02e-08	176	43	115	18	41
unique_2889	296	500	525	ENSP00000354995	100	299	679	1.11e-08	212	56	137	19	39
unique_2923	2343	2472	2492	ENSP00000484862	700	815	821	1.90e-04	131	39	76	16	5
unique_2940	172	710	1145	ENSP00000356102	51	553	888	1.15e-48	543	142	357	44	47
unique_2942	160	404	975	ENSP00000354995	88	328	679	3.13e-48	252	104	130	18	42
unique_2942	763	925	975	ENSP00000354995	456	619	679	6.13e-16	164	47	116	1	42
unique_2942	149	375	975	ENSP00000494609	413	615	1326	1.58e-12	231	62	137	32	23
unique_2942	161	323	975	ENSP00000494609	1054	1208	1326	0.004	176	44	98	34	23
unique_2942	166	369	975	ENSP00000265724	409	610	1281	2.95e-09	218	57	131	30	28
unique_2942	121	390	975	ENSP00000265724	1004	1267	1281	4.96e-08	295	81	158	56	28
unique_2942	166	375	975	ENSP00000497931	1095	1298	1322	3.38e-08	223	59	132	32	24
unique_2942	138	351	975	ENSP00000497931	402	616	1322	8.95e-08	231	63	135	33	24
unique_2942	166	375	975	ENSP00000003084	440	628	1481	1.37e-06	216	51	132	33	22
unique_2942	166	347	975	ENSP00000003084	1226	1400	1481	2.06e-04	192	48	117	27	22
unique_2942	166	347	975	ENSP00000497203	1165	1339	1420	2.07e-04	192	48	117	27	19
unique_2978	745	957	1007	ENSP00000225577	91	305	526	6.58e-17	226	63	139	24	21
unique_2978	750	981	1007	ENSP00000369375	829	1089	1125	1.23e-07	274	65	154	55	23
unique_2978	726	895	1007	ENSP00000351905	245	426	593	1.90e-04	193	44	115	34	17
unique_2978	826	938	1007	ENSP00000257290	773	888	1090	3.34e-04	118	30	81	7	11
unique_2979	110	136	194	ENSP00000474385	35	61	723	0.010	27	11	16	0	14
unique_3005	126	267	1872	ENSP00000361680	613	764	811	6.42e-07	169	48	77	44	8
unique_3005	164	288	1872	ENSP00000329380	95	220	653	7.45e-05	131	43	77	11	7
unique_3005	161	274	1872	ENSP00000329380	70	157	653	0.003	116	36	50	30	7
unique_3005	129	269	1872	ENSP00000216241	160	312	763	4.65e-04	174	47	73	54	8
unique_3005	183	282	1872	ENSP00000260061	492	586	663	0.005	101	35	59	7	5
unique_3046	87	164	240	ENSP00000346845	232	336	899	3.32e-04	105	30	48	27	33
unique_3046	87	164	240	ENSP00000369205	238	342	994	4.71e-04	105	30	48	27	33
unique_3046	87	164	240	ENSP00000350680	259	363	1015	4.76e-04	105	30	48	27	33
unique_3050	404	542	574	ENSP00000225577	201	336	526	1.77e-04	148	39	88	21	24
unique_3051	249	449	553	ENSP00000442656	205	425	547	1.26e-04	232	53	137	42	36
unique_3051	386	519	553	ENSP00000225577	197	336	526	1.27e-04	144	37	93	14	24
unique_3080	1482	1566	2779	ENSP00000346845	236	322	899	0.001	90	26	56	8	3
unique_3094	164	205	264	ENSP00000379442	263	303	641	0.010	42	17	24	1	16
unique_3099	3975	4568	4919	ENSP00000437073	1415	1982	2055	7.62e-04	618	136	408	74	12
unique_3100	677	959	993	ENSP00000225577	85	371	526	3.46e-54	290	103	177	10	28
unique_3100	678	872	993	ENSP00000369375	819	1032	1125	1.58e-13	214	51	144	19	20
unique_3100	793	878	993	ENSP00000257290	805	896	1090	5.82e-11	92	33	53	6	9
unique_3100	689	874	993	ENSP00000377291	218	420	683	5.05e-09	205	54	130	21	19
unique_3100	756	850	993	ENSP00000442656	319	427	547	1.15e-05	110	31	63	16	10
unique_3100	769	850	993	ENSP00000351905	369	455	593	3.80e-04	98	29	42	27	8
unique_3126	192	274	598	ENSP00000225577	149	228	526	0.001	83	25	55	3	14
unique_3129	83	293	566	ENSP00000225577	95	306	526	6.38e-30	216	72	135	9	37
unique_3129	84	298	566	ENSP00000369375	829	1062	1125	2.26e-12	242	68	139	35	38
unique_3129	64	253	566	ENSP00000351905	253	455	593	8.11e-10	210	49	134	27	34
unique_3129	85	293	566	ENSP00000377291	218	438	683	1.66e-05	232	55	143	34	37
unique_3129	180	282	566	ENSP00000257290	794	898	1090	7.90e-05	108	28	72	8	37
unique_3129	76	179	566	ENSP00000257290	590	696	1090	2.17e-04	113	31	67	15	37
unique_3129	51	271	566	ENSP00000442656	178	452	547	4.74e-04	288	67	141	80	39
unique_3154	717	910	1157	ENSP00000225577	167	360	526	3.17e-26	201	64	123	14	17
unique_3154	718	897	1157	ENSP00000369375	898	1089	1125	7.83e-08	199	52	121	26	16
unique_3154	744	892	1157	ENSP00000257290	794	942	1090	1.91e-06	154	38	106	10	13
unique_3154	764	839	1157	ENSP00000351905	400	484	593	6.10e-04	88	25	48	15	7
unique_3156	115	289	782	ENSP00000225577	171	346	526	1.89e-14	182	52	117	13	22
unique_3156	124	236	782	ENSP00000257290	781	896	1090	3.05e-07	123	38	68	17	14
unique_3160	75	323	536	ENSP00000225577	91	338	526	2.74e-33	256	82	159	15	46
unique_3160	81	327	536	ENSP00000369375	830	1089	1125	1.65e-15	267	73	167	27	46
unique_3160	81	324	536	ENSP00000351905	275	557	593	3.13e-11	293	72	162	59	46
unique_3160	181	322	536	ENSP00000257290	801	942	1090	1.12e-09	148	44	92	12	26
unique_3160	80	270	536	ENSP00000377291	217	420	683	5.90e-07	209	50	136	23	36
unique_3160	149	265	536	ENSP00000442656	320	452	547	5.97e-07	138	39	73	26	22
unique_3209	2280	2388	2576	ENSP00000484862	724	820	821	2.33e-05	109	30	67	12	8
unique_3209	2310	2400	2576	ENSP00000484862	729	820	821	4.25e-05	95	33	55	7	8
unique_3209	1089	1165	2576	ENSP00000484862	724	806	821	1.52e-04	85	29	46	10	8
unique_3209	1090	1161	2576	ENSP00000484862	747	820	821	7.60e-04	76	26	44	6	8
unique_3209	2306	2419	2576	ENSP00000484862	698	820	821	0.003	125	35	77	13	8
unique_3209	1126	1180	2576	ENSP00000346845	256	326	899	0.002	71	25	30	16	2
unique_3209	1126	1180	2576	ENSP00000369205	262	332	994	0.002	71	25	30	16	2
unique_3209	1126	1180	2576	ENSP00000350680	283	353	1015	0.002	71	25	30	16	2
unique_3250	5076	5228	7564	ENSP00000369205	226	382	994	0.008	157	36	117	4	2
unique_3250	5076	5228	7564	ENSP00000346845	220	376	899	0.008	157	36	117	4	2
unique_3250	5076	5228	7564	ENSP00000350680	247	403	1015	0.009	157	36	117	4	2
unique_3256	34	261	575	ENSP00000225577	104	312	526	5.40e-07	239	61	137	41	40
unique_3256	132	188	575	ENSP00000257290	795	848	1090	0.002	57	17	37	3	10
unique_3256	121	181	575	ENSP00000369375	930	987	1125	0.004	61	18	40	3	11
unique_3259	2653	2829	3568	ENSP00000377291	247	418	683	5.22e-08	188	52	109	27	5
unique_3259	2726	2881	3568	ENSP00000369375	934	1092	1125	8.09e-08	169	48	98	23	4
unique_3259	2711	2893	3568	ENSP00000257290	775	965	1090	9.33e-07	203	50	121	32	5
unique_3259	2737	2829	3568	ENSP00000225577	199	287	526	3.21e-06	97	28	57	12	3
unique_3259	2728	2824	3568	ENSP00000442656	340	450	547	1.08e-05	111	36	61	14	3
unique_3287	1530	1778	2132	ENSP00000225577	92	336	526	4.93e-31	258	81	155	22	12
unique_3287	1537	1728	2132	ENSP00000377291	217	421	683	4.40e-11	214	56	127	31	9
unique_3287	1579	1722	2132	ENSP00000369375	872	1029	1125	5.87e-08	163	45	94	24	7
unique_3287	1538	1722	2132	ENSP00000351905	275	480	593	3.06e-07	216	59	116	41	9
unique_3287	1635	1777	2132	ENSP00000257290	792	940	1090	2.54e-05	159	38	95	26	7
unique_3287	1600	1726	2132	ENSP00000442656	315	456	547	9.80e-05	150	43	76	31	6
unique_3288	23	225	339	ENSP00000311545	94	311	887	8.86e-30	227	86	108	33	71
unique_3288	72	222	339	ENSP00000311545	45	207	887	3.12e-19	167	62	85	20	71
unique_3288	146	262	339	ENSP00000311545	33	158	887	4.28e-08	129	40	74	15	71
unique_3288	119	229	339	ENSP00000379442	44	152	641	7.16e-17	114	50	56	8	75
unique_3288	8	134	339	ENSP00000379442	23	144	641	1.01e-09	129	45	75	9	75
unique_3288	141	262	339	ENSP00000379442	22	136	641	3.63e-04	127	37	73	17	75
unique_3288	37	134	339	ENSP00000260356	575	685	1171	5.90e-04	115	31	63	21	29
unique_3288	102	229	339	ENSP00000308117	235	352	758	0.002	132	39	75	18	38
unique_3288	125	186	339	ENSP00000307843	123	179	274	0.003	64	24	31	9	18
unique_3294	155	250	806	ENSP00000257290	769	854	1090	3.05e-05	99	29	54	16	12
unique_3294	50	238	806	ENSP00000225577	97	242	526	1.11e-04	189	45	101	43	23
unique_3299	386	536	577	ENSP00000225577	191	338	526	3.46e-04	158	36	105	17	26
unique_3322	316	426	6072	ENSP00000484862	723	818	821	1.12e-07	111	36	60	15	2
unique_3322	341	447	6072	ENSP00000484862	725	816	821	1.28e-04	110	37	52	21	2
unique_3322	332	447	6072	ENSP00000346845	191	333	899	2.60e-06	143	41	75	27	2
unique_3322	326	437	6072	ENSP00000346845	221	346	899	3.55e-06	127	39	72	16	2
unique_3322	332	447	6072	ENSP00000369205	197	339	994	2.64e-06	143	41	75	27	2
unique_3322	326	437	6072	ENSP00000369205	227	352	994	3.51e-06	127	39	72	16	2
unique_3322	332	447	6072	ENSP00000350680	218	360	1015	3.56e-06	143	41	75	27	2
unique_3322	326	437	6072	ENSP00000350680	248	373	1015	4.55e-06	127	39	72	16	2
unique_3363	93	254	385	ENSP00000225577	190	352	526	2.95e-18	168	48	109	11	42
unique_3363	11	251	385	ENSP00000369375	872	1091	1125	1.49e-12	249	63	149	37	63
unique_3363	99	191	385	ENSP00000257290	795	891	1090	2.03e-10	100	32	58	10	24
unique_3363	81	188	385	ENSP00000442656	327	454	547	9.08e-09	131	40	65	26	28
unique_3363	108	188	385	ENSP00000351905	382	482	593	4.81e-08	102	33	47	22	21
unique_3363	8	187	385	ENSP00000377291	251	416	683	2.85e-06	194	47	105	42	47
unique_3372	16	54	265	ENSP00000369205	93	131	994	0.005	39	16	23	0	15
unique_3372	16	54	265	ENSP00000350680	114	152	1015	0.005	39	16	23	0	15
unique_3372	16	54	265	ENSP00000346845	87	125	899	0.005	39	16	23	0	15
unique_3390	10	70	228	ENSP00000357145	127	194	322	0.001	68	25	36	7	27
unique_3402	524	709	782	ENSP00000354995	66	248	679	3.63e-12	197	63	109	25	44
unique_3402	214	372	782	ENSP00000354995	107	248	679	1.20e-04	168	44	89	35	44
unique_3402	572	732	782	ENSP00000265724	409	587	1281	8.29e-12	179	57	104	18	51
unique_3402	206	408	782	ENSP00000265724	408	587	1281	1.25e-06	219	53	111	55	51
unique_3402	678	732	782	ENSP00000265724	1176	1232	1281	2.42e-06	57	24	31	2	51
unique_3402	213	443	782	ENSP00000265724	1058	1275	1281	6.75e-06	257	61	131	65	51
unique_3402	569	736	782	ENSP00000003084	437	610	1481	2.56e-08	187	40	115	32	55
unique_3402	545	709	782	ENSP00000003084	1201	1377	1481	4.70e-06	180	46	116	18	55
unique_3402	204	372	782	ENSP00000003084	1223	1377	1481	5.38e-06	172	50	102	20	55
unique_3402	340	442	782	ENSP00000003084	547	637	1481	1.94e-04	104	28	62	14	55
unique_3402	502	732	782	ENSP00000497931	1012	1275	1322	4.48e-07	275	67	153	55	60
unique_3402	572	740	782	ENSP00000497931	437	620	1322	2.10e-05	185	59	109	17	60
unique_3402	341	433	782	ENSP00000497931	1219	1298	1322	5.69e-04	93	28	52	13	60
unique_3402	206	375	782	ENSP00000497931	436	593	1322	0.005	171	46	111	14	60
unique_3402	573	717	782	ENSP00000494609	428	574	1326	1.85e-06	159	44	89	26	38
unique_3402	339	413	782	ENSP00000494609	533	597	1326	2.48e-05	75	26	39	10	38
unique_3402	167	240	782	ENSP00000494609	1025	1090	1326	5.32e-04	77	27	36	14	38
unique_3402	545	709	782	ENSP00000497203	1140	1316	1420	4.79e-06	180	46	116	18	55
unique_3402	204	372	782	ENSP00000497203	1162	1316	1420	6.78e-06	172	50	102	20	55
unique_3402	340	442	782	ENSP00000497203	486	576	1420	2.09e-04	104	28	62	14	55
unique_3402	596	736	782	ENSP00000497203	403	549	1420	0.002	160	33	95	32	55
unique_3427	167	280	1063	ENSP00000225577	199	290	526	4.69e-04	116	31	59	26	11
unique_3427	157	290	1063	ENSP00000377291	309	435	683	0.003	139	37	85	17	13
unique_3431	169	349	492	ENSP00000225577	167	338	526	6.32e-21	181	54	118	9	37
unique_3431	170	311	492	ENSP00000369375	898	1051	1125	3.96e-11	159	39	98	22	29
unique_3431	199	346	492	ENSP00000257290	797	940	1090	3.97e-10	155	42	95	18	30
unique_3431	169	298	492	ENSP00000442656	318	460	547	1.43e-07	149	41	83	25	26
unique_3431	172	298	492	ENSP00000351905	348	488	593	1.94e-07	150	42	76	32	26
unique_3431	172	308	492	ENSP00000377291	286	433	683	5.33e-07	152	43	90	19	28
unique_3432	38	228	347	ENSP00000311545	106	312	887	5.30e-20	215	77	106	32	65
unique_3432	77	229	347	ENSP00000311545	47	219	887	8.38e-14	177	59	90	28	65
unique_3432	128	264	347	ENSP00000311545	12	158	887	1.96e-06	154	49	81	24	65
unique_3432	112	259	347	ENSP00000379442	35	167	641	6.55e-15	151	52	78	21	65
unique_3432	38	161	347	ENSP00000379442	50	179	641	6.28e-10	140	52	62	26	65
unique_3432	36	126	347	ENSP00000379442	90	169	641	0.001	93	33	45	15	65
unique_3432	105	224	347	ENSP00000260356	551	686	1171	1.99e-08	147	49	60	38	49
unique_3432	54	172	347	ENSP00000260356	585	714	1171	2.88e-04	136	38	75	23	49
unique_3432	26	145	347	ENSP00000371633	581	723	761	1.21e-06	146	42	75	29	46
unique_3432	118	183	347	ENSP00000371633	583	662	761	1.33e-05	80	27	39	14	46
unique_3432	128	188	347	ENSP00000307843	123	179	274	1.78e-05	62	23	33	6	18
unique_3432	128	183	347	ENSP00000378888	130	180	294	2.08e-04	56	20	31	5	16
unique_3432	128	183	347	ENSP00000414996	130	180	294	2.08e-04	56	20	31	5	16
unique_3432	128	183	347	ENSP00000382556	130	180	294	2.08e-04	56	20	31	5	16
unique_3432	128	183	347	ENSP00000333380	130	180	294	2.08e-04	56	20	31	5	16
unique_3432	19	94	347	ENSP00000308117	275	343	758	0.002	76	24	45	7	22
unique_3433	39	371	400	ENSP00000225577	52	367	526	4.82e-29	342	97	210	35	83
unique_3433	77	291	400	ENSP00000369375	821	1053	1125	7.41e-11	236	55	157	24	54
unique_3433	84	279	400	ENSP00000351905	274	490	593	6.79e-09	225	55	133	37	49
unique_3433	69	283	400	ENSP00000442656	198	466	547	1.53e-07	280	69	135	76	54
unique_3433	179	287	400	ENSP00000257290	795	906	1090	4.70e-06	116	33	72	11	27
unique_3435	1900	1998	2014	ENSP00000369375	1004	1098	1125	6.72e-04	100	29	65	6	5
unique_3437	15	379	404	ENSP00000225577	79	447	526	1.20e-37	394	111	229	54	90
unique_3437	31	234	404	ENSP00000369375	829	1041	1125	1.09e-09	226	52	139	35	50
unique_3437	28	225	404	ENSP00000351905	271	482	593	7.60e-08	224	50	136	38	49
unique_3437	128	276	404	ENSP00000257290	790	963	1090	6.37e-07	179	44	100	35	61
unique_3437	28	126	404	ENSP00000257290	595	690	1090	1.48e-04	101	32	62	7	61
unique_3437	32	181	404	ENSP00000377291	218	362	683	2.95e-05	165	43	87	35	37
unique_3437	106	223	404	ENSP00000442656	319	452	547	2.63e-04	138	32	82	24	29
unique_3448	5	44	71	ENSP00000439140	295	336	356	0.009	42	15	25	2	56
unique_3449	150	221	3027	ENSP00000377291	268	346	683	0.002	79	26	46	7	2
unique_3466	1042	1163	1367	ENSP00000361680	641	766	811	6.69e-06	126	40	82	4	9
unique_3466	1105	1207	1367	ENSP00000260061	314	417	663	0.005	108	38	61	9	18
unique_3466	768	889	1367	ENSP00000260061	469	575	663	0.006	122	31	76	15	18
unique_3466	827	908	1367	ENSP00000260061	49	130	663	0.008	84	28	52	4	18
unique_3487	54	314	581	ENSP00000225577	95	352	526	2.01e-25	273	80	166	27	45
unique_3487	51	249	581	ENSP00000369375	825	1038	1125	5.24e-18	218	62	133	23	34
unique_3487	31	244	581	ENSP00000351905	252	484	593	3.42e-13	243	62	142	39	37
unique_3487	37	240	581	ENSP00000442656	197	452	547	3.42e-10	271	65	124	82	35
unique_3487	39	246	581	ENSP00000377291	205	421	683	9.22e-10	231	56	138	37	36
unique_3487	148	249	581	ENSP00000257290	793	895	1090	7.57e-07	106	31	68	7	32
unique_3487	54	137	581	ENSP00000257290	597	684	1090	0.003	91	25	56	10	32
unique_3546	76	416	416	ENSP00000343032	64	377	378	6.46e-62	354	123	178	53	82
unique_3596	218	512	609	ENSP00000478081	161	443	624	5.06e-12	322	79	177	66	48
unique_3596	218	512	609	ENSP00000479496	161	443	957	7.60e-12	322	79	177	66	48
unique_3596	219	512	609	ENSP00000484952	115	391	795	1.13e-11	324	85	162	77	48
unique_3596	219	512	609	ENSP00000268171	115	391	795	1.13e-11	324	85	162	77	48
unique_3596	254	510	609	ENSP00000501257	57	282	568	0.003	265	72	146	47	42
unique_3614	19	319	542	ENSP00000225577	65	336	526	1.26e-26	306	87	180	39	56
unique_3614	123	289	542	ENSP00000369375	882	1055	1125	2.87e-05	185	49	107	29	31
unique_3623	861	1130	1241	ENSP00000479496	191	453	957	3.25e-12	304	71	158	75	22
unique_3623	861	1130	1241	ENSP00000478081	191	453	624	9.17e-12	304	71	158	75	22
unique_3623	835	1130	1241	ENSP00000484952	97	401	795	1.54e-09	340	78	183	79	24
unique_3623	835	1130	1241	ENSP00000268171	97	401	795	1.54e-09	340	78	183	79	24
unique_3623	871	1132	1241	ENSP00000501257	57	296	568	2.22e-04	274	67	161	46	21
unique_3661	88	293	493	ENSP00000225577	155	352	526	1.18e-18	212	59	133	20	42
unique_3661	15	283	493	ENSP00000369375	821	1084	1125	4.49e-06	293	69	171	53	55
unique_3661	134	283	493	ENSP00000257290	801	942	1090	4.52e-05	154	32	106	16	30
unique_3661	99	220	493	ENSP00000442656	317	452	547	7.59e-05	139	37	82	20	25
unique_3661	102	213	493	ENSP00000351905	347	467	593	9.99e-05	124	37	72	15	23
unique_3662	996	1092	1213	ENSP00000321573	193	287	776	8.45e-07	100	31	61	8	13
unique_3662	645	710	1213	ENSP00000321573	207	275	776	2.40e-06	69	28	38	3	13
unique_3662	468	594	1213	ENSP00000346990	380	492	496	1.53e-04	128	37	75	16	10
unique_3704	400	610	630	ENSP00000225577	152	343	526	6.55e-08	215	51	137	27	33
unique_3704	441	540	630	ENSP00000257290	790	889	1090	2.78e-04	110	30	60	20	16
unique_3704	465	611	630	ENSP00000351905	400	563	593	2.79e-04	166	41	104	21	23
unique_3704	464	537	630	ENSP00000442656	371	452	547	5.07e-04	82	24	50	8	12
unique_3704	411	507	630	ENSP00000377291	277	391	683	0.001	117	32	63	22	15
unique_3704	447	543	630	ENSP00000369375	942	1042	1125	0.002	110	27	61	22	15
unique_3705	445	552	727	ENSP00000260356	407	501	1171	0.009	113	30	60	23	15
unique_3726	383	454	2495	ENSP00000484862	739	818	821	0.001	80	23	49	8	3
unique_3730	14	175	211	ENSP00000449241	407	567	1193	0.002	171	44	108	19	77
unique_3750	203	370	456	ENSP00000449241	407	575	1193	7.28e-05	175	44	118	13	37
unique_3759	367	525	540	ENSP00000500159	143	296	313	4.14e-31	159	62	92	5	29
unique_3759	367	525	540	ENSP00000500025	143	296	313	4.14e-31	159	62	92	5	29
unique_3760	568	978	1604	ENSP00000353857	210	631	792	5.19e-24	459	106	268	85	26
unique_3777	134	384	603	ENSP00000225577	97	354	526	9.02e-37	265	94	150	21	42
unique_3777	122	378	603	ENSP00000369375	817	1090	1125	4.46e-15	281	82	168	31	43
unique_3777	231	370	603	ENSP00000257290	801	940	1090	2.76e-06	146	40	94	12	23
unique_3777	197	315	603	ENSP00000442656	318	452	547	1.02e-05	141	41	72	28	20
unique_3777	244	315	603	ENSP00000351905	400	480	593	1.30e-05	84	24	45	15	12
unique_3777	130	320	603	ENSP00000377291	214	420	683	2.32e-05	212	53	133	26	32
unique_3783	286	394	781	ENSP00000435995	97	205	220	0.005	112	30	76	6	14
unique_3829	1034	1302	1476	ENSP00000225577	89	360	526	3.96e-27	283	83	175	25	18
unique_3829	1038	1289	1476	ENSP00000369375	826	1089	1125	3.44e-17	271	74	171	26	17
unique_3829	1144	1284	1476	ENSP00000257290	801	942	1090	6.48e-10	151	41	91	19	16
unique_3829	1034	1123	1476	ENSP00000257290	591	686	1090	0.007	98	27	61	10	16
unique_3829	1042	1234	1476	ENSP00000351905	275	486	593	2.79e-06	230	56	119	55	13
unique_3829	1104	1246	1476	ENSP00000442656	316	468	547	2.50e-05	163	45	88	30	10
unique_3839	658	915	1149	ENSP00000437073	1379	1643	2055	0.008	282	75	166	41	22
unique_3846	153	347	662	ENSP00000396460	47	226	574	6.28e-05	201	44	130	27	29
unique_3846	153	347	662	ENSP00000340019	47	226	574	6.28e-05	201	44	130	27	29
unique_3878	15	134	205	ENSP00000225577	164	289	526	4.03e-10	133	39	74	20	59
unique_3878	62	131	205	ENSP00000442656	371	454	547	2.19e-04	84	27	43	14	34
unique_3878	50	169	205	ENSP00000369375	947	1090	1125	0.002	146	33	85	28	59
unique_3878	63	147	205	ENSP00000351905	400	494	593	0.004	99	28	53	18	41
unique_3878	50	133	205	ENSP00000257290	801	890	1090	0.009	91	21	62	8	41
unique_3883	141	221	281	ENSP00000361680	661	744	811	0.004	88	30	47	11	29
unique_3943	186	443	512	ENSP00000478081	188	451	624	8.72e-11	292	76	154	62	50
unique_3943	199	432	512	ENSP00000479496	201	434	957	2.10e-10	266	71	131	64	46
unique_3943	199	432	512	ENSP00000484952	149	382	795	8.61e-09	267	68	133	66	46
unique_3943	199	432	512	ENSP00000268171	149	382	795	8.61e-09	267	68	133	66	46
unique_3943	253	447	512	ENSP00000501257	96	291	568	3.01e-07	213	66	112	35	38
unique_3951	196	626	1089	ENSP00000506097	30	383	617	6.99e-23	431	105	249	77	40
unique_3957	198	285	401	ENSP00000225577	260	352	526	4.35e-05	97	27	57	13	22
unique_3970	1725	1805	3095	ENSP00000369205	262	339	994	0.006	81	20	58	3	3
unique_4004	374	533	555	ENSP00000396460	401	552	574	2.53e-06	165	47	100	18	49
unique_4004	19	132	555	ENSP00000396460	33	149	574	3.89e-05	118	31	82	5	49
unique_4004	374	533	555	ENSP00000340019	401	552	574	2.53e-06	165	47	100	18	49
unique_4004	19	132	555	ENSP00000340019	33	149	574	3.89e-05	118	31	82	5	49
unique_4007	19	563	567	ENSP00000396460	33	552	574	9.30e-11	575	136	354	85	96
unique_4007	19	563	567	ENSP00000340019	33	552	574	9.30e-11	575	136	354	85	96
unique_4018	110	211	216	ENSP00000484862	725	819	821	4.26e-04	105	30	62	13	48
unique_4018	108	196	216	ENSP00000484862	741	819	821	0.001	89	26	53	10	48
unique_4070	228	428	683	ENSP00000311545	47	251	887	7.14e-14	221	71	114	36	64
unique_4070	152	427	683	ENSP00000311545	55	346	887	1.91e-10	307	88	173	46	64
unique_4070	319	574	683	ENSP00000311545	46	308	887	3.05e-05	282	69	168	45	64
unique_4070	408	586	683	ENSP00000311545	43	223	887	0.002	195	52	113	30	64
unique_4070	130	263	683	ENSP00000379442	30	157	641	2.20e-07	139	44	79	16	37
unique_4070	461	580	683	ENSP00000379442	44	164	641	0.007	129	34	78	17	37
unique_4096	885	1275	1686	ENSP00000437073	1475	1895	2055	1.09e-05	434	105	273	56	37
unique_4096	983	1462	1686	ENSP00000437073	1407	1900	2055	1.49e-05	524	132	318	74	37
unique_4096	976	1451	1686	ENSP00000437073	1375	1931	2055	3.36e-04	567	134	332	101	37
unique_4096	838	1254	1686	ENSP00000437073	1578	1966	2055	3.65e-04	442	113	251	78	37
unique_4143	66	126	193	ENSP00000429055	551	614	707	0.007	64	20	41	3	32
unique_4151	1358	1735	2268	ENSP00000467244	51	399	641	7.50e-21	393	94	240	59	17
unique_4203	143	230	296	ENSP00000369375	227	340	1125	1.11e-06	114	31	57	26	76
unique_4203	91	203	296	ENSP00000369375	208	344	1125	1.75e-06	142	41	67	34	76
unique_4203	44	134	296	ENSP00000369375	262	340	1125	0.001	112	29	29	54	76
unique_4203	254	291	296	ENSP00000369375	227	267	1125	0.002	41	15	23	3	76
unique_4287	310	520	540	ENSP00000225577	152	343	526	9.04e-08	218	53	132	33	39
unique_4287	351	450	540	ENSP00000257290	790	889	1090	1.37e-04	110	31	59	20	19
unique_4287	374	447	540	ENSP00000442656	371	452	547	5.77e-04	82	23	51	8	14
unique_4287	375	521	540	ENSP00000351905	400	563	593	6.27e-04	166	40	105	21	27
unique_4287	321	417	540	ENSP00000377291	277	391	683	7.77e-04	117	33	62	22	18
unique_4287	357	453	540	ENSP00000369375	942	1042	1125	0.001	110	26	62	22	18
unique_4296	8	178	201	ENSP00000449241	407	573	1193	8.28e-06	177	46	115	16	85
unique_4330	340	400	600	ENSP00000351905	366	426	593	3.37e-04	70	22	30	18	10
unique_4366	789	952	974	ENSP00000225577	201	355	526	6.02e-07	171	39	109	23	17
unique_4373	83	183	225	ENSP00000260061	49	155	663	6.61e-04	108	31	69	8	45
unique_4374	178	273	334	ENSP00000308117	251	341	758	0.003	100	33	54	13	29
unique_4428	489	612	706	ENSP00000225577	167	287	526	3.88e-04	129	32	84	13	18
unique_4428	600	671	706	ENSP00000257290	877	941	1090	0.002	72	18	47	7	10
unique_4437	2454	2639	3001	ENSP00000311545	20	204	887	1.92e-19	200	64	107	29	6
unique_4437	2489	2638	3001	ENSP00000311545	153	300	887	4.91e-14	164	53	81	30	6
unique_4437	2514	2723	3001	ENSP00000379442	29	246	641	1.11e-13	233	69	126	38	7
unique_4437	2506	2550	3001	ENSP00000371633	621	666	761	3.13e-07	46	22	23	1	3
unique_4437	2602	2646	3001	ENSP00000371633	621	666	761	1.35e-04	47	22	22	3	3
unique_4437	2556	2646	3001	ENSP00000307843	98	177	274	8.97e-06	94	31	46	17	5
unique_4437	2492	2552	3001	ENSP00000307843	122	179	274	3.39e-05	62	24	33	5	5
unique_4437	2453	2535	3001	ENSP00000260356	532	608	1171	6.22e-04	84	27	49	8	3
unique_4437	2581	2645	3001	ENSP00000308117	283	350	758	0.002	73	26	34	13	2
unique_4456	166	232	562	ENSP00000449241	1081	1147	1193	1.61e-04	67	22	45	0	12
unique_4468	18	554	574	ENSP00000396460	21	555	574	0.0	537	296	239	2	94
unique_4468	18	554	574	ENSP00000340019	21	555	574	0.0	537	296	239	2	94
unique_4478	213	384	563	ENSP00000225577	91	263	526	2.18e-21	182	60	103	19	31
unique_4478	212	535	563	ENSP00000369375	823	1108	1125	5.29e-06	343	70	197	76	58
unique_4478	219	359	563	ENSP00000377291	218	362	683	1.74e-05	146	40	100	6	25
unique_4478	278	384	563	ENSP00000442656	315	425	547	0.002	115	33	70	12	19
unique_4478	215	309	563	ENSP00000257290	595	693	1090	0.007	99	28	67	4	17
unique_4495	110	196	217	ENSP00000449241	926	1012	1193	2.52e-25	87	40	47	0	40
unique_4514	470	720	2227	ENSP00000225577	97	352	526	1.41e-28	270	85	152	33	11
unique_4514	470	674	2227	ENSP00000369375	830	1051	1125	2.35e-09	229	58	140	31	9
unique_4514	564	664	2227	ENSP00000257290	798	898	1090	1.32e-06	105	30	67	8	5
unique_4549	660	722	1472	ENSP00000321573	211	275	776	0.001	70	25	33	12	4
unique_4570	925	1028	2564	ENSP00000484862	738	820	821	6.46e-05	106	33	48	25	4
unique_4570	964	1028	2564	ENSP00000484862	737	802	821	7.85e-05	69	29	33	7	4
unique_4570	975	1030	2564	ENSP00000484862	729	786	821	2.36e-04	60	26	28	6	4
unique_4587	175	233	420	ENSP00000346845	268	325	899	0.003	59	23	35	1	14
unique_4587	175	233	420	ENSP00000369205	274	331	994	0.005	59	23	35	1	14
unique_4587	175	233	420	ENSP00000350680	295	352	1015	0.005	59	23	35	1	14
unique_4597	111	334	359	ENSP00000225577	96	316	526	6.14e-24	229	67	149	13	62
unique_4597	109	316	359	ENSP00000369375	827	1059	1125	2.41e-15	245	65	131	49	58
unique_4597	77	300	359	ENSP00000351905	244	483	593	5.96e-15	249	67	148	34	62
unique_4597	112	273	359	ENSP00000377291	218	394	683	2.30e-13	179	46	114	19	45
unique_4597	208	306	359	ENSP00000257290	797	896	1090	5.60e-11	104	35	60	9	28
unique_4597	181	297	359	ENSP00000442656	321	452	547	4.06e-08	133	39	77	17	33
unique_4604	6001	6110	11945	ENSP00000346845	215	323	899	0.001	125	38	56	31	1
unique_4604	6001	6110	11945	ENSP00000369205	221	329	994	0.001	125	38	56	31	1
unique_4604	6001	6110	11945	ENSP00000350680	242	350	1015	0.002	125	38	56	31	1
unique_4622	64	96	129	ENSP00000320058	273	301	317	0.007	33	17	12	4	26
unique_4643	80	656	666	ENSP00000396460	13	555	574	1.85e-119	578	204	338	36	87
unique_4643	80	656	666	ENSP00000340019	13	555	574	1.85e-119	578	204	338	36	87
unique_4649	992	1222	1446	ENSP00000354995	99	260	679	4.50e-06	231	58	104	69	21
unique_4649	637	702	1446	ENSP00000354995	199	262	679	0.003	66	22	42	2	21
unique_4649	987	1218	1446	ENSP00000265724	403	570	1281	4.64e-05	233	63	104	66	18
unique_4649	657	688	1446	ENSP00000265724	1176	1207	1281	0.003	32	16	16	0	18
unique_4649	993	1029	1446	ENSP00000265724	1052	1087	1281	0.008	37	16	20	1	18
unique_4649	1176	1230	1446	ENSP00000003084	1345	1398	1481	6.96e-04	56	25	28	3	7
unique_4649	346	396	1446	ENSP00000003084	428	476	1481	0.008	51	20	29	2	7
unique_4649	1176	1230	1446	ENSP00000497203	1284	1337	1420	7.29e-04	56	25	28	3	4
unique_4649	360	392	1446	ENSP00000497931	437	469	1322	8.56e-04	33	15	18	0	6
unique_4649	993	1039	1446	ENSP00000497931	437	482	1322	0.001	47	18	28	1	6
unique_4649	985	1026	1446	ENSP00000494609	421	460	1326	0.003	42	18	22	2	9
unique_4649	636	716	1446	ENSP00000494609	517	597	1326	0.008	84	26	52	6	9
unique_4722	451	778	949	ENSP00000225577	84	419	526	1.41e-108	336	164	164	8	35
unique_4722	453	698	949	ENSP00000369375	819	1082	1125	1.35e-15	273	67	170	36	26
unique_4722	464	668	949	ENSP00000377291	218	437	683	7.89e-09	222	58	145	19	22
unique_4722	561	651	949	ENSP00000257290	798	890	1090	8.70e-08	93	29	62	2	21
unique_4722	445	549	949	ENSP00000257290	578	688	1090	0.006	119	34	63	22	21
unique_4722	527	649	949	ENSP00000442656	315	454	547	3.44e-07	141	40	82	19	13
unique_4722	447	649	949	ENSP00000351905	260	482	593	1.12e-06	234	55	137	42	21
unique_4786	58	206	211	ENSP00000484862	699	819	821	6.58e-04	152	36	82	34	71
unique_4809	283	395	493	ENSP00000225577	197	307	526	2.64e-12	114	36	74	4	23
unique_4809	276	370	493	ENSP00000257290	790	885	1090	2.36e-05	99	27	65	7	19
unique_4809	229	374	493	ENSP00000369375	872	1032	1125	1.62e-04	168	39	100	29	30
unique_4811	199	498	511	ENSP00000225577	91	395	526	7.44e-74	305	123	177	5	59
unique_4811	194	439	511	ENSP00000369375	819	1082	1125	2.36e-19	275	70	165	40	48
unique_4811	205	394	511	ENSP00000377291	218	421	683	1.77e-09	211	54	129	28	37
unique_4811	305	412	511	ENSP00000257290	798	912	1090	1.69e-08	118	35	70	13	40
unique_4811	197	293	511	ENSP00000257290	591	688	1090	4.19e-04	98	24	73	1	40
unique_4811	205	390	511	ENSP00000351905	275	482	593	8.63e-07	216	54	124	38	36
unique_4811	274	369	511	ENSP00000442656	318	427	547	7.63e-05	111	31	64	16	19
unique_4834	163	207	260	ENSP00000373126	87	135	248	0.006	49	14	31	4	17
unique_4879	17	184	193	ENSP00000449241	402	562	1193	6.38e-05	177	50	102	25	87
unique_4954	18	190	221	ENSP00000475168	20	193	197	1.56e-60	178	87	82	9	78
unique_4960	587	630	1909	ENSP00000225577	199	242	526	3.18e-07	44	19	25	0	5
unique_4960	713	765	1909	ENSP00000225577	256	307	526	0.006	53	16	36	1	5
unique_4960	539	653	1909	ENSP00000377291	280	389	683	4.41e-06	120	35	70	15	6
unique_4960	539	642	1909	ENSP00000369375	894	1000	1125	1.44e-04	107	28	76	3	5
unique_4960	578	629	1909	ENSP00000257290	790	841	1090	2.39e-04	52	19	33	0	3
unique_4960	576	631	1909	ENSP00000351905	368	429	593	0.002	62	21	35	6	3
unique_4960	602	628	1909	ENSP00000442656	372	398	547	0.005	27	14	13	0	1
unique_4973	12	109	238	ENSP00000484862	711	808	821	0.006	105	33	58	14	41
unique_4974	492	661	770	ENSP00000449241	406	572	1193	3.47e-09	176	49	112	15	22
unique_4990	103	148	235	ENSP00000367433	280	321	412	0.007	46	13	29	4	20
unique_4991	212	414	552	ENSP00000225577	151	372	526	2.41e-13	237	67	121	49	37
unique_4991	273	408	552	ENSP00000442656	372	533	547	3.94e-07	167	41	90	36	25
unique_4991	273	358	552	ENSP00000351905	400	490	593	4.84e-05	94	27	56	11	16
unique_5025	295	715	1029	ENSP00000457473	94	496	618	9.13e-13	437	98	289	50	41
unique_5025	295	751	1029	ENSP00000494134	82	515	600	7.85e-10	468	88	335	45	44
unique_5025	295	751	1029	ENSP00000496348	82	515	600	7.85e-10	468	88	335	45	44
unique_5025	295	751	1029	ENSP00000494136	82	515	600	7.85e-10	468	88	335	45	44
unique_5025	295	751	1029	ENSP00000496302	82	515	600	7.85e-10	468	88	335	45	44
unique_5025	295	751	1029	ENSP00000494191	82	515	600	7.85e-10	468	88	335	45	44
unique_5025	295	751	1029	ENSP00000287766	82	515	600	7.85e-10	468	88	335	45	44
unique_5032	732	821	997	ENSP00000321573	206	296	776	0.010	92	25	64	3	9
unique_5052	642	662	1217	ENSP00000260356	384	404	1171	0.001	21	15	6	0	5
unique_5052	641	702	1217	ENSP00000260356	496	551	1171	0.007	62	19	37	6	5
unique_5057	168	221	229	ENSP00000435933	51	104	142	1.82e-09	54	24	30	0	24
unique_5057	169	217	229	ENSP00000305647	5	53	117	3.27e-05	49	18	31	0	21
unique_5058	219	468	681	ENSP00000225577	97	353	526	8.55e-31	267	79	161	27	37
unique_5058	207	462	681	ENSP00000369375	818	1089	1125	4.27e-13	280	76	172	32	38
unique_5058	312	457	681	ENSP00000257290	797	942	1090	2.31e-07	152	42	98	12	21
unique_5058	217	400	681	ENSP00000351905	273	480	593	3.80e-05	216	53	123	40	27
unique_5078	59	311	374	ENSP00000424536	66	295	477	3.00e-06	256	57	170	29	68
unique_5079	156	248	652	ENSP00000396460	47	143	574	1.94e-08	97	30	63	4	14
unique_5079	156	248	652	ENSP00000340019	47	143	574	1.94e-08	97	30	63	4	14
unique_5086	237	428	608	ENSP00000311545	77	279	887	7.48e-07	223	64	108	51	32
unique_5086	239	360	608	ENSP00000379442	27	142	641	0.005	125	38	75	12	20
unique_5089	30	115	296	ENSP00000313419	300	382	558	4.32e-04	86	26	57	3	29
unique_5089	30	115	296	ENSP00000437940	300	382	557	4.44e-04	86	26	57	3	29
unique_5125	755	986	1014	ENSP00000478081	245	484	624	2.41e-05	271	66	135	70	23
unique_5125	755	964	1014	ENSP00000479496	245	452	957	7.55e-05	239	58	121	60	21
unique_5125	806	963	1014	ENSP00000501257	156	292	568	3.78e-04	162	45	88	29	16
unique_5125	755	966	1014	ENSP00000484952	193	402	795	0.004	232	54	136	42	21
unique_5125	755	966	1014	ENSP00000268171	193	402	795	0.004	232	54	136	42	21
unique_5130	90	374	475	ENSP00000437073	391	673	2055	3.31e-31	289	82	197	10	60
unique_5143	1	68	2856	ENSP00000346845	261	324	899	4.78e-04	68	25	39	4	2
unique_5151	276	363	1151	ENSP00000346845	252	334	899	0.004	88	27	56	5	8
unique_5151	276	363	1151	ENSP00000369205	258	340	994	0.005	88	27	56	5	8
unique_5151	276	363	1151	ENSP00000350680	279	361	1015	0.006	88	27	56	5	8
unique_5172	1171	1427	2811	ENSP00000225577	96	360	526	2.60e-34	268	85	169	14	9
unique_5172	1158	1408	2811	ENSP00000369375	816	1082	1125	1.85e-10	284	70	164	50	9
unique_5172	1264	1416	2811	ENSP00000257290	790	948	1090	1.03e-09	159	42	111	6	5
unique_5172	1172	1363	2811	ENSP00000377291	218	421	683	4.40e-08	208	50	138	20	7
unique_5172	1222	1409	2811	ENSP00000351905	324	554	593	0.005	235	53	131	51	7
unique_5172	1239	1359	2811	ENSP00000442656	318	454	547	0.008	141	36	81	24	4
unique_5210	3	225	350	ENSP00000225577	91	318	526	4.69e-29	231	73	147	11	64
unique_5210	7	197	350	ENSP00000369375	828	1032	1125	6.53e-12	210	60	126	24	55
unique_5210	8	297	350	ENSP00000351905	274	571	593	2.09e-11	319	86	183	50	83
unique_5210	1	166	350	ENSP00000377291	211	380	683	8.32e-11	175	48	113	14	47
unique_5210	107	205	350	ENSP00000257290	800	898	1090	6.00e-08	103	30	65	8	28
unique_5210	7	196	350	ENSP00000442656	211	454	547	3.67e-04	252	56	126	70	54
unique_5227	997	1256	1364	ENSP00000479496	197	453	957	2.68e-11	280	70	167	43	19
unique_5227	997	1256	1364	ENSP00000478081	197	453	624	2.05e-10	280	70	167	43	19
unique_5227	982	1264	1364	ENSP00000484952	122	409	795	3.97e-10	311	78	182	51	21
unique_5227	982	1264	1364	ENSP00000268171	122	409	795	3.97e-10	311	78	182	51	21
unique_5227	1015	1259	1364	ENSP00000501257	60	297	568	1.91e-04	259	75	149	35	18
unique_5266	1637	1701	2130	ENSP00000225577	201	265	526	4.18e-10	65	30	35	0	3
unique_5266	1629	1684	2130	ENSP00000257290	791	848	1090	1.84e-06	58	21	35	2	3
unique_5266	1641	1678	2130	ENSP00000377291	325	364	683	5.63e-05	40	18	20	2	2
unique_5266	1449	1714	2130	ENSP00000442656	174	440	547	9.79e-05	296	70	167	59	12
unique_5266	1641	1677	2130	ENSP00000369375	951	987	1125	1.62e-04	37	15	22	0	2
unique_5266	1651	1701	2130	ENSP00000351905	401	455	593	3.24e-04	55	24	27	4	2
unique_5284	108	185	210	ENSP00000225577	83	156	526	0.006	78	26	48	4	37
unique_5285	53	423	811	ENSP00000354995	36	361	679	9.45e-47	372	119	206	47	77
unique_5285	498	748	811	ENSP00000354995	364	614	679	1.65e-10	259	64	179	16	77
unique_5285	138	349	811	ENSP00000265724	402	611	1281	3.51e-16	220	65	137	18	26
unique_5285	138	333	811	ENSP00000265724	1045	1236	1281	1.59e-15	201	62	125	14	26
unique_5285	138	357	811	ENSP00000497931	1088	1301	1322	7.37e-12	225	59	150	16	27
unique_5285	138	333	811	ENSP00000497931	430	619	1322	5.57e-08	200	53	133	14	27
unique_5285	146	326	811	ENSP00000497203	1166	1339	1420	8.84e-08	188	47	120	21	22
unique_5285	146	326	811	ENSP00000003084	1227	1400	1481	1.00e-07	188	47	120	21	26
unique_5285	146	354	811	ENSP00000003084	441	628	1481	0.003	211	48	138	25	26
unique_5285	145	378	811	ENSP00000494609	427	639	1326	2.06e-07	237	50	160	27	29
unique_5305	141	368	547	ENSP00000225577	88	288	526	4.68e-13	235	55	139	41	42
unique_5305	242	369	547	ENSP00000257290	790	891	1090	2.36e-10	132	39	59	34	23
unique_5305	77	369	547	ENSP00000369375	773	1034	1125	3.29e-07	313	71	171	71	54
unique_5305	247	366	547	ENSP00000351905	372	482	593	3.63e-05	134	36	61	37	22
unique_5305	150	304	547	ENSP00000377291	218	374	683	0.001	161	37	114	10	28
unique_5312	12	289	289	ENSP00000441875	18	298	300	1.57e-103	281	146	132	3	96
unique_5312	8	273	289	ENSP00000426433	4	270	273	2.06e-95	268	137	128	3	92
unique_5312	8	273	289	ENSP00000393320	4	270	273	2.06e-95	268	137	128	3	92
unique_5318	133	282	332	ENSP00000340949	3	124	398	0.007	150	36	86	28	45
unique_5364	1	52	112	ENSP00000503116	26	81	449	0.005	56	15	37	4	46
unique_5364	1	52	112	ENSP00000504727	26	81	449	0.005	56	15	37	4	46
unique_5364	1	52	112	ENSP00000504303	26	81	449	0.005	56	15	37	4	46
unique_5374	2888	2979	3396	ENSP00000429055	580	670	707	0.004	98	35	50	13	3
unique_5379	1447	1774	2074	ENSP00000353857	400	700	792	2.28e-22	343	88	198	57	26
unique_5379	1039	1144	2074	ENSP00000353857	208	311	792	1.20e-13	106	43	61	2	26
unique_5379	311	364	2074	ENSP00000353857	120	173	792	2.17e-05	54	19	35	0	26
unique_5379	2010	2066	2074	ENSP00000353857	722	777	792	5.41e-04	57	19	37	1	26
unique_5379	541	645	2074	ENSP00000484862	712	820	821	1.79e-05	110	40	64	6	6
unique_5379	513	629	2074	ENSP00000484862	703	819	821	0.004	122	42	70	10	6
unique_5379	866	994	2074	ENSP00000346845	219	340	899	0.002	137	44	70	23	6
unique_5379	866	994	2074	ENSP00000369205	225	346	994	0.003	137	44	70	23	6
unique_5379	866	994	2074	ENSP00000350680	246	367	1015	0.004	137	44	70	23	6
unique_5389	195	280	282	ENSP00000378447	203	289	296	6.02e-05	87	23	63	1	30
unique_5395	75	319	368	ENSP00000260061	173	428	663	8.77e-12	258	77	166	15	67
unique_5395	123	295	368	ENSP00000260061	53	234	663	1.59e-08	186	57	112	17	67
unique_5395	76	313	368	ENSP00000260061	316	573	663	2.65e-08	259	78	159	22	67
unique_5395	230	317	368	ENSP00000260061	49	140	663	0.004	92	27	61	4	67
unique_5395	78	313	368	ENSP00000216241	65	312	763	2.51e-08	252	75	157	20	73
unique_5395	102	316	368	ENSP00000216241	430	680	763	2.67e-07	251	64	151	36	73
unique_5395	56	286	368	ENSP00000216241	58	310	763	3.07e-07	253	67	164	22	73
unique_5395	166	315	368	ENSP00000216241	428	607	763	6.94e-04	181	47	102	32	73
unique_5395	178	323	368	ENSP00000216241	82	228	763	0.001	147	44	102	1	73
unique_5395	76	291	368	ENSP00000361680	494	746	811	2.53e-08	256	72	141	43	59
unique_5395	62	178	368	ENSP00000329380	49	179	653	2.67e-05	131	41	76	14	72
unique_5395	146	327	368	ENSP00000329380	52	237	653	7.66e-05	192	55	121	16	72
unique_5395	181	264	368	ENSP00000481884	72	158	674	1.38e-04	87	30	54	3	52
unique_5395	144	336	368	ENSP00000481884	55	270	674	0.001	223	57	129	37	52
unique_5395	187	313	368	ENSP00000440049	93	270	421	0.003	179	42	84	53	35
unique_5395	187	313	368	ENSP00000489140	93	270	421	0.003	179	42	84	53	35
unique_5398	3713	3796	4195	ENSP00000484862	729	811	821	8.09e-04	85	26	56	3	2
unique_5401	46	265	392	ENSP00000225577	91	307	526	8.38e-25	234	69	134	31	56
unique_5401	33	265	392	ENSP00000369375	804	1053	1125	1.46e-10	263	69	151	43	59
unique_5401	137	245	392	ENSP00000257290	778	889	1090	1.68e-10	114	35	72	7	28
unique_5401	52	248	392	ENSP00000377291	218	421	683	1.49e-05	217	52	132	33	50
unique_5401	44	244	392	ENSP00000351905	267	482	593	3.06e-04	238	56	123	59	51
unique_5412	740	958	4624	ENSP00000369205	233	459	994	0.001	231	54	161	16	5
unique_5412	740	958	4624	ENSP00000350680	254	480	1015	0.001	231	54	161	16	5
unique_5412	740	939	4624	ENSP00000346845	227	434	899	0.002	212	52	144	16	4
unique_5413	346	610	639	ENSP00000225577	84	370	526	6.20e-09	299	71	182	46	41
unique_5413	480	543	639	ENSP00000442656	371	448	547	0.002	79	25	38	16	10
unique_5417	189	481	665	ENSP00000225577	98	353	526	6.06e-24	309	87	153	69	44
unique_5417	179	332	665	ENSP00000369375	821	986	1125	1.05e-08	169	49	102	18	23
unique_5430	634	713	895	ENSP00000411770	35	114	286	0.007	80	22	58	0	9
unique_5450	230	404	431	ENSP00000449241	407	574	1193	2.60e-09	183	43	117	23	41
unique_5460	522	777	797	ENSP00000497931	1092	1314	1322	1.45e-24	259	79	141	39	33
unique_5460	526	782	797	ENSP00000497931	438	659	1322	3.42e-21	262	78	139	45	33
unique_5460	526	796	797	ENSP00000265724	410	645	1281	6.80e-23	271	75	161	35	61
unique_5460	510	780	797	ENSP00000265724	1037	1274	1281	6.98e-23	272	79	158	35	61
unique_5460	163	359	797	ENSP00000265724	146	341	1281	3.89e-08	205	52	136	17	61
unique_5460	505	778	797	ENSP00000494609	404	632	1326	3.10e-14	278	65	160	53	35
unique_5460	505	784	797	ENSP00000494609	1037	1277	1326	4.48e-10	280	66	175	39	35
unique_5460	519	704	797	ENSP00000003084	1220	1390	1481	2.77e-12	187	54	116	17	31
unique_5460	523	766	797	ENSP00000003084	438	633	1481	1.57e-11	244	58	138	48	31
unique_5460	519	704	797	ENSP00000497203	1159	1329	1420	3.04e-12	187	54	116	17	31
unique_5460	602	766	797	ENSP00000497203	440	572	1420	2.70e-05	165	38	95	32	31
unique_5460	521	767	797	ENSP00000354995	96	305	679	9.85e-07	250	61	146	43	31
unique_5466	703	794	810	ENSP00000484862	719	820	821	4.07e-04	102	37	55	10	12
unique_5466	719	798	810	ENSP00000484862	729	806	821	0.002	86	34	38	14	12
unique_5482	220	716	1036	ENSP00000457473	59	513	618	3.61e-58	508	157	287	64	48
unique_5482	220	707	1036	ENSP00000494134	47	479	600	8.44e-56	496	148	277	71	47
unique_5482	220	707	1036	ENSP00000496348	47	479	600	8.44e-56	496	148	277	71	47
unique_5482	220	707	1036	ENSP00000494136	47	479	600	8.44e-56	496	148	277	71	47
unique_5482	220	707	1036	ENSP00000496302	47	479	600	8.44e-56	496	148	277	71	47
unique_5482	220	707	1036	ENSP00000494191	47	479	600	8.44e-56	496	148	277	71	47
unique_5482	220	707	1036	ENSP00000287766	47	479	600	8.44e-56	496	148	277	71	47
unique_5512	88	167	2971	ENSP00000380426	96	177	253	0.004	82	20	60	2	3
unique_5518	1376	1582	4500	ENSP00000225577	91	297	526	9.09e-22	212	67	135	10	5
unique_5518	1444	1571	4500	ENSP00000351905	341	482	593	4.67e-09	147	44	79	24	3
unique_5518	1483	1588	4500	ENSP00000257290	798	906	1090	8.19e-09	111	31	73	7	2
unique_5518	1399	1587	4500	ENSP00000369375	857	1048	1125	1.05e-08	203	50	128	25	4
unique_5518	1390	1576	4500	ENSP00000377291	235	422	683	0.001	201	47	127	27	4
unique_5519	132	189	220	ENSP00000435933	59	116	142	3.28e-11	58	21	37	0	26
unique_5519	128	188	220	ENSP00000305647	8	68	117	0.003	61	15	46	0	28
unique_5521	239	484	710	ENSP00000225577	91	338	526	5.64e-34	255	79	160	16	35
unique_5521	244	451	710	ENSP00000369375	829	1055	1125	5.36e-08	231	64	140	27	29
unique_5521	245	426	710	ENSP00000351905	275	480	593	8.56e-08	210	51	127	32	26
unique_5521	236	431	710	ENSP00000377291	209	420	683	2.48e-06	216	60	132	24	28
unique_5521	307	409	710	ENSP00000442656	317	428	547	1.19e-05	122	38	55	29	15
unique_5521	342	451	710	ENSP00000257290	801	913	1090	4.64e-05	116	28	79	9	15
unique_5538	2109	2401	2461	ENSP00000225577	119	339	526	2.76e-32	297	90	127	80	12
unique_5538	2107	2351	2461	ENSP00000377291	233	421	683	2.12e-06	252	60	122	70	10
unique_5538	2141	2215	2461	ENSP00000369375	882	972	1125	1.83e-05	92	29	45	18	3
unique_5538	2096	2219	2461	ENSP00000351905	285	416	593	5.44e-04	139	37	80	22	5
unique_5538	2156	2215	2461	ENSP00000442656	318	384	547	0.009	68	25	34	9	2
unique_5551	1673	1961	3956	ENSP00000225577	143	353	526	6.59e-12	300	71	129	100	7
unique_5551	1790	1951	3956	ENSP00000351905	401	556	593	6.10e-04	181	49	88	44	4
unique_5551	1791	1844	3956	ENSP00000442656	374	433	547	0.001	60	21	33	6	1
unique_5559	128	276	774	ENSP00000225577	93	245	526	9.33e-24	153	54	95	4	40
unique_5559	377	537	774	ENSP00000225577	248	408	526	1.31e-12	177	50	95	32	40
unique_5559	132	296	774	ENSP00000377291	218	381	683	1.67e-08	172	48	109	15	21
unique_5559	131	289	774	ENSP00000369375	829	1003	1125	1.20e-04	177	39	118	20	21
unique_5559	199	271	774	ENSP00000442656	319	398	547	0.002	80	23	50	7	9
unique_5559	243	286	774	ENSP00000257290	812	855	1090	0.003	44	15	29	0	6
unique_5569	88	360	1598	ENSP00000225577	84	338	526	8.07e-24	283	82	163	38	17
unique_5569	67	311	1598	ENSP00000377291	183	421	683	1.39e-08	265	61	158	46	15
unique_5569	101	364	1598	ENSP00000369375	830	1089	1125	1.47e-07	274	70	180	24	17
unique_5569	223	359	1598	ENSP00000257290	812	942	1090	1.15e-06	143	37	88	18	12
unique_5569	132	185	1598	ENSP00000257290	634	686	1090	0.002	55	21	31	3	12
unique_5569	68	307	1598	ENSP00000351905	252	482	593	1.94e-06	261	69	141	51	15
unique_5584	111	153	213	ENSP00000356102	758	805	888	2.26e-04	48	18	25	5	20
unique_5585	55	503	1512	ENSP00000437073	379	841	2055	1.84e-33	506	133	273	100	30
unique_5589	215	335	903	ENSP00000346845	203	332	899	6.73e-04	136	46	69	21	13
unique_5589	215	335	903	ENSP00000350680	230	359	1015	0.001	136	46	69	21	13
unique_5589	243	331	903	ENSP00000484862	725	820	821	0.001	99	41	45	13	13
unique_5589	215	315	903	ENSP00000484862	717	820	821	0.001	115	43	47	25	13
unique_5589	215	335	903	ENSP00000369205	209	338	994	0.001	136	46	69	21	13
unique_5675	2243	2486	2486	ENSP00000369375	866	1114	1125	6.40e-21	257	81	155	21	10
unique_5675	2305	2467	2486	ENSP00000257290	788	953	1090	1.70e-14	166	49	114	3	7
unique_5675	2243	2412	2486	ENSP00000225577	139	295	526	4.15e-11	171	48	108	15	7
unique_5675	2257	2411	2486	ENSP00000377291	268	425	683	1.15e-09	166	50	97	19	6
unique_5675	2319	2402	2486	ENSP00000351905	379	481	593	3.21e-07	103	37	47	19	3
unique_5675	2312	2402	2486	ENSP00000442656	345	453	547	3.69e-05	110	32	58	20	4
unique_5709	206	453	1162	ENSP00000354995	98	339	679	2.00e-48	250	98	142	10	41
unique_5709	929	1159	1162	ENSP00000354995	449	675	679	1.65e-16	233	61	164	8	41
unique_5709	211	414	1162	ENSP00000494609	430	615	1326	6.59e-16	213	66	111	36	22
unique_5709	160	416	1162	ENSP00000494609	991	1258	1326	0.008	292	63	170	59	22
unique_5709	207	420	1162	ENSP00000265724	408	616	1281	8.08e-14	224	71	128	25	19
unique_5709	208	430	1162	ENSP00000265724	1052	1275	1281	2.58e-10	233	60	154	19	19
unique_5709	203	421	1162	ENSP00000497931	1089	1305	1322	5.02e-09	227	59	150	18	19
unique_5709	203	385	1162	ENSP00000497931	431	613	1322	1.17e-07	188	55	123	10	19
unique_5709	208	390	1162	ENSP00000497203	1165	1342	1420	1.03e-04	191	48	122	21	16
unique_5709	208	390	1162	ENSP00000003084	1226	1403	1481	1.36e-04	191	48	122	21	18
unique_5709	219	419	1162	ENSP00000003084	451	633	1481	5.40e-04	203	44	137	22	18
unique_5710	9	221	332	ENSP00000225577	91	296	526	4.02e-16	219	60	140	19	64
unique_5710	15	246	332	ENSP00000369375	830	1072	1125	3.88e-11	261	65	149	47	70
unique_5710	102	245	332	ENSP00000257290	781	929	1090	4.45e-09	154	43	96	15	43
unique_5710	135	211	332	ENSP00000351905	400	482	593	7.84e-04	86	26	48	12	23
unique_5710	99	211	332	ENSP00000442656	328	454	547	8.31e-04	131	35	74	22	34
unique_5726	1260	1365	1970	ENSP00000346990	306	398	496	9.44e-07	108	33	58	17	11
unique_5726	1350	1437	1970	ENSP00000346990	309	398	496	3.19e-06	90	28	60	2	11
unique_5726	1349	1446	1970	ENSP00000346990	305	389	496	8.52e-06	100	33	50	17	11
unique_5726	1331	1425	1970	ENSP00000346990	305	398	496	1.45e-05	97	30	62	5	11
unique_5726	1292	1383	1970	ENSP00000346990	311	398	496	1.51e-05	92	27	61	4	11
unique_5726	1285	1371	1970	ENSP00000346990	310	398	496	4.36e-05	89	27	60	2	11
unique_5726	1307	1407	1970	ENSP00000346990	305	398	496	2.47e-04	101	28	66	7	11
unique_5726	1399	1469	1970	ENSP00000346990	307	374	496	0.001	71	24	44	3	11
unique_5726	1304	1395	1970	ENSP00000346990	311	398	496	0.004	92	25	63	4	11
unique_5728	825	1182	2278	ENSP00000484952	113	444	795	1.94e-12	399	101	190	108	16
unique_5728	825	1182	2278	ENSP00000268171	113	444	795	1.94e-12	399	101	190	108	16
unique_5728	826	1170	2278	ENSP00000479496	161	488	957	1.12e-11	382	92	199	91	15
unique_5728	876	1170	2278	ENSP00000478081	197	488	624	8.63e-11	329	80	178	71	13
unique_5728	880	1150	2278	ENSP00000501257	57	296	568	4.34e-06	283	71	157	55	12
unique_5740	483	638	1304	ENSP00000225577	97	243	526	7.84e-13	158	43	102	13	18
unique_5740	978	1058	1304	ENSP00000225577	210	289	526	1.30e-05	82	24	55	3	18
unique_5740	455	636	1304	ENSP00000377291	187	363	683	1.02e-11	192	53	114	25	14
unique_5740	479	647	1304	ENSP00000369375	826	998	1125	1.26e-08	184	37	121	26	13
unique_5740	571	636	1304	ENSP00000257290	775	841	1090	3.02e-05	67	19	47	1	5
unique_5740	479	635	1304	ENSP00000351905	271	426	593	6.14e-04	168	38	107	23	12
unique_5746	2091	2210	2788	ENSP00000346845	223	344	899	0.006	124	27	91	6	4
unique_5779	318	713	945	ENSP00000437073	1578	1966	2055	0.003	437	114	234	89	42
unique_5782	8	97	154	ENSP00000484862	729	820	821	1.74e-04	97	27	58	12	58
unique_5801	3	249	294	ENSP00000225577	91	335	526	7.82e-29	251	65	176	10	84
unique_5801	8	256	294	ENSP00000369375	829	1089	1125	2.25e-15	266	62	182	22	85
unique_5801	114	251	294	ENSP00000257290	801	942	1090	6.70e-10	142	37	101	4	47
unique_5801	9	198	294	ENSP00000377291	218	416	683	2.33e-08	202	48	139	15	65
unique_5801	8	271	294	ENSP00000351905	274	575	593	1.13e-06	313	62	191	60	90
unique_5801	127	240	294	ENSP00000442656	372	490	547	9.34e-05	129	34	70	25	39
unique_5810	155	352	594	ENSP00000441875	46	199	300	0.003	200	49	103	48	33
unique_5820	97	190	500	ENSP00000449241	943	1042	1193	1.92e-15	101	37	56	8	19
unique_5838	158	335	336	ENSP00000378447	119	294	296	2.28e-22	179	50	125	4	53
unique_5841	931	1238	2083	ENSP00000437073	1270	1581	2055	0.008	324	87	209	28	15
unique_5872	567	683	915	ENSP00000225577	201	308	526	1.69e-14	118	40	67	11	13
unique_5872	506	773	915	ENSP00000351905	317	567	593	3.50e-07	296	66	157	73	29
unique_5872	555	668	915	ENSP00000257290	789	896	1090	1.88e-05	117	33	72	12	12
unique_5872	570	665	915	ENSP00000377291	324	421	683	0.001	106	30	58	18	10
unique_5872	564	682	915	ENSP00000369375	944	1053	1125	0.002	120	30	79	11	13
unique_5872	579	661	915	ENSP00000442656	371	454	547	0.004	92	27	48	17	9
unique_5908	12	311	332	ENSP00000225577	89	384	526	1.44e-65	304	115	177	12	90
unique_5908	14	235	332	ENSP00000369375	824	1054	1125	8.56e-17	242	65	146	31	67
unique_5908	128	262	332	ENSP00000257290	798	940	1090	5.22e-09	145	36	97	12	73
unique_5908	11	118	332	ENSP00000257290	590	690	1090	0.001	110	32	67	11	73
unique_5908	52	216	332	ENSP00000377291	237	420	683	2.05e-07	187	49	113	25	50
unique_5908	143	213	332	ENSP00000442656	371	454	547	4.56e-07	84	30	41	13	21
unique_5908	144	213	332	ENSP00000351905	400	482	593	9.18e-06	83	25	45	13	21
unique_5927	319	501	572	ENSP00000225577	123	298	526	1.14e-08	190	49	120	21	32
unique_5927	378	510	572	ENSP00000442656	338	475	547	7.16e-06	141	36	94	11	23
unique_5927	389	496	572	ENSP00000257290	789	896	1090	0.001	120	35	61	24	19
unique_5927	402	487	572	ENSP00000351905	379	480	593	0.003	103	22	63	18	15
unique_5930	4910	4982	5223	ENSP00000346845	272	333	899	0.004	74	26	35	13	1
unique_5930	4910	4982	5223	ENSP00000369205	278	339	994	0.005	74	26	35	13	1
unique_5930	4910	4982	5223	ENSP00000350680	299	360	1015	0.005	74	26	35	13	1
unique_6015	266	450	688	ENSP00000225577	118	265	526	6.30e-21	186	56	91	39	43
unique_6015	543	655	688	ENSP00000225577	269	374	526	6.02e-11	115	36	68	11	43
unique_6015	358	395	688	ENSP00000257290	806	843	1090	5.04e-04	38	16	22	0	6
unique_6015	350	396	688	ENSP00000369375	944	990	1125	0.001	47	16	31	0	7
unique_6015	366	396	688	ENSP00000351905	400	430	593	0.002	31	15	16	0	5
unique_6022	262	374	479	ENSP00000257290	636	730	1090	0.005	116	32	60	24	24
unique_6047	134	316	387	ENSP00000225577	123	298	526	9.91e-09	190	47	122	21	47
unique_6047	193	325	387	ENSP00000442656	338	475	547	2.80e-05	140	37	94	9	34
unique_6047	204	311	387	ENSP00000257290	789	896	1090	0.001	110	33	73	4	28
unique_6047	172	255	387	ENSP00000377291	274	362	683	0.004	91	28	54	9	22
unique_6047	217	278	387	ENSP00000351905	379	457	593	0.007	79	19	43	17	16
unique_6056	105	170	782	ENSP00000442656	314	383	547	2.20e-04	72	25	39	8	8
unique_6056	23	173	782	ENSP00000369375	818	974	1125	0.001	170	42	96	32	19
unique_6056	84	172	782	ENSP00000351905	326	419	593	0.001	102	30	51	21	11
unique_6056	25	174	782	ENSP00000377291	208	351	683	0.003	157	44	93	20	19
unique_6068	45	190	282	ENSP00000346845	212	331	899	0.008	149	36	81	32	52
unique_6068	45	190	282	ENSP00000369205	218	337	994	0.008	149	36	81	32	52
unique_6068	45	190	282	ENSP00000350680	239	358	1015	0.010	149	36	81	32	52
unique_6109	580	685	774	ENSP00000225577	191	289	526	1.02e-05	108	29	68	11	14
unique_6109	588	648	774	ENSP00000442656	356	414	547	2.79e-04	61	20	39	2	8
unique_6117	368	455	530	ENSP00000225577	209	293	526	2.86e-04	91	25	57	9	17
unique_6117	355	467	530	ENSP00000257290	796	909	1090	0.008	123	35	69	19	21
unique_6117	322	399	530	ENSP00000377291	286	362	683	0.010	84	26	45	13	15
unique_6146	470	583	2550	ENSP00000484862	697	810	821	3.34e-04	121	29	78	14	4
unique_6146	504	579	2550	ENSP00000346845	229	298	899	8.76e-04	76	30	40	6	3
unique_6146	504	579	2550	ENSP00000369205	235	304	994	0.001	76	30	40	6	3
unique_6146	504	579	2550	ENSP00000350680	256	325	1015	0.001	76	30	40	6	3
unique_6148	918	1438	1882	ENSP00000494609	612	1037	1326	6.39e-22	532	135	280	117	67
unique_6148	597	745	1882	ENSP00000494609	427	550	1326	1.80e-17	149	52	72	25	67
unique_6148	1556	1664	1882	ENSP00000494609	1060	1166	1326	1.15e-15	109	44	63	2	67
unique_6148	24	500	1882	ENSP00000494609	10	450	1326	3.22e-11	501	95	322	84	67
unique_6148	613	744	1882	ENSP00000494609	1073	1191	1326	1.19e-07	135	41	75	19	67
unique_6148	1557	1670	1882	ENSP00000497203	1169	1278	1420	1.07e-19	114	50	60	4	43
unique_6148	670	745	1882	ENSP00000497203	427	502	1420	3.81e-16	76	36	40	0	43
unique_6148	1119	1404	1882	ENSP00000497203	847	1106	1420	1.50e-07	291	57	198	36	43
unique_6148	27	363	1882	ENSP00000497203	6	293	1420	2.57e-04	349	69	207	73	43
unique_6148	1557	1670	1882	ENSP00000003084	1230	1339	1481	1.14e-19	114	50	60	4	47
unique_6148	594	745	1882	ENSP00000003084	437	563	1481	1.34e-19	152	54	73	25	47
unique_6148	1119	1404	1882	ENSP00000003084	908	1167	1481	1.48e-07	291	57	198	36	47
unique_6148	27	363	1882	ENSP00000003084	6	293	1481	2.22e-04	349	69	207	73	47
unique_6148	500	744	1882	ENSP00000265724	939	1190	1281	1.56e-10	266	67	164	35	19
unique_6148	520	744	1882	ENSP00000265724	361	545	1281	1.11e-09	232	62	116	54	19
unique_6148	1557	1670	1882	ENSP00000265724	413	524	1281	1.59e-09	114	34	78	2	19
unique_6148	1552	1661	1882	ENSP00000265724	1051	1162	1281	1.25e-08	112	35	75	2	19
unique_6148	1557	1670	1882	ENSP00000497931	441	552	1322	4.82e-08	115	35	76	4	14
unique_6148	596	744	1882	ENSP00000497931	1094	1233	1322	9.36e-07	154	43	92	19	14
unique_6148	1557	1624	1882	ENSP00000497931	1099	1166	1322	4.20e-06	68	22	46	0	14
unique_6148	595	744	1882	ENSP00000497931	435	573	1322	0.006	154	51	84	19	14
unique_6148	1533	1633	1882	ENSP00000354995	92	178	679	0.006	104	27	57	20	5
unique_6151	280	537	708	ENSP00000225577	96	366	526	1.16e-34	279	86	164	29	36
unique_6151	280	524	708	ENSP00000369375	829	1089	1125	7.51e-16	268	78	160	30	35
unique_6151	258	462	708	ENSP00000351905	251	480	593	2.00e-07	235	55	145	35	29
unique_6151	345	462	708	ENSP00000442656	319	452	547	0.003	138	36	78	24	17
unique_6151	280	361	708	ENSP00000257290	598	686	1090	0.009	89	21	61	7	12
unique_6189	286	419	795	ENSP00000503116	182	302	449	3.63e-07	134	33	88	13	26
unique_6189	711	780	795	ENSP00000503116	362	428	449	0.004	76	30	31	15	26
unique_6189	286	419	795	ENSP00000504727	182	302	449	3.63e-07	134	33	88	13	26
unique_6189	711	780	795	ENSP00000504727	362	428	449	0.004	76	30	31	15	26
unique_6189	286	419	795	ENSP00000504303	182	302	449	3.63e-07	134	33	88	13	26
unique_6189	711	780	795	ENSP00000504303	362	428	449	0.004	76	30	31	15	26
unique_6213	327	368	509	ENSP00000225577	196	237	526	0.001	42	15	27	0	8
unique_6237	44	212	240	ENSP00000449241	407	573	1193	3.64e-07	175	48	113	14	70
unique_6246	153	266	382	ENSP00000379442	35	141	641	2.26e-06	120	40	61	19	30
unique_6246	146	229	382	ENSP00000260356	650	726	1171	0.002	85	26	50	9	22
unique_6246	153	318	382	ENSP00000311545	41	214	887	0.008	184	48	108	28	43
unique_6296	232	335	2613	ENSP00000484862	718	820	821	2.39e-11	112	53	42	17	5
unique_6296	255	362	2613	ENSP00000484862	710	817	821	4.14e-11	114	48	54	12	5
unique_6301	311	463	489	ENSP00000225577	197	355	526	4.03e-09	174	48	90	36	31
unique_6301	286	354	489	ENSP00000377291	296	362	683	3.17e-07	71	28	37	6	14
unique_6312	1605	1696	2885	ENSP00000225577	205	286	526	0.004	96	29	49	18	3
unique_6369	352	460	551	ENSP00000442656	335	454	547	4.39e-07	122	32	75	15	20
unique_6369	365	469	551	ENSP00000225577	197	295	526	2.80e-06	107	26	71	10	19
unique_6369	382	460	551	ENSP00000351905	400	482	593	0.008	85	22	55	8	14
unique_6371	103	429	468	ENSP00000424536	75	390	477	2.49e-10	357	81	205	71	70
unique_6373	51	183	348	ENSP00000311545	234	361	887	0.001	141	38	82	21	42
unique_6373	38	127	348	ENSP00000311545	29	112	887	0.004	94	30	50	14	42
unique_6403	336	530	768	ENSP00000260356	377	549	1171	2.29e-18	198	66	104	28	36
unique_6403	408	615	768	ENSP00000260356	385	579	1171	3.06e-15	217	66	120	31	36
unique_6403	66	190	768	ENSP00000327290	155	274	1189	7.93e-07	127	38	80	9	16
unique_6403	75	210	768	ENSP00000268296	151	282	1164	2.66e-06	138	32	98	8	18
unique_6413	434	980	1004	ENSP00000265724	146	610	1281	1.21e-44	554	144	314	96	55
unique_6413	724	987	1004	ENSP00000265724	1034	1262	1281	1.81e-39	264	98	131	35	55
unique_6413	725	987	1004	ENSP00000497931	1078	1305	1322	2.25e-39	263	94	134	35	57
unique_6413	416	986	1004	ENSP00000497931	155	644	1322	2.66e-28	576	138	347	91	57
unique_6413	725	986	1004	ENSP00000494609	1041	1262	1326	2.65e-20	271	77	136	58	26
unique_6413	728	988	1004	ENSP00000494609	408	623	1326	4.07e-13	267	64	146	57	26
unique_6413	738	974	1004	ENSP00000003084	436	622	1481	9.42e-18	238	68	118	52	56
unique_6413	415	978	1004	ENSP00000003084	928	1423	1481	8.52e-16	581	135	344	102	56
unique_6413	415	978	1004	ENSP00000497203	867	1362	1420	9.56e-16	581	135	344	102	56
unique_6413	766	974	1004	ENSP00000497203	403	561	1420	2.24e-10	210	58	100	52	56
unique_6413	719	1003	1004	ENSP00000354995	71	315	679	1.28e-10	296	69	165	62	28
unique_6416	45	121	253	ENSP00000216241	163	240	763	2.61e-05	79	30	46	3	47
unique_6416	61	163	253	ENSP00000216241	253	345	763	2.61e-04	103	32	61	10	47
unique_6427	2652	2711	4982	ENSP00000361680	164	223	811	0.006	61	24	35	2	1
unique_6436	768	836	1570	ENSP00000321573	211	281	776	0.004	75	25	40	10	4
unique_6448	108	142	146	ENSP00000442656	372	406	547	0.007	35	13	22	0	24
unique_6449	253	370	429	ENSP00000225577	206	327	526	4.98e-06	124	31	85	8	28
unique_6449	243	348	429	ENSP00000257290	796	904	1090	4.71e-04	115	34	66	15	25
unique_6449	261	331	429	ENSP00000442656	372	454	547	0.005	86	24	44	18	17
unique_6471	546	604	1208	ENSP00000329380	126	179	653	0.005	59	21	33	5	5
unique_6524	873	990	1658	ENSP00000344413	221	334	336	0.008	121	30	81	10	7
unique_6543	329	391	553	ENSP00000342112	1284	1344	1350	0.006	63	20	41	2	11
unique_6548	379	474	567	ENSP00000225577	201	293	526	1.37e-08	96	27	66	3	17
unique_6548	366	482	567	ENSP00000369375	934	1047	1125	8.33e-04	118	28	85	5	21
unique_6548	391	467	567	ENSP00000442656	371	454	547	0.001	85	22	54	9	14
unique_6548	368	470	567	ENSP00000377291	310	420	683	0.006	118	30	66	22	18
unique_6549	379	474	567	ENSP00000225577	201	293	526	2.12e-07	96	26	67	3	17
unique_6549	367	474	567	ENSP00000257290	789	896	1090	3.30e-04	111	31	74	6	19
unique_6549	366	482	567	ENSP00000369375	934	1047	1125	4.95e-04	120	32	79	9	21
unique_6549	363	467	567	ENSP00000442656	345	454	547	6.47e-04	115	29	71	15	19
unique_6556	478	536	560	ENSP00000435933	52	110	142	7.67e-04	59	16	43	0	11
unique_6586	150	202	745	ENSP00000356102	629	687	888	0.006	59	20	33	6	7
unique_6591	355	393	915	ENSP00000369205	93	131	994	0.007	39	17	22	0	4
unique_6591	355	393	915	ENSP00000350680	114	152	1015	0.007	39	17	22	0	4
unique_6591	355	393	915	ENSP00000346845	87	125	899	0.008	39	17	22	0	4
unique_6664	394	511	570	ENSP00000225577	206	327	526	6.11e-06	124	31	85	8	21
unique_6664	383	473	570	ENSP00000257290	795	889	1090	2.64e-04	97	28	61	8	16
unique_6664	402	472	570	ENSP00000442656	372	454	547	0.001	86	25	43	18	12
unique_6665	358	511	570	ENSP00000225577	167	327	526	4.49e-07	163	37	115	11	27
unique_6665	384	473	570	ENSP00000257290	796	889	1090	1.59e-04	96	28	60	8	16
unique_6665	402	472	570	ENSP00000442656	372	454	547	5.12e-04	86	25	43	18	12
unique_6666	187	451	463	ENSP00000225577	52	327	526	1.64e-07	280	62	199	19	57
unique_6666	324	413	463	ENSP00000257290	796	889	1090	5.30e-05	96	27	61	8	19
unique_6666	342	412	463	ENSP00000442656	372	454	547	0.001	86	24	44	18	15
unique_6670	358	520	579	ENSP00000225577	158	327	526	3.90e-07	172	37	124	11	28
unique_6670	393	482	579	ENSP00000257290	796	889	1090	1.12e-04	96	28	60	8	16
unique_6670	411	481	579	ENSP00000442656	372	454	547	4.88e-04	86	25	43	18	12
unique_6672	358	520	579	ENSP00000225577	158	327	526	4.36e-07	172	37	124	11	28
unique_6672	324	482	579	ENSP00000257290	711	889	1090	9.26e-05	186	45	107	34	27
unique_6672	411	481	579	ENSP00000442656	372	454	547	5.23e-04	86	25	43	18	12
unique_6681	228	1544	1544	ENSP00000265724	35	1278	1281	0.0	1347	503	711	133	85
unique_6681	244	835	1544	ENSP00000265724	711	1280	1281	1.17e-103	607	227	328	52	85
unique_6681	193	1537	1544	ENSP00000497931	18	1314	1322	0.0	1403	480	759	164	88
unique_6681	997	1544	1544	ENSP00000497931	162	661	1322	3.60e-78	549	200	299	50	88
unique_6681	582	826	1544	ENSP00000494609	1041	1274	1326	3.51e-29	245	76	158	11	53
unique_6681	1264	1508	1544	ENSP00000494609	1039	1249	1326	1.10e-25	246	77	133	36	53
unique_6681	1064	1526	1544	ENSP00000494609	222	621	1326	5.44e-22	481	112	270	99	53
unique_6681	554	914	1544	ENSP00000494609	393	703	1326	1.84e-15	367	90	215	62	53
unique_6681	1129	1512	1544	ENSP00000497203	997	1361	1420	3.36e-20	407	96	246	65	41
unique_6681	599	825	1544	ENSP00000497203	1165	1380	1420	8.15e-18	227	61	155	11	41
unique_6681	1378	1530	1544	ENSP00000497203	442	578	1420	5.14e-10	155	47	88	20	41
unique_6681	664	794	1544	ENSP00000497203	431	558	1420	1.31e-08	132	37	90	5	41
unique_6681	1129	1512	1544	ENSP00000003084	1058	1422	1481	4.10e-20	407	96	246	65	41
unique_6681	599	825	1544	ENSP00000003084	1226	1441	1481	8.92e-18	227	61	155	11	41
unique_6681	599	794	1544	ENSP00000003084	440	619	1481	4.44e-13	197	50	129	18	41
unique_6681	1282	1530	1544	ENSP00000003084	439	639	1481	9.48e-13	251	63	136	52	41
unique_6681	581	756	1544	ENSP00000354995	76	251	679	1.75e-11	189	53	110	26	26
unique_6681	1250	1468	1544	ENSP00000354995	54	251	679	2.19e-07	232	57	128	47	26
unique_6688	1777	1889	2850	ENSP00000484862	699	819	821	0.002	126	33	75	18	4
unique_6696	1710	1901	2156	ENSP00000311545	102	303	887	6.50e-04	214	63	117	34	9
unique_6705	72	237	299	ENSP00000311545	142	299	887	1.02e-06	179	46	99	34	56
unique_6705	71	237	299	ENSP00000311545	90	249	887	5.93e-04	179	56	92	31	56
unique_6768	178	278	338	ENSP00000350680	235	327	1015	0.001	101	28	65	8	30
unique_6790	512	649	992	ENSP00000260356	378	515	1171	6.78e-07	141	41	94	6	34
unique_6790	458	619	992	ENSP00000260356	385	543	1171	2.70e-06	180	53	88	39	34
unique_6790	572	752	992	ENSP00000260356	383	547	1171	2.85e-05	184	49	113	22	34
unique_6790	629	788	992	ENSP00000260356	382	508	1171	7.67e-05	161	45	81	35	34
unique_6790	448	522	992	ENSP00000260356	488	570	1171	0.004	88	28	42	18	34
unique_6795	442	604	773	ENSP00000329380	66	230	653	2.38e-06	172	52	104	16	21
unique_6795	322	550	773	ENSP00000260061	263	551	663	1.54e-05	299	80	139	80	39
unique_6795	490	595	773	ENSP00000260061	313	420	663	0.006	111	40	63	8	39
unique_6795	452	547	773	ENSP00000260061	178	275	663	0.007	101	35	58	8	39
unique_6795	472	622	773	ENSP00000260061	52	203	663	0.007	163	55	85	23	39
unique_6795	437	616	773	ENSP00000361680	597	795	811	1.96e-05	205	61	113	31	23
unique_6795	450	547	773	ENSP00000481884	55	158	674	6.97e-05	106	42	54	10	13
unique_6795	446	525	773	ENSP00000481884	75	158	674	6.00e-04	86	32	46	8	13
unique_6795	383	555	773	ENSP00000216241	461	611	763	9.78e-05	180	59	85	36	22
unique_6798	1353	1394	2593	ENSP00000225577	199	239	526	2.05e-04	42	19	22	1	2
unique_6798	1367	1399	2593	ENSP00000442656	371	402	547	0.009	33	16	16	1	1
unique_6843	12	312	691	ENSP00000225577	91	359	526	1.08e-24	313	87	170	56	44
unique_6843	117	222	691	ENSP00000257290	800	898	1090	1.47e-12	108	40	57	11	15
unique_6843	17	217	691	ENSP00000377291	217	421	683	2.36e-10	215	60	131	24	29
unique_6843	18	232	691	ENSP00000369375	830	1051	1125	5.57e-08	239	60	138	41	31
unique_6843	18	215	691	ENSP00000351905	275	484	593	2.50e-07	227	56	125	46	29
unique_6843	133	213	691	ENSP00000442656	374	454	547	0.003	87	26	49	12	12
unique_6859	936	1043	1212	ENSP00000379442	35	140	641	3.13e-17	113	49	52	12	9
unique_6859	936	1045	1212	ENSP00000311545	41	164	887	1.17e-12	133	46	55	32	10
unique_6859	928	1043	1212	ENSP00000311545	173	299	887	1.57e-10	134	46	63	25	10
unique_6859	958	998	1212	ENSP00000311545	259	301	887	8.76e-07	43	21	20	2	10
unique_6859	615	882	1212	ENSP00000479496	190	454	957	8.82e-10	285	70	178	37	22
unique_6859	578	882	1212	ENSP00000484952	106	402	795	8.00e-09	335	80	187	68	25
unique_6859	578	882	1212	ENSP00000268171	106	402	795	8.00e-09	335	80	187	68	25
unique_6859	615	882	1212	ENSP00000478081	190	454	624	1.23e-08	293	71	169	53	22
unique_6859	942	1040	1212	ENSP00000308117	246	337	758	7.06e-08	105	35	51	19	8
unique_6859	634	879	1212	ENSP00000501257	45	292	568	1.29e-06	268	70	156	42	20
unique_6859	965	1006	1212	ENSP00000371633	621	667	761	1.04e-04	47	18	24	5	3
unique_6859	952	997	1212	ENSP00000307843	123	167	274	0.001	46	18	27	1	4
unique_6859	927	991	1212	ENSP00000260356	547	608	1171	0.006	66	22	39	5	5
unique_6866	402	515	1268	ENSP00000225577	118	226	526	0.007	119	29	75	15	9
unique_6873	27	237	2879	ENSP00000225577	143	352	526	1.94e-22	216	57	148	11	7
unique_6873	25	177	2879	ENSP00000377291	257	419	683	3.92e-14	164	46	106	12	5
unique_6873	90	227	2879	ENSP00000257290	801	942	1090	1.20e-12	142	44	94	4	5
unique_6873	20	178	2879	ENSP00000369375	865	1034	1125	2.82e-12	175	53	101	21	6
unique_6873	91	175	2879	ENSP00000351905	379	482	593	6.58e-09	104	36	49	19	3
unique_6873	53	175	2879	ENSP00000442656	319	454	547	1.14e-06	141	44	74	23	4
unique_6881	11	49	228	ENSP00000449241	394	432	1193	8.29e-04	39	13	26	0	17
unique_6953	38	199	242	ENSP00000449241	405	566	1193	2.00e-06	171	44	109	18	67
unique_7027	203	340	469	ENSP00000379442	11	142	641	7.15e-07	143	43	84	16	29
unique_7027	323	387	469	ENSP00000311545	46	112	887	0.003	73	25	34	14	14
unique_7027	242	344	469	ENSP00000308117	250	346	758	0.003	109	32	59	18	22
unique_7032	28	533	545	ENSP00000396460	41	554	574	2.22e-08	555	120	345	90	93
unique_7032	28	533	545	ENSP00000340019	41	554	574	2.22e-08	555	120	345	90	93
unique_7050	32	132	203	ENSP00000225577	201	298	526	3.87e-07	109	27	63	19	50
unique_7050	3	141	203	ENSP00000442656	335	475	547	1.02e-06	147	38	95	14	68
unique_7050	20	127	203	ENSP00000257290	789	896	1090	0.001	120	35	61	24	53
unique_7050	33	118	203	ENSP00000351905	379	480	593	0.001	103	22	63	18	42
unique_7050	19	135	203	ENSP00000369375	934	1047	1125	0.008	119	33	79	7	58
unique_7073	14	254	2095	ENSP00000225577	97	336	526	7.05e-35	249	79	153	17	12
unique_7073	10	253	2095	ENSP00000369375	826	1082	1125	2.51e-17	267	71	163	33	12
unique_7073	10	257	2095	ENSP00000351905	271	524	593	1.17e-12	276	73	153	50	12
unique_7073	13	203	2095	ENSP00000377291	217	421	683	1.04e-11	210	61	125	24	9
unique_7073	112	334	2095	ENSP00000257290	801	1012	1090	7.59e-10	232	61	142	29	11
unique_7080	393	549	587	ENSP00000225577	206	336	526	8.30e-09	160	42	86	32	27
unique_7097	248	459	1258	ENSP00000225577	206	360	526	1.67e-11	218	54	95	69	17
unique_7097	231	357	1258	ENSP00000257290	789	895	1090	4.91e-06	131	33	70	28	10
unique_7169	18	45	100	ENSP00000484862	623	650	821	0.008	28	12	16	0	28
unique_7182	1276	1447	4761	ENSP00000260356	382	555	1171	3.18e-17	191	62	93	36	21
unique_7182	644	801	4761	ENSP00000260356	384	548	1171	3.58e-16	169	54	100	15	21
unique_7182	467	636	4761	ENSP00000260356	372	546	1171	3.96e-16	179	62	104	13	21
unique_7182	533	697	4761	ENSP00000260356	383	554	1171	1.37e-14	176	58	103	15	21
unique_7182	869	1050	4761	ENSP00000260356	385	554	1171	1.58e-12	193	58	101	34	21
unique_7182	996	1157	4761	ENSP00000260356	385	543	1171	1.79e-12	172	56	93	23	21
unique_7182	928	1094	4761	ENSP00000260356	382	541	1171	3.76e-12	169	55	103	11	21
unique_7182	742	929	4761	ENSP00000260356	366	559	1171	3.10e-08	206	54	122	30	21
unique_7182	1108	1311	4761	ENSP00000260356	383	531	1171	3.56e-07	205	55	93	57	21
unique_7182	755	990	4761	ENSP00000260356	330	549	1171	1.13e-05	247	66	143	38	21
unique_7187	98	222	666	ENSP00000361680	641	766	811	1.46e-07	129	46	76	7	19
unique_7187	126	220	666	ENSP00000361680	623	718	811	2.33e-06	99	39	53	7	19
unique_7192	48	378	378	ENSP00000402286	105	401	492	5.58e-12	333	77	218	38	88
unique_7225	257	406	1372	ENSP00000378447	77	221	296	0.005	158	36	101	21	11
unique_7245	4	364	365	ENSP00000361965	2	351	364	1.42e-18	381	93	237	51	99
unique_7246	83	158	3984	ENSP00000484862	751	820	821	6.87e-04	76	26	44	6	2
unique_7246	467	795	3984	ENSP00000437073	1678	1944	2055	0.009	333	83	180	70	8
unique_7248	332	394	462	ENSP00000265724	527	587	1281	4.05e-04	63	23	38	2	14
unique_7248	155	248	462	ENSP00000354995	104	195	679	0.004	97	33	56	8	20
unique_7248	334	394	462	ENSP00000497931	1217	1275	1322	0.010	61	20	39	2	13
unique_7252	274	614	618	ENSP00000424536	75	391	477	1.89e-13	367	93	198	76	55
unique_7275	1573	1957	2161	ENSP00000257290	576	890	1090	1.39e-13	404	104	192	108	18
unique_7275	1810	1957	2161	ENSP00000377291	310	419	683	1.46e-10	149	45	64	40	11
unique_7275	1594	1680	2161	ENSP00000377291	215	301	683	1.48e-05	89	31	54	4	11
unique_7275	1814	2000	2161	ENSP00000369375	940	1082	1125	2.89e-08	196	57	77	62	15
unique_7275	1583	1685	2161	ENSP00000369375	820	920	1125	2.87e-05	108	31	65	12	15
unique_7275	2115	2158	2161	ENSP00000369375	1060	1103	1125	0.003	44	15	29	0	15
unique_7275	1802	1957	2161	ENSP00000351905	359	484	593	9.68e-08	169	49	64	56	7
unique_7275	1821	1963	2161	ENSP00000225577	201	294	526	2.32e-05	143	34	60	49	7
unique_7275	1589	1706	2161	ENSP00000442656	205	318	547	5.97e-05	123	36	73	14	13
unique_7275	1803	1955	2161	ENSP00000442656	333	454	547	4.98e-04	165	44	66	55	13
unique_7276	23	235	241	ENSP00000225577	126	351	526	1.01e-32	229	76	134	19	88
unique_7276	20	231	241	ENSP00000369375	862	1089	1125	6.67e-12	236	57	147	32	88
unique_7276	24	195	241	ENSP00000377291	253	437	683	7.44e-12	187	53	117	17	71
unique_7276	90	197	241	ENSP00000257290	801	912	1090	1.57e-10	113	34	73	6	45
unique_7276	5	175	241	ENSP00000442656	228	454	547	7.60e-10	233	60	105	68	71
unique_7276	8	175	241	ENSP00000351905	299	482	593	1.19e-09	193	52	107	34	70
unique_7278	1044	1108	2419	ENSP00000503116	2	68	449	3.53e-04	71	24	37	10	3
unique_7278	1044	1108	2419	ENSP00000504727	2	68	449	3.53e-04	71	24	37	10	3
unique_7278	1044	1108	2419	ENSP00000504303	2	68	449	3.53e-04	71	24	37	10	3
unique_7280	319	621	968	ENSP00000484952	108	406	795	3.49e-11	329	84	189	56	31
unique_7280	319	621	968	ENSP00000268171	108	406	795	3.49e-11	329	84	189	56	31
unique_7280	325	621	968	ENSP00000478081	161	458	624	4.52e-09	326	81	188	57	31
unique_7280	325	621	968	ENSP00000479496	161	458	957	1.84e-08	326	81	188	57	31
unique_7280	416	612	968	ENSP00000501257	96	291	568	4.01e-06	210	61	122	27	20
unique_7290	130	258	1297	ENSP00000225577	114	241	526	6.55e-10	132	39	86	7	10
unique_7290	215	260	1297	ENSP00000257290	798	843	1090	2.91e-07	46	21	25	0	4
unique_7290	127	259	1297	ENSP00000369375	832	988	1125	4.50e-06	157	48	85	24	10
unique_7290	133	258	1297	ENSP00000377291	233	363	683	3.26e-05	134	36	87	11	10
unique_7290	152	261	1297	ENSP00000351905	316	430	593	4.85e-05	119	34	72	13	8
unique_7347	623	712	1657	ENSP00000457473	85	173	618	4.40e-05	91	31	57	3	5
unique_7358	1890	2005	2937	ENSP00000484862	701	820	821	5.00e-04	120	33	83	4	5
unique_7358	1943	2027	2937	ENSP00000484862	739	820	821	0.005	86	26	55	5	5
unique_7358	1904	2016	2937	ENSP00000308117	541	665	758	0.004	128	33	77	18	4
unique_7358	1887	1982	2937	ENSP00000429055	590	685	707	0.005	97	26	69	2	3
unique_7370	301	578	795	ENSP00000225577	96	374	526	3.72e-66	281	106	170	5	35
unique_7370	295	539	795	ENSP00000369375	823	1082	1125	5.64e-12	265	67	173	25	31
unique_7370	293	491	795	ENSP00000377291	209	420	683	2.67e-10	217	57	137	23	25
unique_7370	299	488	795	ENSP00000351905	272	482	593	3.52e-08	216	56	129	31	24
unique_7370	368	488	795	ENSP00000442656	317	454	547	1.26e-06	143	41	75	27	15
unique_7370	395	510	795	ENSP00000257290	794	912	1090	3.70e-06	122	33	80	9	15
unique_7382	551	645	4579	ENSP00000361680	635	732	811	1.17e-04	98	31	64	3	2
unique_7382	557	618	4579	ENSP00000361680	687	748	811	5.41e-04	62	21	41	0	2
unique_7382	553	617	4579	ENSP00000361680	706	770	811	0.003	65	24	41	0	2
unique_7382	534	625	4579	ENSP00000216241	137	230	763	0.001	94	31	61	2	2
unique_7469	148	216	713	ENSP00000449241	1082	1149	1193	2.86e-05	69	24	44	1	10
unique_7483	780	872	975	ENSP00000500159	150	232	313	0.002	94	28	54	12	10
unique_7483	780	872	975	ENSP00000500025	150	232	313	0.002	94	28	54	12	10
unique_7513	482	848	880	ENSP00000494134	82	419	600	0.001	377	75	253	49	42
unique_7513	482	848	880	ENSP00000496348	82	419	600	0.001	377	75	253	49	42
unique_7513	482	848	880	ENSP00000494136	82	419	600	0.001	377	75	253	49	42
unique_7513	482	848	880	ENSP00000496302	82	419	600	0.001	377	75	253	49	42
unique_7513	482	848	880	ENSP00000494191	82	419	600	0.001	377	75	253	49	42
unique_7513	482	848	880	ENSP00000287766	82	419	600	0.001	377	75	253	49	42
unique_7551	1324	1551	1567	ENSP00000225577	91	289	526	4.52e-11	240	58	129	53	15
unique_7551	1403	1550	1567	ENSP00000257290	768	890	1090	9.77e-06	155	42	74	39	9
unique_7551	505	540	1567	ENSP00000375048	30	65	117	0.006	36	14	22	0	2
unique_7572	385	450	814	ENSP00000321573	207	275	776	5.66e-05	69	27	39	3	8
unique_7572	192	335	814	ENSP00000346990	385	492	496	0.001	145	40	67	38	18
unique_7573	32	650	667	ENSP00000506097	20	606	617	0.0	625	413	168	44	93
unique_7576	76	381	450	ENSP00000225577	91	352	526	4.30e-20	316	75	177	64	68
unique_7576	74	290	450	ENSP00000369375	822	1032	1125	3.63e-11	238	62	128	48	48
unique_7576	71	243	450	ENSP00000377291	207	363	683	8.35e-09	185	54	91	40	38
unique_7576	183	290	450	ENSP00000257290	781	889	1090	3.77e-07	110	26	81	3	24
unique_7576	78	289	450	ENSP00000442656	209	454	547	2.32e-05	265	69	124	72	47
unique_7576	192	267	450	ENSP00000351905	367	455	593	3.73e-05	89	28	48	13	17
unique_7584	28	89	288	ENSP00000449241	1087	1148	1193	7.03e-05	62	22	40	0	22
unique_7595	2327	2401	2681	ENSP00000484862	738	819	821	0.001	82	26	49	7	3
unique_7613	49	784	1952	ENSP00000437073	375	1134	2055	1.78e-41	835	198	463	174	38
unique_7617	28	396	438	ENSP00000402286	105	417	492	4.21e-12	382	91	209	82	84
unique_7668	600	729	7449	ENSP00000346845	236	364	899	0.004	130	33	96	1	2
unique_7668	600	729	7449	ENSP00000369205	242	370	994	0.004	130	33	96	1	2
unique_7668	600	729	7449	ENSP00000350680	263	391	1015	0.004	130	33	96	1	2
unique_7705	1555	1675	1778	ENSP00000225577	181	293	526	9.54e-10	122	35	77	10	7
unique_7710	84	161	237	ENSP00000346845	232	336	899	3.29e-04	105	30	48	27	33
unique_7710	84	161	237	ENSP00000369205	238	342	994	3.91e-04	105	30	48	27	33
unique_7710	84	161	237	ENSP00000350680	259	363	1015	3.92e-04	105	30	48	27	33
unique_7722	880	1145	1162	ENSP00000265724	385	649	1281	3.07e-57	266	107	158	1	24
unique_7722	868	1126	1162	ENSP00000265724	1016	1275	1281	9.96e-54	264	107	148	9	24
unique_7722	861	1121	1162	ENSP00000497931	1041	1313	1322	5.95e-51	274	108	152	14	25
unique_7722	887	1154	1162	ENSP00000497931	420	680	1322	8.61e-45	268	108	153	7	25
unique_7722	879	1127	1162	ENSP00000494609	1033	1278	1326	3.93e-31	250	81	164	5	22
unique_7722	905	1135	1162	ENSP00000494609	427	640	1326	2.02e-17	232	60	153	19	22
unique_7722	906	1120	1162	ENSP00000003084	1227	1439	1481	4.62e-21	217	61	150	6	19
unique_7722	906	1115	1162	ENSP00000003084	441	637	1481	8.35e-17	211	57	139	15	19
unique_7722	906	1120	1162	ENSP00000497203	1166	1378	1420	4.63e-21	217	61	150	6	19
unique_7722	929	1115	1162	ENSP00000497203	403	576	1420	5.04e-12	188	50	123	15	19
unique_7722	818	1084	1162	ENSP00000354995	24	275	679	2.65e-12	280	69	170	41	23
unique_7723	90	259	369	ENSP00000260061	56	218	663	0.009	186	52	95	39	46
unique_7735	18	507	564	ENSP00000262030	9	484	530	5.09e-23	510	122	334	54	87
unique_7756	135	176	1478	ENSP00000346845	50	91	899	0.004	42	14	28	0	3
unique_7759	298	770	774	ENSP00000265724	192	642	1281	1.61e-61	495	162	267	66	61
unique_7759	499	750	774	ENSP00000265724	1033	1267	1281	7.12e-55	254	107	126	21	61
unique_7759	474	751	774	ENSP00000497931	1050	1312	1322	4.47e-55	281	111	149	21	70
unique_7759	226	764	774	ENSP00000497931	160	666	1322	4.56e-51	551	161	334	56	70
unique_7759	488	753	774	ENSP00000494609	1031	1272	1326	1.88e-37	266	88	154	24	37
unique_7759	537	771	774	ENSP00000494609	428	649	1326	6.37e-23	236	65	156	15	37
unique_7759	518	751	774	ENSP00000497203	1147	1377	1420	3.78e-25	234	63	168	3	30
unique_7759	560	742	774	ENSP00000497203	403	572	1420	9.03e-14	185	50	118	17	30
unique_7759	518	751	774	ENSP00000003084	1208	1438	1481	4.34e-25	234	63	168	3	30
unique_7759	536	742	774	ENSP00000003084	440	633	1481	7.46e-21	209	59	133	17	30
unique_7759	501	749	774	ENSP00000354995	77	311	679	1.97e-15	262	72	150	40	32
unique_7760	5072	5517	5664	ENSP00000437073	1513	1939	2055	6.20e-04	466	106	301	59	8
unique_7760	3280	3389	5664	ENSP00000479496	660	776	957	0.004	120	33	74	13	2
unique_7792	484	549	2672	ENSP00000361350	139	195	204	8.44e-04	68	27	28	13	2
unique_7808	446	510	1299	ENSP00000321573	211	275	776	0.003	67	22	41	4	5
unique_7827	6	85	2606	ENSP00000484862	739	820	821	0.003	82	26	54	2	3
unique_7838	3326	3422	3827	ENSP00000479496	720	808	957	0.003	99	30	57	12	3
unique_7846	53	331	600	ENSP00000366809	72	323	443	3.59e-06	289	71	171	47	47
unique_7848	222	425	688	ENSP00000366809	144	347	443	2.05e-07	219	62	127	30	30
unique_7886	1920	2027	2705	ENSP00000484862	728	816	821	0.002	110	29	58	23	10
unique_7886	1905	1997	2705	ENSP00000484862	728	816	821	0.003	98	27	57	14	10
unique_7886	1950	2042	2705	ENSP00000484862	728	816	821	0.003	98	28	56	14	10
unique_7886	1965	2057	2705	ENSP00000484862	728	816	821	0.004	98	27	57	14	10
unique_7886	1875	1952	2705	ENSP00000484862	728	816	821	0.004	89	24	54	11	10
unique_7886	2069	2147	2705	ENSP00000484862	729	816	821	0.006	88	22	57	9	10
unique_7907	1528	1623	4533	ENSP00000484862	730	816	821	7.69e-05	104	33	46	25	2
unique_7916	685	786	789	ENSP00000225577	255	353	526	5.10e-07	107	30	64	13	24
unique_7916	247	333	789	ENSP00000225577	144	225	526	8.44e-04	87	22	60	5	24
unique_7942	71	326	514	ENSP00000361965	10	282	364	5.15e-14	279	66	184	29	50
unique_7960	1271	1365	2849	ENSP00000346845	223	322	899	2.31e-04	101	32	62	7	3
unique_7960	1282	1365	2849	ENSP00000484862	737	820	821	5.54e-04	90	31	47	12	3
unique_7972	3674	3757	4117	ENSP00000484862	737	818	821	0.007	84	23	59	2	2
unique_7982	869	989	1147	ENSP00000369375	210	344	1125	1.56e-09	146	49	61	36	37
unique_7982	527	654	1147	ENSP00000369375	227	375	1125	1.49e-04	151	41	85	25	37
unique_7982	635	771	1147	ENSP00000369375	227	341	1125	2.02e-04	137	39	76	22	37
unique_7982	924	991	1147	ENSP00000369375	226	304	1125	2.16e-04	80	27	40	13	37
unique_7982	822	952	1147	ENSP00000369375	230	374	1125	0.002	150	43	83	24	37
unique_7982	961	999	1147	ENSP00000369375	227	265	1125	0.003	39	17	22	0	37
unique_7982	527	720	1147	ENSP00000311545	91	326	887	1.44e-04	240	60	130	50	17
unique_7982	918	1009	1147	ENSP00000220809	84	190	563	0.002	107	27	65	15	8
unique_7985	3193	3323	3449	ENSP00000369205	232	352	994	7.97e-06	133	37	82	14	4
unique_7985	3193	3323	3449	ENSP00000346845	226	346	899	8.34e-06	133	37	82	14	4
unique_7985	3193	3323	3449	ENSP00000350680	253	373	1015	1.02e-05	133	37	82	14	4
unique_8043	565	779	927	ENSP00000225577	85	308	526	1.63e-15	230	65	144	21	23
unique_8043	665	770	927	ENSP00000257290	789	898	1090	5.31e-06	111	31	74	6	11
unique_8043	556	776	927	ENSP00000369375	814	1047	1125	0.004	254	66	135	53	24
unique_8064	2268	2376	2412	ENSP00000225577	232	328	526	6.82e-08	110	31	65	14	9
unique_8064	1164	1248	2412	ENSP00000225577	90	175	526	5.96e-05	89	25	57	7	9
unique_8064	1447	1468	2412	ENSP00000225577	205	226	526	6.43e-04	22	13	9	0	9
unique_8064	1156	1264	2412	ENSP00000369375	818	921	1125	9.91e-07	110	33	70	7	8
unique_8064	2269	2345	2412	ENSP00000369375	979	1055	1125	0.005	79	25	50	4	8
unique_8064	2194	2331	2412	ENSP00000257290	755	898	1090	0.006	147	37	98	12	6
unique_8135	48	125	187	ENSP00000459962	202	293	840	7.91e-04	93	29	48	16	55
unique_8135	96	149	187	ENSP00000459962	173	234	840	0.004	62	23	31	8	55
unique_8160	870	903	1762	ENSP00000225577	256	289	526	4.01e-04	34	11	23	0	2
unique_8208	4749	4782	5071	ENSP00000225577	209	241	526	7.20e-05	34	18	15	1	1
unique_8302	2750	3113	6671	ENSP00000437073	1455	1885	2055	2.89e-04	455	115	225	115	5
unique_8335	202	256	602	ENSP00000366809	255	308	443	5.38e-04	55	19	35	1	9
unique_8339	160	228	261	ENSP00000435933	47	115	142	1.02e-10	69	22	47	0	26
unique_8339	165	228	261	ENSP00000305647	5	68	117	1.72e-07	64	21	43	0	25
unique_8380	717	953	1317	ENSP00000225577	95	293	526	5.95e-11	246	59	131	56	18
unique_8380	830	1043	1317	ENSP00000351905	379	584	593	1.67e-08	234	59	127	48	16
unique_8380	719	956	1317	ENSP00000377291	218	427	683	9.71e-07	241	60	147	34	18
unique_8380	713	1012	1317	ENSP00000369375	823	1088	1125	1.37e-06	307	67	192	48	23
unique_8380	850	1015	1317	ENSP00000257290	815	949	1090	2.73e-04	167	40	94	33	13
unique_8380	790	875	1317	ENSP00000442656	319	398	547	7.36e-04	88	25	53	10	7
unique_8393	2750	2835	3432	ENSP00000346845	291	384	899	0.009	94	24	62	8	3
unique_8393	2750	2835	3432	ENSP00000369205	297	390	994	0.009	94	24	62	8	3
unique_8393	2750	2835	3432	ENSP00000350680	318	411	1015	0.009	94	24	62	8	3
unique_8413	5	126	229	ENSP00000216241	550	675	763	1.84e-06	129	40	79	10	53
unique_8485	210	339	371	ENSP00000225577	209	336	526	2.48e-04	140	38	80	22	35
unique_8528	560	661	783	ENSP00000501257	175	264	568	6.28e-05	105	33	54	18	13
unique_8530	422	601	623	ENSP00000225577	201	355	526	0.002	188	40	107	41	29
unique_8532	208	335	337	ENSP00000260061	400	563	663	0.004	170	45	77	48	38
