# Supplementary material for: Molecular Mimicry between Toxoplasma gondii B-Cell Epitopes and Neurodevelopmental Proteins: An Immunoinformatic Approach
Source: Biomolecules. 2024 Aug 1;14(8):933. doi: 10.3390/biom14080933 (PMC11352964; doi:10.3390/biom14080933)
Supplement: Supplementary file 1 [file biomolecules-14-00933-s001.zip › Supplemental S2/random/blast-all_methods-hs_surface_random_51-filtered.txt]

unique_87	3	1261	1266	ENSP00000265724	105	1273	1281	0.0	1266	481	681	104	99
unique_87	62	1261	1266	ENSP00000444095	97	1209	1217	0.0	1210	463	640	107	99
unique_87	12	559	1266	ENSP00000444095	691	1210	1217	3.12e-100	551	196	321	34	99
unique_129	12	259	283	ENSP00000482642	979	1227	1295	7.54e-14	255	63	179	13	88
unique_129	8	266	283	ENSP00000369375	823	1091	1125	6.71e-13	283	65	180	38	92
unique_129	13	264	283	ENSP00000275493	716	965	1211	1.88e-11	261	56	185	20	89
unique_355	1	267	270	ENSP00000479488	2	268	273	4.17e-104	267	137	130	0	99
unique_459	12	343	469	ENSP00000262455	17	366	407	7.82e-30	354	92	236	26	94
unique_459	356	462	469	ENSP00000262455	37	146	407	1.21e-08	111	23	83	5	94
unique_459	40	334	469	ENSP00000299608	39	345	455	9.90e-23	324	83	195	46	82
unique_459	364	454	469	ENSP00000299608	38	128	455	2.05e-11	93	30	59	4	82
unique_1170	82	457	465	ENSP00000437073	395	776	2055	3.30e-27	394	98	266	30	81
unique_1532	12	76	78	ENSP00000373689	815	880	1552	0.001	66	16	49	1	83
unique_1953	5	577	606	ENSP00000464447	6	456	460	1.54e-60	583	173	268	142	95
unique_2410	9	249	282	ENSP00000482642	982	1227	1295	3.48e-15	251	61	175	15	85
unique_2410	7	254	282	ENSP00000369375	828	1089	1125	1.02e-12	264	56	190	18	88
unique_2813	19	479	530	ENSP00000217420	7	477	526	3.25e-10	491	101	340	50	87
unique_2889	1	517	525	ENSP00000265724	162	626	1281	2.71e-43	534	148	300	86	98
unique_2889	275	517	525	ENSP00000265724	1031	1271	1281	7.64e-41	247	85	152	10	98
unique_2889	275	517	525	ENSP00000444095	967	1207	1217	6.42e-41	247	85	152	10	97
unique_2889	10	517	525	ENSP00000444095	107	562	1217	2.76e-40	530	145	289	96	97
unique_3841	18	163	168	ENSP00000373689	752	881	1552	9.16e-08	167	42	67	58	87
unique_4007	19	563	567	ENSP00000412227	33	552	574	1.05e-10	575	136	354	85	96
unique_4203	41	286	296	ENSP00000408335	117	440	2004	1.13e-07	328	84	158	86	86
unique_4203	39	292	296	ENSP00000408335	591	857	2004	7.05e-07	284	80	157	47	86
unique_4203	61	276	296	ENSP00000408335	868	1125	2004	3.18e-06	266	73	135	58	86
unique_4203	61	293	296	ENSP00000408335	103	369	2004	6.90e-06	278	75	147	56	86
unique_4203	39	278	296	ENSP00000408335	278	550	2004	1.70e-05	281	76	156	49	86
unique_4203	53	281	296	ENSP00000408335	669	933	2004	1.76e-04	267	72	155	40	86
unique_4203	42	234	296	ENSP00000408335	772	1007	2004	0.005	236	64	129	43	86
unique_4203	40	277	296	ENSP00000408335	440	689	2004	0.006	271	70	147	54	86
unique_4296	7	171	201	ENSP00000005257	14	178	207	3.32e-36	166	66	98	2	82
unique_4296	8	178	201	ENSP00000449241	407	573	1193	9.38e-06	177	46	115	16	85
unique_4468	18	554	574	ENSP00000412227	21	555	574	0.0	537	296	239	2	94
unique_4643	80	656	666	ENSP00000412227	13	555	574	2.09e-119	578	204	338	36	87
unique_4879	22	185	193	ENSP00000005257	16	172	207	1.27e-09	167	41	113	13	85
unique_4879	17	184	193	ENSP00000449241	402	562	1193	7.23e-05	177	50	102	25	87
unique_5308	290	466	555	ENSP00000248450	108	281	435	2.88e-07	187	43	121	23	83
unique_5308	450	520	555	ENSP00000248450	96	169	435	3.31e-05	75	28	42	5	83
unique_5308	12	173	555	ENSP00000248450	89	239	435	0.001	164	40	109	15	83
unique_5308	225	415	555	ENSP00000248450	125	303	435	0.005	198	44	128	26	83
unique_5312	8	273	289	ENSP00000479488	4	270	273	2.33e-95	268	137	128	3	92
unique_5488	8	114	115	ENSP00000215754	11	114	116	1.04e-12	107	32	72	3	93
unique_5801	8	256	294	ENSP00000369375	829	1089	1125	2.55e-15	266	62	182	22	85
unique_5801	7	251	294	ENSP00000482642	980	1227	1295	1.08e-11	254	60	179	15	83
unique_6681	228	1544	1544	ENSP00000265724	35	1278	1281	0.0	1347	503	711	133	85
unique_6681	244	835	1544	ENSP00000265724	711	1280	1281	1.33e-103	607	227	328	52	85
unique_6681	228	1544	1544	ENSP00000444095	35	1214	1217	0.0	1324	485	688	151	85
unique_6681	244	835	1544	ENSP00000444095	647	1216	1217	4.10e-104	607	226	329	52	85
unique_6696	239	1253	2156	ENSP00000408335	194	1125	2004	2.68e-14	1080	271	596	213	94
unique_6696	324	1461	2156	ENSP00000408335	24	1079	2004	6.66e-12	1221	301	672	248	94
unique_6696	1105	2086	2156	ENSP00000408335	101	972	2004	1.04e-11	1038	263	553	222	94
unique_6696	841	1898	2156	ENSP00000408335	101	1120	2004	1.05e-10	1167	279	632	256	94
unique_6696	101	725	2156	ENSP00000408335	517	1125	2004	1.65e-09	689	169	376	144	94
unique_6696	852	1985	2156	ENSP00000408335	24	1041	2004	8.54e-07	1210	295	647	268	94
unique_6696	101	1146	2156	ENSP00000408335	160	1161	2004	2.03e-06	1159	276	613	270	94
unique_6696	1640	2089	2156	ENSP00000408335	25	439	2004	1.68e-04	480	120	265	95	94
unique_6696	1368	2118	2156	ENSP00000408335	101	769	2004	0.002	812	206	402	204	94
unique_6977	28	229	320	ENSP00000248450	102	293	435	1.55e-07	208	51	135	22	89
unique_6977	48	234	320	ENSP00000248450	78	253	435	1.35e-06	188	44	131	13	89
unique_6977	151	313	320	ENSP00000248450	90	244	435	2.22e-06	164	41	113	10	89
unique_6977	33	226	320	ENSP00000248450	231	430	435	5.53e-06	209	46	139	24	89
unique_7032	28	533	545	ENSP00000412227	41	554	574	2.51e-08	555	120	345	90	93
unique_7192	31	375	378	ENSP00000451610	51	367	407	3.22e-21	358	93	211	54	91
unique_7192	48	378	378	ENSP00000479005	105	401	492	6.85e-12	333	77	218	38	88
unique_7276	20	231	241	ENSP00000369375	862	1089	1125	7.56e-12	236	57	147	32	88
unique_7617	31	396	438	ENSP00000451610	67	399	407	1.69e-18	379	97	223	59	84
unique_7617	28	396	438	ENSP00000479005	105	417	492	4.82e-12	382	91	209	82	84
unique_8003	1	113	115	ENSP00000274764	11	124	128	7.36e-51	114	77	36	1	98
unique_8004	1	112	114	ENSP00000274764	11	124	128	4.97e-50	114	76	36	2	98
unique_8135	14	155	187	ENSP00000408335	1599	1740	2004	8.14e-07	147	48	89	10	88
unique_8135	41	177	187	ENSP00000408335	1694	1832	2004	7.75e-04	144	45	87	12	88
unique_8135	40	140	187	ENSP00000408335	1726	1823	2004	0.002	101	35	63	3	88
