# Supplementary material for: Molecular Mimicry between Toxoplasma gondii B-Cell Epitopes and Neurodevelopmental Proteins: An Immunoinformatic Approach
Source: Biomolecules. 2024 Aug 1;14(8):933. doi: 10.3390/biom14080933 (PMC11352964; doi:10.3390/biom14080933)
Supplement: Supplementary file 1 [file biomolecules-14-00933-s001.zip › Supplemental S2/random/blast-all_methods-hs_surface_random_51-protein_ids.txt]

ENSP00000005257
ENSP00000215754
ENSP00000217420
ENSP00000248450
ENSP00000262455
ENSP00000265724
ENSP00000274764
ENSP00000275493
ENSP00000299608
ENSP00000369375
ENSP00000373689
ENSP00000408335
ENSP00000412227
ENSP00000437073
ENSP00000444095
ENSP00000449241
ENSP00000451610
ENSP00000464447
ENSP00000479005
ENSP00000479488
ENSP00000482642
