# Supplementary material for: Molecular Mimicry between Toxoplasma gondii B-Cell Epitopes and Neurodevelopmental Proteins: An Immunoinformatic Approach
Source: Biomolecules. 2024 Aug 1;14(8):933. doi: 10.3390/biom14080933 (PMC11352964; doi:10.3390/biom14080933)
Supplement: Supplementary file 1 [file biomolecules-14-00933-s001.zip › Supplemental S2/random/blast-all_methods-hs_surface_random_51.txt]

unique_2	1470	1592	2375	ENSP00000355746	3	106	449	0.006	123	35	69	19	5
unique_6	613	658	784	ENSP00000494248	18	63	107	0.002	46	16	30	0	6
unique_9	43	197	541	ENSP00000412227	47	197	574	2.25e-07	159	42	105	12	29
unique_35	370	903	1044	ENSP00000426917	56	561	612	4.65e-55	549	154	337	58	51
unique_35	378	538	1044	ENSP00000444095	345	497	1217	2.76e-07	166	42	106	18	21
unique_35	378	592	1044	ENSP00000444095	988	1191	1217	6.18e-06	222	58	139	25	21
unique_35	378	538	1044	ENSP00000265724	409	561	1281	2.86e-07	166	42	106	18	21
unique_35	378	592	1044	ENSP00000265724	1052	1255	1281	6.12e-06	222	58	139	25	21
unique_35	352	611	1044	ENSP00000497274	1291	1529	1546	4.46e-05	270	61	168	41	25
unique_35	388	543	1044	ENSP00000497274	663	793	1546	1.94e-04	158	44	85	29	25
unique_47	412	574	584	ENSP00000308117	500	657	758	1.78e-04	174	51	96	27	28
unique_62	163	220	279	ENSP00000446490	299	358	461	4.01e-08	60	23	35	2	21
unique_62	152	200	279	ENSP00000275493	814	862	1211	2.61e-06	49	14	35	0	18
unique_62	152	208	279	ENSP00000482642	1079	1139	1295	6.23e-05	61	19	38	4	20
unique_62	152	198	279	ENSP00000263923	1005	1051	1357	8.07e-05	47	14	33	0	17
unique_62	168	221	279	ENSP00000397550	328	385	488	8.29e-04	58	21	33	4	19
unique_70	1	172	215	ENSP00000005257	2	175	207	2.60e-36	175	68	103	4	80
unique_70	12	177	215	ENSP00000449241	407	571	1193	4.16e-04	175	42	114	19	77
unique_75	766	1421	1941	ENSP00000497274	636	1233	1546	5.80e-107	664	229	361	74	72
unique_75	294	689	1941	ENSP00000497274	198	617	1546	7.82e-58	433	142	241	50	72
unique_75	1509	1734	1941	ENSP00000497274	1233	1419	1546	4.59e-47	226	95	92	39	72
unique_75	1815	1913	1941	ENSP00000497274	1423	1521	1546	1.15e-26	99	54	45	0	72
unique_75	780	996	1941	ENSP00000497274	1314	1525	1546	1.37e-14	225	65	139	21	72
unique_75	1821	1924	1941	ENSP00000497274	753	859	1546	5.09e-05	107	29	75	3	72
unique_75	782	1056	1941	ENSP00000444095	345	623	1217	5.50e-17	290	78	186	26	27
unique_75	1611	1737	1941	ENSP00000444095	324	452	1217	1.29e-14	130	44	82	4	27
unique_75	1821	1929	1941	ENSP00000444095	1104	1212	1217	1.82e-14	109	39	70	0	27
unique_75	782	1004	1941	ENSP00000444095	988	1210	1217	2.76e-14	231	63	152	16	27
unique_75	1818	1927	1941	ENSP00000444095	456	565	1217	1.56e-13	110	38	72	0	27
unique_75	1611	1753	1941	ENSP00000444095	967	1110	1217	2.65e-12	149	44	94	11	27
unique_75	782	1056	1941	ENSP00000265724	409	687	1281	7.11e-17	290	78	186	26	27
unique_75	1611	1737	1941	ENSP00000265724	388	516	1281	1.55e-14	130	44	82	4	27
unique_75	1821	1929	1941	ENSP00000265724	1168	1276	1281	1.90e-14	109	39	70	0	27
unique_75	782	1004	1941	ENSP00000265724	1052	1274	1281	3.29e-14	231	63	152	16	27
unique_75	1818	1927	1941	ENSP00000265724	520	629	1281	1.69e-13	110	38	72	0	27
unique_75	1611	1753	1941	ENSP00000265724	1031	1174	1281	2.63e-12	149	44	94	11	27
unique_75	795	1062	1941	ENSP00000426917	75	339	612	2.53e-04	281	58	194	29	14
unique_81	10	172	212	ENSP00000005257	14	175	207	5.13e-32	164	67	94	3	77
unique_81	12	181	212	ENSP00000449241	408	575	1193	1.73e-06	176	38	124	14	80
unique_85	77	512	821	ENSP00000437073	389	840	2055	6.34e-33	457	126	305	26	53
unique_87	3	1261	1266	ENSP00000265724	105	1273	1281	0.0	1266	481	681	104	99
unique_87	62	1261	1266	ENSP00000444095	97	1209	1217	0.0	1210	463	640	107	99
unique_87	12	559	1266	ENSP00000444095	691	1210	1217	3.12e-100	551	196	321	34	99
unique_87	997	1255	1266	ENSP00000497274	1300	1529	1546	9.19e-31	260	81	148	31	56
unique_87	310	553	1266	ENSP00000497274	1298	1530	1546	9.55e-28	245	78	154	13	56
unique_87	296	573	1266	ENSP00000497274	620	884	1546	5.74e-19	291	77	175	39	56
unique_87	841	1265	1266	ENSP00000497274	490	866	1546	9.21e-15	434	101	267	66	56
unique_87	326	597	1266	ENSP00000426917	60	350	612	7.85e-11	301	76	186	39	35
unique_87	1029	1204	1266	ENSP00000426917	77	235	612	1.81e-07	184	48	103	33	35
unique_104	93	148	625	ENSP00000408335	1633	1689	2004	0.001	57	22	34	1	9
unique_117	124	311	424	ENSP00000446490	232	385	461	1.89e-11	194	50	98	46	44
unique_117	123	222	424	ENSP00000482642	1023	1125	1295	2.17e-11	103	33	67	3	24
unique_117	168	352	424	ENSP00000263923	997	1156	1357	1.28e-09	199	51	95	53	44
unique_117	71	225	424	ENSP00000275493	704	863	1211	2.49e-07	162	44	109	9	37
unique_117	57	222	424	ENSP00000369375	830	987	1125	2.61e-07	188	45	91	52	39
unique_117	98	221	424	ENSP00000397550	213	357	488	3.51e-04	146	37	86	23	29
unique_126	79	195	209	ENSP00000479488	57	170	273	4.59e-05	118	27	86	5	56
unique_129	12	259	283	ENSP00000482642	979	1227	1295	7.54e-14	255	63	179	13	88
unique_129	15	209	283	ENSP00000446490	192	382	461	4.98e-13	200	59	127	14	69
unique_129	8	266	283	ENSP00000369375	823	1091	1125	6.71e-13	283	65	180	38	92
unique_129	13	264	283	ENSP00000275493	716	965	1211	1.88e-11	261	56	185	20	89
unique_129	121	264	283	ENSP00000263923	1010	1157	1357	4.75e-09	148	34	110	4	51
unique_129	132	208	283	ENSP00000397550	328	414	488	7.45e-05	87	30	47	10	27
unique_144	143	318	683	ENSP00000248450	121	270	435	8.82e-06	179	48	99	32	26
unique_157	128	276	346	ENSP00000005257	16	141	207	0.008	152	35	88	29	43
unique_221	297	398	852	ENSP00000299608	39	133	455	6.22e-07	102	25	70	7	17
unique_221	669	714	852	ENSP00000299608	22	73	455	5.09e-04	52	18	28	6	17
unique_221	284	673	852	ENSP00000262455	31	381	407	1.19e-06	403	87	251	65	46
unique_244	21	56	90	ENSP00000329312	104	139	214	4.28e-04	36	14	22	0	40
unique_248	392	498	1129	ENSP00000446490	299	383	461	1.64e-06	107	32	53	22	9
unique_264	38	141	144	ENSP00000373689	810	920	1552	1.80e-12	112	34	69	9	74
unique_264	67	144	144	ENSP00000373689	806	879	1552	2.45e-07	78	24	50	4	74
unique_271	158	709	765	ENSP00000426917	61	578	612	6.29e-63	568	171	331	66	72
unique_271	159	360	765	ENSP00000265724	408	610	1281	6.12e-15	213	66	126	21	29
unique_271	160	378	765	ENSP00000265724	1052	1271	1281	9.68e-13	234	66	139	29	29
unique_271	159	360	765	ENSP00000444095	344	546	1217	7.78e-15	213	66	126	21	29
unique_271	160	378	765	ENSP00000444095	988	1207	1217	1.24e-12	234	66	139	29	29
unique_271	164	385	765	ENSP00000497274	657	862	1546	1.05e-05	231	50	147	34	30
unique_271	157	375	765	ENSP00000497274	1313	1530	1546	1.43e-05	237	53	147	37	30
unique_282	13	180	213	ENSP00000005257	14	182	207	2.96e-24	170	57	110	3	79
unique_282	18	175	213	ENSP00000449241	411	567	1193	0.001	165	38	112	15	74
unique_307	11	164	208	ENSP00000005257	15	168	207	8.18e-30	155	56	97	2	74
unique_307	12	178	208	ENSP00000449241	408	573	1193	0.002	173	36	124	13	80
unique_333	863	983	1395	ENSP00000248450	90	208	435	1.42e-04	122	28	90	4	9
unique_342	288	375	507	ENSP00000437073	389	481	2055	0.002	95	33	53	9	17
unique_349	501	608	693	ENSP00000397550	306	420	488	8.36e-05	115	27	81	7	16
unique_350	225	339	3185	ENSP00000350152	245	345	988	2.82e-04	116	32	68	16	4
unique_350	225	339	3185	ENSP00000369207	259	359	1002	2.83e-04	116	32	68	16	4
unique_350	225	339	3185	ENSP00000369202	275	375	967	3.59e-04	116	32	68	16	4
unique_350	225	339	3185	ENSP00000369198	275	375	1018	3.62e-04	116	32	68	16	4
unique_352	313	562	856	ENSP00000365840	126	346	485	8.91e-06	256	66	149	41	29
unique_355	1	267	270	ENSP00000479488	2	268	273	4.17e-104	267	137	130	0	99
unique_434	8	117	145	ENSP00000348025	632	732	837	0.004	113	28	70	15	76
unique_442	286	514	583	ENSP00000501257	67	292	568	8.24e-09	241	71	143	27	39
unique_442	264	508	583	ENSP00000477768	200	448	653	4.81e-06	280	57	157	66	42
unique_442	264	422	583	ENSP00000506143	148	301	795	1.12e-05	178	44	91	43	27
unique_449	287	346	436	ENSP00000411770	53	112	286	1.81e-05	60	22	38	0	14
unique_458	37	303	513	ENSP00000482642	979	1225	1295	4.11e-11	275	63	176	36	52
unique_458	96	262	513	ENSP00000446490	242	388	461	7.08e-11	170	43	101	26	33
unique_458	34	263	513	ENSP00000275493	712	917	1211	3.09e-10	244	52	140	52	45
unique_458	36	254	513	ENSP00000397550	209	413	488	5.31e-08	240	55	129	56	43
unique_458	129	261	513	ENSP00000263923	995	1106	1357	1.35e-07	134	35	76	23	26
unique_458	29	265	513	ENSP00000369375	819	1043	1125	1.59e-07	254	55	153	46	46
unique_459	12	343	469	ENSP00000262455	17	366	407	7.82e-30	354	92	236	26	94
unique_459	356	462	469	ENSP00000262455	37	146	407	1.21e-08	111	23	83	5	94
unique_459	40	334	469	ENSP00000299608	39	345	455	9.90e-23	324	83	195	46	82
unique_459	364	454	469	ENSP00000299608	38	128	455	2.05e-11	93	30	59	4	82
unique_468	10	176	225	ENSP00000005257	14	175	207	3.51e-19	168	54	107	7	74
unique_487	168	233	636	ENSP00000380963	45	112	161	7.78e-04	68	23	43	2	10
unique_498	64	141	497	ENSP00000411355	27	111	1307	0.009	87	29	47	11	16
unique_506	219	640	758	ENSP00000408335	712	1089	2004	9.49e-11	437	112	251	74	61
unique_506	214	637	758	ENSP00000408335	410	755	2004	6.03e-07	437	101	232	104	61
unique_506	218	658	758	ENSP00000408335	337	731	2004	7.84e-07	468	114	254	100	61
unique_506	197	636	758	ENSP00000408335	548	966	2004	1.35e-06	472	116	271	85	61
unique_506	199	320	758	ENSP00000379438	63	181	674	0.001	127	37	77	13	16
unique_506	533	670	758	ENSP00000311545	188	332	887	0.003	154	38	91	25	18
unique_511	83	194	565	ENSP00000436127	20	139	852	0.008	121	35	76	10	20
unique_511	83	194	565	ENSP00000432638	20	139	851	0.008	121	35	76	10	20
unique_545	92	182	4007	ENSP00000478469	735	820	821	5.82e-04	95	30	52	13	2
unique_545	92	182	4007	ENSP00000384229	735	820	821	5.82e-04	95	30	52	13	2
unique_547	279	300	478	ENSP00000411355	848	869	1307	2.91e-04	22	15	7	0	5
unique_547	216	346	478	ENSP00000400010	1159	1307	1338	6.04e-04	153	37	90	26	27
unique_549	32	123	143	ENSP00000434227	309	399	798	0.006	97	26	60	11	64
unique_549	32	123	143	ENSP00000353892	309	399	773	0.007	97	26	60	11	64
unique_564	182	404	923	ENSP00000365840	102	311	485	1.43e-25	228	70	135	23	24
unique_567	10	300	407	ENSP00000275493	695	967	1211	2.90e-07	298	65	201	32	71
unique_567	32	229	407	ENSP00000446490	189	383	461	4.58e-07	204	52	137	15	49
unique_567	33	237	407	ENSP00000482642	980	1185	1295	1.29e-05	212	45	154	13	50
unique_567	119	260	407	ENSP00000369375	935	1067	1125	1.40e-04	150	40	85	25	35
unique_568	142	354	559	ENSP00000408335	1580	1786	2004	2.24e-04	216	68	136	12	43
unique_568	116	255	559	ENSP00000408335	1668	1791	2004	6.38e-04	140	49	75	16	43
unique_592	96	126	272	ENSP00000261488	142	172	644	0.002	31	13	18	0	11
unique_598	203	1372	2159	ENSP00000408335	102	1161	2004	1.03e-77	1216	358	656	202	60
unique_598	358	1294	2159	ENSP00000408335	35	1000	2004	1.49e-61	1058	289	556	213	60
unique_598	1182	1501	2159	ENSP00000408335	29	349	2004	1.33e-19	354	104	183	67	60
unique_598	569	852	2159	ENSP00000311545	36	303	887	1.35e-36	308	106	138	64	64
unique_598	350	595	2159	ENSP00000311545	33	300	887	1.43e-34	278	98	138	42	64
unique_598	737	997	2159	ENSP00000311545	33	306	887	5.43e-34	286	101	148	37	64
unique_598	228	469	2159	ENSP00000311545	41	300	887	2.46e-33	269	98	135	36	64
unique_598	308	554	2159	ENSP00000311545	33	300	887	1.08e-32	280	97	138	45	64
unique_598	1277	1499	2159	ENSP00000311545	47	300	887	2.86e-32	259	95	123	41	64
unique_598	1195	1458	2159	ENSP00000311545	47	300	887	7.94e-29	292	96	130	66	64
unique_598	187	423	2159	ENSP00000311545	37	300	887	1.26e-28	268	90	143	35	64
unique_598	976	1210	2159	ENSP00000311545	47	300	887	5.91e-28	264	94	131	39	64
unique_598	1096	1338	2159	ENSP00000311545	41	305	887	4.25e-27	278	96	134	48	64
unique_598	853	1130	2159	ENSP00000311545	32	311	887	2.87e-26	305	105	148	52	64
unique_598	828	1078	2159	ENSP00000311545	41	300	887	1.16e-25	278	99	134	45	64
unique_598	528	766	2159	ENSP00000311545	36	300	887	1.31e-25	278	95	131	52	64
unique_598	189	345	2159	ENSP00000311545	140	308	887	2.71e-14	172	60	94	18	64
unique_598	1437	1560	2159	ENSP00000311545	41	169	887	1.06e-09	139	46	68	25	64
unique_598	187	308	2159	ENSP00000311545	178	312	887	0.001	136	40	81	15	64
unique_598	447	575	2159	ENSP00000379438	67	189	674	1.44e-23	133	66	53	14	52
unique_598	744	912	2159	ENSP00000379438	67	256	674	8.83e-23	194	75	90	29	52
unique_598	1411	1506	2159	ENSP00000379438	83	181	674	7.76e-21	99	49	47	3	52
unique_598	274	383	2159	ENSP00000379438	67	178	674	2.16e-20	114	55	53	6	52
unique_598	492	624	2159	ENSP00000379438	68	195	674	1.25e-18	136	60	65	11	52
unique_598	371	520	2159	ENSP00000379438	39	181	674	1.42e-18	152	60	81	11	52
unique_598	851	991	2159	ENSP00000379438	48	174	674	6.12e-14	144	55	69	20	52
unique_598	188	296	2159	ENSP00000379438	65	174	674	1.12e-12	115	47	57	11	52
unique_598	962	1079	2159	ENSP00000379438	60	175	674	2.03e-11	120	45	69	6	52
unique_598	1229	1481	2159	ENSP00000379438	68	371	674	1.52e-10	313	82	162	69	52
unique_598	1160	1251	2159	ENSP00000379438	82	175	674	9.05e-10	97	36	53	8	52
unique_598	1194	1382	2159	ENSP00000311502	1001	1212	1382	5.96e-09	223	57	121	45	38
unique_598	220	313	2159	ENSP00000311502	986	1071	1382	1.30e-06	96	34	50	12	38
unique_598	1106	1335	2159	ENSP00000311502	1002	1208	1382	1.53e-05	237	55	145	37	38
unique_598	1426	1499	2159	ENSP00000311502	985	1055	1382	5.41e-05	74	26	45	3	38
unique_598	500	728	2159	ENSP00000311502	1004	1209	1382	8.59e-05	242	61	132	49	38
unique_598	1219	1299	2159	ENSP00000311502	985	1062	1382	6.38e-04	83	29	47	7	38
unique_598	303	382	2159	ENSP00000311502	982	1058	1382	0.002	83	30	44	9	38
unique_598	643	736	2159	ENSP00000311502	981	1065	1382	0.002	94	30	55	9	38
unique_598	1312	1383	2159	ENSP00000311502	994	1062	1382	0.005	74	26	41	7	38
unique_598	817	850	2159	ENSP00000311502	1025	1056	1382	0.005	34	17	15	2	38
unique_598	434	472	2159	ENSP00000311502	1024	1058	1382	0.009	39	18	17	4	38
unique_598	1282	1381	2159	ENSP00000308117	252	346	758	1.76e-06	109	33	53	23	37
unique_598	503	595	2159	ENSP00000308117	252	341	758	3.90e-06	99	39	45	15	37
unique_598	713	806	2159	ENSP00000308117	250	340	758	1.06e-04	98	37	50	11	37
unique_598	207	363	2159	ENSP00000308117	225	361	758	1.32e-04	160	47	87	26	37
unique_598	278	383	2159	ENSP00000308117	244	345	758	8.04e-04	108	35	65	8	37
unique_598	1374	1517	2159	ENSP00000308117	221	361	758	0.001	157	51	77	29	37
unique_598	981	1086	2159	ENSP00000308117	252	349	758	0.002	114	37	53	24	37
unique_598	671	732	2159	ENSP00000308117	292	348	758	0.003	62	22	35	5	37
unique_598	743	857	2159	ENSP00000308117	244	351	758	0.004	124	40	59	25	37
unique_598	1226	1321	2159	ENSP00000385639	108	194	274	6.56e-06	99	34	50	15	23
unique_598	532	626	2159	ENSP00000385639	110	194	274	2.20e-05	98	37	45	16	23
unique_598	921	1001	2159	ENSP00000385639	112	177	274	0.002	81	29	37	15	23
unique_598	1411	1465	2159	ENSP00000385639	123	176	274	0.002	58	24	27	7	23
unique_598	242	303	2159	ENSP00000385639	122	174	274	0.004	63	24	28	11	23
unique_598	290	346	2159	ENSP00000385639	123	176	274	0.004	59	24	28	7	23
unique_598	463	520	2159	ENSP00000385639	123	176	274	0.005	61	24	27	10	23
unique_598	1226	1321	2159	ENSP00000360764	108	194	274	6.56e-06	99	34	50	15	23
unique_598	532	626	2159	ENSP00000360764	110	194	274	2.20e-05	98	37	45	16	23
unique_598	921	1001	2159	ENSP00000360764	112	177	274	0.002	81	29	37	15	23
unique_598	1411	1465	2159	ENSP00000360764	123	176	274	0.002	58	24	27	7	23
unique_598	242	303	2159	ENSP00000360764	122	174	274	0.004	63	24	28	11	23
unique_598	290	346	2159	ENSP00000360764	123	176	274	0.004	59	24	28	7	23
unique_598	463	520	2159	ENSP00000360764	123	176	274	0.005	61	24	27	10	23
unique_598	760	817	2159	ENSP00000382556	130	185	294	0.001	60	24	30	6	5
unique_598	1258	1300	2159	ENSP00000382556	143	184	294	0.003	45	19	21	5	5
unique_598	760	817	2159	ENSP00000388000	130	185	294	0.001	60	24	30	6	5
unique_598	1258	1300	2159	ENSP00000388000	143	184	294	0.003	45	19	21	5	5
unique_598	760	817	2159	ENSP00000394193	130	185	294	0.001	60	24	30	6	5
unique_598	1258	1300	2159	ENSP00000394193	143	184	294	0.003	45	19	21	5	5
unique_598	760	817	2159	ENSP00000333380	130	185	294	0.001	60	24	30	6	5
unique_598	1258	1300	2159	ENSP00000333380	143	184	294	0.003	45	19	21	5	5
unique_598	509	553	2159	ENSP00000386147	885	928	1319	0.002	45	20	24	1	4
unique_598	554	594	2159	ENSP00000386147	889	928	1319	0.008	41	19	21	1	4
unique_654	42	154	324	ENSP00000262304	45	137	4304	4.28e-04	116	34	56	26	35
unique_654	59	232	324	ENSP00000218032	525	713	1042	0.004	192	54	117	21	54
unique_657	713	960	983	ENSP00000275493	715	964	1211	8.99e-18	256	65	177	14	25
unique_657	704	964	983	ENSP00000369375	818	1092	1125	1.29e-17	290	70	176	44	27
unique_657	716	905	983	ENSP00000446490	192	383	461	2.88e-17	195	57	130	8	19
unique_657	716	975	983	ENSP00000482642	982	1246	1295	2.17e-12	271	57	197	17	26
unique_657	710	902	983	ENSP00000397550	207	413	488	8.42e-11	219	61	120	38	20
unique_657	800	964	983	ENSP00000263923	997	1160	1357	1.10e-10	175	43	111	21	25
unique_657	715	792	983	ENSP00000263923	839	924	1357	0.001	86	25	53	8	25
unique_664	7	122	547	ENSP00000412227	29	148	574	2.18e-08	120	31	85	4	21
unique_665	151	337	366	ENSP00000263923	988	1159	1357	1.24e-08	193	51	115	27	51
unique_665	159	297	366	ENSP00000369375	926	1054	1125	3.90e-08	142	46	80	16	38
unique_665	175	277	366	ENSP00000446490	288	383	461	4.38e-08	107	32	60	15	28
unique_665	182	272	366	ENSP00000397550	312	411	488	1.90e-06	107	34	50	23	25
unique_665	181	281	366	ENSP00000275493	821	915	1211	1.88e-05	107	27	62	18	28
unique_665	181	283	366	ENSP00000482642	1086	1184	1295	0.001	112	31	59	22	28
unique_687	686	922	975	ENSP00000402576	274	500	1186	4.29e-05	242	55	167	20	24
unique_694	365	502	546	ENSP00000264162	106	248	1928	0.003	146	38	97	11	25
unique_700	12	174	211	ENSP00000005257	16	174	207	1.91e-21	165	60	97	8	77
unique_700	15	174	211	ENSP00000449241	411	565	1193	6.62e-06	179	47	89	43	76
unique_716	59	135	266	ENSP00000478469	729	819	821	1.05e-06	91	32	45	14	38
unique_716	76	158	266	ENSP00000478469	712	788	821	2.71e-04	83	22	55	6	38
unique_716	59	135	266	ENSP00000384229	729	819	821	1.05e-06	91	32	45	14	38
unique_716	76	158	266	ENSP00000384229	712	788	821	2.71e-04	83	22	55	6	38
unique_766	60	262	366	ENSP00000248450	225	430	435	1.85e-10	208	53	148	7	60
unique_766	44	210	366	ENSP00000248450	128	281	435	1.09e-04	171	37	113	21	60
unique_766	49	253	366	ENSP00000248450	90	281	435	4.21e-04	208	44	145	19	60
unique_783	359	515	2001	ENSP00000446490	222	383	461	0.001	165	36	118	11	8
unique_830	1002	1048	1070	ENSP00000464447	374	421	460	4.56e-05	48	19	28	1	8
unique_830	449	486	1070	ENSP00000464447	71	108	460	1.36e-04	38	18	20	0	8
unique_831	288	376	732	ENSP00000248450	176	253	435	5.20e-05	89	22	56	11	12
unique_862	264	624	852	ENSP00000264938	112	453	835	3.37e-37	365	114	224	27	42
unique_862	264	621	852	ENSP00000422983	112	450	826	4.16e-37	362	113	222	27	42
unique_862	189	657	852	ENSP00000263980	85	533	816	1.09e-35	479	133	306	40	55
unique_868	341	434	1157	ENSP00000408335	1700	1791	2004	1.86e-06	94	35	57	2	29
unique_868	267	598	1157	ENSP00000408335	1501	1824	2004	0.004	362	96	198	68	29
unique_872	421	479	2030	ENSP00000474148	12	74	219	6.25e-04	65	20	37	8	3
unique_880	353	549	612	ENSP00000444095	329	546	1217	3.93e-08	229	58	128	43	61
unique_880	111	289	612	ENSP00000444095	354	528	1217	8.79e-07	189	48	117	24	61
unique_880	111	289	612	ENSP00000444095	997	1173	1217	7.61e-06	198	49	109	40	61
unique_880	360	548	612	ENSP00000444095	978	1183	1217	1.23e-04	219	53	123	43	61
unique_880	353	549	612	ENSP00000265724	393	610	1281	4.51e-08	229	58	128	43	61
unique_880	111	289	612	ENSP00000265724	418	592	1281	9.65e-07	189	48	117	24	61
unique_880	111	289	612	ENSP00000265724	1061	1237	1281	6.98e-06	198	49	109	40	61
unique_880	360	548	612	ENSP00000265724	1042	1247	1281	1.32e-04	219	53	123	43	61
unique_880	385	507	612	ENSP00000497274	665	794	1546	8.55e-06	140	38	75	27	20
unique_880	389	532	612	ENSP00000426917	78	244	612	0.007	169	41	101	27	24
unique_886	969	1096	1387	ENSP00000369375	829	971	1125	4.16e-09	146	44	81	21	9
unique_886	1211	1271	1387	ENSP00000446490	324	385	461	3.15e-04	64	25	34	5	14
unique_886	970	1097	1387	ENSP00000446490	192	319	461	0.002	131	36	89	6	14
unique_886	969	1096	1387	ENSP00000397550	212	342	488	0.002	142	35	82	25	9
unique_896	326	427	511	ENSP00000408335	1183	1285	2004	5.16e-10	111	40	54	17	47
unique_896	216	346	511	ENSP00000408335	1180	1284	2004	8.64e-06	141	42	53	46	47
unique_896	186	240	511	ENSP00000408335	1226	1285	2004	2.22e-04	62	24	29	9	47
unique_897	221	533	2590	ENSP00000437073	402	637	2055	4.13e-13	318	75	156	87	14
unique_897	798	854	2590	ENSP00000437073	807	862	2055	0.004	57	19	37	1	14
unique_907	655	804	807	ENSP00000437073	1788	1926	2055	0.002	158	38	93	27	19
unique_928	505	586	621	ENSP00000299608	45	125	455	7.76e-12	85	32	46	7	32
unique_928	108	222	621	ENSP00000299608	45	159	455	3.66e-05	118	34	78	6	32
unique_928	99	246	621	ENSP00000262455	41	191	407	4.41e-09	154	41	104	9	46
unique_928	485	620	621	ENSP00000262455	31	169	407	1.76e-05	144	30	101	13	46
unique_932	1316	1445	3014	ENSP00000478469	708	813	821	2.37e-04	130	35	71	24	4
unique_932	1316	1445	3014	ENSP00000384229	708	813	821	2.37e-04	130	35	71	24	4
unique_937	2999	3255	3401	ENSP00000437073	1387	1633	2055	0.003	264	68	172	24	8
unique_1002	414	592	877	ENSP00000350152	196	382	988	0.008	206	57	103	46	20
unique_1002	414	592	877	ENSP00000369198	226	412	1018	0.009	206	57	103	46	20
unique_1002	414	592	877	ENSP00000369207	210	396	1002	0.009	206	57	103	46	20
unique_1053	201	304	310	ENSP00000408335	1716	1819	2004	2.64e-09	104	38	66	0	46
unique_1053	167	304	310	ENSP00000408335	1646	1786	2004	3.27e-07	144	45	90	9	46
unique_1053	215	310	310	ENSP00000408335	1583	1692	2004	0.002	110	32	64	14	46
unique_1053	189	273	310	ENSP00000449241	1073	1145	1193	3.71e-05	87	32	39	16	27
unique_1068	766	936	1063	ENSP00000506143	137	301	795	1.18e-05	188	43	105	40	16
unique_1068	766	1014	1063	ENSP00000477768	189	436	653	1.43e-05	273	66	158	49	23
unique_1068	802	1000	1063	ENSP00000501257	65	263	568	3.16e-04	218	55	125	38	19
unique_1114	119	196	272	ENSP00000350152	232	336	988	6.76e-04	105	30	48	27	29
unique_1114	119	196	272	ENSP00000369207	246	350	1002	6.84e-04	105	30	48	27	29
unique_1114	119	196	272	ENSP00000369198	262	366	1018	7.95e-04	105	30	48	27	29
unique_1114	119	196	272	ENSP00000369202	262	366	967	0.001	105	30	48	27	29
unique_1124	416	455	1765	ENSP00000446490	347	385	461	2.65e-06	40	21	18	1	2
unique_1124	423	458	1765	ENSP00000263923	1071	1107	1357	0.002	37	16	20	1	2
unique_1124	372	452	1765	ENSP00000275493	835	909	1211	0.002	82	27	47	8	5
unique_1154	1325	1491	2126	ENSP00000437073	1475	1637	2055	4.42e-06	175	52	103	20	8
unique_1163	1703	1813	2700	ENSP00000269576	324	428	585	0.009	113	32	71	10	4
unique_1170	82	457	465	ENSP00000437073	395	776	2055	3.30e-27	394	98	266	30	81
unique_1189	235	465	517	ENSP00000426917	61	284	612	3.66e-13	240	66	149	25	45
unique_1189	236	501	517	ENSP00000444095	344	599	1217	8.65e-12	279	76	167	36	51
unique_1189	237	446	517	ENSP00000444095	988	1187	1217	4.70e-10	219	59	132	28	51
unique_1189	236	501	517	ENSP00000265724	408	663	1281	1.12e-11	279	76	167	36	51
unique_1189	237	446	517	ENSP00000265724	1052	1251	1281	6.76e-10	219	59	132	28	51
unique_1189	231	498	517	ENSP00000497274	647	882	1546	3.02e-07	273	67	164	42	55
unique_1189	213	451	517	ENSP00000497274	1293	1517	1546	5.83e-04	241	52	171	18	55
unique_1191	2918	2983	3025	ENSP00000464447	383	433	460	0.005	66	20	31	15	2
unique_1197	201	506	514	ENSP00000248450	86	385	435	9.26e-13	315	69	222	24	60
unique_1197	216	412	514	ENSP00000248450	181	388	435	1.61e-05	212	48	145	19	60
unique_1217	593	681	745	ENSP00000446490	299	385	461	0.003	97	27	52	18	12
unique_1268	84	179	875	ENSP00000248450	90	183	435	0.002	97	25	68	4	11
unique_1355	284	356	529	ENSP00000248450	355	433	435	0.003	80	23	49	8	14
unique_1385	1187	1263	1605	ENSP00000327599	89	162	294	0.008	77	25	49	3	5
unique_1396	420	472	551	ENSP00000296585	477	535	1182	0.009	59	17	36	6	10
unique_1433	338	501	534	ENSP00000369375	942	1093	1125	1.07e-04	173	45	98	30	31
unique_1433	334	429	534	ENSP00000263923	999	1101	1357	1.71e-04	105	29	65	11	18
unique_1433	335	426	534	ENSP00000397550	315	413	488	0.004	104	31	56	17	17
unique_1440	400	514	598	ENSP00000497274	309	436	1546	7.43e-04	131	35	77	19	19
unique_1498	143	289	313	ENSP00000369207	210	338	1002	0.001	148	41	87	20	47
unique_1498	143	289	313	ENSP00000350152	196	324	988	0.001	148	41	87	20	47
unique_1498	143	289	313	ENSP00000369198	226	354	1018	0.001	148	41	87	20	47
unique_1498	143	289	313	ENSP00000369202	226	354	967	0.002	148	41	87	20	47
unique_1532	12	76	78	ENSP00000373689	815	880	1552	0.001	66	16	49	1	83
unique_1553	300	402	1306	ENSP00000446490	290	385	461	0.009	104	24	71	9	8
unique_1577	139	195	224	ENSP00000054666	11	67	101	2.81e-04	57	17	40	0	25
unique_1584	440	601	808	ENSP00000424536	224	395	477	1.61e-05	176	47	111	18	20
unique_1584	440	601	808	ENSP00000422461	124	295	377	1.02e-04	176	47	111	18	20
unique_1588	208	252	359	ENSP00000301679	185	227	541	0.001	45	19	24	2	13
unique_1617	155	323	716	ENSP00000408335	446	598	2004	4.53e-11	171	50	101	20	65
unique_1617	155	603	716	ENSP00000408335	243	631	2004	2.89e-09	460	110	268	82	65
unique_1617	199	331	716	ENSP00000408335	905	1021	2004	2.43e-07	134	40	76	18	65
unique_1617	148	591	716	ENSP00000408335	28	468	2004	5.31e-07	490	122	273	95	65
unique_1617	140	323	716	ENSP00000408335	310	484	2004	2.61e-05	192	54	113	25	65
unique_1617	172	234	716	ENSP00000408335	1031	1091	2004	0.006	67	24	33	10	65
unique_1617	150	272	716	ENSP00000379438	63	182	674	6.58e-04	128	37	78	13	17
unique_1617	172	306	716	ENSP00000311545	55	203	887	0.001	155	40	89	26	19
unique_1617	155	216	716	ENSP00000311502	994	1055	1382	0.003	63	21	40	2	9
unique_1624	132	312	461	ENSP00000408335	1634	1810	2004	2.64e-12	182	60	116	6	53
unique_1624	68	221	461	ENSP00000408335	1638	1787	2004	1.62e-09	154	46	104	4	53
unique_1631	303	473	565	ENSP00000408335	939	1095	2004	2.39e-04	172	43	113	16	32
unique_1631	379	483	565	ENSP00000408335	394	487	2004	4.02e-04	110	38	51	21	32
unique_1631	315	466	565	ENSP00000308117	205	349	758	2.68e-04	158	41	98	19	27
unique_1631	303	411	565	ENSP00000379438	68	174	674	0.008	126	38	52	36	19
unique_1662	67	266	762	ENSP00000446490	189	390	461	7.51e-19	208	60	134	14	26
unique_1662	69	312	762	ENSP00000482642	981	1237	1295	2.24e-16	259	64	178	17	32
unique_1662	64	263	762	ENSP00000275493	712	916	1211	6.96e-15	207	57	141	9	26
unique_1662	65	310	762	ENSP00000369375	825	1088	1125	7.61e-14	268	63	179	26	32
unique_1662	143	313	762	ENSP00000263923	977	1159	1357	7.08e-10	186	45	123	18	22
unique_1662	66	269	762	ENSP00000397550	209	440	488	6.40e-08	249	60	127	62	27
unique_1681	521	622	774	ENSP00000492198	165	269	836	5.11e-04	113	30	64	19	13
unique_1689	678	744	800	ENSP00000263923	1038	1106	1357	6.61e-05	69	19	48	2	8
unique_1689	683	740	800	ENSP00000446490	326	383	461	0.001	59	18	39	2	7
unique_1710	107	663	793	ENSP00000426917	3	529	612	2.83e-55	569	150	365	54	70
unique_1710	164	380	793	ENSP00000444095	988	1205	1217	1.99e-10	229	62	144	23	29
unique_1710	149	365	793	ENSP00000444095	332	547	1217	2.65e-08	233	63	137	33	29
unique_1710	164	380	793	ENSP00000265724	1052	1269	1281	2.02e-10	229	62	144	23	29
unique_1710	149	365	793	ENSP00000265724	396	611	1281	2.54e-08	233	63	137	33	29
unique_1710	168	408	793	ENSP00000497274	657	881	1546	7.09e-09	247	58	161	28	31
unique_1710	164	394	793	ENSP00000497274	1316	1534	1546	3.08e-06	250	65	135	50	31
unique_1714	1	79	488	ENSP00000449241	926	1004	1193	7.83e-19	79	35	44	0	16
unique_1722	506	644	2483	ENSP00000437073	410	540	2055	0.001	139	34	97	8	11
unique_1722	1389	1517	2483	ENSP00000437073	1095	1219	2055	0.002	129	36	89	4	11
unique_1727	139	355	674	ENSP00000311545	90	306	887	7.65e-20	237	75	122	40	35
unique_1727	140	372	674	ENSP00000311545	41	280	887	9.61e-19	261	81	131	49	35
unique_1727	158	251	674	ENSP00000379438	83	170	674	1.05e-14	95	40	47	8	33
unique_1727	215	377	674	ENSP00000379438	61	194	674	6.64e-11	163	59	75	29	33
unique_1727	138	392	674	ENSP00000408335	399	616	2004	1.40e-13	263	84	126	53	44
unique_1727	133	251	674	ENSP00000408335	515	615	2004	8.13e-06	119	40	61	18	44
unique_1727	104	364	674	ENSP00000408335	113	359	2004	2.16e-05	300	78	130	92	44
unique_1727	194	402	674	ENSP00000408335	906	1089	2004	3.72e-05	221	66	106	49	44
unique_1727	161	310	674	ENSP00000308117	217	351	758	1.52e-13	154	55	76	23	30
unique_1727	281	364	674	ENSP00000308117	242	316	758	2.22e-06	87	34	38	15	30
unique_1727	267	358	674	ENSP00000308117	267	350	758	6.20e-06	95	35	46	14	30
unique_1727	90	210	674	ENSP00000311502	942	1055	1382	1.09e-06	124	40	71	13	18
unique_1727	285	321	674	ENSP00000353013	262	297	491	5.87e-04	37	17	19	1	5
unique_1727	158	220	674	ENSP00000385639	123	177	274	0.001	63	21	34	8	20
unique_1727	267	336	674	ENSP00000385639	137	200	274	0.002	70	24	40	6	20
unique_1727	158	220	674	ENSP00000360764	123	177	274	0.001	63	21	34	8	20
unique_1727	267	336	674	ENSP00000360764	137	200	274	0.002	70	24	40	6	20
unique_1727	215	252	674	ENSP00000386147	501	537	1319	0.002	38	17	20	1	9
unique_1727	221	273	674	ENSP00000386147	264	311	1319	0.007	54	22	25	7	9
unique_1727	158	221	674	ENSP00000388000	130	185	294	0.003	64	20	36	8	9
unique_1727	158	221	674	ENSP00000394193	130	185	294	0.003	64	20	36	8	9
unique_1727	158	221	674	ENSP00000333380	130	185	294	0.003	64	20	36	8	9
unique_1727	158	221	674	ENSP00000382556	130	185	294	0.003	64	20	36	8	9
unique_1731	2718	2966	3593	ENSP00000497274	1047	1281	1546	4.23e-24	250	69	165	16	29
unique_1731	3189	3335	3593	ENSP00000497274	1290	1438	1546	5.98e-24	149	63	84	2	29
unique_1731	1934	2007	3593	ENSP00000497274	703	776	1546	3.67e-15	74	36	38	0	29
unique_1731	3483	3586	3593	ENSP00000497274	1436	1537	1546	1.08e-11	105	37	64	4	29
unique_1731	1170	1367	3593	ENSP00000497274	419	617	1546	1.92e-09	200	47	150	3	29
unique_1731	1664	1807	3593	ENSP00000497274	550	699	1546	1.24e-08	154	44	96	14	29
unique_1731	3223	3371	3593	ENSP00000497274	661	794	1546	1.83e-04	156	44	83	29	29
unique_1731	3482	3571	3593	ENSP00000497274	759	849	1546	0.001	92	30	59	3	29
unique_1731	2064	2139	3593	ENSP00000497274	749	821	1546	0.003	80	25	44	11	29
unique_1731	3197	3332	3593	ENSP00000444095	969	1109	1217	1.04e-11	142	41	94	7	10
unique_1731	3197	3326	3593	ENSP00000444095	326	458	1217	1.25e-08	133	38	92	3	10
unique_1731	3446	3578	3593	ENSP00000444095	427	559	1217	4.79e-08	135	39	92	4	10
unique_1731	3483	3586	3593	ENSP00000444095	1111	1213	1217	2.65e-07	105	36	66	3	10
unique_1731	1932	2006	3593	ENSP00000444095	406	481	1217	2.14e-05	76	27	48	1	10
unique_1731	1931	2006	3593	ENSP00000444095	1048	1126	1217	4.85e-05	79	25	51	3	10
unique_1731	3197	3332	3593	ENSP00000265724	1033	1173	1281	1.11e-11	142	41	94	7	10
unique_1731	3197	3326	3593	ENSP00000265724	390	522	1281	1.39e-08	133	38	92	3	10
unique_1731	3446	3578	3593	ENSP00000265724	491	623	1281	5.73e-08	135	39	92	4	10
unique_1731	3483	3586	3593	ENSP00000265724	1175	1277	1281	3.27e-07	105	36	66	3	10
unique_1731	1932	2006	3593	ENSP00000265724	470	545	1281	2.93e-05	76	27	48	1	10
unique_1731	1931	2006	3593	ENSP00000265724	1112	1190	1281	6.51e-05	79	25	51	3	10
unique_1743	1027	1079	1430	ENSP00000446490	332	383	461	0.001	53	17	35	1	4
unique_1743	823	890	1430	ENSP00000275493	820	885	1211	0.002	68	20	46	2	5
unique_1755	89	155	172	ENSP00000272367	489	544	590	2.30e-05	67	24	32	11	39
unique_1765	724	792	3914	ENSP00000478469	731	808	821	8.21e-05	78	27	42	9	2
unique_1765	721	785	3914	ENSP00000478469	746	819	821	3.07e-04	74	25	40	9	2
unique_1765	732	792	3914	ENSP00000478469	723	790	821	5.78e-04	68	24	37	7	2
unique_1765	724	792	3914	ENSP00000384229	731	808	821	8.21e-05	78	27	42	9	2
unique_1765	721	785	3914	ENSP00000384229	746	819	821	3.07e-04	74	25	40	9	2
unique_1765	732	792	3914	ENSP00000384229	723	790	821	5.78e-04	68	24	37	7	2
unique_1787	505	646	2451	ENSP00000437073	470	602	2055	1.54e-19	143	49	83	11	11
unique_1787	1253	1391	2451	ENSP00000437073	1011	1182	2055	0.004	174	41	96	37	11
unique_1789	569	666	689	ENSP00000248450	188	286	435	2.36e-04	100	27	70	3	14
unique_1807	201	360	3282	ENSP00000350152	185	332	988	6.01e-06	164	47	97	20	5
unique_1807	201	360	3282	ENSP00000369207	199	346	1002	6.08e-06	164	47	97	20	5
unique_1807	201	360	3282	ENSP00000369198	215	362	1018	6.86e-06	164	47	97	20	5
unique_1848	31	245	342	ENSP00000369375	822	1054	1125	2.45e-22	234	68	146	20	63
unique_1848	39	272	342	ENSP00000275493	718	958	1211	6.97e-17	248	65	162	21	68
unique_1848	39	246	342	ENSP00000482642	982	1198	1295	4.89e-15	221	56	148	17	61
unique_1848	27	228	342	ENSP00000446490	174	385	461	4.21e-14	218	60	136	22	59
unique_1848	138	230	342	ENSP00000263923	1008	1106	1357	2.64e-09	100	32	60	8	27
unique_1848	39	223	342	ENSP00000397550	213	413	488	2.86e-06	216	59	111	46	54
unique_1850	1207	1408	1884	ENSP00000444095	988	1195	1217	3.04e-11	221	57	132	32	12
unique_1850	1188	1386	1884	ENSP00000444095	323	529	1217	4.46e-10	217	60	129	28	12
unique_1850	1207	1408	1884	ENSP00000265724	1052	1259	1281	4.00e-11	221	57	132	32	12
unique_1850	1188	1386	1884	ENSP00000265724	387	593	1281	5.91e-10	217	60	129	28	12
unique_1850	1211	1356	1884	ENSP00000497274	657	791	1546	2.80e-07	147	42	92	13	10
unique_1850	1202	1382	1884	ENSP00000497274	1311	1495	1546	1.34e-05	199	56	111	32	10
unique_1866	1384	1457	1618	ENSP00000411770	12	90	286	0.010	79	23	51	5	5
unique_1916	61	841	2057	ENSP00000437073	403	1209	2055	7.61e-30	894	207	487	200	38
unique_1926	1388	1664	1671	ENSP00000482642	1003	1250	1295	4.28e-20	281	77	167	37	17
unique_1926	1388	1652	1671	ENSP00000369375	850	1092	1125	2.17e-19	286	85	137	64	16
unique_1926	1403	1589	1671	ENSP00000446490	226	381	461	2.04e-17	190	61	92	37	11
unique_1926	1390	1642	1671	ENSP00000275493	742	961	1211	7.02e-17	258	62	153	43	15
unique_1926	1457	1656	1671	ENSP00000263923	1000	1167	1357	2.81e-15	201	50	117	34	12
unique_1926	1390	1621	1671	ENSP00000397550	231	459	488	7.76e-13	269	73	119	77	14
unique_1938	2698	2753	5381	ENSP00000478469	742	802	821	0.001	61	22	34	5	1
unique_1938	2698	2764	5381	ENSP00000478469	733	805	821	0.002	73	25	42	6	1
unique_1938	2698	2753	5381	ENSP00000384229	742	802	821	0.001	61	22	34	5	1
unique_1938	2698	2764	5381	ENSP00000384229	733	805	821	0.002	73	25	42	6	1
unique_1941	576	643	3132	ENSP00000504311	214	292	563	0.002	79	21	47	11	2
unique_1941	580	632	3132	ENSP00000504311	130	192	563	0.006	63	19	34	10	2
unique_1941	576	643	3132	ENSP00000392045	214	292	563	0.002	79	21	47	11	2
unique_1941	580	632	3132	ENSP00000392045	130	192	563	0.006	63	19	34	10	2
unique_1941	576	643	3132	ENSP00000220809	214	292	563	0.002	79	21	47	11	2
unique_1941	580	632	3132	ENSP00000220809	130	192	563	0.006	63	19	34	10	2
unique_1944	995	1192	1371	ENSP00000446490	190	385	461	5.70e-11	210	60	124	26	14
unique_1944	1083	1188	1371	ENSP00000263923	994	1099	1357	1.26e-07	108	31	73	4	8
unique_1944	997	1139	1371	ENSP00000482642	982	1125	1295	3.59e-06	152	42	93	17	10
unique_1944	1040	1188	1371	ENSP00000369375	872	1032	1125	2.60e-05	175	45	90	40	11
unique_1944	991	1142	1371	ENSP00000275493	712	863	1211	1.50e-04	157	35	112	10	11
unique_1944	1066	1190	1371	ENSP00000397550	277	416	488	2.32e-04	147	39	79	29	9
unique_1948	153	404	751	ENSP00000248450	131	401	435	0.007	293	71	159	63	34
unique_1953	5	577	606	ENSP00000464447	6	456	460	1.54e-60	583	173	268	142	95
unique_1961	211	1037	1037	ENSP00000264205	95	767	768	2.56e-86	837	228	435	174	80
unique_1961	589	1037	1037	ENSP00000420389	344	750	751	5.56e-57	458	142	256	60	56
unique_1961	215	346	1037	ENSP00000420389	59	157	751	1.31e-08	132	37	62	33	56
unique_1961	589	1037	1037	ENSP00000418791	344	750	751	5.56e-57	458	142	256	60	56
unique_1961	215	346	1037	ENSP00000418791	59	157	751	1.31e-08	132	37	62	33	56
unique_1961	589	1037	1037	ENSP00000419653	344	750	751	5.56e-57	458	142	256	60	56
unique_1961	215	346	1037	ENSP00000419653	59	157	751	1.31e-08	132	37	62	33	56
unique_1961	589	1037	1037	ENSP00000418525	344	750	751	5.56e-57	458	142	256	60	56
unique_1961	215	346	1037	ENSP00000418525	59	157	751	1.31e-08	132	37	62	33	56
unique_1961	589	1037	1037	ENSP00000420542	344	750	751	5.56e-57	458	142	256	60	56
unique_1961	215	346	1037	ENSP00000420542	59	157	751	1.31e-08	132	37	62	33	56
unique_1966	1343	1421	1718	ENSP00000272367	355	429	590	0.001	79	25	50	4	5
unique_1966	207	312	1718	ENSP00000218032	581	698	1042	0.006	120	40	64	16	6
unique_1974	227	282	454	ENSP00000449241	1093	1147	1193	1.43e-04	56	22	33	1	24
unique_1974	229	296	454	ENSP00000449241	1058	1128	1193	8.98e-04	71	25	43	3	24
unique_1974	186	248	454	ENSP00000449241	1085	1147	1193	0.003	65	25	36	4	24
unique_1974	193	296	454	ENSP00000408335	1668	1771	2004	0.001	106	39	63	4	24
unique_1974	188	244	454	ENSP00000408335	1763	1819	2004	0.006	57	21	36	0	24
unique_1985	394	670	793	ENSP00000482642	982	1253	1295	1.83e-08	304	68	177	59	35
unique_1985	344	612	793	ENSP00000446490	147	377	461	1.22e-07	280	72	148	60	34
unique_1985	394	615	793	ENSP00000369375	830	1031	1125	7.18e-07	232	53	139	40	28
unique_1985	388	709	793	ENSP00000275493	712	995	1211	7.71e-05	331	78	197	56	41
unique_1985	500	633	793	ENSP00000263923	999	1119	1357	3.95e-04	137	30	88	19	17
unique_1994	97	157	238	ENSP00000406367	665	722	1339	5.80e-04	61	22	36	3	26
unique_2044	311	398	7897	ENSP00000478469	702	805	821	1.34e-04	104	31	57	16	1
unique_2044	311	398	7897	ENSP00000384229	702	805	821	1.34e-04	104	31	57	16	1
unique_2044	261	478	7897	ENSP00000369207	210	397	1002	0.001	226	55	125	46	3
unique_2044	261	478	7897	ENSP00000369198	226	413	1018	0.002	226	55	125	46	3
unique_2044	261	478	7897	ENSP00000350152	196	383	988	0.002	226	55	125	46	3
unique_2044	261	478	7897	ENSP00000369202	226	413	967	0.002	226	55	125	46	3
unique_2051	338	430	606	ENSP00000248450	337	427	435	2.00e-07	94	26	64	4	39
unique_2051	406	575	606	ENSP00000248450	95	255	435	2.71e-06	174	43	114	17	39
unique_2051	382	437	606	ENSP00000248450	236	294	435	0.006	60	20	35	5	39
unique_2087	13	177	301	ENSP00000311545	132	301	887	6.83e-17	178	58	99	21	65
unique_2087	13	169	301	ENSP00000311545	172	358	887	5.34e-16	196	64	84	48	65
unique_2087	31	209	301	ENSP00000311545	45	225	887	9.27e-16	197	67	96	34	65
unique_2087	68	210	301	ENSP00000379438	68	208	674	4.48e-13	147	50	87	10	66
unique_2087	24	170	301	ENSP00000379438	65	203	674	2.35e-10	152	50	84	18	66
unique_2087	12	127	301	ENSP00000379438	97	203	674	7.10e-09	119	42	62	15	66
unique_2087	5	134	301	ENSP00000408335	498	620	2004	2.94e-12	133	42	78	13	58
unique_2087	13	179	301	ENSP00000408335	432	584	2004	8.37e-09	169	53	98	18	58
unique_2087	17	134	301	ENSP00000408335	352	468	2004	1.03e-08	126	42	67	17	58
unique_2087	32	134	301	ENSP00000408335	906	999	2004	7.01e-07	104	33	60	11	58
unique_2087	9	134	301	ENSP00000408335	268	386	2004	4.45e-06	131	37	77	17	58
unique_2087	13	179	301	ENSP00000408335	194	350	2004	1.60e-05	172	48	104	20	58
unique_2087	68	139	301	ENSP00000385639	111	173	274	1.43e-07	72	27	36	9	24
unique_2087	68	139	301	ENSP00000360764	111	173	274	1.43e-07	72	27	36	9	24
unique_2087	39	133	301	ENSP00000311502	973	1055	1382	1.12e-06	97	32	49	16	32
unique_2087	80	129	301	ENSP00000386147	484	536	1319	0.006	53	19	31	3	17
unique_2091	528	735	2202	ENSP00000448517	74	295	444	2.36e-12	226	57	147	22	9
unique_2091	528	735	2202	ENSP00000447255	74	295	444	2.36e-12	226	57	147	22	9
unique_2091	528	735	2202	ENSP00000339157	74	295	444	2.36e-12	226	57	147	22	9
unique_2140	1960	2013	2079	ENSP00000248450	108	161	435	0.001	54	15	39	0	3
unique_2140	1960	2007	2079	ENSP00000248450	231	281	435	0.006	51	16	32	3	3
unique_2153	450	615	658	ENSP00000248450	235	417	435	5.74e-06	184	42	123	19	35
unique_2153	555	639	658	ENSP00000248450	90	175	435	1.65e-04	86	23	62	1	35
unique_2153	438	628	658	ENSP00000248450	182	388	435	1.88e-04	215	46	137	32	35
unique_2153	408	613	658	ENSP00000248450	72	275	435	3.72e-04	225	47	138	40	35
unique_2155	1506	1688	1975	ENSP00000275493	712	905	1211	0.006	204	43	130	31	9
unique_2169	328	367	441	ENSP00000299608	45	85	455	3.67e-06	41	20	20	1	9
unique_2219	135	215	659	ENSP00000248450	90	165	435	0.002	83	27	47	9	12
unique_2231	364	401	445	ENSP00000261488	141	177	644	0.005	38	16	21	1	9
unique_2232	2136	2253	3156	ENSP00000369207	233	355	1002	8.23e-04	128	37	76	15	4
unique_2232	2136	2253	3156	ENSP00000350152	219	341	988	0.001	128	37	76	15	4
unique_2232	2136	2253	3156	ENSP00000369202	249	371	967	0.001	128	37	76	15	4
unique_2232	2136	2253	3156	ENSP00000369198	249	371	1018	0.001	128	37	76	15	4
unique_2244	172	248	8641	ENSP00000478469	738	816	821	0.001	80	31	45	4	1
unique_2244	172	248	8641	ENSP00000384229	738	816	821	0.001	80	31	45	4	1
unique_2311	311	420	1291	ENSP00000275493	772	867	1211	4.39e-07	110	31	65	14	9
unique_2311	311	410	1291	ENSP00000369375	883	984	1125	1.63e-04	107	30	65	12	8
unique_2311	370	439	1291	ENSP00000263923	1008	1067	1357	0.008	70	17	43	10	5
unique_2313	361	460	598	ENSP00000446490	302	383	461	0.006	100	29	53	18	17
unique_2325	286	609	642	ENSP00000424536	81	404	477	2.11e-11	355	82	211	62	50
unique_2325	327	609	642	ENSP00000422461	18	304	377	1.55e-08	315	72	183	60	44
unique_2341	502	651	1744	ENSP00000369375	819	985	1125	3.57e-06	170	47	100	23	9
unique_2341	488	651	1744	ENSP00000275493	697	858	1211	2.98e-05	171	41	114	16	9
unique_2341	513	651	1744	ENSP00000446490	192	332	461	1.75e-04	144	38	98	8	11
unique_2341	1215	1264	1744	ENSP00000446490	349	396	461	0.003	50	23	25	2	11
unique_2350	404	590	1846	ENSP00000248450	96	278	435	0.002	189	43	138	8	10
unique_2374	180	397	3194	ENSP00000275493	705	932	1211	9.50e-12	233	62	151	20	7
unique_2374	194	380	3194	ENSP00000446490	192	384	461	1.36e-11	199	59	122	18	6
unique_2374	181	394	3194	ENSP00000369375	818	1050	1125	4.35e-11	245	66	136	43	7
unique_2374	194	384	3194	ENSP00000482642	982	1183	1295	2.04e-08	206	54	133	19	6
unique_2374	295	397	3194	ENSP00000263923	1016	1120	1357	3.54e-07	108	31	69	8	3
unique_2374	190	372	3194	ENSP00000397550	209	403	488	2.26e-06	207	57	114	36	6
unique_2380	1	82	270	ENSP00000478469	719	804	821	1.31e-04	86	26	56	4	30
unique_2380	1	82	270	ENSP00000384229	719	804	821	1.31e-04	86	26	56	4	30
unique_2405	57	207	478	ENSP00000446490	232	380	461	1.63e-11	161	46	93	22	32
unique_2405	114	274	478	ENSP00000263923	1005	1165	1357	7.16e-11	167	44	111	12	34
unique_2405	114	216	478	ENSP00000275493	814	917	1211	2.11e-10	106	32	69	5	22
unique_2405	58	264	478	ENSP00000369375	872	1089	1125	2.43e-09	225	51	149	25	43
unique_2405	41	259	478	ENSP00000482642	1004	1227	1295	2.95e-09	236	58	149	29	46
unique_2405	82	223	478	ENSP00000397550	277	442	488	0.003	171	42	95	34	30
unique_2407	8	198	296	ENSP00000446490	191	385	461	6.07e-19	205	64	117	24	65
unique_2407	2	195	296	ENSP00000369375	825	1033	1125	5.93e-13	215	58	130	27	66
unique_2407	9	195	296	ENSP00000482642	982	1176	1295	2.54e-12	200	54	128	18	63
unique_2407	2	194	296	ENSP00000275493	711	908	1211	3.76e-11	206	51	134	21	65
unique_2407	104	214	296	ENSP00000263923	1008	1120	1357	1.22e-09	115	32	77	6	38
unique_2407	7	194	296	ENSP00000397550	211	414	488	3.97e-06	219	53	120	46	64
unique_2410	9	249	282	ENSP00000482642	982	1227	1295	3.48e-15	251	61	175	15	85
unique_2410	9	198	282	ENSP00000446490	192	382	461	8.93e-14	193	49	139	5	67
unique_2410	6	232	282	ENSP00000275493	715	943	1211	2.73e-13	233	45	178	10	80
unique_2410	7	254	282	ENSP00000369375	828	1089	1125	1.02e-12	264	56	190	18	88
unique_2410	111	255	282	ENSP00000263923	1011	1158	1357	1.07e-08	150	32	111	7	51
unique_2410	7	197	282	ENSP00000397550	211	414	488	6.17e-08	215	49	131	35	68
unique_2411	130	469	1820	ENSP00000437073	407	673	2055	1.55e-23	348	97	162	89	35
unique_2411	656	943	1820	ENSP00000437073	806	1137	2055	1.47e-10	340	83	197	60	35
unique_2440	252	471	1076	ENSP00000311545	28	250	887	3.88e-22	245	84	114	47	48
unique_2440	778	1001	1076	ENSP00000311545	47	304	887	7.44e-20	265	79	138	48	48
unique_2440	290	421	1076	ENSP00000311545	157	300	887	2.46e-12	149	47	80	22	48
unique_2440	750	911	1076	ENSP00000311545	166	301	887	2.57e-11	178	56	64	58	48
unique_2440	881	1047	1076	ENSP00000311545	33	197	887	1.97e-08	185	57	90	38	48
unique_2440	354	473	1076	ENSP00000308117	235	343	758	6.46e-15	123	45	61	17	46
unique_2440	304	426	1076	ENSP00000308117	232	346	758	6.80e-12	126	41	71	14	46
unique_2440	290	390	1076	ENSP00000308117	256	351	758	8.13e-11	103	44	50	9	46
unique_2440	850	963	1076	ENSP00000308117	242	352	758	7.15e-10	117	41	67	9	46
unique_2440	749	802	1076	ENSP00000308117	305	350	758	1.47e-04	54	23	23	8	46
unique_2440	933	1057	1076	ENSP00000308117	242	345	758	6.94e-04	126	36	67	23	46
unique_2440	782	875	1076	ENSP00000308117	289	347	758	0.002	95	25	33	37	46
unique_2440	756	996	1076	ENSP00000408335	432	654	2004	6.22e-13	249	77	138	34	50
unique_2440	265	488	1076	ENSP00000408335	484	686	2004	4.53e-12	233	73	121	39	50
unique_2440	756	950	1076	ENSP00000408335	314	503	2004	1.59e-06	208	60	117	31	50
unique_2440	309	502	1076	ENSP00000408335	314	497	2004	3.52e-06	200	55	123	22	50
unique_2440	289	438	1076	ENSP00000408335	340	480	2004	2.49e-05	159	48	84	27	50
unique_2440	855	1054	1076	ENSP00000408335	135	348	2004	1.16e-04	238	59	117	62	50
unique_2440	330	472	1076	ENSP00000408335	951	1080	2004	2.52e-04	149	44	80	25	50
unique_2440	859	949	1076	ENSP00000408335	988	1076	2004	5.03e-04	96	32	52	12	50
unique_2440	290	421	1076	ENSP00000408335	715	836	2004	0.001	138	41	75	22	50
unique_2440	854	950	1076	ENSP00000408335	907	996	2004	0.002	101	31	55	15	50
unique_2440	333	422	1076	ENSP00000408335	143	227	2004	0.003	96	33	46	17	50
unique_2440	271	472	1076	ENSP00000408335	593	798	2004	0.004	230	55	123	52	50
unique_2440	863	962	1076	ENSP00000379438	83	182	674	1.82e-11	107	45	48	14	47
unique_2440	265	380	1076	ENSP00000379438	68	174	674	1.12e-10	124	45	54	25	47
unique_2440	778	911	1076	ENSP00000379438	74	175	674	2.49e-10	136	41	59	36	47
unique_2440	333	422	1076	ENSP00000379438	83	175	674	4.61e-10	96	37	50	9	47
unique_2440	374	472	1076	ENSP00000379438	83	175	674	7.46e-09	102	39	51	12	47
unique_2440	754	808	1076	ENSP00000379438	96	145	674	3.23e-05	55	25	25	5	47
unique_2440	903	1048	1076	ENSP00000379438	82	169	674	6.15e-04	146	39	49	58	47
unique_2440	333	391	1076	ENSP00000388000	130	185	294	2.34e-08	60	26	29	5	15
unique_2440	904	961	1076	ENSP00000388000	130	183	294	5.89e-05	58	22	32	4	15
unique_2440	374	433	1076	ENSP00000388000	130	185	294	2.74e-04	61	22	33	6	15
unique_2440	333	391	1076	ENSP00000394193	130	185	294	2.34e-08	60	26	29	5	15
unique_2440	904	961	1076	ENSP00000394193	130	183	294	5.89e-05	58	22	32	4	15
unique_2440	374	433	1076	ENSP00000394193	130	185	294	2.74e-04	61	22	33	6	15
unique_2440	333	391	1076	ENSP00000333380	130	185	294	2.34e-08	60	26	29	5	15
unique_2440	904	961	1076	ENSP00000333380	130	183	294	5.89e-05	58	22	32	4	15
unique_2440	374	433	1076	ENSP00000333380	130	185	294	2.74e-04	61	22	33	6	15
unique_2440	333	391	1076	ENSP00000382556	130	185	294	2.38e-08	60	26	29	5	15
unique_2440	904	961	1076	ENSP00000382556	130	183	294	6.00e-05	58	22	32	4	15
unique_2440	374	433	1076	ENSP00000382556	130	185	294	2.72e-04	61	22	33	6	15
unique_2440	314	390	1076	ENSP00000385639	101	177	274	3.57e-07	82	31	41	10	13
unique_2440	374	426	1076	ENSP00000385639	123	172	274	8.59e-04	54	19	30	5	13
unique_2440	778	803	1076	ENSP00000385639	152	177	274	0.008	26	15	11	0	13
unique_2440	314	390	1076	ENSP00000360764	101	177	274	3.57e-07	82	31	41	10	13
unique_2440	374	426	1076	ENSP00000360764	123	172	274	8.59e-04	54	19	30	5	13
unique_2440	778	803	1076	ENSP00000360764	152	177	274	0.008	26	15	11	0	13
unique_2440	876	907	1076	ENSP00000386147	504	537	1319	7.47e-05	34	18	14	2	3
unique_2440	323	382	1076	ENSP00000311502	1001	1057	1382	2.72e-04	61	21	35	5	20
unique_2440	880	949	1076	ENSP00000311502	986	1052	1382	4.01e-04	71	21	45	5	20
unique_2440	388	473	1076	ENSP00000311502	982	1057	1382	0.008	91	31	40	20	20
unique_2440	365	394	1076	ENSP00000353013	262	291	491	5.83e-04	30	16	14	0	3
unique_2440	853	921	1076	ENSP00000263686	173	245	831	0.010	76	23	43	10	6
unique_2448	138	199	267	ENSP00000261488	142	196	644	0.001	62	20	35	7	23
unique_2490	273	367	2965	ENSP00000478469	728	814	821	1.75e-04	95	27	60	8	3
unique_2490	273	367	2965	ENSP00000384229	728	814	821	1.75e-04	95	27	60	8	3
unique_2506	182	286	591	ENSP00000365840	138	239	485	5.54e-05	105	26	76	3	18
unique_2514	764	886	2519	ENSP00000478469	725	820	821	1.96e-04	126	38	55	33	5
unique_2514	764	886	2519	ENSP00000384229	725	820	821	1.96e-04	126	38	55	33	5
unique_2541	8	300	1405	ENSP00000482642	981	1275	1295	7.50e-20	306	81	201	24	21
unique_2541	6	207	1405	ENSP00000446490	189	392	461	5.30e-16	212	67	127	18	14
unique_2541	8	217	1405	ENSP00000275493	717	931	1211	1.50e-15	217	60	148	9	15
unique_2541	8	243	1405	ENSP00000369375	829	1082	1125	1.28e-13	264	71	155	38	17
unique_2541	4	203	1405	ENSP00000397550	208	435	488	1.04e-10	241	63	124	54	14
unique_2541	100	196	1405	ENSP00000263923	1003	1100	1357	2.41e-07	103	32	60	11	7
unique_2569	301	412	544	ENSP00000354785	371	484	942	4.01e-04	116	33	77	6	21
unique_2569	301	412	544	ENSP00000437051	48	161	619	5.19e-04	116	33	77	6	21
unique_2570	147	203	221	ENSP00000373689	824	880	1552	6.28e-04	57	18	39	0	26
unique_2573	67	523	1170	ENSP00000437073	359	840	2055	5.78e-30	498	120	321	57	39
unique_2585	468	872	1113	ENSP00000265724	147	491	1281	1.50e-30	409	113	228	68	48
unique_2585	977	1100	1113	ENSP00000265724	502	623	1281	1.20e-28	125	62	59	4	48
unique_2585	974	1103	1113	ENSP00000265724	1144	1271	1281	4.57e-27	130	61	67	2	48
unique_2585	790	872	1113	ENSP00000265724	1052	1134	1281	5.95e-20	83	43	40	0	48
unique_2585	468	655	1113	ENSP00000265724	788	994	1281	9.42e-06	210	52	133	25	48
unique_2585	977	1100	1113	ENSP00000444095	438	559	1217	9.64e-29	125	62	59	4	48
unique_2585	974	1103	1113	ENSP00000444095	1080	1207	1217	3.89e-27	130	61	67	2	48
unique_2585	567	872	1113	ENSP00000444095	182	427	1217	5.28e-23	307	86	159	62	48
unique_2585	790	872	1113	ENSP00000444095	988	1070	1217	5.62e-20	83	43	40	0	48
unique_2585	468	655	1113	ENSP00000444095	724	930	1217	1.12e-05	210	52	133	25	48
unique_2585	977	1113	1113	ENSP00000497274	1408	1540	1546	1.47e-15	140	48	82	10	19
unique_2585	790	869	1113	ENSP00000497274	1316	1395	1546	2.13e-08	80	26	54	0	19
unique_2585	988	1093	1113	ENSP00000497274	743	849	1546	5.79e-07	110	33	70	7	19
unique_2585	1007	1093	1113	ENSP00000426917	186	274	612	1.02e-05	89	28	59	2	8
unique_2602	110	193	1497	ENSP00000369375	828	914	1125	1.55e-04	87	29	55	3	6
unique_2602	486	552	1497	ENSP00000446490	330	395	461	0.008	70	23	40	7	4
unique_2631	480	575	710	ENSP00000248450	338	431	435	1.47e-06	96	28	66	2	44
unique_2631	430	696	710	ENSP00000248450	138	432	435	8.70e-05	304	66	192	46	44
unique_2631	458	582	710	ENSP00000248450	90	212	435	1.57e-04	131	38	79	14	44
unique_2631	339	384	710	ENSP00000248450	362	407	435	0.002	46	16	30	0	44
unique_2644	969	1139	1381	ENSP00000408335	1653	1820	2004	1.14e-06	171	54	114	3	26
unique_2644	1032	1220	1381	ENSP00000408335	1586	1778	2004	3.47e-05	200	54	128	18	26
unique_2644	867	1107	1381	ENSP00000408335	1619	1823	2004	8.68e-05	243	67	136	40	26
unique_2644	1016	1108	1381	ENSP00000449241	1057	1148	1193	3.45e-04	99	36	50	13	7
unique_2657	370	805	1559	ENSP00000495751	44	493	600	6.10e-80	460	150	276	34	28
unique_2657	370	805	1559	ENSP00000494134	44	493	600	6.10e-80	460	150	276	34	28
unique_2657	370	805	1559	ENSP00000494997	44	493	600	6.10e-80	460	150	276	34	28
unique_2657	370	805	1559	ENSP00000496348	44	493	600	6.10e-80	460	150	276	34	28
unique_2657	370	805	1559	ENSP00000496619	44	493	600	6.10e-80	460	150	276	34	28
unique_2688	1148	1699	2662	ENSP00000437073	1248	1835	2055	1.90e-04	630	167	343	120	25
unique_2688	1184	1806	2662	ENSP00000437073	1407	2022	2055	0.003	666	151	422	93	25
unique_2695	1043	1216	1433	ENSP00000408335	1631	1790	2004	4.11e-12	174	65	95	14	20
unique_2695	1110	1328	1433	ENSP00000408335	1619	1819	2004	1.11e-07	223	68	129	26	20
unique_2695	1102	1184	1433	ENSP00000449241	1065	1148	1193	0.004	87	27	53	7	8
unique_2695	1162	1213	1433	ENSP00000449241	1093	1144	1193	0.009	52	19	33	0	8
unique_2718	205	332	1742	ENSP00000369375	837	987	1125	2.22e-08	151	36	92	23	7
unique_2718	210	334	1742	ENSP00000275493	740	862	1211	2.70e-07	128	34	86	8	7
unique_2718	221	334	1742	ENSP00000482642	1012	1127	1295	3.93e-06	116	28	86	2	7
unique_2718	297	333	1742	ENSP00000446490	299	335	461	1.07e-04	37	17	20	0	2
unique_2718	289	342	1742	ENSP00000263923	1008	1061	1357	0.003	54	18	36	0	3
unique_2718	212	360	1742	ENSP00000397550	231	386	488	0.006	163	39	103	21	9
unique_2726	70	325	2020	ENSP00000446490	192	455	461	1.04e-27	270	85	165	20	13
unique_2726	69	330	2020	ENSP00000482642	981	1241	1295	3.49e-14	277	71	175	31	13
unique_2726	39	324	2020	ENSP00000275493	695	968	1211	7.75e-14	297	68	195	34	14
unique_2726	66	254	2020	ENSP00000369375	826	1033	1125	1.14e-13	213	60	124	29	9
unique_2726	61	252	2020	ENSP00000397550	204	413	488	1.24e-11	214	60	128	26	10
unique_2726	168	330	2020	ENSP00000263923	1002	1166	1357	2.12e-07	177	49	102	26	8
unique_2771	213	463	558	ENSP00000446490	151	383	461	6.55e-06	263	65	156	42	45
unique_2771	372	480	558	ENSP00000263923	1006	1115	1357	1.63e-05	121	32	66	23	20
unique_2771	372	481	558	ENSP00000275493	815	928	1211	1.08e-04	117	33	74	10	20
unique_2771	246	472	558	ENSP00000397550	206	439	488	1.41e-04	263	64	134	65	41
unique_2772	158	408	503	ENSP00000446490	151	383	461	4.89e-06	262	63	159	40	50
unique_2772	317	425	503	ENSP00000263923	1006	1115	1357	8.61e-05	121	32	66	23	22
unique_2772	335	417	503	ENSP00000397550	331	439	488	1.77e-04	112	32	48	32	17
unique_2772	317	426	503	ENSP00000275493	815	928	1211	3.31e-04	117	33	74	10	22
unique_2809	11	208	323	ENSP00000446490	189	383	461	4.24e-06	207	52	134	21	61
unique_2809	14	240	323	ENSP00000275493	718	939	1211	4.59e-06	236	59	154	23	70
unique_2809	99	216	323	ENSP00000263923	1000	1110	1357	5.44e-06	124	36	69	19	37
unique_2809	12	213	323	ENSP00000482642	980	1183	1295	1.58e-04	212	50	144	18	63
unique_2809	92	153	323	ENSP00000369375	926	987	1125	2.54e-04	65	22	37	6	19
unique_2810	754	981	2568	ENSP00000437073	1737	1952	2055	0.008	242	63	139	40	9
unique_2813	19	479	530	ENSP00000217420	7	477	526	3.25e-10	491	101	340	50	87
unique_2813	121	516	530	ENSP00000449607	59	477	488	1.04e-06	431	90	294	47	75
unique_2828	749	932	934	ENSP00000369375	943	1097	1125	7.68e-17	187	55	97	35	25
unique_2828	581	628	934	ENSP00000369375	868	916	1125	7.10e-04	49	19	29	1	25
unique_2828	742	860	934	ENSP00000446490	283	382	461	1.27e-14	119	42	58	19	13
unique_2828	722	934	934	ENSP00000482642	1054	1242	1295	3.44e-14	213	61	128	24	23
unique_2828	751	927	934	ENSP00000263923	1009	1160	1357	1.45e-11	179	47	103	29	19
unique_2828	737	924	934	ENSP00000275493	810	965	1211	2.97e-09	191	49	104	38	20
unique_2828	508	654	934	ENSP00000397550	189	319	488	2.93e-05	152	42	84	26	30
unique_2828	749	878	934	ENSP00000397550	306	445	488	4.00e-05	157	43	70	44	30
unique_2848	302	478	1542	ENSP00000446490	228	393	461	1.22e-12	186	51	106	29	11
unique_2848	296	508	1542	ENSP00000369375	868	1073	1125	5.40e-09	235	61	123	51	14
unique_2848	300	479	1542	ENSP00000482642	1015	1188	1295	3.42e-08	191	55	108	28	12
unique_2848	365	473	1542	ENSP00000275493	820	916	1211	6.29e-06	113	35	58	20	7
unique_2848	298	472	1542	ENSP00000397550	238	425	488	4.09e-04	202	56	105	41	11
unique_2848	360	471	1542	ENSP00000263923	1007	1107	1357	0.001	118	34	61	23	7
unique_2870	1095	1223	1598	ENSP00000408335	1637	1739	2004	1.24e-05	131	39	62	30	8
unique_2870	1459	1569	1598	ENSP00000369207	234	347	1002	0.006	114	27	84	3	7
unique_2870	1459	1569	1598	ENSP00000350152	220	333	988	0.007	114	27	84	3	7
unique_2870	1459	1569	1598	ENSP00000369198	250	363	1018	0.009	114	27	84	3	7
unique_2876	667	1085	1230	ENSP00000442810	61	494	558	4.79e-89	450	195	208	47	34
unique_2889	1	517	525	ENSP00000265724	162	626	1281	2.71e-43	534	148	300	86	98
unique_2889	275	517	525	ENSP00000265724	1031	1271	1281	7.64e-41	247	85	152	10	98
unique_2889	275	517	525	ENSP00000444095	967	1207	1217	6.42e-41	247	85	152	10	97
unique_2889	10	517	525	ENSP00000444095	107	562	1217	2.76e-40	530	145	289	96	97
unique_2889	157	507	525	ENSP00000497274	1180	1523	1546	3.23e-29	369	101	225	43	69
unique_2889	300	516	525	ENSP00000497274	657	859	1546	3.53e-19	220	64	136	20	69
unique_2889	230	514	525	ENSP00000426917	4	283	612	4.38e-04	292	63	210	19	54
unique_2923	2343	2472	2492	ENSP00000478469	700	815	821	2.15e-04	131	39	76	16	5
unique_2923	2343	2472	2492	ENSP00000384229	700	815	821	2.15e-04	131	39	76	16	5
unique_2942	164	406	975	ENSP00000426917	61	299	612	1.81e-50	244	101	137	6	49
unique_2942	648	885	975	ENSP00000426917	325	550	612	5.02e-19	239	62	163	14	49
unique_2942	166	369	975	ENSP00000265724	409	610	1281	3.34e-09	218	57	131	30	28
unique_2942	121	390	975	ENSP00000265724	1004	1267	1281	5.62e-08	295	81	158	56	28
unique_2942	166	369	975	ENSP00000444095	345	546	1217	3.79e-09	218	57	131	30	28
unique_2942	121	390	975	ENSP00000444095	940	1203	1217	6.60e-08	295	81	158	56	28
unique_2942	150	388	975	ENSP00000497274	641	853	1546	8.32e-06	246	60	146	40	25
unique_2978	750	981	1007	ENSP00000369375	829	1089	1125	1.39e-07	274	65	154	55	23
unique_2978	819	960	1007	ENSP00000482642	1052	1194	1295	4.75e-06	155	46	84	25	14
unique_2978	854	938	1007	ENSP00000263923	1011	1098	1357	4.58e-04	91	25	57	9	8
unique_2978	751	938	1007	ENSP00000397550	213	413	488	0.001	220	54	115	51	19
unique_3046	87	164	240	ENSP00000369207	246	350	1002	4.59e-04	105	30	48	27	33
unique_3046	87	164	240	ENSP00000350152	232	336	988	5.33e-04	105	30	48	27	33
unique_3046	87	164	240	ENSP00000369198	262	366	1018	5.40e-04	105	30	48	27	33
unique_3046	87	164	240	ENSP00000369202	262	366	967	6.24e-04	105	30	48	27	33
unique_3046	90	159	240	ENSP00000453043	627	699	734	0.006	79	26	38	15	29
unique_3051	252	472	553	ENSP00000446490	187	377	461	0.006	232	51	129	52	40
unique_3071	21	139	191	ENSP00000005257	16	141	207	1.15e-06	126	32	87	7	62
unique_3091	100	156	373	ENSP00000248450	334	388	435	6.94e-05	57	20	35	2	15
unique_3099	3975	4568	4919	ENSP00000437073	1415	1982	2055	8.64e-04	618	136	408	74	12
unique_3100	682	872	993	ENSP00000275493	711	908	1211	2.03e-16	201	60	128	13	19
unique_3100	687	872	993	ENSP00000482642	980	1175	1295	1.69e-13	200	58	124	18	19
unique_3100	678	872	993	ENSP00000369375	819	1032	1125	1.79e-13	214	51	144	19	20
unique_3100	689	874	993	ENSP00000446490	192	383	461	5.14e-13	198	58	122	18	19
unique_3100	786	906	993	ENSP00000263923	1008	1134	1357	6.01e-12	128	43	77	8	12
unique_3100	688	878	993	ENSP00000397550	212	433	488	5.23e-07	226	57	130	39	19
unique_3129	42	288	566	ENSP00000275493	675	923	1211	6.02e-16	255	71	170	14	44
unique_3129	84	298	566	ENSP00000369375	829	1062	1125	2.56e-12	242	68	139	35	38
unique_3129	80	283	566	ENSP00000446490	187	390	461	8.06e-11	211	49	148	14	36
unique_3129	51	271	566	ENSP00000397550	178	411	488	1.35e-08	251	65	139	47	39
unique_3129	83	280	566	ENSP00000482642	980	1182	1295	8.68e-08	212	59	130	23	35
unique_3129	187	282	566	ENSP00000263923	1011	1108	1357	7.49e-06	101	30	63	8	17
unique_3150	38	216	227	ENSP00000005257	16	175	207	9.54e-17	180	53	106	21	79
unique_3154	754	854	1157	ENSP00000446490	297	397	461	2.09e-11	104	34	64	6	9
unique_3154	718	897	1157	ENSP00000369375	898	1089	1125	8.87e-08	199	52	121	26	16
unique_3154	751	899	1157	ENSP00000263923	1011	1159	1357	4.98e-07	157	40	101	16	13
unique_3154	751	852	1157	ENSP00000275493	820	923	1211	6.14e-06	109	31	66	12	9
unique_3154	720	844	1157	ENSP00000482642	1054	1182	1295	4.92e-05	132	36	86	10	11
unique_3156	149	235	782	ENSP00000446490	299	385	461	5.41e-08	90	32	52	6	11
unique_3156	144	236	782	ENSP00000263923	1011	1106	1357	1.61e-05	103	32	54	17	12
unique_3156	138	236	782	ENSP00000275493	814	915	1211	7.97e-05	104	30	67	7	13
unique_3156	93	244	782	ENSP00000482642	1029	1190	1295	4.43e-04	164	44	106	14	19
unique_3160	80	283	536	ENSP00000446490	191	396	461	4.39e-16	211	60	139	12	38
unique_3160	75	299	536	ENSP00000275493	712	940	1211	6.87e-16	239	64	151	24	42
unique_3160	81	327	536	ENSP00000369375	830	1089	1125	1.87e-15	267	73	167	27	46
unique_3160	79	274	536	ENSP00000482642	980	1182	1295	2.43e-12	207	58	134	15	37
unique_3160	181	329	536	ENSP00000263923	1011	1159	1357	5.38e-12	156	51	91	14	28
unique_3160	81	274	536	ENSP00000397550	213	433	488	1.76e-09	233	60	122	51	36
unique_3160	432	492	536	ENSP00000373689	820	880	1552	0.008	61	17	44	0	11
unique_3209	2280	2388	2576	ENSP00000478469	724	820	821	2.64e-05	109	30	67	12	8
unique_3209	2310	2400	2576	ENSP00000478469	729	820	821	4.82e-05	95	33	55	7	8
unique_3209	1089	1165	2576	ENSP00000478469	724	806	821	1.73e-04	85	29	46	10	8
unique_3209	1090	1161	2576	ENSP00000478469	747	820	821	8.61e-04	76	26	44	6	8
unique_3209	2306	2419	2576	ENSP00000478469	698	820	821	0.004	125	35	77	13	8
unique_3209	2280	2388	2576	ENSP00000384229	724	820	821	2.64e-05	109	30	67	12	8
unique_3209	2310	2400	2576	ENSP00000384229	729	820	821	4.82e-05	95	33	55	7	8
unique_3209	1089	1165	2576	ENSP00000384229	724	806	821	1.73e-04	85	29	46	10	8
unique_3209	1090	1161	2576	ENSP00000384229	747	820	821	8.61e-04	76	26	44	6	8
unique_3209	2306	2419	2576	ENSP00000384229	698	820	821	0.004	125	35	77	13	8
unique_3209	1126	1180	2576	ENSP00000369207	270	340	1002	0.002	71	25	30	16	2
unique_3209	1126	1180	2576	ENSP00000350152	256	326	988	0.002	71	25	30	16	2
unique_3209	1126	1180	2576	ENSP00000369198	286	356	1018	0.002	71	25	30	16	2
unique_3209	1126	1180	2576	ENSP00000369202	286	356	967	0.003	71	25	30	16	2
unique_3214	519	536	1250	ENSP00000464447	71	88	460	0.005	18	12	6	0	1
unique_3246	70	273	320	ENSP00000402576	367	565	1186	0.007	213	56	134	23	64
unique_3250	5076	5228	7564	ENSP00000369207	234	390	1002	0.008	157	36	117	4	2
unique_3250	5076	5228	7564	ENSP00000350152	220	376	988	0.010	157	36	117	4	2
unique_3256	40	240	575	ENSP00000482642	980	1183	1295	4.15e-08	209	50	146	13	35
unique_3256	36	246	575	ENSP00000275493	712	922	1211	7.60e-08	218	53	151	14	37
unique_3256	117	181	575	ENSP00000263923	993	1051	1357	9.41e-05	65	22	37	6	11
unique_3256	143	235	575	ENSP00000446490	299	383	461	9.83e-05	93	27	58	8	16
unique_3256	121	181	575	ENSP00000369375	930	987	1125	0.004	61	18	40	3	11
unique_3259	2741	2841	3568	ENSP00000446490	296	394	461	4.41e-10	104	39	57	8	3
unique_3259	2659	2899	3568	ENSP00000275493	756	977	1211	3.14e-08	255	61	147	47	7
unique_3259	2658	2900	3568	ENSP00000482642	1018	1256	1295	8.46e-08	260	65	157	38	7
unique_3259	2726	2881	3568	ENSP00000369375	934	1092	1125	9.17e-08	169	48	98	23	4
unique_3259	2728	2881	3568	ENSP00000263923	1000	1160	1357	2.35e-06	176	44	95	37	4
unique_3259	2728	2824	3568	ENSP00000397550	299	409	488	1.68e-05	111	36	61	14	3
unique_3263	753	1147	1564	ENSP00000263980	136	517	816	7.86e-44	401	126	250	25	25
unique_3263	784	1129	1564	ENSP00000264938	114	456	835	4.24e-42	354	110	225	19	22
unique_3263	784	1123	1564	ENSP00000422983	114	450	826	1.26e-41	348	109	220	19	22
unique_3287	1538	1731	2132	ENSP00000482642	982	1182	1295	1.13e-14	207	64	124	19	9
unique_3287	1538	1725	2132	ENSP00000275493	718	908	1211	2.39e-12	196	56	127	13	9
unique_3287	1535	1727	2132	ENSP00000446490	189	383	461	4.46e-11	201	58	129	14	9
unique_3287	1579	1722	2132	ENSP00000369375	872	1029	1125	6.66e-08	163	45	94	24	7
unique_3287	1647	1737	2132	ENSP00000263923	1023	1115	1357	3.23e-07	103	33	48	22	4
unique_3287	1525	1726	2132	ENSP00000397550	200	415	488	3.33e-07	232	61	125	46	9
unique_3287	79	178	2132	ENSP00000373689	818	914	1552	1.43e-05	100	28	69	3	5
unique_3288	23	225	339	ENSP00000311545	94	311	887	1.00e-29	227	86	108	33	71
unique_3288	72	222	339	ENSP00000311545	45	207	887	3.54e-19	167	62	85	20	71
unique_3288	146	262	339	ENSP00000311545	33	158	887	4.85e-08	129	40	74	15	71
unique_3288	119	229	339	ENSP00000379438	77	185	674	9.54e-17	114	50	56	8	63
unique_3288	16	134	339	ENSP00000379438	64	177	674	1.55e-09	121	44	68	9	63
unique_3288	2	221	339	ENSP00000408335	308	508	2004	2.64e-11	232	68	121	43	78
unique_3288	26	220	339	ENSP00000408335	490	685	2004	4.92e-11	220	64	107	49	78
unique_3288	22	220	339	ENSP00000408335	778	1000	2004	2.15e-09	236	64	122	50	78
unique_3288	21	220	339	ENSP00000408335	166	387	2004	2.75e-07	239	68	115	56	78
unique_3288	22	238	339	ENSP00000408335	524	755	2004	6.05e-07	254	73	122	59	78
unique_3288	33	174	339	ENSP00000408335	101	225	2004	5.77e-06	147	42	78	27	78
unique_3288	21	220	339	ENSP00000408335	561	761	2004	6.35e-06	222	57	122	43	78
unique_3288	4	221	339	ENSP00000408335	728	925	2004	6.64e-06	231	62	123	46	78
unique_3288	27	265	339	ENSP00000408335	135	345	2004	2.26e-05	247	64	139	44	78
unique_3288	15	241	339	ENSP00000408335	30	252	2004	1.26e-04	238	62	150	26	78
unique_3288	99	183	339	ENSP00000311502	986	1062	1382	1.08e-08	86	28	48	10	57
unique_3288	26	96	339	ENSP00000311502	1000	1062	1382	0.002	73	22	39	12	57
unique_3288	145	219	339	ENSP00000311502	986	1056	1382	0.005	77	24	45	8	57
unique_3288	102	229	339	ENSP00000308117	235	352	758	0.002	132	39	75	18	38
unique_3288	125	186	339	ENSP00000385639	123	179	274	0.003	64	24	31	9	18
unique_3288	125	186	339	ENSP00000360764	123	179	274	0.003	64	24	31	9	18
unique_3288	143	174	339	ENSP00000386147	896	928	1319	0.008	33	14	18	1	9
unique_3288	143	171	339	ENSP00000386147	263	293	1319	0.009	31	14	15	2	9
unique_3289	18	131	179	ENSP00000005257	16	133	207	0.007	121	28	83	10	64
unique_3294	150	239	806	ENSP00000482642	1053	1127	1295	1.16e-05	90	26	49	15	11
unique_3294	173	239	806	ENSP00000263923	1000	1053	1357	4.86e-04	67	21	33	13	8
unique_3294	187	237	806	ENSP00000446490	297	334	461	0.003	51	18	20	13	6
unique_3322	316	426	6072	ENSP00000478469	723	818	821	1.27e-07	111	36	60	15	2
unique_3322	341	447	6072	ENSP00000478469	725	816	821	1.46e-04	110	37	52	21	2
unique_3322	316	426	6072	ENSP00000384229	723	818	821	1.27e-07	111	36	60	15	2
unique_3322	341	447	6072	ENSP00000384229	725	816	821	1.46e-04	110	37	52	21	2
unique_3322	332	447	6072	ENSP00000369207	205	347	1002	3.57e-06	143	41	75	27	2
unique_3322	326	437	6072	ENSP00000369207	235	360	1002	4.72e-06	127	39	72	16	2
unique_3322	332	447	6072	ENSP00000350152	191	333	988	3.98e-06	143	41	75	27	2
unique_3322	326	437	6072	ENSP00000350152	221	346	988	5.16e-06	127	39	72	16	2
unique_3322	332	447	6072	ENSP00000369202	221	363	967	3.99e-06	143	41	75	27	2
unique_3322	326	437	6072	ENSP00000369202	251	376	967	5.14e-06	127	39	72	16	2
unique_3322	332	447	6072	ENSP00000369198	221	363	1018	4.04e-06	143	41	75	27	2
unique_3322	326	437	6072	ENSP00000369198	251	376	1018	5.20e-06	127	39	72	16	2
unique_3322	279	429	6072	ENSP00000411355	81	232	1307	0.007	161	42	100	19	2
unique_3363	92	249	385	ENSP00000263923	999	1157	1357	2.92e-14	165	45	107	13	41
unique_3363	11	251	385	ENSP00000369375	872	1091	1125	1.69e-12	249	63	149	37	63
unique_3363	108	188	385	ENSP00000446490	298	380	461	7.71e-12	84	34	46	4	21
unique_3363	96	249	385	ENSP00000275493	812	965	1211	3.97e-10	158	38	112	8	40
unique_3363	2	244	385	ENSP00000482642	1016	1227	1295	1.05e-09	253	57	145	51	63
unique_3363	96	188	385	ENSP00000397550	302	413	488	1.55e-08	115	37	53	25	24
unique_3372	16	54	265	ENSP00000369207	101	139	1002	0.006	39	16	23	0	15
unique_3372	16	54	265	ENSP00000350152	87	125	988	0.006	39	16	23	0	15
unique_3372	16	54	265	ENSP00000369202	117	155	967	0.006	39	16	23	0	15
unique_3372	16	54	265	ENSP00000369198	117	155	1018	0.006	39	16	23	0	15
unique_3382	3209	3422	4607	ENSP00000411355	30	234	1307	4.42e-05	217	45	157	15	5
unique_3385	362	407	2539	ENSP00000394033	148	189	427	4.21e-04	46	19	23	4	2
unique_3402	572	732	782	ENSP00000444095	345	523	1217	8.74e-12	179	57	104	18	51
unique_3402	206	408	782	ENSP00000444095	344	523	1217	1.24e-06	219	53	111	55	51
unique_3402	678	732	782	ENSP00000444095	1112	1168	1217	2.78e-06	57	24	31	2	51
unique_3402	213	443	782	ENSP00000444095	994	1211	1217	6.79e-06	257	61	131	65	51
unique_3402	572	732	782	ENSP00000265724	409	587	1281	9.39e-12	179	57	104	18	51
unique_3402	206	408	782	ENSP00000265724	408	587	1281	1.41e-06	219	53	111	55	51
unique_3402	678	732	782	ENSP00000265724	1176	1232	1281	2.74e-06	57	24	31	2	51
unique_3402	213	443	782	ENSP00000265724	1058	1275	1281	7.65e-06	257	61	131	65	51
unique_3402	532	737	782	ENSP00000497274	621	825	1546	1.59e-06	225	56	130	39	53
unique_3402	210	416	782	ENSP00000497274	656	828	1546	5.96e-04	210	52	118	40	53
unique_3402	587	720	782	ENSP00000426917	77	228	612	1.70e-05	152	43	91	18	36
unique_3402	222	372	782	ENSP00000426917	77	217	612	3.99e-04	166	43	83	40	36
unique_3414	60	163	176	ENSP00000373689	819	924	1552	2.01e-06	107	26	77	4	59
unique_3431	170	311	492	ENSP00000369375	898	1051	1125	4.48e-11	159	39	98	22	29
unique_3431	205	298	492	ENSP00000446490	296	386	461	4.78e-10	97	37	51	9	19
unique_3431	202	304	492	ENSP00000263923	1010	1111	1357	8.31e-10	109	35	61	13	21
unique_3431	170	299	492	ENSP00000275493	786	915	1211	2.14e-08	135	36	89	10	26
unique_3431	161	298	492	ENSP00000397550	268	419	488	2.67e-07	158	43	89	26	28
unique_3431	199	293	492	ENSP00000482642	1081	1175	1295	4.30e-07	101	30	59	12	19
unique_3432	38	228	347	ENSP00000311545	106	312	887	6.01e-20	215	77	106	32	65
unique_3432	77	229	347	ENSP00000311545	47	219	887	9.50e-14	177	59	90	28	65
unique_3432	128	264	347	ENSP00000311545	12	158	887	2.22e-06	154	49	81	24	65
unique_3432	112	259	347	ENSP00000379438	68	200	674	6.83e-15	151	52	78	21	64
unique_3432	38	161	347	ENSP00000379438	83	212	674	7.19e-10	140	52	62	26	64
unique_3432	103	185	347	ENSP00000311502	987	1062	1382	2.18e-10	88	31	40	17	61
unique_3432	148	216	347	ENSP00000311502	986	1051	1382	0.003	71	22	42	7	61
unique_3432	4	99	347	ENSP00000311502	971	1062	1382	0.007	102	32	54	16	61
unique_3432	34	178	347	ENSP00000408335	495	620	2004	6.65e-10	148	42	81	25	57
unique_3432	36	223	347	ENSP00000408335	339	508	2004	4.90e-09	194	53	111	30	57
unique_3432	38	222	347	ENSP00000408335	180	387	2004	2.70e-07	230	66	97	67	57
unique_3432	76	178	347	ENSP00000408335	781	875	2004	4.06e-07	103	32	63	8	57
unique_3432	38	232	347	ENSP00000408335	51	241	2004	2.71e-06	205	50	131	24	57
unique_3432	76	223	347	ENSP00000408335	906	1041	2004	2.76e-06	151	40	93	18	57
unique_3432	120	178	347	ENSP00000408335	745	798	2004	6.26e-04	59	22	32	5	57
unique_3432	128	188	347	ENSP00000385639	123	179	274	2.01e-05	62	23	33	6	18
unique_3432	128	188	347	ENSP00000360764	123	179	274	2.01e-05	62	23	33	6	18
unique_3432	192	287	347	ENSP00000386147	513	605	1319	2.25e-05	97	29	63	5	36
unique_3432	147	176	347	ENSP00000386147	897	928	1319	0.005	32	15	15	2	36
unique_3432	128	183	347	ENSP00000382556	130	180	294	2.36e-04	56	20	31	5	16
unique_3432	128	183	347	ENSP00000388000	130	180	294	2.36e-04	56	20	31	5	16
unique_3432	128	183	347	ENSP00000394193	130	180	294	2.36e-04	56	20	31	5	16
unique_3432	128	183	347	ENSP00000333380	130	180	294	2.36e-04	56	20	31	5	16
unique_3432	19	94	347	ENSP00000308117	275	343	758	0.003	76	24	45	7	22
unique_3433	85	274	400	ENSP00000446490	192	383	461	1.34e-12	197	51	134	12	48
unique_3433	69	271	400	ENSP00000397550	198	413	488	1.79e-11	227	63	129	35	51
unique_3433	77	291	400	ENSP00000369375	821	1053	1125	8.39e-11	236	55	157	24	54
unique_3433	174	337	400	ENSP00000263923	1000	1159	1357	1.81e-09	171	46	107	18	41
unique_3433	83	278	400	ENSP00000482642	980	1182	1295	2.66e-09	208	50	141	17	49
unique_3433	81	278	400	ENSP00000275493	714	915	1211	6.11e-09	213	51	136	26	50
unique_3435	1918	1989	2014	ENSP00000482642	1162	1232	1295	1.28e-04	73	25	45	3	4
unique_3435	1900	1998	2014	ENSP00000369375	1004	1098	1125	7.61e-04	100	29	65	6	5
unique_3437	30	241	404	ENSP00000275493	716	924	1211	3.45e-13	229	55	137	37	52
unique_3437	12	237	404	ENSP00000482642	958	1187	1295	1.81e-10	243	64	149	30	56
unique_3437	31	234	404	ENSP00000369375	829	1041	1125	1.23e-09	226	52	139	35	50
unique_3437	29	228	404	ENSP00000446490	189	383	461	2.63e-08	206	47	142	17	50
unique_3437	139	236	404	ENSP00000263923	1011	1110	1357	7.34e-08	103	30	65	8	24
unique_3437	10	223	404	ENSP00000397550	191	411	488	4.15e-06	238	59	138	41	53
unique_3466	10	117	1367	ENSP00000218032	549	673	1042	5.72e-06	128	38	67	23	8
unique_3487	51	249	581	ENSP00000369375	825	1038	1125	5.94e-18	218	62	133	23	34
unique_3487	52	245	581	ENSP00000446490	188	383	461	9.31e-18	212	63	115	34	33
unique_3487	54	249	581	ENSP00000482642	980	1181	1295	8.29e-17	210	58	130	22	34
unique_3487	50	260	581	ENSP00000275493	712	925	1211	5.10e-15	220	56	149	15	36
unique_3487	37	240	581	ENSP00000397550	197	411	488	1.41e-14	230	65	124	41	35
unique_3487	156	249	581	ENSP00000263923	1011	1105	1357	2.91e-07	98	31	60	7	16
unique_3487	448	537	581	ENSP00000373689	801	876	1552	0.001	90	26	50	14	15
unique_3496	63	266	293	ENSP00000408335	1634	1840	2004	1.09e-09	220	72	119	29	71
unique_3496	153	208	293	ENSP00000408335	1633	1688	2004	0.001	56	21	35	0	71
unique_3496	60	152	293	ENSP00000408335	1731	1824	2004	0.002	95	33	59	3	71
unique_3521	46	106	150	ENSP00000455374	125	173	651	0.002	61	23	26	12	41
unique_3595	1407	1498	1516	ENSP00000299608	39	125	455	4.11e-12	92	36	51	5	36
unique_3595	990	1081	1516	ENSP00000299608	39	125	455	8.06e-11	92	34	53	5	36
unique_3595	1129	1220	1516	ENSP00000299608	39	125	455	8.06e-11	92	34	53	5	36
unique_3595	1268	1359	1516	ENSP00000299608	39	125	455	8.06e-11	92	34	53	5	36
unique_3595	851	942	1516	ENSP00000299608	38	125	455	7.20e-10	93	31	56	6	36
unique_3595	725	803	1516	ENSP00000299608	45	118	455	6.03e-09	81	30	42	9	36
unique_3595	725	819	1516	ENSP00000262455	50	144	407	1.98e-08	95	24	71	0	41
unique_3595	836	951	1516	ENSP00000262455	29	144	407	6.02e-08	116	25	91	0	41
unique_3595	1404	1499	1516	ENSP00000262455	41	136	407	2.77e-07	96	22	74	0	41
unique_3595	987	1090	1516	ENSP00000262455	41	144	407	8.55e-06	104	21	83	0	41
unique_3595	1126	1229	1516	ENSP00000262455	41	144	407	8.55e-06	104	21	83	0	41
unique_3595	1265	1368	1516	ENSP00000262455	41	144	407	8.55e-06	104	21	83	0	41
unique_3596	218	512	609	ENSP00000477768	161	443	653	4.79e-12	322	79	177	66	48
unique_3596	219	512	609	ENSP00000506143	115	391	795	1.28e-11	324	85	162	77	48
unique_3596	254	510	609	ENSP00000501257	57	282	568	0.004	265	72	146	47	42
unique_3607	449	808	2287	ENSP00000264938	113	463	835	8.32e-20	366	89	256	21	16
unique_3607	449	808	2287	ENSP00000422983	113	454	826	2.07e-18	366	87	249	30	16
unique_3607	446	800	2287	ENSP00000263980	156	498	816	7.28e-18	383	91	224	68	16
unique_3614	70	269	542	ENSP00000446490	192	383	461	3.94e-09	208	57	127	24	37
unique_3614	68	285	542	ENSP00000275493	716	927	1211	5.65e-08	224	58	148	18	40
unique_3614	123	289	542	ENSP00000369375	882	1055	1125	3.26e-05	185	49	107	29	31
unique_3614	68	272	542	ENSP00000482642	980	1180	1295	5.18e-05	224	55	127	42	38
unique_3614	179	275	542	ENSP00000263923	1018	1108	1357	0.009	102	28	58	16	18
unique_3623	861	1130	1241	ENSP00000477768	191	453	653	7.80e-12	302	70	161	71	22
unique_3623	835	1130	1241	ENSP00000506143	97	401	795	1.75e-09	340	78	183	79	24
unique_3623	871	1132	1241	ENSP00000501257	57	296	568	2.52e-04	274	67	161	46	21
unique_3625	158	517	571	ENSP00000217420	111	477	526	2.10e-09	382	81	264	37	63
unique_3625	72	242	571	ENSP00000449607	1	150	488	1.85e-05	172	43	106	23	30
unique_3661	131	286	493	ENSP00000482642	1082	1230	1295	6.31e-08	158	39	108	11	32
unique_3661	86	227	493	ENSP00000446490	243	385	461	2.32e-07	147	40	98	9	29
unique_3661	126	290	493	ENSP00000263923	1003	1159	1357	4.13e-07	169	40	113	16	33
unique_3661	19	229	493	ENSP00000275493	711	915	1211	1.46e-06	228	59	129	40	43
unique_3661	15	283	493	ENSP00000369375	821	1084	1125	5.08e-06	293	69	171	53	55
unique_3661	99	220	493	ENSP00000397550	276	411	488	1.19e-04	139	37	82	20	25
unique_3662	370	596	1213	ENSP00000357156	149	347	348	2.81e-19	228	65	133	30	20
unique_3662	370	611	1213	ENSP00000357156	35	252	348	3.29e-10	252	66	142	44	20
unique_3662	369	599	1213	ENSP00000403885	169	370	1122	4.58e-15	233	69	131	33	21
unique_3662	370	594	1213	ENSP00000403885	837	1028	1122	3.02e-08	239	61	117	61	21
unique_3662	364	594	1213	ENSP00000403885	588	818	1122	6.41e-08	256	62	144	50	21
unique_3662	364	613	1213	ENSP00000403885	271	487	1122	2.36e-07	255	62	150	43	21
unique_3662	364	601	1213	ENSP00000403885	56	265	1122	2.97e-07	241	57	150	34	21
unique_3662	364	526	1213	ENSP00000403885	483	624	1122	7.46e-07	170	45	90	35	21
unique_3662	482	607	1213	ENSP00000403885	51	163	1122	1.19e-06	129	40	70	19	21
unique_3662	364	478	1213	ENSP00000403885	934	1037	1122	3.34e-06	115	36	68	11	21
unique_3662	362	597	1213	ENSP00000315945	372	578	1454	2.04e-13	237	63	143	31	21
unique_3662	370	605	1213	ENSP00000315945	487	690	1454	6.62e-13	239	69	132	38	21
unique_3662	364	599	1213	ENSP00000315945	160	366	1454	8.89e-13	237	56	150	31	21
unique_3662	369	599	1213	ENSP00000315945	58	259	1454	1.76e-12	236	66	131	39	21
unique_3662	364	594	1213	ENSP00000315945	905	1135	1454	1.99e-08	258	70	134	54	21
unique_3662	370	599	1213	ENSP00000315945	273	473	1454	2.24e-08	239	63	129	47	21
unique_3662	369	596	1213	ENSP00000315945	805	1001	1454	2.11e-06	229	54	142	33	21
unique_3662	364	527	1213	ENSP00000315945	1041	1185	1454	2.61e-05	165	43	101	21	21
unique_3662	352	596	1213	ENSP00000315945	1137	1347	1454	3.35e-04	251	60	145	46	21
unique_3662	364	526	1213	ENSP00000315945	588	731	1454	6.58e-04	168	46	93	29	21
unique_3662	996	1092	1213	ENSP00000321646	193	287	790	9.87e-07	100	31	61	8	13
unique_3662	645	710	1213	ENSP00000321646	207	275	790	2.69e-06	69	28	38	3	13
unique_3673	1612	1659	3601	ENSP00000464447	383	429	460	0.002	48	17	30	1	1
unique_3704	440	543	630	ENSP00000446490	282	384	461	4.74e-07	110	34	63	13	17
unique_3704	434	546	630	ENSP00000263923	993	1106	1357	2.10e-04	124	34	69	21	18
unique_3704	464	546	630	ENSP00000397550	330	433	488	8.58e-04	104	27	56	21	13
unique_3704	447	543	630	ENSP00000369375	942	1042	1125	0.002	110	27	61	22	15
unique_3704	429	496	630	ENSP00000275493	795	864	1211	0.007	70	18	50	2	11
unique_3708	86	237	483	ENSP00000365840	219	354	485	3.46e-04	156	44	88	24	31
unique_3726	383	454	2495	ENSP00000478469	739	818	821	0.002	80	23	49	8	3
unique_3726	383	454	2495	ENSP00000384229	739	818	821	0.002	80	23	49	8	3
unique_3730	13	174	211	ENSP00000005257	14	175	207	4.12e-25	165	57	102	6	77
unique_3730	14	175	211	ENSP00000449241	407	567	1193	0.003	171	44	108	19	77
unique_3750	202	361	456	ENSP00000005257	14	175	207	4.70e-27	162	61	99	2	35
unique_3750	203	370	456	ENSP00000449241	407	575	1193	8.24e-05	175	44	118	13	37
unique_3756	130	357	526	ENSP00000248450	204	428	435	1.31e-16	233	65	155	13	75
unique_3756	140	482	526	ENSP00000248450	132	427	435	5.62e-15	348	81	210	57	75
unique_3756	382	489	526	ENSP00000248450	189	294	435	2.52e-06	111	32	71	8	75
unique_3756	253	524	526	ENSP00000248450	101	427	435	3.19e-05	344	71	184	89	75
unique_3759	367	525	540	ENSP00000500732	143	296	313	4.69e-31	159	62	92	5	29
unique_3759	367	525	540	ENSP00000500620	143	296	313	4.69e-31	159	62	92	5	29
unique_3760	568	978	1604	ENSP00000261514	210	658	867	1.71e-33	459	122	279	58	26
unique_3777	133	333	603	ENSP00000446490	191	396	461	4.19e-18	209	62	136	11	33
unique_3777	122	378	603	ENSP00000369375	817	1090	1125	5.05e-15	281	82	168	31	43
unique_3777	132	340	603	ENSP00000275493	716	931	1211	2.84e-10	225	58	142	25	35
unique_3777	132	324	603	ENSP00000482642	980	1182	1295	1.59e-08	208	54	134	20	32
unique_3777	134	325	603	ENSP00000397550	213	434	488	2.39e-07	233	63	118	52	32
unique_3777	231	339	603	ENSP00000263923	1011	1122	1357	3.70e-07	115	36	70	9	18
unique_3777	449	537	603	ENSP00000373689	798	888	1552	1.71e-05	91	27	62	2	15
unique_3785	1949	2137	2594	ENSP00000272367	161	371	590	0.002	211	50	139	22	7
unique_3829	1040	1233	1476	ENSP00000446490	190	383	461	5.05e-19	199	57	132	10	13
unique_3829	1038	1289	1476	ENSP00000369375	826	1089	1125	3.90e-17	271	74	171	26	17
unique_3829	1040	1245	1476	ENSP00000275493	716	923	1211	6.63e-16	215	59	140	16	14
unique_3829	1040	1232	1476	ENSP00000482642	980	1176	1295	2.40e-13	204	55	131	18	13
unique_3829	1144	1291	1476	ENSP00000263923	1011	1159	1357	5.00e-12	158	42	97	19	10
unique_3829	1029	1234	1476	ENSP00000397550	200	417	488	1.20e-08	230	59	135	36	14
unique_3829	1308	1474	1476	ENSP00000373689	725	881	1552	1.57e-07	170	49	105	16	11
unique_3839	658	915	1149	ENSP00000437073	1379	1643	2055	0.009	282	75	166	41	22
unique_3841	18	163	168	ENSP00000373689	752	881	1552	9.16e-08	167	42	67	58	87
unique_3846	153	347	662	ENSP00000412227	47	226	574	7.12e-05	201	44	130	27	29
unique_3878	14	133	205	ENSP00000275493	781	909	1211	3.02e-06	130	35	84	11	59
unique_3878	52	137	205	ENSP00000446490	296	386	461	1.53e-04	93	27	57	9	42
unique_3878	50	178	205	ENSP00000263923	1011	1148	1357	1.78e-04	142	37	88	17	63
unique_3878	62	131	205	ENSP00000397550	330	413	488	3.61e-04	84	27	43	14	34
unique_3878	50	169	205	ENSP00000369375	947	1090	1125	0.002	146	33	85	28	59
unique_3932	151	208	296	ENSP00000373689	561	631	1552	0.005	71	23	35	13	20
unique_3936	488	573	697	ENSP00000327599	148	234	294	0.002	90	28	55	7	12
unique_3943	186	430	512	ENSP00000477768	188	432	653	7.27e-11	273	72	145	56	48
unique_3943	199	432	512	ENSP00000506143	149	382	795	9.76e-09	267	68	133	66	46
unique_3943	253	447	512	ENSP00000501257	96	291	568	3.41e-07	213	66	112	35	38
unique_3970	1725	1805	3095	ENSP00000369207	270	347	1002	0.007	81	20	58	3	3
unique_4004	374	533	555	ENSP00000412227	401	552	574	2.86e-06	165	47	100	18	49
unique_4004	19	132	555	ENSP00000412227	33	149	574	4.40e-05	118	31	82	5	49
unique_4007	19	563	567	ENSP00000412227	33	552	574	1.05e-10	575	136	354	85	96
unique_4018	110	211	216	ENSP00000478469	725	819	821	4.83e-04	105	30	62	13	48
unique_4018	108	196	216	ENSP00000478469	741	819	821	0.001	89	26	53	10	48
unique_4018	110	211	216	ENSP00000384229	725	819	821	4.83e-04	105	30	62	13	48
unique_4018	108	196	216	ENSP00000384229	741	819	821	0.001	89	26	53	10	48
unique_4056	17	136	387	ENSP00000275493	1035	1138	1211	0.004	121	32	71	18	31
unique_4070	228	428	683	ENSP00000311545	47	251	887	8.09e-14	221	71	114	36	64
unique_4070	152	427	683	ENSP00000311545	55	346	887	2.17e-10	307	88	173	46	64
unique_4070	319	574	683	ENSP00000311545	46	308	887	3.46e-05	282	69	168	45	64
unique_4070	408	586	683	ENSP00000311545	43	223	887	0.003	195	52	113	30	64
unique_4070	147	569	683	ENSP00000408335	569	1041	2004	2.09e-10	512	129	255	128	64
unique_4070	135	292	683	ENSP00000408335	939	1083	2004	9.42e-09	162	51	90	21	64
unique_4070	146	523	683	ENSP00000408335	136	509	2004	1.17e-08	415	101	236	78	64
unique_4070	145	566	683	ENSP00000408335	745	1079	2004	1.36e-08	429	102	226	101	64
unique_4070	149	520	683	ENSP00000408335	337	722	2004	2.25e-04	425	91	242	92	64
unique_4070	130	263	683	ENSP00000379438	63	190	674	3.64e-07	139	44	79	16	44
unique_4070	417	580	683	ENSP00000379438	31	197	674	0.003	176	43	112	21	44
unique_4070	165	253	683	ENSP00000311502	983	1065	1382	0.004	92	26	54	12	13
unique_4094	75	207	318	ENSP00000448517	76	200	444	2.66e-04	137	36	85	16	42
unique_4094	75	207	318	ENSP00000447255	76	200	444	2.66e-04	137	36	85	16	42
unique_4094	75	207	318	ENSP00000339157	76	200	444	2.66e-04	137	36	85	16	42
unique_4096	885	1275	1686	ENSP00000437073	1475	1895	2055	1.24e-05	434	105	273	56	37
unique_4096	983	1462	1686	ENSP00000437073	1407	1900	2055	1.69e-05	524	132	318	74	37
unique_4096	976	1451	1686	ENSP00000437073	1375	1931	2055	3.80e-04	567	134	332	101	37
unique_4096	838	1254	1686	ENSP00000437073	1578	1966	2055	4.14e-04	442	113	251	78	37
unique_4096	969	1220	1686	ENSP00000272367	173	400	590	0.003	260	58	162	40	15
unique_4203	41	286	296	ENSP00000408335	117	440	2004	1.13e-07	328	84	158	86	86
unique_4203	39	292	296	ENSP00000408335	591	857	2004	7.05e-07	284	80	157	47	86
unique_4203	61	276	296	ENSP00000408335	868	1125	2004	3.18e-06	266	73	135	58	86
unique_4203	61	293	296	ENSP00000408335	103	369	2004	6.90e-06	278	75	147	56	86
unique_4203	39	278	296	ENSP00000408335	278	550	2004	1.70e-05	281	76	156	49	86
unique_4203	53	281	296	ENSP00000408335	669	933	2004	1.76e-04	267	72	155	40	86
unique_4203	42	234	296	ENSP00000408335	772	1007	2004	0.005	236	64	129	43	86
unique_4203	40	277	296	ENSP00000408335	440	689	2004	0.006	271	70	147	54	86
unique_4203	143	230	296	ENSP00000369375	227	340	1125	1.26e-06	114	31	57	26	76
unique_4203	91	203	296	ENSP00000369375	208	344	1125	1.98e-06	142	41	67	34	76
unique_4203	44	134	296	ENSP00000369375	262	340	1125	0.001	112	29	29	54	76
unique_4203	254	291	296	ENSP00000369375	227	267	1125	0.002	41	15	23	3	76
unique_4203	50	118	296	ENSP00000404546	568	646	799	1.96e-04	79	32	37	10	23
unique_4203	45	94	296	ENSP00000311502	993	1051	1382	0.001	62	23	24	15	36
unique_4203	103	158	296	ENSP00000311502	989	1049	1382	0.003	61	18	38	5	36
unique_4203	187	277	296	ENSP00000200181	489	574	1823	0.006	100	34	43	23	31
unique_4287	350	453	540	ENSP00000446490	282	384	461	5.60e-07	110	33	64	13	19
unique_4287	344	456	540	ENSP00000263923	993	1106	1357	3.56e-05	128	33	66	29	21
unique_4287	374	470	540	ENSP00000397550	330	442	488	3.54e-04	118	29	63	26	18
unique_4287	357	453	540	ENSP00000369375	942	1042	1125	0.001	110	26	62	22	18
unique_4287	339	406	540	ENSP00000275493	795	864	1211	0.005	70	19	49	2	13
unique_4296	7	171	201	ENSP00000005257	14	178	207	3.32e-36	166	66	98	2	82
unique_4296	8	178	201	ENSP00000449241	407	573	1193	9.38e-06	177	46	115	16	85
unique_4327	445	496	704	ENSP00000261488	144	193	644	0.005	52	20	30	2	7
unique_4366	797	942	974	ENSP00000482642	1093	1231	1295	0.010	149	34	102	13	15
unique_4373	81	138	225	ENSP00000218032	123	180	1042	0.006	61	25	30	6	26
unique_4374	150	321	334	ENSP00000408335	880	1039	2004	1.81e-06	181	49	102	30	51
unique_4374	179	295	334	ENSP00000408335	749	853	2004	3.46e-05	118	39	65	14	51
unique_4374	181	255	334	ENSP00000408335	497	564	2004	0.003	76	26	41	9	51
unique_4374	178	273	334	ENSP00000308117	251	341	758	0.003	100	33	54	13	29
unique_4428	536	686	706	ENSP00000263923	1026	1166	1357	0.001	156	32	104	20	21
unique_4436	238	297	881	ENSP00000231061	78	149	304	0.006	72	25	35	12	7
unique_4437	2454	2639	3001	ENSP00000311545	20	204	887	2.18e-19	200	64	107	29	6
unique_4437	2489	2638	3001	ENSP00000311545	153	300	887	5.57e-14	164	53	81	30	6
unique_4437	2493	2723	3001	ENSP00000379438	83	279	674	4.64e-14	252	71	105	76	8
unique_4437	2489	2640	3001	ENSP00000408335	571	723	2004	2.40e-09	163	48	94	21	7
unique_4437	2489	2640	3001	ENSP00000408335	414	583	2004	8.38e-08	186	54	82	50	7
unique_4437	2467	2640	3001	ENSP00000408335	932	1081	2004	2.67e-06	181	53	90	38	7
unique_4437	2454	2650	3001	ENSP00000408335	267	484	2004	3.89e-06	233	60	122	51	7
unique_4437	2492	2640	3001	ENSP00000408335	179	349	2004	9.94e-05	177	51	92	34	7
unique_4437	2491	2541	3001	ENSP00000311502	1009	1055	1382	1.10e-06	51	21	26	4	6
unique_4437	2547	2666	3001	ENSP00000311502	967	1078	1382	5.27e-04	126	38	68	20	6
unique_4437	2556	2646	3001	ENSP00000385639	98	177	274	1.02e-05	94	31	46	17	5
unique_4437	2492	2552	3001	ENSP00000385639	122	179	274	3.84e-05	62	24	33	5	5
unique_4437	2556	2646	3001	ENSP00000360764	98	177	274	1.02e-05	94	31	46	17	5
unique_4437	2492	2552	3001	ENSP00000360764	122	179	274	3.84e-05	62	24	33	5	5
unique_4437	2499	2537	3001	ENSP00000386147	255	293	1319	4.62e-04	39	16	23	0	1
unique_4437	2503	2538	3001	ENSP00000386147	502	537	1319	7.04e-04	36	16	20	0	1
unique_4437	2581	2645	3001	ENSP00000308117	283	350	758	0.002	73	26	34	13	2
unique_4456	135	266	562	ENSP00000408335	1660	1791	2004	3.46e-05	132	45	87	0	37
unique_4456	169	342	562	ENSP00000408335	1580	1761	2004	0.005	191	60	105	26	37
unique_4456	166	232	562	ENSP00000449241	1081	1147	1193	1.82e-04	67	22	45	0	12
unique_4468	18	554	574	ENSP00000412227	21	555	574	0.0	537	296	239	2	94
unique_4478	202	368	563	ENSP00000275493	699	868	1211	4.11e-08	173	41	123	9	30
unique_4478	154	457	563	ENSP00000482642	896	1186	1295	2.10e-07	330	69	196	65	54
unique_4478	212	535	563	ENSP00000369375	823	1108	1125	6.00e-06	343	70	197	76	58
unique_4478	216	511	563	ENSP00000446490	189	445	461	6.14e-04	302	65	186	51	53
unique_4478	202	384	563	ENSP00000397550	196	384	488	8.33e-04	199	52	121	26	33
unique_4495	110	196	217	ENSP00000449241	926	1012	1193	2.86e-25	87	40	47	0	40
unique_4514	470	674	2227	ENSP00000369375	830	1051	1125	2.67e-09	229	58	140	31	9
unique_4514	470	672	2227	ENSP00000482642	982	1192	1295	1.66e-07	217	60	137	20	9
unique_4514	567	689	2227	ENSP00000263923	1011	1139	1357	3.44e-07	133	38	81	14	6
unique_4514	468	658	2227	ENSP00000446490	190	383	461	4.87e-07	196	44	145	7	9
unique_4514	459	648	2227	ENSP00000397550	202	400	488	1.96e-05	205	53	131	21	9
unique_4514	2101	2209	2227	ENSP00000373689	818	920	1552	9.56e-05	110	34	68	8	5
unique_4549	660	722	1472	ENSP00000321646	211	275	790	0.002	70	25	33	12	4
unique_4570	925	1028	2564	ENSP00000478469	738	820	821	7.32e-05	106	33	48	25	4
unique_4570	964	1028	2564	ENSP00000478469	737	802	821	8.89e-05	69	29	33	7	4
unique_4570	975	1030	2564	ENSP00000478469	729	786	821	2.67e-04	60	26	28	6	4
unique_4570	925	1028	2564	ENSP00000384229	738	820	821	7.32e-05	106	33	48	25	4
unique_4570	964	1028	2564	ENSP00000384229	737	802	821	8.89e-05	69	29	33	7	4
unique_4570	975	1030	2564	ENSP00000384229	729	786	821	2.67e-04	60	26	28	6	4
unique_4587	175	233	420	ENSP00000369207	282	339	1002	0.005	59	23	35	1	14
unique_4587	175	233	420	ENSP00000350152	268	325	988	0.005	59	23	35	1	14
unique_4587	175	233	420	ENSP00000369198	298	355	1018	0.006	59	23	35	1	14
unique_4587	175	233	420	ENSP00000369202	298	355	967	0.007	59	23	35	1	14
unique_4587	161	251	420	ENSP00000411355	70	159	1307	0.007	91	22	68	1	22
unique_4597	112	302	359	ENSP00000446490	192	383	461	8.90e-17	198	57	128	13	53
unique_4597	109	316	359	ENSP00000369375	827	1059	1125	2.74e-15	245	65	131	49	58
unique_4597	111	346	359	ENSP00000482642	981	1217	1295	2.21e-14	245	63	165	17	66
unique_4597	110	307	359	ENSP00000275493	716	916	1211	1.22e-11	206	55	138	13	55
unique_4597	107	297	359	ENSP00000397550	208	411	488	2.77e-11	211	56	128	27	53
unique_4597	212	341	359	ENSP00000263923	1011	1137	1357	1.15e-10	136	44	77	15	36
unique_4604	6001	6110	11945	ENSP00000369207	229	337	1002	0.001	125	38	56	31	1
unique_4643	80	656	666	ENSP00000412227	13	555	574	2.09e-119	578	204	338	36	87
unique_4649	987	1218	1446	ENSP00000444095	339	506	1217	4.56e-05	233	63	104	66	18
unique_4649	657	688	1446	ENSP00000444095	1112	1143	1217	0.004	32	16	16	0	18
unique_4649	993	1029	1446	ENSP00000444095	988	1023	1217	0.009	37	16	20	1	18
unique_4649	987	1218	1446	ENSP00000265724	403	570	1281	5.25e-05	233	63	104	66	18
unique_4649	657	688	1446	ENSP00000265724	1176	1207	1281	0.004	32	16	16	0	18
unique_4649	993	1029	1446	ENSP00000265724	1052	1087	1281	0.009	37	16	20	1	18
unique_4649	359	468	1446	ENSP00000497274	652	770	1546	0.002	125	34	70	21	21
unique_4649	994	1026	1446	ENSP00000497274	654	686	1546	0.005	33	15	18	0	21
unique_4649	1177	1341	1446	ENSP00000497274	761	944	1546	0.006	186	47	116	23	21
unique_4649	557	714	1446	ENSP00000426917	101	246	612	0.002	168	41	95	32	11
unique_4722	453	698	949	ENSP00000369375	819	1082	1125	1.53e-15	273	67	170	36	26
unique_4722	445	698	949	ENSP00000482642	967	1225	1295	1.04e-12	270	68	175	27	27
unique_4722	464	654	949	ENSP00000446490	192	385	461	1.29e-12	196	52	137	7	20
unique_4722	408	649	949	ENSP00000397550	163	413	488	2.58e-09	266	71	156	39	26
unique_4722	453	651	949	ENSP00000275493	707	909	1211	4.26e-09	206	48	148	10	21
unique_4722	555	656	949	ENSP00000263923	1003	1106	1357	3.36e-08	107	32	67	8	11
unique_4723	232	487	490	ENSP00000320043	21	226	231	1.03e-38	256	85	121	50	52
unique_4723	232	487	490	ENSP00000344477	21	210	215	4.84e-27	256	75	115	66	52
unique_4734	20	71	144	ENSP00000261488	142	186	644	0.001	52	17	28	7	36
unique_4786	58	206	211	ENSP00000478469	699	819	821	7.46e-04	152	36	82	34	71
unique_4786	58	206	211	ENSP00000384229	699	819	821	7.46e-04	152	36	82	34	71
unique_4809	212	379	493	ENSP00000482642	1004	1180	1295	4.62e-09	186	44	115	27	34
unique_4809	284	370	493	ENSP00000263923	1008	1095	1357	1.58e-07	90	26	59	5	18
unique_4809	284	380	493	ENSP00000275493	817	915	1211	1.22e-04	100	26	70	4	20
unique_4809	229	374	493	ENSP00000369375	872	1032	1125	1.83e-04	168	39	100	29	30
unique_4811	194	439	511	ENSP00000369375	819	1082	1125	2.68e-19	275	70	165	40	48
unique_4811	117	413	511	ENSP00000482642	888	1198	1295	2.72e-19	315	76	217	22	58
unique_4811	190	397	511	ENSP00000275493	703	915	1211	1.06e-15	224	61	136	27	41
unique_4811	205	400	511	ENSP00000446490	192	389	461	6.11e-15	208	56	130	22	38
unique_4811	305	397	511	ENSP00000263923	1008	1106	1357	6.67e-11	99	30	63	6	18
unique_4811	199	390	511	ENSP00000397550	207	413	488	1.56e-06	219	54	126	39	38
unique_4834	163	207	260	ENSP00000366115	87	135	248	0.007	49	14	31	4	17
unique_4834	163	207	260	ENSP00000389221	87	135	248	0.007	49	14	31	4	17
unique_4834	163	207	260	ENSP00000373017	87	135	248	0.007	49	14	31	4	17
unique_4862	969	1049	4666	ENSP00000248450	356	429	435	2.52e-04	81	24	50	7	2
unique_4862	991	1049	4666	ENSP00000248450	147	203	435	0.002	59	18	39	2	2
unique_4862	971	1049	4666	ENSP00000248450	84	163	435	0.008	80	19	60	1	2
unique_4879	22	185	193	ENSP00000005257	16	172	207	1.27e-09	167	41	113	13	85
unique_4879	17	184	193	ENSP00000449241	402	562	1193	7.23e-05	177	50	102	25	87
unique_4960	515	655	1909	ENSP00000446490	237	361	461	6.00e-07	153	48	65	40	7
unique_4960	510	631	1909	ENSP00000482642	1005	1127	1295	2.02e-05	123	30	92	1	6
unique_4960	542	629	1909	ENSP00000275493	785	860	1211	5.55e-05	90	26	48	16	5
unique_4960	539	642	1909	ENSP00000369375	894	1000	1125	1.63e-04	107	28	76	3	5
unique_4960	556	633	1909	ENSP00000263923	976	1055	1357	5.81e-04	80	21	57	2	4
unique_4960	599	628	1909	ENSP00000397550	328	357	488	0.007	30	14	16	0	2
unique_4973	12	109	238	ENSP00000478469	711	808	821	0.007	105	33	58	14	41
unique_4973	12	109	238	ENSP00000384229	711	808	821	0.007	105	33	58	14	41
unique_4974	494	649	770	ENSP00000005257	16	169	207	2.44e-24	156	55	99	2	20
unique_4974	492	661	770	ENSP00000449241	406	572	1193	3.94e-09	176	49	112	15	22
unique_4988	1019	1198	1670	ENSP00000361027	477	685	1085	0.004	214	54	121	39	11
unique_4991	273	351	552	ENSP00000397550	331	414	488	6.91e-07	89	28	46	15	14
unique_4991	196	350	552	ENSP00000275493	758	907	1211	1.82e-04	160	39	106	15	28
unique_4991	268	364	552	ENSP00000446490	302	391	461	2.43e-04	103	30	54	19	18
unique_4991	253	388	552	ENSP00000482642	1078	1235	1295	0.008	160	35	99	26	25
unique_5025	295	751	1029	ENSP00000495751	82	515	600	8.89e-10	468	88	335	45	44
unique_5025	295	751	1029	ENSP00000494134	82	515	600	8.89e-10	468	88	335	45	44
unique_5025	295	751	1029	ENSP00000494997	82	515	600	8.89e-10	468	88	335	45	44
unique_5025	295	751	1029	ENSP00000496348	82	515	600	8.89e-10	468	88	335	45	44
unique_5025	295	751	1029	ENSP00000496619	82	515	600	8.89e-10	468	88	335	45	44
unique_5042	159	258	359	ENSP00000299608	44	144	455	0.001	111	28	62	21	28
unique_5057	168	221	229	ENSP00000356714	50	103	141	1.85e-09	54	24	30	0	24
unique_5057	169	221	229	ENSP00000054666	14	66	101	5.14e-06	53	20	33	0	23
unique_5058	180	407	681	ENSP00000446490	148	385	461	2.18e-15	241	59	166	16	33
unique_5058	207	462	681	ENSP00000369375	818	1089	1125	4.84e-13	280	76	172	32	38
unique_5058	180	425	681	ENSP00000275493	691	931	1211	2.37e-11	257	61	169	27	36
unique_5058	219	455	681	ENSP00000482642	982	1225	1295	6.71e-10	251	59	171	21	35
unique_5058	556	655	681	ENSP00000373689	820	925	1552	5.37e-08	106	26	74	6	15
unique_5058	588	656	681	ENSP00000373689	816	882	1552	0.001	69	20	47	2	15
unique_5058	316	464	681	ENSP00000263923	1011	1159	1357	1.04e-06	155	40	103	12	22
unique_5058	219	410	681	ENSP00000397550	213	434	488	7.68e-04	236	58	120	58	28
unique_5078	59	311	374	ENSP00000424536	66	295	477	3.40e-06	256	57	170	29	68
unique_5079	156	248	652	ENSP00000412227	47	143	574	2.20e-08	97	30	63	4	14
unique_5086	237	428	608	ENSP00000311545	77	279	887	8.47e-07	223	64	108	51	32
unique_5086	262	462	608	ENSP00000408335	951	1135	2004	3.74e-06	203	54	129	20	39
unique_5086	228	424	608	ENSP00000408335	842	1051	2004	0.001	238	56	113	69	39
unique_5086	305	406	608	ENSP00000379438	82	174	674	0.009	102	30	63	9	17
unique_5112	195	488	570	ENSP00000464447	71	426	460	2.27e-04	383	87	180	116	52
unique_5113	397	436	611	ENSP00000380963	43	78	161	0.004	40	19	17	4	7
unique_5125	755	986	1014	ENSP00000477768	245	484	653	1.70e-05	271	66	135	70	23
unique_5125	806	963	1014	ENSP00000501257	156	292	568	4.28e-04	162	45	88	29	16
unique_5125	755	966	1014	ENSP00000506143	193	402	795	0.005	232	54	136	42	21
unique_5130	90	374	475	ENSP00000437073	391	673	2055	3.75e-31	289	82	197	10	60
unique_5147	1170	1344	1355	ENSP00000477686	19	193	221	1.82e-23	176	56	118	2	13
unique_5151	276	363	1151	ENSP00000369207	266	348	1002	0.005	88	27	56	5	8
unique_5151	276	363	1151	ENSP00000350152	252	334	988	0.006	88	27	56	5	8
unique_5151	276	363	1151	ENSP00000369198	282	364	1018	0.007	88	27	56	5	8
unique_5151	276	363	1151	ENSP00000369202	282	364	967	0.010	88	27	56	5	8
unique_5172	1171	1436	2811	ENSP00000482642	981	1251	1295	1.15e-18	280	77	180	23	9
unique_5172	1264	1417	2811	ENSP00000263923	1000	1159	1357	3.01e-11	161	45	108	8	5
unique_5172	1158	1408	2811	ENSP00000369375	816	1082	1125	2.09e-10	284	70	164	50	9
unique_5172	1156	1375	2811	ENSP00000446490	178	396	461	4.69e-09	235	63	141	31	8
unique_5172	1240	1408	2811	ENSP00000275493	786	958	1211	8.72e-06	174	38	130	6	6
unique_5172	1171	1359	2811	ENSP00000397550	212	413	488	1.04e-04	217	55	119	43	7
unique_5210	9	219	350	ENSP00000446490	192	397	461	2.96e-14	218	65	134	19	60
unique_5210	7	197	350	ENSP00000369375	828	1032	1125	7.40e-12	210	60	126	24	55
unique_5210	7	196	350	ENSP00000397550	211	413	488	2.00e-08	212	55	126	31	54
unique_5210	107	205	350	ENSP00000263923	1010	1108	1357	4.64e-07	107	30	61	16	28
unique_5210	8	197	350	ENSP00000482642	981	1175	1295	6.15e-07	208	51	126	31	54
unique_5210	2	197	350	ENSP00000275493	711	908	1211	2.18e-05	208	49	137	22	56
unique_5227	997	1256	1364	ENSP00000477768	197	453	653	1.68e-10	280	70	167	43	19
unique_5227	982	1264	1364	ENSP00000506143	122	409	795	4.50e-10	311	78	182	51	21
unique_5227	1015	1259	1364	ENSP00000501257	60	297	568	2.17e-04	259	75	149	35	18
unique_5266	1612	1677	2130	ENSP00000263923	977	1051	1357	9.19e-08	75	27	39	9	8
unique_5266	1977	2077	2130	ENSP00000263923	1081	1177	1357	0.005	104	29	65	10	8
unique_5266	1641	1701	2130	ENSP00000446490	298	360	461	4.08e-07	63	25	36	2	3
unique_5266	1609	1686	2130	ENSP00000275493	785	869	1211	1.30e-05	85	23	55	7	4
unique_5266	1641	1677	2130	ENSP00000369375	951	987	1125	1.83e-04	37	15	22	0	2
unique_5266	1629	1686	2130	ENSP00000482642	1075	1133	1295	2.31e-04	60	18	39	3	3
unique_5266	1652	1714	2130	ENSP00000397550	333	399	488	5.37e-04	70	21	39	10	3
unique_5285	122	401	811	ENSP00000426917	43	313	612	7.42e-53	281	105	165	11	64
unique_5285	484	718	811	ENSP00000426917	306	549	612	8.47e-08	254	54	171	29	64
unique_5285	138	349	811	ENSP00000265724	402	611	1281	3.97e-16	220	65	137	18	26
unique_5285	138	333	811	ENSP00000265724	1045	1236	1281	1.80e-15	201	62	125	14	26
unique_5285	138	349	811	ENSP00000444095	338	547	1217	4.15e-16	220	65	137	18	26
unique_5285	138	333	811	ENSP00000444095	981	1172	1217	2.13e-15	201	62	125	14	26
unique_5285	156	361	811	ENSP00000497274	664	850	1546	1.18e-05	209	45	139	25	27
unique_5285	144	357	811	ENSP00000497274	1315	1519	1546	4.91e-04	221	46	152	23	27
unique_5302	68	162	218	ENSP00000268150	58	149	388	6.46e-04	99	27	61	11	44
unique_5305	137	368	547	ENSP00000482642	966	1176	1295	2.60e-12	242	66	135	41	42
unique_5305	241	369	547	ENSP00000263923	999	1101	1357	1.93e-10	133	38	61	34	24
unique_5305	150	368	547	ENSP00000446490	192	382	461	1.81e-07	225	52	133	40	40
unique_5305	77	369	547	ENSP00000369375	773	1034	1125	3.72e-07	313	71	171	71	54
unique_5305	149	369	547	ENSP00000275493	717	910	1211	2.56e-06	225	52	138	35	40
unique_5308	290	466	555	ENSP00000248450	108	281	435	2.88e-07	187	43	121	23	83
unique_5308	450	520	555	ENSP00000248450	96	169	435	3.31e-05	75	28	42	5	83
unique_5308	12	173	555	ENSP00000248450	89	239	435	0.001	164	40	109	15	83
unique_5308	225	415	555	ENSP00000248450	125	303	435	0.005	198	44	128	26	83
unique_5312	8	273	289	ENSP00000479488	4	270	273	2.33e-95	268	137	128	3	92
unique_5364	1	52	112	ENSP00000355746	26	81	449	0.006	56	15	37	4	46
unique_5374	2888	2979	3396	ENSP00000429528	548	638	675	0.006	98	35	50	13	3
unique_5379	1447	1774	2074	ENSP00000261514	427	727	867	1.38e-22	343	88	198	57	29
unique_5379	1039	1144	2074	ENSP00000261514	208	311	867	1.25e-13	106	43	61	2	29
unique_5379	1221	1343	2074	ENSP00000261514	304	408	867	9.76e-08	123	46	59	18	29
unique_5379	311	364	2074	ENSP00000261514	120	173	867	2.07e-05	54	19	35	0	29
unique_5379	541	645	2074	ENSP00000478469	712	820	821	2.02e-05	110	40	64	6	6
unique_5379	513	629	2074	ENSP00000478469	703	819	821	0.005	122	42	70	10	6
unique_5379	541	645	2074	ENSP00000384229	712	820	821	2.02e-05	110	40	64	6	6
unique_5379	513	629	2074	ENSP00000384229	703	819	821	0.005	122	42	70	10	6
unique_5379	866	994	2074	ENSP00000369207	233	354	1002	0.004	137	44	70	23	6
unique_5379	866	994	2074	ENSP00000350152	219	340	988	0.004	137	44	70	23	6
unique_5379	866	994	2074	ENSP00000369198	249	370	1018	0.005	137	44	70	23	6
unique_5379	866	994	2074	ENSP00000369202	249	370	967	0.006	137	44	70	23	6
unique_5395	75	264	368	ENSP00000218032	530	746	1042	9.17e-13	222	67	118	37	65
unique_5395	93	249	368	ENSP00000218032	283	437	1042	2.48e-04	173	45	94	34	65
unique_5395	76	313	368	ENSP00000218032	126	430	1042	0.003	325	81	137	107	65
unique_5395	144	327	368	ENSP00000406367	87	260	1339	9.19e-05	193	51	114	28	50
unique_5398	3713	3796	4195	ENSP00000478469	729	811	821	0.001	85	26	56	3	2
unique_5398	3713	3796	4195	ENSP00000384229	729	811	821	0.001	85	26	56	3	2
unique_5401	40	245	392	ENSP00000482642	970	1175	1295	1.18e-13	223	63	126	34	53
unique_5401	49	249	392	ENSP00000446490	189	385	461	1.77e-11	212	57	129	26	51
unique_5401	33	265	392	ENSP00000369375	804	1053	1125	1.65e-10	263	69	151	43	59
unique_5401	123	253	392	ENSP00000263923	985	1108	1357	1.21e-09	135	41	79	15	33
unique_5401	50	245	392	ENSP00000275493	716	908	1211	1.24e-09	209	52	128	29	50
unique_5401	51	244	392	ENSP00000397550	212	413	488	0.006	218	48	130	40	49
unique_5410	217	296	616	ENSP00000379815	137	221	509	0.010	85	22	58	5	13
unique_5410	217	296	616	ENSP00000315387	137	221	509	0.010	85	22	58	5	13
unique_5412	740	958	4624	ENSP00000350152	227	453	988	0.001	231	54	161	16	5
unique_5412	740	958	4624	ENSP00000369207	241	467	1002	0.001	231	54	161	16	5
unique_5412	740	958	4624	ENSP00000369202	257	483	967	0.001	231	54	161	16	5
unique_5412	740	958	4624	ENSP00000369198	257	483	1018	0.001	231	54	161	16	5
unique_5413	475	550	639	ENSP00000446490	301	381	461	7.56e-05	82	25	50	7	12
unique_5413	385	552	639	ENSP00000275493	734	910	1211	0.002	180	40	125	15	26
unique_5413	480	543	639	ENSP00000397550	330	407	488	0.005	82	27	33	22	10
unique_5417	185	416	665	ENSP00000446490	189	384	461	9.66e-13	234	50	144	40	35
unique_5417	179	332	665	ENSP00000369375	821	986	1125	1.19e-08	169	49	102	18	23
unique_5417	189	349	665	ENSP00000482642	983	1142	1295	2.25e-08	169	51	101	17	24
unique_5417	217	335	665	ENSP00000275493	752	862	1211	1.53e-06	119	33	78	8	18
unique_5417	178	412	665	ENSP00000397550	203	413	488	1.85e-04	254	60	132	62	35
unique_5417	480	628	665	ENSP00000373689	716	882	1552	0.001	167	34	115	18	22
unique_5430	634	713	895	ENSP00000411770	35	114	286	0.008	80	22	58	0	9
unique_5450	228	389	431	ENSP00000005257	13	168	207	8.39e-27	162	61	95	6	38
unique_5450	230	404	431	ENSP00000449241	407	574	1193	2.94e-09	183	43	117	23	41
unique_5460	526	796	797	ENSP00000265724	410	645	1281	7.71e-23	271	75	161	35	61
unique_5460	510	780	797	ENSP00000265724	1037	1274	1281	7.91e-23	272	79	158	35	61
unique_5460	163	359	797	ENSP00000265724	146	341	1281	4.41e-08	205	52	136	17	61
unique_5460	526	796	797	ENSP00000444095	346	581	1217	8.62e-23	271	75	161	35	55
unique_5460	510	780	797	ENSP00000444095	973	1210	1217	1.07e-22	272	79	158	35	55
unique_5460	207	359	797	ENSP00000444095	131	277	1217	1.88e-05	156	44	100	12	55
unique_5460	541	778	797	ENSP00000497274	1332	1533	1546	7.31e-18	239	74	127	38	37
unique_5460	505	797	797	ENSP00000497274	634	880	1546	5.66e-15	294	72	174	48	37
unique_5460	526	705	797	ENSP00000426917	64	231	612	8.97e-07	182	50	116	16	23
unique_5466	703	794	810	ENSP00000478469	719	820	821	4.62e-04	102	37	55	10	12
unique_5466	719	798	810	ENSP00000478469	729	806	821	0.002	86	34	38	14	12
unique_5466	703	794	810	ENSP00000384229	719	820	821	4.62e-04	102	37	55	10	12
unique_5466	719	798	810	ENSP00000384229	729	806	821	0.002	86	34	38	14	12
unique_5482	220	707	1036	ENSP00000495751	47	479	600	9.57e-56	496	148	277	71	47
unique_5482	220	707	1036	ENSP00000494134	47	479	600	9.57e-56	496	148	277	71	47
unique_5482	220	707	1036	ENSP00000494997	47	479	600	9.57e-56	496	148	277	71	47
unique_5482	220	707	1036	ENSP00000496348	47	479	600	9.57e-56	496	148	277	71	47
unique_5482	220	707	1036	ENSP00000496619	47	479	600	9.57e-56	496	148	277	71	47
unique_5488	8	114	115	ENSP00000215754	11	114	116	1.04e-12	107	32	72	3	93
unique_5518	1376	1580	4500	ENSP00000275493	712	917	1211	4.66e-11	212	50	149	13	5
unique_5518	1446	1572	4500	ENSP00000446490	255	381	461	5.57e-11	131	47	76	8	3
unique_5518	1399	1587	4500	ENSP00000369375	857	1048	1125	1.19e-08	203	50	128	25	4
unique_5518	1483	1587	4500	ENSP00000263923	1008	1115	1357	1.59e-08	108	31	74	3	2
unique_5518	1426	1572	4500	ENSP00000482642	1028	1175	1295	1.32e-07	154	35	106	13	3
unique_5519	132	189	220	ENSP00000356714	58	115	141	3.27e-11	58	21	37	0	26
unique_5519	132	189	220	ENSP00000054666	21	78	101	2.60e-07	58	17	41	0	26
unique_5521	245	433	710	ENSP00000446490	192	385	461	9.93e-18	197	62	124	11	27
unique_5521	244	451	710	ENSP00000369375	829	1055	1125	6.07e-08	231	64	140	27	29
unique_5521	240	444	710	ENSP00000397550	208	443	488	2.51e-07	252	66	123	63	29
unique_5521	243	435	710	ENSP00000482642	980	1182	1295	1.08e-06	212	51	133	28	27
unique_5521	557	674	710	ENSP00000373689	798	925	1552	4.97e-06	128	35	83	10	17
unique_5521	342	435	710	ENSP00000263923	1011	1106	1357	5.10e-05	99	29	62	8	13
unique_5538	2101	2352	2461	ENSP00000446490	202	385	461	5.56e-08	256	59	121	76	10
unique_5538	2141	2215	2461	ENSP00000369375	882	972	1125	2.07e-05	92	29	45	18	3
unique_5538	2139	2215	2461	ENSP00000397550	256	343	488	2.17e-04	89	31	45	13	3
unique_5544	72	242	1255	ENSP00000248450	108	255	435	6.82e-04	171	42	106	23	14
unique_5551	1790	1957	3956	ENSP00000263923	1025	1159	1357	3.64e-04	174	42	87	45	4
unique_5551	1786	1855	3956	ENSP00000397550	328	403	488	0.001	76	23	47	6	2
unique_5551	1790	1839	3956	ENSP00000446490	308	361	461	0.003	54	20	30	4	1
unique_5554	197	280	460	ENSP00000248450	338	421	435	5.15e-04	88	29	51	8	18
unique_5559	132	278	774	ENSP00000446490	192	344	461	1.67e-06	155	43	102	10	24
unique_5559	382	418	774	ENSP00000446490	348	383	461	5.42e-04	37	19	17	1	24
unique_5559	130	273	774	ENSP00000275493	716	861	1211	2.72e-06	148	31	111	6	19
unique_5559	94	272	774	ENSP00000482642	944	1125	1295	5.33e-05	185	31	145	9	23
unique_5559	131	289	774	ENSP00000369375	829	1003	1125	1.36e-04	177	39	118	20	21
unique_5559	122	271	774	ENSP00000397550	203	357	488	7.48e-04	161	39	105	17	19
unique_5569	85	314	1598	ENSP00000275493	702	915	1211	1.18e-08	245	60	139	46	14
unique_5569	99	359	1598	ENSP00000482642	980	1227	1295	3.22e-08	270	67	172	31	16
unique_5569	101	364	1598	ENSP00000369375	830	1089	1125	1.67e-07	274	70	180	24	17
unique_5569	223	359	1598	ENSP00000263923	1022	1152	1357	2.15e-06	142	35	91	16	9
unique_5569	101	307	1598	ENSP00000397550	213	413	488	0.002	225	59	124	42	13
unique_5585	55	503	1512	ENSP00000437073	379	841	2055	2.08e-33	506	133	273	100	30
unique_5589	215	335	903	ENSP00000369207	217	346	1002	0.001	136	46	69	21	13
unique_5589	243	331	903	ENSP00000478469	725	820	821	0.001	99	41	45	13	13
unique_5589	215	315	903	ENSP00000478469	717	820	821	0.001	115	43	47	25	13
unique_5589	243	331	903	ENSP00000384229	725	820	821	0.001	99	41	45	13	13
unique_5589	215	315	903	ENSP00000384229	717	820	821	0.001	115	43	47	25	13
unique_5589	215	335	903	ENSP00000350152	203	332	988	0.001	136	46	69	21	13
unique_5589	215	335	903	ENSP00000369198	233	362	1018	0.002	136	46	69	21	13
unique_5589	215	335	903	ENSP00000369202	233	362	967	0.002	136	46	69	21	13
unique_5624	147	226	311	ENSP00000299608	44	126	455	4.18e-18	83	34	46	3	26
unique_5624	122	264	311	ENSP00000262455	26	175	407	1.43e-10	153	43	97	13	46
unique_5675	2243	2486	2486	ENSP00000369375	866	1114	1125	7.25e-21	257	81	155	21	10
unique_5675	2307	2485	2486	ENSP00000263923	1000	1178	1357	3.62e-15	186	62	110	14	9
unique_5675	2247	2296	2486	ENSP00000263923	885	934	1357	0.003	50	17	33	0	9
unique_5675	2257	2475	2486	ENSP00000482642	1034	1250	1295	1.71e-14	228	69	139	20	9
unique_5675	2247	2467	2486	ENSP00000275493	762	971	1211	1.73e-13	225	60	146	19	9
unique_5675	2245	2411	2486	ENSP00000446490	231	388	461	3.84e-12	171	59	95	17	7
unique_5675	2312	2402	2486	ENSP00000397550	304	412	488	9.02e-05	110	32	58	20	4
unique_5709	206	446	1162	ENSP00000426917	61	300	612	2.35e-51	242	98	141	3	33
unique_5709	894	1037	1162	ENSP00000426917	386	529	612	3.71e-09	147	42	99	6	33
unique_5709	207	420	1162	ENSP00000265724	408	616	1281	9.16e-14	224	71	128	25	19
unique_5709	208	430	1162	ENSP00000265724	1052	1275	1281	2.92e-10	233	60	154	19	19
unique_5709	207	420	1162	ENSP00000444095	344	552	1217	1.02e-13	224	71	128	25	19
unique_5709	208	430	1162	ENSP00000444095	988	1211	1217	3.31e-10	233	60	154	19	19
unique_5709	219	421	1162	ENSP00000497274	664	850	1546	1.14e-09	214	56	120	38	18
unique_5709	208	419	1162	ENSP00000497274	1316	1521	1546	5.08e-06	227	56	135	36	18
unique_5710	15	246	332	ENSP00000369375	830	1072	1125	4.40e-11	261	65	149	47	70
unique_5710	119	219	332	ENSP00000446490	291	388	461	5.97e-08	103	33	63	7	30
unique_5710	117	214	332	ENSP00000263923	1006	1101	1357	1.08e-07	104	32	58	14	30
unique_5710	13	246	332	ENSP00000482642	980	1215	1295	1.00e-06	256	57	157	42	70
unique_5710	105	214	332	ENSP00000275493	803	910	1211	3.13e-04	116	32	70	14	33
unique_5710	99	211	332	ENSP00000397550	287	413	488	7.66e-04	131	35	74	22	34
unique_5728	825	1182	2278	ENSP00000506143	113	444	795	2.20e-12	399	101	190	108	16
unique_5728	876	1170	2278	ENSP00000477768	197	488	653	5.36e-11	329	80	178	71	13
unique_5728	880	1150	2278	ENSP00000501257	57	296	568	4.92e-06	283	71	157	55	12
unique_5737	700	885	5010	ENSP00000411355	39	224	1307	0.002	204	46	122	36	4
unique_5740	482	638	1304	ENSP00000446490	191	336	461	8.20e-10	164	46	93	25	15
unique_5740	1023	1059	1304	ENSP00000446490	349	384	461	0.003	37	18	18	1	15
unique_5740	479	647	1304	ENSP00000369375	826	998	1125	1.42e-08	184	37	121	26	13
unique_5740	483	636	1304	ENSP00000482642	982	1125	1295	3.39e-08	154	31	113	10	12
unique_5740	483	636	1304	ENSP00000275493	718	860	1211	7.65e-08	154	34	109	11	12
unique_5740	585	636	1304	ENSP00000263923	1000	1051	1357	4.54e-06	52	18	34	0	4
unique_5740	478	635	1304	ENSP00000397550	208	357	488	0.002	168	38	102	28	12
unique_5761	24	74	128	ENSP00000421731	248	294	334	0.007	51	18	29	4	40
unique_5777	14	83	105	ENSP00000262455	42	116	407	1.79e-11	75	26	44	5	67
unique_5777	18	81	105	ENSP00000299608	41	106	455	6.98e-08	66	22	42	2	61
unique_5779	308	462	945	ENSP00000361027	504	658	1085	1.32e-05	166	49	95	22	16
unique_5779	318	713	945	ENSP00000437073	1578	1966	2055	0.004	437	114	234	89	42
unique_5782	8	97	154	ENSP00000478469	729	820	821	1.97e-04	97	27	58	12	58
unique_5782	8	97	154	ENSP00000384229	729	820	821	1.97e-04	97	27	58	12	58
unique_5801	9	201	294	ENSP00000446490	192	382	461	5.94e-16	204	61	119	24	66
unique_5801	8	256	294	ENSP00000369375	829	1089	1125	2.55e-15	266	62	182	22	85
unique_5801	3	229	294	ENSP00000275493	712	941	1211	8.53e-15	235	53	169	13	77
unique_5801	114	257	294	ENSP00000263923	1011	1158	1357	9.41e-13	148	39	105	4	49
unique_5801	7	251	294	ENSP00000482642	980	1227	1295	1.08e-11	254	60	179	15	83
unique_5801	8	200	294	ENSP00000397550	212	414	488	1.07e-04	220	51	125	44	66
unique_5820	97	190	500	ENSP00000449241	943	1042	1193	2.18e-15	101	37	56	8	19
unique_5821	216	325	680	ENSP00000418735	1478	1593	1936	0.004	120	34	72	14	16
unique_5841	931	1238	2083	ENSP00000437073	1270	1581	2055	0.009	324	87	209	28	15
unique_5853	1360	1578	1932	ENSP00000361027	431	646	1085	0.001	227	60	148	19	11
unique_5872	550	677	915	ENSP00000446490	280	396	461	3.46e-08	130	40	75	15	14
unique_5872	565	668	915	ENSP00000263923	1009	1106	1357	8.88e-07	107	34	61	12	11
unique_5872	564	682	915	ENSP00000369375	944	1053	1125	0.002	120	30	79	11	13
unique_5872	579	661	915	ENSP00000397550	330	413	488	0.005	92	27	48	17	9
unique_5872	567	668	915	ENSP00000275493	820	915	1211	0.006	105	29	64	12	11
unique_5880	166	303	321	ENSP00000408335	915	1037	2004	1.12e-06	139	44	78	17	57
unique_5880	120	277	321	ENSP00000408335	172	321	2004	0.001	165	47	96	22	57
unique_5880	159	281	321	ENSP00000408335	745	855	2004	0.006	124	34	76	14	57
unique_5880	142	257	321	ENSP00000408335	1011	1120	2004	0.007	120	37	69	14	57
unique_5880	149	215	321	ENSP00000311502	994	1057	1382	4.56e-04	68	23	40	5	21
unique_5908	2	220	332	ENSP00000275493	690	915	1211	3.89e-17	238	63	144	31	66
unique_5908	14	235	332	ENSP00000369375	824	1054	1125	9.70e-17	242	65	146	31	67
unique_5908	17	218	332	ENSP00000446490	189	385	461	8.42e-14	215	60	124	31	61
unique_5908	20	236	332	ENSP00000482642	982	1198	1295	8.88e-14	231	57	146	28	65
unique_5908	128	220	332	ENSP00000263923	1008	1106	1357	7.78e-09	99	29	64	6	63
unique_5908	11	127	332	ENSP00000263923	831	945	1357	1.88e-04	125	36	71	18	63
unique_5908	143	213	332	ENSP00000397550	330	413	488	4.40e-07	84	30	41	13	21
unique_5927	378	468	572	ENSP00000397550	297	393	488	4.79e-05	99	27	62	10	16
unique_5927	366	440	572	ENSP00000446490	262	333	461	0.005	75	24	48	3	13
unique_5927	371	513	572	ENSP00000275493	789	927	1211	0.008	146	37	99	10	25
unique_5930	3554	3697	5223	ENSP00000411355	29	181	1307	0.003	153	38	106	9	3
unique_5930	4910	4982	5223	ENSP00000350152	272	333	988	0.005	74	26	35	13	1
unique_5930	4910	4982	5223	ENSP00000369207	286	347	1002	0.005	74	26	35	13	1
unique_5930	4910	4982	5223	ENSP00000369198	302	363	1018	0.006	74	26	35	13	1
unique_5961	1090	1170	1580	ENSP00000248450	333	404	435	4.42e-04	81	21	51	9	5
unique_5995	3600	3747	4150	ENSP00000411355	24	157	1307	2.03e-07	148	38	96	14	4
unique_5995	3585	3760	4150	ENSP00000411355	31	231	1307	0.003	206	52	119	35	4
unique_5996	55	163	169	ENSP00000373689	809	924	1552	2.82e-06	118	31	76	11	64
unique_5996	66	163	169	ENSP00000373689	771	880	1552	0.001	110	24	74	12	64
unique_6015	350	397	688	ENSP00000263923	1008	1055	1357	5.76e-05	48	18	30	0	7
unique_6015	350	396	688	ENSP00000369375	944	990	1125	0.001	47	16	31	0	7
unique_6015	350	395	688	ENSP00000275493	817	862	1211	0.002	46	16	30	0	7
unique_6015	358	395	688	ENSP00000482642	1090	1127	1295	0.006	38	14	24	0	6
unique_6015	358	415	688	ENSP00000446490	299	356	461	0.008	58	18	40	0	8
unique_6044	115	236	239	ENSP00000361027	448	561	1085	0.002	135	39	62	34	51
unique_6047	193	306	387	ENSP00000397550	297	411	488	1.76e-05	117	32	80	5	29
unique_6047	181	255	387	ENSP00000446490	262	333	461	0.002	75	24	48	3	19
unique_6056	27	170	782	ENSP00000397550	205	342	488	2.14e-06	152	47	83	22	18
unique_6056	23	173	782	ENSP00000369375	818	974	1125	0.001	170	42	96	32	19
unique_6068	45	190	282	ENSP00000350152	212	331	988	0.010	149	36	81	32	52
unique_6068	45	190	282	ENSP00000369207	226	345	1002	0.010	149	36	81	32	52
unique_6109	580	648	774	ENSP00000397550	307	373	488	4.62e-04	69	22	45	2	9
unique_6146	470	583	2550	ENSP00000478469	697	810	821	3.78e-04	121	29	78	14	4
unique_6146	470	583	2550	ENSP00000384229	697	810	821	3.78e-04	121	29	78	14	4
unique_6146	504	579	2550	ENSP00000350152	229	298	988	0.001	76	30	40	6	3
unique_6146	504	579	2550	ENSP00000369207	243	312	1002	0.001	76	30	40	6	3
unique_6146	504	579	2550	ENSP00000369198	259	328	1018	0.002	76	30	40	6	3
unique_6146	504	579	2550	ENSP00000369202	259	328	967	0.002	76	30	40	6	3
unique_6148	764	1403	1882	ENSP00000497274	724	1275	1546	1.62e-27	653	146	393	114	71
unique_6148	597	748	1882	ENSP00000497274	653	779	1546	8.93e-21	152	56	71	25	71
unique_6148	1557	1664	1882	ENSP00000497274	1320	1426	1546	3.32e-15	108	35	72	1	71
unique_6148	91	487	1882	ENSP00000497274	307	652	1546	2.64e-07	406	87	250	69	71
unique_6148	1812	1858	1882	ENSP00000497274	1475	1521	1546	0.001	48	21	25	2	71
unique_6148	613	744	1882	ENSP00000497274	1332	1451	1546	0.005	138	40	74	24	71
unique_6148	500	744	1882	ENSP00000444095	875	1126	1217	1.71e-10	266	67	164	35	19
unique_6148	520	744	1882	ENSP00000444095	297	481	1217	1.03e-09	232	62	116	54	19
unique_6148	1557	1670	1882	ENSP00000444095	349	460	1217	1.72e-09	114	34	78	2	19
unique_6148	1552	1661	1882	ENSP00000444095	987	1098	1217	1.43e-08	112	35	75	2	19
unique_6148	500	744	1882	ENSP00000265724	939	1190	1281	1.77e-10	266	67	164	35	19
unique_6148	520	744	1882	ENSP00000265724	361	545	1281	1.26e-09	232	62	116	54	19
unique_6148	1557	1670	1882	ENSP00000265724	413	524	1281	1.80e-09	114	34	78	2	19
unique_6148	1552	1661	1882	ENSP00000265724	1051	1162	1281	1.42e-08	112	35	75	2	19
unique_6151	273	469	708	ENSP00000446490	170	385	461	3.62e-19	221	65	127	29	28
unique_6151	280	524	708	ENSP00000369375	829	1089	1125	8.51e-16	268	78	160	30	35
unique_6151	280	471	708	ENSP00000482642	981	1182	1295	2.75e-14	205	59	130	16	27
unique_6151	232	486	708	ENSP00000275493	671	930	1211	4.63e-08	270	63	182	25	36
unique_6151	552	674	708	ENSP00000373689	745	880	1552	7.13e-08	139	38	82	19	17
unique_6151	378	526	708	ENSP00000263923	1011	1159	1357	7.25e-07	155	42	101	12	21
unique_6151	281	471	708	ENSP00000397550	213	433	488	1.10e-06	230	58	124	48	27
unique_6152	529	590	665	ENSP00000261488	142	196	644	0.002	62	19	36	7	9
unique_6164	111	402	715	ENSP00000449607	72	384	488	4.00e-16	313	73	219	21	41
unique_6189	286	419	795	ENSP00000355746	182	302	449	4.11e-07	134	33	88	13	26
unique_6189	711	780	795	ENSP00000355746	362	428	449	0.005	76	30	31	15	26
unique_6237	30	213	240	ENSP00000005257	2	182	207	8.32e-29	184	62	119	3	77
unique_6237	44	212	240	ENSP00000449241	407	573	1193	4.13e-07	175	48	113	14	70
unique_6246	137	266	382	ENSP00000379438	49	174	674	1.68e-06	139	45	72	22	34
unique_6246	153	318	382	ENSP00000311545	41	214	887	0.009	184	48	108	28	43
unique_6296	232	335	2613	ENSP00000478469	718	820	821	2.71e-11	112	53	42	17	5
unique_6296	255	362	2613	ENSP00000478469	710	817	821	4.70e-11	114	48	54	12	5
unique_6296	232	335	2613	ENSP00000384229	718	820	821	2.71e-11	112	53	42	17	5
unique_6296	255	362	2613	ENSP00000384229	710	817	821	4.70e-11	114	48	54	12	5
unique_6301	266	412	489	ENSP00000446490	243	384	461	8.17e-08	154	39	96	19	30
unique_6301	315	415	489	ENSP00000275493	820	915	1211	1.22e-04	103	27	67	9	21
unique_6301	315	450	489	ENSP00000263923	1011	1141	1357	1.37e-04	141	33	93	15	28
unique_6312	1601	1753	2885	ENSP00000482642	1085	1232	1295	7.09e-04	160	36	105	19	5
unique_6314	306	382	793	ENSP00000248450	181	242	435	0.009	77	22	40	15	10
unique_6369	352	460	551	ENSP00000397550	294	413	488	5.27e-07	122	32	75	15	20
unique_6369	365	475	551	ENSP00000263923	1010	1114	1357	0.001	116	27	73	16	20
unique_6369	341	474	551	ENSP00000275493	789	922	1211	0.003	144	35	89	20	24
unique_6371	103	429	468	ENSP00000424536	75	390	477	2.83e-10	357	81	205	71	70
unique_6371	150	429	468	ENSP00000422461	18	290	377	0.001	306	66	181	59	60
unique_6373	36	129	348	ENSP00000311502	986	1057	1382	3.33e-05	94	27	45	22	27
unique_6373	17	137	348	ENSP00000408335	906	1007	2004	0.001	127	38	58	31	35
unique_6373	51	183	348	ENSP00000311545	234	361	887	0.001	141	38	82	21	42
unique_6373	38	127	348	ENSP00000311545	29	112	887	0.004	94	30	50	14	42
unique_6403	272	501	768	ENSP00000418735	1498	1710	1936	4.48e-14	235	74	134	27	53
unique_6403	275	553	768	ENSP00000418735	1188	1464	1936	7.10e-13	318	82	156	80	53
unique_6403	255	623	768	ENSP00000418735	1370	1703	1936	9.25e-13	375	95	233	47	53
unique_6403	246	622	768	ENSP00000418735	1217	1580	1936	1.51e-12	408	112	221	75	53
unique_6403	217	492	768	ENSP00000418735	940	1261	1936	2.37e-06	346	91	161	94	53
unique_6403	407	553	768	ENSP00000418735	1002	1130	1936	9.77e-06	152	44	80	28	53
unique_6403	335	493	768	ENSP00000418735	992	1131	1936	1.44e-05	165	47	87	31	53
unique_6403	433	623	768	ENSP00000418735	952	1133	1936	1.05e-04	210	56	107	47	53
unique_6403	466	590	768	ENSP00000418735	532	642	1936	0.003	128	36	72	20	53
unique_6403	401	553	768	ENSP00000373472	818	965	1687	2.94e-08	163	56	82	25	48
unique_6403	275	492	768	ENSP00000373472	1415	1592	1687	3.94e-05	224	60	112	52	48
unique_6403	266	425	768	ENSP00000373472	818	965	1687	6.28e-05	176	50	82	44	48
unique_6403	474	632	768	ENSP00000373472	826	978	1687	2.35e-04	166	44	102	20	48
unique_6403	66	190	768	ENSP00000296585	165	286	1182	1.48e-06	125	31	91	3	16
unique_6403	445	527	768	ENSP00000347927	350	438	1372	4.76e-05	93	33	46	14	20
unique_6403	403	554	768	ENSP00000347927	950	1096	1372	6.14e-05	167	48	84	35	20
unique_6403	481	553	768	ENSP00000347927	695	765	1372	9.87e-05	83	31	30	22	20
unique_6403	408	528	768	ENSP00000347927	688	805	1372	0.002	138	45	56	37	20
unique_6413	434	980	1004	ENSP00000265724	146	610	1281	1.37e-44	554	144	314	96	55
unique_6413	724	987	1004	ENSP00000265724	1034	1262	1281	2.05e-39	264	98	131	35	55
unique_6413	443	980	1004	ENSP00000444095	88	546	1217	1.33e-42	548	142	307	99	54
unique_6413	724	987	1004	ENSP00000444095	970	1198	1217	1.74e-39	264	98	131	35	54
unique_6413	725	989	1004	ENSP00000497274	1300	1525	1546	6.66e-21	266	72	153	41	27
unique_6413	717	987	1004	ENSP00000497274	631	850	1546	3.92e-15	281	68	142	71	27
unique_6413	758	980	1004	ENSP00000426917	78	268	612	1.79e-08	229	61	124	44	22
unique_6436	768	836	1570	ENSP00000321646	211	281	790	0.005	75	25	40	10	4
unique_6448	108	142	146	ENSP00000397550	331	365	488	0.009	35	13	22	0	24
unique_6449	84	334	429	ENSP00000446490	151	383	461	1.92e-05	263	65	156	42	59
unique_6449	246	351	429	ENSP00000263923	1009	1115	1357	8.48e-05	118	32	63	23	25
unique_6449	243	352	429	ENSP00000275493	815	928	1211	5.05e-04	117	33	74	10	26
unique_6449	261	343	429	ENSP00000397550	331	439	488	0.001	112	31	49	32	19
unique_6461	138	216	334	ENSP00000248450	349	427	435	1.91e-07	79	22	57	0	24
unique_6461	153	216	334	ENSP00000248450	97	161	435	2.51e-04	65	20	44	1	24
unique_6548	329	470	567	ENSP00000446490	240	383	461	3.88e-06	155	40	91	24	25
unique_6548	368	487	567	ENSP00000397550	309	443	488	5.46e-04	139	37	79	23	21
unique_6548	366	482	567	ENSP00000369375	934	1047	1125	0.001	118	28	85	5	21
unique_6548	379	474	567	ENSP00000263923	1011	1106	1357	0.003	102	25	65	12	17
unique_6549	271	470	567	ENSP00000446490	210	383	461	9.81e-06	208	50	116	42	35
unique_6549	366	482	567	ENSP00000369375	934	1047	1125	5.60e-04	120	32	79	9	21
unique_6549	363	488	567	ENSP00000397550	304	444	488	5.65e-04	148	38	81	29	22
unique_6549	379	474	567	ENSP00000263923	1011	1106	1357	0.004	102	25	65	12	17
unique_6549	374	474	567	ENSP00000275493	815	915	1211	0.007	102	24	76	2	18
unique_6556	478	536	560	ENSP00000356714	51	109	141	7.30e-04	59	16	43	0	11
unique_6591	355	393	915	ENSP00000369207	101	139	1002	0.008	39	17	22	0	4
unique_6591	355	393	915	ENSP00000369202	117	155	967	0.008	39	17	22	0	4
unique_6591	355	393	915	ENSP00000350152	87	125	988	0.008	39	17	22	0	4
unique_6591	355	393	915	ENSP00000369198	117	155	1018	0.008	39	17	22	0	4
unique_6597	143	219	242	ENSP00000262455	35	116	407	7.09e-07	82	26	51	5	32
unique_6597	124	223	242	ENSP00000299608	11	112	455	2.44e-04	105	26	71	8	41
unique_6602	91	144	1291	ENSP00000373689	811	864	1552	3.11e-04	54	19	35	0	4
unique_6664	383	492	570	ENSP00000263923	1005	1115	1357	9.79e-05	122	33	66	23	19
unique_6664	402	484	570	ENSP00000397550	331	439	488	3.27e-04	112	32	48	32	15
unique_6664	383	493	570	ENSP00000275493	814	928	1211	5.50e-04	118	33	75	10	19
unique_6665	226	475	570	ENSP00000446490	152	383	461	1.29e-05	261	63	158	40	44
unique_6665	384	492	570	ENSP00000263923	1006	1115	1357	1.01e-04	121	32	66	23	19
unique_6665	402	484	570	ENSP00000397550	331	439	488	1.49e-04	112	32	48	32	15
unique_6665	384	493	570	ENSP00000275493	815	928	1211	2.95e-04	117	33	74	10	19
unique_6666	324	432	463	ENSP00000263923	1006	1115	1357	6.47e-06	121	32	66	23	24
unique_6666	324	433	463	ENSP00000275493	815	928	1211	4.32e-05	117	33	74	10	24
unique_6666	337	415	463	ENSP00000446490	302	383	461	1.78e-04	86	29	46	11	17
unique_6666	342	424	463	ENSP00000397550	331	439	488	4.93e-04	112	31	49	32	18
unique_6670	234	484	579	ENSP00000446490	151	383	461	2.53e-05	262	62	160	40	43
unique_6670	393	501	579	ENSP00000263923	1006	1115	1357	8.01e-05	121	32	66	23	19
unique_6670	411	493	579	ENSP00000397550	331	439	488	1.70e-04	112	32	48	32	14
unique_6670	393	502	579	ENSP00000275493	815	928	1211	2.52e-04	117	33	74	10	19
unique_6672	234	484	579	ENSP00000446490	151	383	461	4.17e-06	262	63	159	40	43
unique_6672	393	501	579	ENSP00000263923	1006	1115	1357	7.94e-05	121	32	66	23	19
unique_6672	411	493	579	ENSP00000397550	331	439	488	1.81e-04	112	32	48	32	14
unique_6672	393	502	579	ENSP00000275493	815	928	1211	2.81e-04	117	33	74	10	19
unique_6681	228	1544	1544	ENSP00000265724	35	1278	1281	0.0	1347	503	711	133	85
unique_6681	244	835	1544	ENSP00000265724	711	1280	1281	1.33e-103	607	227	328	52	85
unique_6681	228	1544	1544	ENSP00000444095	35	1214	1217	0.0	1324	485	688	151	85
unique_6681	244	835	1544	ENSP00000444095	647	1216	1217	4.10e-104	607	226	329	52	85
unique_6681	1264	1533	1544	ENSP00000497274	1298	1529	1546	4.76e-32	271	84	147	40	67
unique_6681	301	822	1544	ENSP00000497274	1045	1530	1546	3.38e-25	536	126	346	64	67
unique_6681	1029	1527	1544	ENSP00000497274	412	850	1546	1.80e-17	518	117	303	98	67
unique_6681	573	817	1544	ENSP00000497274	628	852	1546	2.77e-13	248	64	158	26	67
unique_6681	580	760	1544	ENSP00000426917	35	224	612	1.22e-07	198	54	119	25	26
unique_6681	1291	1508	1544	ENSP00000426917	71	261	612	7.07e-06	225	54	130	41	26
unique_6688	1777	1889	2850	ENSP00000478469	699	819	821	0.002	126	33	75	18	4
unique_6688	1777	1889	2850	ENSP00000384229	699	819	821	0.002	126	33	75	18	4
unique_6696	239	1253	2156	ENSP00000408335	194	1125	2004	2.68e-14	1080	271	596	213	94
unique_6696	324	1461	2156	ENSP00000408335	24	1079	2004	6.66e-12	1221	301	672	248	94
unique_6696	1105	2086	2156	ENSP00000408335	101	972	2004	1.04e-11	1038	263	553	222	94
unique_6696	841	1898	2156	ENSP00000408335	101	1120	2004	1.05e-10	1167	279	632	256	94
unique_6696	101	725	2156	ENSP00000408335	517	1125	2004	1.65e-09	689	169	376	144	94
unique_6696	852	1985	2156	ENSP00000408335	24	1041	2004	8.54e-07	1210	295	647	268	94
unique_6696	101	1146	2156	ENSP00000408335	160	1161	2004	2.03e-06	1159	276	613	270	94
unique_6696	1640	2089	2156	ENSP00000408335	25	439	2004	1.68e-04	480	120	265	95	94
unique_6696	1368	2118	2156	ENSP00000408335	101	769	2004	0.002	812	206	402	204	94
unique_6696	1710	1901	2156	ENSP00000311545	102	303	887	7.36e-04	214	63	117	34	9
unique_6705	72	237	299	ENSP00000311545	142	299	887	1.16e-06	179	46	99	34	56
unique_6705	71	237	299	ENSP00000311545	90	249	887	6.72e-04	179	56	92	31	56
unique_6705	67	249	299	ENSP00000408335	934	1091	2004	7.56e-06	185	52	104	29	63
unique_6705	126	237	299	ENSP00000408335	907	997	2004	5.77e-05	113	38	52	23	63
unique_6705	65	237	299	ENSP00000408335	693	835	2004	8.26e-05	178	58	80	40	63
unique_6705	63	241	299	ENSP00000408335	392	546	2004	5.93e-04	186	56	92	38	63
unique_6705	64	192	299	ENSP00000408335	768	874	2004	0.008	129	37	70	22	63
unique_6766	104	486	819	ENSP00000264938	112	507	835	1.35e-21	405	109	265	31	47
unique_6766	104	486	819	ENSP00000422983	112	498	826	4.76e-21	397	109	264	24	47
unique_6766	96	472	819	ENSP00000263980	146	535	816	1.14e-18	408	107	252	49	46
unique_6768	178	278	338	ENSP00000369198	238	330	1018	0.001	101	28	65	8	30
unique_6769	351	372	1167	ENSP00000464447	70	91	460	2.53e-05	22	14	8	0	2
unique_6790	462	753	992	ENSP00000418735	945	1239	1936	2.47e-08	316	81	190	45	34
unique_6790	458	723	992	ENSP00000418735	1388	1638	1936	4.44e-07	292	78	147	67	34
unique_6790	459	793	992	ENSP00000418735	885	1206	1936	0.001	353	77	227	49	34
unique_6790	522	650	992	ENSP00000418735	1337	1465	1936	0.002	140	45	73	22	34
unique_6790	401	592	992	ENSP00000373472	770	966	1687	8.81e-04	206	50	133	23	19
unique_6790	453	591	992	ENSP00000373472	1463	1592	1687	0.006	152	41	76	35	19
unique_6798	1358	1411	2593	ENSP00000446490	297	350	461	0.006	55	22	31	2	2
unique_6843	17	218	691	ENSP00000446490	191	385	461	2.64e-16	210	66	121	23	29
unique_6843	18	215	691	ENSP00000482642	982	1176	1295	2.27e-13	203	53	137	13	29
unique_6843	11	215	691	ENSP00000275493	711	909	1211	4.60e-11	211	51	142	18	30
unique_6843	108	231	691	ENSP00000263923	993	1117	1357	1.77e-10	133	36	80	17	18
unique_6843	18	232	691	ENSP00000369375	830	1051	1125	6.32e-08	239	60	138	41	31
unique_6843	4	213	691	ENSP00000397550	199	413	488	3.93e-07	239	61	125	53	30
unique_6859	936	1043	1212	ENSP00000379438	68	173	674	4.19e-17	113	49	52	12	9
unique_6859	936	1045	1212	ENSP00000311545	41	164	887	1.32e-12	133	46	55	32	10
unique_6859	928	1043	1212	ENSP00000311545	173	299	887	1.78e-10	134	46	63	25	10
unique_6859	958	998	1212	ENSP00000311545	259	301	887	9.93e-07	43	21	20	2	10
unique_6859	578	882	1212	ENSP00000506143	106	402	795	9.07e-09	335	80	187	68	25
unique_6859	615	882	1212	ENSP00000477768	190	454	653	1.05e-08	293	71	169	53	22
unique_6859	871	998	1212	ENSP00000311502	925	1056	1382	1.43e-08	134	35	91	8	14
unique_6859	948	1043	1212	ENSP00000311502	970	1054	1382	1.45e-08	98	32	51	15	14
unique_6859	929	1105	1212	ENSP00000408335	477	678	2004	4.15e-08	223	61	95	67	17
unique_6859	928	1107	1212	ENSP00000408335	931	1088	2004	5.97e-06	182	51	105	26	17
unique_6859	928	1058	1212	ENSP00000408335	356	481	2004	1.16e-05	133	43	81	9	17
unique_6859	936	1098	1212	ENSP00000408335	901	1038	2004	1.41e-05	164	48	89	27	17
unique_6859	951	1099	1212	ENSP00000408335	460	582	2004	4.48e-05	150	43	79	28	17
unique_6859	907	1043	1212	ENSP00000408335	103	225	2004	6.43e-05	139	42	79	18	17
unique_6859	952	1040	1212	ENSP00000408335	262	343	2004	0.004	94	33	44	17	17
unique_6859	942	1040	1212	ENSP00000308117	246	337	758	8.00e-08	105	35	51	19	8
unique_6859	634	879	1212	ENSP00000501257	45	292	568	1.46e-06	268	70	156	42	20
unique_6859	952	997	1212	ENSP00000385639	123	167	274	0.001	46	18	27	1	4
unique_6859	952	997	1212	ENSP00000360764	123	167	274	0.001	46	18	27	1	4
unique_6859	961	994	1212	ENSP00000386147	501	537	1319	0.003	37	17	17	3	3
unique_6873	25	180	2879	ENSP00000275493	760	912	1211	1.76e-16	162	47	100	15	5
unique_6873	25	226	2879	ENSP00000482642	1023	1226	1295	8.77e-15	213	58	135	20	7
unique_6873	77	181	2879	ENSP00000263923	998	1104	1357	2.28e-13	107	35	70	2	4
unique_6873	7	175	2879	ENSP00000446490	215	380	461	1.96e-12	177	53	105	19	6
unique_6873	20	178	2879	ENSP00000369375	865	1034	1125	3.20e-12	175	53	101	21	6
unique_6873	6	175	2879	ENSP00000397550	226	413	488	4.61e-07	197	53	108	36	6
unique_6881	25	181	228	ENSP00000005257	16	175	207	5.60e-24	161	53	103	5	69
unique_6881	11	49	228	ENSP00000449241	394	432	1193	0.001	39	13	26	0	17
unique_6917	639	742	978	ENSP00000248450	126	245	435	0.008	120	32	72	16	11
unique_6953	40	199	242	ENSP00000005257	15	175	207	3.29e-22	162	51	108	3	66
unique_6953	38	199	242	ENSP00000449241	405	566	1193	2.26e-06	171	44	109	18	67
unique_6977	28	229	320	ENSP00000248450	102	293	435	1.55e-07	208	51	135	22	89
unique_6977	48	234	320	ENSP00000248450	78	253	435	1.35e-06	188	44	131	13	89
unique_6977	151	313	320	ENSP00000248450	90	244	435	2.22e-06	164	41	113	10	89
unique_6977	33	226	320	ENSP00000248450	231	430	435	5.53e-06	209	46	139	24	89
unique_6979	3507	3576	3632	ENSP00000248450	228	298	435	2.58e-04	73	26	42	5	2
unique_6990	25	120	122	ENSP00000274764	31	126	128	9.13e-53	96	72	24	0	79
unique_6994	233	309	399	ENSP00000261488	143	209	644	0.001	77	22	45	10	19
unique_7027	207	340	469	ENSP00000379438	55	175	674	2.11e-06	139	45	71	23	29
unique_7027	323	387	469	ENSP00000311545	46	112	887	0.003	73	25	34	14	14
unique_7027	242	344	469	ENSP00000308117	250	346	758	0.004	109	32	59	18	22
unique_7032	28	533	545	ENSP00000412227	41	554	574	2.51e-08	555	120	345	90	93
unique_7048	69	159	331	ENSP00000248450	334	427	435	1.24e-04	94	25	66	3	27
unique_7050	3	99	203	ENSP00000397550	294	393	488	4.49e-06	105	29	63	13	48
unique_7050	21	123	203	ENSP00000446490	283	383	461	0.001	110	28	66	16	51
unique_7050	32	144	203	ENSP00000275493	820	927	1211	0.002	114	29	78	7	56
unique_7050	32	127	203	ENSP00000263923	1011	1106	1357	0.004	106	28	58	20	47
unique_7050	19	135	203	ENSP00000369375	934	1047	1125	0.009	119	33	79	7	58
unique_7073	13	215	2095	ENSP00000446490	191	396	461	8.83e-20	212	66	131	15	10
unique_7073	10	253	2095	ENSP00000369375	826	1082	1125	2.84e-17	267	71	163	33	12
unique_7073	14	208	2095	ENSP00000275493	718	917	1211	1.75e-16	204	55	136	13	9
unique_7073	11	214	2095	ENSP00000482642	979	1190	1295	4.89e-16	217	59	140	18	10
unique_7073	9	199	2095	ENSP00000397550	208	413	488	1.26e-10	218	65	114	39	9
unique_7073	112	208	2095	ENSP00000263923	1011	1108	1357	8.33e-10	101	36	58	7	5
unique_7079	27	165	1299	ENSP00000248450	231	386	435	4.19e-05	157	35	103	19	21
unique_7079	218	298	1299	ENSP00000248450	177	254	435	2.57e-04	81	18	60	3	21
unique_7079	64	301	1299	ENSP00000248450	103	302	435	0.002	239	45	154	40	21
unique_7080	388	480	587	ENSP00000263923	1011	1099	1357	0.003	98	28	56	14	16
unique_7080	388	485	587	ENSP00000482642	1085	1180	1295	0.010	98	23	73	2	17
unique_7097	195	369	1258	ENSP00000446490	261	397	461	5.54e-08	178	51	83	44	14
unique_7097	232	353	1258	ENSP00000263923	1000	1099	1357	1.31e-06	124	38	60	26	10
unique_7169	18	45	100	ENSP00000478469	623	650	821	0.009	28	12	16	0	28
unique_7169	18	45	100	ENSP00000384229	623	650	821	0.009	28	12	16	0	28
unique_7181	92	186	226	ENSP00000353013	8	92	491	0.001	95	31	54	10	42
unique_7182	578	1186	4761	ENSP00000418735	989	1634	1936	2.19e-21	718	192	345	181	21
unique_7182	527	1366	4761	ENSP00000418735	876	1711	1936	4.43e-21	929	231	516	182	21
unique_7182	480	952	4761	ENSP00000418735	1191	1705	1936	1.45e-18	553	140	295	118	21
unique_7182	479	1085	4761	ENSP00000418735	1060	1715	1936	1.85e-18	711	189	363	159	21
unique_7182	648	1438	4761	ENSP00000418735	887	1733	1936	4.63e-18	914	236	488	190	21
unique_7182	1039	1442	4761	ENSP00000418735	928	1443	1936	6.35e-11	542	134	244	164	21
unique_7182	453	715	4761	ENSP00000418735	1432	1700	1936	1.10e-09	296	87	149	60	21
unique_7182	986	1042	4761	ENSP00000418735	579	642	1936	4.86e-04	64	28	29	7	21
unique_7182	479	672	4761	ENSP00000373472	1419	1602	1687	3.55e-08	201	60	117	24	17
unique_7182	536	715	4761	ENSP00000373472	1418	1592	1687	9.78e-07	200	59	96	45	17
unique_7182	1054	1182	4761	ENSP00000373472	830	960	1687	4.90e-06	140	43	77	20	17
unique_7182	870	1068	4761	ENSP00000373472	1418	1592	1687	4.17e-05	207	59	108	40	17
unique_7182	467	572	4761	ENSP00000373472	874	982	1687	1.07e-04	115	41	59	15	17
unique_7182	1113	1315	4761	ENSP00000373472	830	981	1687	1.23e-04	206	55	94	57	17
unique_7182	534	689	4761	ENSP00000373472	826	994	1687	7.42e-04	180	47	98	35	17
unique_7182	857	1013	4761	ENSP00000373472	813	965	1687	0.004	169	53	88	28	17
unique_7182	647	730	4761	ENSP00000373472	887	977	1687	0.004	97	33	45	19	17
unique_7182	1104	1147	4761	ENSP00000373472	538	580	1687	0.004	44	19	24	1	17
unique_7182	1281	1408	4761	ENSP00000373472	1419	1543	1687	0.007	132	37	84	11	17
unique_7182	984	1136	4761	ENSP00000373472	1402	1551	1687	0.007	168	49	86	33	17
unique_7182	1066	1156	4761	ENSP00000347927	344	434	1372	1.34e-04	101	40	41	20	5
unique_7182	583	637	4761	ENSP00000347927	380	439	1372	0.002	60	25	30	5	5
unique_7182	978	1128	4761	ENSP00000347927	942	1096	1372	0.004	168	53	85	30	5
unique_7192	31	375	378	ENSP00000451610	51	367	407	3.22e-21	358	93	211	54	91
unique_7192	48	378	378	ENSP00000479005	105	401	492	6.85e-12	333	77	218	38	88
unique_7246	83	158	3984	ENSP00000478469	751	820	821	7.78e-04	76	26	44	6	2
unique_7246	83	158	3984	ENSP00000384229	751	820	821	7.78e-04	76	26	44	6	2
unique_7248	317	461	462	ENSP00000426917	160	309	612	3.73e-07	157	43	95	19	31
unique_7248	332	394	462	ENSP00000444095	463	523	1217	4.19e-04	63	23	38	2	14
unique_7248	332	394	462	ENSP00000265724	527	587	1281	4.59e-04	63	23	38	2	14
unique_7248	149	201	462	ENSP00000497274	651	703	1546	0.002	53	20	33	0	11
unique_7252	274	614	618	ENSP00000424536	75	391	477	2.15e-13	367	93	198	76	55
unique_7252	307	614	618	ENSP00000422461	5	291	377	1.49e-05	334	78	183	73	50
unique_7264	6	166	213	ENSP00000005257	14	175	207	7.70e-31	163	62	98	3	76
unique_7273	157	270	289	ENSP00000408335	1611	1738	2004	1.08e-04	136	44	62	30	39
unique_7275	1810	1957	2161	ENSP00000446490	283	382	461	2.38e-10	148	50	50	48	11
unique_7275	1596	1679	2161	ENSP00000446490	191	274	461	5.14e-04	84	25	59	0	11
unique_7275	1783	1973	2161	ENSP00000263923	977	1118	1357	6.81e-10	193	59	81	53	19
unique_7275	1509	1683	2161	ENSP00000263923	750	932	1357	5.31e-05	187	47	124	16	19
unique_7275	2098	2152	2161	ENSP00000263923	1114	1165	1357	4.91e-04	55	19	33	3	19
unique_7275	1814	2000	2161	ENSP00000369375	940	1082	1125	3.27e-08	196	57	77	62	15
unique_7275	1583	1685	2161	ENSP00000369375	820	920	1125	3.25e-05	108	31	65	12	15
unique_7275	2115	2158	2161	ENSP00000369375	1060	1103	1125	0.004	44	15	29	0	15
unique_7275	1805	1987	2161	ENSP00000275493	810	932	1211	8.19e-07	185	47	74	64	8
unique_7275	1815	2005	2161	ENSP00000482642	1077	1225	1295	8.21e-07	195	56	89	50	11
unique_7275	2115	2156	2161	ENSP00000482642	1203	1244	1295	0.003	42	14	28	0	11
unique_7275	1589	1693	2161	ENSP00000397550	205	308	488	1.45e-06	109	35	65	9	12
unique_7275	1803	1955	2161	ENSP00000397550	292	413	488	4.25e-04	165	44	66	55	12
unique_7276	4	178	241	ENSP00000446490	206	383	461	2.22e-16	180	55	118	7	73
unique_7276	7	198	241	ENSP00000275493	741	931	1211	3.66e-13	196	50	137	9	80
unique_7276	90	233	241	ENSP00000263923	1011	1159	1357	5.15e-13	155	40	98	17	60
unique_7276	28	183	241	ENSP00000482642	1023	1183	1295	3.17e-12	165	42	110	13	65
unique_7276	5	175	241	ENSP00000397550	228	413	488	3.18e-12	195	56	106	33	71
unique_7276	20	231	241	ENSP00000369375	862	1089	1125	7.56e-12	236	57	147	32	88
unique_7278	1044	1108	2419	ENSP00000355746	2	68	449	4.00e-04	71	24	37	10	3
unique_7280	319	621	968	ENSP00000506143	108	406	795	3.95e-11	329	84	189	56	31
unique_7280	325	621	968	ENSP00000477768	161	458	653	4.61e-09	326	81	188	57	31
unique_7280	416	612	968	ENSP00000501257	96	291	568	4.55e-06	210	61	122	27	20
unique_7290	207	264	1297	ENSP00000263923	1000	1057	1357	9.64e-09	58	26	32	0	4
unique_7290	129	260	1297	ENSP00000482642	997	1127	1295	4.05e-08	135	36	92	7	10
unique_7290	132	259	1297	ENSP00000446490	206	335	461	4.59e-08	134	41	83	10	10
unique_7290	127	259	1297	ENSP00000369375	832	988	1125	5.10e-06	157	48	85	24	10
unique_7290	213	260	1297	ENSP00000275493	812	862	1211	5.84e-05	51	21	27	3	4
unique_7290	150	257	1297	ENSP00000397550	240	357	488	7.10e-05	118	35	73	10	8
unique_7346	857	931	2290	ENSP00000464447	366	436	460	2.09e-05	76	26	44	6	3
unique_7353	265	615	664	ENSP00000217420	119	477	526	2.10e-10	383	90	237	56	53
unique_7353	228	625	664	ENSP00000449607	25	448	488	1.00e-07	433	88	301	44	60
unique_7358	1890	2005	2937	ENSP00000478469	701	820	821	5.66e-04	120	33	83	4	4
unique_7358	1890	2005	2937	ENSP00000384229	701	820	821	5.66e-04	120	33	83	4	4
unique_7358	1904	2016	2937	ENSP00000308117	541	665	758	0.004	128	33	77	18	4
unique_7358	1887	1982	2937	ENSP00000429528	558	653	675	0.007	97	26	69	2	3
unique_7370	302	493	795	ENSP00000446490	192	385	461	1.02e-13	198	59	129	10	24
unique_7370	295	490	795	ENSP00000275493	711	909	1211	1.18e-12	203	52	140	11	25
unique_7370	295	539	795	ENSP00000369375	823	1082	1125	6.39e-12	265	67	173	25	31
unique_7370	301	495	795	ENSP00000482642	981	1182	1295	1.42e-09	204	55	138	11	25
unique_7370	301	488	795	ENSP00000397550	212	413	488	2.64e-06	214	56	120	38	24
unique_7370	403	539	795	ENSP00000263923	1011	1150	1357	1.20e-04	140	30	107	3	17
unique_7374	249	329	570	ENSP00000272367	179	253	590	0.003	81	27	48	6	14
unique_7382	554	624	4579	ENSP00000218032	687	759	1042	7.93e-07	73	30	41	2	2
unique_7382	549	644	4579	ENSP00000406367	126	227	1339	0.002	105	35	58	12	2
unique_7385	1536	1813	2316	ENSP00000361027	447	685	1085	3.95e-04	287	75	155	57	12
unique_7451	266	308	970	ENSP00000408335	1634	1676	2004	0.003	43	20	23	0	4
unique_7469	133	319	713	ENSP00000408335	1678	1859	2004	2.35e-06	187	56	126	5	26
unique_7469	209	275	713	ENSP00000408335	1619	1686	2004	6.90e-04	68	26	41	1	26
unique_7469	148	216	713	ENSP00000449241	1082	1149	1193	3.24e-05	69	24	44	1	10
unique_7483	780	872	975	ENSP00000500732	150	232	313	0.002	94	28	54	12	10
unique_7483	780	872	975	ENSP00000500620	150	232	313	0.002	94	28	54	12	10
unique_7513	482	848	880	ENSP00000495751	82	419	600	0.001	377	75	253	49	42
unique_7513	482	848	880	ENSP00000494134	82	419	600	0.001	377	75	253	49	42
unique_7513	482	848	880	ENSP00000494997	82	419	600	0.001	377	75	253	49	42
unique_7513	482	848	880	ENSP00000496348	82	419	600	0.001	377	75	253	49	42
unique_7513	482	848	880	ENSP00000496619	82	419	600	0.001	377	75	253	49	42
unique_7551	1324	1550	1567	ENSP00000275493	712	909	1211	2.96e-04	235	61	129	45	14
unique_7551	1425	1550	1567	ENSP00000263923	993	1100	1357	0.002	132	37	65	30	8
unique_7551	1328	1562	1567	ENSP00000446490	190	392	461	0.005	242	63	133	46	15
unique_7572	110	337	814	ENSP00000357156	167	347	348	1.87e-08	230	61	118	51	29
unique_7572	144	345	814	ENSP00000357156	83	248	348	1.25e-05	204	50	114	40	29
unique_7572	149	246	814	ENSP00000403885	220	308	1122	1.45e-06	99	31	57	11	25
unique_7572	199	246	814	ENSP00000403885	717	761	1122	0.003	49	18	26	5	25
unique_7572	216	335	814	ENSP00000403885	940	1028	1122	0.009	122	32	55	35	25
unique_7572	144	345	814	ENSP00000403885	321	482	1122	0.010	203	42	119	42	25
unique_7572	149	246	814	ENSP00000315945	109	197	1454	5.78e-06	99	28	60	11	31
unique_7572	149	340	814	ENSP00000315945	216	366	1454	7.45e-06	199	46	98	55	31
unique_7572	144	337	814	ENSP00000315945	425	577	1454	7.58e-06	195	46	106	43	31
unique_7572	92	340	814	ENSP00000315945	485	687	1454	1.16e-05	252	59	141	52	31
unique_7572	150	246	814	ENSP00000315945	324	411	1454	3.81e-04	98	28	59	11	31
unique_7572	157	246	814	ENSP00000315945	969	1078	1454	8.30e-04	114	31	55	28	31
unique_7572	385	450	814	ENSP00000321646	207	275	790	6.06e-05	69	27	39	3	8
unique_7576	43	308	450	ENSP00000446490	149	396	461	4.14e-15	280	79	155	46	59
unique_7576	74	290	450	ENSP00000369375	822	1032	1125	4.11e-11	238	62	128	48	48
unique_7576	203	303	450	ENSP00000263923	1011	1114	1357	5.83e-09	105	33	67	5	22
unique_7576	74	290	450	ENSP00000275493	710	908	1211	1.11e-08	226	47	143	36	48
unique_7576	81	290	450	ENSP00000482642	981	1175	1295	5.00e-08	217	49	139	29	47
unique_7576	78	289	450	ENSP00000397550	209	413	488	1.47e-06	239	65	113	61	47
unique_7580	323	498	576	ENSP00000248450	109	283	435	1.24e-09	179	37	135	7	48
unique_7580	260	428	576	ENSP00000248450	87	298	435	3.84e-07	214	48	119	47	48
unique_7580	280	375	576	ENSP00000248450	333	427	435	1.43e-06	96	26	69	1	48
unique_7580	268	458	576	ENSP00000248450	219	427	435	1.48e-06	227	59	114	54	48
unique_7580	225	417	576	ENSP00000248450	227	427	435	5.06e-05	208	41	145	22	48
unique_7584	16	90	288	ENSP00000408335	1651	1726	2004	3.25e-07	76	29	46	1	42
unique_7584	4	86	288	ENSP00000408335	1605	1688	2004	1.30e-06	84	29	54	1	42
unique_7584	14	124	288	ENSP00000408335	1682	1793	2004	2.33e-05	112	36	75	1	42
unique_7584	12	93	288	ENSP00000408335	1714	1795	2004	0.001	82	27	55	0	42
unique_7584	28	89	288	ENSP00000449241	1087	1148	1193	7.96e-05	62	22	40	0	22
unique_7595	2327	2401	2681	ENSP00000478469	738	819	821	0.001	82	26	49	7	3
unique_7595	2327	2401	2681	ENSP00000384229	738	819	821	0.001	82	26	49	7	3
unique_7613	49	784	1952	ENSP00000437073	375	1134	2055	2.02e-41	835	198	463	174	38
unique_7617	31	396	438	ENSP00000451610	67	399	407	1.69e-18	379	97	223	59	84
unique_7617	28	396	438	ENSP00000479005	105	417	492	4.82e-12	382	91	209	82	84
unique_7668	600	729	7449	ENSP00000350152	236	364	988	0.004	130	33	96	1	2
unique_7668	600	729	7449	ENSP00000369207	250	378	1002	0.004	130	33	96	1	2
unique_7668	600	729	7449	ENSP00000369198	266	394	1018	0.005	130	33	96	1	2
unique_7668	600	729	7449	ENSP00000369202	266	394	967	0.005	130	33	96	1	2
unique_7677	20	81	167	ENSP00000373689	822	882	1552	1.70e-05	62	22	39	1	37
unique_7695	272	376	658	ENSP00000262455	30	138	407	2.06e-04	111	27	76	8	16
unique_7695	289	373	658	ENSP00000299608	41	125	455	0.001	88	22	60	6	13
unique_7700	303	391	544	ENSP00000299608	40	126	455	1.45e-21	92	41	43	8	35
unique_7700	155	258	544	ENSP00000299608	33	135	455	2.23e-12	110	36	61	13	35
unique_7700	284	390	544	ENSP00000262455	28	135	407	1.79e-11	113	35	67	11	36
unique_7700	159	248	544	ENSP00000262455	40	135	407	2.00e-05	99	26	61	12	36
unique_7710	84	161	237	ENSP00000350152	232	336	988	4.43e-04	105	30	48	27	33
unique_7710	84	161	237	ENSP00000369207	246	350	1002	4.44e-04	105	30	48	27	33
unique_7710	84	161	237	ENSP00000369202	262	366	967	5.14e-04	105	30	48	27	33
unique_7710	84	161	237	ENSP00000369198	262	366	1018	5.26e-04	105	30	48	27	33
unique_7715	106	224	602	ENSP00000262455	31	153	407	1.55e-04	125	31	86	8	20
unique_7722	880	1145	1162	ENSP00000444095	321	585	1217	2.48e-57	266	107	158	1	24
unique_7722	868	1126	1162	ENSP00000444095	952	1211	1217	8.79e-54	264	107	148	9	24
unique_7722	880	1145	1162	ENSP00000265724	385	649	1281	3.48e-57	266	107	158	1	24
unique_7722	868	1126	1162	ENSP00000265724	1016	1275	1281	1.13e-53	264	107	148	9	24
unique_7722	874	1116	1162	ENSP00000497274	1285	1526	1546	3.73e-33	252	84	149	19	24
unique_7722	883	1150	1162	ENSP00000497274	633	883	1546	1.15e-23	273	76	170	27	24
unique_7722	920	1106	1162	ENSP00000426917	77	268	612	6.94e-11	197	58	124	15	16
unique_7723	151	252	369	ENSP00000218032	690	776	1042	3.57e-05	105	35	49	21	28
unique_7756	135	176	1478	ENSP00000350152	50	91	988	0.005	42	14	28	0	3
unique_7759	298	770	774	ENSP00000444095	128	578	1217	1.50e-61	495	162	267	66	61
unique_7759	499	750	774	ENSP00000444095	969	1203	1217	7.38e-55	254	107	126	21	61
unique_7759	298	770	774	ENSP00000265724	192	642	1281	1.82e-61	495	162	267	66	61
unique_7759	499	750	774	ENSP00000265724	1033	1267	1281	8.07e-55	254	107	126	21	61
unique_7759	387	744	774	ENSP00000497274	1176	1523	1546	9.70e-38	371	107	228	36	50
unique_7759	539	770	774	ENSP00000497274	656	876	1546	5.18e-25	235	69	149	17	50
unique_7759	484	743	774	ENSP00000426917	21	274	612	1.54e-14	269	74	171	24	34
unique_7760	5072	5517	5664	ENSP00000437073	1513	1939	2055	7.02e-04	466	106	301	59	8
unique_7795	95	199	288	ENSP00000408335	868	961	2004	5.00e-06	105	37	57	11	46
unique_7795	75	202	288	ENSP00000408335	661	801	2004	1.88e-04	153	42	74	37	46
unique_7795	71	201	288	ENSP00000408335	929	1082	2004	0.005	157	39	89	29	46
unique_7795	82	202	288	ENSP00000408335	167	272	2004	0.007	122	33	72	17	46
unique_7795	91	173	288	ENSP00000408335	414	486	2004	0.008	83	23	50	10	46
unique_7805	218	386	519	ENSP00000248450	96	253	435	2.53e-13	170	51	106	13	46
unique_7805	211	388	519	ENSP00000248450	132	300	435	9.79e-11	181	49	117	15	46
unique_7805	305	386	519	ENSP00000248450	90	172	435	2.23e-06	83	27	55	1	46
unique_7805	255	436	519	ENSP00000248450	83	259	435	1.15e-05	189	45	125	19	46
unique_7805	197	381	519	ENSP00000248450	245	433	435	1.45e-05	192	44	138	10	46
unique_7808	446	510	1299	ENSP00000321646	211	275	790	0.004	67	22	41	4	5
unique_7821	2	145	357	ENSP00000411355	49	196	1307	0.010	154	36	102	16	40
unique_7827	6	85	2606	ENSP00000478469	739	820	821	0.003	82	26	54	2	3
unique_7827	6	85	2606	ENSP00000384229	739	820	821	0.003	82	26	54	2	3
unique_7883	383	548	1218	ENSP00000248450	102	245	435	0.007	171	44	95	32	14
unique_7886	1920	2027	2705	ENSP00000478469	728	816	821	0.002	110	29	58	23	10
unique_7886	1905	1997	2705	ENSP00000478469	728	816	821	0.003	98	27	57	14	10
unique_7886	1950	2042	2705	ENSP00000478469	728	816	821	0.003	98	28	56	14	10
unique_7886	1965	2057	2705	ENSP00000478469	728	816	821	0.004	98	27	57	14	10
unique_7886	1875	1952	2705	ENSP00000478469	728	816	821	0.004	89	24	54	11	10
unique_7886	2069	2147	2705	ENSP00000478469	729	816	821	0.007	88	22	57	9	10
unique_7886	1920	2027	2705	ENSP00000384229	728	816	821	0.002	110	29	58	23	10
unique_7886	1905	1997	2705	ENSP00000384229	728	816	821	0.003	98	27	57	14	10
unique_7886	1950	2042	2705	ENSP00000384229	728	816	821	0.003	98	28	56	14	10
unique_7886	1965	2057	2705	ENSP00000384229	728	816	821	0.004	98	27	57	14	10
unique_7886	1875	1952	2705	ENSP00000384229	728	816	821	0.004	89	24	54	11	10
unique_7886	2069	2147	2705	ENSP00000384229	729	816	821	0.007	88	22	57	9	10
unique_7907	1528	1623	4533	ENSP00000478469	730	816	821	8.72e-05	104	33	46	25	2
unique_7907	1528	1623	4533	ENSP00000384229	730	816	821	8.72e-05	104	33	46	25	2
unique_7911	90	186	192	ENSP00000373689	820	923	1552	1.93e-04	106	29	66	11	51
unique_7960	1282	1365	2849	ENSP00000478469	737	820	821	6.28e-04	90	31	47	12	3
unique_7960	1282	1365	2849	ENSP00000384229	737	820	821	6.28e-04	90	31	47	12	3
unique_7972	3674	3757	4117	ENSP00000478469	737	818	821	0.008	84	23	59	2	2
unique_7972	3674	3757	4117	ENSP00000384229	737	818	821	0.008	84	23	59	2	2
unique_7982	540	987	1147	ENSP00000408335	103	550	2004	1.97e-29	485	148	263	74	42
unique_7982	520	996	1147	ENSP00000408335	278	812	2004	2.66e-28	547	169	296	82	42
unique_7982	522	982	1147	ENSP00000408335	695	1193	2004	9.95e-24	508	150	302	56	42
unique_7982	746	994	1147	ENSP00000408335	35	300	2004	1.04e-10	292	90	133	69	42
unique_7982	520	659	1147	ENSP00000408335	970	1125	2004	7.11e-10	158	53	85	20	42
unique_7982	869	989	1147	ENSP00000369375	210	344	1125	1.77e-09	146	49	61	36	37
unique_7982	527	654	1147	ENSP00000369375	227	375	1125	1.68e-04	151	41	85	25	37
unique_7982	635	771	1147	ENSP00000369375	227	341	1125	2.28e-04	137	39	76	22	37
unique_7982	924	991	1147	ENSP00000369375	226	304	1125	2.44e-04	80	27	40	13	37
unique_7982	822	952	1147	ENSP00000369375	230	374	1125	0.002	150	43	83	24	37
unique_7982	961	999	1147	ENSP00000369375	227	265	1125	0.004	39	17	22	0	37
unique_7982	753	872	1147	ENSP00000200181	473	598	1823	1.01e-04	133	43	70	20	30
unique_7982	647	820	1147	ENSP00000200181	478	648	1823	3.38e-04	186	56	103	27	30
unique_7982	519	641	1147	ENSP00000200181	460	596	1823	5.15e-04	141	44	75	22	30
unique_7982	527	720	1147	ENSP00000311545	91	326	887	1.63e-04	240	60	130	50	17
unique_7982	918	1009	1147	ENSP00000504311	84	190	563	0.002	107	27	65	15	8
unique_7982	918	1009	1147	ENSP00000392045	84	190	563	0.002	107	27	65	15	8
unique_7982	918	1009	1147	ENSP00000220809	84	190	563	0.002	107	27	65	15	8
unique_7985	3193	3323	3449	ENSP00000369207	240	360	1002	1.05e-05	133	37	82	14	4
unique_7985	3193	3323	3449	ENSP00000350152	226	346	988	1.14e-05	133	37	82	14	4
unique_7985	3193	3323	3449	ENSP00000369202	256	376	967	1.16e-05	133	37	82	14	4
unique_7985	3193	3323	3449	ENSP00000369198	256	376	1018	1.30e-05	133	37	82	14	4
unique_8003	1	113	115	ENSP00000274764	11	124	128	7.36e-51	114	77	36	1	98
unique_8004	1	112	114	ENSP00000274764	11	124	128	4.97e-50	114	76	36	2	98
unique_8014	124	232	237	ENSP00000373689	810	925	1552	4.34e-04	117	28	80	9	46
unique_8035	370	425	1451	ENSP00000408335	1634	1688	2004	0.003	56	25	30	1	4
unique_8043	671	770	927	ENSP00000263923	1005	1108	1357	2.94e-08	107	35	62	10	11
unique_8043	673	763	927	ENSP00000482642	1081	1176	1295	3.67e-05	97	29	61	7	10
unique_8043	691	764	927	ENSP00000446490	308	383	461	0.002	78	26	46	6	8
unique_8043	556	776	927	ENSP00000369375	814	1047	1125	0.005	254	66	135	53	24
unique_8043	571	763	927	ENSP00000275493	716	909	1211	0.007	209	56	122	31	21
unique_8064	1156	1264	2412	ENSP00000369375	818	921	1125	1.12e-06	110	33	70	7	8
unique_8064	2269	2345	2412	ENSP00000369375	979	1055	1125	0.006	79	25	50	4	8
unique_8064	2256	2344	2412	ENSP00000263923	1024	1122	1357	8.73e-05	99	29	60	10	4
unique_8064	3	62	2412	ENSP00000373689	821	880	1552	9.33e-05	60	21	39	0	2
unique_8064	2268	2343	2412	ENSP00000275493	851	928	1211	1.77e-04	79	25	50	4	3
unique_8064	2267	2323	2412	ENSP00000446490	324	382	461	0.010	60	23	33	4	2
unique_8110	758	919	2466	ENSP00000248450	74	242	435	0.002	179	45	107	27	7
unique_8135	14	155	187	ENSP00000408335	1599	1740	2004	8.14e-07	147	48	89	10	88
unique_8135	41	177	187	ENSP00000408335	1694	1832	2004	7.75e-04	144	45	87	12	88
unique_8135	40	140	187	ENSP00000408335	1726	1823	2004	0.002	101	35	63	3	88
unique_8208	4696	4880	5071	ENSP00000446490	260	381	461	1.13e-05	186	51	70	65	4
unique_8208	4741	4796	5071	ENSP00000275493	820	874	1211	1.76e-04	56	24	31	1	1
unique_8208	4741	4784	5071	ENSP00000482642	1085	1127	1295	0.003	44	17	26	1	1
unique_8208	4741	4787	5071	ENSP00000263923	1011	1056	1357	0.010	47	19	27	1	1
unique_8297	188	257	272	ENSP00000494896	35	110	330	0.007	76	21	49	6	26
unique_8302	2750	3113	6671	ENSP00000437073	1455	1885	2055	3.27e-04	455	115	225	115	5
unique_8316	135	237	877	ENSP00000262455	33	138	407	1.05e-12	106	34	69	3	12
unique_8316	731	818	877	ENSP00000299608	39	125	455	1.57e-12	90	33	52	5	22
unique_8316	128	234	877	ENSP00000299608	22	125	455	3.69e-06	107	26	78	3	22
unique_8339	160	228	261	ENSP00000356714	46	114	141	9.68e-11	69	22	47	0	26
unique_8339	166	232	261	ENSP00000054666	15	81	101	1.60e-08	67	19	48	0	26
unique_8380	721	898	1317	ENSP00000446490	194	360	461	7.29e-11	185	54	106	25	14
unique_8380	715	1012	1317	ENSP00000275493	714	964	1211	2.64e-10	299	71	179	49	23
unique_8380	717	1008	1317	ENSP00000482642	980	1227	1295	4.49e-10	292	62	186	44	22
unique_8380	713	1012	1317	ENSP00000369375	823	1088	1125	1.55e-06	307	67	192	48	23
unique_8380	790	875	1317	ENSP00000397550	278	357	488	6.20e-04	88	25	53	10	7
unique_8380	850	1051	1317	ENSP00000263923	1025	1190	1357	0.003	203	36	129	38	15
unique_8389	230	388	627	ENSP00000365840	219	368	485	5.21e-04	170	47	92	31	25
unique_8390	230	388	627	ENSP00000365840	219	368	485	5.53e-04	170	47	92	31	25
unique_8393	148	209	3432	ENSP00000228916	601	661	670	0.008	66	29	28	9	2
unique_8528	560	661	783	ENSP00000501257	175	264	568	7.11e-05	105	33	54	18	13
