# Supplementary material for: Molecular Mimicry between Toxoplasma gondii B-Cell Epitopes and Neurodevelopmental Proteins: An Immunoinformatic Approach
Source: Biomolecules. 2024 Aug 1;14(8):933. doi: 10.3390/biom14080933 (PMC11352964; doi:10.3390/biom14080933)
Supplement: Supplementary file 1 [file biomolecules-14-00933-s001.zip › Supplemental S2/random/blast-all_methods-hs_surface_random_52-filtered.txt]

unique_87	3	1259	1266	ENSP00000497931	132	1314	1322	0.0	1269	449	722	98	99
unique_87	702	1261	1266	ENSP00000497931	134	656	1322	1.41e-74	566	194	323	49	99
unique_127	5	99	107	ENSP00000298119	580	673	720	0.008	95	21	73	1	89
unique_129	8	264	283	ENSP00000351908	674	933	1375	6.27e-22	274	76	167	31	91
unique_129	12	259	283	ENSP00000341325	1036	1284	1352	7.21e-14	255	63	179	13	88
unique_129	13	265	283	ENSP00000342838	1015	1276	1371	1.25e-13	270	64	181	25	89
unique_129	7	266	283	ENSP00000383977	779	1048	1082	5.82e-13	284	65	181	38	92
unique_129	11	266	283	ENSP00000301178	538	806	895	1.36e-10	279	67	179	33	90
unique_129	11	266	283	ENSP00000351995	529	797	886	1.46e-10	279	67	179	33	90
unique_277	5	624	666	ENSP00000506285	30	613	624	0.0	623	375	206	42	93
unique_355	1	267	270	ENSP00000484113	2	268	273	3.96e-104	267	137	130	0	99
unique_459	25	458	469	ENSP00000499129	177	637	646	1.19e-80	468	163	264	41	93
unique_459	26	133	469	ENSP00000499129	63	170	646	4.11e-26	108	49	59	0	93
unique_459	349	449	469	ENSP00000499129	63	161	646	1.11e-15	102	42	56	4	93
unique_459	40	334	469	ENSP00000299608	39	345	455	9.40e-23	324	83	195	46	82
unique_459	364	454	469	ENSP00000299608	38	128	455	1.95e-11	93	30	59	4	82
unique_928	96	593	621	ENSP00000499129	186	637	646	3.60e-50	506	147	297	62	82
unique_928	86	213	621	ENSP00000499129	62	195	646	1.32e-14	135	39	88	8	82
unique_928	491	584	621	ENSP00000499129	70	161	646	1.60e-14	97	38	51	8	82
unique_928	107	197	621	ENSP00000499129	546	642	646	1.79e-04	98	27	63	8	82
unique_1170	82	457	465	ENSP00000434228	395	776	2040	2.68e-27	394	98	266	30	81
unique_1200	106	706	727	ENSP00000506285	28	608	624	0.0	618	300	264	54	83
unique_1848	25	330	342	ENSP00000225577	83	391	526	1.31e-70	311	113	191	7	89
unique_2407	3	255	296	ENSP00000498670	670	919	1023	7.89e-10	266	62	175	29	85
unique_2410	9	254	282	ENSP00000351908	686	933	1375	1.33e-40	250	83	161	6	87
unique_2410	1	261	282	ENSP00000225577	89	354	526	2.24e-32	272	77	178	17	93
unique_2410	1	254	282	ENSP00000342838	1009	1275	1371	1.53e-17	269	59	193	17	90
unique_2410	9	249	282	ENSP00000341325	1039	1284	1352	3.27e-15	251	61	175	15	85
unique_2410	7	254	282	ENSP00000383977	785	1046	1082	1.15e-12	264	56	190	18	88
unique_2889	4	519	525	ENSP00000497931	851	1316	1322	9.83e-42	520	137	325	58	99
unique_2889	1	517	525	ENSP00000497931	189	654	1322	2.81e-39	524	139	320	65	99
unique_3433	39	371	400	ENSP00000225577	52	367	526	5.18e-29	342	97	210	35	83
unique_3437	15	379	404	ENSP00000225577	79	447	526	1.29e-37	394	111	229	54	90
unique_4007	19	563	567	ENSP00000340019	33	552	574	1.00e-10	575	136	354	85	96
unique_4203	41	286	296	ENSP00000403447	117	440	2004	8.15e-08	328	84	158	86	86
unique_4203	39	292	296	ENSP00000403447	591	857	2004	6.52e-07	284	80	157	47	86
unique_4203	61	276	296	ENSP00000403447	868	1125	2004	3.00e-06	266	73	135	58	86
unique_4203	61	293	296	ENSP00000403447	103	369	2004	4.99e-06	278	75	147	56	86
unique_4203	39	278	296	ENSP00000403447	278	550	2004	1.59e-05	281	76	156	49	86
unique_4203	53	281	296	ENSP00000403447	669	933	2004	1.68e-04	267	72	155	40	86
unique_4203	42	234	296	ENSP00000403447	772	1007	2004	0.004	236	64	129	43	86
unique_4203	40	277	296	ENSP00000403447	440	689	2004	0.006	271	70	147	54	86
unique_4296	8	178	201	ENSP00000449241	407	573	1193	8.91e-06	177	46	115	16	85
unique_4468	18	554	574	ENSP00000340019	21	555	574	0.0	537	296	239	2	94
unique_4643	80	656	666	ENSP00000340019	13	555	574	1.99e-119	578	204	338	36	87
unique_4879	17	184	193	ENSP00000449241	402	562	1193	6.86e-05	177	50	102	25	87
unique_5312	8	273	289	ENSP00000484113	4	270	273	2.22e-95	268	137	128	3	92
unique_5488	8	114	115	ENSP00000215754	11	114	116	9.87e-13	107	32	72	3	93
unique_5777	5	87	105	ENSP00000499129	66	150	646	6.10e-15	85	30	53	2	96
unique_5777	5	87	105	ENSP00000499129	181	265	646	3.48e-14	87	28	53	6	96
unique_5777	11	105	105	ENSP00000499129	535	631	646	2.81e-07	97	25	70	2	96
unique_5801	3	249	294	ENSP00000225577	91	335	526	8.41e-29	251	65	176	10	84
unique_5801	8	275	294	ENSP00000351908	685	947	1375	6.15e-26	273	78	180	15	91
unique_5801	8	256	294	ENSP00000383977	786	1046	1082	2.29e-15	266	62	182	22	85
unique_5801	6	258	294	ENSP00000342838	1014	1277	1371	2.75e-14	270	69	178	23	86
unique_5801	7	251	294	ENSP00000341325	1037	1284	1352	1.01e-11	254	60	179	15	83
unique_5801	7	268	294	ENSP00000351995	531	810	886	1.14e-10	284	63	195	26	89
unique_5801	7	268	294	ENSP00000301178	540	819	895	3.97e-10	284	63	195	26	89
unique_5801	1	256	294	ENSP00000498670	668	913	1023	9.67e-09	259	53	190	16	87
unique_5908	12	311	332	ENSP00000225577	89	384	526	1.55e-65	304	115	177	12	90
unique_6681	193	1537	1544	ENSP00000497931	18	1314	1322	0.0	1403	480	759	164	88
unique_6681	997	1544	1544	ENSP00000497931	162	661	1322	3.87e-78	549	200	299	50	88
unique_6696	239	1253	2156	ENSP00000403447	194	1125	2004	2.54e-14	1080	271	596	213	94
unique_6696	324	1461	2156	ENSP00000403447	24	1079	2004	5.53e-12	1221	301	672	248	94
unique_6696	1105	2086	2156	ENSP00000403447	101	972	2004	9.15e-12	1038	263	553	222	94
unique_6696	841	1898	2156	ENSP00000403447	101	1120	2004	8.79e-11	1167	279	632	256	94
unique_6696	101	725	2156	ENSP00000403447	517	1125	2004	1.61e-09	689	169	376	144	94
unique_6696	852	1985	2156	ENSP00000403447	24	1041	2004	6.86e-07	1210	295	647	268	94
unique_6696	101	1146	2156	ENSP00000403447	160	1161	2004	1.98e-06	1159	276	613	270	94
unique_6696	1640	2089	2156	ENSP00000403447	25	439	2004	1.58e-04	480	120	265	95	94
unique_6696	1368	2118	2156	ENSP00000403447	101	769	2004	0.002	812	206	402	204	94
unique_7032	28	533	545	ENSP00000340019	41	554	574	2.39e-08	555	120	345	90	93
unique_7192	48	378	378	ENSP00000402286	105	401	492	6.01e-12	333	77	218	38	88
unique_7192	48	378	378	ENSP00000371493	105	401	492	6.01e-12	333	77	218	38	88
unique_7276	23	235	241	ENSP00000225577	126	351	526	1.08e-32	229	76	134	19	88
unique_7276	20	231	241	ENSP00000383977	819	1046	1082	8.84e-12	236	57	147	32	88
unique_7276	28	230	241	ENSP00000351995	574	790	886	2.61e-11	220	51	149	20	84
unique_7276	28	230	241	ENSP00000301178	583	799	895	2.62e-11	220	51	149	20	84
unique_7276	37	232	241	ENSP00000286301	704	908	973	2.47e-09	213	47	141	25	81
unique_7573	32	650	667	ENSP00000506285	20	613	624	0.0	625	415	173	37	93
unique_7617	28	396	438	ENSP00000402286	105	417	492	4.53e-12	382	91	209	82	84
unique_7617	28	396	438	ENSP00000371493	105	417	492	4.53e-12	382	91	209	82	84
unique_7735	23	557	564	ENSP00000381736	18	549	554	0.0	535	383	149	3	95
unique_8135	14	155	187	ENSP00000403447	1599	1740	2004	8.02e-07	147	48	89	10	88
unique_8135	41	177	187	ENSP00000403447	1694	1832	2004	7.43e-04	144	45	87	12	88
unique_8135	40	140	187	ENSP00000403447	1726	1823	2004	0.002	101	35	63	3	88
