# Supplementary material for: Molecular Mimicry between Toxoplasma gondii B-Cell Epitopes and Neurodevelopmental Proteins: An Immunoinformatic Approach
Source: Biomolecules. 2024 Aug 1;14(8):933. doi: 10.3390/biom14080933 (PMC11352964; doi:10.3390/biom14080933)
Supplement: Supplementary file 1 [file biomolecules-14-00933-s001.zip › Supplemental S2/random/blast-all_methods-hs_surface_random_52-protein_ids.txt]

ENSP00000215754
ENSP00000225577
ENSP00000286301
ENSP00000298119
ENSP00000299608
ENSP00000301178
ENSP00000340019
ENSP00000341325
ENSP00000342838
ENSP00000351908
ENSP00000351995
ENSP00000371493
ENSP00000381736
ENSP00000383977
ENSP00000402286
ENSP00000403447
ENSP00000434228
ENSP00000449241
ENSP00000484113
ENSP00000497931
ENSP00000498670
ENSP00000499129
ENSP00000506285
