# Supplementary material for: Molecular Mimicry between Toxoplasma gondii B-Cell Epitopes and Neurodevelopmental Proteins: An Immunoinformatic Approach
Source: Biomolecules. 2024 Aug 1;14(8):933. doi: 10.3390/biom14080933 (PMC11352964; doi:10.3390/biom14080933)
Supplement: Supplementary file 1 [file biomolecules-14-00933-s001.zip › Supplemental S2/random/blast-all_methods-hs_surface_random_52.txt]

unique_2	1470	1592	2375	ENSP00000504728	3	106	449	0.006	123	35	69	19	5
unique_6	613	658	784	ENSP00000335203	18	63	107	0.002	46	16	30	0	6
unique_9	43	197	541	ENSP00000340019	47	197	574	2.14e-07	159	42	105	12	29
unique_35	276	922	1044	ENSP00000381467	6	601	667	1.36e-42	671	171	401	99	62
unique_35	371	563	1044	ENSP00000497931	1090	1274	1322	1.13e-05	195	50	133	12	18
unique_35	371	563	1044	ENSP00000497931	432	614	1322	2.20e-05	197	53	126	18	18
unique_35	378	534	1044	ENSP00000003084	440	574	1481	2.35e-04	160	43	89	28	15
unique_62	147	236	279	ENSP00000225577	190	275	526	6.43e-12	90	31	55	4	32
unique_62	163	220	279	ENSP00000408734	175	234	337	2.77e-08	60	23	35	2	21
unique_62	163	220	279	ENSP00000479889	299	358	461	3.81e-08	60	23	35	2	21
unique_62	128	221	279	ENSP00000351908	756	850	1375	6.71e-07	95	29	65	1	34
unique_62	152	208	279	ENSP00000341325	1136	1196	1352	7.02e-05	61	19	38	4	20
unique_62	152	198	279	ENSP00000263923	1005	1051	1357	7.67e-05	47	14	33	0	17
unique_62	156	203	279	ENSP00000358997	319	368	713	1.98e-04	50	16	32	2	17
unique_62	111	220	279	ENSP00000286301	720	825	973	2.36e-04	112	30	74	8	39
unique_62	168	221	279	ENSP00000442656	369	426	547	6.11e-04	58	21	33	4	19
unique_62	152	198	279	ENSP00000351995	640	686	886	0.003	47	13	34	0	17
unique_62	152	198	279	ENSP00000301178	649	695	895	0.003	47	13	34	0	17
unique_62	158	230	279	ENSP00000342838	1130	1199	1371	0.004	75	20	48	7	26
unique_70	12	177	215	ENSP00000449241	407	571	1193	3.95e-04	175	42	114	19	77
unique_75	290	1000	1941	ENSP00000003084	5	642	1481	2.70e-65	716	191	442	83	64
unique_75	1508	1734	1941	ENSP00000003084	1123	1328	1481	1.28e-28	228	73	132	23	64
unique_75	1212	1415	1941	ENSP00000003084	916	1117	1481	3.31e-23	207	57	142	8	64
unique_75	1818	1923	1941	ENSP00000003084	1335	1439	1481	7.65e-17	106	40	65	1	64
unique_75	460	995	1941	ENSP00000003084	942	1430	1481	2.28e-09	559	113	353	93	64
unique_75	1824	1902	1941	ENSP00000003084	543	622	1481	7.27e-05	80	26	53	1	64
unique_75	1628	1728	1941	ENSP00000003084	437	523	1481	3.15e-04	101	28	59	14	64
unique_75	1605	1737	1941	ENSP00000497931	407	544	1322	1.00e-14	140	53	78	9	29
unique_75	1570	1753	1941	ENSP00000497931	1027	1220	1322	7.85e-14	196	56	126	14	29
unique_75	1819	1922	1941	ENSP00000497931	1209	1312	1322	6.41e-13	104	37	67	0	29
unique_75	767	992	1941	ENSP00000497931	1078	1303	1322	3.97e-10	236	61	155	20	29
unique_75	1837	1924	1941	ENSP00000497931	567	653	1322	3.38e-09	88	31	56	1	29
unique_75	782	1031	1941	ENSP00000497931	437	683	1322	3.57e-06	263	69	165	29	29
unique_75	1626	1701	1941	ENSP00000381467	87	168	667	3.97e-05	85	29	44	12	15
unique_75	781	992	1941	ENSP00000381467	99	304	667	0.001	224	53	141	30	15
unique_81	12	181	212	ENSP00000449241	408	575	1193	1.65e-06	176	38	124	14	80
unique_85	77	512	821	ENSP00000434228	389	840	2040	5.14e-33	457	126	305	26	53
unique_87	3	1259	1266	ENSP00000497931	132	1314	1322	0.0	1269	449	722	98	99
unique_87	702	1261	1266	ENSP00000497931	134	656	1322	1.41e-74	566	194	323	49	99
unique_87	329	616	1266	ENSP00000003084	440	708	1481	4.69e-18	298	76	183	39	55
unique_87	857	1262	1266	ENSP00000003084	1055	1444	1481	5.33e-18	429	92	275	62	55
unique_87	329	549	1266	ENSP00000003084	1226	1435	1481	3.13e-15	221	54	156	11	55
unique_87	1013	1251	1266	ENSP00000003084	439	637	1481	2.14e-12	240	61	137	42	55
unique_87	311	486	1266	ENSP00000381467	76	251	667	3.12e-14	188	55	109	24	36
unique_87	943	1217	1266	ENSP00000381467	21	277	667	7.60e-13	290	72	170	48	36
unique_104	93	148	625	ENSP00000403447	1633	1689	2004	0.001	57	22	34	1	9
unique_117	57	313	424	ENSP00000351908	686	881	1375	2.85e-17	264	74	115	75	61
unique_117	57	329	424	ENSP00000225577	97	309	526	1.57e-15	277	66	143	68	64
unique_117	49	315	424	ENSP00000301178	497	752	895	1.17e-11	294	72	157	65	63
unique_117	49	315	424	ENSP00000351995	488	743	886	1.18e-11	294	72	157	65	63
unique_117	124	311	424	ENSP00000479889	232	385	461	1.80e-11	194	50	98	46	44
unique_117	124	311	424	ENSP00000408734	108	261	337	1.88e-11	194	50	98	46	44
unique_117	123	222	424	ENSP00000341325	1080	1182	1352	2.39e-11	103	33	67	3	24
unique_117	168	352	424	ENSP00000263923	997	1156	1357	1.22e-09	199	51	95	53	44
unique_117	75	222	424	ENSP00000342838	1010	1170	1371	2.49e-07	161	40	108	13	35
unique_117	57	222	424	ENSP00000383977	787	944	1082	2.59e-07	188	45	91	52	39
unique_117	57	222	424	ENSP00000358997	218	363	713	4.07e-06	178	38	96	44	39
unique_117	182	222	424	ENSP00000286301	761	801	973	8.05e-05	41	15	26	0	10
unique_117	158	221	424	ENSP00000442656	328	398	547	4.22e-04	72	23	40	9	15
unique_117	42	221	424	ENSP00000498670	662	818	1023	0.001	188	40	109	39	42
unique_124	97	393	504	ENSP00000381736	134	428	554	4.76e-23	303	79	210	14	59
unique_126	79	195	209	ENSP00000484113	57	170	273	4.36e-05	118	27	86	5	56
unique_127	5	99	107	ENSP00000298119	580	673	720	0.008	95	21	73	1	89
unique_129	9	216	283	ENSP00000225577	91	295	526	1.11e-22	214	63	136	15	73
unique_129	8	264	283	ENSP00000351908	674	933	1375	6.27e-22	274	76	167	31	91
unique_129	12	259	283	ENSP00000341325	1036	1284	1352	7.21e-14	255	63	179	13	88
unique_129	13	265	283	ENSP00000342838	1015	1276	1371	1.25e-13	270	64	181	25	89
unique_129	15	209	283	ENSP00000408734	68	258	337	2.32e-13	200	59	127	14	69
unique_129	15	209	283	ENSP00000479889	192	382	461	4.73e-13	200	59	127	14	69
unique_129	7	266	283	ENSP00000383977	779	1048	1082	5.82e-13	284	65	181	38	92
unique_129	11	266	283	ENSP00000301178	538	806	895	1.36e-10	279	67	179	33	90
unique_129	11	266	283	ENSP00000351995	529	797	886	1.46e-10	279	67	179	33	90
unique_129	105	263	283	ENSP00000286301	744	906	973	1.82e-10	166	42	114	10	56
unique_129	121	264	283	ENSP00000263923	1010	1157	1357	4.51e-09	148	34	110	4	51
unique_129	8	206	283	ENSP00000358997	211	416	713	5.14e-08	211	47	147	17	70
unique_129	10	226	283	ENSP00000498670	672	875	1023	4.04e-06	232	48	141	43	77
unique_129	132	238	283	ENSP00000442656	369	501	547	4.83e-05	133	36	71	26	38
unique_221	283	729	852	ENSP00000499129	178	590	646	1.19e-28	465	118	277	70	55
unique_221	284	364	852	ENSP00000499129	64	144	646	6.20e-12	81	27	54	0	55
unique_221	685	754	852	ENSP00000499129	197	268	646	2.29e-04	73	23	46	4	55
unique_221	302	385	852	ENSP00000499129	546	622	646	0.002	84	19	58	7	55
unique_221	685	725	852	ENSP00000499129	82	123	646	0.002	42	15	26	1	55
unique_221	297	398	852	ENSP00000299608	39	133	455	5.91e-07	102	25	70	7	17
unique_221	669	714	852	ENSP00000299608	22	73	455	4.83e-04	52	18	28	6	17
unique_244	21	56	90	ENSP00000329312	104	139	214	4.06e-04	36	14	22	0	40
unique_248	264	586	1129	ENSP00000225577	77	355	526	6.81e-12	332	78	192	62	29
unique_248	283	502	1129	ENSP00000351908	686	881	1375	2.09e-08	230	58	128	44	19
unique_248	391	498	1129	ENSP00000408734	174	259	337	1.24e-06	108	32	54	22	10
unique_248	392	498	1129	ENSP00000479889	299	383	461	1.56e-06	107	32	53	22	9
unique_248	469	493	1129	ENSP00000342838	1190	1215	1371	0.004	26	15	10	1	2
unique_271	153	758	765	ENSP00000381467	93	658	667	9.69e-77	615	188	369	58	79
unique_271	156	366	765	ENSP00000497931	1091	1298	1322	2.52e-14	218	56	145	17	28
unique_271	156	345	765	ENSP00000497931	433	619	1322	9.47e-09	194	56	127	11	28
unique_271	160	338	765	ENSP00000003084	1226	1400	1481	8.77e-07	188	49	117	22	27
unique_271	160	366	765	ENSP00000003084	440	628	1481	1.70e-05	215	50	131	34	27
unique_277	5	624	666	ENSP00000506285	30	613	624	0.0	623	375	206	42	93
unique_282	18	175	213	ENSP00000449241	411	567	1193	0.001	165	38	112	15	74
unique_307	12	178	208	ENSP00000449241	408	573	1193	0.002	173	36	124	13	80
unique_321	147	297	338	ENSP00000225577	191	338	526	1.21e-04	161	38	100	23	45
unique_327	283	369	777	ENSP00000389814	14	96	245	4.23e-04	89	29	52	8	11
unique_338	265	349	895	ENSP00000389814	40	135	245	0.009	96	31	54	11	9
unique_342	288	375	507	ENSP00000434228	389	481	2040	0.001	95	33	53	9	17
unique_349	501	611	693	ENSP00000442656	347	464	547	1.07e-05	118	28	83	7	16
unique_349	502	634	693	ENSP00000225577	190	316	526	8.62e-04	134	29	97	8	19
unique_352	313	562	856	ENSP00000365840	126	346	485	8.47e-06	256	66	149	41	29
unique_355	1	267	270	ENSP00000484113	2	268	273	3.96e-104	267	137	130	0	99
unique_442	264	508	583	ENSP00000479496	200	448	957	2.49e-06	280	57	157	66	42
unique_449	296	345	436	ENSP00000379681	52	98	428	1.94e-04	50	23	24	3	18
unique_449	300	365	436	ENSP00000379681	44	111	428	7.82e-04	69	25	40	4	18
unique_449	308	372	436	ENSP00000379681	31	99	428	0.005	69	26	39	4	18
unique_449	301	385	436	ENSP00000346990	309	393	496	0.001	87	31	52	4	19
unique_458	12	341	513	ENSP00000225577	75	374	526	7.99e-38	335	99	196	40	64
unique_458	96	303	513	ENSP00000351908	734	926	1375	8.43e-17	217	63	121	33	41
unique_458	37	303	513	ENSP00000341325	1036	1282	1352	3.12e-11	276	63	175	38	52
unique_458	96	262	513	ENSP00000408734	118	264	337	4.51e-11	170	43	101	26	33
unique_458	96	262	513	ENSP00000479889	242	388	461	6.73e-11	170	43	101	26	33
unique_458	35	270	513	ENSP00000351995	528	750	886	1.18e-10	249	53	157	39	46
unique_458	35	270	513	ENSP00000301178	537	759	895	1.22e-10	249	53	157	39	46
unique_458	33	258	513	ENSP00000358997	211	421	713	6.35e-10	234	57	146	31	44
unique_458	29	265	513	ENSP00000383977	776	1000	1082	1.11e-07	254	55	153	46	46
unique_458	129	261	513	ENSP00000263923	995	1106	1357	1.28e-07	134	35	76	23	26
unique_458	7	266	513	ENSP00000342838	981	1230	1371	1.45e-06	277	57	176	44	51
unique_458	114	254	513	ENSP00000442656	321	454	547	2.93e-06	155	38	82	35	27
unique_458	145	303	513	ENSP00000286301	761	900	973	4.80e-05	162	39	98	25	31
unique_459	25	458	469	ENSP00000499129	177	637	646	1.19e-80	468	163	264	41	93
unique_459	26	133	469	ENSP00000499129	63	170	646	4.11e-26	108	49	59	0	93
unique_459	349	449	469	ENSP00000499129	63	161	646	1.11e-15	102	42	56	4	93
unique_459	40	334	469	ENSP00000299608	39	345	455	9.40e-23	324	83	195	46	82
unique_459	364	454	469	ENSP00000299608	38	128	455	1.95e-11	93	30	59	4	82
unique_506	219	640	758	ENSP00000403447	712	1089	2004	9.02e-11	437	112	251	74	61
unique_506	214	637	758	ENSP00000403447	410	755	2004	5.44e-07	437	101	232	104	61
unique_506	218	658	758	ENSP00000403447	337	731	2004	7.32e-07	468	114	254	100	61
unique_506	197	636	758	ENSP00000403447	548	966	2004	1.26e-06	472	116	271	85	61
unique_506	222	640	758	ENSP00000274938	55	430	994	4.30e-09	432	114	249	69	55
unique_506	305	361	758	ENSP00000274938	53	106	994	1.52e-06	57	23	31	3	55
unique_506	222	550	758	ENSP00000354080	59	354	989	8.54e-08	341	92	192	57	43
unique_506	305	361	758	ENSP00000354080	57	111	989	2.12e-04	57	21	34	2	43
unique_506	199	320	758	ENSP00000379438	63	181	674	8.58e-04	127	37	77	13	16
unique_506	533	670	758	ENSP00000311545	188	332	887	0.002	154	38	91	25	18
unique_532	337	567	672	ENSP00000351908	685	886	1375	1.21e-07	235	56	142	37	34
unique_532	294	555	672	ENSP00000225577	59	286	526	4.26e-07	278	64	148	66	39
unique_532	473	628	672	ENSP00000342838	1137	1288	1371	1.87e-04	166	44	98	24	23
unique_545	92	182	4007	ENSP00000478469	735	820	821	5.53e-04	95	30	52	13	2
unique_549	32	123	143	ENSP00000434227	309	399	798	0.005	97	26	60	11	64
unique_549	32	123	143	ENSP00000352226	309	399	839	0.006	97	26	60	11	64
unique_561	191	335	464	ENSP00000432202	38	169	663	3.43e-20	149	50	78	21	31
unique_564	182	404	923	ENSP00000365840	102	311	485	1.36e-25	228	70	135	23	24
unique_566	17	89	826	ENSP00000027335	473	548	833	0.005	76	23	50	3	9
unique_567	31	291	407	ENSP00000351995	529	791	886	2.76e-08	281	60	183	38	64
unique_567	31	291	407	ENSP00000301178	538	800	895	2.94e-08	281	60	183	38	64
unique_567	118	313	407	ENSP00000286301	748	924	973	4.32e-08	198	45	130	23	48
unique_567	29	257	407	ENSP00000225577	91	313	526	6.48e-08	246	57	149	40	56
unique_567	32	229	407	ENSP00000479889	189	383	461	4.35e-07	204	52	137	15	49
unique_567	32	229	407	ENSP00000408734	65	259	337	4.56e-07	204	52	137	15	49
unique_567	35	201	407	ENSP00000351908	686	847	1375	9.99e-07	175	46	108	21	41
unique_567	33	237	407	ENSP00000341325	1037	1242	1352	1.07e-05	212	45	154	13	50
unique_567	33	296	407	ENSP00000342838	1015	1280	1371	1.71e-05	285	55	190	40	65
unique_567	112	260	407	ENSP00000383977	885	1024	1082	1.51e-04	157	41	91	25	37
unique_567	34	199	407	ENSP00000358997	217	390	713	0.004	178	47	115	16	41
unique_568	142	354	559	ENSP00000403447	1580	1786	2004	2.13e-04	216	68	136	12	43
unique_568	116	255	559	ENSP00000403447	1668	1791	2004	5.96e-04	140	49	75	16	43
unique_598	203	1372	2159	ENSP00000403447	102	1161	2004	1.21e-77	1216	358	656	202	60
unique_598	358	1294	2159	ENSP00000403447	35	1000	2004	5.57e-62	1058	290	555	213	60
unique_598	1182	1501	2159	ENSP00000403447	29	349	2004	1.18e-19	354	104	183	67	60
unique_598	905	1307	2159	ENSP00000354080	30	409	989	5.90e-39	423	140	220	63	61
unique_598	468	881	2159	ENSP00000354080	20	425	989	2.17e-38	437	138	245	54	61
unique_598	522	935	2159	ENSP00000354080	33	430	989	8.35e-38	431	138	243	50	61
unique_598	248	618	2159	ENSP00000354080	17	415	989	7.75e-33	415	132	223	60	61
unique_598	1125	1498	2159	ENSP00000354080	25	391	989	5.24e-32	393	133	215	45	61
unique_598	1258	1520	2159	ENSP00000354080	32	335	989	6.29e-24	314	100	153	61	61
unique_598	204	555	2159	ENSP00000354080	59	393	989	2.48e-22	367	109	211	47	61
unique_598	481	837	2159	ENSP00000274938	29	419	994	2.09e-38	411	138	199	74	64
unique_598	264	637	2159	ENSP00000274938	29	386	994	3.27e-33	392	128	212	52	64
unique_598	813	1183	2159	ENSP00000274938	25	406	994	6.31e-33	421	134	198	89	64
unique_598	1119	1573	2159	ENSP00000274938	15	465	994	1.04e-30	483	144	279	60	64
unique_598	955	1381	2159	ENSP00000274938	29	440	994	1.06e-29	459	144	236	79	64
unique_598	602	1029	2159	ENSP00000274938	25	413	994	6.33e-26	449	136	232	81	64
unique_598	204	583	2159	ENSP00000274938	55	419	994	7.69e-25	393	122	230	41	64
unique_598	198	378	2159	ENSP00000274938	193	386	994	2.38e-16	207	68	100	39	64
unique_598	569	852	2159	ENSP00000311545	36	303	887	1.29e-36	308	106	138	64	64
unique_598	350	595	2159	ENSP00000311545	33	300	887	1.36e-34	278	98	138	42	64
unique_598	737	997	2159	ENSP00000311545	33	306	887	5.15e-34	286	101	148	37	64
unique_598	228	469	2159	ENSP00000311545	41	300	887	2.34e-33	269	98	135	36	64
unique_598	308	554	2159	ENSP00000311545	33	300	887	1.02e-32	280	97	138	45	64
unique_598	1277	1499	2159	ENSP00000311545	47	300	887	2.72e-32	259	95	123	41	64
unique_598	1195	1458	2159	ENSP00000311545	47	300	887	7.54e-29	292	96	130	66	64
unique_598	187	423	2159	ENSP00000311545	37	300	887	1.20e-28	268	90	143	35	64
unique_598	976	1210	2159	ENSP00000311545	47	300	887	5.62e-28	264	94	131	39	64
unique_598	1096	1338	2159	ENSP00000311545	41	305	887	4.04e-27	278	96	134	48	64
unique_598	853	1130	2159	ENSP00000311545	32	311	887	2.73e-26	305	105	148	52	64
unique_598	828	1078	2159	ENSP00000311545	41	300	887	1.10e-25	278	99	134	45	64
unique_598	528	766	2159	ENSP00000311545	36	300	887	1.24e-25	278	95	131	52	64
unique_598	189	345	2159	ENSP00000311545	140	308	887	2.57e-14	172	60	94	18	64
unique_598	1437	1560	2159	ENSP00000311545	41	169	887	1.00e-09	139	46	68	25	64
unique_598	187	308	2159	ENSP00000311545	178	312	887	0.001	136	40	81	15	64
unique_598	447	575	2159	ENSP00000379438	67	189	674	1.37e-23	133	66	53	14	52
unique_598	744	912	2159	ENSP00000379438	67	256	674	8.38e-23	194	75	90	29	52
unique_598	1411	1506	2159	ENSP00000379438	83	181	674	7.37e-21	99	49	47	3	52
unique_598	274	383	2159	ENSP00000379438	67	178	674	2.05e-20	114	55	53	6	52
unique_598	492	624	2159	ENSP00000379438	68	195	674	1.19e-18	136	60	65	11	52
unique_598	371	520	2159	ENSP00000379438	39	181	674	1.35e-18	152	60	81	11	52
unique_598	851	991	2159	ENSP00000379438	48	174	674	5.82e-14	144	55	69	20	52
unique_598	188	296	2159	ENSP00000379438	65	174	674	1.07e-12	115	47	57	11	52
unique_598	962	1079	2159	ENSP00000379438	60	175	674	1.93e-11	120	45	69	6	52
unique_598	1229	1481	2159	ENSP00000379438	68	371	674	1.44e-10	313	82	162	69	52
unique_598	1160	1251	2159	ENSP00000379438	82	175	674	8.60e-10	97	36	53	8	52
unique_598	1194	1382	2159	ENSP00000311502	1001	1212	1382	5.66e-09	223	57	121	45	38
unique_598	220	313	2159	ENSP00000311502	986	1071	1382	1.23e-06	96	34	50	12	38
unique_598	1106	1335	2159	ENSP00000311502	1002	1208	1382	1.45e-05	237	55	145	37	38
unique_598	1426	1499	2159	ENSP00000311502	985	1055	1382	5.14e-05	74	26	45	3	38
unique_598	500	728	2159	ENSP00000311502	1004	1209	1382	8.16e-05	242	61	132	49	38
unique_598	1219	1299	2159	ENSP00000311502	985	1062	1382	6.06e-04	83	29	47	7	38
unique_598	303	382	2159	ENSP00000311502	982	1058	1382	0.002	83	30	44	9	38
unique_598	643	736	2159	ENSP00000311502	981	1065	1382	0.002	94	30	55	9	38
unique_598	1312	1383	2159	ENSP00000311502	994	1062	1382	0.005	74	26	41	7	38
unique_598	817	850	2159	ENSP00000311502	1025	1056	1382	0.005	34	17	15	2	38
unique_598	434	472	2159	ENSP00000311502	1024	1058	1382	0.009	39	18	17	4	38
unique_598	760	817	2159	ENSP00000398893	130	185	294	0.001	60	24	30	6	5
unique_598	1258	1300	2159	ENSP00000398893	143	184	294	0.003	45	19	21	5	5
unique_598	760	817	2159	ENSP00000405502	130	185	294	0.001	60	24	30	6	5
unique_598	1258	1300	2159	ENSP00000405502	143	184	294	0.003	45	19	21	5	5
unique_626	305	375	1602	ENSP00000381204	64	138	209	0.006	75	20	51	4	4
unique_654	30	204	324	ENSP00000489143	69	273	421	0.001	219	59	102	58	54
unique_657	764	957	983	ENSP00000351908	734	929	1375	2.76e-21	198	62	130	6	20
unique_657	704	964	983	ENSP00000383977	775	1049	1082	9.72e-18	290	70	176	44	27
unique_657	716	905	983	ENSP00000408734	68	259	337	2.60e-17	195	57	130	8	19
unique_657	716	905	983	ENSP00000479889	192	383	461	2.74e-17	195	57	130	8	19
unique_657	716	855	983	ENSP00000358997	218	363	713	1.79e-13	150	43	93	14	14
unique_657	707	947	983	ENSP00000225577	102	328	526	7.15e-13	241	54	173	14	25
unique_657	716	975	983	ENSP00000341325	1039	1303	1352	2.49e-12	271	57	197	17	26
unique_657	699	965	983	ENSP00000342838	1000	1279	1371	1.17e-11	285	70	192	23	27
unique_657	710	971	983	ENSP00000442656	207	542	547	4.74e-11	348	79	171	98	27
unique_657	800	964	983	ENSP00000263923	997	1160	1357	1.05e-10	175	43	111	21	25
unique_657	715	792	983	ENSP00000263923	839	924	1357	0.001	86	25	53	8	25
unique_657	704	965	983	ENSP00000301178	530	804	895	3.21e-10	281	58	198	25	27
unique_657	704	965	983	ENSP00000351995	521	795	886	3.51e-10	281	58	198	25	27
unique_657	809	965	983	ENSP00000286301	756	911	973	1.49e-07	159	38	116	5	29
unique_657	685	832	983	ENSP00000286301	551	712	973	3.79e-05	163	43	104	16	29
unique_664	7	122	547	ENSP00000340019	29	148	574	2.07e-08	120	31	85	4	21
unique_665	39	281	366	ENSP00000225577	95	293	526	1.10e-13	245	68	129	48	66
unique_665	179	341	366	ENSP00000351908	785	939	1375	1.35e-10	165	46	107	12	45
unique_665	151	337	366	ENSP00000263923	988	1159	1357	1.17e-08	193	51	115	27	51
unique_665	159	297	366	ENSP00000383977	883	1011	1082	2.83e-08	142	46	80	16	38
unique_665	175	277	366	ENSP00000408734	164	259	337	2.87e-08	107	32	60	15	28
unique_665	175	277	366	ENSP00000479889	288	383	461	4.16e-08	107	32	60	15	28
unique_665	39	311	366	ENSP00000342838	1015	1255	1371	1.54e-07	283	65	166	52	75
unique_665	182	272	366	ENSP00000442656	353	452	547	1.86e-06	107	34	50	23	25
unique_665	181	297	366	ENSP00000286301	762	872	973	3.04e-06	121	33	74	14	32
unique_665	177	329	366	ENSP00000301178	652	819	895	1.54e-05	181	39	101	41	42
unique_665	177	329	366	ENSP00000351995	643	810	886	1.61e-05	181	39	101	41	42
unique_665	150	278	366	ENSP00000358997	291	421	713	0.001	143	33	84	26	35
unique_665	181	283	366	ENSP00000341325	1143	1241	1352	0.001	112	31	59	22	28
unique_665	179	281	366	ENSP00000498670	778	863	1023	0.002	104	26	59	19	28
unique_700	15	174	211	ENSP00000449241	411	565	1193	6.29e-06	179	47	89	43	76
unique_716	59	135	266	ENSP00000478469	729	819	821	9.97e-07	91	32	45	14	38
unique_716	76	158	266	ENSP00000478469	712	788	821	2.58e-04	83	22	55	6	38
unique_764	13	112	237	ENSP00000342580	571	657	805	0.002	102	28	57	17	42
unique_783	320	515	2001	ENSP00000225577	95	289	526	3.83e-09	200	51	140	9	10
unique_783	425	583	2001	ENSP00000351908	786	939	1375	8.55e-06	161	41	111	9	8
unique_783	359	515	2001	ENSP00000408734	98	259	337	8.96e-04	165	36	118	11	8
unique_783	359	515	2001	ENSP00000479889	222	383	461	0.001	165	36	118	11	8
unique_799	28	136	594	ENSP00000411767	537	638	1065	0.001	109	25	77	7	18
unique_814	128	292	360	ENSP00000432202	6	173	663	1.37e-21	185	58	90	37	46
unique_820	78	150	359	ENSP00000385766	314	391	663	7.00e-04	78	30	43	5	20
unique_820	71	158	359	ENSP00000361680	609	695	811	0.002	89	31	55	3	25
unique_868	341	434	1157	ENSP00000403447	1700	1791	2004	1.82e-06	94	35	57	2	29
unique_868	267	598	1157	ENSP00000403447	1501	1824	2004	0.004	362	96	198	68	29
unique_872	421	479	2030	ENSP00000411767	12	74	1065	6.75e-05	65	20	37	8	3
unique_880	366	530	612	ENSP00000003084	438	603	1481	2.99e-08	178	49	104	25	60
unique_880	101	273	612	ENSP00000003084	445	591	1481	5.68e-05	174	42	104	28	60
unique_880	91	289	612	ENSP00000003084	1213	1407	1481	1.56e-04	213	53	128	32	60
unique_880	389	532	612	ENSP00000003084	1242	1402	1481	8.72e-04	165	43	97	25	60
unique_880	113	284	612	ENSP00000381467	111	274	667	1.93e-06	180	46	110	24	51
unique_880	378	517	612	ENSP00000381467	105	260	667	2.62e-05	166	36	94	36	51
unique_880	112	289	612	ENSP00000497931	1105	1280	1322	2.60e-05	195	50	109	36	61
unique_880	360	507	612	ENSP00000497931	1085	1252	1322	4.98e-05	173	40	103	30	61
unique_880	360	554	612	ENSP00000497931	427	636	1322	0.003	221	55	129	37	61
unique_880	109	289	612	ENSP00000497931	444	620	1322	0.006	199	49	110	40	61
unique_886	1212	1312	1387	ENSP00000225577	232	328	526	4.17e-14	102	39	57	6	19
unique_886	969	1133	1387	ENSP00000225577	96	276	526	1.65e-11	182	50	114	18	19
unique_886	969	1096	1387	ENSP00000383977	786	928	1082	5.54e-09	146	44	81	21	9
unique_886	909	1097	1387	ENSP00000351908	629	811	1375	7.05e-08	192	49	131	12	18
unique_886	1208	1273	1387	ENSP00000351908	814	881	1375	1.12e-04	68	24	42	2	18
unique_886	1211	1271	1387	ENSP00000408734	200	261	337	1.79e-04	64	25	34	5	14
unique_886	970	1097	1387	ENSP00000408734	68	195	337	0.001	131	36	89	6	14
unique_886	1211	1271	1387	ENSP00000479889	324	385	461	2.99e-04	64	25	34	5	14
unique_886	970	1097	1387	ENSP00000479889	192	319	461	0.002	131	36	89	6	14
unique_886	1209	1290	1387	ENSP00000342838	1158	1242	1371	4.50e-04	86	25	56	5	6
unique_896	326	427	511	ENSP00000403447	1183	1285	2004	4.90e-10	111	40	54	17	47
unique_896	216	346	511	ENSP00000403447	1180	1284	2004	8.28e-06	141	42	53	46	47
unique_896	186	240	511	ENSP00000403447	1226	1285	2004	2.10e-04	62	24	29	9	47
unique_897	221	533	2590	ENSP00000434228	402	637	2040	3.39e-13	318	75	156	87	16
unique_897	798	911	2590	ENSP00000434228	807	918	2040	0.004	116	32	78	6	16
unique_902	26	77	78	ENSP00000501423	84	134	395	0.003	52	14	37	1	67
unique_907	655	804	807	ENSP00000434228	1788	1926	2040	0.002	158	38	93	27	19
unique_914	354	512	824	ENSP00000506285	250	402	624	1.11e-05	159	37	116	6	54
unique_914	463	617	824	ENSP00000506285	425	594	624	1.31e-04	175	44	106	25	54
unique_914	57	234	824	ENSP00000506285	29	198	624	0.004	186	43	119	24	54
unique_917	218	454	615	ENSP00000381736	182	416	554	5.10e-16	253	70	149	34	39
unique_923	135	245	575	ENSP00000381008	8190	8307	14508	0.007	121	34	74	13	19
unique_928	96	593	621	ENSP00000499129	186	637	646	3.60e-50	506	147	297	62	82
unique_928	86	213	621	ENSP00000499129	62	195	646	1.32e-14	135	39	88	8	82
unique_928	491	584	621	ENSP00000499129	70	161	646	1.60e-14	97	38	51	8	82
unique_928	107	197	621	ENSP00000499129	546	642	646	1.79e-04	98	27	63	8	82
unique_928	505	586	621	ENSP00000299608	45	125	455	7.37e-12	85	32	46	7	32
unique_928	108	222	621	ENSP00000299608	45	159	455	3.48e-05	118	34	78	6	32
unique_932	1316	1445	3014	ENSP00000478469	708	813	821	2.26e-04	130	35	71	24	4
unique_932	1560	1652	3014	ENSP00000512854	354	450	660	0.008	97	25	68	4	3
unique_937	2999	3255	3401	ENSP00000434228	1387	1633	2040	0.002	264	68	172	24	8
unique_964	187	397	645	ENSP00000303366	75	260	357	7.31e-10	216	52	129	35	33
unique_1025	194	222	1416	ENSP00000411767	411	440	1065	1.66e-04	30	19	10	1	2
unique_1053	201	304	310	ENSP00000403447	1716	1819	2004	2.48e-09	104	38	66	0	46
unique_1053	167	304	310	ENSP00000403447	1646	1786	2004	3.14e-07	144	45	90	9	46
unique_1053	215	310	310	ENSP00000403447	1583	1692	2004	0.001	110	32	64	14	46
unique_1053	189	273	310	ENSP00000449241	1073	1145	1193	3.52e-05	87	32	39	16	27
unique_1068	766	1014	1063	ENSP00000479496	189	436	957	2.41e-05	267	67	163	37	23
unique_1124	229	307	1765	ENSP00000225577	142	229	526	3.85e-09	88	31	48	9	15
unique_1124	348	524	1765	ENSP00000225577	189	353	526	2.42e-06	192	53	97	42	15
unique_1124	416	455	1765	ENSP00000408734	223	261	337	1.62e-06	40	21	18	1	2
unique_1124	416	455	1765	ENSP00000479889	347	385	461	2.52e-06	40	21	18	1	2
unique_1124	230	327	1765	ENSP00000351908	734	834	1375	1.21e-04	102	28	69	5	6
unique_1124	423	470	1765	ENSP00000286301	821	869	973	2.26e-04	49	19	29	1	3
unique_1124	423	458	1765	ENSP00000263923	1071	1107	1357	0.002	37	16	20	1	2
unique_1124	423	510	1765	ENSP00000342838	1190	1268	1371	0.005	90	26	51	13	5
unique_1154	1325	1491	2126	ENSP00000434228	1475	1637	2040	3.73e-06	175	52	103	20	8
unique_1170	82	457	465	ENSP00000434228	395	776	2040	2.68e-27	394	98	266	30	81
unique_1186	977	1062	1179	ENSP00000225577	232	320	526	1.04e-05	89	23	63	3	7
unique_1186	977	1030	1179	ENSP00000351908	818	876	1375	0.004	59	22	32	5	5
unique_1189	235	452	517	ENSP00000381467	98	301	667	7.90e-13	222	67	133	22	42
unique_1189	211	451	517	ENSP00000497931	1068	1299	1322	3.01e-09	253	65	155	33	47
unique_1189	236	293	517	ENSP00000497931	436	491	1322	6.37e-04	58	21	35	2	47
unique_1189	205	411	517	ENSP00000003084	1194	1390	1481	3.27e-08	208	50	146	12	40
unique_1200	106	706	727	ENSP00000506285	28	608	624	0.0	618	300	264	54	83
unique_1208	142	435	559	ENSP00000381736	128	417	554	1.78e-18	305	80	199	26	53
unique_1217	584	733	745	ENSP00000225577	197	369	526	6.56e-06	179	43	101	35	20
unique_1217	593	681	745	ENSP00000479889	299	385	461	0.003	97	27	52	18	12
unique_1217	593	681	745	ENSP00000408734	175	261	337	0.003	102	28	46	28	12
unique_1217	586	677	745	ENSP00000342838	1128	1218	1371	0.006	100	29	54	17	12
unique_1217	566	679	745	ENSP00000442656	328	457	547	0.008	137	38	69	30	15
unique_1279	89	132	821	ENSP00000411767	411	454	1065	0.004	45	18	25	2	10
unique_1279	159	192	821	ENSP00000411767	409	440	1065	0.005	34	16	16	2	10
unique_1350	192	500	567	ENSP00000301891	232	523	551	0.002	319	72	210	37	54
unique_1385	551	795	1605	ENSP00000354080	532	728	989	0.006	252	56	134	62	15
unique_1433	309	497	534	ENSP00000342838	1094	1275	1371	2.23e-09	199	49	123	27	35
unique_1433	314	433	534	ENSP00000351908	762	881	1375	1.39e-05	125	37	78	10	22
unique_1433	322	518	534	ENSP00000286301	737	917	973	9.09e-05	206	44	128	34	37
unique_1433	338	501	534	ENSP00000383977	899	1050	1082	1.10e-04	173	45	98	30	31
unique_1433	334	429	534	ENSP00000263923	999	1101	1357	1.63e-04	105	29	65	11	18
unique_1433	330	426	534	ENSP00000442656	351	454	547	0.003	109	32	60	17	18
unique_1438	42	75	76	ENSP00000497931	51	84	1322	8.08e-04	34	15	19	0	45
unique_1488	1	404	817	ENSP00000506285	29	420	624	7.39e-58	407	131	258	18	56
unique_1488	592	645	817	ENSP00000506285	520	575	624	8.97e-04	56	18	36	2	56
unique_1492	29	61	70	ENSP00000357138	102	134	287	0.008	33	13	20	0	47
unique_1492	29	61	70	ENSP00000357147	102	134	299	0.008	33	13	20	0	47
unique_1499	1078	1201	1326	ENSP00000432202	48	169	663	1.45e-15	124	34	88	2	9
unique_1500	56	128	381	ENSP00000402685	431	505	552	0.001	79	27	42	10	19
unique_1518	213	277	455	ENSP00000361680	205	267	811	0.004	65	21	42	2	14
unique_1553	229	402	1306	ENSP00000225577	145	291	526	7.92e-07	174	39	108	27	13
unique_1553	291	408	1306	ENSP00000351995	633	744	886	0.005	118	26	86	6	9
unique_1553	291	408	1306	ENSP00000301178	642	753	895	0.006	118	26	86	6	9
unique_1553	300	402	1306	ENSP00000479889	290	385	461	0.008	104	24	71	9	8
unique_1588	208	252	359	ENSP00000301678	185	227	553	0.001	45	19	24	2	13
unique_1617	155	323	716	ENSP00000403447	446	598	2004	4.27e-11	171	50	101	20	65
unique_1617	155	603	716	ENSP00000403447	243	631	2004	2.75e-09	460	110	268	82	65
unique_1617	199	331	716	ENSP00000403447	905	1021	2004	2.33e-07	134	40	76	18	65
unique_1617	148	591	716	ENSP00000403447	28	468	2004	3.24e-07	490	123	272	95	65
unique_1617	140	323	716	ENSP00000403447	310	484	2004	2.50e-05	192	54	113	25	65
unique_1617	172	234	716	ENSP00000403447	1031	1091	2004	0.005	67	24	33	10	65
unique_1617	227	601	716	ENSP00000274938	33	355	994	7.23e-11	383	95	220	68	64
unique_1617	200	611	716	ENSP00000274938	45	464	994	1.00e-10	460	106	266	88	64
unique_1617	156	445	716	ENSP00000274938	163	428	994	8.53e-06	298	77	181	40	64
unique_1617	255	601	716	ENSP00000354080	56	360	989	1.04e-07	355	86	211	58	60
unique_1617	173	546	716	ENSP00000354080	59	395	989	5.30e-04	412	89	210	113	60
unique_1617	150	272	716	ENSP00000379438	63	182	674	6.25e-04	128	37	78	13	17
unique_1617	172	306	716	ENSP00000311545	55	203	887	0.001	155	40	89	26	19
unique_1617	155	216	716	ENSP00000311502	994	1055	1382	0.003	63	21	40	2	9
unique_1624	132	312	461	ENSP00000403447	1634	1810	2004	2.50e-12	182	60	116	6	53
unique_1624	68	221	461	ENSP00000403447	1638	1787	2004	1.54e-09	154	46	104	4	53
unique_1631	294	511	565	ENSP00000274938	136	354	994	2.62e-06	239	63	135	41	39
unique_1631	303	415	565	ENSP00000274938	40	146	994	0.009	125	37	58	30	39
unique_1631	317	475	565	ENSP00000354080	261	407	989	6.81e-05	164	55	87	22	44
unique_1631	309	511	565	ENSP00000354080	177	359	989	9.34e-05	204	54	128	22	44
unique_1631	443	559	565	ENSP00000354080	50	165	989	0.007	121	31	81	9	44
unique_1631	303	473	565	ENSP00000403447	939	1095	2004	2.25e-04	172	43	113	16	32
unique_1631	379	483	565	ENSP00000403447	394	487	2004	3.75e-04	110	38	51	21	32
unique_1631	303	411	565	ENSP00000379438	68	174	674	0.008	126	38	52	36	19
unique_1631	246	366	565	ENSP00000513002	488	588	781	0.010	124	38	60	26	21
unique_1662	64	316	762	ENSP00000225577	91	352	526	3.89e-35	266	85	164	17	33
unique_1662	66	312	762	ENSP00000301178	538	801	895	7.28e-22	267	74	170	23	32
unique_1662	66	312	762	ENSP00000351995	529	792	886	7.54e-22	267	74	170	23	32
unique_1662	67	266	762	ENSP00000408734	65	266	337	7.07e-19	209	62	131	16	26
unique_1662	67	266	762	ENSP00000479889	189	390	461	7.13e-19	208	60	134	14	26
unique_1662	69	312	762	ENSP00000341325	1038	1294	1352	2.37e-16	259	64	178	17	32
unique_1662	69	304	762	ENSP00000351908	685	926	1375	6.64e-15	247	72	159	16	31
unique_1662	65	310	762	ENSP00000383977	782	1045	1082	9.53e-14	268	63	179	26	32
unique_1662	70	318	762	ENSP00000342838	1017	1288	1371	2.39e-12	279	67	175	37	33
unique_1662	65	276	762	ENSP00000498670	672	877	1023	5.36e-10	217	47	154	16	28
unique_1662	143	313	762	ENSP00000263923	977	1159	1357	6.73e-10	186	45	123	18	22
unique_1662	70	258	762	ENSP00000358997	218	420	713	4.64e-08	209	55	128	26	25
unique_1662	167	310	762	ENSP00000286301	758	906	973	1.24e-07	150	38	105	7	32
unique_1662	65	182	762	ENSP00000286301	583	704	973	0.003	125	33	82	10	32
unique_1662	133	243	762	ENSP00000442656	315	426	547	2.13e-05	119	34	70	15	15
unique_1681	522	625	774	ENSP00000348169	154	261	817	3.87e-04	115	29	68	18	13
unique_1681	521	622	774	ENSP00000492323	165	269	836	4.85e-04	113	30	64	19	13
unique_1689	682	796	800	ENSP00000225577	232	352	526	5.24e-09	123	35	78	10	28
unique_1689	485	591	800	ENSP00000225577	118	226	526	1.94e-08	109	27	80	2	28
unique_1689	681	791	800	ENSP00000351908	817	933	1375	3.19e-05	124	36	68	20	24
unique_1689	509	591	800	ENSP00000351908	725	811	1375	5.18e-05	87	23	60	4	24
unique_1689	678	744	800	ENSP00000263923	1038	1106	1357	6.28e-05	69	19	48	2	8
unique_1689	445	591	800	ENSP00000301178	521	680	895	1.04e-04	162	39	106	17	18
unique_1689	445	591	800	ENSP00000351995	512	671	886	1.06e-04	162	39	106	17	18
unique_1689	683	740	800	ENSP00000479889	326	383	461	0.001	59	18	39	2	7
unique_1689	683	740	800	ENSP00000408734	202	259	337	0.001	59	18	39	2	7
unique_1689	512	591	800	ENSP00000498670	723	804	1023	0.004	82	20	60	2	10
unique_1710	118	401	793	ENSP00000381467	50	330	667	3.27e-48	292	106	167	19	36
unique_1710	127	377	793	ENSP00000497931	1065	1305	1322	7.58e-08	265	62	165	38	32
unique_1710	164	375	793	ENSP00000497931	437	643	1322	0.002	220	51	148	21	32
unique_1710	93	350	793	ENSP00000003084	1158	1405	1481	2.06e-07	276	64	166	46	36
unique_1710	164	376	793	ENSP00000003084	440	634	1481	1.96e-06	219	48	141	30	36
unique_1714	1	79	488	ENSP00000449241	926	1004	1193	7.43e-19	79	35	44	0	16
unique_1722	506	644	2483	ENSP00000434228	410	540	2040	8.48e-04	139	34	97	8	11
unique_1722	1389	1517	2483	ENSP00000434228	1095	1219	2040	0.002	129	36	89	4	11
unique_1727	168	309	674	ENSP00000354080	20	156	989	2.47e-20	146	56	77	13	31
unique_1727	158	364	674	ENSP00000354080	59	286	989	1.18e-17	252	78	105	69	31
unique_1727	158	315	674	ENSP00000354080	265	407	989	3.84e-17	158	54	89	15	31
unique_1727	158	343	674	ENSP00000354080	226	388	989	2.12e-15	188	59	102	27	31
unique_1727	154	365	674	ENSP00000354080	183	367	989	7.49e-15	215	69	113	33	31
unique_1727	154	229	674	ENSP00000354080	342	411	989	2.53e-06	76	28	42	6	31
unique_1727	139	355	674	ENSP00000311545	90	306	887	7.27e-20	237	75	122	40	35
unique_1727	140	372	674	ENSP00000311545	41	280	887	9.12e-19	261	81	131	49	35
unique_1727	177	314	674	ENSP00000274938	29	156	994	6.71e-18	138	50	78	10	35
unique_1727	158	364	674	ENSP00000274938	55	281	994	2.46e-17	247	71	116	60	35
unique_1727	181	392	674	ENSP00000274938	201	384	994	3.62e-13	216	64	116	36	35
unique_1727	158	276	674	ENSP00000274938	260	408	994	1.88e-05	154	41	73	40	35
unique_1727	311	367	674	ENSP00000274938	29	77	994	0.001	57	24	25	8	35
unique_1727	158	251	674	ENSP00000379438	83	170	674	9.97e-15	95	40	47	8	33
unique_1727	215	377	674	ENSP00000379438	61	194	674	6.31e-11	163	59	75	29	33
unique_1727	138	392	674	ENSP00000403447	399	616	2004	1.31e-13	263	84	126	53	44
unique_1727	133	251	674	ENSP00000403447	515	615	2004	7.73e-06	119	40	61	18	44
unique_1727	104	364	674	ENSP00000403447	113	359	2004	1.97e-05	300	78	130	92	44
unique_1727	194	402	674	ENSP00000403447	906	1089	2004	3.47e-05	221	66	106	49	44
unique_1727	90	210	674	ENSP00000311502	942	1055	1382	1.03e-06	124	40	71	13	18
unique_1727	158	221	674	ENSP00000398893	130	185	294	0.003	64	20	36	8	9
unique_1727	158	221	674	ENSP00000405502	130	185	294	0.003	64	20	36	8	9
unique_1731	3193	3332	3593	ENSP00000003084	1204	1343	1481	1.41e-21	140	48	92	0	17
unique_1731	1931	2010	3593	ENSP00000003084	487	566	1481	8.94e-17	80	37	43	0	17
unique_1731	2697	2966	3593	ENSP00000003084	912	1172	1481	9.01e-17	278	70	183	25	17
unique_1731	3477	3578	3593	ENSP00000003084	1339	1437	1481	2.56e-06	102	31	68	3	17
unique_1731	1761	1796	3593	ENSP00000003084	440	475	1481	9.67e-05	36	18	18	0	17
unique_1731	3163	3332	3593	ENSP00000497931	1033	1216	1322	2.33e-14	185	59	110	16	17
unique_1731	3197	3326	3593	ENSP00000497931	418	550	1322	1.42e-11	134	45	84	5	17
unique_1731	1931	2006	3593	ENSP00000497931	1155	1233	1322	0.001	79	24	52	3	17
unique_1731	2702	2946	3593	ENSP00000497931	144	372	1322	0.001	251	51	172	28	17
unique_1731	3483	3586	3593	ENSP00000497931	1218	1318	1322	0.003	104	29	72	3	17
unique_1731	1761	1789	3593	ENSP00000497931	437	465	1322	0.006	29	14	15	0	17
unique_1731	1759	1794	3593	ENSP00000381467	98	133	667	0.004	36	17	19	0	1
unique_1743	809	928	1430	ENSP00000351908	769	905	1375	1.87e-05	138	37	82	19	8
unique_1743	807	891	1430	ENSP00000225577	185	268	526	4.46e-05	88	31	50	7	6
unique_1743	1027	1079	1430	ENSP00000408734	208	259	337	7.04e-04	53	17	35	1	4
unique_1743	1027	1079	1430	ENSP00000479889	332	383	461	0.001	53	17	35	1	4
unique_1755	89	155	172	ENSP00000272367	489	544	590	2.18e-05	67	24	32	11	39
unique_1755	59	144	172	ENSP00000455897	953	1024	1457	2.27e-04	86	20	52	14	50
unique_1755	32	152	172	ENSP00000353690	51	140	199	0.005	121	32	58	31	70
unique_1765	724	792	3914	ENSP00000478469	731	808	821	7.80e-05	78	27	42	9	2
unique_1765	721	785	3914	ENSP00000478469	746	819	821	2.91e-04	74	25	40	9	2
unique_1765	732	792	3914	ENSP00000478469	723	790	821	5.49e-04	68	24	37	7	2
unique_1773	312	434	1255	ENSP00000381008	3639	3761	14508	0.006	123	26	97	0	10
unique_1787	505	646	2451	ENSP00000434228	470	602	2040	1.38e-19	143	49	83	11	11
unique_1787	1253	1391	2451	ENSP00000434228	1011	1182	2040	0.003	174	41	96	37	11
unique_1815	118	339	390	ENSP00000432202	5	218	663	5.65e-36	225	81	130	14	57
unique_1848	25	330	342	ENSP00000225577	83	391	526	1.31e-70	311	113	191	7	89
unique_1848	38	272	342	ENSP00000351908	685	926	1375	1.63e-28	248	79	150	19	69
unique_1848	31	245	342	ENSP00000383977	779	1011	1082	2.64e-22	234	68	146	20	63
unique_1848	39	246	342	ENSP00000341325	1039	1255	1352	4.60e-15	221	56	148	17	61
unique_1848	39	223	342	ENSP00000342838	1017	1217	1371	2.68e-14	203	52	131	20	54
unique_1848	36	228	342	ENSP00000408734	65	261	337	3.32e-14	203	55	132	16	56
unique_1848	27	228	342	ENSP00000479889	174	385	461	4.00e-14	218	60	136	22	59
unique_1848	35	245	342	ENSP00000351995	529	756	886	4.69e-14	231	57	151	23	62
unique_1848	35	245	342	ENSP00000301178	538	765	895	4.92e-14	231	57	151	23	62
unique_1848	39	242	342	ENSP00000498670	677	875	1023	3.21e-11	208	52	143	13	60
unique_1848	138	230	342	ENSP00000263923	1008	1106	1357	2.50e-09	100	32	60	8	27
unique_1848	32	226	342	ENSP00000358997	211	420	713	6.95e-09	214	51	140	23	57
unique_1848	31	126	342	ENSP00000286301	580	677	973	1.80e-08	101	33	60	8	63
unique_1848	138	256	342	ENSP00000286301	758	884	973	3.74e-08	127	35	84	8	63
unique_1848	154	223	342	ENSP00000442656	372	454	547	1.44e-05	83	29	41	13	20
unique_1850	1201	1457	1884	ENSP00000003084	1220	1461	1481	4.04e-08	281	76	142	63	14
unique_1850	1207	1392	1884	ENSP00000003084	440	617	1481	1.50e-07	190	41	133	16	14
unique_1850	1192	1386	1884	ENSP00000497931	1078	1281	1322	4.06e-08	219	60	120	39	11
unique_1850	1207	1392	1884	ENSP00000497931	437	627	1322	0.003	202	45	130	27	11
unique_1850	1192	1356	1884	ENSP00000381467	77	247	667	2.67e-05	183	48	105	30	9
unique_1866	1423	1467	1618	ENSP00000379681	34	78	428	1.08e-04	45	20	25	0	3
unique_1866	1428	1477	1618	ENSP00000379681	60	109	428	0.001	50	18	32	0	3
unique_1866	1426	1456	1618	ENSP00000379681	67	97	428	0.005	31	14	17	0	3
unique_1866	1426	1474	1618	ENSP00000389814	64	118	245	0.002	55	23	26	6	3
unique_1914	192	419	555	ENSP00000316228	71	272	400	0.004	235	57	138	40	41
unique_1916	61	841	2057	ENSP00000434228	403	1209	2040	7.21e-30	894	207	487	200	38
unique_1926	1388	1664	1671	ENSP00000341325	1060	1307	1352	4.00e-20	281	77	167	37	17
unique_1926	1388	1652	1671	ENSP00000383977	807	1049	1082	2.25e-19	286	85	137	64	16
unique_1926	1403	1589	1671	ENSP00000408734	102	257	337	3.53e-18	190	61	92	37	11
unique_1926	1376	1649	1671	ENSP00000351908	692	932	1375	1.07e-17	281	73	161	47	16
unique_1926	1403	1589	1671	ENSP00000479889	226	381	461	1.94e-17	190	61	92	37	11
unique_1926	1388	1655	1671	ENSP00000351995	553	800	886	7.10e-17	282	72	162	48	16
unique_1926	1388	1655	1671	ENSP00000301178	562	809	895	8.12e-17	282	72	162	48	16
unique_1926	1375	1650	1671	ENSP00000342838	1027	1279	1371	4.63e-16	287	74	168	45	17
unique_1926	1457	1656	1671	ENSP00000263923	1000	1167	1357	2.67e-15	201	50	117	34	12
unique_1926	1456	1650	1671	ENSP00000286301	749	911	973	9.52e-14	198	52	108	38	12
unique_1926	1376	1590	1671	ENSP00000358997	222	419	713	9.84e-14	224	62	127	35	13
unique_1926	1390	1590	1671	ENSP00000498670	700	857	1023	7.22e-11	203	53	103	47	12
unique_1926	1409	1599	1671	ENSP00000225577	142	297	526	1.84e-10	194	53	100	41	11
unique_1926	1436	1591	1671	ENSP00000442656	321	457	547	5.64e-10	170	48	75	47	9
unique_1938	2698	2753	5381	ENSP00000478469	742	802	821	0.001	61	22	34	5	1
unique_1938	2698	2764	5381	ENSP00000478469	733	805	821	0.002	73	25	42	6	1
unique_1941	1744	1923	3132	ENSP00000274938	623	799	994	2.72e-08	191	52	114	25	12
unique_1941	1907	2107	3132	ENSP00000274938	621	799	994	2.24e-04	207	52	121	34	12
unique_1941	1826	1980	3132	ENSP00000354080	647	793	989	1.88e-06	160	45	97	18	9
unique_1941	1706	1865	3132	ENSP00000354080	646	793	989	7.12e-05	161	44	103	14	9
unique_1941	2014	2117	3132	ENSP00000498670	268	359	1023	1.12e-05	106	31	59	16	10
unique_1941	1911	2001	3132	ENSP00000498670	288	370	1023	7.10e-05	91	27	56	8	10
unique_1941	1692	1763	3132	ENSP00000498670	301	367	1023	6.52e-04	72	24	43	5	10
unique_1941	1860	1934	3132	ENSP00000498670	295	360	1023	0.003	75	22	44	9	10
unique_1941	1698	1771	3132	ENSP00000368538	54	136	278	8.07e-04	87	30	40	17	2
unique_1941	576	643	3132	ENSP00000270188	168	246	517	0.001	79	21	47	11	2
unique_1941	566	632	3132	ENSP00000270188	74	146	517	0.004	77	23	40	14	2
unique_1944	987	1208	1371	ENSP00000225577	87	307	526	2.51e-21	227	64	152	11	16
unique_1944	997	1199	1371	ENSP00000351908	686	886	1375	3.61e-12	210	65	129	16	15
unique_1944	995	1199	1371	ENSP00000408734	66	268	337	4.74e-12	216	60	132	24	15
unique_1944	996	1139	1371	ENSP00000358997	217	363	713	1.16e-11	149	42	100	7	11
unique_1944	995	1192	1371	ENSP00000479889	190	385	461	5.41e-11	210	60	124	26	14
unique_1944	1083	1188	1371	ENSP00000263923	994	1099	1357	1.20e-07	108	31	73	4	8
unique_1944	1028	1209	1371	ENSP00000498670	705	881	1023	4.51e-06	192	45	122	25	13
unique_1944	997	1139	1371	ENSP00000341325	1039	1182	1352	5.27e-06	152	42	93	17	10
unique_1944	1099	1187	1371	ENSP00000342838	1130	1217	1371	7.22e-06	89	24	64	1	6
unique_1944	1099	1188	1371	ENSP00000286301	761	849	973	1.50e-05	92	26	61	5	7
unique_1944	1040	1188	1371	ENSP00000383977	829	989	1082	2.64e-05	175	45	90	40	11
unique_1944	1066	1190	1371	ENSP00000442656	318	457	547	6.29e-05	147	39	79	29	9
unique_1944	997	1187	1371	ENSP00000301178	542	742	895	1.19e-04	209	48	135	26	14
unique_1944	997	1187	1371	ENSP00000351995	533	733	886	1.20e-04	209	48	135	26	14
unique_1954	66	171	643	ENSP00000385766	471	573	663	3.40e-04	107	38	64	5	21
unique_1954	66	197	643	ENSP00000385766	320	456	663	3.84e-04	142	46	81	15	21
unique_1961	589	1037	1037	ENSP00000502021	344	750	751	5.28e-57	458	142	256	60	56
unique_1961	215	346	1037	ENSP00000502021	59	157	751	1.24e-08	132	37	62	33	56
unique_1961	589	1037	1037	ENSP00000420389	344	750	751	5.28e-57	458	142	256	60	56
unique_1961	215	346	1037	ENSP00000420389	59	157	751	1.24e-08	132	37	62	33	56
unique_1961	589	1037	1037	ENSP00000418791	344	750	751	5.28e-57	458	142	256	60	56
unique_1961	215	346	1037	ENSP00000418791	59	157	751	1.24e-08	132	37	62	33	56
unique_1961	589	1037	1037	ENSP00000419653	344	750	751	5.28e-57	458	142	256	60	56
unique_1961	215	346	1037	ENSP00000419653	59	157	751	1.24e-08	132	37	62	33	56
unique_1966	1343	1421	1718	ENSP00000272367	355	429	590	0.001	79	25	50	4	5
unique_1974	227	282	454	ENSP00000449241	1093	1147	1193	1.36e-04	56	22	33	1	24
unique_1974	229	296	454	ENSP00000449241	1058	1128	1193	8.52e-04	71	25	43	3	24
unique_1974	186	248	454	ENSP00000449241	1085	1147	1193	0.002	65	25	36	4	24
unique_1974	193	296	454	ENSP00000403447	1668	1771	2004	0.001	106	39	63	4	24
unique_1974	188	244	454	ENSP00000403447	1763	1819	2004	0.006	57	21	36	0	24
unique_1976	88	421	421	ENSP00000271651	15	329	330	4.61e-79	342	144	163	35	79
unique_1985	394	635	793	ENSP00000225577	97	306	526	3.22e-18	246	68	138	40	31
unique_1985	394	622	793	ENSP00000351908	686	881	1375	3.69e-17	231	68	126	37	29
unique_1985	388	562	793	ENSP00000358997	212	364	713	5.38e-09	184	54	90	40	22
unique_1985	394	670	793	ENSP00000341325	1039	1310	1352	1.58e-08	304	68	177	59	35
unique_1985	344	612	793	ENSP00000408734	23	253	337	4.12e-08	280	72	148	60	34
unique_1985	344	612	793	ENSP00000479889	147	377	461	1.16e-07	280	72	148	60	34
unique_1985	394	659	793	ENSP00000383977	787	1049	1082	7.96e-07	293	63	173	57	34
unique_1985	392	628	793	ENSP00000351995	531	747	886	4.17e-05	242	53	159	30	30
unique_1985	392	628	793	ENSP00000301178	540	756	895	4.29e-05	242	53	159	30	30
unique_1985	500	633	793	ENSP00000263923	999	1119	1357	3.75e-04	137	30	88	19	17
unique_1985	494	651	793	ENSP00000342838	1111	1254	1371	5.32e-04	162	39	101	22	20
unique_1985	516	699	793	ENSP00000286301	765	926	973	0.004	187	42	117	28	23
unique_2044	311	398	7897	ENSP00000478469	702	805	821	1.27e-04	104	31	57	16	1
unique_2087	14	177	301	ENSP00000354080	242	393	989	6.04e-18	167	59	90	18	57
unique_2087	12	133	301	ENSP00000354080	32	147	989	3.89e-16	124	48	66	10	57
unique_2087	13	170	301	ENSP00000354080	282	430	989	1.91e-10	161	54	92	15	57
unique_2087	33	182	301	ENSP00000354080	217	358	989	1.34e-08	151	49	92	10	57
unique_2087	13	177	301	ENSP00000311545	132	301	887	6.49e-17	178	58	99	21	65
unique_2087	13	169	301	ENSP00000311545	172	358	887	5.07e-16	196	64	84	48	65
unique_2087	31	209	301	ENSP00000311545	45	225	887	8.81e-16	197	67	96	34	65
unique_2087	13	140	301	ENSP00000274938	29	149	994	3.47e-15	129	47	73	9	54
unique_2087	14	172	301	ENSP00000274938	237	383	994	2.27e-14	162	54	90	18	54
unique_2087	13	132	301	ENSP00000274938	277	386	994	6.46e-13	122	49	59	14	54
unique_2087	52	176	301	ENSP00000274938	24	142	994	3.86e-12	127	43	74	10	54
unique_2087	32	172	301	ENSP00000274938	211	343	994	2.56e-08	142	46	86	10	54
unique_2087	68	210	301	ENSP00000379438	68	208	674	4.26e-13	147	50	87	10	66
unique_2087	24	170	301	ENSP00000379438	65	203	674	2.23e-10	152	50	84	18	66
unique_2087	12	127	301	ENSP00000379438	97	203	674	6.75e-09	119	42	62	15	66
unique_2087	5	134	301	ENSP00000403447	498	620	2004	2.81e-12	133	42	78	13	58
unique_2087	13	179	301	ENSP00000403447	432	584	2004	7.88e-09	169	53	98	18	58
unique_2087	17	134	301	ENSP00000403447	352	468	2004	1.00e-08	126	42	67	17	58
unique_2087	32	134	301	ENSP00000403447	906	999	2004	6.72e-07	104	33	60	11	58
unique_2087	9	134	301	ENSP00000403447	268	386	2004	4.19e-06	131	37	77	17	58
unique_2087	13	179	301	ENSP00000403447	194	350	2004	1.52e-05	172	48	104	20	58
unique_2087	39	133	301	ENSP00000311502	973	1055	1382	1.06e-06	97	32	49	16	32
unique_2140	1201	1285	2079	ENSP00000381204	53	136	209	0.009	85	23	61	1	4
unique_2155	1506	1696	1975	ENSP00000225577	91	266	526	4.40e-13	196	60	111	25	10
unique_2169	257	419	441	ENSP00000499129	479	636	646	3.72e-21	163	53	105	5	37
unique_2169	302	367	441	ENSP00000499129	173	238	646	1.02e-06	68	27	37	4	37
unique_2169	309	350	441	ENSP00000499129	64	105	646	2.83e-06	42	18	24	0	37
unique_2169	328	367	441	ENSP00000299608	45	85	455	3.48e-06	41	20	20	1	9
unique_2175	267	434	1297	ENSP00000439894	569	733	1025	0.005	175	49	109	17	13
unique_2230	1373	1442	3269	ENSP00000225577	255	336	526	0.001	82	25	45	12	3
unique_2230	1240	1276	3269	ENSP00000225577	206	239	526	0.005	37	17	17	3	3
unique_2230	1228	1276	3269	ENSP00000358997	310	361	713	0.005	55	22	24	9	1
unique_2230	1233	1275	3269	ENSP00000351908	784	824	1375	0.006	43	15	26	2	1
unique_2230	1231	1282	3269	ENSP00000342838	1126	1174	1371	0.006	52	17	32	3	2
unique_2244	172	248	8641	ENSP00000478469	738	816	821	0.001	80	31	45	4	1
unique_2274	7	46	102	ENSP00000411767	411	450	1065	2.27e-04	41	17	22	2	39
unique_2275	108	158	918	ENSP00000411767	405	460	1065	0.004	57	23	27	7	6
unique_2308	81	109	364	ENSP00000411767	412	440	1065	3.57e-04	29	15	14	0	8
unique_2311	811	891	1291	ENSP00000225577	273	355	526	3.43e-12	83	32	49	2	15
unique_2311	300	410	1291	ENSP00000225577	142	238	526	5.66e-12	111	34	63	14	15
unique_2311	811	873	1291	ENSP00000351908	861	926	1375	9.14e-06	66	28	35	3	8
unique_2311	370	412	1291	ENSP00000351908	783	826	1375	0.002	44	15	28	1	8
unique_2311	310	454	1291	ENSP00000342838	1071	1211	1371	3.68e-05	146	36	104	6	11
unique_2311	311	410	1291	ENSP00000383977	840	941	1082	1.79e-04	107	30	65	12	8
unique_2311	372	410	1291	ENSP00000351995	645	683	886	0.002	39	13	26	0	3
unique_2311	372	410	1291	ENSP00000301178	654	692	895	0.002	39	13	26	0	3
unique_2311	370	439	1291	ENSP00000263923	1008	1067	1357	0.008	70	17	43	10	5
unique_2313	342	464	598	ENSP00000225577	191	293	526	4.13e-11	124	41	61	22	21
unique_2313	350	464	598	ENSP00000351908	783	881	1375	5.65e-08	117	36	61	20	19
unique_2313	210	460	598	ENSP00000358997	211	420	713	5.69e-05	255	63	143	49	42
unique_2313	339	464	598	ENSP00000286301	747	856	973	6.92e-04	128	33	75	20	21
unique_2313	361	460	598	ENSP00000408734	178	259	337	0.004	100	29	53	18	17
unique_2313	361	460	598	ENSP00000479889	302	383	461	0.005	100	29	53	18	17
unique_2341	500	652	1744	ENSP00000225577	84	240	526	1.42e-29	158	66	86	6	15
unique_2341	1216	1326	1744	ENSP00000225577	255	360	526	6.56e-06	117	33	67	17	15
unique_2341	511	650	1744	ENSP00000351908	684	824	1375	2.79e-09	144	40	97	7	8
unique_2341	502	651	1744	ENSP00000383977	776	942	1082	4.92e-06	170	47	100	23	9
unique_2341	504	654	1744	ENSP00000358997	209	364	713	1.32e-04	158	39	110	9	9
unique_2341	513	651	1744	ENSP00000479889	192	332	461	1.66e-04	144	38	98	8	11
unique_2341	1215	1264	1744	ENSP00000479889	349	396	461	0.003	50	23	25	2	11
unique_2341	502	764	1744	ENSP00000351995	522	819	886	2.60e-04	301	68	192	41	15
unique_2341	502	764	1744	ENSP00000301178	531	828	895	2.76e-04	301	68	192	41	15
unique_2341	513	651	1744	ENSP00000408734	68	208	337	3.03e-04	144	38	98	8	11
unique_2341	1215	1264	1744	ENSP00000408734	225	272	337	0.002	50	23	25	2	11
unique_2374	188	473	3194	ENSP00000225577	91	394	526	2.31e-35	312	99	179	34	9
unique_2374	194	383	3194	ENSP00000351908	686	881	1375	1.25e-13	198	53	135	10	6
unique_2374	194	379	3194	ENSP00000358997	218	420	713	5.63e-13	206	59	124	23	6
unique_2374	194	380	3194	ENSP00000408734	68	260	337	5.57e-12	199	59	122	18	6
unique_2374	194	380	3194	ENSP00000479889	192	384	461	1.29e-11	199	59	122	18	6
unique_2374	181	394	3194	ENSP00000383977	775	1007	1082	7.88e-11	245	66	136	43	7
unique_2374	194	393	3194	ENSP00000342838	1017	1235	1371	1.55e-08	223	56	140	27	6
unique_2374	194	384	3194	ENSP00000341325	1039	1240	1352	2.60e-08	206	54	133	19	6
unique_2374	189	393	3194	ENSP00000498670	672	873	1023	3.04e-08	212	52	143	17	6
unique_2374	295	397	3194	ENSP00000263923	1016	1120	1357	3.36e-07	108	31	69	8	3
unique_2374	298	397	3194	ENSP00000286301	769	870	973	6.32e-07	105	33	64	8	3
unique_2374	259	372	3194	ENSP00000442656	321	444	547	0.004	132	37	69	26	4
unique_2380	1	82	270	ENSP00000478469	719	804	821	1.24e-04	86	26	56	4	30
unique_2405	1	257	478	ENSP00000225577	89	335	526	1.31e-26	259	67	178	14	54
unique_2405	57	270	478	ENSP00000351908	724	939	1375	8.26e-19	218	62	150	6	45
unique_2405	114	286	478	ENSP00000286301	755	927	973	1.78e-14	178	51	117	10	36
unique_2405	14	208	478	ENSP00000301178	544	743	895	3.18e-12	205	46	144	15	41
unique_2405	14	208	478	ENSP00000351995	535	734	886	3.36e-12	205	46	144	15	41
unique_2405	57	207	478	ENSP00000408734	108	256	337	9.28e-12	161	46	93	22	32
unique_2405	57	207	478	ENSP00000479889	232	380	461	1.55e-11	161	46	93	22	32
unique_2405	1	265	478	ENSP00000342838	1009	1276	1371	2.16e-11	280	65	188	27	55
unique_2405	114	274	478	ENSP00000263923	1005	1165	1357	6.80e-11	167	44	111	12	34
unique_2405	58	264	478	ENSP00000383977	829	1046	1082	2.14e-09	225	51	149	25	43
unique_2405	41	259	478	ENSP00000341325	1061	1284	1352	2.14e-09	236	58	149	29	46
unique_2405	53	162	478	ENSP00000358997	254	363	713	5.65e-07	118	36	66	16	23
unique_2405	82	208	478	ENSP00000442656	318	455	547	0.005	143	35	87	21	27
unique_2407	1	215	296	ENSP00000225577	89	308	526	2.39e-25	222	68	145	9	73
unique_2407	9	229	296	ENSP00000351908	686	905	1375	6.48e-25	228	80	133	15	75
unique_2407	8	198	296	ENSP00000408734	67	261	337	4.41e-19	205	64	117	24	65
unique_2407	8	198	296	ENSP00000479889	191	385	461	5.76e-19	205	64	117	24	65
unique_2407	2	195	296	ENSP00000383977	782	990	1082	5.53e-13	215	58	130	27	66
unique_2407	9	195	296	ENSP00000341325	1039	1233	1352	1.73e-12	200	54	128	18	63
unique_2407	7	207	296	ENSP00000301178	540	757	895	9.37e-12	219	53	147	19	68
unique_2407	7	207	296	ENSP00000351995	531	748	886	9.87e-12	219	53	147	19	68
unique_2407	1	212	296	ENSP00000342838	1009	1236	1371	2.40e-11	230	55	155	20	72
unique_2407	8	197	296	ENSP00000358997	217	421	713	1.63e-10	206	53	136	17	64
unique_2407	3	255	296	ENSP00000498670	670	919	1023	7.89e-10	266	62	175	29	85
unique_2407	104	214	296	ENSP00000263923	1008	1120	1357	1.16e-09	115	32	77	6	38
unique_2407	104	214	296	ENSP00000286301	758	870	973	5.78e-07	117	31	76	10	38
unique_2407	120	237	296	ENSP00000442656	372	504	547	4.48e-05	143	38	70	35	40
unique_2410	9	254	282	ENSP00000351908	686	933	1375	1.33e-40	250	83	161	6	87
unique_2410	1	261	282	ENSP00000225577	89	354	526	2.24e-32	272	77	178	17	93
unique_2410	1	254	282	ENSP00000342838	1009	1275	1371	1.53e-17	269	59	193	17	90
unique_2410	9	249	282	ENSP00000341325	1039	1284	1352	3.27e-15	251	61	175	15	85
unique_2410	7	203	282	ENSP00000351995	531	741	886	6.51e-15	212	48	148	16	70
unique_2410	7	203	282	ENSP00000301178	540	750	895	6.53e-15	212	48	148	16	70
unique_2410	9	195	282	ENSP00000358997	218	416	713	6.40e-14	199	52	135	12	66
unique_2410	9	198	282	ENSP00000479889	192	382	461	8.48e-14	193	49	139	5	67
unique_2410	9	198	282	ENSP00000408734	68	258	337	9.26e-14	193	49	139	5	67
unique_2410	7	254	282	ENSP00000383977	785	1046	1082	1.15e-12	264	56	190	18	88
unique_2410	111	255	282	ENSP00000263923	1011	1158	1357	1.02e-08	150	32	111	7	51
unique_2410	98	196	282	ENSP00000286301	748	848	973	6.33e-07	101	24	75	2	67
unique_2410	7	95	282	ENSP00000286301	586	680	973	1.83e-04	95	24	65	6	67
unique_2410	52	199	282	ENSP00000498670	723	858	1023	3.13e-06	148	28	108	12	52
unique_2410	124	197	282	ENSP00000442656	372	455	547	4.64e-06	84	26	48	10	26
unique_2411	130	469	1820	ENSP00000434228	407	673	2040	1.54e-23	348	97	162	89	35
unique_2411	656	943	1820	ENSP00000434228	806	1137	2040	1.36e-10	340	83	197	60	35
unique_2435	406	477	943	ENSP00000432202	53	124	663	8.59e-18	72	30	42	0	8
unique_2440	260	473	1076	ENSP00000354080	195	394	989	1.66e-34	217	88	109	20	53
unique_2440	306	526	1076	ENSP00000354080	30	248	989	1.55e-25	228	74	138	16	53
unique_2440	755	1047	1076	ENSP00000354080	32	306	989	1.32e-22	336	100	132	104	53
unique_2440	778	967	1076	ENSP00000354080	256	407	989	7.61e-22	191	65	86	40	53
unique_2440	289	471	1076	ENSP00000354080	58	232	989	1.91e-21	190	58	110	22	53
unique_2440	753	1051	1076	ENSP00000354080	71	350	989	6.76e-21	342	92	145	105	53
unique_2440	289	474	1076	ENSP00000354080	99	315	989	2.98e-19	230	70	103	57	53
unique_2440	754	1048	1076	ENSP00000354080	115	387	989	2.66e-16	308	80	180	48	53
unique_2440	837	1004	1076	ENSP00000354080	22	200	989	3.81e-15	186	61	100	25	53
unique_2440	290	395	1076	ENSP00000354080	306	407	989	1.95e-12	108	39	61	8	53
unique_2440	289	356	1076	ENSP00000354080	345	409	989	4.66e-06	68	24	41	3	53
unique_2440	753	813	1076	ENSP00000354080	359	412	989	0.010	61	21	33	7	53
unique_2440	260	470	1076	ENSP00000274938	190	386	994	1.90e-32	214	83	111	20	53
unique_2440	289	437	1076	ENSP00000274938	259	403	994	5.62e-25	151	59	84	8	53
unique_2440	753	1051	1076	ENSP00000274938	67	345	994	1.40e-24	341	95	142	104	53
unique_2440	309	526	1076	ENSP00000274938	29	243	994	6.64e-24	224	72	137	15	53
unique_2440	778	1003	1076	ENSP00000274938	251	439	994	1.38e-22	229	74	112	43	53
unique_2440	756	997	1076	ENSP00000274938	29	227	994	4.00e-22	248	83	110	55	53
unique_2440	289	422	1076	ENSP00000274938	54	189	994	8.83e-22	140	51	79	10	53
unique_2440	754	1048	1076	ENSP00000274938	110	382	994	2.39e-19	307	88	173	46	53
unique_2440	346	471	1076	ENSP00000274938	25	142	994	3.58e-17	129	47	68	14	53
unique_2440	851	1004	1076	ENSP00000274938	43	195	994	4.88e-16	159	53	95	11	53
unique_2440	384	475	1076	ENSP00000274938	22	105	994	1.20e-06	94	29	53	12	53
unique_2440	922	1047	1076	ENSP00000274938	29	136	994	3.29e-06	129	37	68	24	53
unique_2440	252	471	1076	ENSP00000311545	28	250	887	3.68e-22	245	84	114	47	48
unique_2440	778	1001	1076	ENSP00000311545	47	304	887	7.06e-20	265	79	138	48	48
unique_2440	290	421	1076	ENSP00000311545	157	300	887	2.34e-12	149	47	80	22	48
unique_2440	750	911	1076	ENSP00000311545	166	301	887	2.44e-11	178	56	64	58	48
unique_2440	881	1047	1076	ENSP00000311545	33	197	887	1.87e-08	185	57	90	38	48
unique_2440	756	996	1076	ENSP00000403447	432	654	2004	5.95e-13	249	77	138	34	50
unique_2440	265	488	1076	ENSP00000403447	484	686	2004	4.41e-12	233	73	121	39	50
unique_2440	756	950	1076	ENSP00000403447	314	503	2004	1.51e-06	208	60	117	31	50
unique_2440	309	502	1076	ENSP00000403447	314	497	2004	3.34e-06	200	55	123	22	50
unique_2440	289	438	1076	ENSP00000403447	340	480	2004	2.39e-05	159	48	84	27	50
unique_2440	855	1054	1076	ENSP00000403447	135	348	2004	1.12e-04	238	59	117	62	50
unique_2440	330	472	1076	ENSP00000403447	951	1080	2004	2.41e-04	149	44	80	25	50
unique_2440	859	949	1076	ENSP00000403447	988	1076	2004	4.82e-04	96	32	52	12	50
unique_2440	290	421	1076	ENSP00000403447	715	836	2004	0.001	138	41	75	22	50
unique_2440	854	950	1076	ENSP00000403447	907	996	2004	0.002	101	31	55	15	50
unique_2440	333	422	1076	ENSP00000403447	143	227	2004	0.003	96	33	46	17	50
unique_2440	271	472	1076	ENSP00000403447	593	798	2004	0.004	230	55	123	52	50
unique_2440	863	962	1076	ENSP00000379438	83	182	674	1.73e-11	107	45	48	14	47
unique_2440	265	380	1076	ENSP00000379438	68	174	674	1.06e-10	124	45	54	25	47
unique_2440	778	911	1076	ENSP00000379438	74	175	674	2.37e-10	136	41	59	36	47
unique_2440	333	422	1076	ENSP00000379438	83	175	674	4.38e-10	96	37	50	9	47
unique_2440	374	472	1076	ENSP00000379438	83	175	674	7.08e-09	102	39	51	12	47
unique_2440	754	808	1076	ENSP00000379438	96	145	674	3.07e-05	55	25	25	5	47
unique_2440	903	1048	1076	ENSP00000379438	82	169	674	5.85e-04	146	39	49	58	47
unique_2440	333	391	1076	ENSP00000398893	130	185	294	2.22e-08	60	26	29	5	15
unique_2440	904	961	1076	ENSP00000398893	130	183	294	5.60e-05	58	22	32	4	15
unique_2440	374	433	1076	ENSP00000398893	130	185	294	2.60e-04	61	22	33	6	15
unique_2440	333	391	1076	ENSP00000405502	130	185	294	2.22e-08	60	26	29	5	15
unique_2440	904	961	1076	ENSP00000405502	130	183	294	5.60e-05	58	22	32	4	15
unique_2440	374	433	1076	ENSP00000405502	130	185	294	2.60e-04	61	22	33	6	15
unique_2440	323	382	1076	ENSP00000311502	1001	1057	1382	2.58e-04	61	21	35	5	20
unique_2440	880	949	1076	ENSP00000311502	986	1052	1382	3.80e-04	71	21	45	5	20
unique_2440	388	473	1076	ENSP00000311502	982	1057	1382	0.007	91	31	40	20	20
unique_2441	423	515	607	ENSP00000225577	206	293	526	4.53e-05	96	25	60	11	15
unique_2441	416	515	607	ENSP00000351908	784	881	1375	6.95e-05	104	32	62	10	16
unique_2477	226	266	377	ENSP00000442656	92	132	547	0.010	41	13	28	0	11
unique_2490	273	367	2965	ENSP00000478469	728	814	821	1.66e-04	95	27	60	8	3
unique_2500	390	468	2187	ENSP00000381204	38	127	209	0.009	90	24	55	11	4
unique_2506	182	286	591	ENSP00000365840	138	239	485	5.26e-05	105	26	76	3	18
unique_2514	764	886	2519	ENSP00000478469	725	820	821	1.87e-04	126	38	55	33	5
unique_2541	1	255	1405	ENSP00000225577	89	352	526	1.94e-37	270	86	163	21	18
unique_2541	8	300	1405	ENSP00000341325	1038	1332	1352	7.76e-20	306	81	201	24	21
unique_2541	7	243	1405	ENSP00000351908	684	926	1375	5.93e-17	250	71	159	20	17
unique_2541	6	207	1405	ENSP00000408734	65	268	337	1.21e-16	212	67	127	18	14
unique_2541	6	207	1405	ENSP00000479889	189	392	461	5.03e-16	212	67	127	18	14
unique_2541	1	245	1405	ENSP00000342838	1009	1270	1371	8.94e-16	269	72	166	31	17
unique_2541	5	216	1405	ENSP00000301178	538	765	895	2.18e-14	232	58	150	24	15
unique_2541	5	216	1405	ENSP00000351995	529	756	886	2.40e-14	231	56	153	22	15
unique_2541	8	243	1405	ENSP00000383977	786	1039	1082	1.32e-13	264	71	155	38	17
unique_2541	9	197	1405	ENSP00000358997	218	420	713	2.09e-09	213	57	122	34	13
unique_2541	102	249	1405	ENSP00000286301	754	906	973	7.95e-08	154	37	110	7	17
unique_2541	5	92	1405	ENSP00000286301	584	675	973	0.001	95	28	57	10	17
unique_2541	100	196	1405	ENSP00000263923	1003	1100	1357	2.29e-07	103	32	60	11	7
unique_2541	72	194	1405	ENSP00000442656	315	454	547	1.55e-06	143	38	82	23	9
unique_2557	191	224	817	ENSP00000411767	411	445	1065	0.003	35	16	18	1	8
unique_2557	113	143	817	ENSP00000411767	411	440	1065	0.007	31	16	14	1	8
unique_2561	523	562	1198	ENSP00000411767	411	450	1065	0.008	40	14	26	0	3
unique_2569	301	412	544	ENSP00000432075	270	383	833	4.09e-04	116	33	77	6	21
unique_2569	301	412	544	ENSP00000409930	270	383	833	4.09e-04	116	33	77	6	21
unique_2569	301	412	544	ENSP00000432623	48	161	640	5.01e-04	116	33	77	6	21
unique_2573	67	523	1170	ENSP00000434228	359	840	2040	5.34e-30	498	120	321	57	39
unique_2585	972	1100	1113	ENSP00000497931	1185	1311	1322	8.31e-27	129	57	70	2	51
unique_2585	748	872	1113	ENSP00000497931	420	519	1322	1.25e-20	125	50	50	25	51
unique_2585	439	872	1113	ENSP00000497931	802	1177	1322	2.12e-20	456	108	246	102	51
unique_2585	972	1100	1113	ENSP00000497931	525	651	1322	5.98e-18	129	55	72	2	51
unique_2585	440	599	1113	ENSP00000497931	146	305	1322	2.05e-07	167	44	109	14	51
unique_2585	999	1088	1113	ENSP00000381467	209	300	667	3.85e-08	92	33	57	2	14
unique_2585	783	843	1113	ENSP00000381467	93	156	667	1.09e-05	64	24	37	3	14
unique_2585	973	1081	1113	ENSP00000003084	518	622	1481	1.44e-07	110	34	70	6	20
unique_2585	790	873	1113	ENSP00000003084	440	510	1481	6.48e-07	84	26	45	13	20
unique_2585	763	869	1113	ENSP00000003084	1206	1304	1481	1.26e-04	107	28	71	8	20
unique_2602	497	583	1497	ENSP00000225577	247	328	526	6.80e-08	87	26	56	5	15
unique_2602	105	193	1497	ENSP00000225577	90	184	526	6.08e-06	96	26	62	8	15
unique_2602	279	329	1497	ENSP00000225577	178	228	526	3.60e-05	51	21	30	0	15
unique_2602	107	329	1497	ENSP00000286301	583	788	973	3.78e-05	230	58	141	31	15
unique_2602	110	193	1497	ENSP00000383977	785	871	1082	1.30e-04	87	29	55	3	6
unique_2602	279	327	1497	ENSP00000351908	760	811	1375	0.002	52	20	29	3	9
unique_2602	111	196	1497	ENSP00000351908	685	769	1375	0.003	86	22	63	1	9
unique_2602	486	552	1497	ENSP00000408734	206	271	337	0.006	70	23	40	7	4
unique_2602	486	552	1497	ENSP00000479889	330	395	461	0.008	70	23	40	7	4
unique_2644	969	1139	1381	ENSP00000403447	1653	1820	2004	1.09e-06	171	54	114	3	26
unique_2644	1032	1220	1381	ENSP00000403447	1586	1778	2004	3.32e-05	200	54	128	18	26
unique_2644	867	1107	1381	ENSP00000403447	1619	1823	2004	8.32e-05	243	67	136	40	26
unique_2644	1016	1108	1381	ENSP00000449241	1057	1148	1193	3.27e-04	99	36	50	13	7
unique_2688	1148	1699	2662	ENSP00000434228	1248	1835	2040	1.27e-04	630	167	343	120	22
unique_2688	1184	1721	2662	ENSP00000434228	1407	1930	2040	0.007	571	130	361	80	22
unique_2695	1043	1216	1433	ENSP00000403447	1631	1790	2004	4.00e-12	174	65	95	14	20
unique_2695	1110	1328	1433	ENSP00000403447	1619	1819	2004	1.14e-07	223	68	129	26	20
unique_2695	1102	1184	1433	ENSP00000449241	1065	1148	1193	0.004	87	27	53	7	8
unique_2695	1162	1213	1433	ENSP00000449241	1093	1144	1193	0.008	52	19	33	0	8
unique_2707	1513	1576	1603	ENSP00000003084	366	430	1481	6.14e-04	65	22	42	1	4
unique_2718	183	332	1742	ENSP00000225577	69	241	526	4.60e-35	173	69	81	23	16
unique_2718	1578	1706	1742	ENSP00000225577	252	383	526	1.42e-20	134	48	79	7	16
unique_2718	239	344	1742	ENSP00000351908	730	839	1375	1.78e-13	110	42	64	4	9
unique_2718	1578	1620	1742	ENSP00000351908	838	882	1375	1.63e-04	45	18	25	2	9
unique_2718	205	332	1742	ENSP00000383977	794	944	1082	3.57e-08	151	36	92	23	7
unique_2718	221	334	1742	ENSP00000341325	1069	1184	1352	5.83e-06	116	28	86	2	7
unique_2718	297	333	1742	ENSP00000408734	175	211	337	9.62e-05	37	17	20	0	2
unique_2718	297	333	1742	ENSP00000479889	299	335	461	1.02e-04	37	17	20	0	2
unique_2718	213	332	1742	ENSP00000358997	237	363	713	1.40e-04	127	35	85	7	7
unique_2718	214	334	1742	ENSP00000351995	553	688	886	2.00e-04	136	30	91	15	7
unique_2718	214	334	1742	ENSP00000301178	562	697	895	2.03e-04	136	30	91	15	7
unique_2718	224	334	1742	ENSP00000342838	1052	1172	1371	2.16e-04	121	31	80	10	6
unique_2718	232	318	1742	ENSP00000498670	718	805	1023	0.001	88	23	64	1	8
unique_2718	1585	1631	1742	ENSP00000498670	828	875	1023	0.004	48	15	32	1	8
unique_2718	289	342	1742	ENSP00000263923	1008	1061	1357	0.003	54	18	36	0	3
unique_2720	5	58	519	ENSP00000381008	7960	8020	14508	0.010	61	23	31	7	10
unique_2726	58	327	2020	ENSP00000358997	204	521	713	1.34e-30	320	99	169	52	13
unique_2726	70	325	2020	ENSP00000408734	68	331	337	1.07e-28	270	85	165	20	13
unique_2726	70	325	2020	ENSP00000479889	192	455	461	9.86e-28	270	85	165	20	13
unique_2726	69	258	2020	ENSP00000225577	96	292	526	2.34e-17	203	56	128	19	9
unique_2726	70	335	2020	ENSP00000342838	1017	1284	1371	8.17e-17	294	77	163	54	13
unique_2726	69	330	2020	ENSP00000341325	1038	1298	1352	5.38e-14	277	71	175	31	13
unique_2726	66	254	2020	ENSP00000383977	783	990	1082	1.84e-13	213	60	124	29	9
unique_2726	31	258	2020	ENSP00000351908	650	880	1375	4.13e-13	242	72	145	25	11
unique_2726	70	254	2020	ENSP00000301178	542	744	895	1.43e-12	210	61	117	32	9
unique_2726	70	254	2020	ENSP00000351995	533	735	886	1.48e-12	210	61	117	32	9
unique_2726	69	321	2020	ENSP00000498670	676	913	1023	3.49e-09	270	62	159	49	13
unique_2726	61	252	2020	ENSP00000442656	204	454	547	1.55e-08	256	64	123	69	10
unique_2726	152	325	2020	ENSP00000286301	750	911	973	4.81e-08	174	43	119	12	9
unique_2726	168	330	2020	ENSP00000263923	1002	1166	1357	2.01e-07	177	49	102	26	8
unique_2738	596	665	685	ENSP00000432202	52	124	663	1.13e-12	73	23	47	3	10
unique_2771	375	472	558	ENSP00000351908	784	887	1375	2.04e-08	106	34	62	10	18
unique_2771	253	499	558	ENSP00000225577	97	327	526	3.49e-07	263	61	154	48	44
unique_2771	213	463	558	ENSP00000479889	151	383	461	6.22e-06	263	65	156	42	45
unique_2771	213	463	558	ENSP00000408734	27	259	337	6.67e-06	263	65	156	42	45
unique_2771	372	480	558	ENSP00000263923	1006	1115	1357	1.54e-05	121	32	66	23	20
unique_2771	372	480	558	ENSP00000286301	756	865	973	7.51e-04	118	31	70	17	20
unique_2771	390	460	558	ENSP00000442656	372	454	547	0.002	83	23	48	12	13
unique_2772	320	417	503	ENSP00000351908	784	887	1375	3.52e-08	106	34	62	10	19
unique_2772	292	444	503	ENSP00000225577	168	327	526	6.83e-07	162	37	114	11	30
unique_2772	158	408	503	ENSP00000479889	151	383	461	4.64e-06	262	63	159	40	50
unique_2772	158	408	503	ENSP00000408734	27	259	337	5.44e-06	262	63	159	40	50
unique_2772	317	425	503	ENSP00000263923	1006	1115	1357	8.18e-05	121	32	66	23	22
unique_2772	335	405	503	ENSP00000442656	372	454	547	6.84e-04	86	25	43	18	14
unique_2772	317	425	503	ENSP00000286301	756	865	973	0.001	118	31	70	17	22
unique_2809	104	269	323	ENSP00000351995	641	791	886	3.61e-07	168	41	108	19	51
unique_2809	104	269	323	ENSP00000301178	650	800	895	3.65e-07	168	41	108	19	51
unique_2809	14	212	323	ENSP00000351908	686	881	1375	6.56e-07	210	53	132	25	62
unique_2809	87	153	323	ENSP00000286301	738	801	973	2.22e-06	67	26	38	3	21
unique_2809	118	235	323	ENSP00000225577	209	313	526	3.31e-06	118	32	73	13	37
unique_2809	11	208	323	ENSP00000479889	189	383	461	4.02e-06	207	52	134	21	61
unique_2809	11	211	323	ENSP00000408734	65	261	337	4.31e-06	210	54	134	22	62
unique_2809	99	216	323	ENSP00000263923	1000	1110	1357	5.17e-06	124	36	69	19	37
unique_2809	12	213	323	ENSP00000341325	1037	1240	1352	1.51e-04	212	50	144	18	63
unique_2809	92	153	323	ENSP00000383977	883	944	1082	2.38e-04	65	22	37	6	19
unique_2809	7	216	323	ENSP00000342838	1010	1229	1371	6.35e-04	233	49	148	36	65
unique_2813	121	516	530	ENSP00000381634	59	477	488	9.89e-07	431	90	294	47	75
unique_2813	121	516	530	ENSP00000447853	59	477	488	9.89e-07	431	90	294	47	75
unique_2828	585	928	934	ENSP00000286301	633	911	973	4.47e-19	347	89	187	71	37
unique_2828	749	932	934	ENSP00000383977	900	1054	1082	5.75e-17	187	55	97	35	25
unique_2828	581	628	934	ENSP00000383977	825	873	1082	6.65e-04	49	19	29	1	25
unique_2828	742	860	934	ENSP00000408734	159	258	337	4.16e-15	119	42	58	19	22
unique_2828	537	626	934	ENSP00000408734	68	150	337	0.002	90	25	58	7	22
unique_2828	742	860	934	ENSP00000479889	283	382	461	1.20e-14	119	42	58	19	13
unique_2828	722	934	934	ENSP00000341325	1111	1299	1352	2.26e-14	213	61	128	24	23
unique_2828	732	934	934	ENSP00000351995	623	801	886	3.13e-14	206	56	120	30	22
unique_2828	732	934	934	ENSP00000301178	632	810	895	3.49e-14	206	56	120	30	22
unique_2828	749	928	934	ENSP00000342838	1126	1279	1371	3.93e-14	180	52	102	26	19
unique_2828	751	927	934	ENSP00000263923	1009	1160	1357	1.38e-11	179	47	103	29	19
unique_2828	748	917	934	ENSP00000225577	200	335	526	3.48e-09	171	43	92	36	18
unique_2828	754	868	934	ENSP00000351908	787	884	1375	8.56e-09	118	38	57	23	12
unique_2828	721	862	934	ENSP00000358997	290	421	713	4.25e-08	145	47	82	16	27
unique_2828	522	627	934	ENSP00000358997	201	301	713	5.97e-04	108	30	69	9	27
unique_2828	749	927	934	ENSP00000442656	347	535	547	4.16e-07	205	55	108	42	30
unique_2828	508	612	934	ENSP00000442656	189	276	547	0.009	106	30	57	19	30
unique_2828	754	931	934	ENSP00000498670	780	920	1023	3.98e-05	179	42	98	39	30
unique_2828	525	628	934	ENSP00000498670	665	763	1023	0.004	107	29	67	11	30
unique_2836	1889	1957	3829	ENSP00000369962	312	382	408	0.002	71	27	42	2	2
unique_2848	280	532	1542	ENSP00000225577	119	357	526	1.79e-32	262	85	145	32	16
unique_2848	298	524	1542	ENSP00000351908	716	933	1375	1.66e-20	232	70	143	19	15
unique_2848	302	478	1542	ENSP00000408734	104	269	337	4.61e-13	186	51	106	29	11
unique_2848	302	478	1542	ENSP00000479889	228	393	461	1.16e-12	186	51	106	29	11
unique_2848	296	469	1542	ENSP00000383977	825	994	1082	4.63e-09	196	54	94	48	11
unique_2848	300	479	1542	ENSP00000341325	1072	1245	1352	3.22e-08	191	55	108	28	12
unique_2848	302	411	1542	ENSP00000358997	254	364	713	9.43e-07	116	33	72	11	7
unique_2848	310	472	1542	ENSP00000498670	723	863	1023	2.97e-06	169	47	88	34	11
unique_2848	378	463	1542	ENSP00000442656	372	452	547	0.001	95	31	41	23	6
unique_2848	360	471	1542	ENSP00000263923	1007	1107	1357	0.001	118	34	61	23	7
unique_2848	365	523	1542	ENSP00000286301	761	906	973	0.002	167	37	101	29	10
unique_2870	1095	1223	1598	ENSP00000403447	1637	1739	2004	1.19e-05	131	39	62	30	8
unique_2876	667	1085	1230	ENSP00000378364	94	527	591	7.63e-90	450	195	208	47	34
unique_2889	4	519	525	ENSP00000497931	851	1316	1322	9.83e-42	520	137	325	58	99
unique_2889	1	517	525	ENSP00000497931	189	654	1322	2.81e-39	524	139	320	65	99
unique_2889	295	494	525	ENSP00000003084	439	622	1481	1.25e-15	201	53	130	18	41
unique_2889	296	510	525	ENSP00000003084	1226	1435	1481	8.55e-13	216	57	152	7	41
unique_2889	296	500	525	ENSP00000381467	100	299	667	1.14e-08	212	56	137	19	39
unique_2896	71	152	852	ENSP00000381204	46	138	209	5.35e-05	93	22	60	11	10
unique_2923	2343	2472	2492	ENSP00000478469	700	815	821	2.04e-04	131	39	76	16	5
unique_2933	159	299	470	ENSP00000432202	53	166	663	3.19e-19	141	50	64	27	30
unique_2942	160	404	975	ENSP00000381467	88	328	667	2.65e-48	252	104	130	18	42
unique_2942	763	925	975	ENSP00000381467	444	607	667	7.45e-16	164	47	116	1	42
unique_2942	166	375	975	ENSP00000497931	1095	1298	1322	3.64e-08	223	59	132	32	24
unique_2942	138	351	975	ENSP00000497931	402	616	1322	9.63e-08	231	63	135	33	24
unique_2942	166	375	975	ENSP00000003084	440	628	1481	1.47e-06	216	51	132	33	22
unique_2942	166	347	975	ENSP00000003084	1226	1400	1481	2.22e-04	192	48	117	27	22
unique_2978	745	957	1007	ENSP00000225577	91	305	526	7.08e-17	226	63	139	24	21
unique_2978	749	987	1007	ENSP00000351908	684	939	1375	6.61e-13	268	70	157	41	24
unique_2978	750	981	1007	ENSP00000383977	786	1046	1082	2.05e-07	274	65	154	55	23
unique_2978	819	960	1007	ENSP00000341325	1109	1251	1352	4.82e-06	155	46	84	25	14
unique_2978	854	938	1007	ENSP00000263923	1011	1098	1357	4.35e-04	91	25	57	9	8
unique_2978	851	976	1007	ENSP00000342838	1127	1270	1371	0.007	153	35	82	36	13
unique_3005	126	267	1872	ENSP00000361680	613	764	811	6.91e-07	169	48	77	44	8
unique_3005	183	282	1872	ENSP00000385766	492	586	663	0.005	101	35	59	7	5
unique_3046	90	159	240	ENSP00000453043	627	699	734	0.006	79	26	38	15	29
unique_3050	404	542	574	ENSP00000225577	201	336	526	1.90e-04	148	39	88	21	24
unique_3051	247	518	553	ENSP00000342838	1009	1268	1371	8.42e-05	286	72	174	40	49
unique_3051	249	449	553	ENSP00000442656	205	425	547	1.36e-04	232	53	137	42	36
unique_3051	386	519	553	ENSP00000225577	197	336	526	1.36e-04	144	37	93	14	24
unique_3051	386	476	553	ENSP00000286301	756	849	973	2.73e-04	97	29	59	9	16
unique_3051	252	472	553	ENSP00000479889	187	377	461	0.005	232	51	129	52	40
unique_3051	252	472	553	ENSP00000408734	63	253	337	0.005	232	51	129	52	40
unique_3062	4	33	65	ENSP00000455897	780	809	1457	0.004	30	11	19	0	46
unique_3080	1475	1569	2779	ENSP00000381204	40	135	209	0.003	96	25	70	1	3
unique_3094	164	205	264	ENSP00000379438	296	336	674	0.010	42	17	24	1	16
unique_3099	1329	1515	4919	ENSP00000354080	631	793	989	3.79e-07	192	61	97	34	15
unique_3099	3043	3143	4919	ENSP00000354080	700	793	989	1.52e-06	101	33	61	7	15
unique_3099	2135	2334	4919	ENSP00000354080	617	817	989	6.60e-06	216	66	119	31	15
unique_3099	1610	1755	4919	ENSP00000354080	649	777	989	1.74e-05	157	46	72	39	15
unique_3099	1493	1700	4919	ENSP00000354080	628	777	989	1.80e-05	215	56	87	72	15
unique_3099	3043	3143	4919	ENSP00000354080	646	737	989	3.24e-05	101	31	61	9	15
unique_3099	1494	1634	4919	ENSP00000354080	645	780	989	3.05e-04	150	47	80	23	15
unique_3099	1401	1552	4919	ENSP00000354080	658	777	989	0.002	158	40	74	44	15
unique_3099	2152	2339	4919	ENSP00000274938	638	828	994	1.83e-06	206	62	111	33	22
unique_3099	1594	1702	4919	ENSP00000274938	639	729	994	5.09e-06	109	38	53	18	22
unique_3099	1531	1700	4919	ENSP00000274938	639	783	994	3.50e-05	176	49	90	37	22
unique_3099	2938	3143	4919	ENSP00000274938	611	799	994	9.47e-05	217	63	115	39	22
unique_3099	2187	2281	4919	ENSP00000274938	621	714	994	2.95e-04	98	36	55	7	22
unique_3099	1061	1264	4919	ENSP00000274938	634	830	994	3.97e-04	223	63	115	45	22
unique_3099	2564	2685	4919	ENSP00000274938	632	729	994	0.004	124	36	60	28	22
unique_3099	1828	2013	4919	ENSP00000274938	633	783	994	0.007	189	52	96	41	22
unique_3099	2649	2689	4919	ENSP00000498670	302	342	1023	0.002	41	20	21	0	1
unique_3100	677	959	993	ENSP00000225577	85	371	526	3.73e-54	290	103	177	10	28
unique_3100	688	890	993	ENSP00000351908	685	893	1375	3.81e-24	213	68	131	14	20
unique_3100	687	872	993	ENSP00000341325	1037	1232	1352	1.62e-13	200	58	124	18	19
unique_3100	678	872	993	ENSP00000383977	776	989	1082	1.76e-13	214	51	144	19	20
unique_3100	689	877	993	ENSP00000408734	68	261	337	2.54e-13	201	60	122	19	19
unique_3100	689	874	993	ENSP00000479889	192	383	461	4.88e-13	198	58	122	18	19
unique_3100	669	886	993	ENSP00000498670	657	871	1023	3.92e-12	221	56	156	9	22
unique_3100	786	906	993	ENSP00000263923	1008	1134	1357	5.71e-12	128	43	77	8	12
unique_3100	667	871	993	ENSP00000351995	513	733	886	1.17e-11	226	60	140	26	21
unique_3100	667	871	993	ENSP00000301178	522	742	895	1.24e-11	226	60	140	26	21
unique_3100	677	871	993	ENSP00000342838	1005	1217	1371	4.58e-09	215	51	142	22	20
unique_3100	689	874	993	ENSP00000358997	218	420	713	6.91e-09	205	54	130	21	19
unique_3100	786	878	993	ENSP00000286301	758	856	973	1.50e-08	99	30	63	6	9
unique_3100	533	633	993	ENSP00000328531	373	475	820	7.42e-06	103	27	74	2	20
unique_3100	298	393	993	ENSP00000328531	393	488	820	4.17e-05	96	26	70	0	20
unique_3100	756	850	993	ENSP00000442656	319	427	547	1.24e-05	110	31	63	16	10
unique_3126	192	274	598	ENSP00000225577	149	228	526	0.002	83	25	55	3	14
unique_3129	83	293	566	ENSP00000225577	95	306	526	6.86e-30	216	72	135	9	37
unique_3129	84	412	566	ENSP00000351908	685	1014	1375	2.58e-23	345	92	222	31	58
unique_3129	71	280	566	ENSP00000498670	662	863	1023	9.65e-13	219	60	133	26	37
unique_3129	76	288	566	ENSP00000301178	533	758	895	1.85e-12	234	62	143	29	38
unique_3129	76	288	566	ENSP00000351995	524	749	886	1.91e-12	234	62	143	29	38
unique_3129	84	298	566	ENSP00000383977	786	1019	1082	2.40e-12	242	68	139	35	38
unique_3129	80	283	566	ENSP00000479889	187	390	461	7.66e-11	211	49	148	14	36
unique_3129	73	283	566	ENSP00000408734	50	266	337	1.17e-10	223	52	153	18	37
unique_3129	83	280	566	ENSP00000341325	1037	1239	1352	8.16e-08	212	59	130	23	35
unique_3129	76	293	566	ENSP00000342838	1008	1238	1371	6.36e-07	235	49	165	21	39
unique_3129	187	282	566	ENSP00000263923	1011	1108	1357	7.12e-06	101	30	63	8	17
unique_3129	85	293	566	ENSP00000358997	218	438	713	1.79e-05	232	55	143	34	37
unique_3129	76	174	566	ENSP00000286301	579	678	973	1.21e-04	101	31	67	3	17
unique_3129	51	271	566	ENSP00000442656	178	452	547	5.10e-04	288	67	141	80	39
unique_3154	717	910	1157	ENSP00000225577	167	360	526	3.42e-26	201	64	123	14	17
unique_3154	718	908	1157	ENSP00000351908	750	944	1375	1.20e-16	201	61	124	16	17
unique_3154	754	854	1157	ENSP00000408734	173	273	337	1.71e-11	104	34	64	6	9
unique_3154	754	854	1157	ENSP00000479889	297	397	461	1.98e-11	104	34	64	6	9
unique_3154	718	897	1157	ENSP00000383977	855	1046	1082	8.35e-08	199	52	121	26	16
unique_3154	720	898	1157	ENSP00000342838	1089	1276	1371	1.98e-07	197	48	122	27	15
unique_3154	751	899	1157	ENSP00000263923	1011	1159	1357	4.73e-07	157	40	101	16	13
unique_3154	720	844	1157	ENSP00000341325	1111	1239	1352	4.99e-05	132	36	86	10	11
unique_3154	743	866	1157	ENSP00000286301	753	878	973	0.001	129	32	89	8	11
unique_3154	811	858	1157	ENSP00000498670	828	877	1023	0.001	50	17	31	2	4
unique_3156	115	289	782	ENSP00000225577	171	346	526	2.03e-14	182	52	117	13	22
unique_3156	98	236	782	ENSP00000351908	736	881	1375	1.11e-10	151	39	95	17	18
unique_3156	149	235	782	ENSP00000408734	175	261	337	3.34e-08	90	32	52	6	11
unique_3156	149	235	782	ENSP00000479889	299	385	461	5.14e-08	90	32	52	6	11
unique_3156	144	236	782	ENSP00000263923	1011	1106	1357	1.53e-05	103	32	54	17	12
unique_3156	137	251	782	ENSP00000286301	754	871	973	4.14e-05	120	32	81	7	15
unique_3156	93	244	782	ENSP00000341325	1086	1247	1352	4.84e-04	164	44	106	14	19
unique_3160	75	323	536	ENSP00000225577	91	338	526	2.95e-33	256	82	159	15	46
unique_3160	81	327	536	ENSP00000351908	686	933	1375	7.75e-24	258	83	154	21	46
unique_3160	79	283	536	ENSP00000408734	66	272	337	2.18e-16	212	60	140	12	38
unique_3160	80	283	536	ENSP00000479889	191	396	461	4.17e-16	211	60	139	12	38
unique_3160	81	327	536	ENSP00000383977	787	1046	1082	2.58e-15	267	73	167	27	46
unique_3160	81	288	536	ENSP00000498670	677	877	1023	3.14e-14	214	58	137	19	39
unique_3160	79	297	536	ENSP00000351995	531	764	886	6.65e-14	240	64	149	27	41
unique_3160	79	297	536	ENSP00000301178	540	773	895	6.98e-14	240	64	149	27	41
unique_3160	54	328	536	ENSP00000342838	992	1276	1371	3.94e-13	298	69	193	36	51
unique_3160	79	274	536	ENSP00000341325	1037	1239	1352	2.07e-12	207	58	134	15	37
unique_3160	181	329	536	ENSP00000263923	1011	1159	1357	5.11e-12	156	51	91	14	28
unique_3160	181	276	536	ENSP00000286301	761	858	973	5.34e-07	104	33	57	14	18
unique_3160	149	265	536	ENSP00000442656	320	452	547	6.42e-07	138	39	73	26	22
unique_3160	80	270	536	ENSP00000358997	217	420	713	7.58e-07	209	50	136	23	36
unique_3182	153	225	827	ENSP00000296420	112	185	262	0.007	76	23	48	5	9
unique_3209	2280	2388	2576	ENSP00000478469	724	820	821	2.51e-05	109	30	67	12	8
unique_3209	2310	2400	2576	ENSP00000478469	729	820	821	4.58e-05	95	33	55	7	8
unique_3209	1089	1165	2576	ENSP00000478469	724	806	821	1.64e-04	85	29	46	10	8
unique_3209	1090	1161	2576	ENSP00000478469	747	820	821	8.18e-04	76	26	44	6	8
unique_3209	2306	2419	2576	ENSP00000478469	698	820	821	0.003	125	35	77	13	8
unique_3209	1108	1153	2576	ENSP00000343795	466	506	507	0.007	46	17	24	5	2
unique_3229	178	549	574	ENSP00000271651	30	326	330	4.56e-17	387	93	189	105	65
unique_3256	40	240	575	ENSP00000341325	1037	1240	1352	5.79e-08	209	50	146	13	35
unique_3256	38	303	575	ENSP00000301178	538	807	895	2.57e-07	293	68	175	50	46
unique_3256	38	303	575	ENSP00000351995	529	798	886	2.75e-07	293	68	175	50	46
unique_3256	34	261	575	ENSP00000225577	104	312	526	5.82e-07	239	61	137	41	40
unique_3256	115	312	575	ENSP00000286301	738	924	973	1.27e-05	200	46	139	15	34
unique_3256	42	183	575	ENSP00000351908	686	829	1375	2.35e-05	148	38	100	10	25
unique_3256	117	181	575	ENSP00000263923	993	1051	1357	8.93e-05	65	22	37	6	11
unique_3256	143	235	575	ENSP00000479889	299	383	461	9.33e-05	93	27	58	8	16
unique_3256	143	235	575	ENSP00000408734	175	259	337	1.23e-04	93	27	58	8	16
unique_3256	121	181	575	ENSP00000383977	887	944	1082	0.004	61	18	40	3	11
unique_3259	2741	2841	3568	ENSP00000408734	172	270	337	2.13e-10	104	39	57	8	3
unique_3259	2741	2841	3568	ENSP00000479889	296	394	461	4.19e-10	104	39	57	8	3
unique_3259	2633	2885	3568	ENSP00000342838	1028	1282	1371	7.95e-10	280	71	157	52	7
unique_3259	2740	2881	3568	ENSP00000286301	762	910	973	1.26e-08	157	46	88	23	4
unique_3259	2653	2829	3568	ENSP00000358997	247	418	713	6.18e-08	188	52	109	27	5
unique_3259	2726	2881	3568	ENSP00000383977	891	1049	1082	7.87e-08	169	48	98	23	4
unique_3259	2658	2878	3568	ENSP00000341325	1075	1289	1352	9.83e-08	236	61	139	36	6
unique_3259	2660	2823	3568	ENSP00000301178	580	737	895	1.23e-07	170	46	106	18	5
unique_3259	2660	2823	3568	ENSP00000351995	571	728	886	1.27e-07	170	46	106	18	5
unique_3259	2728	2881	3568	ENSP00000263923	1000	1160	1357	2.23e-06	176	44	95	37	4
unique_3259	2737	2829	3568	ENSP00000225577	199	287	526	3.46e-06	97	28	57	12	3
unique_3259	2728	2824	3568	ENSP00000442656	340	450	547	1.16e-05	111	36	61	14	3
unique_3287	1530	1778	2132	ENSP00000225577	92	336	526	5.30e-31	258	81	155	22	12
unique_3287	1528	1790	2132	ENSP00000351908	671	939	1375	4.05e-18	284	82	166	36	12
unique_3287	1538	1731	2132	ENSP00000341325	1039	1239	1352	2.07e-14	207	64	124	19	9
unique_3287	1534	1732	2132	ENSP00000351995	529	742	886	4.43e-14	219	56	138	25	9
unique_3287	1534	1732	2132	ENSP00000301178	538	751	895	4.46e-14	219	56	138	25	9
unique_3287	1535	1727	2132	ENSP00000408734	65	259	337	1.78e-11	201	58	129	14	9
unique_3287	1535	1727	2132	ENSP00000479889	189	383	461	4.24e-11	201	58	129	14	9
unique_3287	1537	1728	2132	ENSP00000358997	217	421	713	4.61e-11	214	56	127	31	9
unique_3287	1533	1725	2132	ENSP00000498670	672	856	1023	2.22e-08	200	43	135	22	9
unique_3287	1579	1722	2132	ENSP00000383977	829	986	1082	8.78e-08	163	45	94	24	7
unique_3287	1647	1737	2132	ENSP00000263923	1023	1115	1357	3.07e-07	103	33	48	22	4
unique_3287	1537	1722	2132	ENSP00000342838	1016	1215	1371	5.02e-05	206	46	134	26	9
unique_3287	1600	1726	2132	ENSP00000442656	315	456	547	1.06e-04	150	43	76	31	6
unique_3287	1618	1737	2132	ENSP00000286301	741	865	973	1.54e-04	128	36	81	11	6
unique_3288	23	225	339	ENSP00000311545	94	311	887	9.53e-30	227	86	108	33	71
unique_3288	72	222	339	ENSP00000311545	45	207	887	3.36e-19	167	62	85	20	71
unique_3288	146	262	339	ENSP00000311545	33	158	887	4.60e-08	129	40	74	15	71
unique_3288	119	229	339	ENSP00000379438	77	185	674	9.06e-17	114	50	56	8	63
unique_3288	16	134	339	ENSP00000379438	64	177	674	1.47e-09	121	44	68	9	63
unique_3288	97	231	339	ENSP00000274938	28	155	994	1.22e-16	137	51	75	11	61
unique_3288	54	228	339	ENSP00000274938	29	198	994	3.62e-13	181	59	105	17	61
unique_3288	55	217	339	ENSP00000274938	237	386	994	7.99e-11	165	57	91	17	61
unique_3288	26	219	339	ENSP00000274938	86	308	994	8.81e-11	237	63	117	57	61
unique_3288	26	85	339	ENSP00000274938	332	383	994	0.006	60	21	31	8	61
unique_3288	53	227	339	ENSP00000354080	32	202	989	4.24e-14	183	60	103	20	60
unique_3288	55	217	339	ENSP00000354080	242	391	989	6.83e-13	165	56	92	17	60
unique_3288	24	175	339	ENSP00000354080	48	193	989	1.38e-11	161	55	82	24	60
unique_3288	133	218	339	ENSP00000354080	24	106	989	8.66e-07	89	33	47	9	60
unique_3288	26	103	339	ENSP00000354080	337	408	989	4.07e-04	80	29	41	10	60
unique_3288	2	221	339	ENSP00000403447	308	508	2004	2.51e-11	232	68	121	43	78
unique_3288	26	220	339	ENSP00000403447	490	685	2004	4.80e-11	220	64	107	49	78
unique_3288	22	220	339	ENSP00000403447	778	1000	2004	2.06e-09	236	64	122	50	78
unique_3288	21	220	339	ENSP00000403447	166	387	2004	2.66e-07	239	68	115	56	78
unique_3288	22	238	339	ENSP00000403447	524	755	2004	5.74e-07	254	73	122	59	78
unique_3288	21	220	339	ENSP00000403447	561	761	2004	5.98e-06	222	57	122	43	78
unique_3288	33	174	339	ENSP00000403447	101	225	2004	6.09e-06	147	42	78	27	78
unique_3288	4	221	339	ENSP00000403447	728	925	2004	6.30e-06	231	62	123	46	78
unique_3288	27	265	339	ENSP00000403447	135	345	2004	2.18e-05	247	64	139	44	78
unique_3288	15	241	339	ENSP00000403447	30	252	2004	1.77e-04	238	62	150	26	78
unique_3288	99	183	339	ENSP00000311502	986	1062	1382	1.02e-08	86	28	48	10	57
unique_3288	26	96	339	ENSP00000311502	1000	1062	1382	0.002	73	22	39	12	57
unique_3288	145	219	339	ENSP00000311502	986	1056	1382	0.005	77	24	45	8	57
unique_3294	168	355	806	ENSP00000351908	770	881	1375	4.75e-07	188	42	70	76	23
unique_3294	150	239	806	ENSP00000341325	1110	1184	1352	1.20e-05	90	26	49	15	11
unique_3294	50	238	806	ENSP00000225577	97	242	526	1.20e-04	189	45	101	43	23
unique_3294	173	239	806	ENSP00000263923	1000	1053	1357	4.61e-04	67	21	33	13	8
unique_3294	187	237	806	ENSP00000408734	173	210	337	0.002	51	18	20	13	6
unique_3294	187	237	806	ENSP00000479889	297	334	461	0.003	51	18	20	13	6
unique_3294	184	239	806	ENSP00000286301	761	803	973	0.005	56	18	25	13	7
unique_3299	386	536	577	ENSP00000225577	191	338	526	3.72e-04	158	36	105	17	26
unique_3322	316	426	6072	ENSP00000478469	723	818	821	1.21e-07	111	36	60	15	2
unique_3322	341	447	6072	ENSP00000478469	725	816	821	1.38e-04	110	37	52	21	2
unique_3363	86	287	385	ENSP00000351908	768	970	1375	6.81e-21	206	60	139	7	52
unique_3363	93	254	385	ENSP00000225577	190	352	526	3.18e-18	168	48	109	11	42
unique_3363	92	249	385	ENSP00000263923	999	1157	1357	2.78e-14	165	45	107	13	41
unique_3363	2	249	385	ENSP00000342838	1053	1275	1371	7.26e-14	253	61	157	35	64
unique_3363	11	251	385	ENSP00000383977	829	1048	1082	1.79e-12	249	63	149	37	63
unique_3363	104	250	385	ENSP00000286301	761	908	973	3.33e-12	151	37	107	7	38
unique_3363	108	188	385	ENSP00000408734	174	256	337	5.02e-12	84	34	46	4	21
unique_3363	108	188	385	ENSP00000479889	298	380	461	7.32e-12	84	34	46	4	21
unique_3363	78	248	385	ENSP00000351995	612	790	886	1.19e-10	186	45	119	22	44
unique_3363	78	248	385	ENSP00000301178	621	799	895	1.24e-10	186	45	119	22	44
unique_3363	2	244	385	ENSP00000341325	1073	1284	1352	8.29e-10	253	57	145	51	63
unique_3363	81	188	385	ENSP00000442656	327	454	547	9.77e-09	131	40	65	26	28
unique_3363	8	187	385	ENSP00000358997	251	416	713	2.82e-06	194	47	105	42	47
unique_3369	1265	1441	5298	ENSP00000274938	639	782	994	2.28e-05	182	49	90	43	30
unique_3369	2165	2259	5298	ENSP00000274938	639	729	994	5.53e-05	99	36	51	12	30
unique_3369	1658	1822	5298	ENSP00000274938	572	772	994	6.27e-05	210	59	97	54	30
unique_3369	4006	4140	5298	ENSP00000274938	630	790	994	8.28e-05	162	47	87	28	30
unique_3369	2540	2701	5298	ENSP00000274938	639	784	994	8.71e-05	169	45	94	30	30
unique_3369	4094	4262	5298	ENSP00000274938	633	793	994	1.15e-04	185	51	94	40	30
unique_3369	3526	3706	5298	ENSP00000274938	615	782	994	1.26e-04	195	55	99	41	30
unique_3369	2594	2767	5298	ENSP00000274938	639	798	994	2.86e-04	178	50	106	22	30
unique_3369	4098	4260	5298	ENSP00000274938	623	752	994	3.50e-04	164	50	79	35	30
unique_3369	3597	3729	5298	ENSP00000274938	639	754	994	6.69e-04	144	41	64	39	30
unique_3369	2007	2200	5298	ENSP00000274938	634	784	994	0.003	194	53	98	43	30
unique_3369	1453	1550	5298	ENSP00000274938	616	729	994	0.006	121	35	56	30	30
unique_3369	1803	1993	5298	ENSP00000274938	623	800	994	0.006	203	52	114	37	30
unique_3369	2666	2795	5298	ENSP00000274938	639	772	994	0.008	139	40	85	14	30
unique_3369	1343	1503	5298	ENSP00000274938	627	772	994	0.009	168	52	87	29	30
unique_3369	4089	4253	5298	ENSP00000354080	618	800	989	7.67e-05	187	51	110	26	24
unique_3369	1279	1406	5298	ENSP00000354080	647	792	989	2.60e-04	152	45	77	30	24
unique_3369	3280	3499	5298	ENSP00000354080	572	793	989	3.62e-04	241	63	138	40	24
unique_3369	2023	2213	5298	ENSP00000354080	628	791	989	5.24e-04	204	55	96	53	24
unique_3369	1719	1850	5298	ENSP00000354080	647	795	989	5.85e-04	154	47	80	27	24
unique_3369	3557	3706	5298	ENSP00000354080	649	776	989	0.002	154	39	85	30	24
unique_3369	2595	2701	5298	ENSP00000354080	651	778	989	0.002	129	37	69	23	24
unique_3369	3924	4053	5298	ENSP00000354080	665	778	989	0.003	133	38	73	22	24
unique_3369	1974	2131	5298	ENSP00000354080	645	780	989	0.004	162	40	92	30	24
unique_3390	10	70	228	ENSP00000357143	127	194	291	7.80e-04	68	25	36	7	27
unique_3402	524	709	782	ENSP00000381467	66	248	667	4.17e-12	197	63	109	25	44
unique_3402	214	372	782	ENSP00000381467	107	248	667	1.19e-04	168	44	89	35	44
unique_3402	569	736	782	ENSP00000003084	437	610	1481	2.76e-08	187	40	115	32	55
unique_3402	545	709	782	ENSP00000003084	1201	1377	1481	5.05e-06	180	46	116	18	55
unique_3402	204	372	782	ENSP00000003084	1223	1377	1481	5.79e-06	172	50	102	20	55
unique_3402	340	442	782	ENSP00000003084	547	637	1481	2.09e-04	104	28	62	14	55
unique_3402	502	732	782	ENSP00000497931	1012	1275	1322	4.82e-07	275	67	153	55	60
unique_3402	572	740	782	ENSP00000497931	437	620	1322	2.26e-05	185	59	109	17	60
unique_3402	341	433	782	ENSP00000497931	1219	1298	1322	6.12e-04	93	28	52	13	60
unique_3402	206	375	782	ENSP00000497931	436	593	1322	0.005	171	46	111	14	60
unique_3427	172	279	1063	ENSP00000351908	789	877	1375	2.01e-04	109	31	57	21	10
unique_3427	167	280	1063	ENSP00000225577	199	290	526	5.05e-04	116	31	59	26	11
unique_3427	157	290	1063	ENSP00000358997	309	435	713	0.004	139	37	85	17	13
unique_3431	169	349	492	ENSP00000225577	167	338	526	6.80e-21	181	54	118	9	37
unique_3431	170	384	492	ENSP00000351908	750	968	1375	4.24e-18	226	72	136	18	44
unique_3431	170	311	492	ENSP00000383977	855	1008	1082	3.37e-11	159	39	98	22	29
unique_3431	205	298	492	ENSP00000408734	172	262	337	3.33e-10	97	37	51	9	19
unique_3431	205	298	492	ENSP00000479889	296	386	461	4.54e-10	97	37	51	9	19
unique_3431	202	304	492	ENSP00000263923	1010	1111	1357	7.89e-10	109	35	61	13	21
unique_3431	172	292	492	ENSP00000342838	1089	1217	1371	4.23e-09	137	37	76	24	25
unique_3431	172	308	492	ENSP00000301178	618	759	895	1.95e-08	146	37	96	13	28
unique_3431	172	308	492	ENSP00000351995	609	750	886	2.03e-08	146	37	96	13	28
unique_3431	203	313	492	ENSP00000286301	761	870	973	5.50e-08	117	31	73	13	23
unique_3431	169	298	492	ENSP00000442656	318	460	547	1.54e-07	149	41	83	25	26
unique_3431	199	293	492	ENSP00000341325	1138	1232	1352	4.04e-07	101	30	59	12	19
unique_3431	172	308	492	ENSP00000358997	286	433	713	5.47e-07	152	43	90	19	28
unique_3432	38	228	347	ENSP00000311545	106	312	887	5.70e-20	215	77	106	32	65
unique_3432	77	229	347	ENSP00000311545	47	219	887	9.02e-14	177	59	90	28	65
unique_3432	128	264	347	ENSP00000311545	12	158	887	2.11e-06	154	49	81	24	65
unique_3432	112	259	347	ENSP00000379438	68	200	674	6.49e-15	151	52	78	21	64
unique_3432	38	161	347	ENSP00000379438	83	212	674	6.83e-10	140	52	62	26	64
unique_3432	57	259	347	ENSP00000354080	33	238	989	6.23e-13	217	61	131	25	68
unique_3432	28	183	347	ENSP00000354080	256	398	989	4.87e-11	158	54	87	17	68
unique_3432	35	217	347	ENSP00000354080	97	309	989	6.23e-09	225	64	107	54	68
unique_3432	77	264	347	ENSP00000354080	217	387	989	3.16e-06	190	61	108	21	68
unique_3432	56	259	347	ENSP00000274938	28	233	994	1.75e-11	217	59	134	24	65
unique_3432	35	217	347	ENSP00000274938	92	304	994	5.28e-09	226	66	104	56	65
unique_3432	105	216	347	ENSP00000274938	240	343	994	2.38e-05	113	38	65	10	65
unique_3432	103	185	347	ENSP00000311502	987	1062	1382	2.07e-10	88	31	40	17	61
unique_3432	148	216	347	ENSP00000311502	986	1051	1382	0.003	71	22	42	7	61
unique_3432	4	99	347	ENSP00000311502	971	1062	1382	0.007	102	32	54	16	61
unique_3432	34	178	347	ENSP00000403447	495	620	2004	6.38e-10	148	42	81	25	57
unique_3432	36	223	347	ENSP00000403447	339	508	2004	4.61e-09	194	53	111	30	57
unique_3432	38	222	347	ENSP00000403447	180	387	2004	2.56e-07	230	66	97	67	57
unique_3432	76	178	347	ENSP00000403447	781	875	2004	3.89e-07	103	32	63	8	57
unique_3432	38	232	347	ENSP00000403447	51	241	2004	1.04e-06	205	51	130	24	57
unique_3432	76	223	347	ENSP00000403447	906	1041	2004	2.62e-06	151	40	93	18	57
unique_3432	120	178	347	ENSP00000403447	745	798	2004	6.00e-04	59	22	32	5	57
unique_3432	128	183	347	ENSP00000398893	130	180	294	2.24e-04	56	20	31	5	16
unique_3432	128	183	347	ENSP00000405502	130	180	294	2.24e-04	56	20	31	5	16
unique_3433	39	371	400	ENSP00000225577	52	367	526	5.18e-29	342	97	210	35	83
unique_3433	84	278	400	ENSP00000351908	685	881	1375	1.19e-22	204	63	125	16	49
unique_3433	85	274	400	ENSP00000479889	192	383	461	1.27e-12	197	51	134	12	48
unique_3433	85	274	400	ENSP00000408734	68	259	337	1.59e-12	197	51	134	12	48
unique_3433	77	291	400	ENSP00000383977	778	1010	1082	6.40e-11	236	55	157	24	54
unique_3433	174	337	400	ENSP00000263923	1000	1159	1357	1.72e-09	171	46	107	18	41
unique_3433	83	278	400	ENSP00000341325	1037	1239	1352	2.31e-09	208	50	141	17	49
unique_3433	82	336	400	ENSP00000342838	1014	1276	1371	8.46e-09	278	59	181	38	64
unique_3433	69	283	400	ENSP00000442656	198	466	547	1.65e-07	280	69	135	76	54
unique_3433	179	292	400	ENSP00000286301	755	871	973	5.75e-07	121	34	76	11	29
unique_3435	1900	1992	2014	ENSP00000342838	1190	1278	1371	5.61e-07	95	32	55	8	5
unique_3435	1918	1989	2014	ENSP00000341325	1219	1289	1352	1.22e-04	73	25	45	3	4
unique_3435	1898	1998	2014	ENSP00000286301	819	916	973	4.67e-04	105	28	66	11	5
unique_3435	1900	1998	2014	ENSP00000383977	961	1055	1082	0.001	100	29	65	6	5
unique_3435	1900	1990	2014	ENSP00000498670	828	914	1023	0.007	92	25	61	6	5
unique_3437	15	379	404	ENSP00000225577	79	447	526	1.29e-37	394	111	229	54	90
unique_3437	31	232	404	ENSP00000351908	685	881	1375	2.56e-21	212	65	122	25	50
unique_3437	23	240	404	ENSP00000301178	533	758	895	1.21e-11	235	58	151	26	54
unique_3437	23	240	404	ENSP00000351995	524	749	886	1.25e-11	235	58	151	26	54
unique_3437	23	234	404	ENSP00000342838	1008	1227	1371	7.19e-11	236	60	136	40	52
unique_3437	12	237	404	ENSP00000341325	1015	1244	1352	1.63e-10	243	64	149	30	56
unique_3437	15	232	404	ENSP00000498670	662	863	1023	1.93e-10	222	52	146	24	54
unique_3437	31	234	404	ENSP00000383977	786	998	1082	1.45e-09	226	52	139	35	50
unique_3437	29	228	404	ENSP00000479889	189	383	461	2.50e-08	206	47	142	17	50
unique_3437	29	228	404	ENSP00000408734	65	259	337	2.52e-08	206	47	142	17	50
unique_3437	139	236	404	ENSP00000263923	1011	1110	1357	6.97e-08	103	30	65	8	24
unique_3437	32	181	404	ENSP00000358997	218	362	713	3.41e-05	165	43	87	35	37
unique_3437	126	234	404	ENSP00000286301	748	858	973	3.50e-05	114	29	77	8	51
unique_3437	23	120	404	ENSP00000286301	579	673	973	0.001	99	29	65	5	51
unique_3437	106	223	404	ENSP00000442656	319	452	547	2.83e-04	138	32	82	24	29
unique_3449	150	221	3027	ENSP00000358997	268	346	713	0.002	79	26	46	7	2
unique_3466	1042	1163	1367	ENSP00000361680	641	766	811	7.20e-06	126	40	82	4	9
unique_3466	1105	1207	1367	ENSP00000385766	314	417	663	0.006	108	38	61	9	18
unique_3466	768	889	1367	ENSP00000385766	469	575	663	0.007	122	31	76	15	18
unique_3466	827	908	1367	ENSP00000385766	49	130	663	0.009	84	28	52	4	18
unique_3487	54	314	581	ENSP00000225577	95	352	526	2.16e-25	273	80	166	27	45
unique_3487	55	246	581	ENSP00000351908	685	878	1375	2.12e-19	201	61	124	16	33
unique_3487	52	245	581	ENSP00000408734	64	259	337	3.55e-18	212	63	115	34	33
unique_3487	51	249	581	ENSP00000383977	782	995	1082	6.11e-18	218	62	133	23	34
unique_3487	52	245	581	ENSP00000479889	188	383	461	8.84e-18	212	63	115	34	33
unique_3487	54	249	581	ENSP00000341325	1037	1238	1352	7.84e-17	207	58	133	16	34
unique_3487	45	240	581	ENSP00000351995	520	731	886	1.00e-10	218	53	137	28	34
unique_3487	45	240	581	ENSP00000301178	529	740	895	1.02e-10	218	53	137	28	34
unique_3487	54	244	581	ENSP00000342838	1015	1219	1371	2.12e-10	208	52	136	20	33
unique_3487	51	244	581	ENSP00000498670	672	857	1023	2.74e-10	197	49	134	14	33
unique_3487	37	240	581	ENSP00000442656	197	452	547	3.68e-10	271	65	124	82	35
unique_3487	39	246	581	ENSP00000358997	205	421	713	1.06e-09	231	56	138	37	36
unique_3487	156	249	581	ENSP00000263923	1011	1105	1357	2.76e-07	98	31	60	7	16
unique_3487	149	244	581	ENSP00000286301	754	850	973	4.71e-05	101	29	63	9	31
unique_3487	54	137	581	ENSP00000286301	586	673	973	0.001	88	24	60	4	31
unique_3496	63	266	293	ENSP00000403447	1634	1840	2004	1.04e-09	220	72	119	29	71
unique_3496	153	208	293	ENSP00000403447	1633	1688	2004	0.001	56	21	35	0	71
unique_3496	60	152	293	ENSP00000403447	1731	1824	2004	0.002	95	33	59	3	71
unique_3546	76	400	416	ENSP00000501423	64	354	395	2.38e-58	331	115	170	46	78
unique_3571	575	700	942	ENSP00000432202	1	116	663	3.88e-19	127	45	70	12	13
unique_3582	214	298	416	ENSP00000348169	167	258	817	0.001	95	28	54	13	20
unique_3595	705	1041	1516	ENSP00000499129	64	365	646	1.46e-34	339	108	192	39	54
unique_3595	965	1087	1516	ENSP00000499129	516	636	646	2.59e-30	125	63	56	6	54
unique_3595	1104	1226	1516	ENSP00000499129	516	636	646	2.59e-30	125	63	56	6	54
unique_3595	1243	1365	1516	ENSP00000499129	516	636	646	2.59e-30	125	63	56	6	54
unique_3595	1269	1499	1516	ENSP00000499129	77	279	646	1.07e-29	233	83	118	32	54
unique_3595	991	1319	1516	ENSP00000499129	77	365	646	1.55e-29	332	101	185	46	54
unique_3595	1382	1504	1516	ENSP00000499129	516	636	646	2.40e-28	125	59	60	6	54
unique_3595	690	816	1516	ENSP00000499129	512	636	646	1.74e-27	129	59	64	6	54
unique_3595	803	948	1516	ENSP00000499129	497	636	646	2.89e-23	149	65	72	12	54
unique_3595	1407	1498	1516	ENSP00000299608	39	125	455	3.90e-12	92	36	51	5	36
unique_3595	990	1081	1516	ENSP00000299608	39	125	455	7.65e-11	92	34	53	5	36
unique_3595	1129	1220	1516	ENSP00000299608	39	125	455	7.65e-11	92	34	53	5	36
unique_3595	1268	1359	1516	ENSP00000299608	39	125	455	7.65e-11	92	34	53	5	36
unique_3595	851	942	1516	ENSP00000299608	38	125	455	6.84e-10	93	31	56	6	36
unique_3595	725	803	1516	ENSP00000299608	45	118	455	5.73e-09	81	30	42	9	36
unique_3596	218	512	609	ENSP00000479496	161	443	957	8.18e-12	322	79	177	66	48
unique_3614	19	319	542	ENSP00000225577	65	336	526	1.36e-26	306	87	180	39	56
unique_3614	69	348	542	ENSP00000351908	685	956	1375	4.07e-20	288	70	194	24	52
unique_3614	70	269	542	ENSP00000408734	68	259	337	1.93e-09	207	54	131	22	37
unique_3614	70	269	542	ENSP00000479889	192	383	461	3.74e-09	208	57	127	24	37
unique_3614	68	326	542	ENSP00000342838	1015	1276	1371	3.14e-08	280	66	175	39	48
unique_3614	69	273	542	ENSP00000498670	676	863	1023	1.15e-06	211	52	130	29	38
unique_3614	123	289	542	ENSP00000383977	839	1012	1082	2.87e-05	185	49	107	29	31
unique_3614	68	272	542	ENSP00000341325	1037	1237	1352	3.51e-05	224	55	127	42	38
unique_3614	179	275	542	ENSP00000263923	1018	1108	1357	0.009	102	28	58	16	18
unique_3623	861	1130	1241	ENSP00000479496	191	453	957	3.49e-12	304	71	158	75	22
unique_3625	72	242	571	ENSP00000381634	1	150	488	1.75e-05	172	43	106	23	30
unique_3625	72	242	571	ENSP00000447853	1	150	488	1.75e-05	172	43	106	23	30
unique_3628	259	322	752	ENSP00000381204	67	131	209	0.006	66	19	44	3	9
unique_3661	88	293	493	ENSP00000225577	155	352	526	1.27e-18	212	59	133	20	42
unique_3661	18	231	493	ENSP00000351908	678	883	1375	8.92e-13	221	58	141	22	43
unique_3661	131	286	493	ENSP00000341325	1139	1287	1352	7.16e-08	158	39	108	11	32
unique_3661	86	227	493	ENSP00000479889	243	385	461	2.20e-07	147	40	98	9	29
unique_3661	126	290	493	ENSP00000263923	1003	1159	1357	3.92e-07	169	40	113	16	33
unique_3661	86	227	493	ENSP00000408734	119	261	337	3.92e-07	147	40	98	9	29
unique_3661	15	283	493	ENSP00000383977	778	1041	1082	7.18e-06	293	69	171	53	55
unique_3661	99	220	493	ENSP00000442656	317	452	547	8.16e-05	139	37	82	20	25
unique_3661	134	283	493	ENSP00000286301	761	902	973	1.73e-04	154	33	105	16	30
unique_3661	138	283	493	ENSP00000342838	1134	1270	1371	4.52e-04	151	33	99	19	30
unique_3661	138	220	493	ENSP00000351995	650	731	886	0.001	83	21	61	1	17
unique_3661	138	220	493	ENSP00000301178	659	740	895	0.001	83	21	61	1	17
unique_3662	370	596	1213	ENSP00000357156	149	347	348	2.67e-19	228	65	133	30	20
unique_3662	370	611	1213	ENSP00000357156	35	252	348	3.12e-10	252	66	142	44	20
unique_3662	468	594	1213	ENSP00000346990	380	492	496	1.64e-04	128	37	75	16	10
unique_3704	400	610	630	ENSP00000225577	152	343	526	7.05e-08	215	51	137	27	33
unique_3704	440	543	630	ENSP00000408734	158	260	337	3.11e-07	110	34	63	13	17
unique_3704	440	543	630	ENSP00000479889	282	384	461	4.51e-07	110	34	63	13	17
unique_3704	448	546	630	ENSP00000351908	782	881	1375	4.32e-06	104	28	67	9	16
unique_3704	432	549	630	ENSP00000286301	741	854	973	5.20e-05	128	33	71	24	19
unique_3704	440	601	630	ENSP00000342838	1118	1268	1371	7.30e-05	172	41	100	31	26
unique_3704	434	546	630	ENSP00000263923	993	1106	1357	1.99e-04	124	34	69	21	18
unique_3704	464	537	630	ENSP00000442656	371	452	547	5.45e-04	82	24	50	8	12
unique_3704	411	507	630	ENSP00000358997	277	391	713	0.001	117	32	63	22	15
unique_3704	447	543	630	ENSP00000383977	899	999	1082	0.001	110	27	61	22	15
unique_3708	86	237	483	ENSP00000365840	219	354	485	3.29e-04	156	44	88	24	31
unique_3726	383	454	2495	ENSP00000478469	739	818	821	0.002	80	23	49	8	3
unique_3730	14	175	211	ENSP00000449241	407	567	1193	0.003	171	44	108	19	77
unique_3750	203	370	456	ENSP00000449241	407	575	1193	7.83e-05	175	44	118	13	37
unique_3759	367	525	540	ENSP00000500794	143	296	313	4.45e-31	159	62	92	5	29
unique_3777	134	384	603	ENSP00000225577	97	354	526	9.71e-37	265	94	150	21	42
unique_3777	134	388	603	ENSP00000351908	686	944	1375	7.02e-25	263	81	170	12	42
unique_3777	133	333	603	ENSP00000408734	67	272	337	1.44e-18	209	62	136	11	33
unique_3777	133	333	603	ENSP00000479889	191	396	461	3.98e-18	209	62	136	11	33
unique_3777	122	378	603	ENSP00000383977	774	1047	1082	5.82e-15	281	82	168	31	43
unique_3777	97	372	603	ENSP00000342838	974	1270	1371	4.10e-11	308	77	188	43	46
unique_3777	126	337	603	ENSP00000498670	670	876	1023	5.71e-11	219	49	151	19	35
unique_3777	132	369	603	ENSP00000301178	540	814	895	1.11e-10	283	68	162	53	39
unique_3777	132	369	603	ENSP00000351995	531	805	886	1.14e-10	283	68	162	53	39
unique_3777	132	324	603	ENSP00000341325	1037	1239	1352	1.14e-08	208	54	134	20	32
unique_3777	231	339	603	ENSP00000263923	1011	1122	1357	3.51e-07	115	36	70	9	18
unique_3777	197	315	603	ENSP00000442656	318	452	547	1.10e-05	141	41	72	28	20
unique_3777	130	320	603	ENSP00000358997	214	420	713	3.41e-05	212	53	133	26	32
unique_3777	231	326	603	ENSP00000286301	761	858	973	0.003	101	27	66	8	16
unique_3785	1949	2137	2594	ENSP00000272367	161	371	590	0.002	211	50	139	22	7
unique_3829	1034	1302	1476	ENSP00000225577	89	360	526	4.26e-27	283	83	175	25	18
unique_3829	1040	1233	1476	ENSP00000479889	190	383	461	4.79e-19	199	57	132	10	13
unique_3829	1041	1233	1476	ENSP00000408734	67	259	337	1.48e-18	198	57	131	10	13
unique_3829	1042	1295	1476	ENSP00000351908	686	939	1375	2.65e-17	267	79	162	26	17
unique_3829	1038	1289	1476	ENSP00000383977	783	1046	1082	5.71e-17	271	74	171	26	17
unique_3829	1040	1232	1476	ENSP00000341325	1037	1233	1352	2.97e-13	204	54	132	18	13
unique_3829	1007	1266	1476	ENSP00000351995	489	782	886	3.37e-13	299	72	183	44	18
unique_3829	1007	1266	1476	ENSP00000301178	498	791	895	3.45e-13	299	72	183	44	18
unique_3829	1040	1290	1476	ENSP00000342838	1015	1276	1371	3.50e-13	269	64	180	25	17
unique_3829	1144	1291	1476	ENSP00000263923	1011	1159	1357	4.74e-12	158	42	97	19	10
unique_3829	1144	1288	1476	ENSP00000286301	761	906	973	5.06e-08	151	39	101	11	10
unique_3829	1027	1289	1476	ENSP00000498670	661	913	1023	8.58e-07	271	61	184	26	18
unique_3829	1104	1246	1476	ENSP00000442656	316	468	547	2.69e-05	163	45	88	30	10
unique_3839	658	915	1149	ENSP00000434228	1379	1643	2040	0.007	282	75	166	41	22
unique_3846	153	347	662	ENSP00000340019	47	226	574	6.76e-05	201	44	130	27	29
unique_3878	15	134	205	ENSP00000225577	164	289	526	4.33e-10	133	39	74	20	59
unique_3878	49	133	205	ENSP00000351908	785	876	1375	1.68e-08	93	32	52	9	41
unique_3878	48	133	205	ENSP00000351995	644	735	886	6.59e-05	93	25	60	8	42
unique_3878	48	133	205	ENSP00000301178	653	744	895	6.91e-05	93	25	60	8	42
unique_3878	50	133	205	ENSP00000342838	1130	1219	1371	9.81e-05	91	27	56	8	41
unique_3878	52	137	205	ENSP00000408734	172	262	337	1.34e-04	93	27	57	9	42
unique_3878	52	137	205	ENSP00000479889	296	386	461	1.45e-04	93	27	57	9	42
unique_3878	50	178	205	ENSP00000263923	1011	1148	1357	1.69e-04	142	37	88	17	63
unique_3878	62	131	205	ENSP00000442656	371	454	547	2.36e-04	84	27	43	14	34
unique_3878	50	169	205	ENSP00000383977	904	1047	1082	0.002	146	33	85	28	59
unique_3883	141	221	281	ENSP00000361680	661	744	811	0.004	88	30	47	11	29
unique_3943	199	432	512	ENSP00000479496	201	434	957	2.26e-10	266	71	131	64	46
unique_3951	196	626	1089	ENSP00000506285	30	421	624	3.37e-34	431	114	278	39	40
unique_3957	198	285	401	ENSP00000225577	260	352	526	4.69e-05	97	27	57	13	22
unique_3995	291	522	536	ENSP00000432202	2	217	663	1.42e-20	247	76	125	46	43
unique_4004	374	533	555	ENSP00000340019	401	552	574	2.72e-06	165	47	100	18	49
unique_4004	19	132	555	ENSP00000340019	33	149	574	4.18e-05	118	31	82	5	49
unique_4007	19	563	567	ENSP00000340019	33	552	574	1.00e-10	575	136	354	85	96
unique_4018	110	211	216	ENSP00000478469	725	819	821	4.58e-04	105	30	62	13	48
unique_4018	108	196	216	ENSP00000478469	741	819	821	0.001	89	26	53	10	48
unique_4070	128	570	683	ENSP00000274938	33	439	994	4.99e-19	462	127	261	74	65
unique_4070	228	428	683	ENSP00000311545	47	251	887	7.68e-14	221	71	114	36	64
unique_4070	152	427	683	ENSP00000311545	55	346	887	2.06e-10	307	88	173	46	64
unique_4070	319	574	683	ENSP00000311545	46	308	887	3.29e-05	282	69	168	45	64
unique_4070	408	586	683	ENSP00000311545	43	223	887	0.002	195	52	113	30	64
unique_4070	128	518	683	ENSP00000354080	37	391	989	4.50e-12	405	103	238	64	64
unique_4070	228	566	683	ENSP00000354080	50	312	989	3.22e-06	345	87	170	88	64
unique_4070	127	259	683	ENSP00000354080	279	410	989	0.007	139	41	85	13	64
unique_4070	147	569	683	ENSP00000403447	569	1041	2004	1.93e-10	512	129	255	128	64
unique_4070	135	292	683	ENSP00000403447	939	1083	2004	8.87e-09	162	51	90	21	64
unique_4070	146	523	683	ENSP00000403447	136	509	2004	1.14e-08	415	101	236	78	64
unique_4070	145	519	683	ENSP00000403447	745	1079	2004	1.18e-08	381	91	238	52	64
unique_4070	149	520	683	ENSP00000403447	337	722	2004	2.12e-04	425	91	242	92	64
unique_4070	130	263	683	ENSP00000379438	63	190	674	3.45e-07	139	44	79	16	44
unique_4070	417	580	683	ENSP00000379438	31	197	674	0.003	176	43	112	21	44
unique_4070	165	253	683	ENSP00000311502	983	1065	1382	0.004	92	26	54	12	13
unique_4096	983	1462	1686	ENSP00000434228	1407	1900	2040	1.62e-05	524	132	318	74	37
unique_4096	838	1217	1686	ENSP00000434228	1578	1921	2040	8.86e-05	394	103	227	64	37
unique_4096	969	1220	1686	ENSP00000272367	173	400	590	0.002	260	58	162	40	15
unique_4151	1358	1735	2268	ENSP00000467244	51	399	641	8.07e-21	393	94	240	59	17
unique_4167	147	285	516	ENSP00000316228	45	186	400	0.008	158	43	80	35	27
unique_4203	72	231	296	ENSP00000286574	177	338	380	7.56e-17	163	56	103	4	79
unique_4203	46	201	296	ENSP00000286574	182	339	380	3.39e-12	159	51	104	4	79
unique_4203	165	277	296	ENSP00000286574	175	274	380	1.49e-04	114	36	63	15	79
unique_4203	156	278	296	ENSP00000286574	198	307	380	2.73e-04	128	36	69	23	79
unique_4203	61	183	296	ENSP00000513002	486	641	781	3.42e-08	158	53	68	37	42
unique_4203	61	183	296	ENSP00000452786	486	641	789	3.49e-08	158	53	68	37	42
unique_4203	41	286	296	ENSP00000403447	117	440	2004	8.15e-08	328	84	158	86	86
unique_4203	39	292	296	ENSP00000403447	591	857	2004	6.52e-07	284	80	157	47	86
unique_4203	61	276	296	ENSP00000403447	868	1125	2004	3.00e-06	266	73	135	58	86
unique_4203	61	293	296	ENSP00000403447	103	369	2004	4.99e-06	278	75	147	56	86
unique_4203	39	278	296	ENSP00000403447	278	550	2004	1.59e-05	281	76	156	49	86
unique_4203	53	281	296	ENSP00000403447	669	933	2004	1.68e-04	267	72	155	40	86
unique_4203	42	234	296	ENSP00000403447	772	1007	2004	0.004	236	64	129	43	86
unique_4203	40	277	296	ENSP00000403447	440	689	2004	0.006	271	70	147	54	86
unique_4203	50	118	296	ENSP00000504641	568	646	790	1.77e-04	79	32	37	10	23
unique_4203	143	199	296	ENSP00000383977	227	298	1082	1.81e-04	72	22	35	15	32
unique_4203	254	291	296	ENSP00000383977	227	267	1082	0.001	41	15	23	3	32
unique_4203	50	118	296	ENSP00000388694	568	646	802	1.84e-04	79	32	37	10	23
unique_4203	50	118	296	ENSP00000503546	568	646	799	1.86e-04	79	32	37	10	23
unique_4203	45	94	296	ENSP00000311502	993	1051	1382	0.001	62	23	24	15	36
unique_4203	103	158	296	ENSP00000311502	989	1049	1382	0.003	61	18	38	5	36
unique_4265	331	571	602	ENSP00000271651	129	317	330	1.37e-19	243	75	112	56	40
unique_4287	310	520	540	ENSP00000225577	152	343	526	9.73e-08	218	53	132	33	39
unique_4287	350	453	540	ENSP00000408734	158	260	337	3.55e-07	110	33	64	13	19
unique_4287	350	453	540	ENSP00000479889	282	384	461	5.32e-07	110	33	64	13	19
unique_4287	358	456	540	ENSP00000351908	782	881	1375	3.45e-06	104	29	66	9	18
unique_4287	344	456	540	ENSP00000263923	993	1106	1357	3.38e-05	128	33	66	29	21
unique_4287	342	459	540	ENSP00000286301	741	854	973	4.06e-05	128	34	70	24	22
unique_4287	350	447	540	ENSP00000342838	1118	1215	1371	1.55e-04	108	27	61	20	18
unique_4287	374	447	540	ENSP00000442656	371	452	547	6.21e-04	82	23	51	8	14
unique_4287	321	417	540	ENSP00000358997	277	391	713	8.15e-04	117	33	62	22	18
unique_4287	357	453	540	ENSP00000383977	899	999	1082	0.001	110	26	62	22	18
unique_4296	8	178	201	ENSP00000449241	407	573	1193	8.91e-06	177	46	115	16	85
unique_4366	787	878	974	ENSP00000351908	784	874	1375	1.17e-07	96	29	58	9	9
unique_4366	789	952	974	ENSP00000225577	201	355	526	6.48e-07	171	39	109	23	17
unique_4366	781	942	974	ENSP00000342838	1122	1274	1371	2.30e-05	168	40	107	21	17
unique_4366	784	886	974	ENSP00000286301	756	856	973	0.003	108	24	72	12	11
unique_4366	802	886	974	ENSP00000301178	668	750	895	0.006	86	20	62	4	9
unique_4366	802	886	974	ENSP00000351995	659	741	886	0.007	86	20	62	4	9
unique_4366	797	942	974	ENSP00000341325	1150	1288	1352	0.009	149	34	102	13	15
unique_4373	83	183	225	ENSP00000385766	49	155	663	7.11e-04	108	31	69	8	45
unique_4374	150	321	334	ENSP00000403447	880	1039	2004	1.69e-06	181	49	102	30	51
unique_4374	179	295	334	ENSP00000403447	749	853	2004	3.28e-05	118	39	65	14	51
unique_4374	181	255	334	ENSP00000403447	497	564	2004	0.003	76	26	41	9	51
unique_4374	223	325	334	ENSP00000354080	187	276	989	0.006	106	35	52	19	31
unique_4428	489	612	706	ENSP00000225577	167	287	526	4.17e-04	129	32	84	13	18
unique_4428	536	686	706	ENSP00000263923	1026	1166	1357	0.001	156	32	104	20	21
unique_4428	482	619	706	ENSP00000498670	742	863	1023	0.001	141	36	83	22	20
unique_4428	432	678	706	ENSP00000342838	1044	1276	1371	0.010	280	65	135	80	35
unique_4437	2454	2639	3001	ENSP00000311545	20	204	887	2.07e-19	200	64	107	29	6
unique_4437	2489	2638	3001	ENSP00000311545	153	300	887	5.29e-14	164	53	81	30	6
unique_4437	2507	2649	3001	ENSP00000274938	28	155	994	4.87e-16	147	50	74	23	5
unique_4437	2493	2647	3001	ENSP00000274938	260	399	994	3.22e-10	161	48	86	27	5
unique_4437	2489	2549	3001	ENSP00000274938	297	355	994	1.28e-08	63	27	30	6	5
unique_4437	2486	2639	3001	ENSP00000274938	175	308	994	2.20e-07	156	44	88	24	5
unique_4437	2493	2723	3001	ENSP00000379438	83	279	674	4.41e-14	252	71	105	76	8
unique_4437	2508	2638	3001	ENSP00000354080	33	147	989	4.74e-10	134	41	71	22	5
unique_4437	2489	2578	3001	ENSP00000354080	302	388	989	9.11e-08	94	34	49	11	5
unique_4437	2604	2645	3001	ENSP00000354080	33	72	989	1.09e-04	42	20	20	2	5
unique_4437	2489	2640	3001	ENSP00000403447	571	723	2004	2.30e-09	163	48	94	21	7
unique_4437	2489	2640	3001	ENSP00000403447	414	583	2004	7.89e-08	186	54	82	50	7
unique_4437	2467	2640	3001	ENSP00000403447	932	1081	2004	2.55e-06	181	53	90	38	7
unique_4437	2454	2650	3001	ENSP00000403447	267	484	2004	3.73e-06	233	60	122	51	7
unique_4437	2492	2640	3001	ENSP00000403447	179	349	2004	9.44e-05	177	51	92	34	7
unique_4437	2491	2541	3001	ENSP00000311502	1009	1055	1382	1.04e-06	51	21	26	4	6
unique_4437	2547	2666	3001	ENSP00000311502	967	1078	1382	5.01e-04	126	38	68	20	6
unique_4456	135	266	562	ENSP00000403447	1660	1791	2004	3.29e-05	132	45	87	0	37
unique_4456	169	342	562	ENSP00000403447	1580	1761	2004	0.004	191	60	105	26	37
unique_4456	166	232	562	ENSP00000449241	1081	1147	1193	1.73e-04	67	22	45	0	12
unique_4465	2928	3163	3905	ENSP00000381008	11602	11822	14508	0.009	236	52	169	15	6
unique_4468	18	554	574	ENSP00000340019	21	555	574	0.0	537	296	239	2	94
unique_4478	213	384	563	ENSP00000225577	91	263	526	2.35e-21	182	60	103	19	31
unique_4478	219	563	563	ENSP00000351908	686	973	1375	5.67e-13	355	91	187	77	61
unique_4478	154	457	563	ENSP00000341325	953	1243	1352	2.38e-07	330	69	196	65	54
unique_4478	212	535	563	ENSP00000383977	780	1065	1082	6.95e-06	343	72	195	76	58
unique_4478	219	359	563	ENSP00000358997	218	362	713	1.76e-05	146	40	100	6	25
unique_4478	215	418	563	ENSP00000301178	538	754	895	9.22e-05	219	48	154	17	36
unique_4478	215	418	563	ENSP00000351995	529	745	886	9.36e-05	219	48	154	17	36
unique_4478	216	511	563	ENSP00000479889	189	445	461	5.83e-04	302	65	186	51	53
unique_4478	216	511	563	ENSP00000408734	65	321	337	6.43e-04	302	65	186	51	53
unique_4478	278	384	563	ENSP00000442656	315	425	547	0.002	115	33	70	12	19
unique_4495	110	196	217	ENSP00000449241	926	1012	1193	2.71e-25	87	40	47	0	40
unique_4514	470	720	2227	ENSP00000225577	97	352	526	1.52e-28	270	85	152	33	11
unique_4514	470	722	2227	ENSP00000351908	686	940	1375	6.79e-18	264	74	170	20	11
unique_4514	470	674	2227	ENSP00000383977	787	1008	1082	3.28e-09	229	58	140	31	9
unique_4514	486	670	2227	ENSP00000301178	560	758	895	6.41e-08	203	50	131	22	8
unique_4514	486	670	2227	ENSP00000351995	551	749	886	7.20e-08	203	50	131	22	8
unique_4514	470	672	2227	ENSP00000341325	1039	1249	1352	2.11e-07	217	60	137	20	9
unique_4514	567	689	2227	ENSP00000263923	1011	1139	1357	3.27e-07	133	38	81	14	6
unique_4514	468	658	2227	ENSP00000479889	190	383	461	4.62e-07	196	44	145	7	9
unique_4514	469	658	2227	ENSP00000408734	67	259	337	9.75e-07	195	44	144	7	9
unique_4514	466	674	2227	ENSP00000498670	673	875	1023	4.17e-06	222	48	142	32	9
unique_4514	564	696	2227	ENSP00000286301	755	895	973	1.98e-05	145	41	88	16	10
unique_4514	462	553	2227	ENSP00000286301	580	678	973	0.006	99	24	68	7	10
unique_4570	925	1028	2564	ENSP00000478469	738	820	821	6.95e-05	106	33	48	25	4
unique_4570	964	1028	2564	ENSP00000478469	737	802	821	8.44e-05	69	29	33	7	4
unique_4570	975	1030	2564	ENSP00000478469	729	786	821	2.53e-04	60	26	28	6	4
unique_4596	43	135	1148	ENSP00000381204	40	132	209	6.17e-05	93	22	71	0	8
unique_4597	111	334	359	ENSP00000225577	96	316	526	6.61e-24	229	67	149	13	62
unique_4597	112	302	359	ENSP00000479889	192	383	461	8.45e-17	198	57	128	13	53
unique_4597	112	302	359	ENSP00000408734	68	259	337	1.14e-16	198	57	128	13	53
unique_4597	111	306	359	ENSP00000351908	685	881	1375	2.86e-16	205	63	125	17	55
unique_4597	109	316	359	ENSP00000383977	784	1016	1082	2.50e-15	245	65	131	49	58
unique_4597	111	346	359	ENSP00000341325	1038	1274	1352	1.80e-14	245	63	165	17	66
unique_4597	112	273	359	ENSP00000358997	218	394	713	2.99e-13	179	46	114	19	45
unique_4597	112	300	359	ENSP00000342838	1017	1218	1371	6.97e-13	209	53	129	27	53
unique_4597	212	341	359	ENSP00000263923	1011	1137	1357	1.10e-10	136	44	77	15	36
unique_4597	112	306	359	ENSP00000351995	533	741	886	1.85e-10	218	51	135	32	54
unique_4597	208	297	359	ENSP00000286301	757	846	973	2.08e-10	98	31	51	16	50
unique_4597	112	199	359	ENSP00000286301	588	679	973	0.003	92	21	67	4	50
unique_4597	112	306	359	ENSP00000301178	542	750	895	2.10e-10	218	51	135	32	54
unique_4597	89	306	359	ENSP00000498670	653	863	1023	8.23e-10	226	50	153	23	61
unique_4597	181	297	359	ENSP00000442656	321	452	547	4.37e-08	133	39	77	17	33
unique_4622	64	96	129	ENSP00000320084	491	519	535	0.003	33	17	12	4	26
unique_4622	64	96	129	ENSP00000320058	273	301	317	0.008	33	17	12	4	26
unique_4643	80	656	666	ENSP00000340019	13	555	574	1.99e-119	578	204	338	36	87
unique_4649	992	1222	1446	ENSP00000381467	99	260	667	4.73e-06	231	58	104	69	21
unique_4649	637	702	1446	ENSP00000381467	199	262	667	0.003	66	22	42	2	21
unique_4649	1176	1230	1446	ENSP00000003084	1345	1398	1481	7.49e-04	56	25	28	3	7
unique_4649	346	396	1446	ENSP00000003084	428	476	1481	0.008	51	20	29	2	7
unique_4649	360	392	1446	ENSP00000497931	437	469	1322	0.001	33	15	18	0	6
unique_4649	993	1039	1446	ENSP00000497931	437	482	1322	0.001	47	18	28	1	6
unique_4669	243	369	434	ENSP00000351908	782	891	1375	0.001	133	29	75	29	29
unique_4722	451	778	949	ENSP00000225577	84	419	526	1.51e-108	336	164	164	8	35
unique_4722	463	698	949	ENSP00000351908	685	926	1375	5.05e-24	245	83	150	12	25
unique_4722	453	698	949	ENSP00000383977	776	1039	1082	2.91e-15	273	67	170	36	26
unique_4722	449	698	949	ENSP00000301178	527	793	895	6.16e-15	267	63	187	17	26
unique_4722	449	698	949	ENSP00000351995	518	784	886	6.50e-15	267	63	187	17	26
unique_4722	464	654	949	ENSP00000479889	192	385	461	1.22e-12	196	52	137	7	20
unique_4722	445	698	949	ENSP00000341325	1024	1282	1352	2.07e-12	270	68	175	27	27
unique_4722	464	654	949	ENSP00000408734	68	261	337	2.46e-12	196	52	137	7	20
unique_4722	451	698	949	ENSP00000498670	664	906	1023	3.84e-12	252	59	180	13	26
unique_4722	464	668	949	ENSP00000358997	218	437	713	8.80e-09	222	58	145	19	22
unique_4722	555	656	949	ENSP00000263923	1003	1106	1357	3.19e-08	107	32	67	8	11
unique_4722	527	649	949	ENSP00000442656	315	454	547	3.70e-07	141	40	82	19	13
unique_4722	561	656	949	ENSP00000286301	758	856	973	6.43e-07	100	31	64	5	10
unique_4722	434	698	949	ENSP00000342838	987	1268	1371	7.59e-07	288	65	194	29	28
unique_4786	58	206	211	ENSP00000478469	699	819	821	7.08e-04	152	36	82	34	71
unique_4809	283	395	493	ENSP00000225577	197	307	526	2.84e-12	114	36	74	4	23
unique_4809	281	381	493	ENSP00000351908	780	882	1375	4.99e-10	105	34	65	6	20
unique_4809	212	379	493	ENSP00000341325	1061	1237	1352	4.66e-09	186	44	115	27	34
unique_4809	284	370	493	ENSP00000263923	1008	1095	1357	1.50e-07	90	26	59	5	18
unique_4809	240	410	493	ENSP00000301178	595	766	895	7.74e-07	187	43	113	31	35
unique_4809	240	410	493	ENSP00000351995	586	757	886	8.79e-07	187	43	113	31	35
unique_4809	280	370	493	ENSP00000286301	754	845	973	2.60e-05	94	26	63	5	18
unique_4809	229	374	493	ENSP00000383977	829	989	1082	1.57e-04	168	39	100	29	30
unique_4811	199	498	511	ENSP00000225577	91	395	526	8.01e-74	305	123	177	5	59
unique_4811	257	445	511	ENSP00000351908	732	931	1375	7.10e-25	201	71	117	13	37
unique_4811	117	413	511	ENSP00000341325	945	1255	1352	1.91e-19	317	78	213	26	58
unique_4811	194	439	511	ENSP00000383977	776	1039	1082	3.26e-19	273	68	169	36	48
unique_4811	205	401	511	ENSP00000408734	68	266	337	2.38e-15	209	56	131	22	39
unique_4811	205	400	511	ENSP00000479889	192	389	461	5.80e-15	208	56	130	22	38
unique_4811	190	399	511	ENSP00000498670	662	865	1023	1.29e-11	212	55	147	10	41
unique_4811	305	397	511	ENSP00000263923	1008	1106	1357	6.34e-11	99	30	63	6	18
unique_4811	192	452	511	ENSP00000301178	527	805	895	6.65e-11	282	61	197	24	51
unique_4811	192	452	511	ENSP00000351995	518	796	886	6.86e-11	282	61	197	24	51
unique_4811	205	395	511	ENSP00000342838	1017	1224	1371	1.22e-10	208	50	141	17	37
unique_4811	205	394	511	ENSP00000358997	218	421	713	1.69e-09	211	54	129	28	37
unique_4811	305	392	511	ENSP00000286301	758	850	973	2.77e-08	94	27	60	7	36
unique_4811	197	294	511	ENSP00000286301	580	678	973	1.07e-05	99	26	72	1	36
unique_4811	274	369	511	ENSP00000442656	318	427	547	8.21e-05	111	31	64	16	19
unique_4834	163	207	260	ENSP00000366095	87	135	253	0.006	49	14	31	4	17
unique_4879	17	184	193	ENSP00000449241	402	562	1193	6.86e-05	177	50	102	25	87
unique_4960	587	630	1909	ENSP00000225577	199	242	526	3.42e-07	44	19	25	0	5
unique_4960	713	765	1909	ENSP00000225577	256	307	526	0.006	53	16	36	1	5
unique_4960	515	655	1909	ENSP00000408734	113	237	337	4.47e-07	153	48	65	40	7
unique_4960	515	655	1909	ENSP00000479889	237	361	461	5.70e-07	153	48	65	40	7
unique_4960	539	653	1909	ENSP00000358997	280	389	713	4.06e-06	120	35	70	15	6
unique_4960	510	631	1909	ENSP00000341325	1062	1184	1352	2.75e-05	123	30	92	1	6
unique_4960	480	629	1909	ENSP00000342838	1036	1170	1371	6.18e-05	157	44	84	29	8
unique_4960	589	631	1909	ENSP00000351908	786	829	1375	1.15e-04	44	16	27	1	5
unique_4960	713	769	1909	ENSP00000351908	842	901	1375	0.002	60	20	37	3	5
unique_4960	539	629	1909	ENSP00000383977	851	944	1082	1.79e-04	94	26	65	3	5
unique_4960	556	633	1909	ENSP00000263923	976	1055	1357	5.52e-04	80	21	57	2	4
unique_4960	576	631	1909	ENSP00000301178	642	697	895	0.002	56	14	42	0	3
unique_4960	576	631	1909	ENSP00000351995	633	688	886	0.002	56	14	42	0	3
unique_4960	600	629	1909	ENSP00000286301	772	801	973	0.003	30	14	16	0	2
unique_4960	602	628	1909	ENSP00000442656	372	398	547	0.005	27	14	13	0	1
unique_4973	12	109	238	ENSP00000478469	711	808	821	0.006	105	33	58	14	41
unique_4974	492	661	770	ENSP00000449241	406	572	1193	3.74e-09	176	49	112	15	22
unique_4991	212	414	552	ENSP00000225577	151	372	526	2.59e-13	237	67	121	49	37
unique_4991	273	408	552	ENSP00000442656	372	533	547	4.24e-07	167	41	90	36	25
unique_4991	268	394	552	ENSP00000351908	794	938	1375	5.63e-07	152	41	79	32	23
unique_4991	268	364	552	ENSP00000479889	302	391	461	2.31e-04	103	30	54	19	18
unique_4991	268	364	552	ENSP00000408734	178	267	337	2.62e-04	103	30	54	19	18
unique_4991	253	388	552	ENSP00000341325	1135	1292	1352	0.009	160	35	99	26	25
unique_5042	139	352	359	ENSP00000499129	63	259	646	0.001	217	42	152	23	60
unique_5042	159	258	359	ENSP00000299608	44	144	455	0.001	111	28	62	21	28
unique_5057	168	221	229	ENSP00000435933	51	104	142	1.95e-09	54	24	30	0	24
unique_5058	219	468	681	ENSP00000225577	97	353	526	9.20e-31	267	79	161	27	37
unique_5058	219	462	681	ENSP00000351908	686	933	1375	1.35e-22	253	76	163	14	36
unique_5058	180	407	681	ENSP00000408734	24	261	337	7.25e-16	241	59	166	16	33
unique_5058	180	407	681	ENSP00000479889	148	385	461	2.07e-15	241	59	166	16	33
unique_5058	207	462	681	ENSP00000383977	775	1046	1082	7.02e-13	280	76	172	32	38
unique_5058	207	460	681	ENSP00000351995	521	789	886	2.80e-12	275	65	183	27	37
unique_5058	207	460	681	ENSP00000301178	530	798	895	2.99e-12	275	65	183	27	37
unique_5058	219	462	681	ENSP00000342838	1017	1275	1371	5.30e-11	265	68	170	27	36
unique_5058	219	422	681	ENSP00000498670	677	876	1023	1.35e-10	212	53	139	20	30
unique_5058	219	455	681	ENSP00000341325	1039	1282	1352	7.75e-10	251	59	171	21	35
unique_5058	316	464	681	ENSP00000263923	1011	1159	1357	9.92e-07	155	40	103	12	22
unique_5058	316	432	681	ENSP00000286301	761	884	973	2.08e-04	128	36	77	15	17
unique_5079	156	248	652	ENSP00000340019	47	143	574	2.09e-08	97	30	63	4	14
unique_5086	237	428	608	ENSP00000311545	77	279	887	8.05e-07	223	64	108	51	32
unique_5086	262	462	608	ENSP00000403447	951	1135	2004	3.68e-06	203	54	129	20	39
unique_5086	228	424	608	ENSP00000403447	842	1051	2004	0.001	238	56	113	69	39
unique_5086	261	420	608	ENSP00000354080	183	326	989	4.49e-05	162	48	94	20	28
unique_5086	298	432	608	ENSP00000354080	51	181	989	0.001	149	41	76	32	28
unique_5086	341	422	608	ENSP00000354080	34	122	989	0.003	95	25	51	19	28
unique_5086	262	405	608	ENSP00000274938	257	386	994	2.38e-04	148	42	84	22	26
unique_5086	261	420	608	ENSP00000274938	178	321	994	3.04e-04	162	44	98	20	26
unique_5086	305	406	608	ENSP00000379438	82	174	674	0.008	102	30	63	9	17
unique_5125	755	964	1014	ENSP00000479496	245	452	957	8.12e-05	239	58	121	60	21
unique_5130	90	374	475	ENSP00000434228	391	673	2040	3.59e-31	289	82	197	10	60
unique_5168	248	428	893	ENSP00000171887	47	197	1736	2.96e-09	185	43	104	38	20
unique_5168	248	428	893	ENSP00000308321	78	228	417	3.81e-08	185	43	104	38	20
unique_5172	1171	1427	2811	ENSP00000225577	96	360	526	2.79e-34	268	85	169	14	9
unique_5172	1152	1408	2811	ENSP00000351908	665	926	1375	1.11e-22	268	83	168	17	9
unique_5172	1171	1436	2811	ENSP00000341325	1038	1308	1352	1.35e-18	280	77	180	23	9
unique_5172	1264	1417	2811	ENSP00000263923	1000	1159	1357	2.86e-11	161	45	108	8	5
unique_5172	1158	1408	2811	ENSP00000383977	773	1039	1082	3.49e-10	284	70	164	50	9
unique_5172	1262	1360	2811	ENSP00000286301	748	849	973	6.98e-10	103	34	64	5	4
unique_5172	1156	1375	2811	ENSP00000408734	54	272	337	1.91e-09	235	63	141	31	8
unique_5172	1171	1375	2811	ENSP00000498670	676	872	1023	3.68e-09	209	50	143	16	7
unique_5172	1156	1375	2811	ENSP00000479889	178	396	461	4.46e-09	235	63	141	31	8
unique_5172	1172	1408	2811	ENSP00000342838	1017	1268	1371	8.86e-09	259	59	171	29	8
unique_5172	1172	1363	2811	ENSP00000358997	218	421	713	4.99e-08	208	50	138	20	7
unique_5172	1172	1374	2811	ENSP00000351995	533	749	886	5.97e-08	222	50	148	24	7
unique_5172	1172	1374	2811	ENSP00000301178	542	758	895	5.99e-08	222	50	148	24	7
unique_5172	1239	1359	2811	ENSP00000442656	318	454	547	0.008	141	36	81	24	4
unique_5210	3	225	350	ENSP00000225577	91	318	526	5.05e-29	231	73	147	11	64
unique_5210	8	203	350	ENSP00000351908	685	881	1375	4.36e-26	201	63	129	9	56
unique_5210	9	219	350	ENSP00000408734	68	273	337	1.71e-14	218	65	134	19	60
unique_5210	9	219	350	ENSP00000479889	192	397	461	2.81e-14	218	65	134	19	60
unique_5210	7	197	350	ENSP00000383977	785	989	1082	6.26e-12	210	60	126	24	55
unique_5210	1	166	350	ENSP00000358997	211	380	713	9.18e-11	175	48	113	14	47
unique_5210	107	205	350	ENSP00000263923	1010	1108	1357	4.41e-07	107	30	61	16	28
unique_5210	8	197	350	ENSP00000341325	1038	1232	1352	4.68e-07	208	51	126	31	54
unique_5210	6	196	350	ENSP00000342838	1014	1217	1371	3.63e-06	217	56	122	39	55
unique_5210	108	215	350	ENSP00000286301	761	868	973	7.46e-05	111	28	77	6	31
unique_5210	9	205	350	ENSP00000301178	542	752	895	3.09e-04	224	51	133	40	56
unique_5210	9	205	350	ENSP00000351995	533	743	886	3.11e-04	224	51	133	40	56
unique_5210	7	196	350	ENSP00000442656	211	454	547	3.95e-04	252	56	126	70	54
unique_5227	997	1256	1364	ENSP00000479496	197	453	957	2.88e-11	280	70	167	43	19
unique_5265	104	189	214	ENSP00000499129	542	627	646	2.41e-04	90	26	56	8	40
unique_5266	1637	1701	2130	ENSP00000225577	201	265	526	4.50e-10	65	30	35	0	3
unique_5266	1637	1701	2130	ENSP00000351908	786	851	1375	1.71e-09	66	29	36	1	3
unique_5266	1612	1677	2130	ENSP00000263923	977	1051	1357	8.73e-08	75	27	39	9	8
unique_5266	1977	2077	2130	ENSP00000263923	1081	1177	1357	0.005	104	29	65	10	8
unique_5266	1627	1684	2130	ENSP00000286301	749	808	973	1.27e-07	60	23	35	2	3
unique_5266	1641	1701	2130	ENSP00000408734	174	236	337	2.31e-07	63	25	36	2	3
unique_5266	1641	1701	2130	ENSP00000479889	298	360	461	3.87e-07	63	25	36	2	3
unique_5266	1634	1701	2130	ENSP00000342838	1127	1196	1371	4.89e-05	72	21	45	6	3
unique_5266	1641	1678	2130	ENSP00000358997	325	364	713	6.19e-05	40	18	20	2	2
unique_5266	1449	1714	2130	ENSP00000442656	174	440	547	1.05e-04	296	70	167	59	12
unique_5266	1641	1677	2130	ENSP00000383977	908	944	1082	1.67e-04	37	15	22	0	2
unique_5266	1629	1686	2130	ENSP00000341325	1132	1190	1352	2.26e-04	60	18	39	3	3
unique_5266	1624	1677	2130	ENSP00000351995	633	686	886	2.87e-04	54	17	37	0	3
unique_5266	1624	1677	2130	ENSP00000301178	642	695	895	2.92e-04	54	17	37	0	3
unique_5284	108	185	210	ENSP00000225577	83	156	526	0.007	78	26	48	4	37
unique_5285	53	423	811	ENSP00000381467	36	361	667	1.02e-46	372	119	206	47	77
unique_5285	498	748	811	ENSP00000381467	364	602	667	5.26e-11	258	63	169	26	77
unique_5285	138	357	811	ENSP00000497931	1088	1301	1322	7.93e-12	225	59	150	16	27
unique_5285	138	333	811	ENSP00000497931	430	619	1322	6.00e-08	200	53	133	14	27
unique_5285	146	326	811	ENSP00000003084	1227	1400	1481	1.08e-07	188	47	120	21	26
unique_5285	146	354	811	ENSP00000003084	441	628	1481	0.003	211	48	138	25	26
unique_5305	141	368	547	ENSP00000225577	88	288	526	5.03e-13	235	55	139	41	42
unique_5305	137	368	547	ENSP00000341325	1023	1233	1352	2.19e-12	242	66	135	41	42
unique_5305	142	307	547	ENSP00000301178	532	713	895	5.10e-12	182	43	123	16	30
unique_5305	142	307	547	ENSP00000351995	523	704	886	5.59e-12	182	43	123	16	30
unique_5305	147	366	547	ENSP00000351908	683	874	1375	1.15e-10	225	62	125	38	40
unique_5305	241	369	547	ENSP00000263923	999	1101	1357	1.83e-10	133	38	61	34	24
unique_5305	113	372	547	ENSP00000342838	971	1223	1371	1.98e-10	291	74	148	69	48
unique_5305	150	367	547	ENSP00000408734	68	257	337	1.16e-07	224	52	132	40	40
unique_5305	150	368	547	ENSP00000479889	192	382	461	1.72e-07	225	52	133	40	40
unique_5305	98	369	547	ENSP00000383977	750	991	1082	3.25e-07	292	67	155	70	50
unique_5305	257	369	547	ENSP00000286301	765	851	973	6.17e-06	117	31	52	34	21
unique_5305	141	368	547	ENSP00000498670	668	857	1023	3.48e-05	235	51	132	52	42
unique_5305	150	304	547	ENSP00000358997	218	374	713	0.002	161	37	114	10	28
unique_5312	8	273	289	ENSP00000484113	4	270	273	2.22e-95	268	137	128	3	92
unique_5364	1	52	112	ENSP00000504728	26	81	449	0.006	56	15	37	4	46
unique_5379	541	645	2074	ENSP00000478469	712	820	821	1.92e-05	110	40	64	6	6
unique_5379	513	629	2074	ENSP00000478469	703	819	821	0.004	122	42	70	10	6
unique_5395	75	319	368	ENSP00000385766	173	428	663	9.43e-12	258	77	166	15	67
unique_5395	123	295	368	ENSP00000385766	53	234	663	1.71e-08	186	57	112	17	67
unique_5395	76	313	368	ENSP00000385766	316	573	663	2.85e-08	259	78	159	22	67
unique_5395	230	317	368	ENSP00000385766	49	140	663	0.004	92	27	61	4	67
unique_5395	142	317	368	ENSP00000298119	52	246	720	1.66e-09	195	54	122	19	48
unique_5395	76	291	368	ENSP00000361680	494	746	811	2.73e-08	256	72	141	43	59
unique_5395	181	264	368	ENSP00000306864	72	158	674	1.49e-04	87	30	54	3	52
unique_5395	144	336	368	ENSP00000306864	55	270	674	0.001	223	57	129	37	52
unique_5395	146	240	368	ENSP00000434849	55	156	514	0.002	102	31	64	7	45
unique_5395	196	311	368	ENSP00000434849	42	132	514	0.003	116	32	59	25	45
unique_5395	187	313	368	ENSP00000489143	93	270	421	0.003	179	42	84	53	35
unique_5398	3713	3796	4195	ENSP00000478469	729	811	821	8.70e-04	85	26	56	3	2
unique_5401	51	251	392	ENSP00000351908	685	881	1375	1.11e-27	211	71	116	24	51
unique_5401	46	265	392	ENSP00000225577	91	307	526	9.02e-25	234	69	134	31	56
unique_5401	40	245	392	ENSP00000341325	1027	1232	1352	9.23e-14	223	63	126	34	53
unique_5401	49	249	392	ENSP00000408734	65	261	337	1.56e-11	212	57	129	26	51
unique_5401	49	249	392	ENSP00000479889	189	385	461	1.69e-11	212	57	129	26	51
unique_5401	48	244	392	ENSP00000301178	538	742	895	3.94e-11	210	49	143	18	50
unique_5401	48	244	392	ENSP00000351995	529	733	886	3.96e-11	210	49	143	18	50
unique_5401	33	265	392	ENSP00000383977	761	1010	1082	1.30e-10	263	69	151	43	59
unique_5401	123	253	392	ENSP00000263923	985	1108	1357	1.15e-09	135	41	79	15	33
unique_5401	48	245	392	ENSP00000498670	673	856	1023	7.80e-08	208	52	122	34	51
unique_5401	155	331	392	ENSP00000286301	758	921	973	1.01e-07	181	44	116	21	45
unique_5401	50	244	392	ENSP00000342838	1015	1217	1371	2.02e-07	218	59	121	38	50
unique_5401	52	248	392	ENSP00000358997	218	421	713	1.88e-05	217	52	132	33	50
unique_5413	346	610	639	ENSP00000225577	84	370	526	6.68e-09	299	71	182	46	41
unique_5413	392	589	639	ENSP00000351995	559	793	886	1.37e-05	238	57	138	43	31
unique_5413	392	589	639	ENSP00000301178	568	802	895	1.49e-05	238	57	138	43	31
unique_5413	475	550	639	ENSP00000479889	301	381	461	7.18e-05	82	25	50	7	12
unique_5413	475	550	639	ENSP00000408734	177	257	337	7.63e-05	82	25	50	7	12
unique_5413	476	546	639	ENSP00000351908	794	871	1375	0.001	78	24	47	7	11
unique_5413	480	543	639	ENSP00000442656	371	448	547	0.002	79	25	38	16	10
unique_5417	189	481	665	ENSP00000225577	98	353	526	6.52e-24	309	87	153	69	44
unique_5417	174	503	665	ENSP00000351908	664	964	1375	4.11e-18	345	88	198	59	50
unique_5417	185	416	665	ENSP00000408734	65	260	337	5.08e-13	234	50	144	40	35
unique_5417	185	416	665	ENSP00000479889	189	384	461	9.17e-13	234	50	144	40	35
unique_5417	179	332	665	ENSP00000383977	778	943	1082	8.77e-09	169	49	102	18	23
unique_5417	189	349	665	ENSP00000341325	1040	1199	1352	1.54e-08	169	51	101	17	24
unique_5417	189	468	665	ENSP00000342838	1018	1268	1371	1.29e-07	292	67	172	53	42
unique_5417	184	428	665	ENSP00000351995	529	748	886	3.93e-05	259	56	150	53	37
unique_5417	184	428	665	ENSP00000301178	538	757	895	4.15e-05	259	56	150	53	37
unique_5417	184	278	665	ENSP00000286301	584	685	973	7.58e-05	102	28	67	7	14
unique_5417	177	314	665	ENSP00000498670	665	803	1023	7.01e-04	145	40	92	13	21
unique_5450	230	404	431	ENSP00000449241	407	574	1193	2.79e-09	183	43	117	23	41
unique_5460	522	777	797	ENSP00000497931	1092	1314	1322	1.56e-24	259	79	141	39	33
unique_5460	526	782	797	ENSP00000497931	438	659	1322	3.68e-21	262	78	139	45	33
unique_5460	519	704	797	ENSP00000003084	1220	1390	1481	2.98e-12	187	54	116	17	31
unique_5460	523	766	797	ENSP00000003084	438	633	1481	1.69e-11	244	58	138	48	31
unique_5460	521	767	797	ENSP00000381467	96	305	667	1.08e-06	250	61	146	43	31
unique_5466	703	794	810	ENSP00000478469	719	820	821	4.38e-04	102	37	55	10	12
unique_5466	719	798	810	ENSP00000478469	729	806	821	0.002	86	34	38	14	12
unique_5487	314	350	1113	ENSP00000411767	403	442	1065	3.02e-04	40	19	18	3	11
unique_5487	355	441	1113	ENSP00000411767	411	492	1065	0.001	92	28	49	15	11
unique_5488	8	114	115	ENSP00000215754	11	114	116	9.87e-13	107	32	72	3	93
unique_5509	107	317	708	ENSP00000358665	28	248	525	1.40e-06	226	58	148	20	56
unique_5509	460	646	708	ENSP00000358665	317	463	525	9.94e-06	187	45	102	40	56
unique_5512	88	167	2971	ENSP00000380426	96	177	253	0.004	82	20	60	2	3
unique_5518	1376	1582	4500	ENSP00000225577	91	297	526	9.78e-22	212	67	135	10	5
unique_5518	1423	1578	4500	ENSP00000351908	725	881	1375	7.21e-19	159	56	98	5	3
unique_5518	1451	1571	4500	ENSP00000351995	609	733	886	4.34e-12	125	35	86	4	3
unique_5518	1451	1571	4500	ENSP00000301178	618	742	895	4.74e-12	125	35	86	4	3
unique_5518	1446	1572	4500	ENSP00000408734	131	257	337	2.03e-11	131	47	76	8	3
unique_5518	1446	1572	4500	ENSP00000479889	255	381	461	5.29e-11	131	47	76	8	3
unique_5518	1443	1582	4500	ENSP00000342838	1081	1229	1371	4.24e-10	149	40	100	9	3
unique_5518	1399	1587	4500	ENSP00000383977	814	1005	1082	1.35e-08	203	50	128	25	4
unique_5518	1483	1587	4500	ENSP00000263923	1008	1115	1357	1.51e-08	108	31	74	3	2
unique_5518	1426	1572	4500	ENSP00000341325	1085	1232	1352	1.21e-07	154	35	106	13	3
unique_5518	1469	1590	4500	ENSP00000286301	744	868	973	7.85e-07	125	30	92	3	3
unique_5518	1390	1576	4500	ENSP00000358997	235	422	713	0.001	201	47	127	27	4
unique_5519	132	189	220	ENSP00000435933	59	116	142	3.53e-11	58	21	37	0	26
unique_5521	239	484	710	ENSP00000225577	91	338	526	6.07e-34	255	79	160	16	35
unique_5521	244	504	710	ENSP00000351908	685	949	1375	6.30e-20	271	76	179	16	37
unique_5521	245	433	710	ENSP00000408734	68	261	337	2.60e-18	197	62	124	11	27
unique_5521	245	433	710	ENSP00000479889	192	385	461	9.43e-18	197	62	124	11	27
unique_5521	241	451	710	ENSP00000351995	529	757	886	1.42e-11	233	64	143	26	30
unique_5521	241	451	710	ENSP00000301178	538	766	895	1.45e-11	233	64	143	26	30
unique_5521	238	447	710	ENSP00000498670	670	875	1023	1.91e-09	218	51	147	20	30
unique_5521	244	451	710	ENSP00000383977	786	1012	1082	4.82e-08	231	64	140	27	29
unique_5521	240	481	710	ENSP00000342838	1012	1268	1371	1.75e-07	264	63	172	29	34
unique_5521	243	435	710	ENSP00000341325	1037	1239	1352	6.74e-07	212	51	133	28	27
unique_5521	236	431	710	ENSP00000358997	209	420	713	3.13e-06	216	60	132	24	28
unique_5521	307	409	710	ENSP00000442656	317	428	547	1.28e-05	122	38	55	29	15
unique_5521	342	435	710	ENSP00000263923	1011	1106	1357	4.85e-05	99	29	62	8	13
unique_5521	237	325	710	ENSP00000286301	580	675	973	0.001	96	26	63	7	13
unique_5538	2109	2401	2461	ENSP00000225577	119	339	526	2.97e-32	297	90	127	80	12
unique_5538	2124	2409	2461	ENSP00000351908	717	938	1375	8.24e-18	297	79	132	86	12
unique_5538	2101	2352	2461	ENSP00000408734	78	261	337	2.56e-08	256	59	121	76	10
unique_5538	2101	2352	2461	ENSP00000479889	202	385	461	5.28e-08	256	59	121	76	10
unique_5538	2107	2351	2461	ENSP00000358997	233	421	713	2.16e-06	252	60	122	70	10
unique_5538	2141	2215	2461	ENSP00000383977	839	929	1082	2.33e-05	92	29	45	18	3
unique_5538	2105	2218	2461	ENSP00000342838	1037	1158	1371	0.001	124	31	81	12	5
unique_5538	2156	2215	2461	ENSP00000442656	318	384	547	0.010	68	25	34	9	2
unique_5550	77	106	1105	ENSP00000411767	411	440	1065	3.48e-05	30	17	13	0	3
unique_5551	1673	1961	3956	ENSP00000225577	143	353	526	7.09e-12	300	71	129	100	7
unique_5551	1600	1971	3956	ENSP00000351908	639	949	1375	1.40e-09	403	95	185	123	9
unique_5551	1790	1957	3956	ENSP00000263923	1025	1159	1357	3.46e-04	174	42	87	45	4
unique_5551	1791	1844	3956	ENSP00000442656	374	433	547	0.001	60	21	33	6	1
unique_5551	1669	1839	3956	ENSP00000408734	105	237	337	0.002	178	41	85	52	4
unique_5551	1790	1839	3956	ENSP00000479889	308	361	461	0.003	54	20	30	4	1
unique_5551	1769	1842	3956	ENSP00000342838	1128	1200	1371	0.004	81	25	41	15	2
unique_5559	128	276	774	ENSP00000225577	93	245	526	1.00e-23	153	54	95	4	40
unique_5559	377	537	774	ENSP00000225577	248	408	526	1.41e-12	177	50	95	32	40
unique_5559	117	272	774	ENSP00000351908	671	827	1375	6.41e-12	160	46	107	7	26
unique_5559	381	422	774	ENSP00000351908	838	881	1375	0.001	44	18	24	2	26
unique_5559	132	296	774	ENSP00000358997	218	381	713	2.05e-08	172	48	109	15	21
unique_5559	132	278	774	ENSP00000408734	68	220	337	1.34e-06	163	42	95	26	24
unique_5559	382	418	774	ENSP00000408734	224	259	337	3.86e-04	37	19	17	1	24
unique_5559	132	278	774	ENSP00000479889	192	344	461	1.58e-06	155	43	102	10	24
unique_5559	382	418	774	ENSP00000479889	348	383	461	5.15e-04	37	19	17	1	24
unique_5559	127	272	774	ENSP00000342838	1012	1170	1371	2.65e-05	163	37	105	21	19
unique_5559	95	272	774	ENSP00000351995	509	686	886	4.52e-05	196	47	113	36	23
unique_5559	95	272	774	ENSP00000301178	518	695	895	4.81e-05	196	47	113	36	23
unique_5559	94	272	774	ENSP00000341325	1001	1182	1352	6.45e-05	185	31	145	9	23
unique_5559	131	289	774	ENSP00000383977	786	960	1082	1.57e-04	177	39	118	20	21
unique_5559	199	271	774	ENSP00000442656	319	398	547	0.002	80	23	50	7	9
unique_5569	88	360	1598	ENSP00000225577	84	338	526	8.68e-24	283	82	163	38	17
unique_5569	142	360	1598	ENSP00000351908	725	929	1375	4.67e-14	226	60	138	28	14
unique_5569	99	359	1598	ENSP00000351995	531	786	886	7.03e-11	284	72	161	51	16
unique_5569	99	359	1598	ENSP00000301178	540	795	895	8.01e-11	284	72	161	51	16
unique_5569	67	311	1598	ENSP00000358997	183	421	713	1.46e-08	265	61	158	46	15
unique_5569	81	365	1598	ENSP00000342838	995	1276	1371	1.61e-08	309	75	183	51	18
unique_5569	99	359	1598	ENSP00000341325	1037	1284	1352	3.94e-08	270	67	172	31	16
unique_5569	223	366	1598	ENSP00000286301	772	909	973	1.30e-07	151	39	92	20	9
unique_5569	101	364	1598	ENSP00000383977	787	1046	1082	1.49e-07	274	70	180	24	17
unique_5569	223	359	1598	ENSP00000263923	1022	1152	1357	2.04e-06	142	35	91	16	9
unique_5585	55	503	1512	ENSP00000434228	379	841	2040	1.62e-33	506	133	273	100	30
unique_5589	243	331	903	ENSP00000478469	725	820	821	0.001	99	41	45	13	13
unique_5589	215	315	903	ENSP00000478469	717	820	821	0.001	115	43	47	25	13
unique_5624	127	254	311	ENSP00000499129	67	192	646	1.30e-18	138	49	67	22	44
unique_5624	119	218	311	ENSP00000499129	173	271	646	1.35e-18	104	45	50	9	44
unique_5624	148	227	311	ENSP00000499129	547	632	646	9.49e-18	86	34	46	6	44
unique_5624	147	226	311	ENSP00000299608	44	126	455	3.97e-18	83	34	46	3	26
unique_5670	716	740	1309	ENSP00000351908	787	811	1375	0.007	25	12	13	0	2
unique_5675	2243	2486	2486	ENSP00000383977	823	1071	1082	1.29e-20	257	81	155	21	10
unique_5675	2257	2466	2486	ENSP00000351995	585	796	886	2.26e-17	218	64	140	14	8
unique_5675	2257	2466	2486	ENSP00000301178	594	805	895	2.28e-17	218	64	140	14	8
unique_5675	2319	2466	2486	ENSP00000286301	762	912	973	2.48e-17	154	49	96	9	6
unique_5675	2311	2466	2486	ENSP00000342838	1123	1280	1371	1.49e-15	165	51	98	16	6
unique_5675	2307	2485	2486	ENSP00000263923	1000	1178	1357	3.44e-15	186	62	110	14	9
unique_5675	2247	2296	2486	ENSP00000263923	885	934	1357	0.003	50	17	33	0	9
unique_5675	2257	2475	2486	ENSP00000341325	1091	1307	1352	2.03e-14	228	69	139	20	9
unique_5675	2245	2411	2486	ENSP00000408734	107	264	337	8.84e-13	173	61	91	21	7
unique_5675	2245	2411	2486	ENSP00000479889	231	388	461	3.64e-12	171	59	95	17	7
unique_5675	2243	2412	2486	ENSP00000225577	139	295	526	4.47e-11	171	48	108	15	7
unique_5675	2257	2411	2486	ENSP00000358997	268	425	713	1.00e-09	166	50	97	19	6
unique_5675	2248	2405	2486	ENSP00000498670	721	857	1023	1.67e-09	160	49	86	25	6
unique_5675	2319	2406	2486	ENSP00000351908	787	877	1375	9.57e-09	94	31	54	9	4
unique_5675	2312	2402	2486	ENSP00000442656	345	453	547	3.97e-05	110	32	58	20	4
unique_5701	432	669	713	ENSP00000271651	124	320	330	3.51e-12	245	65	125	55	33
unique_5709	206	453	1162	ENSP00000381467	98	339	667	2.03e-48	250	98	142	10	41
unique_5709	929	1159	1162	ENSP00000381467	437	663	667	2.05e-16	233	61	164	8	41
unique_5709	203	421	1162	ENSP00000497931	1089	1305	1322	5.40e-09	227	59	150	18	19
unique_5709	203	385	1162	ENSP00000497931	431	613	1322	1.26e-07	188	55	123	10	19
unique_5709	208	390	1162	ENSP00000003084	1226	1403	1481	1.47e-04	191	48	122	21	18
unique_5709	219	419	1162	ENSP00000003084	451	633	1481	5.82e-04	203	44	137	22	18
unique_5710	15	216	332	ENSP00000351908	686	879	1375	2.04e-18	208	64	124	20	61
unique_5710	9	221	332	ENSP00000225577	91	296	526	4.33e-16	219	60	140	19	64
unique_5710	15	246	332	ENSP00000383977	787	1029	1082	2.72e-11	261	65	149	47	70
unique_5710	119	219	332	ENSP00000408734	167	264	337	2.56e-08	103	33	63	7	30
unique_5710	119	219	332	ENSP00000479889	291	388	461	5.67e-08	103	33	63	7	30
unique_5710	117	214	332	ENSP00000263923	1006	1101	1357	1.03e-07	104	32	58	14	30
unique_5710	105	214	332	ENSP00000286301	744	851	973	3.57e-07	116	35	67	14	33
unique_5710	13	246	332	ENSP00000341325	1037	1272	1352	6.93e-07	256	57	157	42	70
unique_5710	99	211	332	ENSP00000442656	328	454	547	8.95e-04	131	35	74	22	34
unique_5726	1260	1365	1970	ENSP00000346990	306	398	496	1.02e-06	108	33	58	17	11
unique_5726	1350	1437	1970	ENSP00000346990	309	398	496	3.43e-06	90	28	60	2	11
unique_5726	1349	1446	1970	ENSP00000346990	305	389	496	9.17e-06	100	33	50	17	11
unique_5726	1331	1425	1970	ENSP00000346990	305	398	496	1.56e-05	97	30	62	5	11
unique_5726	1292	1383	1970	ENSP00000346990	311	398	496	1.63e-05	92	27	61	4	11
unique_5726	1285	1371	1970	ENSP00000346990	310	398	496	4.70e-05	89	27	60	2	11
unique_5726	1307	1407	1970	ENSP00000346990	305	398	496	2.66e-04	101	28	66	7	11
unique_5726	1399	1469	1970	ENSP00000346990	307	374	496	0.001	71	24	44	3	11
unique_5726	1304	1395	1970	ENSP00000346990	311	398	496	0.004	92	25	63	4	11
unique_5726	1292	1371	1970	ENSP00000389814	25	102	245	0.002	80	25	53	2	9
unique_5726	1280	1365	1970	ENSP00000389814	25	105	245	0.004	90	28	49	13	9
unique_5726	1310	1389	1970	ENSP00000389814	25	105	245	0.004	84	26	51	7	9
unique_5726	1352	1431	1970	ENSP00000389814	25	102	245	0.007	80	25	53	2	9
unique_5726	1370	1458	1970	ENSP00000389814	25	108	245	0.010	89	28	56	5	9
unique_5728	826	1170	2278	ENSP00000479496	161	488	957	1.21e-11	382	92	199	91	15
unique_5740	483	656	1304	ENSP00000351908	686	847	1375	3.37e-13	177	51	108	18	23
unique_5740	1023	1147	1304	ENSP00000351908	840	959	1375	9.54e-07	131	41	73	17	23
unique_5740	483	638	1304	ENSP00000225577	97	243	526	8.44e-13	158	43	102	13	18
unique_5740	978	1058	1304	ENSP00000225577	210	289	526	1.40e-05	82	24	55	3	18
unique_5740	455	636	1304	ENSP00000358997	187	363	713	1.29e-11	192	53	114	25	14
unique_5740	482	638	1304	ENSP00000479889	191	336	461	7.78e-10	164	46	93	25	15
unique_5740	1023	1059	1304	ENSP00000479889	349	384	461	0.003	37	18	18	1	15
unique_5740	482	638	1304	ENSP00000408734	67	212	337	5.00e-09	167	47	89	31	15
unique_5740	1024	1059	1304	ENSP00000408734	226	260	337	0.005	36	18	17	1	15
unique_5740	479	647	1304	ENSP00000383977	783	955	1082	1.94e-08	184	37	121	26	13
unique_5740	483	636	1304	ENSP00000341325	1039	1182	1352	4.43e-08	154	31	113	10	12
unique_5740	471	636	1304	ENSP00000342838	1005	1170	1371	3.89e-07	177	40	115	22	13
unique_5740	583	636	1304	ENSP00000286301	748	801	973	1.55e-06	54	20	34	0	4
unique_5740	585	636	1304	ENSP00000263923	1000	1051	1357	4.32e-06	52	18	34	0	4
unique_5740	461	636	1304	ENSP00000351995	506	686	886	6.00e-05	193	44	120	29	13
unique_5740	461	636	1304	ENSP00000301178	515	695	895	6.12e-05	193	44	120	29	13
unique_5777	5	87	105	ENSP00000499129	66	150	646	6.10e-15	85	30	53	2	96
unique_5777	5	87	105	ENSP00000499129	181	265	646	3.48e-14	87	28	53	6	96
unique_5777	11	105	105	ENSP00000499129	535	631	646	2.81e-07	97	25	70	2	96
unique_5777	18	81	105	ENSP00000299608	41	106	455	6.63e-08	66	22	42	2	61
unique_5782	8	97	154	ENSP00000478469	729	820	821	1.87e-04	97	27	58	12	58
unique_5801	3	249	294	ENSP00000225577	91	335	526	8.41e-29	251	65	176	10	84
unique_5801	8	275	294	ENSP00000351908	685	947	1375	6.15e-26	273	78	180	15	91
unique_5801	9	199	294	ENSP00000408734	68	256	337	3.54e-16	202	61	117	24	65
unique_5801	9	201	294	ENSP00000479889	192	382	461	5.64e-16	204	61	119	24	66
unique_5801	8	256	294	ENSP00000383977	786	1046	1082	2.29e-15	266	62	182	22	85
unique_5801	6	258	294	ENSP00000342838	1014	1277	1371	2.75e-14	270	69	178	23	86
unique_5801	114	257	294	ENSP00000263923	1011	1158	1357	8.93e-13	148	39	105	4	49
unique_5801	7	251	294	ENSP00000341325	1037	1284	1352	1.01e-11	254	60	179	15	83
unique_5801	97	275	294	ENSP00000286301	744	924	973	4.94e-11	186	46	128	12	61
unique_5801	7	268	294	ENSP00000351995	531	810	886	1.14e-10	284	63	195	26	89
unique_5801	7	268	294	ENSP00000301178	540	819	895	3.97e-10	284	63	195	26	89
unique_5801	1	256	294	ENSP00000498670	668	913	1023	9.67e-09	259	53	190	16	87
unique_5801	9	198	294	ENSP00000358997	218	416	713	2.28e-08	202	48	139	15	65
unique_5801	127	240	294	ENSP00000442656	372	490	547	1.01e-04	129	34	70	25	39
unique_5820	97	190	500	ENSP00000449241	943	1042	1193	2.07e-15	101	37	56	8	19
unique_5841	903	1238	2083	ENSP00000434228	1246	1581	2040	0.007	352	96	224	32	16
unique_5872	567	683	915	ENSP00000225577	201	308	526	1.82e-14	118	40	67	11	13
unique_5872	567	673	915	ENSP00000351908	786	886	1375	5.74e-14	108	38	62	8	12
unique_5872	550	677	915	ENSP00000408734	156	272	337	2.71e-08	130	40	75	15	14
unique_5872	550	677	915	ENSP00000479889	280	396	461	3.28e-08	130	40	75	15	14
unique_5872	565	668	915	ENSP00000263923	1009	1106	1357	8.44e-07	107	34	61	12	11
unique_5872	549	661	915	ENSP00000342838	1112	1217	1371	3.45e-06	115	31	73	11	12
unique_5872	567	661	915	ENSP00000286301	761	848	973	4.12e-05	97	30	56	11	10
unique_5872	570	665	915	ENSP00000358997	324	421	713	0.002	106	30	58	18	10
unique_5872	564	682	915	ENSP00000383977	901	1010	1082	0.002	120	30	79	11	13
unique_5872	579	661	915	ENSP00000442656	371	454	547	0.004	92	27	48	17	9
unique_5880	166	303	321	ENSP00000403447	915	1037	2004	1.03e-06	139	44	78	17	50
unique_5880	149	277	321	ENSP00000403447	205	321	2004	8.90e-04	131	39	76	16	50
unique_5880	159	281	321	ENSP00000403447	745	855	2004	0.006	124	34	76	14	50
unique_5880	142	257	321	ENSP00000403447	1011	1120	2004	0.007	120	37	69	14	50
unique_5880	149	215	321	ENSP00000311502	994	1057	1382	4.33e-04	68	23	40	5	21
unique_5880	164	276	321	ENSP00000354080	262	368	989	0.002	117	38	65	14	35
unique_5908	12	311	332	ENSP00000225577	89	384	526	1.55e-65	304	115	177	12	90
unique_5908	20	262	332	ENSP00000351908	686	926	1375	1.84e-26	258	80	146	32	73
unique_5908	14	235	332	ENSP00000383977	781	1011	1082	9.04e-17	242	65	146	31	67
unique_5908	17	218	332	ENSP00000408734	65	261	337	6.88e-14	215	60	124	31	61
unique_5908	20	236	332	ENSP00000341325	1039	1255	1352	7.91e-14	231	57	146	28	65
unique_5908	17	218	332	ENSP00000479889	189	385	461	8.00e-14	215	60	124	31	61
unique_5908	20	213	332	ENSP00000342838	1017	1217	1371	8.31e-13	212	56	127	29	58
unique_5908	16	236	332	ENSP00000351995	529	757	886	1.50e-12	239	60	151	28	67
unique_5908	11	236	332	ENSP00000301178	533	766	895	1.71e-12	244	60	156	28	68
unique_5908	128	220	332	ENSP00000263923	1008	1106	1357	7.39e-09	99	29	64	6	63
unique_5908	11	127	332	ENSP00000263923	831	945	1357	1.79e-04	125	36	71	18	63
unique_5908	20	222	332	ENSP00000498670	677	865	1023	7.54e-08	217	52	123	42	61
unique_5908	11	220	332	ENSP00000286301	579	856	973	7.60e-08	284	62	142	80	63
unique_5908	52	216	332	ENSP00000358997	237	420	713	2.60e-07	187	49	113	25	50
unique_5908	143	213	332	ENSP00000442656	371	454	547	4.91e-07	84	30	41	13	21
unique_5927	319	501	572	ENSP00000225577	123	298	526	1.23e-08	190	49	120	21	32
unique_5927	397	496	572	ENSP00000351908	782	881	1375	3.62e-06	105	27	68	10	17
unique_5927	378	510	572	ENSP00000442656	338	475	547	7.70e-06	141	36	94	11	23
unique_5927	396	440	572	ENSP00000286301	756	800	973	0.003	45	17	28	0	8
unique_5927	366	492	572	ENSP00000408734	138	259	337	0.003	136	33	80	23	22
unique_5927	366	440	572	ENSP00000479889	262	333	461	0.005	75	24	48	3	13
unique_5935	196	292	703	ENSP00000377833	119	216	322	0.002	105	28	62	15	14
unique_5957	70	288	1361	ENSP00000432202	1	200	663	5.99e-37	220	78	121	21	16
unique_6015	266	450	688	ENSP00000225577	118	265	526	6.78e-21	186	56	91	39	43
unique_6015	543	655	688	ENSP00000225577	269	374	526	6.48e-11	115	36	68	11	43
unique_6015	306	482	688	ENSP00000351908	736	878	1375	4.36e-08	182	45	93	44	38
unique_6015	533	618	688	ENSP00000351908	848	926	1375	5.87e-04	90	30	45	15	38
unique_6015	350	397	688	ENSP00000263923	1008	1055	1357	5.47e-05	48	18	30	0	7
unique_6015	350	396	688	ENSP00000383977	901	947	1082	0.001	47	16	31	0	7
unique_6015	252	395	688	ENSP00000351995	538	688	886	0.002	152	31	112	9	21
unique_6015	252	395	688	ENSP00000301178	547	697	895	0.002	152	31	112	9	21
unique_6015	275	395	688	ENSP00000342838	1041	1172	1371	0.003	132	32	89	11	18
unique_6015	358	415	688	ENSP00000408734	175	232	337	0.005	58	18	40	0	8
unique_6015	358	415	688	ENSP00000479889	299	356	461	0.007	58	18	40	0	8
unique_6015	358	395	688	ENSP00000341325	1147	1184	1352	0.007	38	14	24	0	6
unique_6047	134	316	387	ENSP00000225577	123	298	526	1.07e-08	190	47	122	21	47
unique_6047	212	311	387	ENSP00000351908	782	881	1375	1.56e-07	105	28	67	10	26
unique_6047	193	325	387	ENSP00000442656	338	475	547	3.01e-05	140	37	94	9	34
unique_6047	211	302	387	ENSP00000286301	756	846	973	6.97e-04	92	25	66	1	24
unique_6047	181	255	387	ENSP00000408734	138	209	337	0.002	78	24	45	9	19
unique_6047	181	255	387	ENSP00000479889	262	333	461	0.002	75	24	48	3	19
unique_6047	172	255	387	ENSP00000358997	274	362	713	0.004	91	28	54	9	22
unique_6051	273	394	478	ENSP00000351908	784	897	1375	0.001	124	27	85	12	26
unique_6056	35	293	782	ENSP00000351908	686	883	1375	5.33e-09	262	70	125	67	33
unique_6056	105	170	782	ENSP00000442656	314	383	547	2.37e-04	72	25	39	8	8
unique_6056	23	173	782	ENSP00000383977	775	931	1082	0.001	170	42	96	32	19
unique_6056	25	174	782	ENSP00000358997	208	351	713	0.005	157	44	93	20	19
unique_6109	580	685	774	ENSP00000225577	191	289	526	1.09e-05	108	29	68	11	14
unique_6109	588	648	774	ENSP00000442656	356	414	547	3.00e-04	61	20	39	2	8
unique_6109	580	628	774	ENSP00000351908	773	823	1375	3.84e-04	51	20	29	2	6
unique_6117	368	455	530	ENSP00000225577	209	293	526	3.08e-04	91	25	57	9	17
unique_6146	470	583	2550	ENSP00000478469	697	810	821	3.59e-04	121	29	78	14	4
unique_6148	1557	1670	1882	ENSP00000003084	1230	1339	1481	1.23e-19	114	50	60	4	47
unique_6148	594	745	1882	ENSP00000003084	437	563	1481	1.45e-19	152	54	73	25	47
unique_6148	1119	1404	1882	ENSP00000003084	908	1167	1481	1.59e-07	291	57	198	36	47
unique_6148	27	363	1882	ENSP00000003084	6	293	1481	2.39e-04	349	69	207	73	47
unique_6148	1557	1670	1882	ENSP00000497931	441	552	1322	5.18e-08	115	35	76	4	14
unique_6148	596	744	1882	ENSP00000497931	1094	1233	1322	1.01e-06	154	43	92	19	14
unique_6148	1557	1624	1882	ENSP00000497931	1099	1166	1322	4.52e-06	68	22	46	0	14
unique_6148	595	744	1882	ENSP00000497931	435	573	1322	0.007	154	51	84	19	14
unique_6148	1533	1633	1882	ENSP00000381467	92	178	667	0.006	104	27	57	20	5
unique_6151	280	537	708	ENSP00000225577	96	366	526	1.25e-34	279	86	164	29	36
unique_6151	277	524	708	ENSP00000351908	682	933	1375	7.08e-26	257	83	160	14	35
unique_6151	273	469	708	ENSP00000408734	46	261	337	1.78e-19	221	65	127	29	28
unique_6151	273	469	708	ENSP00000479889	170	385	461	3.44e-19	221	65	127	29	28
unique_6151	280	524	708	ENSP00000383977	786	1046	1082	8.38e-16	268	78	160	30	35
unique_6151	280	517	708	ENSP00000351995	532	784	886	1.33e-14	265	69	157	39	34
unique_6151	280	517	708	ENSP00000301178	541	793	895	1.42e-14	265	69	157	39	34
unique_6151	280	471	708	ENSP00000341325	1038	1239	1352	2.81e-14	205	59	130	16	27
unique_6151	281	519	708	ENSP00000342838	1017	1270	1371	2.77e-13	260	70	163	27	34
unique_6151	275	484	708	ENSP00000498670	665	876	1023	2.39e-12	225	51	146	28	30
unique_6151	378	526	708	ENSP00000263923	1011	1159	1357	6.89e-07	155	42	101	12	21
unique_6151	378	473	708	ENSP00000286301	761	858	973	3.55e-04	101	30	63	8	14
unique_6151	345	462	708	ENSP00000442656	319	452	547	0.003	138	36	78	24	17
unique_6164	111	402	715	ENSP00000381634	72	384	488	3.80e-16	313	73	219	21	41
unique_6164	111	402	715	ENSP00000447853	72	384	488	3.80e-16	313	73	219	21	41
unique_6167	15	92	1122	ENSP00000400304	93	157	376	0.005	78	23	42	13	7
unique_6189	286	419	795	ENSP00000504728	182	302	449	3.90e-07	134	33	88	13	26
unique_6189	711	780	795	ENSP00000504728	362	428	449	0.005	76	30	31	15	26
unique_6213	327	368	509	ENSP00000225577	196	237	526	0.001	42	15	27	0	8
unique_6221	679	748	1381	ENSP00000342580	609	676	805	0.006	70	24	44	2	5
unique_6237	44	212	240	ENSP00000449241	407	573	1193	3.92e-07	175	48	113	14	70
unique_6246	137	266	382	ENSP00000379438	49	174	674	1.60e-06	139	45	72	22	34
unique_6246	153	318	382	ENSP00000311545	41	214	887	0.009	184	48	108	28	43
unique_6278	221	271	1487	ENSP00000379681	32	84	428	0.003	53	18	33	2	3
unique_6296	232	335	2613	ENSP00000478469	718	820	821	2.57e-11	112	53	42	17	5
unique_6296	255	362	2613	ENSP00000478469	710	817	821	4.46e-11	114	48	54	12	5
unique_6301	311	415	489	ENSP00000351908	782	881	1375	3.32e-09	110	36	59	15	21
unique_6301	311	463	489	ENSP00000225577	197	355	526	4.34e-09	174	48	90	36	31
unique_6301	266	412	489	ENSP00000408734	119	260	337	5.38e-08	154	39	96	19	30
unique_6301	266	412	489	ENSP00000479889	243	384	461	7.76e-08	154	39	96	19	30
unique_6301	286	354	489	ENSP00000358997	296	362	713	3.40e-07	71	28	37	6	14
unique_6301	315	450	489	ENSP00000263923	1011	1141	1357	1.30e-04	141	33	93	15	28
unique_6301	310	427	489	ENSP00000286301	756	871	973	3.37e-04	125	32	77	16	24
unique_6301	306	415	489	ENSP00000301178	643	750	895	0.001	115	28	75	12	22
unique_6301	306	415	489	ENSP00000351995	634	741	886	0.001	115	28	75	12	22
unique_6301	307	408	489	ENSP00000342838	1122	1217	1371	0.005	103	21	74	8	21
unique_6312	1601	1753	2885	ENSP00000341325	1142	1289	1352	0.001	160	36	105	19	5
unique_6312	1605	1696	2885	ENSP00000225577	205	286	526	0.005	96	29	49	18	3
unique_6312	1593	1769	2885	ENSP00000342838	1122	1294	1371	0.005	185	43	122	20	6
unique_6317	84	219	346	ENSP00000385932	70	191	266	0.008	143	36	79	28	39
unique_6369	352	460	551	ENSP00000442656	335	454	547	4.73e-07	122	32	75	15	20
unique_6369	365	469	551	ENSP00000225577	197	295	526	3.01e-06	107	26	71	10	19
unique_6369	366	490	551	ENSP00000342838	1120	1241	1371	4.53e-05	137	34	76	27	23
unique_6369	292	488	551	ENSP00000351908	733	902	1375	8.97e-05	200	46	121	33	36
unique_6369	369	470	551	ENSP00000286301	761	859	973	2.62e-04	108	24	69	15	19
unique_6369	365	475	551	ENSP00000263923	1010	1114	1357	8.74e-04	116	27	73	16	20
unique_6373	36	129	348	ENSP00000311502	986	1057	1382	3.16e-05	94	27	45	22	27
unique_6373	17	137	348	ENSP00000403447	906	1007	2004	0.001	127	38	58	31	35
unique_6373	51	183	348	ENSP00000311545	234	361	887	0.001	141	38	82	21	42
unique_6373	38	127	348	ENSP00000311545	29	112	887	0.004	94	30	50	14	42
unique_6382	120	232	355	ENSP00000432202	53	150	663	4.16e-17	113	39	59	15	32
unique_6403	66	193	768	ENSP00000496959	140	264	1154	2.37e-07	135	36	82	17	17
unique_6403	69	220	768	ENSP00000439894	18	167	1025	2.31e-05	155	41	106	8	20
unique_6403	445	527	768	ENSP00000485989	319	407	1341	4.62e-05	93	33	46	14	20
unique_6403	403	554	768	ENSP00000485989	919	1065	1341	5.57e-05	167	48	84	35	20
unique_6403	481	553	768	ENSP00000485989	664	734	1341	9.43e-05	83	31	30	22	20
unique_6403	408	528	768	ENSP00000485989	657	774	1341	0.002	138	45	56	37	20
unique_6406	188	257	463	ENSP00000499129	548	619	646	0.005	73	25	44	4	15
unique_6413	725	987	1004	ENSP00000497931	1078	1305	1322	2.43e-39	263	94	134	35	57
unique_6413	416	986	1004	ENSP00000497931	155	644	1322	2.87e-28	576	138	347	91	57
unique_6413	738	974	1004	ENSP00000003084	436	622	1481	1.01e-17	238	68	118	52	56
unique_6413	415	978	1004	ENSP00000003084	928	1423	1481	9.16e-16	581	135	344	102	56
[truncated: 542 more rows]
