# Supplementary material for: Molecular Mimicry between Toxoplasma gondii B-Cell Epitopes and Neurodevelopmental Proteins: An Immunoinformatic Approach
Source: Biomolecules. 2024 Aug 1;14(8):933. doi: 10.3390/biom14080933 (PMC11352964; doi:10.3390/biom14080933)
Supplement: Supplementary file 1 [file biomolecules-14-00933-s001.zip › Supplemental S2/random/blast-all_methods-hs_surface_random_53-filtered.txt]

unique_87	3	1259	1266	ENSP00000497931	132	1314	1322	0.0	1269	449	722	98	99
unique_87	702	1261	1266	ENSP00000497931	134	656	1322	1.54e-74	566	194	323	49	99
unique_129	13	265	283	ENSP00000303830	1027	1288	1383	1.51e-13	270	64	181	25	89
unique_355	1	267	270	ENSP00000425035	2	268	273	4.33e-104	267	137	130	0	99
unique_355	1	267	270	ENSP00000422182	2	268	273	4.33e-104	267	137	130	0	99
unique_355	8	270	270	ENSP00000412856	19	245	262	6.69e-67	267	113	110	44	97
unique_459	27	459	469	ENSP00000300289	27	487	506	2.30e-70	473	161	260	52	92
unique_637	11	475	485	ENSP00000221130	65	521	523	5.05e-130	482	220	220	42	96
unique_732	8	169	192	ENSP00000265986	54	230	1020	5.21e-49	177	81	81	15	84
unique_1848	25	330	342	ENSP00000225577	83	391	526	1.43e-70	311	113	191	7	89
unique_2410	1	261	282	ENSP00000225577	89	354	526	2.45e-32	272	77	178	17	93
unique_2410	1	254	282	ENSP00000303830	1021	1287	1383	1.58e-17	269	59	193	17	90
unique_2410	1	249	282	ENSP00000357493	1937	2201	2342	1.94e-08	268	54	192	22	88
unique_2519	14	475	564	ENSP00000265986	558	939	1020	2.78e-14	467	99	278	90	82
unique_2889	4	519	525	ENSP00000497931	851	1316	1322	1.08e-41	520	137	325	58	99
unique_2889	1	517	525	ENSP00000497931	189	654	1322	3.08e-39	524	139	320	65	99
unique_3433	39	371	400	ENSP00000225577	52	367	526	5.68e-29	342	97	210	35	83
unique_3437	15	379	404	ENSP00000225577	79	447	526	1.42e-37	394	111	229	54	90
unique_4057	49	523	540	ENSP00000221130	65	516	523	7.23e-40	484	128	315	41	88
unique_4296	7	171	201	ENSP00000005257	14	178	207	3.45e-36	166	66	98	2	82
unique_4879	22	185	193	ENSP00000005257	16	172	207	1.32e-09	167	41	113	13	85
unique_5312	8	273	289	ENSP00000425035	4	270	273	2.43e-95	268	137	128	3	92
unique_5312	8	273	289	ENSP00000422182	4	270	273	2.43e-95	268	137	128	3	92
unique_5312	12	289	289	ENSP00000412856	18	260	262	4.54e-80	281	128	112	41	96
unique_5488	8	114	115	ENSP00000215754	11	114	116	1.08e-12	107	32	72	3	93
unique_5777	7	105	105	ENSP00000300289	31	128	506	2.96e-10	102	28	67	7	100
unique_5777	1	76	105	ENSP00000300289	377	452	506	7.50e-07	80	27	45	8	100
unique_5801	3	249	294	ENSP00000225577	91	335	526	9.21e-29	251	65	176	10	84
unique_5801	6	258	294	ENSP00000303830	1026	1289	1383	3.10e-14	270	69	178	23	86
unique_5801	8	255	294	ENSP00000357493	1944	2205	2342	3.46e-14	268	66	176	26	84
unique_5908	12	311	332	ENSP00000225577	89	384	526	1.70e-65	304	115	177	12	90
unique_6214	19	931	1021	ENSP00000265986	46	944	1020	1.03e-98	925	251	636	38	89
unique_6681	193	1537	1544	ENSP00000497931	18	1314	1322	0.0	1403	480	759	164	88
unique_6681	997	1544	1544	ENSP00000497931	162	661	1322	4.24e-78	549	200	299	50	88
unique_7192	31	375	378	ENSP00000451610	51	367	407	3.35e-21	358	93	211	54	91
unique_7192	31	375	378	ENSP00000450837	51	367	407	3.35e-21	358	93	211	54	91
unique_7192	48	378	378	ENSP00000371493	105	401	492	6.58e-12	333	77	218	38	88
unique_7276	23	235	241	ENSP00000225577	126	351	526	1.18e-32	229	76	134	19	88
unique_7617	31	396	438	ENSP00000451610	67	399	407	1.76e-18	379	97	223	59	84
unique_7617	31	396	438	ENSP00000450837	67	399	407	1.76e-18	379	97	223	59	84
unique_7617	28	396	438	ENSP00000371493	105	417	492	4.96e-12	382	91	209	82	84
unique_8135	14	155	187	ENSP00000401321	644	785	1049	3.35e-07	147	48	89	10	88
unique_8135	41	177	187	ENSP00000401321	739	877	1049	1.55e-04	144	45	87	12	88
unique_8135	40	140	187	ENSP00000401321	771	868	1049	5.72e-04	101	35	63	3	88
unique_8135	35	114	187	ENSP00000401321	799	877	1049	0.009	80	26	53	1	88
