# Supplementary material for: Molecular Mimicry between Toxoplasma gondii B-Cell Epitopes and Neurodevelopmental Proteins: An Immunoinformatic Approach
Source: Biomolecules. 2024 Aug 1;14(8):933. doi: 10.3390/biom14080933 (PMC11352964; doi:10.3390/biom14080933)
Supplement: Supplementary file 1 [file biomolecules-14-00933-s001.zip › Supplemental S2/random/blast-all_methods-hs_surface_random_53-protein_ids.txt]

ENSP00000005257
ENSP00000215754
ENSP00000221130
ENSP00000225577
ENSP00000265986
ENSP00000300289
ENSP00000303830
ENSP00000357493
ENSP00000371493
ENSP00000401321
ENSP00000412856
ENSP00000422182
ENSP00000425035
ENSP00000450837
ENSP00000451610
ENSP00000497931
