# Supplementary material for: Molecular Mimicry between Toxoplasma gondii B-Cell Epitopes and Neurodevelopmental Proteins: An Immunoinformatic Approach
Source: Biomolecules. 2024 Aug 1;14(8):933. doi: 10.3390/biom14080933 (PMC11352964; doi:10.3390/biom14080933)
Supplement: Supplementary file 1 [file biomolecules-14-00933-s001.zip › Supplemental S2/random/blast-all_methods-hs_surface_random_53.txt]

unique_2	1470	1592	2375	ENSP00000403737	3	106	448	0.006	123	35	69	19	5
unique_2	1470	1592	2375	ENSP00000503116	3	106	449	0.006	123	35	69	19	5
unique_2	1470	1592	2375	ENSP00000486498	3	106	449	0.006	123	35	69	19	5
unique_35	370	908	1044	ENSP00000237612	56	571	656	5.24e-55	559	154	342	63	52
unique_35	371	922	1044	ENSP00000381475	95	603	669	1.72e-42	568	148	345	75	53
unique_35	371	563	1044	ENSP00000497931	1090	1274	1322	1.24e-05	195	50	133	12	18
unique_35	371	563	1044	ENSP00000497931	432	614	1322	2.41e-05	197	53	126	18	18
unique_62	147	236	279	ENSP00000225577	190	275	526	7.04e-12	90	31	55	4	32
unique_62	163	220	279	ENSP00000479889	299	358	461	4.17e-08	60	23	35	2	21
unique_62	158	230	279	ENSP00000303830	1142	1211	1383	0.004	75	20	48	7	26
unique_70	1	172	215	ENSP00000005257	2	175	207	2.71e-36	175	68	103	4	80
unique_75	1605	1737	1941	ENSP00000497931	407	544	1322	1.10e-14	140	53	78	9	29
unique_75	1570	1753	1941	ENSP00000497931	1027	1220	1322	8.59e-14	196	56	126	14	29
unique_75	1819	1922	1941	ENSP00000497931	1209	1312	1322	7.02e-13	104	37	67	0	29
unique_75	767	992	1941	ENSP00000497931	1078	1303	1322	4.34e-10	236	61	155	20	29
unique_75	1837	1924	1941	ENSP00000497931	567	653	1322	3.70e-09	88	31	56	1	29
unique_75	782	1031	1941	ENSP00000497931	437	683	1322	3.91e-06	263	69	165	29	29
unique_75	1626	1701	1941	ENSP00000381475	89	170	669	4.74e-05	85	29	44	12	15
unique_75	781	992	1941	ENSP00000381475	101	306	669	8.94e-04	224	53	141	30	15
unique_75	795	1062	1941	ENSP00000237612	75	339	656	2.76e-04	281	58	194	29	14
unique_81	10	172	212	ENSP00000005257	14	175	207	5.33e-32	164	67	94	3	77
unique_87	3	1259	1266	ENSP00000497931	132	1314	1322	0.0	1269	449	722	98	99
unique_87	702	1261	1266	ENSP00000497931	134	656	1322	1.54e-74	566	194	323	49	99
unique_87	311	486	1266	ENSP00000381475	78	253	669	4.43e-14	188	55	109	24	36
unique_87	943	1217	1266	ENSP00000381475	23	279	669	1.17e-12	290	72	170	48	36
unique_87	326	597	1266	ENSP00000237612	60	350	656	4.65e-11	301	76	186	39	35
unique_87	1029	1204	1266	ENSP00000237612	77	235	656	1.83e-07	184	48	103	33	35
unique_104	93	148	625	ENSP00000401321	678	734	1049	7.96e-04	57	22	34	1	9
unique_117	57	329	424	ENSP00000225577	97	309	526	1.72e-15	277	66	143	68	64
unique_117	124	311	424	ENSP00000479889	232	385	461	1.97e-11	194	50	98	46	44
unique_117	75	222	424	ENSP00000303830	1022	1182	1383	2.68e-07	161	40	108	13	35
unique_117	56	325	424	ENSP00000357493	1944	2168	2342	9.00e-06	288	57	150	81	64
unique_125	136	172	324	ENSP00000261892	803	840	1100	2.58e-04	38	19	18	1	11
unique_126	38	194	209	ENSP00000412856	25	188	262	6.99e-09	164	42	115	7	75
unique_126	79	195	209	ENSP00000425035	57	170	273	4.77e-05	118	27	86	5	56
unique_126	79	195	209	ENSP00000422182	57	170	273	4.77e-05	118	27	86	5	56
unique_129	9	216	283	ENSP00000225577	91	295	526	1.21e-22	214	63	136	15	73
unique_129	13	265	283	ENSP00000303830	1027	1288	1383	1.51e-13	270	64	181	25	89
unique_129	15	209	283	ENSP00000479889	192	382	461	5.17e-13	200	59	127	14	69
unique_129	87	263	283	ENSP00000357493	2018	2205	2342	4.31e-07	188	40	137	11	63
unique_157	128	276	346	ENSP00000005257	16	141	207	0.008	152	35	88	29	43
unique_221	302	729	852	ENSP00000300289	48	441	506	1.66e-28	445	114	263	68	56
unique_221	278	346	852	ENSP00000300289	372	440	506	1.16e-06	70	24	44	2	56
unique_221	685	754	852	ENSP00000300289	48	117	506	2.82e-06	70	22	48	0	56
unique_221	297	364	852	ENSP00000457262	39	106	196	6.42e-07	68	18	50	0	13
unique_221	686	725	852	ENSP00000457262	45	85	196	0.002	41	15	25	1	13
unique_248	264	586	1129	ENSP00000225577	77	355	526	7.45e-12	332	78	192	62	29
unique_248	392	498	1129	ENSP00000479889	299	383	461	1.70e-06	107	32	53	22	9
unique_248	469	493	1129	ENSP00000303830	1202	1227	1383	0.004	26	15	10	1	2
unique_271	153	758	765	ENSP00000381475	95	660	669	1.05e-76	614	186	372	56	79
unique_271	158	763	765	ENSP00000237612	61	653	656	5.74e-71	629	189	381	59	79
unique_271	156	366	765	ENSP00000497931	1091	1298	1322	2.76e-14	218	56	145	17	28
unique_271	156	345	765	ENSP00000497931	433	619	1322	1.04e-08	194	56	127	11	28
unique_282	13	180	213	ENSP00000005257	14	182	207	3.08e-24	170	57	110	3	79
unique_286	3005	3162	3281	ENSP00000353408	362	515	578	7.30e-05	161	40	111	10	7
unique_286	3004	3248	3281	ENSP00000353408	300	570	578	4.82e-04	275	56	185	34	7
unique_307	11	164	208	ENSP00000005257	15	168	207	8.51e-30	155	56	97	2	74
unique_321	147	297	338	ENSP00000225577	191	338	526	1.32e-04	161	38	100	23	45
unique_349	502	634	693	ENSP00000225577	190	316	526	0.001	134	29	97	8	19
unique_350	225	339	3185	ENSP00000350152	245	345	988	2.93e-04	116	32	68	16	4
unique_350	225	339	3185	ENSP00000369207	259	359	1002	2.94e-04	116	32	68	16	4
unique_350	225	339	3185	ENSP00000353421	253	353	996	3.78e-04	116	32	68	16	4
unique_355	1	267	270	ENSP00000425035	2	268	273	4.33e-104	267	137	130	0	99
unique_355	1	267	270	ENSP00000422182	2	268	273	4.33e-104	267	137	130	0	99
unique_355	8	270	270	ENSP00000412856	19	245	262	6.69e-67	267	113	110	44	97
unique_389	113	361	766	ENSP00000491215	320	583	826	1.40e-10	270	65	178	27	33
unique_442	264	422	583	ENSP00000506143	148	301	795	1.16e-05	178	44	91	43	27
unique_449	296	345	436	ENSP00000379681	52	98	428	2.12e-04	50	23	24	3	18
unique_449	300	365	436	ENSP00000379681	44	111	428	8.56e-04	69	25	40	4	18
unique_449	308	372	436	ENSP00000379681	31	99	428	0.005	69	26	39	4	18
unique_449	301	385	436	ENSP00000346990	309	393	496	0.002	87	31	52	4	19
unique_458	12	341	513	ENSP00000225577	75	374	526	8.74e-38	335	99	196	40	64
unique_458	96	262	513	ENSP00000479889	242	388	461	7.37e-11	170	43	101	26	33
unique_458	29	300	513	ENSP00000357493	1934	2196	2342	1.37e-10	289	77	169	43	53
unique_458	7	266	513	ENSP00000303830	993	1242	1383	1.43e-06	277	57	176	44	51
unique_459	27	459	469	ENSP00000300289	27	487	506	2.30e-70	473	161	260	52	92
unique_459	9	135	469	ENSP00000457262	9	134	196	4.90e-23	130	48	75	7	46
unique_459	364	454	469	ENSP00000457262	39	128	196	7.44e-12	92	30	59	3	46
unique_468	10	176	225	ENSP00000005257	14	175	207	3.65e-19	168	54	107	7	74
unique_506	224	357	758	ENSP00000401321	1	125	1049	4.17e-07	139	47	73	19	32
unique_506	533	640	758	ENSP00000401321	28	134	1049	3.58e-04	116	36	63	17	32
unique_506	207	375	758	ENSP00000246006	272	433	653	2.95e-05	178	54	99	25	48
unique_506	399	596	758	ENSP00000246006	282	460	653	7.72e-04	200	49	128	23	48
unique_506	533	658	758	ENSP00000367064	366	479	3624	0.004	128	36	76	16	17
unique_511	83	194	565	ENSP00000436127	20	139	852	0.009	121	35	76	10	20
unique_511	83	194	565	ENSP00000212355	20	139	852	0.009	121	35	76	10	20
unique_532	294	555	672	ENSP00000225577	59	286	526	4.66e-07	278	64	148	66	39
unique_532	473	628	672	ENSP00000303830	1149	1300	1383	1.64e-04	166	44	98	24	23
unique_545	92	182	4007	ENSP00000478469	735	820	821	6.06e-04	95	30	52	13	2
unique_545	92	182	4007	ENSP00000484862	735	820	821	6.06e-04	95	30	52	13	2
unique_549	32	123	143	ENSP00000434227	309	399	798	0.006	97	26	60	11	64
unique_549	32	123	143	ENSP00000476000	293	383	634	0.006	97	26	60	11	64
unique_561	140	335	464	ENSP00000287169	30	222	716	1.79e-20	210	64	115	31	42
unique_567	29	257	407	ENSP00000225577	91	313	526	7.09e-08	246	57	149	40	56
unique_567	32	229	407	ENSP00000479889	189	383	461	4.76e-07	204	52	137	15	49
unique_567	33	296	407	ENSP00000303830	1027	1292	1383	1.59e-05	285	55	190	40	65
unique_568	142	354	559	ENSP00000401321	625	831	1049	5.89e-05	216	68	136	12	43
unique_568	116	255	559	ENSP00000401321	713	836	1049	1.17e-04	140	49	75	16	43
unique_592	96	126	272	ENSP00000261488	142	172	644	0.002	31	13	18	0	11
unique_598	312	646	2159	ENSP00000367064	137	468	3624	1.90e-25	359	114	194	51	57
unique_598	1212	1501	2159	ENSP00000367064	125	426	3624	6.33e-23	312	101	179	32	57
unique_598	670	992	2159	ENSP00000367064	153	463	3624	1.25e-22	338	106	190	42	57
unique_598	921	1336	2159	ENSP00000367064	142	497	3624	1.22e-20	436	128	208	100	57
unique_598	908	1242	2159	ENSP00000367064	170	487	3624	5.58e-19	353	110	190	53	57
unique_598	492	768	2159	ENSP00000367064	141	464	3624	1.00e-18	338	104	159	75	57
unique_598	263	595	2159	ENSP00000367064	131	462	3624	5.76e-18	358	113	194	51	57
unique_598	263	471	2159	ENSP00000367064	262	464	3624	2.39e-15	218	73	121	24	57
unique_598	554	942	2159	ENSP00000367064	124	463	3624	2.41e-15	413	116	200	97	57
unique_598	203	379	2159	ENSP00000246006	284	458	653	1.28e-19	184	70	98	16	61
unique_598	838	1034	2159	ENSP00000246006	280	458	653	3.09e-17	202	71	103	28	61
unique_598	327	554	2159	ENSP00000246006	281	458	653	4.78e-16	231	83	92	56	61
unique_598	782	1001	2159	ENSP00000246006	265	468	653	6.39e-15	226	76	122	28	61
unique_598	1200	1376	2159	ENSP00000246006	281	458	653	1.14e-14	186	62	107	17	61
unique_598	659	857	2159	ENSP00000246006	272	468	653	4.97e-14	211	70	115	26	61
unique_598	1229	1513	2159	ENSP00000246006	225	476	653	5.50e-14	301	93	143	65	61
unique_598	874	1086	2159	ENSP00000246006	274	466	653	1.47e-13	216	66	124	26	61
unique_598	1094	1322	2159	ENSP00000246006	269	484	653	1.53e-13	240	73	132	35	61
unique_598	544	732	2159	ENSP00000246006	281	465	653	1.87e-13	194	63	117	14	61
unique_598	931	1173	2159	ENSP00000246006	281	465	653	1.69e-12	246	78	104	64	61
unique_598	509	702	2159	ENSP00000401321	1	192	1049	1.95e-08	209	67	110	32	49
unique_598	1163	1372	2159	ENSP00000401321	1	206	1049	6.96e-08	225	71	120	34	49
unique_598	987	1119	2159	ENSP00000401321	1	124	1049	3.86e-07	137	44	76	17	49
unique_598	347	550	2159	ENSP00000401321	12	206	1049	7.34e-07	223	66	110	47	49
unique_598	1413	1501	2159	ENSP00000401321	1	85	1049	7.72e-07	90	30	54	6	49
unique_598	245	465	2159	ENSP00000401321	1	206	1049	3.16e-06	234	67	126	41	49
unique_598	675	876	2159	ENSP00000401321	1	237	1049	9.33e-05	253	69	117	67	49
unique_598	461	523	2159	ENSP00000371636	707	784	877	1.04e-04	78	29	34	15	15
unique_598	732	775	2159	ENSP00000371636	736	783	877	7.21e-04	48	23	21	4	15
unique_598	814	858	2159	ENSP00000371636	736	783	877	0.001	48	20	25	3	15
unique_598	1209	1300	2159	ENSP00000371636	729	813	877	0.001	96	29	52	15	15
unique_598	1464	1506	2159	ENSP00000371636	736	781	877	0.003	46	19	24	3	15
unique_598	560	606	2159	ENSP00000371636	736	783	877	0.004	48	21	26	1	15
unique_598	760	817	2159	ENSP00000390866	130	185	294	0.002	60	24	30	6	5
unique_598	1258	1300	2159	ENSP00000390866	143	184	294	0.003	45	19	21	5	5
unique_636	11	339	835	ENSP00000221130	65	385	523	7.60e-70	342	141	167	34	39
unique_637	11	475	485	ENSP00000221130	65	521	523	5.05e-130	482	220	220	42	96
unique_654	30	204	324	ENSP00000489140	69	273	421	0.002	219	59	102	58	54
unique_654	59	232	324	ENSP00000218032	525	713	1042	0.004	192	54	117	21	54
unique_657	716	905	983	ENSP00000479889	192	383	461	3.00e-17	195	57	130	8	19
unique_657	707	947	983	ENSP00000225577	102	328	526	7.83e-13	241	54	173	14	25
unique_657	699	965	983	ENSP00000303830	1012	1291	1383	1.04e-11	285	70	192	23	27
unique_657	696	974	983	ENSP00000357493	1919	2219	2342	1.69e-11	310	83	187	40	28
unique_665	39	281	366	ENSP00000225577	95	293	526	1.21e-13	245	68	129	48	66
unique_665	175	277	366	ENSP00000479889	288	383	461	4.56e-08	107	32	60	15	28
unique_665	39	311	366	ENSP00000303830	1027	1267	1383	1.60e-07	283	65	166	52	75
unique_665	180	290	366	ENSP00000357493	2056	2165	2342	1.50e-04	120	31	70	19	30
unique_700	12	174	211	ENSP00000005257	16	174	207	1.98e-21	165	60	97	8	77
unique_716	59	135	266	ENSP00000478469	729	819	821	1.09e-06	91	32	45	14	38
unique_716	76	158	266	ENSP00000478469	712	788	821	2.82e-04	83	22	55	6	38
unique_716	59	135	266	ENSP00000484862	729	819	821	1.09e-06	91	32	45	14	38
unique_716	76	158	266	ENSP00000484862	712	788	821	2.82e-04	83	22	55	6	38
unique_732	8	169	192	ENSP00000265986	54	230	1020	5.21e-49	177	81	81	15	84
unique_758	117	167	1352	ENSP00000265986	105	154	1020	0.002	52	18	31	3	4
unique_783	320	515	2001	ENSP00000225577	95	289	526	4.19e-09	200	51	140	9	10
unique_783	359	515	2001	ENSP00000479889	222	383	461	0.001	165	36	118	11	8
unique_814	122	292	360	ENSP00000287169	53	226	716	8.78e-22	191	58	96	37	48
unique_820	71	158	359	ENSP00000259324	609	695	811	0.002	89	31	55	3	25
unique_862	189	657	852	ENSP00000263980	85	533	816	1.13e-35	479	133	306	40	55
unique_868	341	434	1157	ENSP00000401321	745	836	1049	1.30e-06	94	35	57	2	29
unique_868	267	598	1157	ENSP00000401321	546	869	1049	0.002	362	96	198	68	29
unique_872	421	479	2030	ENSP00000474148	12	74	219	6.50e-04	65	20	37	8	3
unique_880	113	284	612	ENSP00000381475	113	276	669	1.78e-06	180	46	110	24	51
unique_880	378	517	612	ENSP00000381475	107	262	669	2.68e-05	166	36	94	36	51
unique_880	112	289	612	ENSP00000497931	1105	1280	1322	2.85e-05	195	50	109	36	61
unique_880	360	507	612	ENSP00000497931	1085	1252	1322	5.45e-05	173	40	103	30	61
unique_880	360	554	612	ENSP00000497931	427	636	1322	0.003	221	55	129	37	61
unique_880	109	289	612	ENSP00000497931	444	620	1322	0.007	199	49	110	40	61
unique_880	457	532	612	ENSP00000237612	164	244	656	0.008	81	21	55	5	12
unique_886	1212	1312	1387	ENSP00000225577	232	328	526	4.57e-14	102	39	57	6	19
unique_886	969	1133	1387	ENSP00000225577	96	276	526	1.80e-11	182	50	114	18	19
unique_886	1211	1271	1387	ENSP00000479889	324	385	461	3.28e-04	64	25	34	5	14
unique_886	970	1097	1387	ENSP00000479889	192	319	461	0.002	131	36	89	6	14
unique_886	1209	1290	1387	ENSP00000303830	1170	1254	1383	4.89e-04	86	25	56	5	6
unique_896	326	427	511	ENSP00000401321	228	330	1049	6.05e-11	111	39	55	17	47
unique_896	277	380	511	ENSP00000401321	216	330	1049	2.02e-08	122	40	57	25	47
unique_896	219	346	511	ENSP00000401321	228	329	1049	1.50e-06	138	41	51	46	47
unique_896	186	240	511	ENSP00000401321	271	330	1049	7.65e-05	62	24	29	9	47
unique_908	419	489	1084	ENSP00000265986	85	151	1020	5.36e-06	71	26	41	4	7
unique_923	135	245	575	ENSP00000381008	8190	8307	14508	0.008	121	34	74	13	19
unique_928	102	588	621	ENSP00000300289	43	481	506	2.11e-40	497	141	288	68	79
unique_928	502	594	621	ENSP00000300289	46	135	506	1.29e-13	95	36	52	7	79
unique_928	501	585	621	ENSP00000457262	41	124	196	2.71e-12	88	33	48	7	32
unique_928	108	222	621	ENSP00000457262	45	159	196	2.53e-05	118	34	78	6	32
unique_932	1316	1445	3014	ENSP00000478469	708	813	821	2.47e-04	130	35	71	24	4
unique_932	1316	1445	3014	ENSP00000484862	708	813	821	2.47e-04	130	35	71	24	4
unique_932	1560	1652	3014	ENSP00000512854	354	450	660	0.008	97	25	68	4	3
unique_932	1560	1652	3014	ENSP00000360039	354	450	660	0.008	97	25	68	4	3
unique_937	3081	3197	3401	ENSP00000360170	92	198	461	0.003	121	36	67	18	3
unique_964	187	397	645	ENSP00000303366	75	260	357	8.00e-10	216	52	129	35	33
unique_1002	414	592	877	ENSP00000350152	196	382	988	0.009	206	57	103	46	20
unique_1002	414	592	877	ENSP00000369207	210	396	1002	0.009	206	57	103	46	20
unique_1002	414	592	877	ENSP00000353421	204	390	996	0.010	206	57	103	46	20
unique_1053	201	307	310	ENSP00000401321	761	867	1049	1.37e-09	107	38	69	0	46
unique_1053	167	304	310	ENSP00000401321	691	831	1049	2.18e-07	144	45	90	9	46
unique_1053	215	310	310	ENSP00000401321	628	737	1049	0.001	110	32	64	14	46
unique_1055	169	233	284	ENSP00000296452	894	955	3927	0.002	65	23	39	3	23
unique_1068	766	936	1063	ENSP00000506143	137	301	795	1.23e-05	188	43	105	40	16
unique_1114	119	196	272	ENSP00000350152	232	336	988	7.03e-04	105	30	48	27	29
unique_1114	119	196	272	ENSP00000369207	246	350	1002	7.11e-04	105	30	48	27	29
unique_1114	119	196	272	ENSP00000353421	240	344	996	8.25e-04	105	30	48	27	29
unique_1114	122	204	272	ENSP00000453302	692	775	825	0.005	92	29	46	17	31
unique_1124	229	307	1765	ENSP00000225577	142	229	526	4.21e-09	88	31	48	9	15
unique_1124	348	524	1765	ENSP00000225577	189	353	526	2.65e-06	192	53	97	42	15
unique_1124	416	455	1765	ENSP00000479889	347	385	461	2.76e-06	40	21	18	1	2
unique_1124	423	476	1765	ENSP00000357493	2121	2169	2342	7.50e-04	55	20	28	7	3
unique_1124	423	510	1765	ENSP00000303830	1202	1280	1383	0.005	90	26	51	13	5
unique_1186	977	1062	1179	ENSP00000225577	232	320	526	1.13e-05	89	23	63	3	7
unique_1189	235	452	517	ENSP00000381475	100	303	669	7.74e-13	222	67	133	22	42
unique_1189	235	465	517	ENSP00000237612	61	284	656	9.84e-13	240	66	149	25	45
unique_1189	211	451	517	ENSP00000497931	1068	1299	1322	3.29e-09	253	65	155	33	47
unique_1189	236	293	517	ENSP00000497931	436	491	1322	6.97e-04	58	21	35	2	47
unique_1217	584	733	745	ENSP00000225577	197	369	526	7.18e-06	179	43	101	35	20
unique_1217	593	681	745	ENSP00000479889	299	385	461	0.003	97	27	52	18	12
unique_1217	586	677	745	ENSP00000303830	1140	1230	1383	0.006	100	29	54	17	12
unique_1369	368	467	3420	ENSP00000353408	363	462	578	4.55e-04	100	27	73	0	3
unique_1385	1187	1263	1605	ENSP00000327599	89	162	294	0.009	77	25	49	3	5
unique_1413	233	283	293	ENSP00000296452	3442	3488	3927	7.62e-04	51	21	26	4	17
unique_1433	309	497	534	ENSP00000303830	1106	1287	1383	2.20e-09	199	49	123	27	35
unique_1438	42	75	76	ENSP00000497931	51	84	1322	8.84e-04	34	15	19	0	45
unique_1447	177	339	395	ENSP00000500720	41	219	324	4.47e-08	182	47	113	22	41
unique_1498	143	289	313	ENSP00000369207	210	338	1002	0.001	148	41	87	20	47
unique_1498	143	289	313	ENSP00000350152	196	324	988	0.001	148	41	87	20	47
unique_1498	143	289	313	ENSP00000353421	204	332	996	0.002	148	41	87	20	47
unique_1499	1078	1201	1326	ENSP00000287169	101	222	716	3.59e-15	124	34	88	2	9
unique_1500	56	128	381	ENSP00000514005	431	505	552	0.001	79	27	42	10	19
unique_1500	56	128	381	ENSP00000403731	431	505	552	0.001	79	27	42	10	19
unique_1518	213	277	455	ENSP00000259324	205	267	811	0.004	65	21	42	2	14
unique_1535	1978	2101	2167	ENSP00000353408	377	514	578	0.002	139	37	86	16	7
unique_1535	2023	2129	2167	ENSP00000353408	349	455	578	0.003	107	25	82	0	7
unique_1536	748	902	7265	ENSP00000353408	358	513	578	6.69e-05	168	42	101	25	2
unique_1553	229	402	1306	ENSP00000225577	145	291	526	8.67e-07	174	39	108	27	13
unique_1553	300	402	1306	ENSP00000479889	290	385	461	0.009	104	24	71	9	8
unique_1617	108	320	716	ENSP00000367064	272	476	3624	8.18e-09	220	68	130	22	30
unique_1617	121	323	716	ENSP00000367064	247	441	3624	2.11e-05	215	61	122	32	30
unique_1617	175	306	716	ENSP00000401321	1	124	1049	4.07e-08	134	44	78	12	21
unique_1617	155	239	716	ENSP00000401321	22	100	1049	1.20e-05	89	31	44	14	21
unique_1617	172	234	716	ENSP00000401321	76	136	1049	0.003	67	24	33	10	21
unique_1617	146	315	716	ENSP00000246006	257	424	653	2.90e-07	182	55	101	26	37
unique_1617	489	586	716	ENSP00000246006	285	369	653	4.66e-04	99	31	53	15	37
unique_1624	97	311	461	ENSP00000401321	602	854	1049	2.14e-09	260	73	135	52	50
unique_1624	83	221	461	ENSP00000401321	698	832	1049	6.96e-05	139	42	93	4	50
unique_1631	282	507	565	ENSP00000246006	241	461	653	5.60e-05	243	69	135	39	40
unique_1631	323	473	565	ENSP00000401321	1	140	1049	0.010	152	36	103	13	27
unique_1662	64	316	762	ENSP00000225577	91	352	526	4.25e-35	266	85	164	17	33
unique_1662	67	266	762	ENSP00000479889	189	390	461	7.81e-19	208	60	134	14	26
unique_1662	70	318	762	ENSP00000303830	1029	1300	1383	2.27e-12	279	67	175	37	33
unique_1662	70	313	762	ENSP00000357493	1945	2208	2342	5.55e-11	270	60	178	32	32
unique_1689	682	796	800	ENSP00000225577	232	352	526	5.74e-09	123	35	78	10	28
unique_1689	485	591	800	ENSP00000225577	118	226	526	2.13e-08	109	27	80	2	28
unique_1689	477	591	800	ENSP00000357493	1966	2081	2342	2.89e-04	123	33	75	15	14
unique_1689	683	740	800	ENSP00000479889	326	383	461	0.001	59	18	39	2	7
unique_1710	107	703	793	ENSP00000237612	3	572	656	4.59e-59	615	162	390	63	75
unique_1710	118	714	793	ENSP00000381475	52	601	669	4.10e-48	620	163	364	93	75
unique_1710	127	377	793	ENSP00000497931	1065	1305	1322	8.29e-08	265	62	165	38	32
unique_1710	164	375	793	ENSP00000497931	437	643	1322	0.002	220	51	148	21	32
unique_1715	898	1077	2121	ENSP00000353408	359	536	578	7.99e-05	188	47	123	18	9
unique_1715	915	1080	2121	ENSP00000353408	352	513	578	7.00e-04	167	39	122	6	9
unique_1727	201	359	674	ENSP00000246006	325	468	653	3.14e-18	160	56	87	17	37
unique_1727	117	309	674	ENSP00000246006	291	467	653	4.80e-18	194	66	110	18	37
unique_1727	281	368	674	ENSP00000246006	271	353	653	1.08e-04	89	29	53	7	37
unique_1727	139	343	674	ENSP00000367064	273	458	3624	8.53e-10	213	64	114	35	31
unique_1727	138	315	674	ENSP00000367064	139	309	3624	2.23e-09	191	60	98	33	31
unique_1727	241	311	674	ENSP00000371636	715	783	877	2.23e-05	73	26	41	6	29
unique_1727	275	370	674	ENSP00000371636	693	793	877	2.80e-05	106	34	57	15	29
unique_1727	175	221	674	ENSP00000371636	737	783	877	0.007	47	15	32	0	29
unique_1727	219	259	674	ENSP00000371636	737	776	877	0.008	41	14	26	1	29
unique_1727	160	251	674	ENSP00000401321	1	79	1049	5.57e-04	93	30	48	15	17
unique_1727	138	227	674	ENSP00000401321	20	97	1049	0.001	92	31	45	16	17
unique_1727	158	221	674	ENSP00000390866	130	185	294	0.003	64	20	36	8	9
unique_1731	3163	3332	3593	ENSP00000497931	1033	1216	1322	2.55e-14	185	59	110	16	17
unique_1731	3197	3326	3593	ENSP00000497931	418	550	1322	1.56e-11	134	45	84	5	17
unique_1731	1931	2006	3593	ENSP00000497931	1155	1233	1322	0.001	79	24	52	3	17
unique_1731	2702	2946	3593	ENSP00000497931	144	372	1322	0.001	251	51	172	28	17
unique_1731	3483	3586	3593	ENSP00000497931	1218	1318	1322	0.003	104	29	72	3	17
unique_1731	1761	1789	3593	ENSP00000497931	437	465	1322	0.007	29	14	15	0	17
unique_1731	1759	1794	3593	ENSP00000381475	100	135	669	0.004	36	17	19	0	1
unique_1743	807	891	1430	ENSP00000225577	185	268	526	4.88e-05	88	31	50	7	6
unique_1743	1027	1079	1430	ENSP00000479889	332	383	461	0.002	53	17	35	1	4
unique_1755	89	155	172	ENSP00000405844	178	231	293	3.85e-05	67	23	31	13	39
unique_1765	724	792	3914	ENSP00000478469	731	808	821	8.54e-05	78	27	42	9	2
unique_1765	721	785	3914	ENSP00000478469	746	819	821	3.19e-04	74	25	40	9	2
unique_1765	732	792	3914	ENSP00000478469	723	790	821	6.01e-04	68	24	37	7	2
unique_1765	724	792	3914	ENSP00000484862	731	808	821	8.54e-05	78	27	42	9	2
unique_1765	721	785	3914	ENSP00000484862	746	819	821	3.19e-04	74	25	40	9	2
unique_1765	732	792	3914	ENSP00000484862	723	790	821	6.01e-04	68	24	37	7	2
unique_1773	312	434	1255	ENSP00000381008	3639	3761	14508	0.007	123	26	97	0	10
unique_1790	748	805	1847	ENSP00000353408	355	416	578	0.010	62	18	40	4	3
unique_1807	201	360	3282	ENSP00000350152	185	332	988	6.25e-06	164	47	97	20	5
unique_1807	201	360	3282	ENSP00000369207	199	346	1002	6.32e-06	164	47	97	20	5
unique_1811	23	119	592	ENSP00000261892	736	849	1100	7.35e-04	118	41	52	25	16
unique_1815	80	339	390	ENSP00000287169	21	271	716	7.99e-37	263	89	159	15	67
unique_1848	25	330	342	ENSP00000225577	83	391	526	1.43e-70	311	113	191	7	89
unique_1848	39	251	342	ENSP00000357493	1945	2178	2342	6.50e-19	241	72	134	35	62
unique_1848	39	223	342	ENSP00000303830	1029	1229	1383	2.71e-14	203	52	131	20	54
unique_1848	27	228	342	ENSP00000479889	174	385	461	4.38e-14	218	60	136	22	59
unique_1850	1192	1386	1884	ENSP00000497931	1078	1281	1322	4.45e-08	219	60	120	39	11
unique_1850	1207	1392	1884	ENSP00000497931	437	627	1322	0.003	202	45	130	27	11
unique_1850	1192	1356	1884	ENSP00000381475	79	249	669	2.31e-05	183	48	105	30	9
unique_1866	1423	1467	1618	ENSP00000379681	34	78	428	1.19e-04	45	20	25	0	3
unique_1866	1428	1477	1618	ENSP00000379681	60	109	428	0.001	50	18	32	0	3
unique_1866	1426	1456	1618	ENSP00000379681	67	97	428	0.005	31	14	17	0	3
unique_1866	1417	1454	1618	ENSP00000363079	24	65	249	0.008	42	18	20	4	2
unique_1916	1934	1985	2057	ENSP00000296452	3608	3663	3927	0.005	56	22	30	4	3
unique_1926	1403	1589	1671	ENSP00000479889	226	381	461	2.12e-17	190	61	92	37	11
unique_1926	1365	1650	1671	ENSP00000357493	1931	2210	2342	5.48e-17	319	82	165	72	17
unique_1926	1375	1650	1671	ENSP00000303830	1039	1291	1383	3.62e-16	287	74	168	45	17
unique_1926	1409	1599	1671	ENSP00000225577	142	297	526	2.01e-10	194	53	100	41	11
unique_1938	2698	2753	5381	ENSP00000478469	742	802	821	0.001	61	22	34	5	1
unique_1938	2698	2764	5381	ENSP00000478469	733	805	821	0.002	73	25	42	6	1
unique_1938	2698	2753	5381	ENSP00000484862	742	802	821	0.001	61	22	34	5	1
unique_1938	2698	2764	5381	ENSP00000484862	733	805	821	0.002	73	25	42	6	1
unique_1941	576	643	3132	ENSP00000392045	214	292	563	0.002	79	21	47	11	2
unique_1941	580	632	3132	ENSP00000392045	130	192	563	0.006	63	19	34	10	2
unique_1941	576	643	3132	ENSP00000220809	214	292	563	0.002	79	21	47	11	2
unique_1941	580	632	3132	ENSP00000220809	130	192	563	0.006	63	19	34	10	2
unique_1941	2937	3066	3132	ENSP00000353408	382	514	578	0.004	136	35	92	9	4
unique_1944	987	1208	1371	ENSP00000225577	87	307	526	2.75e-21	227	64	152	11	16
unique_1944	995	1192	1371	ENSP00000479889	190	385	461	5.92e-11	210	60	124	26	14
unique_1944	1038	1206	1371	ENSP00000357493	1989	2168	2342	2.99e-06	187	45	117	25	12
unique_1944	1099	1187	1371	ENSP00000303830	1142	1229	1383	6.97e-06	89	24	64	1	6
unique_1961	589	1037	1037	ENSP00000505690	344	750	751	5.78e-57	458	142	256	60	56
unique_1961	215	346	1037	ENSP00000505690	59	157	751	1.36e-08	132	37	62	33	56
unique_1966	207	312	1718	ENSP00000218032	581	698	1042	0.007	120	40	64	16	6
unique_1974	188	296	454	ENSP00000401321	708	816	1049	3.48e-04	111	40	67	4	29
unique_1974	188	244	454	ENSP00000401321	808	864	1049	0.003	57	21	36	0	29
unique_1974	224	318	454	ENSP00000401321	631	743	1049	0.009	113	36	59	18	29
unique_1985	394	635	793	ENSP00000225577	97	306	526	3.52e-18	246	68	138	40	31
unique_1985	394	681	793	ENSP00000357493	1945	2213	2342	3.28e-08	295	73	189	33	36
unique_1985	344	612	793	ENSP00000479889	147	377	461	1.27e-07	280	72	148	60	34
unique_1985	494	651	793	ENSP00000303830	1123	1266	1383	5.45e-04	162	39	101	22	20
unique_1994	97	157	238	ENSP00000406367	665	722	1339	6.03e-04	61	22	36	3	26
unique_2044	311	398	7897	ENSP00000478469	702	805	821	1.39e-04	104	31	57	16	1
unique_2044	311	398	7897	ENSP00000484862	702	805	821	1.39e-04	104	31	57	16	1
unique_2044	261	478	7897	ENSP00000369207	210	397	1002	0.001	226	55	125	46	3
unique_2044	261	478	7897	ENSP00000350152	196	383	988	0.002	226	55	125	46	3
unique_2044	261	478	7897	ENSP00000353421	204	391	996	0.002	226	55	125	46	3
unique_2087	9	178	301	ENSP00000367064	301	464	3624	3.92e-11	171	51	112	8	59
unique_2087	13	186	301	ENSP00000367064	263	430	3624	2.41e-10	183	62	97	24	59
unique_2087	16	184	301	ENSP00000367064	209	390	3624	8.65e-09	188	57	106	25	59
unique_2087	13	139	301	ENSP00000246006	345	464	653	4.25e-07	131	41	75	15	53
unique_2087	40	172	301	ENSP00000246006	326	454	653	1.32e-06	138	44	80	14	53
unique_2087	86	172	301	ENSP00000401321	1	79	1049	2.20e-04	88	26	52	10	29
unique_2087	68	133	301	ENSP00000275358	1302	1352	1591	0.001	66	27	24	15	22
unique_2091	528	735	2202	ENSP00000447255	74	295	444	2.45e-12	226	57	147	22	9
unique_2155	1506	1696	1975	ENSP00000225577	91	266	526	4.82e-13	196	60	111	25	10
unique_2169	192	409	441	ENSP00000300289	270	479	506	4.83e-19	220	65	143	12	49
unique_2169	308	369	441	ENSP00000300289	27	88	506	4.56e-06	64	22	38	4	49
unique_2169	328	410	441	ENSP00000457262	45	126	196	2.55e-06	84	27	54	3	19
unique_2204	2997	3195	3615	ENSP00000353408	349	575	578	3.90e-04	230	52	144	34	6
unique_2230	1373	1442	3269	ENSP00000225577	255	336	526	0.001	82	25	45	12	3
unique_2230	1240	1276	3269	ENSP00000225577	206	239	526	0.005	37	17	17	3	3
unique_2230	1231	1282	3269	ENSP00000303830	1138	1186	1383	0.006	52	17	32	3	2
unique_2231	364	401	445	ENSP00000261488	141	177	644	0.005	38	16	21	1	9
unique_2232	2136	2253	3156	ENSP00000369207	233	355	1002	8.56e-04	128	37	76	15	4
unique_2232	2136	2253	3156	ENSP00000350152	219	341	988	0.001	128	37	76	15	4
unique_2232	2136	2253	3156	ENSP00000353421	227	349	996	0.001	128	37	76	15	4
unique_2236	3114	3268	3801	ENSP00000353408	370	522	578	0.004	158	39	111	8	4
unique_2244	172	248	8641	ENSP00000478469	738	816	821	0.001	80	31	45	4	1
unique_2244	172	248	8641	ENSP00000484862	738	816	821	0.001	80	31	45	4	1
unique_2311	811	891	1291	ENSP00000225577	273	355	526	3.76e-12	83	32	49	2	15
unique_2311	300	410	1291	ENSP00000225577	142	238	526	6.19e-12	111	34	63	14	15
unique_2311	310	454	1291	ENSP00000303830	1083	1223	1383	3.21e-05	146	36	104	6	11
unique_2313	342	464	598	ENSP00000225577	191	293	526	4.52e-11	124	41	61	22	21
unique_2313	361	460	598	ENSP00000479889	302	383	461	0.006	100	29	53	18	17
unique_2341	500	652	1744	ENSP00000225577	84	240	526	1.56e-29	158	66	86	6	15
unique_2341	1216	1326	1744	ENSP00000225577	255	360	526	7.18e-06	117	33	67	17	15
unique_2341	505	782	1744	ENSP00000357493	1937	2233	2342	1.04e-05	322	71	182	69	16
unique_2341	513	651	1744	ENSP00000479889	192	332	461	1.82e-04	144	38	98	8	11
unique_2341	1215	1264	1744	ENSP00000479889	349	396	461	0.003	50	23	25	2	11
unique_2374	188	473	3194	ENSP00000225577	91	394	526	2.53e-35	312	99	179	34	9
unique_2374	194	380	3194	ENSP00000479889	192	384	461	1.41e-11	199	59	122	18	6
unique_2374	193	383	3194	ENSP00000357493	1944	2156	2342	4.35e-09	221	61	122	38	6
unique_2374	194	393	3194	ENSP00000303830	1029	1247	1383	1.14e-08	223	56	140	27	6
unique_2380	1	82	270	ENSP00000478469	719	804	821	1.36e-04	86	26	56	4	30
unique_2380	1	82	270	ENSP00000484862	719	804	821	1.36e-04	86	26	56	4	30
unique_2405	1	257	478	ENSP00000225577	89	335	526	1.44e-26	259	67	178	14	54
unique_2405	57	207	478	ENSP00000479889	232	380	461	1.69e-11	161	46	93	22	32
unique_2405	1	265	478	ENSP00000303830	1021	1288	1383	2.17e-11	280	65	188	27	55
unique_2405	56	210	478	ENSP00000357493	1989	2151	2342	1.27e-09	165	42	111	12	32
unique_2407	1	215	296	ENSP00000225577	89	308	526	2.61e-25	222	68	145	9	73
unique_2407	8	198	296	ENSP00000479889	191	385	461	6.31e-19	205	64	117	24	65
unique_2407	1	212	296	ENSP00000303830	1021	1248	1383	2.96e-11	230	55	155	20	72
unique_2407	9	209	296	ENSP00000357493	1945	2165	2342	1.37e-08	224	58	140	26	68
unique_2410	1	261	282	ENSP00000225577	89	354	526	2.45e-32	272	77	178	17	93
unique_2410	1	254	282	ENSP00000303830	1021	1287	1383	1.58e-17	269	59	193	17	90
unique_2410	9	198	282	ENSP00000479889	192	382	461	9.29e-14	193	49	139	5	67
unique_2410	1	249	282	ENSP00000357493	1937	2201	2342	1.94e-08	268	54	192	22	88
unique_2428	411	555	1982	ENSP00000353408	349	479	578	0.001	145	36	95	14	7
unique_2435	406	477	943	ENSP00000287169	106	177	716	1.18e-17	72	30	42	0	8
unique_2440	331	474	1076	ENSP00000246006	326	461	653	3.49e-21	145	56	79	10	45
unique_2440	307	390	1076	ENSP00000246006	383	468	653	4.40e-15	86	37	47	2	45
unique_2440	784	913	1076	ENSP00000246006	325	461	653	1.65e-12	137	43	87	7	45
unique_2440	753	875	1076	ENSP00000246006	342	464	653	5.90e-11	133	44	69	20	45
unique_2440	860	1002	1076	ENSP00000246006	325	463	653	1.26e-09	154	49	79	26	45
unique_2440	783	950	1076	ENSP00000246006	281	456	653	2.00e-09	177	50	117	10	45
unique_2440	850	1047	1076	ENSP00000246006	271	452	653	2.07e-09	204	64	112	28	45
unique_2440	354	474	1076	ENSP00000246006	264	418	653	1.58e-08	165	49	62	54	45
unique_2440	890	1064	1076	ENSP00000246006	270	426	653	7.79e-04	180	47	105	28	45
unique_2440	311	482	1076	ENSP00000367064	265	435	3624	1.83e-10	184	58	101	25	41
unique_2440	841	954	1076	ENSP00000367064	175	297	3624	0.001	126	38	73	15	41
unique_2440	756	1023	1076	ENSP00000367064	170	403	3624	0.002	277	70	155	52	41
unique_2440	350	472	1076	ENSP00000367064	170	341	3624	0.002	179	49	67	63	41
unique_2440	333	391	1076	ENSP00000390866	130	185	294	2.43e-08	60	26	29	5	15
unique_2440	904	961	1076	ENSP00000390866	130	183	294	6.13e-05	58	22	32	4	15
unique_2440	374	433	1076	ENSP00000390866	130	185	294	2.85e-04	61	22	33	6	15
unique_2440	854	949	1076	ENSP00000401321	28	121	1049	7.57e-05	101	33	56	12	22
unique_2440	335	471	1076	ENSP00000401321	1	124	1049	0.001	143	41	77	25	22
unique_2440	291	391	1076	ENSP00000371636	710	783	877	7.91e-05	106	34	35	37	9
unique_2441	423	515	607	ENSP00000225577	206	293	526	4.96e-05	96	25	60	11	15
unique_2448	138	199	267	ENSP00000261488	142	196	644	0.001	62	20	35	7	23
unique_2490	273	367	2965	ENSP00000478469	728	814	821	1.82e-04	95	27	60	8	3
unique_2490	273	367	2965	ENSP00000484862	728	814	821	1.82e-04	95	27	60	8	3
unique_2514	764	886	2519	ENSP00000478469	725	820	821	2.04e-04	126	38	55	33	5
unique_2514	764	886	2519	ENSP00000484862	725	820	821	2.04e-04	126	38	55	33	5
unique_2519	14	475	564	ENSP00000265986	558	939	1020	2.78e-14	467	99	278	90	82
unique_2541	1	255	1405	ENSP00000225577	89	352	526	2.13e-37	270	86	163	21	18
unique_2541	6	207	1405	ENSP00000479889	189	392	461	5.51e-16	212	67	127	18	14
unique_2541	1	245	1405	ENSP00000303830	1021	1282	1383	6.11e-16	269	72	166	31	17
unique_2541	1	250	1405	ENSP00000357493	1937	2206	2342	6.77e-12	283	70	167	46	18
unique_2564	76	142	931	ENSP00000296452	2941	3000	3927	0.008	67	24	36	7	7
unique_2569	301	412	544	ENSP00000436744	317	430	886	4.09e-04	116	33	77	6	21
unique_2569	301	412	544	ENSP00000354823	371	484	963	4.25e-04	116	33	77	6	21
unique_2569	301	412	544	ENSP00000433276	317	430	915	4.33e-04	116	33	77	6	21
unique_2569	301	412	544	ENSP00000435789	317	430	880	4.45e-04	116	33	77	6	21
unique_2569	301	412	544	ENSP00000437156	270	383	833	4.48e-04	116	33	77	6	21
unique_2585	972	1100	1113	ENSP00000497931	1185	1311	1322	9.10e-27	129	57	70	2	51
unique_2585	748	872	1113	ENSP00000497931	420	519	1322	1.37e-20	125	50	50	25	51
unique_2585	439	872	1113	ENSP00000497931	802	1177	1322	2.32e-20	456	108	246	102	51
unique_2585	972	1100	1113	ENSP00000497931	525	651	1322	6.55e-18	129	55	72	2	51
unique_2585	440	599	1113	ENSP00000497931	146	305	1322	2.24e-07	167	44	109	14	51
unique_2585	999	1088	1113	ENSP00000381475	211	302	669	3.41e-08	92	33	57	2	14
unique_2585	783	843	1113	ENSP00000381475	95	158	669	1.19e-05	64	24	37	3	14
unique_2585	1007	1093	1113	ENSP00000237612	186	274	656	1.11e-05	89	28	59	2	8
unique_2602	497	583	1497	ENSP00000225577	247	328	526	7.44e-08	87	26	56	5	15
unique_2602	105	193	1497	ENSP00000225577	90	184	526	6.66e-06	96	26	62	8	15
unique_2602	279	329	1497	ENSP00000225577	178	228	526	3.94e-05	51	21	30	0	15
unique_2602	130	201	1497	ENSP00000357493	1969	2040	2342	0.001	72	22	50	0	5
unique_2602	486	552	1497	ENSP00000479889	330	395	461	0.009	70	23	40	7	4
unique_2644	969	1139	1381	ENSP00000401321	698	865	1049	1.99e-07	171	55	113	3	26
unique_2644	1032	1220	1381	ENSP00000401321	631	823	1049	6.23e-06	200	54	128	18	26
unique_2644	867	1107	1381	ENSP00000401321	664	868	1049	8.59e-06	243	68	135	40	26
unique_2657	370	805	1559	ENSP00000496171	44	493	600	6.35e-80	460	150	276	34	28
unique_2657	370	805	1559	ENSP00000494997	44	493	600	6.35e-80	460	150	276	34	28
unique_2657	370	805	1559	ENSP00000496064	44	493	600	6.35e-80	460	150	276	34	28
unique_2657	370	821	1559	ENSP00000270349	60	545	621	9.41e-80	494	163	281	50	29
unique_2657	1337	1407	1559	ENSP00000275358	1327	1390	1591	0.001	74	24	37	13	5
unique_2688	1071	1202	2662	ENSP00000360170	88	221	461	2.62e-04	134	30	102	2	5
unique_2695	1043	1245	1433	ENSP00000401321	676	861	1049	3.73e-12	203	72	114	17	20
unique_2695	1110	1328	1433	ENSP00000401321	664	864	1049	1.34e-07	223	66	131	26	20
unique_2718	183	332	1742	ENSP00000225577	69	241	526	5.04e-35	173	69	81	23	16
unique_2718	1578	1706	1742	ENSP00000225577	252	383	526	1.55e-20	134	48	79	7	16
unique_2718	297	333	1742	ENSP00000479889	299	335	461	1.11e-04	37	17	20	0	2
unique_2718	224	334	1742	ENSP00000303830	1064	1184	1383	1.95e-04	121	31	80	10	6
unique_2718	212	334	1742	ENSP00000357493	1971	2103	2342	6.35e-04	143	37	76	30	7
unique_2726	70	325	2020	ENSP00000479889	192	455	461	1.08e-27	270	85	165	20	13
unique_2726	68	327	2020	ENSP00000357493	1943	2212	2342	1.93e-18	295	86	149	60	13
unique_2726	69	258	2020	ENSP00000225577	96	292	526	2.56e-17	203	56	128	19	9
unique_2726	70	335	2020	ENSP00000303830	1029	1296	1383	5.93e-17	294	77	163	54	13
unique_2738	596	665	685	ENSP00000287169	105	177	716	1.33e-12	73	23	47	3	10
unique_2771	253	499	558	ENSP00000225577	97	327	526	3.82e-07	263	61	154	48	44
unique_2771	213	463	558	ENSP00000479889	151	383	461	6.81e-06	263	65	156	42	45
unique_2772	292	444	503	ENSP00000225577	168	327	526	7.48e-07	162	37	114	11	30
unique_2772	158	408	503	ENSP00000479889	151	383	461	5.08e-06	262	63	159	40	50
unique_2809	118	235	323	ENSP00000225577	209	313	526	3.63e-06	118	32	73	13	37
unique_2809	11	208	323	ENSP00000479889	189	383	461	4.41e-06	207	52	134	21	61
unique_2809	7	216	323	ENSP00000303830	1022	1241	1383	6.60e-04	233	49	148	36	65
unique_2810	863	1026	2568	ENSP00000353408	348	511	578	1.15e-06	171	49	108	14	15
unique_2810	665	972	2568	ENSP00000353408	295	573	578	1.88e-05	318	72	197	49	15
unique_2810	648	838	2568	ENSP00000353408	349	536	578	0.002	206	52	121	33	15
unique_2813	121	516	530	ENSP00000447853	59	477	488	1.08e-06	431	90	294	47	75
unique_2828	752	930	934	ENSP00000357493	2055	2212	2342	5.98e-18	181	58	98	25	31
unique_2828	530	636	934	ENSP00000357493	1938	2042	2342	6.02e-07	113	30	69	14	31
unique_2828	742	860	934	ENSP00000479889	283	382	461	1.32e-14	119	42	58	19	13
unique_2828	749	928	934	ENSP00000303830	1138	1291	1383	3.67e-14	180	52	102	26	19
unique_2828	748	917	934	ENSP00000225577	200	335	526	3.81e-09	171	43	92	36	18
unique_2848	280	532	1542	ENSP00000225577	119	357	526	1.95e-32	262	85	145	32	16
unique_2848	302	478	1542	ENSP00000479889	228	393	461	1.27e-12	186	51	106	29	11
unique_2848	306	466	1542	ENSP00000357493	1990	2149	2342	1.81e-06	176	42	103	31	10
unique_2870	1087	1235	1598	ENSP00000401321	674	830	1049	4.01e-05	158	42	106	10	9
unique_2870	1459	1569	1598	ENSP00000369207	234	347	1002	0.007	114	27	84	3	7
unique_2870	1459	1569	1598	ENSP00000350152	220	333	988	0.007	114	27	84	3	7
unique_2875	141	551	630	ENSP00000221130	65	444	523	5.67e-24	427	116	248	63	65
unique_2876	667	1085	1230	ENSP00000444542	65	498	562	2.84e-89	450	195	208	47	34
unique_2876	667	1085	1230	ENSP00000446769	65	498	569	4.21e-89	450	195	208	47	34
unique_2876	667	1085	1230	ENSP00000442810	61	494	558	4.98e-89	450	195	208	47	34
unique_2889	4	519	525	ENSP00000497931	851	1316	1322	1.08e-41	520	137	325	58	99
unique_2889	1	517	525	ENSP00000497931	189	654	1322	3.08e-39	524	139	320	65	99
unique_2889	296	500	525	ENSP00000381475	102	301	669	1.38e-08	212	56	137	19	39
unique_2889	230	514	525	ENSP00000237612	4	283	656	3.73e-04	292	63	210	19	54
unique_2923	2343	2472	2492	ENSP00000478469	700	815	821	2.24e-04	131	39	76	16	5
unique_2923	2343	2472	2492	ENSP00000484862	700	815	821	2.24e-04	131	39	76	16	5
unique_2933	159	299	470	ENSP00000287169	106	219	716	3.48e-19	141	50	64	27	30
unique_2942	164	406	975	ENSP00000237612	61	299	656	6.75e-50	244	101	137	6	53
unique_2942	648	920	975	ENSP00000237612	325	586	656	1.98e-25	274	71	190	13	53
unique_2942	160	404	975	ENSP00000381475	90	330	669	3.44e-48	252	104	130	18	42
unique_2942	763	925	975	ENSP00000381475	446	609	669	5.28e-16	164	47	116	1	42
unique_2942	166	375	975	ENSP00000497931	1095	1298	1322	3.98e-08	223	59	132	32	24
unique_2942	138	351	975	ENSP00000497931	402	616	1322	1.05e-07	231	63	135	33	24
unique_2978	745	957	1007	ENSP00000225577	91	305	526	7.76e-17	226	63	139	24	21
unique_3005	126	267	1872	ENSP00000259324	613	764	811	7.57e-07	169	48	77	44	8
unique_3005	164	275	1872	ENSP00000248668	91	228	772	0.003	138	43	69	26	6
unique_3046	87	164	240	ENSP00000369207	246	350	1002	4.78e-04	105	30	48	27	33
unique_3046	87	164	240	ENSP00000350152	232	336	988	5.55e-04	105	30	48	27	33
unique_3046	87	164	240	ENSP00000353421	240	344	996	6.46e-04	105	30	48	27	33
unique_3046	90	172	240	ENSP00000453302	692	775	825	0.007	92	29	46	17	35
unique_3050	404	542	574	ENSP00000225577	201	336	526	2.08e-04	148	39	88	21	24
unique_3051	247	518	553	ENSP00000303830	1021	1280	1383	8.11e-05	286	72	174	40	49
unique_3051	386	519	553	ENSP00000225577	197	336	526	1.49e-04	144	37	93	14	24
unique_3051	252	472	553	ENSP00000479889	187	377	461	0.006	232	51	129	52	40
unique_3071	21	139	191	ENSP00000005257	16	141	207	1.19e-06	126	32	87	7	62
unique_3099	4623	4892	4919	ENSP00000353408	299	577	578	1.69e-05	297	62	190	45	5
unique_3100	677	959	993	ENSP00000225577	85	371	526	4.08e-54	290	103	177	10	28
unique_3100	681	923	993	ENSP00000357493	1937	2199	2342	7.40e-14	275	71	160	44	24
unique_3100	689	874	993	ENSP00000479889	192	383	461	5.35e-13	198	58	122	18	19
unique_3100	677	871	993	ENSP00000303830	1017	1229	1383	4.70e-09	215	51	142	22	20
unique_3126	192	274	598	ENSP00000225577	149	228	526	0.002	83	25	55	3	14
unique_3129	83	293	566	ENSP00000225577	95	306	526	7.51e-30	216	72	135	9	37
unique_3129	76	284	566	ENSP00000357493	1936	2160	2342	1.51e-14	229	59	146	24	37
unique_3129	80	283	566	ENSP00000479889	187	390	461	8.38e-11	211	49	148	14	36
unique_3129	76	293	566	ENSP00000303830	1020	1250	1383	5.49e-07	235	49	165	21	39
unique_3150	38	216	227	ENSP00000005257	16	175	207	9.92e-17	180	53	106	21	79
unique_3154	717	910	1157	ENSP00000225577	167	360	526	3.74e-26	201	64	123	14	17
unique_3154	754	854	1157	ENSP00000479889	297	397	461	2.17e-11	104	34	64	6	9
unique_3154	720	898	1157	ENSP00000303830	1101	1288	1383	1.82e-07	197	48	122	27	15
unique_3154	719	892	1157	ENSP00000357493	2017	2201	2342	2.01e-07	191	47	121	23	15
unique_3156	115	289	782	ENSP00000225577	171	346	526	2.22e-14	182	52	117	13	22
unique_3156	149	235	782	ENSP00000479889	299	385	461	5.62e-08	90	32	52	6	11
unique_3160	75	323	536	ENSP00000225577	91	338	526	3.22e-33	256	82	159	15	46
unique_3160	81	320	536	ENSP00000357493	1945	2199	2342	1.34e-16	260	72	163	25	45
unique_3160	80	283	536	ENSP00000479889	191	396	461	4.57e-16	211	60	139	12	38
unique_3160	54	328	536	ENSP00000303830	1004	1288	1383	3.96e-13	298	69	193	36	51
unique_3175	232	264	289	ENSP00000265162	226	258	958	8.62e-05	33	12	21	0	11
unique_3209	2280	2388	2576	ENSP00000478469	724	820	821	2.75e-05	109	30	67	12	8
unique_3209	2310	2400	2576	ENSP00000478469	729	820	821	5.01e-05	95	33	55	7	8
unique_3209	1089	1165	2576	ENSP00000478469	724	806	821	1.80e-04	85	29	46	10	8
unique_3209	1090	1161	2576	ENSP00000478469	747	820	821	8.96e-04	76	26	44	6	8
unique_3209	2306	2419	2576	ENSP00000478469	698	820	821	0.004	125	35	77	13	8
unique_3209	2280	2388	2576	ENSP00000484862	724	820	821	2.75e-05	109	30	67	12	8
unique_3209	2310	2400	2576	ENSP00000484862	729	820	821	5.01e-05	95	33	55	7	8
unique_3209	1089	1165	2576	ENSP00000484862	724	806	821	1.80e-04	85	29	46	10	8
unique_3209	1090	1161	2576	ENSP00000484862	747	820	821	8.96e-04	76	26	44	6	8
unique_3209	2306	2419	2576	ENSP00000484862	698	820	821	0.004	125	35	77	13	8
unique_3209	1126	1180	2576	ENSP00000369207	270	340	1002	0.002	71	25	30	16	2
unique_3209	1126	1180	2576	ENSP00000350152	256	326	988	0.002	71	25	30	16	2
unique_3209	1126	1180	2576	ENSP00000353421	264	334	996	0.003	71	25	30	16	2
unique_3250	5076	5228	7564	ENSP00000369207	234	390	1002	0.009	157	36	117	4	2
unique_3250	2415	2561	7564	ENSP00000353408	379	536	578	0.009	165	41	99	25	2
unique_3250	5076	5228	7564	ENSP00000350152	220	376	988	0.010	157	36	117	4	2
unique_3256	34	261	575	ENSP00000225577	104	312	526	6.37e-07	239	61	137	41	40
unique_3256	143	235	575	ENSP00000479889	299	383	461	1.02e-04	93	27	58	8	16
unique_3259	2741	2841	3568	ENSP00000479889	296	394	461	4.58e-10	104	39	57	8	3
unique_3259	2633	2885	3568	ENSP00000303830	1040	1294	1383	6.28e-10	280	71	157	52	7
unique_3259	2661	2890	3568	ENSP00000357493	1987	2216	2342	3.24e-06	266	65	129	72	6
unique_3259	2737	2829	3568	ENSP00000225577	199	287	526	3.78e-06	97	28	57	12	3
unique_3263	753	1147	1564	ENSP00000263980	136	517	816	8.17e-44	401	126	250	25	25
unique_3287	1530	1778	2132	ENSP00000225577	92	336	526	5.81e-31	258	81	155	22	12
unique_3287	1538	1732	2132	ENSP00000357493	1945	2157	2342	9.22e-14	217	60	131	26	9
unique_3287	1535	1727	2132	ENSP00000479889	189	383	461	4.64e-11	201	58	129	14	9
unique_3287	1537	1722	2132	ENSP00000303830	1028	1227	1383	3.80e-05	206	46	134	26	9
unique_3288	31	182	339	ENSP00000246006	324	465	653	1.27e-15	155	54	85	16	60
unique_3288	79	225	339	ENSP00000246006	281	422	653	2.08e-09	153	53	83	17	60
unique_3288	23	94	339	ENSP00000246006	397	463	653	0.003	73	26	40	7	60
unique_3288	5	222	339	ENSP00000367064	137	386	3624	4.68e-13	272	76	120	76	64
unique_3288	26	221	339	ENSP00000367064	280	465	3624	9.48e-12	202	68	112	22	64
unique_3289	18	131	179	ENSP00000005257	16	133	207	0.008	121	28	83	10	64
unique_3294	50	238	806	ENSP00000225577	97	242	526	1.31e-04	189	45	101	43	23
unique_3294	187	237	806	ENSP00000479889	297	334	461	0.003	51	18	20	13	6
unique_3299	386	536	577	ENSP00000225577	191	338	526	4.07e-04	158	36	105	17	26
unique_3322	316	426	6072	ENSP00000478469	723	818	821	1.32e-07	111	36	60	15	2
unique_3322	341	447	6072	ENSP00000478469	725	816	821	1.51e-04	110	37	52	21	2
unique_3322	316	426	6072	ENSP00000484862	723	818	821	1.32e-07	111	36	60	15	2
unique_3322	341	447	6072	ENSP00000484862	725	816	821	1.51e-04	110	37	52	21	2
unique_3322	332	447	6072	ENSP00000369207	205	347	1002	3.72e-06	143	41	75	27	2
unique_3322	326	437	6072	ENSP00000369207	235	360	1002	4.91e-06	127	39	72	16	2
unique_3322	332	447	6072	ENSP00000350152	191	333	988	4.13e-06	143	41	75	27	2
unique_3322	326	437	6072	ENSP00000350152	221	346	988	5.37e-06	127	39	72	16	2
unique_3322	332	447	6072	ENSP00000353421	199	341	996	5.03e-06	143	41	75	27	2
unique_3322	326	437	6072	ENSP00000353421	229	354	996	6.36e-06	127	39	72	16	2
unique_3363	93	254	385	ENSP00000225577	190	352	526	3.48e-18	168	48	109	11	42
unique_3363	2	249	385	ENSP00000303830	1065	1287	1383	6.97e-14	253	61	157	35	64
unique_3363	108	188	385	ENSP00000479889	298	380	461	8.01e-12	84	34	46	4	21
unique_3363	3	258	385	ENSP00000357493	1983	2215	2342	4.02e-10	266	63	160	43	66
unique_3372	16	54	265	ENSP00000369207	101	139	1002	0.006	39	16	23	0	15
unique_3372	16	54	265	ENSP00000350152	87	125	988	0.006	39	16	23	0	15
unique_3372	16	54	265	ENSP00000353421	95	133	996	0.006	39	16	23	0	15
unique_3402	524	726	782	ENSP00000381475	68	267	669	4.02e-12	214	64	125	25	46
unique_3402	214	372	782	ENSP00000381475	109	250	669	1.24e-04	168	44	89	35	46
unique_3402	502	732	782	ENSP00000497931	1012	1275	1322	5.28e-07	275	67	153	55	60
unique_3402	572	740	782	ENSP00000497931	437	620	1322	2.47e-05	185	59	109	17	60
unique_3402	341	433	782	ENSP00000497931	1219	1298	1322	6.70e-04	93	28	52	13	60
unique_3402	206	375	782	ENSP00000497931	436	593	1322	0.006	171	46	111	14	60
unique_3402	587	720	782	ENSP00000237612	77	228	656	3.28e-05	162	48	76	38	36
unique_3402	222	372	782	ENSP00000237612	77	217	656	4.98e-04	166	43	83	40	36
unique_3423	109	191	279	ENSP00000302716	2748	2824	4494	0.007	83	27	50	6	30
unique_3427	167	280	1063	ENSP00000225577	199	290	526	5.53e-04	116	31	59	26	11
unique_3431	169	349	492	ENSP00000225577	167	338	526	7.45e-21	181	54	118	9	37
unique_3431	205	298	492	ENSP00000479889	296	386	461	4.97e-10	97	37	51	9	19
unique_3431	172	292	492	ENSP00000303830	1101	1229	1383	4.29e-09	137	37	76	24	25
unique_3431	172	293	492	ENSP00000357493	2018	2149	2342	1.12e-08	135	40	79	16	25
unique_3432	7	184	347	ENSP00000246006	307	465	653	2.60e-13	182	62	93	27	61
unique_3432	78	184	347	ENSP00000246006	277	423	653	1.68e-05	150	40	64	46	61
unique_3432	105	216	347	ENSP00000246006	264	369	653	6.54e-05	115	32	71	12	61
unique_3432	55	222	347	ENSP00000367064	303	464	3624	1.97e-12	173	58	99	16	55
unique_3432	36	225	347	ENSP00000367064	154	345	3624	0.002	204	57	121	26	55
unique_3432	26	145	347	ENSP00000371636	697	839	877	1.37e-06	146	42	75	29	46
unique_3432	118	183	347	ENSP00000371636	699	778	877	1.34e-05	80	27	39	14	46
unique_3432	130	259	347	ENSP00000401321	1	126	1049	1.55e-06	136	37	83	16	37
unique_3432	128	183	347	ENSP00000390866	130	180	294	2.45e-04	56	20	31	5	16
unique_3433	39	371	400	ENSP00000225577	52	367	526	5.68e-29	342	97	210	35	83
unique_3433	80	329	400	ENSP00000357493	1939	2200	2342	2.73e-13	271	79	162	30	63
unique_3433	85	274	400	ENSP00000479889	192	383	461	1.39e-12	197	51	134	12	48
unique_3433	82	336	400	ENSP00000303830	1026	1288	1383	9.04e-09	278	59	181	38	64
unique_3435	1900	1992	2014	ENSP00000303830	1202	1290	1383	5.24e-07	95	32	55	8	5
unique_3435	1900	1988	2014	ENSP00000357493	2121	2205	2342	1.80e-04	91	28	55	8	4
unique_3437	15	379	404	ENSP00000225577	79	447	526	1.42e-37	394	111	229	54	90
unique_3437	23	239	404	ENSP00000357493	1936	2159	2342	1.88e-15	237	63	141	33	54
unique_3437	23	234	404	ENSP00000303830	1020	1239	1383	7.35e-11	236	60	136	40	52
unique_3437	29	228	404	ENSP00000479889	189	383	461	2.73e-08	206	47	142	17	50
unique_3466	10	117	1367	ENSP00000218032	549	673	1042	5.94e-06	128	38	67	23	8
unique_3466	1042	1163	1367	ENSP00000259324	641	766	811	7.88e-06	126	40	82	4	9
unique_3487	54	314	581	ENSP00000225577	95	352	526	2.37e-25	273	80	166	27	45
unique_3487	52	245	581	ENSP00000479889	188	383	461	9.68e-18	212	63	115	34	33
unique_3487	17	252	581	ENSP00000357493	1904	2158	2342	8.33e-14	256	65	170	21	41
unique_3487	54	244	581	ENSP00000303830	1027	1231	1383	1.97e-10	208	52	136	20	33
unique_3496	63	268	293	ENSP00000401321	679	887	1049	1.81e-05	222	72	121	29	70
unique_3496	98	208	293	ENSP00000401321	634	733	1049	8.81e-04	112	35	64	13	70
unique_3571	574	700	942	ENSP00000287169	53	169	716	2.30e-19	128	45	71	12	13
unique_3595	922	1088	1516	ENSP00000300289	332	486	506	3.12e-27	168	60	94	14	54
unique_3595	1061	1227	1516	ENSP00000300289	332	486	506	3.12e-27	168	60	94	14	54
unique_3595	1200	1366	1516	ENSP00000300289	332	486	506	3.12e-27	168	60	94	14	54
unique_3595	1339	1500	1516	ENSP00000300289	332	478	506	4.17e-24	163	58	88	17	54
unique_3595	694	818	1516	ENSP00000300289	367	487	506	3.18e-23	126	52	68	6	54
unique_3595	825	949	1516	ENSP00000300289	369	486	506	3.59e-22	127	54	62	11	54
unique_3595	724	825	1516	ENSP00000300289	48	138	506	1.79e-12	103	40	50	13	54
unique_3595	1396	1510	1516	ENSP00000300289	30	161	506	2.87e-11	140	44	63	33	54
unique_3595	979	1086	1516	ENSP00000300289	30	132	506	1.97e-09	111	35	65	11	54
unique_3595	1118	1225	1516	ENSP00000300289	30	132	506	1.97e-09	111	35	65	11	54
unique_3595	1257	1364	1516	ENSP00000300289	30	132	506	1.97e-09	111	35	65	11	54
unique_3595	856	947	1516	ENSP00000300289	48	132	506	2.05e-09	92	31	54	7	54
unique_3595	1407	1498	1516	ENSP00000457262	39	125	196	6.19e-13	92	36	51	5	36
unique_3595	990	1083	1516	ENSP00000457262	39	127	196	1.87e-11	94	34	55	5	36
unique_3595	1129	1222	1516	ENSP00000457262	39	127	196	1.87e-11	94	34	55	5	36
unique_3595	1268	1361	1516	ENSP00000457262	39	127	196	1.87e-11	94	34	55	5	36
unique_3595	851	944	1516	ENSP00000457262	38	127	196	2.54e-10	95	31	58	6	36
unique_3595	725	803	1516	ENSP00000457262	45	118	196	3.38e-09	81	30	42	9	36
unique_3596	219	512	609	ENSP00000506143	115	391	795	1.33e-11	324	85	162	77	48
unique_3607	446	800	2287	ENSP00000263980	156	498	816	7.57e-18	383	91	224	68	16
unique_3614	19	319	542	ENSP00000225577	65	336	526	1.49e-26	306	87	180	39	56
unique_3614	70	269	542	ENSP00000479889	192	383	461	4.09e-09	208	57	127	24	37
unique_3614	68	326	542	ENSP00000303830	1027	1288	1383	3.19e-08	280	66	175	39	48
unique_3614	97	273	542	ENSP00000357493	1977	2156	2342	1.94e-06	189	48	120	21	33
unique_3623	835	1130	1241	ENSP00000506143	97	401	795	1.82e-09	340	78	183	79	24
unique_3625	72	242	571	ENSP00000447853	1	150	488	1.92e-05	172	43	106	23	30
unique_3661	88	293	493	ENSP00000225577	155	352	526	1.39e-18	212	59	133	20	42
unique_3661	86	227	493	ENSP00000479889	243	385	461	2.41e-07	147	40	98	9	29
unique_3661	138	283	493	ENSP00000303830	1146	1282	1383	4.43e-04	151	33	99	19	30
unique_3662	370	596	1213	ENSP00000357156	149	347	348	2.92e-19	228	65	133	30	20
unique_3662	370	611	1213	ENSP00000357156	35	252	348	3.42e-10	252	66	142	44	20
unique_3662	996	1092	1213	ENSP00000321573	193	287	776	9.96e-07	100	31	61	8	13
unique_3662	645	710	1213	ENSP00000321573	207	275	776	2.83e-06	69	28	38	3	13
unique_3662	996	1092	1213	ENSP00000321646	193	287	790	1.03e-06	100	31	61	8	13
unique_3662	645	710	1213	ENSP00000321646	207	275	790	2.80e-06	69	28	38	3	13
unique_3662	468	594	1213	ENSP00000346990	380	492	496	1.80e-04	128	37	75	16	10
unique_3704	400	610	630	ENSP00000225577	152	343	526	7.72e-08	215	51	137	27	33
unique_3704	440	543	630	ENSP00000479889	282	384	461	4.93e-07	110	34	63	13	17
unique_3704	440	601	630	ENSP00000303830	1130	1280	1383	8.20e-05	172	41	100	31	26
unique_3726	383	454	2495	ENSP00000478469	739	818	821	0.002	80	23	49	8	3
unique_3726	383	454	2495	ENSP00000484862	739	818	821	0.002	80	23	49	8	3
unique_3730	13	174	211	ENSP00000005257	14	175	207	4.28e-25	165	57	102	6	77
unique_3750	202	361	456	ENSP00000005257	14	175	207	4.89e-27	162	61	99	2	35
unique_3759	367	525	540	ENSP00000350699	143	296	313	4.87e-31	159	62	92	5	29
unique_3760	568	978	1604	ENSP00000353857	210	631	792	6.12e-24	459	106	268	85	26
unique_3777	134	384	603	ENSP00000225577	97	354	526	1.06e-36	265	94	150	21	42
unique_3777	133	333	603	ENSP00000479889	191	396	461	4.35e-18	209	62	136	11	33
unique_3777	134	339	603	ENSP00000357493	1945	2171	2342	1.95e-12	233	62	138	33	34
unique_3777	97	372	603	ENSP00000303830	986	1282	1383	3.17e-11	308	77	188	43	46
unique_3783	286	394	781	ENSP00000435995	97	205	220	0.006	112	30	76	6	14
unique_3829	1034	1302	1476	ENSP00000225577	89	360	526	4.67e-27	283	83	175	25	18
unique_3829	1040	1233	1476	ENSP00000479889	190	383	461	5.25e-19	199	57	132	10	13
unique_3829	1042	1288	1476	ENSP00000357493	1945	2205	2342	3.37e-18	267	74	167	26	17
unique_3829	1040	1290	1476	ENSP00000303830	1027	1288	1383	3.50e-13	269	64	180	25	17
unique_3878	15	134	205	ENSP00000225577	164	289	526	4.74e-10	133	39	74	20	59
unique_3878	50	133	205	ENSP00000303830	1142	1231	1383	1.04e-04	91	27	56	8	41
unique_3878	52	137	205	ENSP00000479889	296	386	461	1.59e-04	93	27	57	9	42
unique_3883	141	221	281	ENSP00000259324	661	744	811	0.005	88	30	47	11	29
unique_3936	488	573	697	ENSP00000327599	148	234	294	0.002	90	28	55	7	12
unique_3943	199	432	512	ENSP00000506143	149	382	795	1.01e-08	267	68	133	66	46
unique_3957	198	285	401	ENSP00000225577	260	352	526	5.13e-05	97	27	57	13	22
unique_3970	1725	1805	3095	ENSP00000369207	270	347	1002	0.007	81	20	58	3	3
unique_3977	59	709	1145	ENSP00000265986	52	657	1020	1.04e-94	653	217	387	49	77
unique_3977	863	1091	1145	ENSP00000265986	681	944	1020	5.95e-07	264	65	164	35	77
unique_3995	289	522	536	ENSP00000287169	53	270	716	9.98e-21	249	76	127	46	44
unique_4018	110	211	216	ENSP00000478469	725	819	821	5.02e-04	105	30	62	13	48
unique_4018	108	196	216	ENSP00000478469	741	819	821	0.001	89	26	53	10	48
unique_4018	110	211	216	ENSP00000484862	725	819	821	5.02e-04	105	30	62	13	48
unique_4018	108	196	216	ENSP00000484862	741	819	821	0.001	89	26	53	10	48
unique_4057	49	523	540	ENSP00000221130	65	516	523	7.23e-40	484	128	315	41	88
unique_4070	280	475	683	ENSP00000246006	283	460	653	2.92e-07	200	57	117	26	47
unique_4070	153	263	683	ENSP00000246006	328	437	653	6.03e-05	122	36	63	23	47
unique_4070	185	395	683	ENSP00000246006	280	470	653	0.006	215	55	132	28	47
unique_4070	155	292	683	ENSP00000401321	1	128	1049	5.65e-07	142	45	79	18	25
unique_4070	123	288	683	ENSP00000401321	5	165	1049	0.002	177	41	109	27	25
unique_4094	75	207	318	ENSP00000447255	76	200	444	2.77e-04	137	36	85	16	42
unique_4096	964	1097	1686	ENSP00000360170	66	205	461	0.003	141	33	100	8	15
unique_4096	1060	1213	1686	ENSP00000360170	78	240	461	0.004	165	38	114	13	15
unique_4147	80	323	455	ENSP00000217456	112	327	417	2.34e-27	246	79	135	32	54
unique_4151	1358	1735	2268	ENSP00000498132	51	399	641	8.83e-21	393	94	240	59	17
unique_4203	61	278	296	ENSP00000275358	1346	1583	1591	4.97e-14	252	72	132	48	80
unique_4203	43	236	296	ENSP00000275358	1391	1587	1591	2.89e-11	199	63	129	7	80
unique_4203	58	276	296	ENSP00000275358	1201	1421	1591	1.99e-07	238	65	137	36	80
unique_4203	172	279	296	ENSP00000275358	1298	1392	1591	1.13e-05	110	33	60	17	80
unique_4203	61	173	296	ENSP00000283249	479	618	789	1.39e-05	144	49	60	35	38
unique_4203	50	118	296	ENSP00000504205	568	646	799	2.03e-04	79	32	37	10	23
unique_4203	50	118	296	ENSP00000504444	568	646	799	2.03e-04	79	32	37	10	23
unique_4203	125	276	296	ENSP00000401321	1	170	1049	8.00e-04	178	50	94	34	51
unique_4203	42	114	296	ENSP00000367064	400	480	3624	0.004	84	32	38	14	25
unique_4203	187	277	296	ENSP00000405536	489	574	1753	0.006	100	34	43	23	31
unique_4287	310	520	540	ENSP00000225577	152	343	526	1.07e-07	218	53	132	33	39
unique_4287	350	453	540	ENSP00000479889	282	384	461	5.82e-07	110	33	64	13	19
unique_4287	350	447	540	ENSP00000303830	1130	1227	1383	1.71e-04	108	27	61	20	18
unique_4296	7	171	201	ENSP00000005257	14	178	207	3.45e-36	166	66	98	2	82
unique_4326	486	541	1022	ENSP00000261892	775	849	1100	0.005	76	28	27	21	5
unique_4327	445	496	704	ENSP00000261488	144	193	644	0.005	52	20	30	2	7
unique_4358	72	120	140	ENSP00000353408	166	212	578	0.003	50	19	27	4	35
unique_4366	789	952	974	ENSP00000225577	201	355	526	7.10e-07	171	39	109	23	17
unique_4366	781	942	974	ENSP00000303830	1134	1286	1383	2.22e-05	168	40	107	21	17
unique_4373	60	164	225	ENSP00000248668	112	227	772	4.38e-04	116	36	69	11	47
unique_4373	81	138	225	ENSP00000218032	123	180	1042	0.006	61	25	30	6	26
unique_4374	199	244	334	ENSP00000401321	15	57	1049	0.004	47	20	22	5	14
unique_4428	489	612	706	ENSP00000225577	167	287	526	4.57e-04	129	32	84	13	18
unique_4428	432	678	706	ENSP00000303830	1056	1288	1383	0.009	280	65	135	80	35
unique_4437	2481	2652	3001	ENSP00000246006	315	474	653	5.87e-14	180	62	90	28	6
unique_4437	2489	2645	3001	ENSP00000246006	281	425	653	1.52e-06	165	49	88	28	6
unique_4437	2475	2661	3001	ENSP00000367064	270	452	3624	3.69e-10	198	59	113	26	7
unique_4437	2456	2645	3001	ENSP00000367064	118	347	3624	4.56e-09	238	63	119	56	7
unique_4437	2506	2550	3001	ENSP00000371636	737	782	877	3.70e-07	46	22	23	1	3
unique_4437	2602	2646	3001	ENSP00000371636	737	782	877	1.58e-04	47	22	22	3	3
unique_4437	2495	2640	3001	ENSP00000401321	1	126	1049	3.53e-06	152	45	75	32	5
unique_4451	324	391	2172	ENSP00000265986	51	115	1020	5.13e-05	68	24	41	3	3
unique_4456	135	266	562	ENSP00000401321	705	836	1049	2.46e-06	132	45	87	0	41
unique_4456	169	366	562	ENSP00000401321	625	831	1049	1.80e-04	213	65	127	21	41
unique_4478	213	384	563	ENSP00000225577	91	263	526	2.57e-21	182	60	103	19	31
unique_4478	216	511	563	ENSP00000479889	189	445	461	6.38e-04	302	65	186	51	53
unique_4514	470	720	2227	ENSP00000225577	97	352	526	1.66e-28	270	85	152	33	11
unique_4514	470	674	2227	ENSP00000357493	1945	2168	2342	1.28e-09	229	71	129	29	9
unique_4514	468	658	2227	ENSP00000479889	190	383	461	5.06e-07	196	44	145	7	9
unique_4549	660	722	1472	ENSP00000321646	211	275	790	0.002	70	25	33	12	4
unique_4549	660	722	1472	ENSP00000321573	211	275	776	0.002	70	25	33	12	4
unique_4570	925	1028	2564	ENSP00000478469	738	820	821	7.61e-05	106	33	48	25	4
unique_4570	964	1028	2564	ENSP00000478469	737	802	821	9.24e-05	69	29	33	7	4
unique_4570	975	1030	2564	ENSP00000478469	729	786	821	2.77e-04	60	26	28	6	4
unique_4570	925	1028	2564	ENSP00000484862	738	820	821	7.61e-05	106	33	48	25	4
unique_4570	964	1028	2564	ENSP00000484862	737	802	821	9.24e-05	69	29	33	7	4
unique_4570	975	1030	2564	ENSP00000484862	729	786	821	2.77e-04	60	26	28	6	4
unique_4587	175	233	420	ENSP00000369207	282	339	1002	0.005	59	23	35	1	14
unique_4587	175	233	420	ENSP00000350152	268	325	988	0.005	59	23	35	1	14
unique_4587	175	233	420	ENSP00000353421	276	333	996	0.007	59	23	35	1	14
unique_4597	111	334	359	ENSP00000225577	96	316	526	7.23e-24	229	67	149	13	62
unique_4597	112	302	359	ENSP00000479889	192	383	461	9.26e-17	198	57	128	13	53
unique_4597	112	300	359	ENSP00000303830	1029	1230	1383	7.00e-13	209	53	129	27	53
unique_4597	108	331	359	ENSP00000357493	1941	2177	2342	1.98e-09	253	69	139	45	62
unique_4604	6001	6110	11945	ENSP00000369207	229	337	1002	0.001	125	38	56	31	1
unique_4622	64	96	129	ENSP00000320058	273	301	317	0.008	33	17	12	4	26
unique_4649	992	1233	1446	ENSP00000381475	101	276	669	3.54e-06	245	61	112	72	21
unique_4649	637	702	1446	ENSP00000381475	201	264	669	0.003	66	22	42	2	21
unique_4649	360	392	1446	ENSP00000497931	437	469	1322	0.001	33	15	18	0	6
unique_4649	993	1039	1446	ENSP00000497931	437	482	1322	0.002	47	18	28	1	6
unique_4649	557	714	1446	ENSP00000237612	101	246	656	0.003	168	41	95	32	11
unique_4722	451	778	949	ENSP00000225577	84	419	526	1.66e-108	336	164	164	8	35
unique_4722	464	654	949	ENSP00000479889	192	385	461	1.34e-12	196	52	137	7	20
unique_4722	456	651	949	ENSP00000357493	1937	2150	2342	4.47e-08	219	54	137	28	21
unique_4722	434	698	949	ENSP00000303830	999	1280	1383	5.36e-07	288	65	194	29	28
unique_4734	20	71	144	ENSP00000261488	142	186	644	0.001	52	17	28	7	36
unique_4786	58	206	211	ENSP00000478469	699	819	821	7.76e-04	152	36	82	34	71
unique_4786	58	206	211	ENSP00000484862	699	819	821	7.76e-04	152	36	82	34	71
unique_4809	283	395	493	ENSP00000225577	197	307	526	3.11e-12	114	36	74	4	23
unique_4811	199	498	511	ENSP00000225577	91	395	526	8.77e-74	305	123	177	5	59
unique_4811	205	439	511	ENSP00000357493	1945	2199	2342	1.43e-17	262	68	160	34	46
unique_4811	205	400	511	ENSP00000479889	192	389	461	6.36e-15	208	56	130	22	38
unique_4811	205	395	511	ENSP00000303830	1029	1236	1383	1.14e-10	208	50	141	17	37
unique_4834	163	207	260	ENSP00000366115	87	135	248	0.007	49	14	31	4	17
unique_4834	163	207	260	ENSP00000373126	87	135	248	0.007	49	14	31	4	17
unique_4835	116	177	486	ENSP00000296452	1198	1250	3927	0.003	62	25	28	9	13
unique_4879	22	185	193	ENSP00000005257	16	172	207	1.32e-09	167	41	113	13	85
unique_4960	587	630	1909	ENSP00000225577	199	242	526	3.75e-07	44	19	25	0	5
unique_4960	713	765	1909	ENSP00000225577	256	307	526	0.007	53	16	36	1	5
unique_4960	515	655	1909	ENSP00000479889	237	361	461	6.24e-07	153	48	65	40	7
unique_4960	480	629	1909	ENSP00000303830	1048	1182	1383	5.73e-05	157	44	84	29	8
unique_4973	12	109	238	ENSP00000478469	711	808	821	0.007	105	33	58	14	41
unique_4973	12	109	238	ENSP00000484862	711	808	821	0.007	105	33	58	14	41
unique_4974	494	649	770	ENSP00000005257	16	169	207	2.54e-24	156	55	99	2	20
unique_4990	103	148	235	ENSP00000367432	280	321	412	0.008	46	13	29	4	20
unique_4990	103	148	235	ENSP00000367433	280	321	412	0.008	46	13	29	4	20
unique_4991	212	414	552	ENSP00000225577	151	372	526	2.83e-13	237	67	121	49	37
unique_4991	268	364	552	ENSP00000479889	302	391	461	2.53e-04	103	30	54	19	18
unique_4992	73	290	508	ENSP00000265986	69	293	1020	3.30e-10	228	57	158	13	43
unique_5025	295	715	1029	ENSP00000270349	98	499	621	8.21e-11	425	88	310	27	41
unique_5025	295	751	1029	ENSP00000496171	82	515	600	9.25e-10	468	88	335	45	44
unique_5025	295	751	1029	ENSP00000494997	82	515	600	9.25e-10	468	88	335	45	44
unique_5025	295	751	1029	ENSP00000496064	82	515	600	9.25e-10	468	88	335	45	44
unique_5042	140	219	359	ENSP00000300289	378	457	506	1.00e-04	80	18	62	0	37
unique_5042	160	272	359	ENSP00000300289	49	158	506	1.03e-04	118	30	75	13	37
unique_5042	159	285	359	ENSP00000457262	44	171	196	3.98e-04	138	32	85	21	35
unique_5058	219	468	681	ENSP00000225577	97	353	526	1.01e-30	267	79	161	27	37
unique_5058	166	455	681	ENSP00000357493	1909	2199	2342	1.65e-16	306	81	194	31	43
unique_5058	180	407	681	ENSP00000479889	148	385	461	2.27e-15	241	59	166	16	33
unique_5058	219	462	681	ENSP00000303830	1029	1287	1383	4.99e-11	265	68	170	27	36
unique_5063	125	161	384	ENSP00000357493	1731	1767	2342	0.009	37	15	22	0	10
unique_5071	1241	1430	2120	ENSP00000353408	350	533	578	0.009	204	48	122	34	9
unique_5072	32	80	143	ENSP00000260408	459	505	749	0.004	49	18	29	2	34
unique_5086	256	407	608	ENSP00000246006	276	416	653	6.07e-07	158	50	85	23	28
unique_5086	342	424	608	ENSP00000246006	273	350	653	0.001	84	24	53	7	28
unique_5086	267	437	608	ENSP00000401321	1	156	1049	1.35e-05	173	46	108	19	34
unique_5086	231	359	608	ENSP00000401321	3	124	1049	6.70e-04	131	34	86	11	34
unique_5089	30	115	296	ENSP00000313419	300	382	558	5.09e-04	86	26	57	3	29
unique_5125	755	966	1014	ENSP00000506143	193	402	795	0.005	232	54	136	42	21
unique_5147	1170	1344	1355	ENSP00000468632	19	193	221	1.89e-23	176	56	118	2	13
unique_5151	276	363	1151	ENSP00000369207	266	348	1002	0.005	88	27	56	5	8
unique_5151	276	363	1151	ENSP00000350152	252	334	988	0.006	88	27	56	5	8
unique_5151	276	363	1151	ENSP00000353421	260	342	996	0.008	88	27	56	5	8
unique_5172	1171	1427	2811	ENSP00000225577	96	360	526	3.06e-34	268	85	169	14	9
unique_5172	1156	1375	2811	ENSP00000479889	178	396	461	4.88e-09	235	63	141	31	8
unique_5172	1172	1408	2811	ENSP00000303830	1029	1280	1383	6.94e-09	259	59	171	29	8
unique_5172	1171	1414	2811	ENSP00000357493	1944	2205	2342	9.52e-08	278	68	160	50	9
unique_5199	86	203	310	ENSP00000420525	689	797	802	0.003	123	33	71	19	38
unique_5199	86	203	310	ENSP00000223051	689	797	802	0.003	123	33	71	19	38
unique_5210	3	225	350	ENSP00000225577	91	318	526	5.53e-29	231	73	147	11	64
unique_5210	9	219	350	ENSP00000479889	192	397	461	3.08e-14	218	65	134	19	60
unique_5210	8	216	350	ENSP00000357493	1944	2169	2342	3.94e-10	237	63	135	39	60
unique_5210	6	196	350	ENSP00000303830	1026	1229	1383	3.91e-06	217	56	122	39	55
unique_5227	982	1264	1364	ENSP00000506143	122	409	795	4.68e-10	311	78	182	51	21
unique_5265	96	165	214	ENSP00000300289	35	106	506	0.001	72	17	53	2	33
unique_5266	1637	1701	2130	ENSP00000225577	201	265	526	4.92e-10	65	30	35	0	3
unique_5266	1641	1701	2130	ENSP00000479889	298	360	461	4.24e-07	63	25	36	2	3
unique_5266	1634	1701	2130	ENSP00000303830	1139	1208	1383	4.97e-05	72	21	45	6	3
unique_5266	1644	1701	2130	ENSP00000357493	2063	2127	2342	8.30e-04	67	23	33	11	3
unique_5284	108	185	210	ENSP00000225577	83	156	526	0.007	78	26	48	4	37
unique_5285	122	397	811	ENSP00000237612	43	309	656	1.97e-52	277	105	161	11	66
unique_5285	484	740	811	ENSP00000237612	306	578	656	3.47e-12	277	61	192	24	66
unique_5285	53	423	811	ENSP00000381475	38	363	669	1.06e-46	372	119	206	47	77
unique_5285	498	748	811	ENSP00000381475	366	604	669	3.95e-11	258	63	169	26	77
unique_5285	138	357	811	ENSP00000497931	1088	1301	1322	8.69e-12	225	59	150	16	27
unique_5285	138	333	811	ENSP00000497931	430	619	1322	6.57e-08	200	53	133	14	27
unique_5302	68	162	218	ENSP00000268150	58	149	388	6.71e-04	99	27	61	11	44
unique_5305	141	368	547	ENSP00000225577	88	288	526	5.51e-13	235	55	139	41	42
unique_5305	113	372	547	ENSP00000303830	983	1235	1383	2.12e-10	291	74	148	69	48
unique_5305	142	369	547	ENSP00000357493	1937	2151	2342	4.84e-10	250	64	129	57	42
unique_5305	150	368	547	ENSP00000479889	192	382	461	1.88e-07	225	52	133	40	40
unique_5312	8	273	289	ENSP00000425035	4	270	273	2.43e-95	268	137	128	3	92
unique_5312	8	273	289	ENSP00000422182	4	270	273	2.43e-95	268	137	128	3	92
unique_5312	12	289	289	ENSP00000412856	18	260	262	4.54e-80	281	128	112	41	96
unique_5318	133	282	332	ENSP00000340949	3	124	398	0.009	150	36	86	28	45
unique_5361	191	712	740	ENSP00000221130	63	521	523	1.11e-107	525	205	251	69	71
unique_5364	1	52	112	ENSP00000403737	26	81	448	0.005	56	15	37	4	46
unique_5364	1	52	112	ENSP00000503116	26	81	449	0.006	56	15	37	4	46
unique_5364	1	52	112	ENSP00000486498	26	81	449	0.006	56	15	37	4	46
unique_5379	1447	1774	2074	ENSP00000353857	400	700	792	2.69e-22	343	88	198	57	26
unique_5379	1039	1144	2074	ENSP00000353857	208	311	792	1.41e-13	106	43	61	2	26
unique_5379	311	364	2074	ENSP00000353857	120	173	792	2.55e-05	54	19	35	0	26
unique_5379	2010	2066	2074	ENSP00000353857	722	777	792	6.38e-04	57	19	37	1	26
unique_5379	541	645	2074	ENSP00000478469	712	820	821	2.10e-05	110	40	64	6	6
unique_5379	513	629	2074	ENSP00000478469	703	819	821	0.005	122	42	70	10	6
unique_5379	541	645	2074	ENSP00000484862	712	820	821	2.10e-05	110	40	64	6	6
unique_5379	513	629	2074	ENSP00000484862	703	819	821	0.005	122	42	70	10	6
unique_5379	866	994	2074	ENSP00000369207	233	354	1002	0.004	137	44	70	23	6
unique_5379	866	994	2074	ENSP00000350152	219	340	988	0.004	137	44	70	23	6
unique_5379	866	994	2074	ENSP00000353421	227	348	996	0.006	137	44	70	23	6
unique_5395	75	264	368	ENSP00000218032	530	746	1042	9.53e-13	222	67	118	37	65
unique_5395	93	249	368	ENSP00000218032	283	437	1042	2.57e-04	173	45	94	34	65
unique_5395	76	313	368	ENSP00000218032	126	430	1042	0.003	325	81	137	107	65
unique_5395	76	291	368	ENSP00000259324	494	746	811	2.98e-08	256	72	141	43	59
unique_5395	121	317	368	ENSP00000248668	70	258	772	3.02e-08	210	61	115	34	54
unique_5395	144	327	368	ENSP00000406367	87	260	1339	9.56e-05	193	51	114	28	50
unique_5395	187	313	368	ENSP00000489140	93	270	421	0.004	179	42	84	53	35
unique_5398	3713	3796	4195	ENSP00000478469	729	811	821	0.001	85	26	56	3	2
unique_5398	3713	3796	4195	ENSP00000484862	729	811	821	0.001	85	26	56	3	2
unique_5401	46	265	392	ENSP00000225577	91	307	526	9.87e-25	234	69	134	31	56
unique_5401	49	249	392	ENSP00000479889	189	385	461	1.85e-11	212	57	129	26	51
unique_5401	51	260	392	ENSP00000357493	1944	2165	2342	1.81e-09	237	56	139	42	54
unique_5401	50	244	392	ENSP00000303830	1027	1229	1383	1.91e-07	218	59	121	38	50
unique_5412	740	958	4624	ENSP00000350152	227	453	988	0.001	231	54	161	16	5
unique_5412	740	958	4624	ENSP00000369207	241	467	1002	0.001	231	54	161	16	5
unique_5412	740	958	4624	ENSP00000353421	235	461	996	0.001	231	54	161	16	5
unique_5413	346	610	639	ENSP00000225577	84	370	526	7.31e-09	299	71	182	46	41
unique_5413	475	550	639	ENSP00000479889	301	381	461	7.87e-05	82	25	50	7	12
unique_5417	189	481	665	ENSP00000225577	98	353	526	7.14e-24	309	87	153	69	44
unique_5417	185	416	665	ENSP00000479889	189	384	461	1.00e-12	234	50	144	40	35
unique_5417	189	419	665	ENSP00000357493	1946	2156	2342	3.86e-08	248	66	128	54	35
unique_5417	189	468	665	ENSP00000303830	1030	1280	1383	1.35e-07	292	67	172	53	42
unique_5450	228	389	431	ENSP00000005257	13	168	207	8.72e-27	162	61	95	6	38
unique_5460	522	777	797	ENSP00000497931	1092	1314	1322	1.70e-24	259	79	141	39	33
unique_5460	526	782	797	ENSP00000497931	438	659	1322	4.03e-21	262	78	139	45	33
unique_5460	521	767	797	ENSP00000381475	98	307	669	1.07e-06	250	61	146	43	31
unique_5460	526	705	797	ENSP00000237612	64	231	656	1.67e-06	182	50	116	16	23
unique_5466	703	794	810	ENSP00000478469	719	820	821	4.80e-04	102	37	55	10	12
unique_5466	719	798	810	ENSP00000478469	729	806	821	0.003	86	34	38	14	12
unique_5466	703	794	810	ENSP00000484862	719	820	821	4.80e-04	102	37	55	10	12
unique_5466	719	798	810	ENSP00000484862	729	806	821	0.003	86	34	38	14	12
unique_5482	190	707	1036	ENSP00000270349	30	503	621	1.65e-58	530	161	301	68	50
unique_5482	220	707	1036	ENSP00000496171	47	479	600	9.95e-56	496	148	277	71	47
unique_5482	220	707	1036	ENSP00000494997	47	479	600	9.95e-56	496	148	277	71	47
unique_5482	220	707	1036	ENSP00000496064	47	479	600	9.95e-56	496	148	277	71	47
unique_5488	8	114	115	ENSP00000215754	11	114	116	1.08e-12	107	32	72	3	93
unique_5518	1376	1582	4500	ENSP00000225577	91	297	526	1.07e-21	212	67	135	10	5
unique_5518	1446	1572	4500	ENSP00000479889	255	381	461	5.79e-11	131	47	76	8	3
unique_5518	1443	1582	4500	ENSP00000303830	1093	1241	1383	4.21e-10	149	40	100	9	3
unique_5518	1451	1592	4500	ENSP00000357493	2018	2170	2342	3.92e-07	153	39	103	11	3
unique_5521	239	484	710	ENSP00000225577	91	338	526	6.65e-34	255	79	160	16	35
unique_5521	245	433	710	ENSP00000479889	192	385	461	1.03e-17	197	62	124	11	27
unique_5521	144	450	710	ENSP00000357493	1880	2171	2342	5.51e-13	328	76	195	57	43
unique_5521	240	481	710	ENSP00000303830	1024	1280	1383	2.12e-07	264	63	172	29	34
unique_5538	2109	2401	2461	ENSP00000225577	119	339	526	3.25e-32	297	90	127	80	12
unique_5538	2101	2352	2461	ENSP00000479889	202	385	461	5.78e-08	256	59	121	76	10
unique_5538	2105	2218	2461	ENSP00000303830	1049	1170	1383	0.001	124	31	81	12	5
unique_5543	1307	1459	1905	ENSP00000353408	356	506	578	0.002	155	39	110	6	8
unique_5551	1673	1961	3956	ENSP00000225577	143	353	526	7.76e-12	300	71	129	100	7
unique_5551	1790	1839	3956	ENSP00000479889	308	361	461	0.003	54	20	30	4	1
unique_5551	1769	1842	3956	ENSP00000303830	1140	1212	1383	0.004	81	25	41	15	2
unique_5559	128	276	774	ENSP00000225577	93	245	526	1.10e-23	153	54	95	4	40
unique_5559	377	537	774	ENSP00000225577	248	408	526	1.54e-12	177	50	95	32	40
unique_5559	132	278	774	ENSP00000479889	192	344	461	1.73e-06	155	43	102	10	24
unique_5559	382	418	774	ENSP00000479889	348	383	461	5.64e-04	37	19	17	1	24
unique_5559	127	272	774	ENSP00000303830	1024	1182	1383	2.74e-05	163	37	105	21	19
unique_5569	88	360	1598	ENSP00000225577	84	338	526	9.50e-24	283	82	163	38	17
unique_5569	101	359	1598	ENSP00000357493	1945	2201	2342	2.42e-12	278	76	162	40	16
unique_5569	81	365	1598	ENSP00000303830	1007	1288	1383	1.30e-08	309	75	183	51	18
unique_5589	215	335	903	ENSP00000369207	217	346	1002	0.001	136	46	69	21	13
unique_5589	243	331	903	ENSP00000478469	725	820	821	0.001	99	41	45	13	13
unique_5589	215	315	903	ENSP00000478469	717	820	821	0.002	115	43	47	25	13
unique_5589	243	331	903	ENSP00000484862	725	820	821	0.001	99	41	45	13	13
unique_5589	215	315	903	ENSP00000484862	717	820	821	0.002	115	43	47	25	13
unique_5589	215	335	903	ENSP00000350152	203	332	988	0.001	136	46	69	21	13
unique_5589	215	335	903	ENSP00000353421	211	340	996	0.002	136	46	69	21	13
unique_5624	147	226	311	ENSP00000457262	44	126	196	7.49e-19	83	34	46	3	26
unique_5624	124	209	311	ENSP00000300289	27	110	506	2.94e-16	86	35	49	2	31
unique_5624	148	219	311	ENSP00000300289	398	473	506	1.86e-13	77	31	40	6	31
unique_5675	2311	2466	2486	ENSP00000303830	1135	1292	1383	1.34e-15	165	51	98	16	6
unique_5675	2247	2481	2486	ENSP00000357493	1991	2226	2342	1.78e-14	249	70	152	27	9
unique_5675	2245	2411	2486	ENSP00000479889	231	388	461	3.99e-12	171	59	95	17	7
unique_5675	2243	2412	2486	ENSP00000225577	139	295	526	4.89e-11	171	48	108	15	7
unique_5682	98	178	476	ENSP00000353408	462	542	578	0.008	93	30	39	24	17
unique_5709	206	446	1162	ENSP00000237612	61	300	656	1.61e-50	242	98	141	3	40
unique_5709	894	1114	1162	ENSP00000237612	386	594	656	3.39e-15	226	63	141	22	40
unique_5709	206	453	1162	ENSP00000381475	100	341	669	1.73e-48	250	98	142	10	41
unique_5709	929	1159	1162	ENSP00000381475	439	665	669	1.35e-16	233	61	164	8	41
unique_5709	203	421	1162	ENSP00000497931	1089	1305	1322	5.92e-09	227	59	150	18	19
unique_5709	203	385	1162	ENSP00000497931	431	613	1322	1.38e-07	188	55	123	10	19
unique_5710	9	221	332	ENSP00000225577	91	296	526	4.74e-16	219	60	140	19	64
unique_5710	119	219	332	ENSP00000479889	291	388	461	6.21e-08	103	33	63	7	30
unique_5710	15	214	332	ENSP00000357493	1945	2151	2342	3.83e-07	218	58	131	29	60
unique_5726	1260	1365	1970	ENSP00000346990	306	398	496	1.11e-06	108	33	58	17	11
unique_5726	1350	1437	1970	ENSP00000346990	309	398	496	3.75e-06	90	28	60	2	11
unique_5726	1349	1446	1970	ENSP00000346990	305	389	496	1.00e-05	100	33	50	17	11
unique_5726	1331	1425	1970	ENSP00000346990	305	398	496	1.71e-05	97	30	62	5	11
unique_5726	1292	1383	1970	ENSP00000346990	311	398	496	1.78e-05	92	27	61	4	11
unique_5726	1285	1371	1970	ENSP00000346990	310	398	496	5.14e-05	89	27	60	2	11
unique_5726	1307	1407	1970	ENSP00000346990	305	398	496	2.91e-04	101	28	66	7	11
unique_5726	1399	1469	1970	ENSP00000346990	307	374	496	0.001	71	24	44	3	11
unique_5726	1304	1395	1970	ENSP00000346990	311	398	496	0.004	92	25	63	4	11
unique_5726	723	872	1970	ENSP00000353408	380	531	578	0.005	154	38	110	6	13
unique_5726	1677	1780	1970	ENSP00000353408	349	447	578	0.005	107	28	68	11	13
unique_5726	1693	1777	1970	ENSP00000353408	347	416	578	0.008	87	32	36	19	13
unique_5728	825	1182	2278	ENSP00000506143	113	444	795	2.29e-12	399	101	190	108	16
unique_5740	483	638	1304	ENSP00000225577	97	243	526	9.24e-13	158	43	102	13	18
unique_5740	978	1058	1304	ENSP00000225577	210	289	526	1.54e-05	82	24	55	3	18
unique_5740	482	638	1304	ENSP00000479889	191	336	461	8.52e-10	164	46	93	25	15
unique_5740	1023	1059	1304	ENSP00000479889	349	384	461	0.003	37	18	18	1	15
unique_5740	471	636	1304	ENSP00000303830	1017	1182	1383	3.37e-07	177	40	115	22	13
unique_5777	7	105	105	ENSP00000300289	31	128	506	2.96e-10	102	28	67	7	100
unique_5777	1	76	105	ENSP00000300289	377	452	506	7.50e-07	80	27	45	8	100
unique_5777	16	87	105	ENSP00000457262	39	112	196	8.06e-09	74	23	49	2	69
unique_5782	8	97	154	ENSP00000478469	729	820	821	2.05e-04	97	27	58	12	58
unique_5782	8	97	154	ENSP00000484862	729	820	821	2.05e-04	97	27	58	12	58
unique_5801	3	249	294	ENSP00000225577	91	335	526	9.21e-29	251	65	176	10	84
unique_5801	9	201	294	ENSP00000479889	192	382	461	6.18e-16	204	61	119	24	66
unique_5801	6	258	294	ENSP00000303830	1026	1289	1383	3.10e-14	270	69	178	23	86
unique_5801	8	255	294	ENSP00000357493	1944	2205	2342	3.46e-14	268	66	176	26	84
unique_5810	155	352	594	ENSP00000412856	46	199	262	0.003	199	48	105	46	33
unique_5814	64	455	704	ENSP00000491215	288	675	826	4.49e-60	400	135	245	20	56
unique_5818	1539	1726	2219	ENSP00000353408	365	555	578	0.002	198	48	133	17	8
unique_5872	567	683	915	ENSP00000225577	201	308	526	2.00e-14	118	40	67	11	13
unique_5872	570	680	915	ENSP00000357493	2059	2168	2342	3.28e-08	115	38	68	9	12
unique_5872	550	677	915	ENSP00000479889	280	396	461	3.59e-08	130	40	75	15	14
unique_5872	549	661	915	ENSP00000303830	1124	1229	1383	3.88e-06	115	31	73	11	12
unique_5880	169	305	321	ENSP00000401321	1	125	1049	6.09e-05	142	43	77	22	51
unique_5880	151	214	321	ENSP00000401321	18	84	1049	0.004	67	23	41	3	51
unique_5880	142	213	321	ENSP00000401321	56	124	1049	0.009	73	23	45	5	51
unique_5880	165	305	321	ENSP00000367064	154	297	3624	0.002	151	42	92	17	44
unique_5908	12	311	332	ENSP00000225577	89	384	526	1.70e-65	304	115	177	12	90
unique_5908	7	240	332	ENSP00000357493	1932	2176	2342	5.23e-17	258	70	151	37	70
unique_5908	17	218	332	ENSP00000479889	189	385	461	8.76e-14	215	60	124	31	61
unique_5908	20	213	332	ENSP00000303830	1029	1229	1383	9.11e-13	212	56	127	29	58
unique_5927	319	501	572	ENSP00000225577	123	298	526	1.34e-08	190	49	120	21	32
unique_5927	366	440	572	ENSP00000479889	262	333	461	0.005	75	24	48	3	13
unique_5930	4910	4982	5223	ENSP00000350152	272	333	988	0.005	74	26	35	13	1
unique_5930	4910	4982	5223	ENSP00000369207	286	347	1002	0.005	74	26	35	13	1
unique_5940	3588	3700	3827	ENSP00000353408	355	466	578	5.16e-04	114	29	82	3	6
unique_5940	418	551	3827	ENSP00000353408	347	474	578	0.002	134	35	93	6	6
unique_5957	28	288	1361	ENSP00000287169	11	253	716	2.36e-41	263	87	154	22	19
unique_5995	2319	2511	4150	ENSP00000353408	355	527	578	0.009	193	43	130	20	5
unique_6015	266	450	688	ENSP00000225577	118	265	526	7.42e-21	186	56	91	39	43
unique_6015	543	655	688	ENSP00000225577	269	374	526	7.09e-11	115	36	68	11	43
unique_6015	275	395	688	ENSP00000303830	1053	1184	1383	0.003	132	32	89	11	18
unique_6015	358	415	688	ENSP00000479889	299	356	461	0.008	58	18	40	0	8
unique_6047	134	316	387	ENSP00000225577	123	298	526	1.17e-08	190	47	122	21	47
unique_6047	181	255	387	ENSP00000479889	262	333	461	0.002	75	24	48	3	19
unique_6064	101	177	1569	ENSP00000265986	68	150	1020	2.42e-05	84	25	51	8	5
unique_6109	580	685	774	ENSP00000225577	191	289	526	1.20e-05	108	29	68	11	14
unique_6117	368	455	530	ENSP00000225577	209	293	526	3.37e-04	91	25	57	9	17
unique_6146	470	583	2550	ENSP00000478469	697	810	821	3.93e-04	121	29	78	14	4
unique_6146	470	583	2550	ENSP00000484862	697	810	821	3.93e-04	121	29	78	14	4
unique_6146	504	579	2550	ENSP00000350152	229	298	988	0.001	76	30	40	6	3
unique_6146	504	579	2550	ENSP00000369207	243	312	1002	0.001	76	30	40	6	3
unique_6146	504	579	2550	ENSP00000353421	237	306	996	0.002	76	30	40	6	3
unique_6148	1557	1670	1882	ENSP00000497931	441	552	1322	5.67e-08	115	35	76	4	14
unique_6148	596	744	1882	ENSP00000497931	1094	1233	1322	1.10e-06	154	43	92	19	14
unique_6148	1557	1624	1882	ENSP00000497931	1099	1166	1322	4.95e-06	68	22	46	0	14
unique_6148	595	744	1882	ENSP00000497931	435	573	1322	0.007	154	51	84	19	14
unique_6148	1533	1633	1882	ENSP00000381475	94	180	669	0.008	104	27	57	20	5
unique_6151	280	537	708	ENSP00000225577	96	366	526	1.37e-34	279	86	164	29	36
unique_6151	273	469	708	ENSP00000479889	170	385	461	3.77e-19	221	65	127	29	28
unique_6151	281	486	708	ENSP00000357493	1945	2171	2342	1.53e-14	228	60	145	23	29
unique_6151	281	519	708	ENSP00000303830	1029	1282	1383	2.94e-13	260	70	163	27	34
unique_6152	529	590	665	ENSP00000261488	142	196	644	0.002	62	19	36	7	9
unique_6164	111	402	715	ENSP00000447853	72	384	488	4.16e-16	313	73	219	21	41
unique_6189	286	419	795	ENSP00000503116	182	302	449	4.27e-07	134	33	88	13	26
unique_6189	711	780	795	ENSP00000503116	362	428	449	0.005	76	30	31	15	26
unique_6189	286	419	795	ENSP00000486498	182	302	449	4.27e-07	134	33	88	13	26
unique_6189	711	780	795	ENSP00000486498	362	428	449	0.005	76	30	31	15	26
unique_6189	286	419	795	ENSP00000403737	182	302	448	4.49e-07	134	33	88	13	26
unique_6189	711	780	795	ENSP00000403737	361	427	448	0.005	76	30	31	15	26
unique_6213	327	368	509	ENSP00000225577	196	237	526	0.001	42	15	27	0	8
unique_6214	19	931	1021	ENSP00000265986	46	944	1020	1.03e-98	925	251	636	38	89
unique_6226	493	573	731	ENSP00000296452	2338	2417	3927	0.004	81	25	55	1	11
unique_6237	30	213	240	ENSP00000005257	2	182	207	8.65e-29	184	62	119	3	77
unique_6246	157	331	382	ENSP00000367064	319	488	3624	1.61e-06	182	49	114	19	46
unique_6278	221	271	1487	ENSP00000379681	32	84	428	0.004	53	18	33	2	3
unique_6296	232	335	2613	ENSP00000478469	718	820	821	2.81e-11	112	53	42	17	5
unique_6296	255	362	2613	ENSP00000478469	710	817	821	4.88e-11	114	48	54	12	5
unique_6296	232	335	2613	ENSP00000484862	718	820	821	2.81e-11	112	53	42	17	5
unique_6296	255	362	2613	ENSP00000484862	710	817	821	4.88e-11	114	48	54	12	5
unique_6301	311	463	489	ENSP00000225577	197	355	526	4.75e-09	174	48	90	36	31
unique_6301	266	412	489	ENSP00000479889	243	384	461	8.49e-08	154	39	96	19	30
unique_6301	307	408	489	ENSP00000303830	1134	1229	1383	0.005	103	21	74	8	21
unique_6312	1593	1769	2885	ENSP00000303830	1134	1306	1383	0.005	185	43	122	20	6
unique_6312	1605	1696	2885	ENSP00000225577	205	286	526	0.005	96	29	49	18	3
unique_6317	84	219	346	ENSP00000006724	70	191	266	0.009	143	36	79	28	39
unique_6369	365	469	551	ENSP00000225577	197	295	526	3.29e-06	107	26	71	10	19
unique_6369	366	490	551	ENSP00000303830	1132	1253	1383	4.84e-05	137	34	76	27	23
unique_6373	37	127	348	ENSP00000401321	15	124	1049	4.77e-05	114	36	51	27	26
unique_6373	34	127	348	ENSP00000367064	394	462	3624	0.002	94	26	43	25	27
unique_6382	120	232	355	ENSP00000287169	106	203	716	4.40e-17	113	39	59	15	32
unique_6403	401	553	768	ENSP00000373472	818	965	1687	3.05e-08	163	56	82	25	48
unique_6403	275	492	768	ENSP00000373472	1415	1592	1687	4.09e-05	224	60	112	52	48
unique_6403	266	425	768	ENSP00000373472	818	965	1687	6.52e-05	176	50	82	44	48
unique_6403	474	632	768	ENSP00000373472	826	978	1687	2.45e-04	166	44	102	20	48
unique_6403	75	210	768	ENSP00000268296	151	282	1164	3.14e-06	138	32	98	8	18
unique_6406	164	245	463	ENSP00000300289	26	106	506	1.69e-07	82	25	56	1	18
unique_6413	725	987	1004	ENSP00000497931	1078	1305	1322	2.66e-39	263	94	134	35	57
unique_6413	416	986	1004	ENSP00000497931	155	644	1322	3.14e-28	576	138	347	91	57
unique_6413	719	1003	1004	ENSP00000381475	73	317	669	1.25e-10	296	69	165	62	28
unique_6413	758	980	1004	ENSP00000237612	78	268	656	1.44e-08	229	61	124	44	22
unique_6426	433	547	2150	ENSP00000353408	349	453	578	0.004	116	29	75	12	5
unique_6427	2652	2711	4982	ENSP00000259324	164	223	811	0.007	61	24	35	2	1
unique_6436	768	836	1570	ENSP00000321573	211	281	776	0.005	75	25	40	10	4
unique_6436	768	836	1570	ENSP00000321646	211	281	790	0.005	75	25	40	10	4
unique_6449	253	370	429	ENSP00000225577	206	327	526	5.87e-06	124	31	85	8	28
unique_6449	84	334	429	ENSP00000479889	151	383	461	2.00e-05	263	65	156	42	59
unique_6524	178	280	1658	ENSP00000313619	156	261	274	0.004	111	30	68	13	6
unique_6548	379	474	567	ENSP00000225577	201	293	526	1.62e-08	96	27	66	3	17
unique_6548	329	470	567	ENSP00000479889	240	383	461	4.03e-06	155	40	91	24	25
unique_6548	242	467	567	ENSP00000303830	1029	1229	1383	5.53e-05	235	56	136	43	40
unique_6549	379	474	567	ENSP00000225577	201	293	526	2.49e-07	96	26	67	3	17
unique_6549	271	470	567	ENSP00000479889	210	383	461	1.02e-05	208	50	116	42	35
unique_6549	374	467	567	ENSP00000303830	1137	1229	1383	6.33e-04	96	23	68	5	17
unique_6564	202	489	2431	ENSP00000265986	53	329	1020	1.84e-21	298	85	182	31	26
unique_6564	1010	1363	2431	ENSP00000265986	611	958	1020	5.84e-12	363	89	250	24	26
unique_6591	355	393	915	ENSP00000369207	101	139	1002	0.008	39	17	22	0	4
unique_6591	355	393	915	ENSP00000350152	87	125	988	0.008	39	17	22	0	4
unique_6591	355	393	915	ENSP00000353421	95	133	996	0.008	39	17	22	0	4
unique_6597	154	231	242	ENSP00000300289	45	121	506	5.52e-06	78	21	56	1	39
unique_6597	137	223	242	ENSP00000300289	379	463	506	3.93e-05	90	23	59	8	39
unique_6597	124	223	242	ENSP00000457262	11	112	196	9.93e-05	105	26	71	8	41
unique_6664	394	511	570	ENSP00000225577	206	327	526	7.20e-06	124	31	85	8	21
unique_6665	358	511	570	ENSP00000225577	167	327	526	5.29e-07	163	37	115	11	27
unique_6665	226	475	570	ENSP00000479889	152	383	461	1.34e-05	261	63	158	40	44
unique_6666	187	451	463	ENSP00000225577	52	327	526	1.93e-07	280	62	199	19	57
unique_6666	337	415	463	ENSP00000479889	302	383	461	1.85e-04	86	29	46	11	17
unique_6670	358	520	579	ENSP00000225577	158	327	526	4.59e-07	172	37	124	11	28
unique_6670	234	484	579	ENSP00000479889	151	383	461	2.63e-05	262	62	160	40	43
unique_6672	358	520	579	ENSP00000225577	158	327	526	5.14e-07	172	37	124	11	28
unique_6672	234	484	579	ENSP00000479889	151	383	461	4.33e-06	262	63	159	40	43
unique_6681	193	1537	1544	ENSP00000497931	18	1314	1322	0.0	1403	480	759	164	88
unique_6681	997	1544	1544	ENSP00000497931	162	661	1322	4.24e-78	549	200	299	50	88
unique_6681	581	756	1544	ENSP00000381475	78	253	669	2.30e-11	189	53	110	26	26
unique_6681	1250	1468	1544	ENSP00000381475	56	253	669	2.59e-07	232	57	128	47	26
unique_6681	580	760	1544	ENSP00000237612	35	224	656	1.14e-07	198	54	119	25	26
unique_6681	1291	1508	1544	ENSP00000237612	71	261	656	4.64e-06	225	54	130	41	26
unique_6688	1777	1889	2850	ENSP00000478469	699	819	821	0.002	126	33	75	18	4
unique_6688	1777	1889	2850	ENSP00000484862	699	819	821	0.002	126	33	75	18	4
unique_6696	1337	1513	2156	ENSP00000367064	126	304	3624	7.58e-04	189	57	110	22	8
unique_6705	67	244	299	ENSP00000246006	264	421	653	7.51e-06	178	51	107	20	60
unique_6705	110	249	299	ENSP00000401321	15	136	1049	1.73e-04	142	41	79	22	61
unique_6705	67	196	299	ENSP00000401321	17	128	1049	0.004	130	37	75	18	61
unique_6711	334	640	1068	ENSP00000265162	211	560	958	3.10e-26	357	98	202	57	29
unique_6766	96	472	819	ENSP00000263980	146	535	816	1.18e-18	408	107	252	49	46
unique_6790	401	592	992	ENSP00000373472	770	966	1687	0.001	206	50	133	23	19
unique_6790	453	591	992	ENSP00000373472	1463	1592	1687	0.006	152	41	76	35	19
unique_6795	437	616	773	ENSP00000259324	597	795	811	2.31e-05	205	61	113	31	23
unique_6795	436	575	773	ENSP00000248668	102	225	772	1.98e-04	145	42	77	26	18
unique_6795	653	718	773	ENSP00000261892	776	849	1100	8.34e-04	75	26	39	10	9
unique_6798	1353	1394	2593	ENSP00000225577	199	239	526	2.42e-04	42	19	22	1	2
unique_6798	1358	1411	2593	ENSP00000479889	297	350	461	0.006	55	22	31	2	2
unique_6798	2102	2195	2593	ENSP00000303830	1190	1286	1383	0.007	97	21	73	3	4
unique_6826	159	639	661	ENSP00000221130	65	521	523	4.21e-78	492	177	269	46	73
unique_6843	12	312	691	ENSP00000225577	91	359	526	1.27e-24	313	87	170	56	44
unique_6843	17	218	691	ENSP00000479889	191	385	461	2.75e-16	210	66	121	23	29
unique_6843	11	314	691	ENSP00000303830	1022	1310	1383	3.92e-11	335	80	178	77	44
unique_6843	18	241	691	ENSP00000357493	1945	2176	2342	1.85e-07	246	61	149	36	32
unique_6859	922	1098	1212	ENSP00000246006	297	458	653	4.15e-13	183	62	94	27	15
unique_6859	936	1069	1212	ENSP00000367064	274	406	3624	4.56e-12	142	52	73	17	13
unique_6859	949	1098	1212	ENSP00000367064	242	382	3624	1.74e-08	159	58	74	27	13
unique_6859	967	1042	1212	ENSP00000367064	132	203	3624	1.50e-04	76	29	43	4	13
unique_6859	578	882	1212	ENSP00000506143	106	402	795	9.43e-09	335	80	187	68	25
unique_6859	954	1107	1212	ENSP00000401321	1	133	1049	1.80e-06	157	46	84	27	15
unique_6859	928	1066	1212	ENSP00000401321	52	200	1049	1.53e-04	154	47	87	20	15
unique_6859	965	1006	1212	ENSP00000371636	737	783	877	1.12e-04	47	18	24	5	3
unique_6866	402	515	1268	ENSP00000225577	118	226	526	0.008	119	29	75	15	9
unique_6873	27	237	2879	ENSP00000225577	143	352	526	2.28e-22	216	57	148	11	7
unique_6873	19	179	2879	ENSP00000303830	1066	1233	1383	2.32e-15	171	53	105	13	6
unique_6873	7	175	2879	ENSP00000479889	215	380	461	2.04e-12	177	53	105	19	6
unique_6873	25	178	2879	ENSP00000357493	1989	2151	2342	8.40e-11	166	44	107	15	5
unique_6881	25	181	228	ENSP00000005257	16	175	207	5.82e-24	161	53	103	5	69
unique_6922	2552	2729	3821	ENSP00000353408	366	538	578	0.002	185	44	122	19	5
unique_6953	40	199	242	ENSP00000005257	15	175	207	3.42e-22	162	51	108	3	66
unique_6994	233	309	399	ENSP00000359965	129	195	611	2.35e-04	77	25	42	10	19
unique_6994	233	309	399	ENSP00000337146	129	195	611	2.35e-04	77	25	42	10	19
unique_6994	233	309	399	ENSP00000261488	143	209	644	0.001	77	22	45	10	19
unique_7027	227	337	469	ENSP00000367064	360	460	3624	0.002	116	33	63	20	24
unique_7027	301	389	469	ENSP00000246006	251	336	653	0.005	93	29	53	11	19
unique_7050	32	132	203	ENSP00000225577	201	298	526	4.56e-07	109	27	63	19	50
unique_7050	21	123	203	ENSP00000479889	283	383	461	0.001	110	28	66	16	51
unique_7062	2756	2932	2981	ENSP00000353408	348	550	578	5.97e-04	205	51	124	30	6
unique_7073	14	254	2095	ENSP00000225577	97	336	526	8.30e-35	249	79	153	17	12
unique_7073	13	215	2095	ENSP00000479889	191	396	461	9.18e-20	212	66	131	15	10
unique_7073	14	219	2095	ENSP00000357493	1945	2169	2342	2.07e-16	225	59	147	19	10
unique_7073	14	253	2095	ENSP00000303830	1029	1280	1383	3.83e-14	261	66	165	30	11
unique_7080	393	549	587	ENSP00000225577	206	336	526	9.78e-09	160	42	86	32	27
unique_7097	248	459	1258	ENSP00000225577	206	360	526	1.97e-11	218	54	95	69	17
unique_7097	195	369	1258	ENSP00000479889	261	397	461	5.76e-08	178	51	83	44	14
unique_7097	193	352	1258	ENSP00000303830	1100	1229	1383	1.39e-06	160	44	86	30	13
unique_7169	18	45	100	ENSP00000478469	623	650	821	0.009	28	12	16	0	28
unique_7169	18	45	100	ENSP00000484862	623	650	821	0.009	28	12	16	0	28
unique_7182	479	672	4761	ENSP00000373472	1419	1602	1687	3.69e-08	201	60	117	24	17
unique_7182	536	715	4761	ENSP00000373472	1418	1592	1687	1.02e-06	200	59	96	45	17
unique_7182	1054	1182	4761	ENSP00000373472	830	960	1687	5.10e-06	140	43	77	20	17
unique_7182	870	1068	4761	ENSP00000373472	1418	1592	1687	4.33e-05	207	59	108	40	17
unique_7182	467	572	4761	ENSP00000373472	874	982	1687	1.11e-04	115	41	59	15	17
unique_7182	1113	1315	4761	ENSP00000373472	830	981	1687	1.28e-04	206	55	94	57	17
unique_7182	534	689	4761	ENSP00000373472	826	994	1687	7.72e-04	180	47	98	35	17
unique_7182	857	1013	4761	ENSP00000373472	813	965	1687	0.004	169	53	88	28	17
unique_7182	647	730	4761	ENSP00000373472	887	977	1687	0.004	97	33	45	19	17
unique_7182	1104	1147	4761	ENSP00000373472	538	580	1687	0.005	44	19	24	1	17
unique_7182	1281	1408	4761	ENSP00000373472	1419	1543	1687	0.007	132	37	84	11	17
unique_7182	984	1136	4761	ENSP00000373472	1402	1551	1687	0.008	168	49	86	33	17
unique_7187	98	222	666	ENSP00000259324	641	766	811	1.72e-07	129	46	76	7	19
unique_7187	126	220	666	ENSP00000259324	623	718	811	2.75e-06	99	39	53	7	19
unique_7192	31	375	378	ENSP00000451610	51	367	407	3.35e-21	358	93	211	54	91
unique_7192	31	375	378	ENSP00000450837	51	367	407	3.35e-21	358	93	211	54	91
unique_7192	48	378	378	ENSP00000371493	105	401	492	6.58e-12	333	77	218	38	88
unique_7246	83	158	3984	ENSP00000478469	751	820	821	8.09e-04	76	26	44	6	2
unique_7246	83	158	3984	ENSP00000484862	751	820	821	8.09e-04	76	26	44	6	2
unique_7248	317	461	462	ENSP00000237612	160	309	656	4.81e-07	157	43	95	19	31
unique_7248	155	248	462	ENSP00000381475	106	197	669	0.004	97	33	56	8	20
unique_7264	6	166	213	ENSP00000005257	14	175	207	8.01e-31	163	62	98	3	76
unique_7273	157	270	289	ENSP00000401321	656	783	1049	1.70e-04	136	44	62	30	39
unique_7275	1810	1957	2161	ENSP00000479889	283	382	461	2.48e-10	148	50	50	48	11
unique_7275	1596	1679	2161	ENSP00000479889	191	274	461	5.34e-04	84	25	59	0	11
unique_7275	1821	1957	2161	ENSP00000357493	2056	2150	2342	4.28e-08	137	40	55	42	13
unique_7275	1585	1684	2161	ENSP00000357493	1933	2037	2342	2.56e-07	109	32	64	13	13
unique_7275	2115	2151	2161	ENSP00000357493	2177	2216	2342	4.20e-04	40	17	20	3	13
unique_7275	1811	1957	2161	ENSP00000303830	1132	1231	1383	1.74e-06	147	37	63	47	10
unique_7275	2094	2152	2161	ENSP00000303830	1240	1295	1383	1.10e-04	59	20	36	3	10
unique_7275	1821	1963	2161	ENSP00000225577	201	294	526	2.73e-05	143	34	60	49	7
unique_7276	23	235	241	ENSP00000225577	126	351	526	1.18e-32	229	76	134	19	88
unique_7276	4	178	241	ENSP00000479889	206	383	461	2.30e-16	180	55	118	7	73
unique_7276	8	185	241	ENSP00000357493	1971	2161	2342	6.09e-10	197	52	120	25	74
unique_7276	8	199	241	ENSP00000303830	1054	1254	1383	1.34e-09	204	47	142	15	80
unique_7278	1044	1108	2419	ENSP00000403737	2	68	448	4.08e-04	71	24	37	10	3
unique_7278	1044	1108	2419	ENSP00000503116	2	68	449	4.15e-04	71	24	37	10	3
unique_7278	1044	1108	2419	ENSP00000486498	2	68	449	4.15e-04	71	24	37	10	3
unique_7280	319	621	968	ENSP00000506143	108	406	795	4.11e-11	329	84	189	56	31
unique_7290	130	258	1297	ENSP00000225577	114	241	526	7.71e-10	132	39	86	7	10
unique_7290	132	259	1297	ENSP00000479889	206	335	461	4.77e-08	134	41	83	10	10
unique_7290	222	260	1297	ENSP00000303830	1146	1184	1383	0.003	39	14	25	0	3
unique_7347	1049	1255	1657	ENSP00000270349	302	506	621	1.93e-06	208	47	157	4	20
unique_7347	590	713	1657	ENSP00000270349	58	178	621	1.13e-04	126	36	83	7	20
unique_7353	228	625	664	ENSP00000447853	25	448	488	1.04e-07	433	88	301	44	60
unique_7358	1890	2005	2937	ENSP00000478469	701	820	821	5.89e-04	120	33	83	4	4
unique_7358	1890	2005	2937	ENSP00000484862	701	820	821	5.89e-04	120	33	83	4	4
unique_7370	301	578	795	ENSP00000225577	96	374	526	4.38e-66	281	106	170	5	35
unique_7370	302	493	795	ENSP00000479889	192	385	461	1.06e-13	198	59	129	10	24
unique_7370	302	539	795	ENSP00000303830	1029	1280	1383	2.53e-08	260	67	163	30	30
unique_7382	554	624	4579	ENSP00000218032	687	759	1042	8.25e-07	73	30	41	2	2
unique_7382	523	624	4579	ENSP00000248668	137	233	772	1.20e-04	104	31	64	9	2
unique_7382	551	645	4579	ENSP00000259324	635	732	811	1.38e-04	98	31	64	3	2
unique_7382	557	618	4579	ENSP00000259324	687	748	811	6.37e-04	62	21	41	0	2
unique_7382	553	617	4579	ENSP00000259324	706	770	811	0.004	65	24	41	0	2
unique_7382	549	644	4579	ENSP00000406367	126	227	1339	0.002	105	35	58	12	2
unique_7448	167	237	1009	ENSP00000302716	1218	1289	4494	0.007	72	20	51	1	7
unique_7451	589	684	970	ENSP00000287169	106	198	716	5.55e-16	96	33	60	3	10
unique_7451	264	308	970	ENSP00000401321	677	721	1049	0.004	45	20	25	0	5
unique_7452	790	931	1026	ENSP00000448220	136	265	521	1.34e-04	149	44	79	26	14
unique_7469	133	319	713	ENSP00000401321	723	904	1049	3.75e-08	187	56	126	5	26
unique_7469	209	275	713	ENSP00000401321	664	731	1049	3.90e-04	68	26	41	1	26
unique_7483	780	872	975	ENSP00000350699	150	232	313	0.002	94	28	54	12	10
unique_7513	482	848	880	ENSP00000496171	82	419	600	0.001	377	75	253	49	42
unique_7513	482	848	880	ENSP00000494997	82	419	600	0.001	377	75	253	49	42
unique_7513	482	848	880	ENSP00000496064	82	419	600	0.001	377	75	253	49	42
unique_7551	1324	1551	1567	ENSP00000225577	91	289	526	5.33e-11	240	58	129	53	15
unique_7551	1433	1548	1567	ENSP00000303830	1133	1229	1383	0.003	122	31	60	31	7
unique_7551	1497	1564	1567	ENSP00000357493	2092	2165	2342	0.004	75	26	41	8	4
unique_7551	1328	1562	1567	ENSP00000479889	190	392	461	0.006	242	63	133	46	15
unique_7551	505	540	1567	ENSP00000375048	30	65	117	0.007	36	14	22	0	2
unique_7572	110	337	814	ENSP00000357156	167	347	348	1.94e-08	230	61	118	51	29
unique_7572	144	345	814	ENSP00000357156	83	248	348	1.30e-05	204	50	114	40	29
unique_7572	385	450	814	ENSP00000321646	207	275	790	6.31e-05	69	27	39	3	8
unique_7572	385	450	814	ENSP00000321573	207	275	776	6.67e-05	69	27	39	3	8
unique_7572	192	335	814	ENSP00000346990	385	492	496	0.002	145	40	67	38	18
unique_7574	990	1171	2642	ENSP00000353408	307	483	578	7.98e-04	182	41	136	5	7
unique_7576	76	381	450	ENSP00000225577	91	352	526	5.06e-20	316	75	177	64	68
unique_7576	43	308	450	ENSP00000479889	149	396	461	4.31e-15	280	79	155	46	59
unique_7576	82	322	450	ENSP00000303830	1029	1263	1383	8.97e-08	266	55	155	56	54
unique_7584	16	92	288	ENSP00000401321	696	773	1049	7.25e-07	78	29	48	1	41
unique_7584	7	86	288	ENSP00000401321	653	733	1049	1.03e-06	81	29	51	1	41
unique_7584	14	124	288	ENSP00000401321	727	838	1049	7.34e-05	112	36	75	1	41
unique_7584	18	93	288	ENSP00000401321	765	840	1049	0.002	76	26	50	0	41
unique_7595	2327	2401	2681	ENSP00000478469	738	819	821	0.001	82	26	49	7	3
unique_7595	2327	2401	2681	ENSP00000484862	738	819	821	0.001	82	26	49	7	3
unique_7617	31	396	438	ENSP00000451610	67	399	407	1.76e-18	379	97	223	59	84
unique_7617	31	396	438	ENSP00000450837	67	399	407	1.76e-18	379	97	223	59	84
unique_7617	28	396	438	ENSP00000371493	105	417	492	4.96e-12	382	91	209	82	84
unique_7668	600	729	7449	ENSP00000350152	236	364	988	0.005	130	33	96	1	2
unique_7668	600	729	7449	ENSP00000369207	250	378	1002	0.005	130	33	96	1	2
unique_7668	600	729	7449	ENSP00000353421	244	372	996	0.006	130	33	96	1	2
unique_7695	291	395	658	ENSP00000300289	47	150	506	1.28e-08	108	32	69	7	16
unique_7695	289	373	658	ENSP00000457262	41	125	196	0.001	88	22	60	6	13
unique_7700	285	439	544	ENSP00000300289	25	172	506	2.32e-24	157	59	87	11	48
unique_7700	280	390	544	ENSP00000300289	371	479	506	1.95e-17	113	44	63	6	48
unique_7700	152	235	544	ENSP00000300289	30	116	506	5.85e-16	89	38	44	7	48
unique_7700	146	248	544	ENSP00000300289	375	479	506	1.31e-12	107	34	67	6	48
unique_7700	288	391	544	ENSP00000457262	28	126	196	1.35e-22	107	44	52	11	38
unique_7700	155	258	544	ENSP00000457262	33	135	196	1.98e-13	110	36	61	13	38
unique_7705	1555	1675	1778	ENSP00000225577	181	293	526	1.12e-09	122	35	77	10	7
unique_7710	84	161	237	ENSP00000350152	232	336	988	4.61e-04	105	30	48	27	33
unique_7710	84	161	237	ENSP00000369207	246	350	1002	4.61e-04	105	30	48	27	33
unique_7710	84	161	237	ENSP00000353421	240	344	996	5.41e-04	105	30	48	27	33
unique_7722	861	1121	1162	ENSP00000497931	1041	1313	1322	7.01e-51	274	108	152	14	25
unique_7722	887	1154	1162	ENSP00000497931	420	680	1322	1.01e-44	268	108	153	7	25
unique_7722	818	1112	1162	ENSP00000381475	26	307	669	3.25e-12	301	73	203	25	25
unique_7722	920	1106	1162	ENSP00000237612	77	268	656	1.09e-10	197	58	124	15	16
unique_7723	151	252	369	ENSP00000218032	690	776	1042	3.72e-05	105	35	49	21	28
unique_7756	135	176	1478	ENSP00000350152	50	91	988	0.005	42	14	28	0	3
unique_7759	474	751	774	ENSP00000497931	1050	1312	1322	5.26e-55	281	111	149	21	70
unique_7759	226	764	774	ENSP00000497931	160	666	1322	5.37e-51	551	161	334	56	70
unique_7759	501	749	774	ENSP00000381475	79	313	669	2.20e-15	262	72	150	40	32
unique_7759	484	743	774	ENSP00000237612	21	274	656	9.95e-15	269	74	171	24	34
unique_7760	5361	5543	5664	ENSP00000353408	349	528	578	0.002	188	41	134	13	13
unique_7760	5121	5326	5664	ENSP00000353408	350	550	578	0.003	221	56	130	35	13
unique_7760	5395	5580	5664	ENSP00000353408	303	485	578	0.006	198	49	122	27	13
unique_7760	4483	4773	5664	ENSP00000353408	293	538	578	0.006	294	61	182	51	13
unique_7792	484	549	2672	ENSP00000361350	139	195	204	0.001	68	27	28	13	2
unique_7795	82	198	288	ENSP00000367064	143	251	3624	1.35e-04	119	35	72	12	41
unique_7795	82	201	288	ENSP00000401321	24	127	1049	0.006	120	30	74	16	42
unique_7808	446	510	1299	ENSP00000321573	211	275	776	0.004	67	22	41	4	5
unique_7808	446	510	1299	ENSP00000321646	211	275	790	0.004	67	22	41	4	5
unique_7827	6	85	2606	ENSP00000478469	739	820	821	0.003	82	26	54	2	3
unique_7827	6	85	2606	ENSP00000484862	739	820	821	0.003	82	26	54	2	3
unique_7834	118	181	382	ENSP00000367064	2794	2856	3624	0.004	64	19	44	1	17
unique_7886	1920	2027	2705	ENSP00000478469	728	816	821	0.002	110	29	58	23	7
unique_7886	1905	1997	2705	ENSP00000478469	728	816	821	0.003	98	27	57	14	7
unique_7886	1950	2042	2705	ENSP00000478469	728	816	821	0.004	98	28	56	14	7
unique_7886	1965	2057	2705	ENSP00000478469	728	816	821	0.004	98	27	57	14	7
unique_7886	1875	1952	2705	ENSP00000478469	728	816	821	0.005	89	24	54	11	7
unique_7886	1920	2027	2705	ENSP00000484862	728	816	821	0.002	110	29	58	23	7
unique_7886	1905	1997	2705	ENSP00000484862	728	816	821	0.003	98	27	57	14	7
unique_7886	1950	2042	2705	ENSP00000484862	728	816	821	0.004	98	28	56	14	7
unique_7886	1965	2057	2705	ENSP00000484862	728	816	821	0.004	98	27	57	14	7
unique_7886	1875	1952	2705	ENSP00000484862	728	816	821	0.005	89	24	54	11	7
unique_7907	1528	1623	4533	ENSP00000478469	730	816	821	9.06e-05	104	33	46	25	2
unique_7907	1528	1623	4533	ENSP00000484862	730	816	821	9.06e-05	104	33	46	25	2
unique_7909	1160	1329	3060	ENSP00000353408	351	524	578	0.008	174	36	134	4	6
unique_7916	685	786	789	ENSP00000225577	255	353	526	6.00e-07	107	30	64	13	24
unique_7916	247	333	789	ENSP00000225577	144	225	526	0.001	87	22	60	5	24
unique_7954	422	477	559	ENSP00000287169	102	157	716	1.52e-12	56	26	30	0	10
unique_7960	1282	1365	2849	ENSP00000478469	737	820	821	6.53e-04	90	31	47	12	3
unique_7960	1282	1365	2849	ENSP00000484862	737	820	821	6.53e-04	90	31	47	12	3
unique_7972	3674	3757	4117	ENSP00000478469	737	818	821	0.008	84	23	59	2	2
unique_7972	3674	3757	4117	ENSP00000484862	737	818	821	0.008	84	23	59	2	2
unique_7982	703	986	1147	ENSP00000275358	1302	1550	1591	3.41e-20	285	92	156	37	40
unique_7982	758	996	1147	ENSP00000275358	1313	1496	1591	1.45e-13	244	73	106	65	40
unique_7982	540	950	1147	ENSP00000275358	1204	1583	1591	1.08e-12	429	117	245	67	40
unique_7982	856	988	1147	ENSP00000275358	1297	1456	1591	4.68e-08	165	52	76	37	40
unique_7982	535	626	1147	ENSP00000275358	1501	1586	1591	0.003	92	30	56	6	40
unique_7982	577	849	1147	ENSP00000401321	1	271	1049	5.12e-13	297	84	163	50	41
unique_7982	799	990	1147	ENSP00000401321	1	220	1049	5.26e-11	223	66	123	34	41
unique_7982	520	659	1147	ENSP00000401321	15	170	1049	7.32e-11	158	53	85	20	41
unique_7982	729	987	1147	ENSP00000367064	124	431	3624	1.72e-07	315	85	167	63	39
unique_7982	540	637	1147	ENSP00000367064	376	483	3624	6.21e-06	109	36	61	12	39
unique_7982	683	948	1147	ENSP00000367064	156	467	3624	0.002	320	84	174	62	39
unique_7982	587	908	1147	ENSP00000367064	129	458	3624	0.002	372	91	189	92	39
unique_7982	540	786	1147	ENSP00000367064	245	483	3624	0.003	278	70	138	70	39
unique_7982	702	897	1147	ENSP00000367064	353	484	3624	0.007	200	52	76	72	39
unique_7982	753	872	1147	ENSP00000405536	473	598	1753	1.22e-04	133	43	70	20	30
unique_7982	647	820	1147	ENSP00000405536	478	648	1753	3.97e-04	186	56	103	27	30
unique_7982	519	641	1147	ENSP00000405536	460	596	1753	6.01e-04	141	44	75	22	30
unique_7982	530	697	1147	ENSP00000283249	469	616	789	0.002	177	52	87	38	15
unique_7982	918	1009	1147	ENSP00000392045	84	190	563	0.002	107	27	65	15	8
unique_7982	918	1009	1147	ENSP00000220809	84	190	563	0.002	107	27	65	15	8
unique_7985	3193	3323	3449	ENSP00000369207	240	360	1002	1.09e-05	133	37	82	14	4
unique_7985	3193	3323	3449	ENSP00000350152	226	346	988	1.19e-05	133	37	82	14	4
unique_7985	3193	3323	3449	ENSP00000353421	234	354	996	1.20e-05	133	37	82	14	4
unique_8035	370	425	1451	ENSP00000401321	679	733	1049	0.001	56	25	30	1	4
unique_8043	565	779	927	ENSP00000225577	85	308	526	1.92e-15	230	65	144	21	23
unique_8043	684	780	927	ENSP00000357493	2063	2168	2342	1.00e-05	108	34	61	13	10
unique_8043	691	764	927	ENSP00000479889	308	383	461	0.002	78	26	46	6	8
unique_8064	2268	2376	2412	ENSP00000225577	232	328	526	8.04e-08	110	31	65	14	9
unique_8064	1164	1248	2412	ENSP00000225577	90	175	526	7.02e-05	89	25	57	7	9
unique_8064	1447	1468	2412	ENSP00000225577	205	226	526	7.58e-04	22	13	9	0	9
unique_8064	2267	2346	2412	ENSP00000303830	1172	1254	1383	2.50e-06	83	25	55	3	3
unique_8064	1149	1262	2412	ENSP00000357493	1940	2037	2342	0.001	114	37	61	16	5
unique_8135	14	155	187	ENSP00000401321	644	785	1049	3.35e-07	147	48	89	10	88
unique_8135	41	177	187	ENSP00000401321	739	877	1049	1.55e-04	144	45	87	12	88
unique_8135	40	140	187	ENSP00000401321	771	868	1049	5.72e-04	101	35	63	3	88
unique_8135	35	114	187	ENSP00000401321	799	877	1049	0.009	80	26	53	1	88
unique_8142	548	614	1046	ENSP00000287169	106	169	716	3.05e-17	67	32	32	3	6
unique_8160	870	903	1762	ENSP00000225577	256	289	526	4.72e-04	34	11	23	0	2
unique_8193	18	121	328	ENSP00000316328	993	1097	1131	6.24e-04	105	31	73	1	63
unique_8193	163	264	328	ENSP00000316328	994	1096	1131	0.007	103	28	74	1	63
unique_8195	103	283	2909	ENSP00000353408	347	536	578	0.001	190	45	136	9	6
unique_8208	4696	4880	5071	ENSP00000479889	260	381	461	1.18e-05	186	51	70	65	4
unique_8208	4749	4782	5071	ENSP00000225577	209	241	526	8.49e-05	34	18	15	1	1
unique_8263	1439	1652	2751	ENSP00000353408	303	520	578	1.84e-07	221	55	156	10	15
unique_8263	1412	1598	2751	ENSP00000353408	352	537	578	2.21e-06	194	54	125	15	15
unique_8263	1235	1416	2751	ENSP00000353408	311	516	578	5.12e-05	207	58	123	26	15
unique_8263	1246	1500	2751	ENSP00000353408	301	547	578	5.78e-04	259	64	179	16	15
unique_8298	182	564	969	ENSP00000265162	197	583	958	4.15e-31	395	105	270	20	40
unique_8316	668	823	877	ENSP00000300289	338	484	506	1.28e-29	157	64	82	11	32
unique_8316	133	237	877	ENSP00000300289	27	130	506	3.96e-12	109	40	60	9	32
unique_8316	736	844	877	ENSP00000300289	48	152	506	3.57e-08	111	34	69	8	32
unique_8316	151	236	877	ENSP00000300289	397	481	506	4.99e-08	89	27	55	7	32
unique_8316	731	817	877	ENSP00000457262	39	124	196	1.71e-13	89	33	51	5	22
unique_8316	128	233	877	ENSP00000457262	22	124	196	4.66e-06	106	26	77	3	22
unique_8380	717	953	1317	ENSP00000225577	95	293	526	7.01e-11	246	59	131	56	18
unique_8380	721	898	1317	ENSP00000479889	194	360	461	7.58e-11	185	54	106	25	14
unique_8380	721	1022	1317	ENSP00000303830	1031	1294	1383	9.77e-08	326	83	157	86	23
unique_8384	109	256	277	ENSP00000287169	103	248	716	3.35e-15	155	46	93	16	53
unique_8396	1630	1847	2126	ENSP00000353408	348	575	578	0.008	234	45	167	22	10
unique_8429	637	1023	1417	ENSP00000265162	197	584	958	6.90e-26	406	100	269	37	27
unique_8432	62	114	1013	ENSP00000300289	25	70	506	7.27e-04	53	21	25	7	5
unique_8432	91	115	1013	ENSP00000300289	397	421	506	0.007	25	10	15	0	5
unique_8467	132	191	429	ENSP00000287169	106	162	716	1.62e-14	60	29	28	3	14
unique_8485	210	339	371	ENSP00000225577	209	336	526	2.92e-04	140	38	80	22	35
unique_8491	129	333	360	ENSP00000287169	55	253	716	3.20e-19	223	59	122	42	57
unique_8510	83	330	370	ENSP00000287169	22	262	716	1.62e-41	254	92	143	19	67
unique_8530	422	601	623	ENSP00000225577	201	355	526	0.003	188	40	107	41	29
