# Supplementary material for: Molecular Mimicry between Toxoplasma gondii B-Cell Epitopes and Neurodevelopmental Proteins: An Immunoinformatic Approach
Source: Biomolecules. 2024 Aug 1;14(8):933. doi: 10.3390/biom14080933 (PMC11352964; doi:10.3390/biom14080933)
Supplement: Supplementary file 1 [file biomolecules-14-00933-s001.zip › Supplemental S2/random/blast-all_methods-hs_surface_random_54-filtered.txt]

unique_87	3	1261	1266	ENSP00000478255	105	1273	1281	0.0	1266	481	681	104	99
unique_129	12	259	283	ENSP00000296474	1085	1333	1401	9.24e-14	255	63	179	13	88
unique_264	24	144	144	ENSP00000295006	545	665	701	0.005	129	28	85	16	84
unique_355	1	267	270	ENSP00000484113	2	268	273	3.80e-104	267	137	130	0	99
unique_355	8	270	270	ENSP00000412856	19	245	262	5.86e-67	267	113	110	44	97
unique_1350	34	499	567	ENSP00000499804	22	478	510	7.18e-40	475	126	322	27	82
unique_2410	9	249	282	ENSP00000296474	1088	1333	1401	2.70e-15	251	61	175	15	85
unique_2889	1	517	525	ENSP00000478255	162	626	1281	2.46e-43	534	148	300	86	98
unique_2889	275	517	525	ENSP00000478255	1031	1271	1281	6.96e-41	247	85	152	10	98
unique_4007	19	563	567	ENSP00000414446	33	552	574	9.61e-11	575	136	354	85	96
unique_4203	41	286	296	ENSP00000364163	117	440	2004	7.82e-08	328	84	158	86	86
unique_4203	39	292	296	ENSP00000364163	591	857	2004	6.26e-07	284	80	157	47	86
unique_4203	61	276	296	ENSP00000364163	868	1125	2004	2.87e-06	266	73	135	58	86
unique_4203	61	293	296	ENSP00000364163	103	369	2004	4.79e-06	278	75	147	56	86
unique_4203	39	278	296	ENSP00000364163	278	550	2004	1.53e-05	281	76	156	49	86
unique_4203	53	281	296	ENSP00000364163	669	933	2004	1.61e-04	267	72	155	40	86
unique_4203	42	234	296	ENSP00000364163	772	1007	2004	0.004	236	64	129	43	86
unique_4203	40	277	296	ENSP00000364163	440	689	2004	0.006	271	70	147	54	86
unique_4203	41	286	296	ENSP00000408335	117	440	2004	1.03e-07	328	84	158	86	86
unique_4203	39	292	296	ENSP00000408335	591	857	2004	6.42e-07	284	80	157	47	86
unique_4203	61	276	296	ENSP00000408335	868	1125	2004	2.90e-06	266	73	135	58	86
unique_4203	61	293	296	ENSP00000408335	103	369	2004	6.29e-06	278	75	147	56	86
unique_4203	39	278	296	ENSP00000408335	278	550	2004	1.55e-05	281	76	156	49	86
unique_4203	53	281	296	ENSP00000408335	669	933	2004	1.61e-04	267	72	155	40	86
unique_4203	42	234	296	ENSP00000408335	772	1007	2004	0.004	236	64	129	43	86
unique_4203	40	277	296	ENSP00000408335	440	689	2004	0.006	271	70	147	54	86
unique_4296	8	178	201	ENSP00000449241	407	573	1193	8.55e-06	177	46	115	16	85
unique_4468	18	554	574	ENSP00000414446	21	555	574	0.0	537	296	239	2	94
unique_4643	80	656	666	ENSP00000414446	13	555	574	1.91e-119	578	204	338	36	87
unique_4879	17	184	193	ENSP00000449241	402	562	1193	6.58e-05	177	50	102	25	87
unique_5210	8	297	350	ENSP00000295754	249	546	568	2.17e-11	319	86	183	50	83
unique_5210	9	296	350	ENSP00000489707	240	529	533	4.24e-11	321	83	174	64	82
unique_5312	8	273	289	ENSP00000484113	4	270	273	2.13e-95	268	137	128	3	92
unique_5312	12	289	289	ENSP00000412856	18	260	262	3.98e-80	281	128	112	41	96
unique_5801	9	268	294	ENSP00000414914	478	751	807	3.85e-19	283	70	181	32	88
unique_5801	7	251	294	ENSP00000296474	1086	1333	1401	9.83e-12	254	60	179	15	83
unique_5801	6	255	294	ENSP00000373574	205	485	504	2.56e-09	298	69	164	65	85
unique_5801	6	257	294	ENSP00000489707	237	494	533	1.53e-08	280	70	160	50	86
unique_5801	8	271	294	ENSP00000295754	249	550	568	1.25e-06	313	62	191	60	90
unique_6681	228	1544	1544	ENSP00000478255	35	1278	1281	0.0	1347	503	711	133	85
unique_6681	244	835	1544	ENSP00000478255	711	1280	1281	1.21e-103	607	227	328	52	85
unique_6696	239	1253	2156	ENSP00000408335	194	1125	2004	2.44e-14	1080	271	596	213	94
unique_6696	324	1461	2156	ENSP00000408335	24	1079	2004	6.07e-12	1221	301	672	248	94
unique_6696	1105	2086	2156	ENSP00000408335	101	972	2004	9.47e-12	1038	263	553	222	94
unique_6696	841	1898	2156	ENSP00000408335	101	1120	2004	9.56e-11	1167	279	632	256	94
unique_6696	101	725	2156	ENSP00000408335	517	1125	2004	1.51e-09	689	169	376	144	94
unique_6696	852	1985	2156	ENSP00000408335	24	1041	2004	7.78e-07	1210	295	647	268	94
unique_6696	101	1146	2156	ENSP00000408335	160	1161	2004	1.85e-06	1159	276	613	270	94
unique_6696	1640	2089	2156	ENSP00000408335	25	439	2004	1.53e-04	480	120	265	95	94
unique_6696	1368	2118	2156	ENSP00000408335	101	769	2004	0.002	812	206	402	204	94
unique_6696	239	1253	2156	ENSP00000364163	194	1125	2004	2.44e-14	1080	271	596	213	94
unique_6696	324	1461	2156	ENSP00000364163	24	1079	2004	5.30e-12	1221	301	672	248	94
unique_6696	1105	2086	2156	ENSP00000364163	101	972	2004	8.78e-12	1038	263	553	222	94
unique_6696	841	1898	2156	ENSP00000364163	101	1120	2004	8.43e-11	1167	279	632	256	94
unique_6696	101	725	2156	ENSP00000364163	517	1125	2004	1.55e-09	689	169	376	144	94
unique_6696	852	1985	2156	ENSP00000364163	24	1041	2004	6.58e-07	1210	295	647	268	94
unique_6696	101	1146	2156	ENSP00000364163	160	1161	2004	1.90e-06	1159	276	613	270	94
unique_6696	1640	2089	2156	ENSP00000364163	25	439	2004	1.51e-04	480	120	265	95	94
unique_6696	1368	2118	2156	ENSP00000364163	101	769	2004	0.002	812	206	402	204	94
unique_7032	28	533	545	ENSP00000414446	41	554	574	2.29e-08	555	120	345	90	93
unique_7245	4	364	365	ENSP00000361965	2	351	364	1.47e-18	381	93	237	51	99
unique_7276	4	232	241	ENSP00000373574	222	462	504	5.42e-10	251	59	160	32	95
unique_7846	108	595	600	ENSP00000499804	26	508	510	1.27e-33	510	130	331	49	81
unique_8135	14	155	187	ENSP00000408335	1599	1740	2004	7.41e-07	147	48	89	10	88
unique_8135	41	177	187	ENSP00000408335	1694	1832	2004	7.06e-04	144	45	87	12	88
unique_8135	40	140	187	ENSP00000408335	1726	1823	2004	0.002	101	35	63	3	88
unique_8135	14	155	187	ENSP00000364163	1599	1740	2004	7.69e-07	147	48	89	10	88
unique_8135	41	177	187	ENSP00000364163	1694	1832	2004	7.13e-04	144	45	87	12	88
unique_8135	40	140	187	ENSP00000364163	1726	1823	2004	0.002	101	35	63	3	88
