# Supplementary material for: Molecular Mimicry between Toxoplasma gondii B-Cell Epitopes and Neurodevelopmental Proteins: An Immunoinformatic Approach
Source: Biomolecules. 2024 Aug 1;14(8):933. doi: 10.3390/biom14080933 (PMC11352964; doi:10.3390/biom14080933)
Supplement: Supplementary file 1 [file biomolecules-14-00933-s001.zip › Supplemental S2/random/blast-all_methods-hs_surface_random_54.txt]

unique_2	1470	1592	2375	ENSP00000504303	3	106	449	0.005	123	35	69	19	5
unique_2	1470	1592	2375	ENSP00000504728	3	106	449	0.005	123	35	69	19	5
unique_9	43	197	541	ENSP00000414446	47	197	574	2.05e-07	159	42	105	12	29
unique_35	370	903	1044	ENSP00000426917	56	561	612	4.23e-55	549	154	337	58	51
unique_35	276	922	1044	ENSP00000381467	6	601	667	1.30e-42	671	171	401	99	62
unique_35	379	592	1044	ENSP00000494609	428	615	1326	1.34e-09	220	67	115	38	20
unique_35	378	538	1044	ENSP00000478255	409	561	1281	2.60e-07	166	42	106	18	21
unique_35	378	592	1044	ENSP00000478255	1052	1255	1281	5.58e-06	222	58	139	25	21
unique_62	158	220	279	ENSP00000414914	600	664	807	1.19e-05	65	21	42	2	23
unique_62	168	221	279	ENSP00000295754	372	429	568	3.92e-05	58	23	31	4	19
unique_62	152	208	279	ENSP00000296474	1185	1245	1401	6.52e-05	61	19	38	4	20
unique_62	168	221	279	ENSP00000390477	328	385	477	5.50e-04	58	21	33	4	19
unique_62	168	221	279	ENSP00000489707	355	412	533	6.36e-04	58	19	35	4	19
unique_70	12	177	215	ENSP00000449241	407	571	1193	3.79e-04	175	42	114	19	77
unique_75	758	1421	1941	ENSP00000494609	403	974	1326	1.01e-80	671	205	360	106	73
unique_75	290	693	1941	ENSP00000494609	12	394	1326	1.07e-49	405	112	270	23	73
unique_75	1507	1734	1941	ENSP00000494609	972	1159	1326	1.58e-39	228	85	103	40	73
unique_75	1818	1929	1941	ENSP00000494609	1166	1277	1326	1.38e-30	112	55	57	0	73
unique_75	757	983	1941	ENSP00000494609	1032	1252	1326	2.48e-12	234	62	152	20	73
unique_75	1632	1728	1941	ENSP00000494609	428	510	1326	2.12e-06	97	30	53	14	73
unique_75	1822	1908	1941	ENSP00000494609	528	615	1326	8.13e-04	88	23	64	1	73
unique_75	782	1056	1941	ENSP00000478255	409	687	1281	6.48e-17	290	78	186	26	27
unique_75	1611	1737	1941	ENSP00000478255	388	516	1281	1.41e-14	130	44	82	4	27
unique_75	1821	1929	1941	ENSP00000478255	1168	1276	1281	1.73e-14	109	39	70	0	27
unique_75	782	1004	1941	ENSP00000478255	1052	1274	1281	3.00e-14	231	63	152	16	27
unique_75	1818	1927	1941	ENSP00000478255	520	629	1281	1.54e-13	110	38	72	0	27
unique_75	1611	1753	1941	ENSP00000478255	1031	1174	1281	2.39e-12	149	44	94	11	27
unique_75	1626	1701	1941	ENSP00000381467	87	168	667	3.81e-05	85	29	44	12	15
unique_75	781	992	1941	ENSP00000381467	99	304	667	0.001	224	53	141	30	15
unique_75	795	1062	1941	ENSP00000426917	75	339	612	2.31e-04	281	58	194	29	14
unique_81	12	181	212	ENSP00000449241	408	575	1193	1.58e-06	176	38	124	14	80
unique_87	3	1261	1266	ENSP00000478255	105	1273	1281	0.0	1266	481	681	104	99
unique_87	310	557	1266	ENSP00000494609	1039	1274	1326	2.22e-30	249	84	151	14	65
unique_87	733	1260	1266	ENSP00000494609	788	1274	1326	5.09e-27	552	133	330	89	65
unique_87	1013	1249	1266	ENSP00000494609	426	622	1326	3.47e-19	238	67	129	42	65
unique_87	278	572	1266	ENSP00000494609	372	640	1326	7.13e-19	302	80	182	40	65
unique_87	311	486	1266	ENSP00000381467	76	251	667	3.00e-14	188	55	109	24	36
unique_87	943	1217	1266	ENSP00000381467	21	277	667	7.29e-13	290	72	170	48	36
unique_87	326	597	1266	ENSP00000426917	60	350	612	7.16e-11	301	76	186	39	35
unique_87	1029	1204	1266	ENSP00000426917	77	235	612	1.65e-07	184	48	103	33	35
unique_104	94	260	625	ENSP00000459962	202	384	840	4.87e-04	191	46	113	32	27
unique_104	93	148	625	ENSP00000408335	1633	1689	2004	8.80e-04	57	22	34	1	9
unique_104	93	148	625	ENSP00000364163	1633	1689	2004	0.001	57	22	34	1	9
unique_117	123	222	424	ENSP00000296474	1129	1231	1401	2.47e-11	103	33	67	3	24
unique_117	57	315	424	ENSP00000414914	478	697	807	1.05e-08	280	61	138	81	61
unique_117	98	221	424	ENSP00000390477	213	357	477	1.27e-04	146	37	86	23	29
unique_117	185	221	424	ENSP00000295754	356	401	568	8.68e-04	46	17	20	9	9
unique_117	195	225	424	ENSP00000489707	358	388	533	0.005	31	14	17	0	7
unique_126	38	194	209	ENSP00000412856	25	188	262	6.13e-09	164	42	115	7	75
unique_126	79	195	209	ENSP00000484113	57	170	273	4.18e-05	118	27	86	5	56
unique_129	85	264	283	ENSP00000414914	551	745	807	2.20e-15	195	51	129	15	64
unique_129	12	259	283	ENSP00000296474	1085	1333	1401	9.24e-14	255	63	179	13	88
unique_129	132	259	283	ENSP00000489707	355	513	533	5.27e-06	160	41	86	33	45
unique_129	132	189	283	ENSP00000295754	372	433	568	2.80e-05	62	23	35	4	20
unique_129	132	244	283	ENSP00000390477	328	467	477	3.95e-05	140	38	75	27	40
unique_129	132	241	283	ENSP00000373574	323	458	504	6.44e-05	137	35	74	28	39
unique_231	189	257	822	ENSP00000360158	3951	4013	4075	0.008	69	23	40	6	8
unique_248	274	496	1129	ENSP00000414914	469	688	807	1.77e-04	246	56	141	49	20
unique_248	363	493	1129	ENSP00000295754	332	455	568	0.004	147	37	71	39	12
unique_264	24	144	144	ENSP00000295006	545	665	701	0.005	129	28	85	16	84
unique_271	153	758	765	ENSP00000381467	93	658	667	9.30e-77	615	188	369	58	79
unique_271	158	709	765	ENSP00000426917	61	578	612	5.73e-63	568	171	331	66	72
unique_271	159	360	765	ENSP00000478255	408	610	1281	5.57e-15	213	66	126	21	29
unique_271	160	378	765	ENSP00000478255	1052	1271	1281	8.82e-13	234	66	139	29	29
unique_271	161	366	765	ENSP00000494609	428	615	1326	3.31e-08	209	53	132	24	28
unique_271	155	362	765	ENSP00000494609	1054	1252	1326	4.51e-04	218	57	132	29	28
unique_282	18	175	213	ENSP00000449241	411	567	1193	0.001	165	38	112	15	74
unique_284	339	725	793	ENSP00000336994	211	614	670	3.46e-88	411	160	220	31	49
unique_284	339	725	793	ENSP00000442011	197	600	656	4.90e-88	411	160	220	31	49
unique_307	12	178	208	ENSP00000449241	408	573	1193	0.002	173	36	124	13	80
unique_349	501	611	693	ENSP00000390477	306	423	477	8.97e-06	118	28	83	7	16
unique_349	441	603	693	ENSP00000489707	263	440	533	3.31e-05	181	39	121	21	24
unique_349	523	603	693	ENSP00000295754	372	457	568	0.002	86	19	62	5	12
unique_350	225	339	3185	ENSP00000344972	245	345	899	2.44e-04	116	32	68	16	4
unique_350	225	339	3185	ENSP00000369205	251	351	994	2.61e-04	116	32	68	16	4
unique_350	225	339	3185	ENSP00000369198	275	375	1018	3.30e-04	116	32	68	16	4
unique_355	1	267	270	ENSP00000484113	2	268	273	3.80e-104	267	137	130	0	99
unique_355	8	270	270	ENSP00000412856	19	245	262	5.86e-67	267	113	110	44	97
unique_431	63	159	188	ENSP00000327336	114	210	369	5.71e-04	98	23	73	2	52
unique_442	286	514	583	ENSP00000501257	67	292	568	7.51e-09	241	71	143	27	39
unique_458	37	303	513	ENSP00000296474	1085	1331	1401	4.08e-11	275	63	176	36	52
unique_458	10	259	513	ENSP00000414914	439	694	807	2.10e-09	280	65	161	54	49
unique_458	36	254	513	ENSP00000390477	209	413	477	2.83e-08	240	55	129	56	43
unique_458	36	256	513	ENSP00000295754	246	459	568	7.41e-08	242	55	138	49	43
unique_458	38	254	513	ENSP00000489707	238	440	533	1.79e-05	239	54	127	58	42
unique_458	35	254	513	ENSP00000373574	203	408	504	2.33e-05	241	46	139	56	43
unique_487	168	228	636	ENSP00000348273	178	240	305	0.003	63	21	40	2	10
unique_498	64	141	497	ENSP00000411355	27	111	1307	0.008	87	29	47	11	16
unique_506	219	640	758	ENSP00000408335	712	1089	2004	8.65e-11	437	112	251	74	61
unique_506	214	637	758	ENSP00000408335	410	755	2004	5.49e-07	437	101	232	104	61
unique_506	218	658	758	ENSP00000408335	337	731	2004	7.14e-07	468	114	254	100	61
unique_506	197	636	758	ENSP00000408335	548	966	2004	1.23e-06	472	116	271	85	61
unique_506	219	640	758	ENSP00000364163	712	1089	2004	8.65e-11	437	112	251	74	61
unique_506	214	637	758	ENSP00000364163	410	755	2004	5.22e-07	437	101	232	104	61
unique_506	218	658	758	ENSP00000364163	337	731	2004	7.02e-07	468	114	254	100	61
unique_506	197	636	758	ENSP00000364163	548	966	2004	1.21e-06	472	116	271	85	61
unique_506	199	320	758	ENSP00000379438	63	181	674	8.23e-04	127	37	77	13	16
unique_511	83	194	565	ENSP00000436127	20	139	852	0.007	121	35	76	10	20
unique_511	83	194	565	ENSP00000432638	20	139	851	0.008	121	35	76	10	20
unique_532	466	619	672	ENSP00000414914	600	744	807	0.009	171	38	90	43	23
unique_545	92	182	4007	ENSP00000414544	735	820	821	5.31e-04	95	30	52	13	2
unique_547	279	300	478	ENSP00000411355	848	869	1307	2.65e-04	22	15	7	0	5
unique_549	32	123	143	ENSP00000434227	309	399	798	0.005	97	26	60	11	64
unique_561	140	335	464	ENSP00000287169	30	222	716	1.57e-20	210	64	115	31	42
unique_567	31	322	407	ENSP00000414914	474	773	807	3.95e-07	320	65	207	48	72
unique_567	33	237	407	ENSP00000296474	1086	1291	1401	1.21e-05	212	45	154	13	50
unique_567	25	201	407	ENSP00000489707	230	409	533	3.32e-04	194	45	118	31	43
unique_567	13	201	407	ENSP00000390477	190	382	477	0.010	205	47	130	28	46
unique_568	142	354	559	ENSP00000408335	1580	1786	2004	2.04e-04	216	68	136	12	43
unique_568	116	255	559	ENSP00000408335	1668	1791	2004	5.81e-04	140	49	75	16	43
unique_568	142	354	559	ENSP00000364163	1580	1786	2004	2.04e-04	216	68	136	12	43
unique_568	116	255	559	ENSP00000364163	1668	1791	2004	5.71e-04	140	49	75	16	43
unique_598	203	1372	2159	ENSP00000408335	102	1161	2004	9.41e-78	1216	358	656	202	60
unique_598	358	1294	2159	ENSP00000408335	35	1000	2004	1.36e-61	1058	289	556	213	60
unique_598	1182	1501	2159	ENSP00000408335	29	349	2004	1.21e-19	354	104	183	67	60
unique_598	203	1372	2159	ENSP00000364163	102	1161	2004	1.16e-77	1216	358	656	202	60
unique_598	358	1294	2159	ENSP00000364163	35	1000	2004	5.34e-62	1058	290	555	213	60
unique_598	1182	1501	2159	ENSP00000364163	29	349	2004	1.13e-19	354	104	183	67	60
unique_598	447	575	2159	ENSP00000379438	67	189	674	1.31e-23	133	66	53	14	52
unique_598	744	912	2159	ENSP00000379438	67	256	674	8.04e-23	194	75	90	29	52
unique_598	1411	1506	2159	ENSP00000379438	83	181	674	7.07e-21	99	49	47	3	52
unique_598	274	383	2159	ENSP00000379438	67	178	674	1.97e-20	114	55	53	6	52
unique_598	492	624	2159	ENSP00000379438	68	195	674	1.14e-18	136	60	65	11	52
unique_598	371	520	2159	ENSP00000379438	39	181	674	1.30e-18	152	60	81	11	52
unique_598	851	991	2159	ENSP00000379438	48	174	674	5.58e-14	144	55	69	20	52
unique_598	188	296	2159	ENSP00000379438	65	174	674	1.02e-12	115	47	57	11	52
unique_598	962	1079	2159	ENSP00000379438	60	175	674	1.85e-11	120	45	69	6	52
unique_598	1229	1481	2159	ENSP00000379438	68	371	674	1.38e-10	313	82	162	69	52
unique_598	1160	1251	2159	ENSP00000379438	82	175	674	8.25e-10	97	36	53	8	52
unique_598	1226	1321	2159	ENSP00000385639	108	194	274	5.98e-06	99	34	50	15	23
unique_598	532	626	2159	ENSP00000385639	110	194	274	2.00e-05	98	37	45	16	23
unique_598	921	1001	2159	ENSP00000385639	112	177	274	0.002	81	29	37	15	23
unique_598	1411	1465	2159	ENSP00000385639	123	176	274	0.002	58	24	27	7	23
unique_598	242	303	2159	ENSP00000385639	122	174	274	0.003	63	24	28	11	23
unique_598	290	346	2159	ENSP00000385639	123	176	274	0.004	59	24	28	7	23
unique_598	463	520	2159	ENSP00000385639	123	176	274	0.005	61	24	27	10	23
unique_598	760	817	2159	ENSP00000378888	130	185	294	0.001	60	24	30	6	5
unique_598	1258	1300	2159	ENSP00000378888	143	184	294	0.003	45	19	21	5	5
unique_598	760	817	2159	ENSP00000414996	130	185	294	0.001	60	24	30	6	5
unique_598	1258	1300	2159	ENSP00000414996	143	184	294	0.003	45	19	21	5	5
unique_598	760	817	2159	ENSP00000398893	130	185	294	0.001	60	24	30	6	5
unique_598	1258	1300	2159	ENSP00000398893	143	184	294	0.003	45	19	21	5	5
unique_598	509	553	2159	ENSP00000383279	941	984	1375	0.002	45	20	24	1	4
unique_598	554	594	2159	ENSP00000383279	945	984	1375	0.007	41	19	21	1	4
unique_626	305	375	1602	ENSP00000381204	64	138	209	0.006	75	20	51	4	4
unique_654	30	204	324	ENSP00000440049	69	273	421	0.001	219	59	102	58	54
unique_654	30	204	324	ENSP00000489143	69	273	421	0.001	219	59	102	58	54
unique_657	715	975	983	ENSP00000414914	477	760	807	3.19e-17	293	72	180	41	27
unique_657	710	957	983	ENSP00000390477	207	476	477	1.03e-14	284	78	156	50	25
unique_657	716	975	983	ENSP00000296474	1088	1352	1401	2.50e-12	271	57	197	17	26
unique_657	710	970	983	ENSP00000373574	202	495	504	3.11e-11	303	72	180	51	27
unique_657	712	964	983	ENSP00000489707	236	521	533	4.69e-11	301	77	161	63	26
unique_657	703	961	983	ENSP00000295754	240	535	568	3.34e-08	309	71	175	63	26
unique_664	7	122	547	ENSP00000414446	29	148	574	1.99e-08	120	31	85	4	21
unique_665	181	336	366	ENSP00000414914	601	746	807	4.39e-09	162	45	95	22	43
unique_665	182	274	366	ENSP00000489707	339	440	533	1.14e-06	107	34	54	19	25
unique_665	181	274	366	ENSP00000295754	354	457	568	1.37e-06	107	31	60	16	26
unique_665	182	272	366	ENSP00000390477	312	411	477	2.57e-06	107	34	50	23	25
unique_665	134	272	366	ENSP00000373574	272	406	504	8.75e-06	155	43	76	36	38
unique_665	181	283	366	ENSP00000296474	1192	1290	1401	0.002	112	31	59	22	28
unique_676	46	116	669	ENSP00000266557	188	259	261	0.009	72	21	50	1	11
unique_687	686	922	975	ENSP00000402576	274	500	1186	3.91e-05	242	55	167	20	24
unique_700	15	174	211	ENSP00000449241	411	565	1193	6.03e-06	179	47	89	43	76
unique_709	1340	1488	1501	ENSP00000398266	1299	1474	2016	7.53e-07	176	42	107	27	11
unique_709	1331	1401	1501	ENSP00000398266	206	277	2016	0.003	73	23	47	3	11
unique_709	1345	1447	1501	ENSP00000398266	810	903	2016	0.003	106	27	64	15	11
unique_709	1425	1498	1501	ENSP00000459962	628	699	840	7.58e-04	74	19	53	2	5
unique_716	59	135	266	ENSP00000414544	729	819	821	9.56e-07	91	32	45	14	38
unique_716	76	158	266	ENSP00000414544	712	788	821	2.47e-04	83	22	55	6	38
unique_764	13	112	237	ENSP00000369001	571	657	805	0.002	102	28	57	17	42
unique_764	13	112	237	ENSP00000486109	749	835	983	0.002	102	28	57	17	42
unique_799	28	136	594	ENSP00000349783	537	638	1192	0.002	109	25	77	7	18
unique_814	122	292	360	ENSP00000287169	53	226	716	7.69e-22	191	58	96	37	48
unique_820	71	158	359	ENSP00000259324	609	695	811	0.002	89	31	55	3	25
unique_868	341	434	1157	ENSP00000408335	1700	1791	2004	1.69e-06	94	35	57	2	29
unique_868	267	598	1157	ENSP00000408335	1501	1824	2004	0.004	362	96	198	68	29
unique_868	341	434	1157	ENSP00000364163	1700	1791	2004	1.75e-06	94	35	57	2	29
unique_868	267	598	1157	ENSP00000364163	1501	1824	2004	0.004	362	96	198	68	29
unique_868	340	398	1157	ENSP00000449241	1089	1147	1193	0.010	59	21	38	0	5
unique_872	421	479	2030	ENSP00000349783	12	74	1192	5.25e-05	65	20	37	8	3
unique_872	421	479	2030	ENSP00000474148	12	74	219	5.70e-04	65	20	37	8	3
unique_880	353	549	612	ENSP00000478255	393	610	1281	4.11e-08	229	58	128	43	61
unique_880	111	289	612	ENSP00000478255	418	592	1281	8.80e-07	189	48	117	24	61
unique_880	111	289	612	ENSP00000478255	1061	1237	1281	6.36e-06	198	49	109	40	61
unique_880	360	548	612	ENSP00000478255	1042	1247	1281	1.20e-04	219	53	123	43	61
unique_880	359	532	612	ENSP00000494609	418	593	1326	4.24e-08	182	52	116	14	61
unique_880	111	310	612	ENSP00000494609	436	618	1326	1.18e-04	210	54	119	37	61
unique_880	113	284	612	ENSP00000381467	111	274	667	1.85e-06	180	46	110	24	51
unique_880	378	517	612	ENSP00000381467	105	260	667	2.51e-05	166	36	94	36	51
unique_880	389	532	612	ENSP00000426917	78	244	612	0.007	169	41	101	27	24
unique_886	955	1096	1387	ENSP00000414914	466	624	807	2.56e-06	162	43	96	23	10
unique_886	969	1096	1387	ENSP00000390477	212	342	477	0.001	142	35	82	25	9
unique_896	326	427	511	ENSP00000408335	1183	1285	2004	4.70e-10	111	40	54	17	47
unique_896	216	346	511	ENSP00000408335	1180	1284	2004	7.87e-06	141	42	53	46	47
unique_896	186	240	511	ENSP00000408335	1226	1285	2004	2.02e-04	62	24	29	9	47
unique_896	326	427	511	ENSP00000364163	1183	1285	2004	4.70e-10	111	40	54	17	47
unique_896	216	346	511	ENSP00000364163	1180	1284	2004	7.94e-06	141	42	53	46	47
unique_896	186	240	511	ENSP00000364163	1226	1285	2004	2.02e-04	62	24	29	9	47
unique_932	1316	1445	3014	ENSP00000414544	708	813	821	2.16e-04	130	35	71	24	4
unique_932	1560	1652	3014	ENSP00000360039	354	450	660	0.007	97	25	68	4	3
unique_1002	414	592	877	ENSP00000344972	196	382	899	0.006	206	57	103	46	20
unique_1002	414	592	877	ENSP00000369205	202	388	994	0.007	206	57	103	46	20
unique_1002	414	592	877	ENSP00000369198	226	412	1018	0.008	206	57	103	46	20
unique_1025	194	222	1416	ENSP00000349783	411	440	1192	1.36e-04	30	19	10	1	2
unique_1053	201	304	310	ENSP00000364163	1716	1819	2004	2.38e-09	104	38	66	0	46
unique_1053	167	304	310	ENSP00000364163	1646	1786	2004	3.01e-07	144	45	90	9	46
unique_1053	215	310	310	ENSP00000364163	1583	1692	2004	0.001	110	32	64	14	46
unique_1053	201	304	310	ENSP00000408335	1716	1819	2004	2.40e-09	104	38	66	0	46
unique_1053	167	304	310	ENSP00000408335	1646	1786	2004	2.98e-07	144	45	90	9	46
unique_1053	215	310	310	ENSP00000408335	1583	1692	2004	0.001	110	32	64	14	46
unique_1053	221	301	310	ENSP00000459962	204	306	840	3.11e-07	103	35	46	22	26
unique_1053	189	273	310	ENSP00000449241	1073	1145	1193	3.38e-05	87	32	39	16	27
unique_1068	802	1000	1063	ENSP00000501257	65	263	568	2.88e-04	218	55	125	38	19
unique_1114	119	196	272	ENSP00000344972	232	336	899	5.06e-04	105	30	48	27	29
unique_1114	119	196	272	ENSP00000369205	238	342	994	6.17e-04	105	30	48	27	29
unique_1114	119	196	272	ENSP00000369198	262	366	1018	7.25e-04	105	30	48	27	29
unique_1124	423	462	1765	ENSP00000414914	660	703	807	0.005	44	18	22	4	2
unique_1163	1703	1813	2700	ENSP00000269576	324	428	585	0.008	113	32	71	10	4
unique_1189	235	465	517	ENSP00000426917	61	284	612	3.33e-13	240	66	149	25	45
unique_1189	235	452	517	ENSP00000381467	98	301	667	7.58e-13	222	67	133	22	42
unique_1189	236	501	517	ENSP00000478255	408	663	1281	1.02e-11	279	76	167	36	51
unique_1189	237	446	517	ENSP00000478255	1052	1251	1281	6.16e-10	219	59	132	28	51
unique_1189	238	451	517	ENSP00000494609	428	616	1326	0.001	219	53	131	35	41
unique_1217	566	679	745	ENSP00000390477	287	416	477	0.007	137	38	69	30	15
unique_1217	566	686	745	ENSP00000295754	330	467	568	0.007	144	32	83	29	16
unique_1235	833	1513	1928	ENSP00000398266	1229	1922	2016	6.55e-21	753	158	464	131	58
unique_1235	250	618	1928	ENSP00000398266	1400	1713	2016	1.50e-09	379	76	228	75	58
unique_1235	402	615	1928	ENSP00000398266	703	898	2016	5.68e-06	223	47	140	36	58
unique_1235	772	1021	1928	ENSP00000398266	1500	1724	2016	2.06e-04	252	54	169	29	58
unique_1235	379	578	1928	ENSP00000398266	1151	1355	2016	0.004	221	38	146	37	58
unique_1279	159	192	821	ENSP00000349783	409	440	1192	0.004	34	16	16	2	10
unique_1279	89	132	821	ENSP00000349783	411	454	1192	0.004	45	18	25	2	10
unique_1350	34	499	567	ENSP00000499804	22	478	510	7.18e-40	475	126	322	27	82
unique_1433	343	429	534	ENSP00000414914	600	690	807	3.21e-04	93	28	57	8	16
unique_1433	330	426	534	ENSP00000390477	310	413	477	0.003	109	32	60	17	18
unique_1498	143	289	313	ENSP00000369205	202	330	994	8.19e-04	148	41	87	20	47
unique_1498	143	289	313	ENSP00000369198	226	354	1018	0.001	148	41	87	20	47
unique_1499	1078	1201	1326	ENSP00000287169	101	222	716	3.15e-15	124	34	88	2	9
unique_1518	213	277	455	ENSP00000259324	205	267	811	0.004	65	21	42	2	14
unique_1588	208	252	359	ENSP00000382814	185	227	553	0.001	45	19	24	2	13
unique_1617	155	323	716	ENSP00000364163	446	598	2004	4.09e-11	171	50	101	20	65
unique_1617	155	603	716	ENSP00000364163	243	631	2004	2.63e-09	460	110	268	82	65
unique_1617	199	331	716	ENSP00000364163	905	1021	2004	2.23e-07	134	40	76	18	65
unique_1617	148	591	716	ENSP00000364163	28	468	2004	3.11e-07	490	123	272	95	65
unique_1617	140	323	716	ENSP00000364163	310	484	2004	2.40e-05	192	54	113	25	65
unique_1617	172	234	716	ENSP00000364163	1031	1091	2004	0.005	67	24	33	10	65
unique_1617	155	323	716	ENSP00000408335	446	598	2004	4.13e-11	171	50	101	20	65
unique_1617	155	603	716	ENSP00000408335	243	631	2004	2.63e-09	460	110	268	82	65
unique_1617	199	331	716	ENSP00000408335	905	1021	2004	2.22e-07	134	40	76	18	65
unique_1617	148	591	716	ENSP00000408335	28	468	2004	4.84e-07	490	122	273	95	65
unique_1617	140	323	716	ENSP00000408335	310	484	2004	2.38e-05	192	54	113	25	65
unique_1617	172	234	716	ENSP00000408335	1031	1091	2004	0.005	67	24	33	10	65
unique_1617	150	272	716	ENSP00000379438	63	182	674	6.00e-04	128	37	78	13	17
unique_1624	132	312	461	ENSP00000408335	1634	1810	2004	2.40e-12	182	60	116	6	53
unique_1624	68	221	461	ENSP00000408335	1638	1787	2004	1.47e-09	154	46	104	4	53
unique_1624	132	312	461	ENSP00000364163	1634	1810	2004	2.40e-12	182	60	116	6	53
unique_1624	68	221	461	ENSP00000364163	1638	1787	2004	1.47e-09	154	46	104	4	53
unique_1624	202	278	461	ENSP00000459962	203	294	840	0.003	92	25	52	15	17
unique_1631	303	473	565	ENSP00000364163	939	1095	2004	2.16e-04	172	43	113	16	32
unique_1631	379	483	565	ENSP00000364163	394	487	2004	3.60e-04	110	38	51	21	32
unique_1631	303	473	565	ENSP00000408335	939	1095	2004	2.18e-04	172	43	113	16	32
unique_1631	379	483	565	ENSP00000408335	394	487	2004	3.66e-04	110	38	51	21	32
unique_1631	303	411	565	ENSP00000379438	68	174	674	0.007	126	38	52	36	19
unique_1662	69	312	762	ENSP00000296474	1087	1343	1401	2.95e-16	259	64	178	17	32
unique_1662	66	278	762	ENSP00000414914	474	711	807	4.88e-15	253	67	131	55	28
unique_1662	66	255	762	ENSP00000373574	204	408	504	1.11e-12	213	55	127	31	25
unique_1662	70	255	762	ENSP00000489707	240	440	533	2.45e-09	212	54	121	37	24
unique_1662	66	243	762	ENSP00000390477	209	385	477	1.88e-07	194	51	110	33	23
unique_1662	58	255	762	ENSP00000295754	238	457	568	5.59e-07	226	52	140	34	26
unique_1689	681	752	800	ENSP00000414914	630	705	807	0.001	80	22	46	12	9
unique_1710	107	663	793	ENSP00000426917	3	529	612	2.58e-55	569	150	365	54	70
unique_1710	118	401	793	ENSP00000381467	50	330	667	3.14e-48	292	106	167	19	36
unique_1710	164	380	793	ENSP00000478255	1052	1269	1281	1.84e-10	229	62	144	23	29
unique_1710	149	365	793	ENSP00000478255	396	611	1281	2.32e-08	233	63	137	33	29
unique_1710	156	374	793	ENSP00000494609	405	619	1326	2.29e-09	240	60	134	46	28
unique_1710	178	365	793	ENSP00000494609	1071	1251	1326	5.70e-05	202	52	115	35	28
unique_1714	1	79	488	ENSP00000449241	926	1004	1193	7.13e-19	79	35	44	0	16
unique_1727	158	251	674	ENSP00000379438	83	170	674	9.57e-15	95	40	47	8	33
unique_1727	215	377	674	ENSP00000379438	61	194	674	6.05e-11	163	59	75	29	33
unique_1727	138	392	674	ENSP00000364163	399	616	2004	1.26e-13	263	84	126	53	44
unique_1727	133	251	674	ENSP00000364163	515	615	2004	7.41e-06	119	40	61	18	44
unique_1727	104	364	674	ENSP00000364163	113	359	2004	1.89e-05	300	78	130	92	44
unique_1727	194	402	674	ENSP00000364163	906	1089	2004	3.33e-05	221	66	106	49	44
unique_1727	138	392	674	ENSP00000408335	399	616	2004	1.28e-13	263	84	126	53	44
unique_1727	133	251	674	ENSP00000408335	515	615	2004	7.41e-06	119	40	61	18	44
unique_1727	104	364	674	ENSP00000408335	113	359	2004	1.97e-05	300	78	130	92	44
unique_1727	194	402	674	ENSP00000408335	906	1089	2004	3.39e-05	221	66	106	49	44
unique_1727	158	220	674	ENSP00000385639	123	177	274	0.001	63	21	34	8	20
unique_1727	267	336	674	ENSP00000385639	137	200	274	0.002	70	24	40	6	20
unique_1727	215	252	674	ENSP00000383279	429	465	1375	0.002	38	17	20	1	9
unique_1727	221	273	674	ENSP00000383279	192	239	1375	0.007	54	22	25	7	9
unique_1727	158	221	674	ENSP00000378888	130	185	294	0.002	64	20	36	8	9
unique_1727	158	221	674	ENSP00000414996	130	185	294	0.002	64	20	36	8	9
unique_1727	158	221	674	ENSP00000398893	130	185	294	0.002	64	20	36	8	9
unique_1731	3189	3332	3593	ENSP00000494609	1031	1174	1326	1.88e-27	144	61	83	0	24
unique_1731	2698	2966	3593	ENSP00000494609	764	1022	1326	8.69e-20	269	70	189	10	24
unique_1731	1931	2010	3593	ENSP00000494609	474	553	1326	6.90e-19	80	40	40	0	24
unique_1731	3450	3581	3593	ENSP00000494609	1141	1272	1326	8.96e-14	141	46	77	18	24
unique_1731	3214	3323	3593	ENSP00000494609	426	523	1326	7.34e-09	111	39	58	14	24
unique_1731	1762	1807	3593	ENSP00000494609	428	473	1326	1.96e-06	46	25	21	0	24
unique_1731	1170	1367	3593	ENSP00000494609	193	390	1326	0.001	200	47	149	4	24
unique_1731	3446	3565	3593	ENSP00000494609	496	615	1326	0.006	121	28	91	2	24
unique_1731	3197	3332	3593	ENSP00000478255	1033	1173	1281	1.01e-11	142	41	94	7	10
unique_1731	3197	3326	3593	ENSP00000478255	390	522	1281	1.27e-08	133	38	92	3	10
unique_1731	3446	3578	3593	ENSP00000478255	491	623	1281	5.22e-08	135	39	92	4	10
unique_1731	3483	3586	3593	ENSP00000478255	1175	1277	1281	2.98e-07	105	36	66	3	10
unique_1731	1932	2006	3593	ENSP00000478255	470	545	1281	2.67e-05	76	27	48	1	10
unique_1731	1931	2006	3593	ENSP00000478255	1112	1190	1281	5.93e-05	79	25	51	3	10
unique_1731	1759	1794	3593	ENSP00000381467	98	133	667	0.004	36	17	19	0	1
unique_1755	74	161	172	ENSP00000331736	17	93	611	4.86e-06	88	23	54	11	51
unique_1755	89	151	172	ENSP00000376524	691	751	1325	1.13e-05	63	20	41	2	37
unique_1755	89	131	172	ENSP00000376524	1134	1176	1325	0.009	43	15	28	0	37
unique_1755	89	155	172	ENSP00000272367	489	544	590	2.09e-05	67	24	32	11	39
unique_1755	32	152	172	ENSP00000229332	90	179	238	0.005	121	32	58	31	70
unique_1755	39	151	172	ENSP00000240618	90	168	217	0.010	114	27	51	36	66
unique_1765	724	792	3914	ENSP00000414544	731	808	821	7.48e-05	78	27	42	9	2
unique_1765	721	785	3914	ENSP00000414544	746	819	821	2.80e-04	74	25	40	9	2
unique_1765	732	792	3914	ENSP00000414544	723	790	821	5.27e-04	68	24	37	7	2
unique_1776	221	351	797	ENSP00000377492	214	336	726	0.009	137	40	77	20	16
unique_1776	221	351	797	ENSP00000351554	213	335	725	0.009	137	40	77	20	16
unique_1807	201	360	3282	ENSP00000344972	185	332	899	3.60e-06	164	47	97	20	5
unique_1807	201	360	3282	ENSP00000369205	191	338	994	4.40e-06	164	47	97	20	5
unique_1807	201	360	3282	ENSP00000369198	215	362	1018	6.25e-06	164	47	97	20	5
unique_1815	80	339	390	ENSP00000287169	21	271	716	7.00e-37	263	89	159	15	67
unique_1848	31	230	342	ENSP00000414914	470	695	807	1.62e-21	228	69	129	30	58
unique_1848	39	246	342	ENSP00000296474	1088	1304	1401	3.74e-15	221	56	148	17	61
unique_1848	39	223	342	ENSP00000489707	240	440	533	4.36e-10	213	55	118	40	54
unique_1848	39	223	342	ENSP00000390477	213	413	477	1.80e-06	214	57	115	42	54
unique_1848	39	223	342	ENSP00000295754	250	457	568	1.53e-05	214	54	125	35	54
unique_1848	94	310	342	ENSP00000373574	259	501	504	4.13e-05	257	57	146	54	63
unique_1850	1165	1392	1884	ENSP00000494609	390	604	1326	5.65e-13	235	76	132	27	12
unique_1850	1201	1383	1884	ENSP00000494609	1051	1236	1326	1.30e-07	200	56	113	31	12
unique_1850	1207	1408	1884	ENSP00000478255	1052	1259	1281	3.65e-11	221	57	132	32	12
unique_1850	1188	1386	1884	ENSP00000478255	387	593	1281	5.38e-10	217	60	129	28	12
unique_1850	1192	1356	1884	ENSP00000381467	77	247	667	2.56e-05	183	48	105	30	9
unique_1914	192	419	555	ENSP00000316228	71	272	400	0.004	235	57	138	40	41
unique_1925	1458	1586	2888	ENSP00000344972	212	334	899	0.001	138	38	76	24	4
unique_1926	1388	1664	1671	ENSP00000296474	1109	1356	1401	4.34e-20	281	77	167	37	17
unique_1926	1388	1665	1671	ENSP00000414914	503	764	807	3.16e-18	302	81	157	64	17
unique_1926	1390	1591	1671	ENSP00000390477	231	416	477	3.90e-13	226	66	96	64	12
unique_1926	1389	1593	1671	ENSP00000489707	257	445	533	6.17e-13	230	64	100	66	12
unique_1926	1390	1652	1671	ENSP00000373574	226	492	504	8.93e-12	307	79	144	84	16
unique_1926	1390	1591	1671	ENSP00000295754	274	460	568	1.22e-11	225	63	101	61	12
unique_1938	2698	2753	5381	ENSP00000414544	742	802	821	0.001	61	22	34	5	1
unique_1938	2698	2764	5381	ENSP00000414544	733	805	821	0.002	73	25	42	6	1
unique_1941	576	643	3132	ENSP00000270188	168	246	517	0.001	79	21	47	11	2
unique_1941	566	632	3132	ENSP00000270188	74	146	517	0.004	77	23	40	14	2
unique_1941	576	643	3132	ENSP00000504311	214	292	563	0.002	79	21	47	11	2
unique_1941	580	632	3132	ENSP00000504311	130	192	563	0.006	63	19	34	10	2
unique_1944	1098	1188	1371	ENSP00000414914	599	688	807	5.87e-08	95	29	57	9	7
unique_1944	991	1190	1371	ENSP00000489707	234	443	533	7.95e-08	225	61	124	40	15
unique_1944	997	1139	1371	ENSP00000296474	1088	1231	1401	5.17e-06	152	42	93	17	10
unique_1944	1066	1190	1371	ENSP00000390477	277	416	477	4.22e-05	147	39	79	29	9
unique_1944	997	1190	1371	ENSP00000373574	208	411	504	0.009	219	57	122	40	14
unique_1961	589	1037	1037	ENSP00000505211	344	750	751	5.06e-57	458	142	256	60	56
unique_1961	215	346	1037	ENSP00000505211	59	157	751	1.19e-08	132	37	62	33	56
unique_1961	589	1037	1037	ENSP00000418791	344	750	751	5.06e-57	458	142	256	60	56
unique_1961	215	346	1037	ENSP00000418791	59	157	751	1.19e-08	132	37	62	33	56
unique_1961	589	1037	1037	ENSP00000419653	344	750	751	5.06e-57	458	142	256	60	56
unique_1961	215	346	1037	ENSP00000419653	59	157	751	1.19e-08	132	37	62	33	56
unique_1966	1343	1421	1718	ENSP00000272367	355	429	590	0.001	79	25	50	4	5
unique_1974	227	282	454	ENSP00000449241	1093	1147	1193	1.30e-04	56	22	33	1	24
unique_1974	229	296	454	ENSP00000449241	1058	1128	1193	8.18e-04	71	25	43	3	24
unique_1974	186	248	454	ENSP00000449241	1085	1147	1193	0.002	65	25	36	4	24
unique_1974	193	296	454	ENSP00000364163	1668	1771	2004	0.001	106	39	63	4	24
unique_1974	188	244	454	ENSP00000364163	1763	1819	2004	0.006	57	21	36	0	24
unique_1974	193	296	454	ENSP00000408335	1668	1771	2004	0.001	106	39	63	4	24
unique_1974	188	244	454	ENSP00000408335	1763	1819	2004	0.006	57	21	36	0	24
unique_1985	394	670	793	ENSP00000296474	1088	1359	1401	1.54e-08	304	68	177	59	35
unique_1985	394	693	793	ENSP00000414914	478	765	807	2.56e-08	317	70	201	46	38
unique_1985	394	615	793	ENSP00000373574	208	408	504	3.51e-07	233	61	129	43	28
unique_1985	392	700	793	ENSP00000489707	238	500	533	2.34e-05	326	71	175	80	39
unique_1985	516	627	793	ENSP00000295754	357	472	568	1.81e-04	126	35	67	24	14
unique_2044	311	398	7897	ENSP00000414544	702	805	821	1.22e-04	104	31	57	16	1
unique_2044	261	478	7897	ENSP00000344972	196	383	899	0.001	226	55	125	46	3
unique_2044	261	478	7897	ENSP00000369205	202	389	994	0.001	226	55	125	46	3
unique_2044	261	478	7897	ENSP00000369198	226	413	1018	0.001	226	55	125	46	3
unique_2087	68	210	301	ENSP00000379438	68	208	674	4.08e-13	147	50	87	10	66
unique_2087	24	170	301	ENSP00000379438	65	203	674	2.14e-10	152	50	84	18	66
unique_2087	12	127	301	ENSP00000379438	97	203	674	6.47e-09	119	42	62	15	66
unique_2087	5	134	301	ENSP00000408335	498	620	2004	2.67e-12	133	42	78	13	58
unique_2087	13	179	301	ENSP00000408335	432	584	2004	7.62e-09	169	53	98	18	58
unique_2087	17	134	301	ENSP00000408335	352	468	2004	9.35e-09	126	42	67	17	58
unique_2087	32	134	301	ENSP00000408335	906	999	2004	6.39e-07	104	33	60	11	58
unique_2087	9	134	301	ENSP00000408335	268	386	2004	4.05e-06	131	37	77	17	58
unique_2087	13	179	301	ENSP00000408335	194	350	2004	1.46e-05	172	48	104	20	58
unique_2087	5	134	301	ENSP00000364163	498	620	2004	2.70e-12	133	42	78	13	58
unique_2087	13	179	301	ENSP00000364163	432	584	2004	7.56e-09	169	53	98	18	58
unique_2087	17	134	301	ENSP00000364163	352	468	2004	9.61e-09	126	42	67	17	58
unique_2087	32	134	301	ENSP00000364163	906	999	2004	6.44e-07	104	33	60	11	58
unique_2087	9	134	301	ENSP00000364163	268	386	2004	4.02e-06	131	37	77	17	58
unique_2087	13	179	301	ENSP00000364163	194	350	2004	1.46e-05	172	48	104	20	58
unique_2087	68	139	301	ENSP00000385639	111	173	274	1.31e-07	72	27	36	9	24
unique_2087	107	147	301	ENSP00000331736	143	180	611	0.006	41	16	22	3	14
unique_2087	80	129	301	ENSP00000383279	412	464	1375	0.008	53	19	31	3	17
unique_2140	1201	1285	2079	ENSP00000381204	53	136	209	0.009	85	23	61	1	4
unique_2155	1508	1695	1975	ENSP00000295754	246	430	568	8.36e-04	198	60	115	23	10
unique_2232	2136	2253	3156	ENSP00000344972	219	341	899	7.49e-04	128	37	76	15	4
unique_2232	2136	2253	3156	ENSP00000369205	225	347	994	7.56e-04	128	37	76	15	4
unique_2232	2136	2253	3156	ENSP00000369198	249	371	1018	8.98e-04	128	37	76	15	4
unique_2244	172	248	8641	ENSP00000414544	738	816	821	0.001	80	31	45	4	1
unique_2247	85	131	1462	ENSP00000366267	425	471	573	0.010	47	15	32	0	3
unique_2274	7	46	102	ENSP00000349783	411	450	1192	2.19e-04	41	17	22	2	39
unique_2275	108	158	918	ENSP00000349783	405	460	1192	0.003	57	23	27	7	6
unique_2308	81	109	364	ENSP00000349783	412	440	1192	3.30e-04	29	15	14	0	8
unique_2311	313	439	1291	ENSP00000414914	538	656	807	8.82e-05	132	31	83	18	10
unique_2311	386	450	1291	ENSP00000489707	358	413	533	0.001	65	18	38	9	5
unique_2311	386	415	1291	ENSP00000295754	375	404	568	0.004	30	13	17	0	2
unique_2320	778	851	1355	ENSP00000398266	1411	1495	2016	0.001	85	20	54	11	5
unique_2341	1213	1260	1744	ENSP00000489707	400	459	533	0.002	61	25	22	14	3
unique_2374	194	393	3194	ENSP00000414914	478	705	807	4.46e-11	234	61	133	40	6
unique_2374	194	376	3194	ENSP00000489707	240	440	533	9.31e-09	217	57	110	50	6
unique_2374	194	384	3194	ENSP00000296474	1088	1289	1401	2.80e-08	206	54	133	19	6
unique_2374	190	372	3194	ENSP00000390477	209	403	477	2.72e-07	207	57	114	36	6
unique_2374	190	390	3194	ENSP00000295754	246	480	568	4.38e-06	244	60	132	52	6
unique_2380	1	82	270	ENSP00000414544	719	804	821	1.19e-04	86	26	56	4	30
unique_2405	2	264	478	ENSP00000414914	464	745	807	8.16e-14	290	73	182	35	55
unique_2405	41	259	478	ENSP00000296474	1110	1333	1401	2.65e-09	236	58	149	29	46
unique_2405	82	208	478	ENSP00000489707	304	441	533	7.58e-07	146	37	82	27	27
unique_2405	82	208	478	ENSP00000373574	272	409	504	2.12e-04	143	37	85	21	27
unique_2405	82	208	478	ENSP00000390477	277	414	477	0.004	143	35	87	21	27
unique_2407	9	214	296	ENSP00000414914	478	708	807	7.72e-14	235	64	138	33	70
unique_2407	9	195	296	ENSP00000296474	1088	1282	1401	2.10e-12	200	54	128	18	63
unique_2407	1	209	296	ENSP00000489707	232	455	533	1.41e-10	236	68	129	39	71
unique_2407	7	242	296	ENSP00000390477	211	470	477	6.21e-07	276	65	155	56	80
unique_2407	6	196	296	ENSP00000373574	205	416	504	1.82e-06	218	60	125	33	65
unique_2407	120	195	296	ENSP00000295754	375	459	568	2.14e-04	85	23	53	9	26
unique_2410	2	199	282	ENSP00000414914	471	690	807	1.58e-16	221	55	142	24	70
unique_2410	9	249	282	ENSP00000296474	1088	1333	1401	2.70e-15	251	61	175	15	85
unique_2410	6	204	282	ENSP00000373574	205	426	504	2.56e-11	233	56	132	45	71
unique_2410	9	197	282	ENSP00000489707	240	441	533	3.46e-11	212	51	128	33	67
unique_2410	7	197	282	ENSP00000390477	211	414	477	4.57e-08	215	49	131	35	68
unique_2410	9	198	282	ENSP00000295754	250	459	568	6.13e-08	215	49	136	30	67
unique_2435	406	477	943	ENSP00000287169	106	177	716	1.03e-17	72	30	42	0	8
unique_2440	756	996	1076	ENSP00000408335	432	654	2004	5.66e-13	249	77	138	34	50
unique_2440	265	488	1076	ENSP00000408335	484	686	2004	4.13e-12	233	73	121	39	50
unique_2440	756	950	1076	ENSP00000408335	314	503	2004	1.45e-06	208	60	117	31	50
unique_2440	309	502	1076	ENSP00000408335	314	497	2004	3.21e-06	200	55	123	22	50
unique_2440	289	438	1076	ENSP00000408335	340	480	2004	2.27e-05	159	48	84	27	50
unique_2440	855	1054	1076	ENSP00000408335	135	348	2004	1.06e-04	238	59	117	62	50
unique_2440	330	472	1076	ENSP00000408335	951	1080	2004	2.29e-04	149	44	80	25	50
unique_2440	859	949	1076	ENSP00000408335	988	1076	2004	4.58e-04	96	32	52	12	50
unique_2440	290	421	1076	ENSP00000408335	715	836	2004	0.001	138	41	75	22	50
unique_2440	854	950	1076	ENSP00000408335	907	996	2004	0.002	101	31	55	15	50
unique_2440	333	422	1076	ENSP00000408335	143	227	2004	0.003	96	33	46	17	50
unique_2440	271	472	1076	ENSP00000408335	593	798	2004	0.004	230	55	123	52	50
unique_2440	756	996	1076	ENSP00000364163	432	654	2004	5.71e-13	249	77	138	34	50
unique_2440	265	488	1076	ENSP00000364163	484	686	2004	4.23e-12	233	73	121	39	50
unique_2440	756	950	1076	ENSP00000364163	314	503	2004	1.45e-06	208	60	117	31	50
unique_2440	309	502	1076	ENSP00000364163	314	497	2004	3.21e-06	200	55	123	22	50
unique_2440	289	438	1076	ENSP00000364163	340	480	2004	2.29e-05	159	48	84	27	50
unique_2440	855	1054	1076	ENSP00000364163	135	348	2004	1.07e-04	238	59	117	62	50
unique_2440	330	472	1076	ENSP00000364163	951	1080	2004	2.31e-04	149	44	80	25	50
unique_2440	859	949	1076	ENSP00000364163	988	1076	2004	4.62e-04	96	32	52	12	50
unique_2440	290	421	1076	ENSP00000364163	715	836	2004	0.001	138	41	75	22	50
unique_2440	854	950	1076	ENSP00000364163	907	996	2004	0.002	101	31	55	15	50
unique_2440	333	422	1076	ENSP00000364163	143	227	2004	0.003	96	33	46	17	50
unique_2440	271	472	1076	ENSP00000364163	593	798	2004	0.004	230	55	123	52	50
unique_2440	863	962	1076	ENSP00000379438	83	182	674	1.66e-11	107	45	48	14	47
unique_2440	265	380	1076	ENSP00000379438	68	174	674	1.02e-10	124	45	54	25	47
unique_2440	778	911	1076	ENSP00000379438	74	175	674	2.27e-10	136	41	59	36	47
unique_2440	333	422	1076	ENSP00000379438	83	175	674	4.20e-10	96	37	50	9	47
unique_2440	374	472	1076	ENSP00000379438	83	175	674	6.79e-09	102	39	51	12	47
unique_2440	754	808	1076	ENSP00000379438	96	145	674	2.94e-05	55	25	25	5	47
unique_2440	903	1048	1076	ENSP00000379438	82	169	674	5.61e-04	146	39	49	58	47
unique_2440	333	391	1076	ENSP00000378888	130	185	294	2.13e-08	60	26	29	5	15
unique_2440	904	961	1076	ENSP00000378888	130	183	294	5.37e-05	58	22	32	4	15
unique_2440	374	433	1076	ENSP00000378888	130	185	294	2.50e-04	61	22	33	6	15
unique_2440	333	391	1076	ENSP00000414996	130	185	294	2.13e-08	60	26	29	5	15
unique_2440	904	961	1076	ENSP00000414996	130	183	294	5.37e-05	58	22	32	4	15
unique_2440	374	433	1076	ENSP00000414996	130	185	294	2.50e-04	61	22	33	6	15
unique_2440	333	391	1076	ENSP00000398893	130	185	294	2.13e-08	60	26	29	5	15
unique_2440	904	961	1076	ENSP00000398893	130	183	294	5.37e-05	58	22	32	4	15
unique_2440	374	433	1076	ENSP00000398893	130	185	294	2.50e-04	61	22	33	6	15
unique_2440	314	390	1076	ENSP00000385639	101	177	274	3.25e-07	82	31	41	10	13
unique_2440	374	426	1076	ENSP00000385639	123	172	274	7.83e-04	54	19	30	5	13
unique_2440	778	803	1076	ENSP00000385639	152	177	274	0.008	26	15	11	0	13
unique_2440	876	907	1076	ENSP00000383279	432	465	1375	6.50e-05	34	18	14	2	3
unique_2475	475	538	1489	ENSP00000341682	84	143	888	0.002	64	24	36	4	4
unique_2477	228	266	377	ENSP00000390477	94	132	477	0.010	39	13	26	0	10
unique_2490	273	367	2965	ENSP00000414544	728	814	821	1.60e-04	95	27	60	8	3
unique_2500	390	468	2187	ENSP00000381204	38	127	209	0.008	90	24	55	11	4
unique_2514	764	886	2519	ENSP00000414544	725	820	821	1.79e-04	126	38	55	33	5
unique_2541	2	268	1405	ENSP00000414914	471	764	807	4.30e-20	299	78	184	37	19
unique_2541	8	300	1405	ENSP00000296474	1087	1381	1401	8.22e-20	306	81	201	24	21
unique_2541	2	251	1405	ENSP00000373574	201	487	504	7.17e-14	298	76	163	59	18
unique_2541	1	194	1405	ENSP00000489707	232	440	533	2.07e-11	222	61	120	41	14
unique_2541	4	194	1405	ENSP00000390477	208	413	477	9.59e-10	219	58	120	41	14
unique_2541	5	194	1405	ENSP00000295754	246	457	568	4.89e-07	217	54	131	32	14
unique_2557	191	224	817	ENSP00000349783	411	445	1192	0.002	35	16	18	1	8
unique_2557	113	143	817	ENSP00000349783	411	440	1192	0.006	31	16	14	1	8
unique_2559	54	114	4123	ENSP00000341682	579	645	888	5.46e-04	67	21	40	6	1
unique_2561	523	562	1198	ENSP00000349783	411	450	1192	0.006	40	14	26	0	3
unique_2569	301	412	544	ENSP00000433334	317	430	909	3.51e-04	116	33	77	6	21
unique_2569	301	412	544	ENSP00000403518	270	383	868	3.54e-04	116	33	77	6	21
unique_2569	301	412	544	ENSP00000435789	317	430	880	3.90e-04	116	33	77	6	21
unique_2569	301	412	544	ENSP00000437327	270	383	862	3.92e-04	116	33	77	6	21
unique_2569	301	412	544	ENSP00000434672	48	161	617	4.76e-04	116	33	77	6	21
unique_2569	301	412	544	ENSP00000432623	48	161	640	4.81e-04	116	33	77	6	21
unique_2585	468	872	1113	ENSP00000478255	147	491	1281	1.36e-30	409	113	228	68	48
unique_2585	977	1100	1113	ENSP00000478255	502	623	1281	1.09e-28	125	62	59	4	48
unique_2585	974	1103	1113	ENSP00000478255	1144	1271	1281	4.17e-27	130	61	67	2	48
unique_2585	790	872	1113	ENSP00000478255	1052	1134	1281	5.42e-20	83	43	40	0	48
unique_2585	468	655	1113	ENSP00000478255	788	994	1281	8.58e-06	210	52	133	25	48
unique_2585	1007	1103	1113	ENSP00000494609	1177	1272	1326	9.93e-10	97	30	66	1	25
unique_2585	907	1094	1113	ENSP00000494609	445	622	1326	1.50e-08	198	53	115	30	25
unique_2585	804	869	1113	ENSP00000494609	1071	1135	1326	8.27e-06	66	23	42	1	25
unique_2585	791	872	1113	ENSP00000494609	428	496	1326	4.01e-04	82	24	45	13	25
unique_2585	999	1088	1113	ENSP00000381467	209	300	667	3.69e-08	92	33	57	2	14
unique_2585	783	843	1113	ENSP00000381467	93	156	667	1.04e-05	64	24	37	3	14
unique_2585	1007	1093	1113	ENSP00000426917	186	274	612	9.31e-06	89	28	59	2	8
unique_2587	211	347	415	ENSP00000398266	547	690	2016	0.004	147	40	94	13	33
unique_2629	41	157	282	ENSP00000377997	62	151	800	0.002	117	35	55	27	41
unique_2644	969	1139	1381	ENSP00000408335	1653	1820	2004	1.04e-06	171	54	114	3	26
unique_2644	1032	1220	1381	ENSP00000408335	1586	1778	2004	3.16e-05	200	54	128	18	26
unique_2644	867	1107	1381	ENSP00000408335	1619	1823	2004	7.91e-05	243	67	136	40	26
unique_2644	969	1139	1381	ENSP00000364163	1653	1820	2004	1.04e-06	171	54	114	3	26
unique_2644	1032	1220	1381	ENSP00000364163	1586	1778	2004	3.19e-05	200	54	128	18	26
unique_2644	867	1107	1381	ENSP00000364163	1619	1823	2004	7.98e-05	243	67	136	40	26
unique_2644	1016	1108	1381	ENSP00000449241	1057	1148	1193	3.14e-04	99	36	50	13	7
unique_2657	370	805	1559	ENSP00000496064	44	493	600	5.56e-80	460	150	276	34	28
unique_2657	370	805	1559	ENSP00000287766	44	493	600	5.56e-80	460	150	276	34	28
unique_2657	370	821	1559	ENSP00000479597	60	545	621	8.25e-80	494	163	281	50	29
unique_2695	1043	1216	1433	ENSP00000408335	1631	1790	2004	3.74e-12	174	65	95	14	20
unique_2695	1110	1328	1433	ENSP00000408335	1619	1819	2004	1.01e-07	223	68	129	26	20
unique_2695	1043	1216	1433	ENSP00000364163	1631	1790	2004	3.84e-12	174	65	95	14	20
unique_2695	1110	1328	1433	ENSP00000364163	1619	1819	2004	1.09e-07	223	68	129	26	20
unique_2695	1347	1384	1433	ENSP00000356018	1468	1499	2040	3.50e-05	38	18	14	6	4
unique_2695	1343	1399	1433	ENSP00000356018	1011	1061	2040	2.33e-04	57	18	33	6	4
unique_2695	1343	1399	1433	ENSP00000356018	561	611	2040	3.10e-04	57	18	33	6	4
unique_2695	1343	1384	1433	ENSP00000356018	111	146	2040	0.003	42	15	21	6	4
unique_2695	1102	1184	1433	ENSP00000449241	1065	1148	1193	0.004	87	27	53	7	8
unique_2695	1162	1213	1433	ENSP00000449241	1093	1144	1193	0.008	52	19	33	0	8
unique_2718	221	334	1742	ENSP00000296474	1118	1233	1401	5.08e-06	116	28	86	2	7
unique_2718	231	337	1742	ENSP00000414914	522	645	807	8.97e-06	124	28	79	17	6
unique_2718	212	360	1742	ENSP00000390477	231	386	477	0.002	163	39	103	21	9
unique_2726	69	330	2020	ENSP00000296474	1087	1347	1401	5.54e-14	277	71	175	31	13
unique_2726	28	252	2020	ENSP00000373574	175	408	504	5.66e-13	245	63	151	31	11
unique_2726	61	252	2020	ENSP00000390477	204	413	477	2.46e-12	214	60	128	26	10
unique_2726	70	252	2020	ENSP00000489707	240	440	533	4.53e-12	203	56	125	22	9
unique_2726	70	332	2020	ENSP00000414914	478	756	807	5.17e-12	297	70	175	52	13
unique_2726	66	279	2020	ENSP00000295754	246	479	568	4.01e-09	248	63	137	48	11
unique_2738	596	665	685	ENSP00000287169	105	177	716	1.16e-12	73	23	47	3	10
unique_2771	247	482	558	ENSP00000414914	472	706	807	1.00e-05	258	61	152	45	42
unique_2771	236	460	558	ENSP00000489707	225	440	533	2.65e-04	244	61	136	47	40
unique_2771	246	460	558	ENSP00000390477	206	413	477	2.66e-04	239	57	127	55	39
unique_2772	192	427	503	ENSP00000414914	472	706	807	5.36e-06	256	61	154	41	47
unique_2772	335	405	503	ENSP00000390477	331	413	477	8.37e-04	86	25	43	18	14
unique_2772	295	405	503	ENSP00000489707	317	440	533	8.44e-04	128	33	74	21	22
unique_2809	6	215	323	ENSP00000414914	470	698	807	3.98e-06	242	55	142	45	65
unique_2809	12	213	323	ENSP00000296474	1086	1289	1401	1.45e-04	212	50	144	18	63
unique_2810	678	977	2568	ENSP00000351554	317	608	725	6.83e-07	308	73	211	24	17
unique_2810	577	1020	2568	ENSP00000351554	91	507	725	7.39e-06	457	92	312	53	17
unique_2810	678	977	2568	ENSP00000377492	318	609	726	6.83e-07	308	73	211	24	18
unique_2810	549	1020	2568	ENSP00000377492	64	508	726	5.69e-06	485	95	337	53	18
unique_2813	121	516	530	ENSP00000381634	59	477	488	9.49e-07	431	90	294	47	75
unique_2828	721	931	934	ENSP00000414914	566	752	807	2.32e-17	219	66	113	40	41
unique_2828	459	626	934	ENSP00000414914	397	567	807	3.56e-04	177	50	112	15	41
unique_2828	722	934	934	ENSP00000296474	1160	1348	1401	2.82e-14	213	61	128	24	23
unique_2828	742	860	934	ENSP00000295754	342	459	568	1.92e-09	134	44	59	31	13
unique_2828	741	930	934	ENSP00000373574	293	492	504	1.00e-08	216	56	118	42	39
unique_2828	456	628	934	ENSP00000373574	141	291	504	8.45e-04	178	50	96	32	39
unique_2828	733	932	934	ENSP00000489707	317	526	533	3.65e-08	226	58	126	42	32
unique_2828	530	626	934	ENSP00000489707	233	321	533	3.19e-04	101	26	59	16	32
unique_2828	508	628	934	ENSP00000390477	189	296	477	1.72e-05	126	36	67	23	28
unique_2828	749	889	934	ENSP00000390477	306	456	477	3.54e-05	167	47	78	42	28
unique_2836	1889	1957	3829	ENSP00000369962	312	382	408	0.002	71	27	42	2	2
unique_2848	290	471	1542	ENSP00000414914	506	696	807	3.59e-08	211	57	105	49	12
unique_2848	300	479	1542	ENSP00000296474	1121	1294	1401	3.74e-08	191	55	108	28	12
unique_2848	332	465	1542	ENSP00000489707	305	440	533	7.71e-06	152	45	73	34	9
unique_2848	378	458	1542	ENSP00000295754	375	457	568	1.50e-04	88	32	44	12	5
unique_2848	298	546	1542	ENSP00000390477	238	472	477	2.19e-04	273	70	141	62	16
unique_2848	332	433	1542	ENSP00000373574	273	381	504	0.003	118	37	56	25	7
unique_2870	1095	1223	1598	ENSP00000408335	1637	1739	2004	1.13e-05	131	39	62	30	8
unique_2870	1095	1223	1598	ENSP00000364163	1637	1739	2004	1.14e-05	131	39	62	30	8
unique_2870	1056	1226	1598	ENSP00000459962	131	293	840	0.005	178	52	104	22	11
unique_2870	1459	1569	1598	ENSP00000344972	220	333	899	0.005	114	27	84	3	7
unique_2870	1459	1569	1598	ENSP00000369205	226	339	994	0.006	114	27	84	3	7
unique_2870	1459	1569	1598	ENSP00000369198	250	363	1018	0.008	114	27	84	3	7
unique_2876	667	1085	1230	ENSP00000444542	65	498	562	2.49e-89	450	195	208	47	34
unique_2876	667	1085	1230	ENSP00000494107	65	498	569	3.69e-89	450	195	208	47	34
unique_2889	1	517	525	ENSP00000478255	162	626	1281	2.46e-43	534	148	300	86	98
unique_2889	275	517	525	ENSP00000478255	1031	1271	1281	6.96e-41	247	85	152	10	98
unique_2889	276	517	525	ENSP00000494609	1038	1273	1326	9.53e-20	247	67	164	16	46
unique_2889	295	507	525	ENSP00000494609	426	622	1326	6.14e-19	214	63	133	18	46
unique_2889	296	500	525	ENSP00000381467	100	299	667	1.10e-08	212	56	137	19	39
unique_2889	230	514	525	ENSP00000426917	4	283	612	3.99e-04	292	63	210	19	54
unique_2896	71	152	852	ENSP00000381204	46	138	209	5.13e-05	93	22	60	11	10
unique_2923	2343	2472	2492	ENSP00000414544	700	815	821	1.96e-04	131	39	76	16	5
unique_2933	159	299	470	ENSP00000287169	106	219	716	3.05e-19	141	50	64	27	30
unique_2940	172	710	1145	ENSP00000341682	51	553	888	1.19e-48	543	142	357	44	47
unique_2942	164	406	975	ENSP00000426917	61	299	612	1.65e-50	244	101	137	6	49
unique_2942	648	885	975	ENSP00000426917	325	550	612	4.58e-19	239	62	163	14	49
unique_2942	160	404	975	ENSP00000381467	88	328	667	2.54e-48	252	104	130	18	42
unique_2942	763	925	975	ENSP00000381467	444	607	667	7.15e-16	164	47	116	1	42
unique_2942	149	375	975	ENSP00000494609	413	615	1326	1.63e-12	231	62	137	32	23
unique_2942	161	323	975	ENSP00000494609	1054	1208	1326	0.004	176	44	98	34	23
unique_2942	166	369	975	ENSP00000478255	409	610	1281	3.05e-09	218	57	131	30	28
unique_2942	121	390	975	ENSP00000478255	1004	1267	1281	5.12e-08	295	81	158	56	28
unique_2978	744	982	1007	ENSP00000414914	471	746	807	1.55e-06	295	70	150	75	24
unique_2978	819	960	1007	ENSP00000296474	1158	1300	1401	4.97e-06	155	46	84	25	14
unique_2978	741	938	1007	ENSP00000373574	198	408	504	2.99e-05	222	51	136	35	20
unique_2978	726	895	1007	ENSP00000295754	220	401	568	2.46e-04	193	44	115	34	17
unique_2978	751	938	1007	ENSP00000390477	213	413	477	2.63e-04	220	54	115	51	19
unique_2978	744	938	1007	ENSP00000489707	233	440	533	0.010	220	54	129	37	19
unique_3005	126	267	1872	ENSP00000259324	613	764	811	6.63e-07	169	48	77	44	8
unique_3046	87	164	240	ENSP00000344972	232	336	899	3.43e-04	105	30	48	27	33
unique_3046	87	164	240	ENSP00000369205	238	342	994	4.86e-04	105	30	48	27	33
unique_3046	87	164	240	ENSP00000369198	262	366	1018	4.92e-04	105	30	48	27	33
unique_3051	251	476	553	ENSP00000414914	472	688	807	3.98e-05	245	51	147	47	41
unique_3080	1482	1566	2779	ENSP00000344972	236	322	899	0.001	90	26	56	8	3
unique_3080	1475	1569	2779	ENSP00000381204	40	135	209	0.003	96	25	70	1	3
unique_3094	164	205	264	ENSP00000379438	296	336	674	0.009	42	17	24	1	16
unique_3099	4402	4697	4919	ENSP00000377492	67	398	726	0.001	338	69	221	48	6
unique_3099	4595	4697	4919	ENSP00000351554	291	397	725	0.004	112	29	69	14	2
unique_3100	687	872	993	ENSP00000296474	1086	1281	1401	1.65e-13	200	58	124	18	19
unique_3100	660	891	993	ENSP00000414914	447	709	807	2.53e-12	264	70	161	33	23
unique_3100	681	871	993	ENSP00000489707	232	440	533	2.78e-10	213	60	127	26	19
unique_3100	681	871	993	ENSP00000373574	200	408	504	3.26e-08	218	60	122	36	19
unique_3100	688	850	993	ENSP00000390477	212	386	477	2.75e-07	178	47	113	18	16
unique_3100	769	850	993	ENSP00000295754	344	430	568	3.94e-04	98	29	42	27	8
unique_3129	76	282	566	ENSP00000414914	469	697	807	1.24e-11	235	62	139	34	37
unique_3129	64	253	566	ENSP00000295754	228	430	568	7.30e-10	210	49	134	27	34
unique_3129	71	271	566	ENSP00000373574	194	406	504	3.04e-09	226	56	132	38	36
unique_3129	51	271	566	ENSP00000390477	178	411	477	5.47e-09	251	65	139	47	39
unique_3129	71	273	566	ENSP00000489707	226	440	533	7.38e-08	228	52	138	38	36
unique_3129	83	280	566	ENSP00000296474	1086	1288	1401	9.58e-08	212	59	130	23	35
unique_3154	737	898	1157	ENSP00000414914	586	746	807	2.91e-08	171	42	110	19	14
unique_3154	720	844	1157	ENSP00000296474	1160	1288	1401	4.64e-05	132	36	86	10	11
unique_3154	764	839	1157	ENSP00000295754	375	459	568	6.77e-04	88	25	48	15	7
unique_3156	116	250	782	ENSP00000414914	579	709	807	6.85e-09	140	41	85	14	17
unique_3156	93	244	782	ENSP00000296474	1135	1296	1401	5.29e-04	164	44	106	14	19
unique_3160	42	289	536	ENSP00000414914	445	710	807	1.23e-13	277	70	167	40	46
unique_3160	71	265	536	ENSP00000489707	230	438	533	2.39e-12	224	61	119	44	36
unique_3160	79	274	536	ENSP00000296474	1086	1288	1401	2.61e-12	207	58	134	15	37
unique_3160	81	324	536	ENSP00000295754	250	532	568	3.36e-11	293	72	162	59	46
unique_3160	78	265	536	ENSP00000373574	205	406	504	1.52e-10	212	56	122	34	35
unique_3160	81	265	536	ENSP00000390477	213	411	477	6.42e-09	211	55	118	38	35
unique_3209	2280	2388	2576	ENSP00000414544	724	820	821	2.41e-05	109	30	67	12	8
unique_3209	2310	2400	2576	ENSP00000414544	729	820	821	4.39e-05	95	33	55	7	8
unique_3209	1089	1165	2576	ENSP00000414544	724	806	821	1.57e-04	85	29	46	10	8
unique_3209	1090	1161	2576	ENSP00000414544	747	820	821	7.85e-04	76	26	44	6	8
unique_3209	2306	2419	2576	ENSP00000414544	698	820	821	0.003	125	35	77	13	8
unique_3209	1126	1180	2576	ENSP00000344972	256	326	899	0.002	71	25	30	16	2
unique_3209	1126	1180	2576	ENSP00000369205	262	332	994	0.002	71	25	30	16	2
unique_3209	1126	1180	2576	ENSP00000369198	286	356	1018	0.002	71	25	30	16	2
unique_3246	70	273	320	ENSP00000402576	367	565	1186	0.006	213	56	134	23	64
unique_3250	5076	5228	7564	ENSP00000369205	226	382	994	0.008	157	36	117	4	2
unique_3250	5076	5228	7564	ENSP00000344972	220	376	899	0.008	157	36	117	4	2
unique_3250	5076	5228	7564	ENSP00000369198	250	406	1018	0.009	157	36	117	4	2
unique_3256	40	240	575	ENSP00000296474	1086	1289	1401	5.17e-08	209	50	146	13	35
unique_3256	38	256	575	ENSP00000414914	474	721	807	6.85e-07	257	58	152	47	38
unique_3259	2733	2888	3568	ENSP00000414914	594	754	807	1.30e-11	169	50	98	21	4
unique_3259	2658	2903	3568	ENSP00000296474	1124	1365	1401	9.03e-08	263	66	159	38	7
unique_3259	2728	2824	3568	ENSP00000489707	326	436	533	2.77e-06	115	34	59	22	3
unique_3259	2728	2824	3568	ENSP00000373574	294	404	504	8.50e-06	111	33	64	14	3
unique_3259	2728	2824	3568	ENSP00000390477	299	409	477	1.25e-05	111	36	61	14	3
unique_3259	2741	2806	3568	ENSP00000295754	355	428	568	0.009	74	28	38	8	2
unique_3287	1538	1731	2132	ENSP00000296474	1088	1288	1401	1.86e-14	207	64	124	19	9
unique_3287	1559	1732	2132	ENSP00000414914	506	696	807	1.91e-10	199	51	115	33	8
unique_3287	1536	1747	2132	ENSP00000373574	206	430	504	1.87e-09	236	57	144	35	10
unique_3287	1525	1794	2132	ENSP00000489707	227	510	533	8.75e-09	300	78	176	46	13
unique_3287	1525	1726	2132	ENSP00000390477	200	415	477	1.73e-07	232	61	125	46	9
unique_3287	1538	1722	2132	ENSP00000295754	250	455	568	3.10e-07	216	59	116	41	9
unique_3288	119	229	339	ENSP00000379438	77	185	674	8.70e-17	114	50	56	8	63
unique_3288	16	134	339	ENSP00000379438	64	177	674	1.41e-09	121	44	68	9	63
unique_3288	2	221	339	ENSP00000408335	308	508	2004	2.41e-11	232	68	121	43	78
unique_3288	26	220	339	ENSP00000408335	490	685	2004	4.49e-11	220	64	107	49	78
unique_3288	22	220	339	ENSP00000408335	778	1000	2004	1.96e-09	236	64	122	50	78
unique_3288	21	220	339	ENSP00000408335	166	387	2004	2.51e-07	239	68	115	56	78
unique_3288	22	238	339	ENSP00000408335	524	755	2004	5.51e-07	254	73	122	59	78
unique_3288	33	174	339	ENSP00000408335	101	225	2004	5.26e-06	147	42	78	27	78
unique_3288	21	220	339	ENSP00000408335	561	761	2004	5.79e-06	222	57	122	43	78
unique_3288	4	221	339	ENSP00000408335	728	925	2004	6.05e-06	231	62	123	46	78
unique_3288	27	265	339	ENSP00000408335	135	345	2004	2.06e-05	247	64	139	44	78
unique_3288	15	241	339	ENSP00000408335	30	252	2004	1.15e-04	238	62	150	26	78
unique_3288	2	221	339	ENSP00000364163	308	508	2004	2.41e-11	232	68	121	43	78
unique_3288	26	220	339	ENSP00000364163	490	685	2004	4.61e-11	220	64	107	49	78
unique_3288	22	220	339	ENSP00000364163	778	1000	2004	1.98e-09	236	64	122	50	78
unique_3288	21	220	339	ENSP00000364163	166	387	2004	2.55e-07	239	68	115	56	78
unique_3288	22	238	339	ENSP00000364163	524	755	2004	5.51e-07	254	73	122	59	78
unique_3288	21	220	339	ENSP00000364163	561	761	2004	5.74e-06	222	57	122	43	78
unique_3288	33	174	339	ENSP00000364163	101	225	2004	5.84e-06	147	42	78	27	78
unique_3288	4	221	339	ENSP00000364163	728	925	2004	6.05e-06	231	62	123	46	78
unique_3288	27	265	339	ENSP00000364163	135	345	2004	2.10e-05	247	64	139	44	78
unique_3288	15	241	339	ENSP00000364163	30	252	2004	1.69e-04	238	62	150	26	78
unique_3288	125	186	339	ENSP00000385639	123	179	274	0.003	64	24	31	9	18
unique_3288	143	174	339	ENSP00000383279	952	984	1375	0.007	33	14	18	1	9
unique_3288	143	171	339	ENSP00000383279	191	221	1375	0.008	31	14	15	2	9
unique_3291	42	118	147	ENSP00000432638	655	727	851	0.009	78	22	50	6	52
unique_3291	42	118	147	ENSP00000436127	656	728	852	0.010	78	22	50	6	52
unique_3294	150	239	806	ENSP00000296474	1159	1233	1401	1.07e-05	90	26	49	15	11
unique_3294	170	239	806	ENSP00000414914	586	642	807	5.44e-05	70	24	33	13	9
unique_3322	316	426	6072	ENSP00000414544	723	818	821	1.16e-07	111	36	60	15	2
unique_3322	341	447	6072	ENSP00000414544	725	816	821	1.33e-04	110	37	52	21	2
unique_3322	332	447	6072	ENSP00000344972	191	333	899	2.68e-06	143	41	75	27	2
unique_3322	326	437	6072	ENSP00000344972	221	346	899	3.66e-06	127	39	72	16	2
unique_3322	332	447	6072	ENSP00000369205	197	339	994	2.72e-06	143	41	75	27	2
unique_3322	326	437	6072	ENSP00000369205	227	352	994	3.63e-06	127	39	72	16	2
unique_3322	332	447	6072	ENSP00000369198	221	363	1018	3.68e-06	143	41	75	27	2
unique_3322	326	437	6072	ENSP00000369198	251	376	1018	4.74e-06	127	39	72	16	2
unique_3322	279	429	6072	ENSP00000411355	81	232	1307	0.006	161	42	100	19	2
unique_3336	122	601	618	ENSP00000442011	127	580	656	7.01e-53	502	134	298	70	78
unique_3336	122	601	618	ENSP00000336994	141	594	670	1.04e-52	502	134	298	70	78
unique_3363	9	191	385	ENSP00000414914	523	690	807	4.80e-15	189	49	113	27	48
unique_3363	2	244	385	ENSP00000296474	1122	1333	1401	1.02e-09	253	57	145	51	63
unique_3363	107	188	385	ENSP00000489707	340	440	533	2.87e-09	102	32	49	21	21
unique_3363	96	188	385	ENSP00000390477	302	413	477	1.07e-08	115	37	53	25	24
unique_3363	81	188	385	ENSP00000373574	281	408	504	5.22e-08	129	39	68	22	28
unique_3363	108	188	385	ENSP00000295754	357	457	568	5.33e-08	102	33	47	22	21
unique_3372	16	54	265	ENSP00000369205	93	131	994	0.005	39	16	23	0	15
unique_3372	16	54	265	ENSP00000344972	87	125	899	0.006	39	16	23	0	15
unique_3372	16	54	265	ENSP00000369198	117	155	1018	0.006	39	16	23	0	15
unique_3382	3209	3422	4607	ENSP00000411355	30	234	1307	4.03e-05	217	45	157	15	5
unique_3385	362	407	2539	ENSP00000394033	148	189	427	3.84e-04	46	19	23	4	2
unique_3402	524	709	782	ENSP00000381467	66	248	667	4.00e-12	197	63	109	25	44
unique_3402	214	372	782	ENSP00000381467	107	248	667	1.14e-04	168	44	89	35	44
unique_3402	572	732	782	ENSP00000478255	409	587	1281	8.56e-12	179	57	104	18	51
unique_3402	206	408	782	ENSP00000478255	408	587	1281	1.29e-06	219	53	111	55	51
unique_3402	678	732	782	ENSP00000478255	1176	1232	1281	2.49e-06	57	24	31	2	51
unique_3402	213	443	782	ENSP00000478255	1058	1275	1281	6.97e-06	257	61	131	65	51
unique_3402	573	717	782	ENSP00000494609	428	574	1326	1.91e-06	159	44	89	26	38
unique_3402	339	413	782	ENSP00000494609	533	597	1326	2.57e-05	75	26	39	10	38
unique_3402	167	240	782	ENSP00000494609	1025	1090	1326	5.49e-04	77	27	36	14	38
unique_3402	587	720	782	ENSP00000426917	77	228	612	1.55e-05	152	43	91	18	36
unique_3402	222	372	782	ENSP00000426917	77	217	612	3.64e-04	166	43	83	40	36
unique_3431	199	313	492	ENSP00000414914	596	709	807	8.84e-11	118	34	77	7	23
unique_3431	161	298	492	ENSP00000390477	268	419	477	1.03e-07	158	43	89	26	28
unique_3431	172	298	492	ENSP00000295754	323	463	568	1.90e-07	150	42	76	32	26
unique_3431	199	293	492	ENSP00000296474	1187	1281	1401	4.00e-07	101	30	59	12	19
unique_3431	169	288	492	ENSP00000489707	304	436	533	6.27e-07	139	39	75	25	24
unique_3431	156	292	492	ENSP00000373574	259	408	504	2.18e-04	156	38	93	25	28
unique_3432	112	259	347	ENSP00000379438	68	200	674	6.23e-15	151	52	78	21	64
unique_3432	38	161	347	ENSP00000379438	83	212	674	6.55e-10	140	52	62	26	64
unique_3432	34	178	347	ENSP00000408335	495	620	2004	6.06e-10	148	42	81	25	57
unique_3432	36	223	347	ENSP00000408335	339	508	2004	4.46e-09	194	53	111	30	57
unique_3432	38	222	347	ENSP00000408335	180	387	2004	2.46e-07	230	66	97	67	57
unique_3432	76	178	347	ENSP00000408335	781	875	2004	3.70e-07	103	32	63	8	57
unique_3432	38	232	347	ENSP00000408335	51	241	2004	2.47e-06	205	50	131	24	57
unique_3432	76	223	347	ENSP00000408335	906	1041	2004	2.51e-06	151	40	93	18	57
unique_3432	120	178	347	ENSP00000408335	745	798	2004	5.71e-04	59	22	32	5	57
unique_3432	34	178	347	ENSP00000364163	495	620	2004	6.12e-10	148	42	81	25	57
unique_3432	36	223	347	ENSP00000364163	339	508	2004	4.43e-09	194	53	111	30	57
unique_3432	38	222	347	ENSP00000364163	180	387	2004	2.46e-07	230	66	97	67	57
unique_3432	76	178	347	ENSP00000364163	781	875	2004	3.73e-07	103	32	63	8	57
unique_3432	38	232	347	ENSP00000364163	51	241	2004	9.99e-07	205	51	130	24	57
unique_3432	76	223	347	ENSP00000364163	906	1041	2004	2.51e-06	151	40	93	18	57
unique_3432	120	178	347	ENSP00000364163	745	798	2004	5.75e-04	59	22	32	5	57
unique_3432	128	188	347	ENSP00000385639	123	179	274	1.84e-05	62	23	33	6	18
unique_3432	192	287	347	ENSP00000383279	441	533	1375	2.45e-05	97	29	63	5	36
unique_3432	147	176	347	ENSP00000383279	953	984	1375	0.005	32	15	15	2	36
unique_3432	128	183	347	ENSP00000378888	130	180	294	2.15e-04	56	20	31	5	16
unique_3432	128	183	347	ENSP00000414996	130	180	294	2.15e-04	56	20	31	5	16
unique_3432	128	183	347	ENSP00000398893	130	180	294	2.15e-04	56	20	31	5	16
unique_3433	69	283	400	ENSP00000390477	198	425	477	3.84e-13	239	66	138	35	54
unique_3433	82	332	400	ENSP00000489707	237	515	533	2.73e-10	289	71	170	48	63
unique_3433	83	278	400	ENSP00000296474	1086	1288	1401	2.29e-09	208	50	141	17	49
unique_3433	84	279	400	ENSP00000295754	249	465	568	7.24e-09	225	55	133	37	49
unique_3433	197	332	400	ENSP00000373574	325	483	504	1.22e-07	163	46	86	31	34
unique_3435	1898	2003	2014	ENSP00000414914	658	759	807	5.04e-06	107	28	73	6	5
unique_3435	1918	1989	2014	ENSP00000296474	1268	1338	1401	1.32e-04	73	25	45	3	4
unique_3437	23	234	404	ENSP00000414914	469	697	807	1.45e-10	241	55	145	41	52
unique_3437	12	237	404	ENSP00000296474	1064	1293	1401	1.57e-10	243	64	149	30	56
unique_3437	28	205	404	ENSP00000295754	246	430	568	6.87e-08	197	48	118	31	44
unique_3437	10	223	404	ENSP00000390477	191	411	477	2.52e-06	238	59	138	41	53
unique_3437	13	281	404	ENSP00000489707	224	514	533	0.006	316	68	176	72	67
unique_3448	5	44	71	ENSP00000351059	327	368	388	0.009	42	15	25	2	56
unique_3466	1042	1163	1367	ENSP00000259324	641	766	811	6.91e-06	126	40	82	4	9
unique_3487	54	249	581	ENSP00000296474	1086	1287	1401	7.86e-17	210	58	130	22	34
unique_3487	54	255	581	ENSP00000414914	476	700	807	6.78e-15	228	60	139	29	35
unique_3487	37	240	581	ENSP00000390477	197	411	477	9.02e-15	230	65	124	41	35
unique_3487	31	244	581	ENSP00000295754	227	459	568	3.45e-13	243	62	142	39	37
unique_3487	55	240	581	ENSP00000373574	207	406	504	3.84e-13	212	57	117	38	32
unique_3487	54	240	581	ENSP00000489707	238	438	533	1.36e-12	217	59	112	46	32
unique_3496	63	266	293	ENSP00000408335	1634	1840	2004	9.96e-10	220	72	119	29	71
unique_3496	153	208	293	ENSP00000408335	1633	1688	2004	8.81e-04	56	21	35	0	71
unique_3496	60	152	293	ENSP00000408335	1731	1824	2004	0.002	95	33	59	3	71
unique_3496	63	266	293	ENSP00000364163	1634	1840	2004	9.96e-10	220	72	119	29	71
unique_3496	153	208	293	ENSP00000364163	1633	1688	2004	8.81e-04	56	21	35	0	71
unique_3496	60	152	293	ENSP00000364163	1731	1824	2004	0.002	95	33	59	3	71
unique_3521	46	106	150	ENSP00000408741	125	173	799	0.001	61	23	26	12	41
unique_3571	574	700	942	ENSP00000287169	53	169	716	2.02e-19	128	45	71	12	13
unique_3596	254	510	609	ENSP00000501257	57	282	568	0.003	265	72	146	47	42
unique_3614	68	272	542	ENSP00000296474	1086	1286	1401	3.91e-05	224	55	127	42	38
unique_3614	123	275	542	ENSP00000414914	535	697	807	9.53e-05	173	46	97	30	28
unique_3623	871	1132	1241	ENSP00000501257	57	296	568	2.29e-04	274	67	161	46	21
unique_3625	72	242	571	ENSP00000381634	1	150	488	1.68e-05	172	43	106	23	30
unique_3628	259	322	752	ENSP00000381204	67	131	209	0.006	66	19	44	3	9
unique_3661	131	289	493	ENSP00000296474	1188	1339	1401	7.53e-08	161	39	111	11	32
unique_3661	24	283	493	ENSP00000414914	476	740	807	1.08e-05	283	63	179	41	53
unique_3661	99	220	493	ENSP00000489707	303	438	533	1.89e-05	137	32	89	16	25
unique_3661	99	220	493	ENSP00000390477	276	411	477	6.72e-05	139	37	82	20	25
unique_3661	102	213	493	ENSP00000295754	322	442	568	1.15e-04	124	37	72	15	23
unique_3661	99	220	493	ENSP00000373574	271	406	504	0.003	140	35	83	22	25
unique_3662	996	1092	1213	ENSP00000321573	193	287	776	8.72e-07	100	31	61	8	13
unique_3662	645	710	1213	ENSP00000321573	207	275	776	2.48e-06	69	28	38	3	13
unique_3704	293	540	630	ENSP00000414914	457	688	807	1.01e-06	273	57	150	66	39
unique_3704	465	611	630	ENSP00000295754	375	538	568	2.92e-04	166	41	104	21	23
unique_3704	464	537	630	ENSP00000489707	357	438	533	3.10e-04	82	21	53	8	12
unique_3704	464	537	630	ENSP00000390477	330	411	477	7.56e-04	82	24	50	8	12
unique_3726	383	454	2495	ENSP00000414544	739	818	821	0.001	80	23	49	8	3
unique_3730	14	175	211	ENSP00000449241	407	567	1193	0.003	171	44	108	19	77
unique_3748	8	84	533	ENSP00000398266	1235	1316	2016	4.02e-04	82	28	49	5	14
unique_3750	203	370	456	ENSP00000449241	407	575	1193	7.51e-05	175	44	118	13	37
unique_3759	367	525	540	ENSP00000500159	143	296	313	4.27e-31	159	62	92	5	29
unique_3759	367	525	540	ENSP00000500794	143	296	313	4.27e-31	159	62	92	5	29
unique_3759	367	525	540	ENSP00000499850	143	296	313	4.27e-31	159	62	92	5	29
unique_3760	568	978	1604	ENSP00000424603	210	658	819	2.30e-33	459	122	279	58	26
unique_3777	132	375	603	ENSP00000414914	476	743	807	5.96e-10	276	69	167	40	40
unique_3777	132	324	603	ENSP00000296474	1086	1288	1401	1.11e-08	208	54	134	20	32
unique_3777	134	315	603	ENSP00000390477	213	411	477	7.81e-07	210	58	113	39	30
unique_3777	134	315	603	ENSP00000373574	208	406	504	2.94e-06	206	51	124	31	30
unique_3777	131	315	603	ENSP00000489707	237	438	533	4.44e-06	212	55	120	37	31
unique_3777	430	533	603	ENSP00000295006	603	699	701	4.77e-06	104	28	69	7	17
unique_3777	244	315	603	ENSP00000295754	375	455	568	1.36e-05	84	24	45	15	12
unique_3785	1949	2137	2594	ENSP00000272367	161	371	590	0.002	211	50	139	22	7
unique_3829	1036	1289	1476	ENSP00000414914	472	745	807	1.61e-16	279	67	182	30	17
unique_3829	1040	1232	1476	ENSP00000296474	1086	1282	1401	2.97e-13	204	54	132	18	13
unique_3829	1029	1246	1476	ENSP00000489707	227	454	533	1.65e-09	242	58	146	38	15
unique_3829	1029	1246	1476	ENSP00000390477	200	427	477	2.67e-09	242	63	141	38	15
unique_3829	1042	1234	1476	ENSP00000295754	250	461	568	2.64e-06	230	56	119	55	13
unique_3829	1157	1228	1476	ENSP00000373574	326	406	504	1.11e-04	84	25	44	15	5
unique_3846	153	347	662	ENSP00000414446	47	226	574	6.48e-05	201	44	130	27	29
unique_3878	62	192	205	ENSP00000390477	330	473	477	4.57e-06	148	44	83	21	64
unique_3878	50	133	205	ENSP00000414914	600	689	807	8.20e-05	91	24	59	8	41
unique_3878	62	126	205	ENSP00000489707	357	435	533	0.002	79	24	41	14	32
unique_3878	63	147	205	ENSP00000295754	375	469	568	0.004	99	28	53	18	41
unique_3883	141	221	281	ENSP00000259324	661	744	811	0.004	88	30	47	11	29
unique_3943	253	447	512	ENSP00000501257	96	291	568	3.11e-07	213	66	112	35	38
unique_3970	1725	1805	3095	ENSP00000369205	262	339	994	0.006	81	20	58	3	3
unique_3995	289	522	536	ENSP00000287169	53	270	716	8.74e-21	249	76	127	46	44
unique_4004	374	533	555	ENSP00000414446	401	552	574	2.61e-06	165	47	100	18	49
unique_4004	19	132	555	ENSP00000414446	33	149	574	4.01e-05	118	31	82	5	49
unique_4007	19	563	567	ENSP00000414446	33	552	574	9.61e-11	575	136	354	85	96
unique_4018	110	211	216	ENSP00000414544	725	819	821	4.40e-04	105	30	62	13	48
unique_4018	108	196	216	ENSP00000414544	741	819	821	0.001	89	26	53	10	48
unique_4070	147	569	683	ENSP00000364163	569	1041	2004	1.85e-10	512	129	255	128	64
unique_4070	135	292	683	ENSP00000364163	939	1083	2004	8.51e-09	162	51	90	21	64
unique_4070	146	523	683	ENSP00000364163	136	509	2004	1.09e-08	415	101	236	78	64
unique_4070	145	519	683	ENSP00000364163	745	1079	2004	1.14e-08	381	91	238	52	64
unique_4070	149	520	683	ENSP00000364163	337	722	2004	2.03e-04	425	91	242	92	64
unique_4070	147	569	683	ENSP00000408335	569	1041	2004	1.90e-10	512	129	255	128	64
unique_4070	135	292	683	ENSP00000408335	939	1083	2004	8.58e-09	162	51	90	21	64
unique_4070	146	523	683	ENSP00000408335	136	509	2004	1.07e-08	415	101	236	78	64
unique_4070	145	566	683	ENSP00000408335	745	1079	2004	1.24e-08	429	102	226	101	64
unique_4070	149	520	683	ENSP00000408335	337	722	2004	2.05e-04	425	91	242	92	64
unique_4070	130	263	683	ENSP00000379438	63	190	674	3.31e-07	139	44	79	16	44
unique_4070	417	580	683	ENSP00000379438	31	197	674	0.003	176	43	112	21	44
unique_4084	342	562	639	ENSP00000351554	195	405	725	0.003	225	50	157	18	35
unique_4084	342	562	639	ENSP00000377492	196	406	726	0.003	225	50	157	18	35
unique_4096	969	1220	1686	ENSP00000272367	173	400	590	0.002	260	58	162	40	15
unique_4151	1358	1685	2268	ENSP00000295006	75	341	701	1.58e-18	336	85	174	77	14
unique_4167	147	285	516	ENSP00000316228	45	186	400	0.008	158	43	80	35	27
unique_4203	41	286	296	ENSP00000364163	117	440	2004	7.82e-08	328	84	158	86	86
unique_4203	39	292	296	ENSP00000364163	591	857	2004	6.26e-07	284	80	157	47	86
unique_4203	61	276	296	ENSP00000364163	868	1125	2004	2.87e-06	266	73	135	58	86
unique_4203	61	293	296	ENSP00000364163	103	369	2004	4.79e-06	278	75	147	56	86
unique_4203	39	278	296	ENSP00000364163	278	550	2004	1.53e-05	281	76	156	49	86
unique_4203	53	281	296	ENSP00000364163	669	933	2004	1.61e-04	267	72	155	40	86
unique_4203	42	234	296	ENSP00000364163	772	1007	2004	0.004	236	64	129	43	86
unique_4203	40	277	296	ENSP00000364163	440	689	2004	0.006	271	70	147	54	86
unique_4203	41	286	296	ENSP00000408335	117	440	2004	1.03e-07	328	84	158	86	86
unique_4203	39	292	296	ENSP00000408335	591	857	2004	6.42e-07	284	80	157	47	86
unique_4203	61	276	296	ENSP00000408335	868	1125	2004	2.90e-06	266	73	135	58	86
unique_4203	61	293	296	ENSP00000408335	103	369	2004	6.29e-06	278	75	147	56	86
unique_4203	39	278	296	ENSP00000408335	278	550	2004	1.55e-05	281	76	156	49	86
unique_4203	53	281	296	ENSP00000408335	669	933	2004	1.61e-04	267	72	155	40	86
unique_4203	42	234	296	ENSP00000408335	772	1007	2004	0.004	236	64	129	43	86
unique_4203	40	277	296	ENSP00000408335	440	689	2004	0.006	271	70	147	54	86
unique_4203	61	173	296	ENSP00000386367	479	618	789	1.22e-05	144	49	60	35	38
unique_4203	61	173	296	ENSP00000283249	479	618	789	1.22e-05	144	49	60	35	38
unique_4203	50	118	296	ENSP00000504205	568	646	799	1.78e-04	79	32	37	10	23
unique_4203	50	118	296	ENSP00000504508	568	646	826	1.86e-04	79	32	37	10	23
unique_4203	125	199	296	ENSP00000296575	594	666	701	0.003	75	26	47	2	48
unique_4203	40	106	296	ENSP00000296575	602	669	701	0.003	69	26	40	3	48
unique_4203	187	277	296	ENSP00000400217	489	574	1806	0.005	100	34	43	23	31
unique_4264	126	249	498	ENSP00000260197	1030	1173	2215	0.003	152	38	78	36	25
unique_4287	203	450	540	ENSP00000414914	457	688	807	6.64e-07	273	58	149	66	46
unique_4287	374	447	540	ENSP00000489707	357	438	533	3.21e-04	82	20	54	8	14
unique_4287	375	521	540	ENSP00000295754	375	538	568	7.41e-04	166	40	105	21	27
unique_4287	374	447	540	ENSP00000390477	330	411	477	8.27e-04	82	23	51	8	14
unique_4296	8	178	201	ENSP00000449241	407	573	1193	8.55e-06	177	46	115	16	85
unique_4303	72	122	257	ENSP00000295006	584	623	701	0.008	51	18	22	11	20
unique_4330	340	400	600	ENSP00000295754	341	401	568	3.65e-04	70	22	30	18	10
unique_4374	150	321	334	ENSP00000364163	880	1039	2004	1.62e-06	181	49	102	30	51
unique_4374	179	295	334	ENSP00000364163	749	853	2004	3.15e-05	118	39	65	14	51
unique_4374	181	255	334	ENSP00000364163	497	564	2004	0.003	76	26	41	9	51
unique_4374	150	321	334	ENSP00000408335	880	1039	2004	1.65e-06	181	49	102	30	51
unique_4374	179	295	334	ENSP00000408335	749	853	2004	3.15e-05	118	39	65	14	51
unique_4374	181	255	334	ENSP00000408335	497	564	2004	0.003	76	26	41	9	51
unique_4437	2493	2723	3001	ENSP00000379438	83	279	674	4.23e-14	252	71	105	76	8
unique_4437	2489	2640	3001	ENSP00000408335	571	723	2004	2.19e-09	163	48	94	21	7
unique_4437	2489	2640	3001	ENSP00000408335	414	583	2004	7.64e-08	186	54	82	50	7
unique_4437	2467	2640	3001	ENSP00000408335	932	1081	2004	2.43e-06	181	53	90	38	7
unique_4437	2454	2650	3001	ENSP00000408335	267	484	2004	3.54e-06	233	60	122	51	7
unique_4437	2492	2640	3001	ENSP00000408335	179	349	2004	9.06e-05	177	51	92	34	7
unique_4437	2489	2640	3001	ENSP00000364163	571	723	2004	2.21e-09	163	48	94	21	7
unique_4437	2489	2640	3001	ENSP00000364163	414	583	2004	7.57e-08	186	54	82	50	7
unique_4437	2467	2640	3001	ENSP00000364163	932	1081	2004	2.45e-06	181	53	90	38	7
unique_4437	2454	2650	3001	ENSP00000364163	267	484	2004	3.57e-06	233	60	122	51	7
unique_4437	2492	2640	3001	ENSP00000364163	179	349	2004	9.06e-05	177	51	92	34	7
unique_4437	2556	2646	3001	ENSP00000385639	98	177	274	9.26e-06	94	31	46	17	5
unique_4437	2492	2552	3001	ENSP00000385639	122	179	274	3.50e-05	62	24	33	5	5
unique_4437	2499	2537	3001	ENSP00000383279	183	221	1375	3.96e-04	39	16	23	0	1
unique_4437	2503	2538	3001	ENSP00000383279	430	465	1375	5.36e-04	36	16	20	0	1
unique_4456	135	266	562	ENSP00000408335	1660	1791	2004	3.15e-05	132	45	87	0	37
unique_4456	169	342	562	ENSP00000408335	1580	1761	2004	0.004	191	60	105	26	37
unique_4456	135	266	562	ENSP00000364163	1660	1791	2004	3.15e-05	132	45	87	0	37
unique_4456	169	342	562	ENSP00000364163	1580	1761	2004	0.004	191	60	105	26	37
unique_4456	166	232	562	ENSP00000449241	1081	1147	1193	1.66e-04	67	22	45	0	12
unique_4468	18	554	574	ENSP00000414446	21	555	574	0.0	537	296	239	2	94
unique_4478	154	457	563	ENSP00000296474	1002	1292	1401	2.21e-07	330	69	196	65	54
unique_4478	213	518	563	ENSP00000414914	472	746	807	4.11e-07	329	64	188	77	54
unique_4478	202	384	563	ENSP00000390477	196	384	477	2.43e-04	199	52	121	26	33
unique_4478	284	384	563	ENSP00000489707	303	411	533	4.74e-04	111	28	71	12	18
unique_4495	110	196	217	ENSP00000449241	926	1012	1193	2.60e-25	87	40	47	0	40
unique_4514	460	635	2227	ENSP00000489707	225	413	533	1.56e-07	195	50	120	25	8
unique_4514	470	672	2227	ENSP00000296474	1088	1298	1401	1.92e-07	217	60	137	20	9
unique_4514	459	648	2227	ENSP00000390477	202	400	477	6.93e-06	205	53	131	21	9
unique_4549	660	722	1472	ENSP00000321573	211	275	776	0.001	70	25	33	12	4
unique_4570	925	1028	2564	ENSP00000414544	738	820	821	6.67e-05	106	33	48	25	4
unique_4570	964	1028	2564	ENSP00000414544	737	802	821	8.10e-05	69	29	33	7	4
unique_4570	975	1030	2564	ENSP00000414544	729	786	821	2.43e-04	60	26	28	6	4
unique_4587	175	233	420	ENSP00000344972	268	325	899	0.004	59	23	35	1	14
unique_4587	175	233	420	ENSP00000369205	274	331	994	0.005	59	23	35	1	14
unique_4587	175	233	420	ENSP00000369198	298	355	1018	0.006	59	23	35	1	14
unique_4587	161	251	420	ENSP00000411355	70	159	1307	0.007	91	22	68	1	22
unique_4596	43	135	1148	ENSP00000381204	40	132	209	5.92e-05	93	22	71	0	8
unique_4597	112	326	359	ENSP00000414914	478	713	807	2.10e-16	247	69	135	43	60
unique_4597	77	300	359	ENSP00000295754	219	458	568	6.32e-15	249	67	148	34	62
unique_4597	111	346	359	ENSP00000296474	1087	1323	1401	1.61e-14	245	63	165	17	66
unique_4597	107	297	359	ENSP00000390477	208	411	477	1.47e-11	211	56	128	27	53
unique_4597	110	297	359	ENSP00000373574	206	406	504	7.26e-11	204	50	135	19	52
unique_4597	181	327	359	ENSP00000489707	307	480	533	4.36e-09	175	49	97	29	41
unique_4604	6001	6110	11945	ENSP00000344972	215	323	899	0.001	125	38	56	31	1
unique_4604	6001	6110	11945	ENSP00000369205	221	329	994	0.001	125	38	56	31	1
unique_4622	64	96	129	ENSP00000452736	491	519	534	0.003	33	17	12	4	26
unique_4643	80	656	666	ENSP00000414446	13	555	574	1.91e-119	578	204	338	36	87
unique_4649	992	1222	1446	ENSP00000381467	99	260	667	4.54e-06	231	58	104	69	21
unique_4649	637	702	1446	ENSP00000381467	199	262	667	0.003	66	22	42	2	21
unique_4649	987	1218	1446	ENSP00000478255	403	570	1281	4.79e-05	233	63	104	66	18
unique_4649	657	688	1446	ENSP00000478255	1176	1207	1281	0.003	32	16	16	0	18
unique_4649	993	1029	1446	ENSP00000478255	1052	1087	1281	0.008	37	16	20	1	18
unique_4649	557	714	1446	ENSP00000426917	101	246	612	0.002	168	41	95	32	11
unique_4649	985	1026	1446	ENSP00000494609	421	460	1326	0.003	42	18	22	2	9
unique_4649	636	716	1446	ENSP00000494609	517	597	1326	0.008	84	26	52	6	9
unique_4722	453	698	949	ENSP00000414914	467	738	807	1.50e-13	277	66	175	36	26
unique_4722	445	698	949	ENSP00000296474	1073	1331	1401	1.75e-12	270	68	175	27	27
unique_4722	408	649	949	ENSP00000390477	163	413	477	5.93e-10	266	71	156	39	26
unique_4722	451	657	949	ENSP00000373574	195	426	504	2.58e-09	240	58	141	41	22
unique_4722	451	649	949	ENSP00000489707	227	440	533	2.68e-09	220	53	140	27	21
unique_4722	447	649	949	ENSP00000295754	235	457	568	1.25e-06	234	55	137	42	21
unique_4723	232	487	490	ENSP00000344477	21	210	215	4.41e-27	256	75	115	66	52
unique_4786	58	206	211	ENSP00000414544	699	819	821	6.80e-04	152	36	82	34	71
unique_4809	212	379	493	ENSP00000296474	1110	1286	1401	4.61e-09	186	44	115	27	34
unique_4809	253	370	493	ENSP00000414914	569	684	807	1.10e-08	124	37	73	14	24
unique_4809	201	374	493	ENSP00000489707	246	450	533	2.63e-04	207	53	119	35	35
unique_4811	117	413	511	ENSP00000296474	994	1304	1401	2.06e-19	317	78	213	26	58
unique_4811	205	395	511	ENSP00000414914	478	694	807	3.92e-16	219	60	129	30	37
unique_4811	199	369	511	ENSP00000390477	207	386	477	5.37e-07	192	49	110	33	33
unique_4811	205	390	511	ENSP00000295754	250	457	568	8.46e-07	216	54	124	38	36
unique_4811	203	402	511	ENSP00000373574	206	430	504	1.30e-06	232	57	136	39	39
unique_4811	274	390	511	ENSP00000489707	304	440	533	3.98e-06	142	40	72	30	23
unique_4834	163	207	260	ENSP00000366115	87	135	248	0.006	49	14	31	4	17
unique_4834	163	207	260	ENSP00000389221	87	135	248	0.007	49	14	31	4	17
unique_4834	163	207	260	ENSP00000404537	87	135	248	0.007	49	14	31	4	17
unique_4866	46	140	286	ENSP00000377997	456	546	800	1.66e-04	97	28	61	8	33
unique_4879	17	184	193	ENSP00000449241	402	562	1193	6.58e-05	177	50	102	25	87
unique_4960	510	631	1909	ENSP00000296474	1111	1233	1401	2.63e-05	123	30	92	1	6
unique_4960	574	629	1909	ENSP00000414914	585	640	807	1.03e-04	56	18	38	0	3
unique_4960	602	631	1909	ENSP00000489707	358	387	533	6.06e-04	30	16	14	0	2
unique_4960	576	631	1909	ENSP00000295754	343	404	568	0.002	62	21	35	6	3
unique_4960	553	628	1909	ENSP00000390477	260	357	477	0.004	103	28	43	32	4
unique_4973	12	109	238	ENSP00000414544	711	808	821	0.006	105	33	58	14	41
unique_4974	492	661	770	ENSP00000449241	406	572	1193	3.59e-09	176	49	112	15	22
unique_4991	273	360	552	ENSP00000390477	331	423	477	5.75e-07	98	30	53	15	16
unique_4991	273	358	552	ENSP00000295754	375	465	568	5.23e-05	94	27	56	11	16
unique_4991	262	351	552	ENSP00000489707	339	441	533	5.48e-05	108	29	56	23	16
unique_4991	273	351	552	ENSP00000373574	326	409	504	1.05e-04	89	24	50	15	14
unique_5025	295	715	1029	ENSP00000479597	98	499	621	7.20e-11	425	88	310	27	41
unique_5025	295	751	1029	ENSP00000496064	82	515	600	8.10e-10	468	88	335	45	44
unique_5025	295	751	1029	ENSP00000287766	82	515	600	8.10e-10	468	88	335	45	44
unique_5057	168	221	229	ENSP00000236192	51	104	142	1.88e-09	54	24	30	0	24
unique_5058	216	424	681	ENSP00000414914	475	710	807	8.91e-13	239	67	139	33	31
unique_5058	219	455	681	ENSP00000296474	1088	1331	1401	7.05e-10	251	59	171	21	35
unique_5058	219	400	681	ENSP00000373574	208	406	504	1.10e-06	208	53	120	35	27
unique_5058	219	400	681	ENSP00000489707	240	438	533	3.45e-06	212	58	111	43	27
unique_5058	217	400	681	ENSP00000295754	248	455	568	4.43e-05	216	53	123	40	27
unique_5058	219	382	681	ENSP00000390477	213	386	477	4.92e-04	187	50	101	36	24
unique_5079	156	248	652	ENSP00000414446	47	143	574	2.00e-08	97	30	63	4	14
unique_5086	262	462	608	ENSP00000408335	951	1135	2004	3.41e-06	203	54	129	20	39
unique_5086	228	424	608	ENSP00000408335	842	1051	2004	0.001	238	56	113	69	39
unique_5086	262	462	608	ENSP00000364163	951	1135	2004	3.53e-06	203	54	129	20	39
unique_5086	228	424	608	ENSP00000364163	842	1051	2004	0.001	238	56	113	69	39
unique_5086	305	406	608	ENSP00000379438	82	174	674	0.008	102	30	63	9	17
unique_5105	425	522	957	ENSP00000367227	386	467	473	8.64e-04	98	26	56	16	10
unique_5105	425	522	957	ENSP00000367230	386	467	473	8.64e-04	98	26	56	16	10
unique_5113	397	436	611	ENSP00000348273	176	211	305	0.007	40	19	17	4	7
unique_5125	806	963	1014	ENSP00000501257	156	292	568	3.90e-04	162	45	88	29	16
unique_5143	1	68	2856	ENSP00000344972	261	324	899	4.93e-04	68	25	39	4	2
unique_5151	276	363	1151	ENSP00000344972	252	334	899	0.004	88	27	56	5	8
unique_5151	276	363	1151	ENSP00000369205	258	340	994	0.005	88	27	56	5	8
unique_5151	276	363	1151	ENSP00000369198	282	364	1018	0.006	88	27	56	5	8
unique_5172	1171	1436	2811	ENSP00000296474	1087	1357	1401	1.13e-18	280	77	180	23	9
unique_5172	1172	1360	2811	ENSP00000414914	478	688	807	1.83e-14	215	54	131	30	7
unique_5172	1172	1366	2811	ENSP00000373574	208	425	504	1.36e-06	230	62	121	47	7
unique_5172	1172	1359	2811	ENSP00000489707	240	440	533	1.20e-05	214	57	118	39	7
unique_5172	1171	1359	2811	ENSP00000390477	212	413	477	2.38e-05	217	55	119	43	7
unique_5172	1222	1409	2811	ENSP00000295754	299	529	568	0.005	235	53	131	51	7
unique_5199	86	203	310	ENSP00000223051	689	797	802	0.002	123	33	71	19	38
unique_5210	9	215	350	ENSP00000414914	478	706	807	6.42e-14	235	65	136	34	59
unique_5210	8	297	350	ENSP00000295754	249	546	568	2.17e-11	319	86	183	50	83
unique_5210	9	296	350	ENSP00000489707	240	529	533	4.24e-11	321	83	174	64	82
unique_5210	7	196	350	ENSP00000390477	211	413	477	1.62e-08	212	55	126	31	54
unique_5210	6	218	350	ENSP00000373574	205	444	504	3.48e-08	252	70	131	51	61
unique_5210	8	197	350	ENSP00000296474	1087	1281	1401	5.42e-07	208	51	126	31	54
unique_5227	1015	1259	1364	ENSP00000501257	60	297	568	1.97e-04	259	75	149	35	18
unique_5266	1635	1677	2130	ENSP00000414914	598	640	807	3.16e-07	43	15	28	0	2
unique_5266	1652	1710	2130	ENSP00000489707	360	422	533	2.10e-05	63	24	35	4	3
unique_5266	1629	1686	2130	ENSP00000296474	1181	1239	1401	2.20e-04	60	18	39	3	3
unique_5266	1652	1714	2130	ENSP00000390477	333	399	477	3.53e-04	70	21	39	10	3
unique_5266	1651	1701	2130	ENSP00000295754	376	430	568	3.74e-04	55	24	27	4	2
unique_5285	122	401	811	ENSP00000426917	43	313	612	6.76e-53	281	105	165	11	64
unique_5285	484	718	811	ENSP00000426917	306	549	612	7.72e-08	254	54	171	29	64
unique_5285	53	423	811	ENSP00000381467	36	361	667	9.78e-47	372	119	206	47	77
unique_5285	498	748	811	ENSP00000381467	364	602	667	5.04e-11	258	63	169	26	77
unique_5285	138	349	811	ENSP00000478255	402	611	1281	3.62e-16	220	65	137	18	26
unique_5285	138	333	811	ENSP00000478255	1045	1236	1281	1.64e-15	201	62	125	14	26
unique_5285	145	378	811	ENSP00000494609	427	639	1326	2.13e-07	237	50	160	27	29
unique_5305	137	368	547	ENSP00000296474	1072	1282	1401	2.56e-12	242	66	135	41	42
unique_5305	138	369	547	ENSP00000414914	465	690	807	3.14e-11	257	64	137	56	42
unique_5305	247	366	547	ENSP00000295754	347	457	568	4.35e-05	134	36	61	37	22
unique_5305	150	366	547	ENSP00000489707	240	440	533	1.19e-04	232	56	130	46	40
unique_5312	8	273	289	ENSP00000484113	4	270	273	2.13e-95	268	137	128	3	92
unique_5312	12	289	289	ENSP00000412856	18	260	262	3.98e-80	281	128	112	41	96
unique_5364	1	52	112	ENSP00000504303	26	81	449	0.005	56	15	37	4	46
unique_5364	1	52	112	ENSP00000504728	26	81	449	0.005	56	15	37	4	46
unique_5379	1447	1774	2074	ENSP00000424603	427	727	819	3.53e-22	343	88	198	57	32
unique_5379	1039	1144	2074	ENSP00000424603	208	311	819	1.39e-13	106	43	61	2	32
unique_5379	1221	1343	2074	ENSP00000424603	304	408	819	1.28e-07	123	46	59	18	32
unique_5379	311	364	2074	ENSP00000424603	120	173	819	2.32e-05	54	19	35	0	32
unique_5379	2010	2066	2074	ENSP00000424603	749	804	819	5.39e-04	57	19	37	1	32
unique_5379	541	645	2074	ENSP00000414544	712	820	821	1.84e-05	110	40	64	6	6
unique_5379	513	629	2074	ENSP00000414544	703	819	821	0.004	122	42	70	10	6
unique_5379	866	994	2074	ENSP00000344972	219	340	899	0.002	137	44	70	23	6
unique_5379	866	994	2074	ENSP00000369205	225	346	994	0.003	137	44	70	23	6
unique_5379	866	994	2074	ENSP00000369198	249	370	1018	0.004	137	44	70	23	6
unique_5395	22	313	368	ENSP00000327336	31	312	369	1.65e-09	309	81	184	44	79
unique_5395	76	291	368	ENSP00000259324	494	746	811	2.62e-08	256	72	141	43	59
unique_5395	77	266	368	ENSP00000377997	313	516	800	9.49e-05	205	58	131	16	52
unique_5395	187	313	368	ENSP00000440049	93	270	421	0.003	179	42	84	53	35
unique_5395	187	313	368	ENSP00000489143	93	270	421	0.003	179	42	84	53	35
unique_5398	3713	3796	4195	ENSP00000414544	729	811	821	8.35e-04	85	26	56	3	2
unique_5401	40	245	392	ENSP00000296474	1076	1281	1401	1.07e-13	223	63	126	34	53
unique_5401	48	265	392	ENSP00000414914	474	708	807	8.48e-12	257	72	124	61	56
unique_5401	51	244	392	ENSP00000373574	207	408	504	1.14e-06	215	55	126	34	49
unique_5401	44	244	392	ENSP00000295754	242	457	568	3.12e-04	238	56	123	59	51
unique_5401	51	244	392	ENSP00000390477	212	413	477	0.002	218	48	130	40	49
unique_5412	740	958	4624	ENSP00000369205	233	459	994	0.001	231	54	161	16	5
unique_5412	740	958	4624	ENSP00000369198	257	483	1018	0.001	231	54	161	16	5
unique_5412	740	939	4624	ENSP00000344972	227	434	899	0.002	212	52	144	16	4
unique_5413	376	589	639	ENSP00000414914	488	747	807	9.75e-07	267	61	146	60	33
unique_5413	483	622	639	ENSP00000373574	328	463	504	7.13e-04	158	38	80	40	22
unique_5413	480	543	639	ENSP00000390477	330	407	477	0.003	79	25	38	16	10
unique_5417	184	490	665	ENSP00000414914	474	778	807	2.41e-10	353	85	174	94	46
unique_5417	189	349	665	ENSP00000296474	1089	1248	1401	1.65e-08	169	51	101	17	24
unique_5417	178	420	665	ENSP00000390477	203	431	477	1.22e-04	272	65	135	72	37
unique_5417	380	471	665	ENSP00000373574	369	482	504	0.002	115	37	54	24	14
unique_5450	230	404	431	ENSP00000449241	407	574	1193	2.68e-09	183	43	117	23	41
unique_5460	526	796	797	ENSP00000478255	410	645	1281	7.02e-23	271	75	161	35	61
unique_5460	510	780	797	ENSP00000478255	1037	1274	1281	7.21e-23	272	79	158	35	61
unique_5460	163	359	797	ENSP00000478255	146	341	1281	4.02e-08	205	52	136	17	61
unique_5460	505	778	797	ENSP00000494609	404	632	1326	3.20e-14	278	65	160	53	35
unique_5460	505	784	797	ENSP00000494609	1037	1277	1326	4.63e-10	280	66	175	39	35
unique_5460	526	705	797	ENSP00000426917	64	231	612	8.18e-07	182	50	116	16	23
unique_5460	521	767	797	ENSP00000381467	96	305	667	1.04e-06	250	61	146	43	31
unique_5466	703	794	810	ENSP00000414544	719	820	821	4.20e-04	102	37	55	10	12
unique_5466	719	798	810	ENSP00000414544	729	806	821	0.002	86	34	38	14	12
unique_5482	190	707	1036	ENSP00000479597	30	503	621	1.45e-58	530	161	301	68	50
unique_5482	220	707	1036	ENSP00000496064	47	479	600	8.72e-56	496	148	277	71	47
unique_5482	220	707	1036	ENSP00000287766	47	479	600	8.72e-56	496	148	277	71	47
unique_5487	314	350	1113	ENSP00000349783	403	442	1192	2.61e-04	40	19	18	3	11
unique_5487	355	441	1113	ENSP00000349783	411	492	1192	0.001	92	28	49	15	11
unique_5518	1416	1587	4500	ENSP00000414914	516	704	807	8.24e-11	189	48	124	17	4
unique_5518	1444	1571	4500	ENSP00000295754	316	457	568	4.05e-09	147	44	79	24	3
unique_5518	1426	1572	4500	ENSP00000296474	1134	1281	1401	1.30e-07	154	35	106	13	3
unique_5518	1441	1571	4500	ENSP00000489707	301	440	533	2.65e-04	150	40	81	29	3
unique_5518	1449	1571	4500	ENSP00000373574	273	408	504	4.86e-04	142	35	82	25	3
unique_5519	132	189	220	ENSP00000236192	59	116	142	3.39e-11	58	21	37	0	26
unique_5521	240	451	710	ENSP00000414914	473	711	807	5.34e-12	244	64	143	37	30
unique_5521	243	426	710	ENSP00000489707	238	438	533	6.98e-12	214	61	110	43	26
unique_5521	245	426	710	ENSP00000295754	250	455	568	8.89e-08	210	51	127	32	26
unique_5521	227	426	710	ENSP00000373574	192	406	504	9.83e-08	228	59	128	41	28
unique_5521	240	409	710	ENSP00000390477	208	387	477	5.74e-07	196	55	99	42	24
unique_5521	243	435	710	ENSP00000296474	1086	1288	1401	8.10e-07	212	51	133	28	27
unique_5521	535	679	710	ENSP00000295006	527	672	701	0.005	156	35	100	21	20
unique_5538	2108	2406	2461	ENSP00000414914	503	747	807	3.40e-08	317	66	161	90	12
unique_5538	2139	2215	2461	ENSP00000489707	283	370	533	6.54e-05	89	30	46	13	3
unique_5538	2139	2215	2461	ENSP00000390477	256	343	477	7.97e-05	89	31	45	13	3
unique_5538	2096	2219	2461	ENSP00000295754	260	391	568	4.59e-04	139	37	80	22	5
unique_5550	77	106	1105	ENSP00000349783	411	440	1192	3.18e-05	30	17	13	0	5
unique_5550	151	179	1105	ENSP00000349783	411	440	1192	0.008	30	14	15	1	5
unique_5551	1790	1951	3956	ENSP00000295754	376	531	568	5.19e-04	181	49	88	44	4
unique_5551	1786	1844	3956	ENSP00000390477	328	392	477	7.49e-04	65	22	37	6	1
unique_5551	1786	1837	3956	ENSP00000489707	355	412	533	0.002	58	21	31	6	1
unique_5551	1790	1956	3956	ENSP00000414914	614	746	807	0.004	168	33	99	36	4
unique_5559	127	272	774	ENSP00000414914	473	640	807	2.08e-06	170	39	105	26	23
unique_5559	388	422	774	ENSP00000414914	660	695	807	0.007	36	15	20	1	23
unique_5559	94	272	774	ENSP00000296474	1050	1231	1401	5.66e-05	185	31	145	9	23
unique_5559	122	271	774	ENSP00000390477	203	357	477	2.23e-04	161	39	105	17	19
unique_5569	101	386	1598	ENSP00000414914	478	766	807	1.66e-09	308	75	192	41	18
unique_5569	99	359	1598	ENSP00000296474	1086	1333	1401	4.73e-08	270	67	172	31	16
unique_5569	94	307	1598	ENSP00000489707	233	440	533	1.13e-07	233	63	126	44	13
unique_5569	68	307	1598	ENSP00000295754	227	457	568	1.88e-06	264	71	136	57	15
unique_5569	94	307	1598	ENSP00000373574	201	408	504	2.61e-05	232	57	133	42	13
unique_5569	101	307	1598	ENSP00000390477	213	413	477	4.14e-04	225	59	124	42	13
unique_5584	111	153	213	ENSP00000341682	758	805	888	2.33e-04	48	18	25	5	20
unique_5589	215	335	903	ENSP00000344972	203	332	899	6.95e-04	136	46	69	21	13
unique_5589	243	331	903	ENSP00000414544	725	820	821	0.001	99	41	45	13	13
unique_5589	215	315	903	ENSP00000414544	717	820	821	0.001	115	43	47	25	13
unique_5589	215	335	903	ENSP00000369205	209	338	994	0.001	136	46	69	21	13
unique_5589	215	335	903	ENSP00000369198	233	362	1018	0.001	136	46	69	21	13
unique_5612	17	68	182	ENSP00000295006	602	653	701	0.002	52	15	37	0	29
unique_5675	2247	2464	2486	ENSP00000414914	525	748	807	1.26e-18	233	73	136	24	9
unique_5675	2257	2475	2486	ENSP00000296474	1140	1356	1401	2.18e-14	228	69	139	20	9
unique_5675	2319	2402	2486	ENSP00000295754	354	456	568	2.76e-07	103	37	47	19	3
unique_5675	2303	2409	2486	ENSP00000373574	285	414	504	3.09e-07	132	39	66	27	4
unique_5675	2312	2411	2486	ENSP00000489707	331	452	533	1.08e-05	122	37	63	22	4
unique_5675	2312	2402	2486	ENSP00000390477	304	412	477	4.39e-05	110	32	58	20	4
unique_5709	206	446	1162	ENSP00000426917	61	300	612	2.14e-51	242	98	141	3	33
unique_5709	894	1037	1162	ENSP00000426917	386	529	612	3.38e-09	147	42	99	6	33
unique_5709	206	453	1162	ENSP00000381467	98	339	667	1.95e-48	250	98	142	10	41
unique_5709	929	1159	1162	ENSP00000381467	437	663	667	1.97e-16	233	61	164	8	41
unique_5709	211	414	1162	ENSP00000494609	430	615	1326	6.80e-16	213	66	111	36	22
unique_5709	160	416	1162	ENSP00000494609	991	1258	1326	0.009	292	63	170	59	22
unique_5709	207	420	1162	ENSP00000478255	408	616	1281	8.35e-14	224	71	128	25	19
unique_5709	208	430	1162	ENSP00000478255	1052	1275	1281	2.66e-10	233	60	154	19	19
unique_5710	4	211	332	ENSP00000489707	229	440	533	1.20e-07	230	53	137	40	63
unique_5710	117	246	332	ENSP00000414914	595	728	807	5.57e-07	139	40	85	14	39
unique_5710	13	246	332	ENSP00000296474	1086	1321	1401	7.61e-07	256	57	157	42	70
unique_5710	4	211	332	ENSP00000373574	197	408	504	8.38e-07	235	56	129	50	63
unique_5710	135	211	332	ENSP00000295754	375	457	568	7.60e-04	86	26	48	12	23
unique_5710	99	211	332	ENSP00000390477	287	413	477	0.001	131	35	74	22	34
unique_5728	880	1150	2278	ENSP00000501257	57	296	568	4.48e-06	283	71	157	55	12
unique_5737	700	885	5010	ENSP00000411355	39	224	1307	0.001	204	46	122	36	4
unique_5740	483	636	1304	ENSP00000296474	1088	1231	1401	4.10e-08	154	31	113	10	12
unique_5740	469	636	1304	ENSP00000414914	464	640	807	7.52e-08	184	40	121	23	15
unique_5740	1028	1055	1304	ENSP00000414914	660	687	807	0.009	28	13	15	0	15
unique_5740	479	635	1304	ENSP00000295754	246	401	568	6.75e-04	168	38	107	23	12
unique_5740	478	635	1304	ENSP00000390477	208	357	477	0.001	168	38	102	28	12
unique_5740	482	635	1304	ENSP00000489707	239	384	533	0.002	169	36	95	38	12
unique_5746	2091	2210	2788	ENSP00000344972	223	344	899	0.006	124	27	91	6	4
unique_5752	957	1068	1224	ENSP00000260197	155	252	2215	0.002	114	32	64	18	9
unique_5782	8	97	154	ENSP00000414544	729	820	821	1.80e-04	97	27	58	12	58
unique_5801	9	268	294	ENSP00000414914	478	751	807	3.85e-19	283	70	181	32	88
unique_5801	7	251	294	ENSP00000296474	1086	1333	1401	9.83e-12	254	60	179	15	83
unique_5801	6	255	294	ENSP00000373574	205	485	504	2.56e-09	298	69	164	65	85
unique_5801	6	257	294	ENSP00000489707	237	494	533	1.53e-08	280	70	160	50	86
unique_5801	8	271	294	ENSP00000295754	249	550	568	1.25e-06	313	62	191	60	90
unique_5801	8	200	294	ENSP00000390477	212	414	477	9.75e-05	220	51	125	44	66
unique_5810	155	352	594	ENSP00000412856	46	199	262	0.003	199	48	105	46	33
unique_5815	1558	1655	1938	ENSP00000359285	373	477	628	6.32e-05	109	34	60	15	5
unique_5820	97	190	500	ENSP00000449241	943	1042	1193	1.98e-15	101	37	56	8	19
unique_5872	537	668	915	ENSP00000414914	570	695	807	2.86e-10	135	43	80	12	14
unique_5872	506	773	915	ENSP00000295754	292	542	568	3.23e-07	296	66	157	73	29
unique_5872	579	661	915	ENSP00000390477	330	413	477	0.003	92	27	48	17	9
unique_5880	166	303	321	ENSP00000364163	915	1037	2004	9.90e-07	139	44	78	17	50
unique_5880	149	277	321	ENSP00000364163	205	321	2004	8.54e-04	131	39	76	16	50
unique_5880	159	281	321	ENSP00000364163	745	855	2004	0.006	124	34	76	14	50
unique_5880	142	257	321	ENSP00000364163	1011	1120	2004	0.006	120	37	69	14	50
unique_5880	166	303	321	ENSP00000408335	915	1037	2004	1.02e-06	139	44	78	17	57
unique_5880	120	277	321	ENSP00000408335	172	321	2004	8.54e-04	165	47	96	22	57
unique_5880	159	281	321	ENSP00000408335	745	855	2004	0.006	124	34	76	14	57
unique_5880	142	257	321	ENSP00000408335	1011	1120	2004	0.006	120	37	69	14	57
unique_5908	14	220	332	ENSP00000414914	472	695	807	1.92e-15	232	64	135	33	62
unique_5908	20	236	332	ENSP00000296474	1088	1304	1401	7.44e-14	231	57	146	28	65
unique_5908	98	276	332	ENSP00000489707	305	503	533	6.41e-11	207	58	113	36	54
unique_5908	98	213	332	ENSP00000390477	278	413	477	5.45e-07	136	39	77	20	35
unique_5908	144	213	332	ENSP00000295754	375	457	568	9.27e-06	83	25	45	13	21
unique_5908	91	213	332	ENSP00000373574	266	408	504	1.71e-05	143	37	86	20	37
unique_5927	378	510	572	ENSP00000390477	297	434	477	5.76e-06	141	36	94	11	23
unique_5927	401	527	572	ENSP00000414914	600	721	807	1.57e-05	131	34	84	13	22
unique_5927	413	445	572	ENSP00000489707	357	389	533	2.15e-04	33	15	18	0	6
unique_5927	402	487	572	ENSP00000295754	354	455	568	0.003	103	22	63	18	15
unique_5927	414	487	572	ENSP00000373574	326	406	504	0.003	87	27	41	19	13
unique_5930	3554	3697	5223	ENSP00000411355	29	181	1307	0.003	153	38	106	9	3
unique_5930	4910	4982	5223	ENSP00000344972	272	333	899	0.004	74	26	35	13	1
unique_5930	4910	4982	5223	ENSP00000369205	278	339	994	0.005	74	26	35	13	1
unique_5930	4910	4982	5223	ENSP00000369198	302	363	1018	0.006	74	26	35	13	1
unique_5957	28	288	1361	ENSP00000287169	11	253	716	2.07e-41	263	87	154	22	19
unique_5995	3600	3747	4150	ENSP00000411355	24	157	1307	1.85e-07	148	38	96	14	4
unique_5995	3585	3760	4150	ENSP00000411355	31	231	1307	0.002	206	52	119	35	4
unique_5996	26	120	169	ENSP00000295006	603	689	701	3.23e-05	96	28	58	10	56
unique_6015	358	397	688	ENSP00000414914	605	644	807	1.19e-04	40	15	25	0	6
unique_6015	366	396	688	ENSP00000295754	375	405	568	0.002	31	15	16	0	5
unique_6015	358	395	688	ENSP00000296474	1196	1233	1401	0.007	38	14	24	0	6
unique_6047	216	342	387	ENSP00000414914	600	721	807	3.23e-06	128	34	87	7	33
unique_6047	193	325	387	ENSP00000390477	297	434	477	2.68e-05	140	37	94	9	34
unique_6047	229	260	387	ENSP00000489707	358	389	533	1.03e-04	32	15	17	0	8
unique_6047	217	302	387	ENSP00000295754	354	455	568	0.008	103	22	63	18	22
unique_6056	27	172	782	ENSP00000489707	232	377	533	4.15e-07	158	46	88	24	19
unique_6056	27	170	782	ENSP00000390477	205	342	477	5.56e-07	152	47	83	22	18
unique_6056	35	172	782	ENSP00000373574	208	345	504	3.60e-05	150	43	83	24	18
unique_6056	84	172	782	ENSP00000295754	301	394	568	0.001	102	30	51	21	11
unique_6059	383	554	585	ENSP00000310149	284	456	491	3.19e-09	185	44	116	25	29
unique_6068	45	190	282	ENSP00000344972	212	331	899	0.008	149	36	81	32	52
unique_6068	45	190	282	ENSP00000369205	218	337	994	0.008	149	36	81	32	52
unique_6089	616	717	717	ENSP00000497444	227	326	358	0.004	102	24	76	2	14
unique_6109	588	648	774	ENSP00000390477	315	373	477	2.60e-04	61	20	39	2	8
unique_6146	470	583	2550	ENSP00000414544	697	810	821	3.45e-04	121	29	78	14	4
unique_6146	504	579	2550	ENSP00000344972	229	298	899	0.001	76	30	40	6	3
unique_6146	504	579	2550	ENSP00000369205	235	304	994	0.001	76	30	40	6	3
unique_6146	504	579	2550	ENSP00000369198	259	328	1018	0.001	76	30	40	6	3
unique_6148	918	1438	1882	ENSP00000494609	612	1037	1326	6.60e-22	532	135	280	117	67
unique_6148	597	745	1882	ENSP00000494609	427	550	1326	1.86e-17	149	52	72	25	67
unique_6148	1556	1664	1882	ENSP00000494609	1060	1166	1326	1.18e-15	109	44	63	2	67
unique_6148	24	500	1882	ENSP00000494609	10	450	1326	3.32e-11	501	95	322	84	67
unique_6148	613	744	1882	ENSP00000494609	1073	1191	1326	1.23e-07	135	41	75	19	67
unique_6148	500	744	1882	ENSP00000478255	939	1190	1281	1.61e-10	266	67	164	35	19
unique_6148	520	744	1882	ENSP00000478255	361	545	1281	1.15e-09	232	62	116	54	19
unique_6148	1557	1670	1882	ENSP00000478255	413	524	1281	1.64e-09	114	34	78	2	19
unique_6148	1552	1661	1882	ENSP00000478255	1051	1162	1281	1.29e-08	112	35	75	2	19
unique_6148	1533	1633	1882	ENSP00000381467	92	178	667	0.006	104	27	57	20	5
unique_6151	280	471	708	ENSP00000296474	1087	1288	1401	2.74e-14	205	59	130	16	27
unique_6151	281	525	708	ENSP00000414914	478	746	807	2.51e-13	275	70	169	36	35
unique_6151	258	462	708	ENSP00000295754	226	455	568	2.28e-07	235	55	145	35	29
unique_6151	281	462	708	ENSP00000489707	240	438	533	2.90e-06	209	52	120	37	26
unique_6151	281	462	708	ENSP00000390477	213	411	477	3.00e-06	209	54	118	37	26
unique_6151	574	668	708	ENSP00000295006	603	690	701	3.73e-04	95	24	64	7	13
unique_6164	111	402	715	ENSP00000381634	72	384	488	3.64e-16	313	73	219	21	41
unique_6167	15	92	1122	ENSP00000400304	93	157	376	0.005	78	23	42	13	7
unique_6189	286	419	795	ENSP00000504303	182	302	449	3.74e-07	134	33	88	13	26
unique_6189	711	780	795	ENSP00000504303	362	428	449	0.004	76	30	31	15	26
unique_6189	286	419	795	ENSP00000504728	182	302	449	3.74e-07	134	33	88	13	26
unique_6189	711	780	795	ENSP00000504728	362	428	449	0.004	76	30	31	15	26
unique_6221	679	748	1381	ENSP00000369001	609	676	805	0.005	70	24	44	2	5
unique_6221	679	748	1381	ENSP00000486109	787	854	983	0.007	70	24	44	2	5
unique_6237	44	212	240	ENSP00000449241	407	573	1193	3.76e-07	175	48	113	14	70
unique_6246	137	266	382	ENSP00000379438	49	174	674	1.53e-06	139	45	72	22	34
unique_6246	136	220	382	ENSP00000408335	303	386	2004	0.010	91	33	45	13	22
unique_6246	136	220	382	ENSP00000364163	303	386	2004	0.010	91	33	45	13	22
unique_6296	232	335	2613	ENSP00000414544	718	820	821	2.47e-11	112	53	42	17	5
unique_6296	255	362	2613	ENSP00000414544	710	817	821	4.28e-11	114	48	54	12	5
unique_6301	304	415	489	ENSP00000414914	589	695	807	1.20e-04	114	29	76	9	23
unique_6301	286	367	489	ENSP00000489707	317	397	533	0.002	82	24	57	1	17
unique_6312	1601	1753	2885	ENSP00000296474	1191	1338	1401	0.001	160	36	105	19	5
unique_6317	84	219	346	ENSP00000385932	70	191	266	0.007	143	36	79	28	39
unique_6369	352	460	551	ENSP00000390477	294	413	477	3.78e-07	122	32	75	15	20
unique_6369	354	474	551	ENSP00000414914	588	702	807	9.57e-05	126	33	77	16	22
unique_6369	376	460	551	ENSP00000489707	349	440	533	5.52e-04	94	26	57	11	15
unique_6369	382	460	551	ENSP00000295754	375	457	568	0.009	85	22	55	8	14
unique_6373	17	137	348	ENSP00000408335	906	1007	2004	0.001	127	38	58	31	35
unique_6373	17	137	348	ENSP00000364163	906	1007	2004	0.001	127	38	58	31	35
unique_6382	120	232	355	ENSP00000287169	106	203	716	3.86e-17	113	39	59	15	32
unique_6403	75	188	768	ENSP00000263087	202	313	1180	1.79e-05	115	31	80	4	15
unique_6403	445	527	768	ENSP00000347927	350	438	1372	4.34e-05	93	33	46	14	20
unique_6403	403	554	768	ENSP00000347927	950	1096	1372	5.59e-05	167	48	84	35	20
unique_6403	481	553	768	ENSP00000347927	695	765	1372	9.00e-05	83	31	30	22	20
unique_6403	408	528	768	ENSP00000347927	688	805	1372	0.002	138	45	56	37	20
unique_6413	434	980	1004	ENSP00000478255	146	610	1281	1.25e-44	554	144	314	96	55
unique_6413	724	987	1004	ENSP00000478255	1034	1262	1281	1.87e-39	264	98	131	35	55
unique_6413	725	986	1004	ENSP00000494609	1041	1262	1326	2.73e-20	271	77	136	58	26
unique_6413	728	988	1004	ENSP00000494609	408	623	1326	4.20e-13	267	64	146	57	26
unique_6413	719	1003	1004	ENSP00000381467	71	315	667	1.23e-10	296	69	165	62	28
unique_6413	758	980	1004	ENSP00000426917	78	268	612	1.63e-08	229	61	124	44	22
unique_6416	45	125	253	ENSP00000327336	95	173	369	0.002	83	26	51	6	32
unique_6427	2652	2711	4982	ENSP00000259324	164	223	811	0.006	61	24	35	2	1
unique_6436	768	836	1570	ENSP00000321573	211	281	776	0.004	75	25	40	10	4
unique_6448	108	142	146	ENSP00000390477	331	365	477	0.009	35	13	22	0	24
unique_6449	118	349	429	ENSP00000414914	472	702	807	3.07e-05	250	60	153	37	54
unique_6449	223	331	429	ENSP00000489707	319	440	533	0.001	126	33	72	21	25
unique_6449	261	331	429	ENSP00000390477	331	413	477	0.007	86	24	44	18	17
unique_6471	185	230	1208	ENSP00000316328	994	1039	1131	0.009	46	17	29	0	4
unique_6524	178	280	1658	ENSP00000357012	253	358	371	0.003	111	30	68	13	6
unique_6524	178	280	1658	ENSP00000357013	248	353	366	0.003	111	30	68	13	6
unique_6524	876	961	1658	ENSP00000244295	224	302	327	0.007	86	25	54	7	5
unique_6524	873	990	1658	ENSP00000344413	221	334	336	0.008	121	30	81	10	7
unique_6548	379	479	567	ENSP00000414914	600	702	807	1.84e-04	106	30	68	8	18
unique_6548	391	446	567	ENSP00000489707	357	420	533	5.73e-04	64	16	40	8	10
unique_6548	368	467	567	ENSP00000390477	309	413	477	0.001	109	29	67	13	18
unique_6548	375	467	567	ENSP00000373574	297	408	504	0.007	115	29	61	25	16
unique_6549	379	479	567	ENSP00000414914	600	702	807	8.45e-05	106	30	68	8	18
unique_6549	391	445	567	ENSP00000489707	357	419	533	2.02e-04	63	17	38	8	10
unique_6549	363	467	567	ENSP00000390477	304	413	477	4.77e-04	115	29	71	15	19
unique_6549	341	467	567	ENSP00000373574	283	408	504	0.001	137	33	83	21	22
unique_6556	478	536	560	ENSP00000236192	52	110	142	7.92e-04	59	16	43	0	11
unique_6586	150	202	745	ENSP00000341682	629	687	888	0.006	59	20	33	6	7
unique_6591	355	393	915	ENSP00000369205	93	131	994	0.007	39	17	22	0	4
unique_6591	355	393	915	ENSP00000369198	117	155	1018	0.007	39	17	22	0	4
unique_6591	355	393	915	ENSP00000344972	87	125	899	0.008	39	17	22	0	4
unique_6623	347	411	948	ENSP00000349783	965	1035	1192	0.008	74	26	36	12	7
unique_6664	259	473	570	ENSP00000414914	472	688	807	3.55e-05	232	54	146	32	38
unique_6664	371	472	570	ENSP00000489707	323	440	533	4.49e-04	119	32	69	18	18
unique_6664	402	472	570	ENSP00000390477	331	413	477	0.001	86	25	43	18	12
unique_6665	259	494	570	ENSP00000414914	472	706	807	4.20e-06	256	61	154	41	41
unique_6665	402	472	570	ENSP00000390477	331	413	477	7.08e-04	86	25	43	18	12
unique_6665	362	472	570	ENSP00000489707	317	440	533	0.001	128	33	74	21	19
unique_6666	324	434	463	ENSP00000414914	595	706	807	7.68e-06	120	31	72	17	24
unique_6666	302	412	463	ENSP00000489707	317	440	533	6.75e-04	128	33	74	21	24
unique_6666	342	412	463	ENSP00000390477	331	413	477	0.001	86	24	44	18	15
unique_6670	268	503	579	ENSP00000414914	472	706	807	2.64e-06	256	61	154	41	41
unique_6670	267	481	579	ENSP00000390477	206	413	477	4.05e-04	242	58	123	61	37
unique_6670	371	481	579	ENSP00000489707	317	440	533	0.001	128	33	74	21	19
unique_6672	268	503	579	ENSP00000414914	472	706	807	3.38e-06	256	61	154	41	41
unique_6672	267	481	579	ENSP00000390477	206	413	477	5.77e-04	242	59	122	61	37
unique_6672	371	481	579	ENSP00000489707	317	440	533	0.001	128	33	74	21	19
unique_6681	228	1544	1544	ENSP00000478255	35	1278	1281	0.0	1347	503	711	133	85
unique_6681	244	835	1544	ENSP00000478255	711	1280	1281	1.21e-103	607	227	328	52	85
unique_6681	582	826	1544	ENSP00000494609	1041	1274	1326	3.63e-29	245	76	158	11	53
unique_6681	1264	1508	1544	ENSP00000494609	1039	1249	1326	1.13e-25	246	77	133	36	53
unique_6681	1064	1526	1544	ENSP00000494609	222	621	1326	5.61e-22	481	112	270	99	53
unique_6681	554	914	1544	ENSP00000494609	393	703	1326	1.90e-15	367	90	215	62	53
unique_6681	581	756	1544	ENSP00000381467	76	251	667	1.82e-11	189	53	110	26	26
unique_6681	1250	1468	1544	ENSP00000381467	54	251	667	2.10e-07	232	57	128	47	26
unique_6681	580	760	1544	ENSP00000426917	35	224	612	1.11e-07	198	54	119	25	26
unique_6681	1291	1508	1544	ENSP00000426917	71	261	612	6.44e-06	225	54	130	41	26
unique_6688	1777	1889	2850	ENSP00000414544	699	819	821	0.002	126	33	75	18	4
unique_6696	239	1253	2156	ENSP00000408335	194	1125	2004	2.44e-14	1080	271	596	213	94
unique_6696	324	1461	2156	ENSP00000408335	24	1079	2004	6.07e-12	1221	301	672	248	94
unique_6696	1105	2086	2156	ENSP00000408335	101	972	2004	9.47e-12	1038	263	553	222	94
unique_6696	841	1898	2156	ENSP00000408335	101	1120	2004	9.56e-11	1167	279	632	256	94
unique_6696	101	725	2156	ENSP00000408335	517	1125	2004	1.51e-09	689	169	376	144	94
unique_6696	852	1985	2156	ENSP00000408335	24	1041	2004	7.78e-07	1210	295	647	268	94
unique_6696	101	1146	2156	ENSP00000408335	160	1161	2004	1.85e-06	1159	276	613	270	94
unique_6696	1640	2089	2156	ENSP00000408335	25	439	2004	1.53e-04	480	120	265	95	94
unique_6696	1368	2118	2156	ENSP00000408335	101	769	2004	0.002	812	206	402	204	94
unique_6696	239	1253	2156	ENSP00000364163	194	1125	2004	2.44e-14	1080	271	596	213	94
unique_6696	324	1461	2156	ENSP00000364163	24	1079	2004	5.30e-12	1221	301	672	248	94
unique_6696	1105	2086	2156	ENSP00000364163	101	972	2004	8.78e-12	1038	263	553	222	94
unique_6696	841	1898	2156	ENSP00000364163	101	1120	2004	8.43e-11	1167	279	632	256	94
unique_6696	101	725	2156	ENSP00000364163	517	1125	2004	1.55e-09	689	169	376	144	94
unique_6696	852	1985	2156	ENSP00000364163	24	1041	2004	6.58e-07	1210	295	647	268	94
unique_6696	101	1146	2156	ENSP00000364163	160	1161	2004	1.90e-06	1159	276	613	270	94
unique_6696	1640	2089	2156	ENSP00000364163	25	439	2004	1.51e-04	480	120	265	95	94
unique_6696	1368	2118	2156	ENSP00000364163	101	769	2004	0.002	812	206	402	204	94
unique_6705	67	249	299	ENSP00000408335	934	1091	2004	6.89e-06	185	52	104	29	63
unique_6705	126	237	299	ENSP00000408335	907	997	2004	5.26e-05	113	38	52	23	63
unique_6705	65	237	299	ENSP00000408335	693	835	2004	7.52e-05	178	58	80	40	63
unique_6705	63	241	299	ENSP00000408335	392	546	2004	5.41e-04	186	56	92	38	63
unique_6705	64	192	299	ENSP00000408335	768	874	2004	0.008	129	37	70	22	63
unique_6705	67	249	299	ENSP00000364163	934	1091	2004	7.13e-06	185	52	104	29	63
unique_6705	126	237	299	ENSP00000364163	907	997	2004	5.30e-05	113	38	52	23	63
unique_6705	65	237	299	ENSP00000364163	693	835	2004	7.66e-05	178	58	80	40	63
unique_6705	63	241	299	ENSP00000364163	392	546	2004	5.50e-04	186	56	92	38	63
unique_6705	64	192	299	ENSP00000364163	768	874	2004	0.008	129	37	70	22	63
unique_6768	178	278	338	ENSP00000369198	238	330	1018	0.001	101	28	65	8	30
unique_6795	451	531	773	ENSP00000327336	94	175	369	1.93e-07	84	33	46	5	10
unique_6795	437	616	773	ENSP00000259324	597	795	811	2.02e-05	205	61	113	31	23
unique_6798	2102	2197	2593	ENSP00000414914	648	746	807	0.006	100	25	70	5	4
unique_6798	1367	1399	2593	ENSP00000390477	330	361	477	0.010	33	16	16	1	1
unique_6843	16	233	691	ENSP00000414914	476	707	807	2.01e-14	247	67	136	44	32
unique_6843	4	213	691	ENSP00000373574	194	408	504	1.73e-13	228	66	131	31	30
unique_6843	18	215	691	ENSP00000296474	1088	1282	1401	2.57e-13	203	53	137	13	29
unique_6843	4	247	691	ENSP00000489707	226	473	533	1.57e-11	264	72	156	36	35
unique_6843	4	213	691	ENSP00000390477	199	413	477	1.83e-07	239	61	125	53	30
unique_6843	18	215	691	ENSP00000295754	250	459	568	3.64e-07	227	56	125	46	29
unique_6859	936	1043	1212	ENSP00000379438	68	173	674	3.82e-17	113	49	52	12	9
unique_6859	929	1105	1212	ENSP00000364163	477	678	2004	3.69e-08	223	61	95	67	17
unique_6859	928	1107	1212	ENSP00000364163	931	1088	2004	5.39e-06	182	51	105	26	17
unique_6859	928	1058	1212	ENSP00000364163	356	481	2004	1.02e-05	133	43	81	9	17
unique_6859	936	1098	1212	ENSP00000364163	901	1038	2004	1.25e-05	164	48	89	27	17
unique_6859	951	1099	1212	ENSP00000364163	460	582	2004	4.01e-05	150	43	79	28	17
unique_6859	907	1043	1212	ENSP00000364163	103	225	2004	5.96e-05	139	42	79	18	17
unique_6859	952	1040	1212	ENSP00000364163	262	343	2004	0.004	94	33	44	17	17
unique_6859	929	1105	1212	ENSP00000408335	477	678	2004	3.79e-08	223	61	95	67	17
unique_6859	928	1107	1212	ENSP00000408335	931	1088	2004	5.44e-06	182	51	105	26	17
unique_6859	928	1058	1212	ENSP00000408335	356	481	2004	1.06e-05	133	43	81	9	17
unique_6859	936	1098	1212	ENSP00000408335	901	1038	2004	1.29e-05	164	48	89	27	17
unique_6859	951	1099	1212	ENSP00000408335	460	582	2004	4.08e-05	150	43	79	28	17
unique_6859	907	1043	1212	ENSP00000408335	103	225	2004	5.86e-05	139	42	79	18	17
unique_6859	952	1040	1212	ENSP00000408335	262	343	2004	0.004	94	33	44	17	17
unique_6859	634	879	1212	ENSP00000501257	45	292	568	1.33e-06	268	70	156	42	20
unique_6859	952	997	1212	ENSP00000385639	123	167	274	0.001	46	18	27	1	4
unique_6859	961	994	1212	ENSP00000383279	429	465	1375	0.003	37	17	17	3	3
unique_6865	149	451	617	ENSP00000398266	418	724	2016	0.004	331	76	203	52	49
unique_6873	25	233	2879	ENSP00000296474	1129	1339	1401	9.14e-15	220	59	141	20	7
unique_6873	17	178	2879	ENSP00000414914	513	690	807	1.42e-14	179	52	109	18	6
unique_6873	91	175	2879	ENSP00000295754	354	457	568	7.27e-09	104	36	49	19	3
unique_6873	6	175	2879	ENSP00000373574	221	408	504	1.05e-08	198	52	108	38	6
unique_6873	6	175	2879	ENSP00000390477	226	413	477	1.65e-07	197	53	108	36	6
unique_6873	53	175	2879	ENSP00000489707	305	440	533	2.21e-05	142	35	82	25	4
unique_6881	11	49	228	ENSP00000449241	394	432	1193	8.55e-04	39	13	26	0	17
unique_6882	117	218	448	ENSP00000349783	395	493	1192	4.15e-05	104	30	67	7	31
unique_6882	42	77	448	ENSP00000349783	408	444	1192	0.006	37	15	21	1	31
unique_6953	38	199	242	ENSP00000449241	405	566	1193	2.06e-06	171	44	109	18	67
unique_6994	233	309	399	ENSP00000400304	100	166	376	1.21e-04	77	25	42	10	19
unique_7020	218	264	539	ENSP00000398266	1248	1293	2016	0.003	47	16	30	1	9
unique_7027	207	340	469	ENSP00000379438	55	175	674	1.93e-06	139	45	71	23	29
unique_7032	28	533	545	ENSP00000414446	41	554	574	2.29e-08	555	120	345	90	93
unique_7050	3	141	203	ENSP00000390477	294	434	477	9.54e-07	147	38	95	14	68
unique_7050	32	158	203	ENSP00000414914	600	721	807	2.47e-06	131	34	84	13	63
unique_7050	45	76	203	ENSP00000489707	358	389	533	4.46e-05	32	15	17	0	16
unique_7050	33	118	203	ENSP00000295754	354	455	568	0.001	103	22	63	18	42
unique_7050	45	118	203	ENSP00000373574	326	406	504	0.001	86	25	44	17	36
unique_7073	11	214	2095	ENSP00000296474	1085	1296	1401	5.36e-16	217	59	140	18	10
unique_7073	10	257	2095	ENSP00000295754	246	499	568	8.64e-13	276	73	153	50	12
unique_7073	34	219	2095	ENSP00000414914	505	708	807	1.06e-11	207	54	129	24	9
unique_7073	10	272	2095	ENSP00000373574	204	470	504	1.08e-11	297	76	157	64	13
unique_7073	9	199	2095	ENSP00000390477	208	413	477	6.67e-11	220	64	113	43	9
unique_7073	13	199	2095	ENSP00000489707	239	440	533	5.35e-10	217	65	107	45	9
unique_7080	384	480	587	ENSP00000414914	596	688	807	2.47e-04	102	29	59	14	17
unique_7080	388	485	587	ENSP00000296474	1191	1286	1401	0.009	98	23	73	2	17
unique_7097	192	353	1258	ENSP00000414914	551	688	807	1.93e-07	163	42	95	26	13
unique_7144	27	66	348	ENSP00000349783	412	450	1192	0.001	40	15	24	1	11
unique_7169	18	45	100	ENSP00000414544	623	650	821	0.008	28	12	16	0	28
unique_7182	1066	1156	4761	ENSP00000347927	344	434	1372	1.22e-04	101	40	41	20	5
unique_7182	583	637	4761	ENSP00000347927	380	439	1372	0.001	60	25	30	5	5
unique_7182	978	1128	4761	ENSP00000347927	942	1096	1372	0.004	168	53	85	30	5
unique_7187	98	222	666	ENSP00000259324	641	766	811	1.51e-07	129	46	76	7	19
unique_7187	126	220	666	ENSP00000259324	623	718	811	2.41e-06	99	39	53	7	19
unique_7187	92	178	666	ENSP00000327336	224	316	369	2.36e-04	93	36	51	6	13
unique_7245	4	364	365	ENSP00000361965	2	351	364	1.47e-18	381	93	237	51	99
unique_7246	83	158	3984	ENSP00000414544	751	820	821	7.09e-04	76	26	44	6	2
unique_7248	317	461	462	ENSP00000426917	160	309	612	3.39e-07	157	43	95	19	31
unique_7248	332	394	462	ENSP00000478255	527	587	1281	4.18e-04	63	23	38	2	14
unique_7248	155	248	462	ENSP00000381467	104	195	667	0.004	97	33	56	8	20
unique_7253	2260	2327	2425	ENSP00000381204	64	131	209	3.72e-04	68	18	50	0	3
unique_7273	157	270	289	ENSP00000408335	1611	1738	2004	9.84e-05	136	44	62	30	39
unique_7273	157	270	289	ENSP00000364163	1611	1738	2004	9.93e-05	136	44	62	30	39
unique_7275	1810	1990	2161	ENSP00000414914	589	715	807	1.53e-10	183	55	70	58	16
unique_7275	2098	2153	2161	ENSP00000414914	702	754	807	1.38e-04	56	18	35	3	16
unique_7275	1584	1683	2161	ENSP00000414914	465	571	807	0.001	110	26	71	13	16
unique_7275	1802	1957	2161	ENSP00000295754	334	459	568	7.56e-08	169	49	64	56	7
unique_7275	1589	1693	2161	ENSP00000390477	205	308	477	3.96e-07	109	35	65	9	12
unique_7275	1803	1955	2161	ENSP00000390477	292	413	477	5.74e-04	165	44	66	55	12
unique_7275	1815	2005	2161	ENSP00000296474	1183	1331	1401	7.65e-07	195	56	89	50	11
unique_7275	2115	2156	2161	ENSP00000296474	1309	1350	1401	0.003	42	14	28	0	11
unique_7275	1589	1688	2161	ENSP00000489707	232	330	533	3.77e-06	104	28	67	9	5
unique_7275	1565	1679	2161	ENSP00000373574	185	289	504	4.74e-06	119	34	67	18	5
unique_7276	8	197	241	ENSP00000414914	505	710	807	3.00e-16	209	57	130	22	79
unique_7276	5	175	241	ENSP00000390477	228	413	477	2.40e-12	195	56	106	33	71
unique_7276	28	183	241	ENSP00000296474	1129	1289	1401	2.91e-12	165	42	110	13	65
unique_7276	5	175	241	ENSP00000489707	255	440	533	1.29e-10	196	54	107	35	71
unique_7276	4	232	241	ENSP00000373574	222	462	504	5.42e-10	251	59	160	32	95
unique_7276	8	175	241	ENSP00000295754	274	457	568	1.09e-09	193	52	107	34	70
unique_7278	1044	1108	2419	ENSP00000504303	2	68	449	3.64e-04	71	24	37	10	3
unique_7278	1044	1108	2419	ENSP00000504728	2	68	449	3.64e-04	71	24	37	10	3
unique_7280	416	612	968	ENSP00000501257	96	291	568	4.14e-06	210	61	122	27	20
unique_7290	136	261	1297	ENSP00000414914	505	643	807	7.16e-09	143	45	77	21	10
unique_7290	129	260	1297	ENSP00000296474	1103	1233	1401	5.16e-08	135	36	92	7	10
unique_7290	152	261	1297	ENSP00000295754	291	405	568	4.38e-05	119	34	72	13	8
unique_7290	150	257	1297	ENSP00000390477	240	357	477	4.83e-05	118	35	73	10	8
unique_7290	155	261	1297	ENSP00000489707	272	388	533	0.001	117	33	74	10	8
unique_7290	150	257	1297	ENSP00000373574	235	352	504	0.002	118	31	77	10	8
unique_7347	1049	1255	1657	ENSP00000479597	302	506	621	1.69e-06	208	47	157	4	20
unique_7347	590	713	1657	ENSP00000479597	58	178	621	9.88e-05	126	36	83	7	20
unique_7351	615	742	2332	ENSP00000367227	8	146	473	0.008	145	37	85	23	5
unique_7351	615	742	2332	ENSP00000367230	8	146	473	0.008	145	37	85	23	5
unique_7353	228	625	664	ENSP00000381634	25	448	488	9.11e-08	433	88	301	44	60
unique_7358	1890	2005	2937	ENSP00000414544	701	820	821	5.16e-04	120	33	83	4	5
unique_7358	1943	2027	2937	ENSP00000414544	739	820	821	0.005	86	26	55	5	5
unique_7370	301	495	795	ENSP00000296474	1087	1288	1401	1.82e-09	204	55	138	11	25
unique_7370	299	488	795	ENSP00000295754	247	457	568	3.84e-08	216	56	129	31	24
unique_7370	299	490	795	ENSP00000414914	480	689	807	1.34e-07	212	48	142	22	24
unique_7370	301	488	795	ENSP00000390477	212	413	477	4.17e-07	214	56	120	38	24
unique_7370	366	529	795	ENSP00000489707	301	472	533	4.54e-07	183	45	108	30	21
unique_7370	356	488	795	ENSP00000373574	259	408	504	5.99e-06	151	39	93	19	17
unique_7374	249	329	570	ENSP00000272367	179	253	590	0.003	81	27	48	6	14
unique_7382	551	645	4579	ENSP00000259324	635	732	811	1.21e-04	98	31	64	3	2
unique_7382	557	618	4579	ENSP00000259324	687	748	811	5.58e-04	62	21	41	0	2
unique_7382	553	617	4579	ENSP00000259324	706	770	811	0.003	65	24	41	0	2
unique_7451	589	684	970	ENSP00000287169	106	198	716	4.86e-16	96	33	60	3	10
unique_7451	266	308	970	ENSP00000408335	1634	1676	2004	0.003	43	20	23	0	4
unique_7451	266	308	970	ENSP00000364163	1634	1676	2004	0.003	43	20	23	0	4
unique_7469	133	319	713	ENSP00000408335	1678	1859	2004	2.14e-06	187	56	126	5	26
unique_7469	209	275	713	ENSP00000408335	1619	1686	2004	6.29e-04	68	26	41	1	26
unique_7469	133	319	713	ENSP00000364163	1678	1859	2004	2.20e-06	187	56	126	5	26
unique_7469	209	275	713	ENSP00000364163	1619	1686	2004	6.23e-04	68	26	41	1	26
unique_7469	148	216	713	ENSP00000449241	1082	1149	1193	2.95e-05	69	24	44	1	10
unique_7483	780	872	975	ENSP00000500159	150	232	313	0.002	94	28	54	12	10
unique_7483	780	872	975	ENSP00000500794	150	232	313	0.002	94	28	54	12	10
unique_7483	780	872	975	ENSP00000499850	150	232	313	0.002	94	28	54	12	10
unique_7513	482	872	880	ENSP00000479597	98	466	621	4.42e-04	407	87	266	54	44
unique_7513	482	848	880	ENSP00000496064	82	419	600	0.001	377	75	253	49	42
unique_7513	482	848	880	ENSP00000287766	82	419	600	0.001	377	75	253	49	42
unique_7551	1330	1550	1567	ENSP00000414914	478	689	807	2.00e-06	249	54	130	65	14
unique_7551	505	540	1567	ENSP00000375048	30	65	117	0.006	36	14	22	0	2
unique_7572	385	450	814	ENSP00000321573	207	275	776	5.84e-05	69	27	39	3	8
unique_7576	82	310	450	ENSP00000414914	478	709	807	7.13e-12	249	68	144	37	51
unique_7576	82	372	450	ENSP00000489707	240	514	533	5.62e-09	325	83	158	84	65
unique_7576	81	290	450	ENSP00000296474	1087	1281	1401	4.27e-08	217	49	139	29	47
unique_7576	78	289	450	ENSP00000373574	204	408	504	3.05e-07	235	63	119	53	47
unique_7576	78	289	450	ENSP00000390477	209	413	477	6.96e-07	239	65	113	61	47
unique_7576	192	267	450	ENSP00000295754	342	430	568	4.14e-05	89	28	48	13	17
unique_7584	16	90	288	ENSP00000364163	1651	1726	2004	2.84e-07	76	29	46	1	42
unique_7584	4	86	288	ENSP00000364163	1605	1688	2004	1.12e-06	84	29	54	1	42
unique_7584	14	124	288	ENSP00000364163	1682	1793	2004	2.03e-05	112	36	75	1	42
unique_7584	12	93	288	ENSP00000364163	1714	1795	2004	8.04e-04	82	27	55	0	42
unique_7584	16	90	288	ENSP00000408335	1651	1726	2004	2.97e-07	76	29	46	1	42
unique_7584	4	86	288	ENSP00000408335	1605	1688	2004	1.18e-06	84	29	54	1	42
unique_7584	14	124	288	ENSP00000408335	1682	1793	2004	2.12e-05	112	36	75	1	42
unique_7584	12	93	288	ENSP00000408335	1714	1795	2004	8.26e-04	82	27	55	0	42
unique_7584	28	89	288	ENSP00000449241	1087	1148	1193	7.26e-05	62	22	40	0	22
unique_7595	2327	2401	2681	ENSP00000414544	738	819	821	0.001	82	26	49	7	3
unique_7668	600	729	7449	ENSP00000344972	236	364	899	0.004	130	33	96	1	2
unique_7668	600	729	7449	ENSP00000369205	242	370	994	0.004	130	33	96	1	2
unique_7668	600	729	7449	ENSP00000369198	266	394	1018	0.005	130	33	96	1	2
unique_7668	7218	7314	7449	ENSP00000296575	452	551	701	0.010	100	26	71	3	1
unique_7677	18	124	167	ENSP00000295006	534	638	701	0.004	115	31	66	18	64
unique_7710	84	161	237	ENSP00000344972	232	336	899	3.40e-04	105	30	48	27	33
unique_7710	84	161	237	ENSP00000369205	238	342	994	4.04e-04	105	30	48	27	33
unique_7710	84	161	237	ENSP00000369198	262	366	1018	4.80e-04	105	30	48	27	33
unique_7722	880	1145	1162	ENSP00000478255	385	649	1281	3.17e-57	266	107	158	1	24
unique_7722	868	1126	1162	ENSP00000478255	1016	1275	1281	1.03e-53	264	107	148	9	24
unique_7722	879	1127	1162	ENSP00000494609	1033	1278	1326	4.06e-31	250	81	164	5	22
unique_7722	905	1135	1162	ENSP00000494609	427	640	1326	2.09e-17	232	60	153	19	22
unique_7722	818	1084	1162	ENSP00000381467	24	275	667	3.10e-12	280	69	170	41	23
unique_7722	920	1106	1162	ENSP00000426917	77	268	612	6.33e-11	197	58	124	15	16
unique_7756	135	176	1478	ENSP00000344972	50	91	899	0.004	42	14	28	0	3
unique_7759	298	770	774	ENSP00000478255	192	642	1281	1.66e-61	495	162	267	66	61
unique_7759	499	750	774	ENSP00000478255	1033	1267	1281	7.35e-55	254	107	126	21	61
unique_7759	488	753	774	ENSP00000494609	1031	1272	1326	1.94e-37	266	88	154	24	37
unique_7759	537	771	774	ENSP00000494609	428	649	1326	6.58e-23	236	65	156	15	37
unique_7759	501	749	774	ENSP00000381467	77	311	667	1.66e-15	262	72	150	40	32
unique_7759	484	743	774	ENSP00000426917	21	274	612	1.40e-14	269	74	171	24	34
unique_7760	5163	5487	5664	ENSP00000377492	67	409	726	3.30e-08	368	87	213	68	21
unique_7760	4861	5431	5664	ENSP00000377492	152	698	726	1.67e-07	608	125	385	98	21
unique_7760	4847	5555	5664	ENSP00000377492	44	680	726	5.18e-07	735	154	457	124	21
unique_7760	4360	4840	5664	ENSP00000377492	120	575	726	0.001	496	99	342	55	21
unique_7760	5121	5487	5664	ENSP00000351554	43	408	725	6.23e-08	402	92	239	71	22
unique_7760	4861	5431	5664	ENSP00000351554	151	697	725	1.65e-07	608	125	385	98	22
unique_7760	4859	5555	5664	ENSP00000351554	71	679	725	6.29e-07	728	152	426	150	22
unique_7760	4360	4840	5664	ENSP00000351554	119	574	725	0.001	496	99	342	55	22
unique_7760	5203	5635	5664	ENSP00000351554	23	406	725	0.002	444	88	285	71	22
unique_7795	95	199	288	ENSP00000408335	868	961	2004	4.56e-06	105	37	57	11	46
unique_7795	75	202	288	ENSP00000408335	661	801	2004	1.71e-04	153	42	74	37	46
unique_7795	71	201	288	ENSP00000408335	929	1082	2004	0.005	157	39	89	29	46
unique_7795	82	202	288	ENSP00000408335	167	272	2004	0.007	122	33	72	17	46
unique_7795	91	173	288	ENSP00000408335	414	486	2004	0.007	83	23	50	10	46
unique_7795	95	199	288	ENSP00000364163	868	961	2004	4.56e-06	105	37	57	11	46
unique_7795	75	202	288	ENSP00000364163	661	801	2004	1.71e-04	153	42	74	37	46
unique_7795	71	201	288	ENSP00000364163	929	1082	2004	0.005	157	39	89	29	46
unique_7795	82	202	288	ENSP00000364163	167	272	2004	0.007	122	33	72	17	46
unique_7795	91	173	288	ENSP00000364163	414	486	2004	0.007	83	23	50	10	46
unique_7797	476	561	569	ENSP00000334284	14	98	151	0.002	87	27	57	3	15
unique_7808	446	510	1299	ENSP00000321573	211	275	776	0.003	67	22	41	4	5
unique_7821	2	145	357	ENSP00000411355	49	196	1307	0.009	154	36	102	16	40
unique_7827	6	85	2606	ENSP00000414544	739	820	821	0.003	82	26	54	2	3
unique_7846	108	595	600	ENSP00000499804	26	508	510	1.27e-33	510	130	331	49	81
unique_7848	228	532	688	ENSP00000499804	85	373	510	7.10e-33	312	100	182	30	44
unique_7886	1920	2027	2705	ENSP00000414544	728	816	821	0.002	110	29	58	23	10
unique_7886	1905	1997	2705	ENSP00000414544	728	816	821	0.003	98	27	57	14	10
unique_7886	1950	2042	2705	ENSP00000414544	728	816	821	0.003	98	28	56	14	10
unique_7886	1965	2057	2705	ENSP00000414544	728	816	821	0.004	98	27	57	14	10
unique_7886	1875	1952	2705	ENSP00000414544	728	816	821	0.004	89	24	54	11	10
unique_7886	2069	2147	2705	ENSP00000414544	729	816	821	0.006	88	22	57	9	10
unique_7907	1528	1623	4533	ENSP00000414544	730	816	821	7.94e-05	104	33	46	25	2
unique_7942	71	326	514	ENSP00000361965	10	282	364	5.32e-14	279	66	184	29	50
unique_7954	422	477	559	ENSP00000287169	102	157	716	1.33e-12	56	26	30	0	10
unique_7960	1271	1365	2849	ENSP00000344972	223	322	899	2.38e-04	101	32	62	7	3
unique_7960	1282	1365	2849	ENSP00000414544	737	820	821	5.72e-04	90	31	47	12	3
unique_7972	3674	3757	4117	ENSP00000414544	737	818	821	0.007	84	23	59	2	2
unique_7982	540	987	1147	ENSP00000364163	103	550	2004	1.75e-29	485	148	263	74	42
unique_7982	520	996	1147	ENSP00000364163	278	812	2004	2.34e-28	547	169	296	82	42
unique_7982	522	982	1147	ENSP00000364163	695	1193	2004	8.77e-24	508	150	302	56	42
unique_7982	746	994	1147	ENSP00000364163	35	300	2004	9.62e-11	292	90	133	69	42
unique_7982	520	659	1147	ENSP00000364163	970	1125	2004	6.27e-10	158	53	85	20	42
unique_7982	540	987	1147	ENSP00000408335	103	550	2004	1.79e-29	485	148	263	74	42
unique_7982	520	996	1147	ENSP00000408335	278	812	2004	2.42e-28	547	169	296	82	42
unique_7982	522	982	1147	ENSP00000408335	695	1193	2004	9.07e-24	508	150	302	56	42
unique_7982	746	994	1147	ENSP00000408335	35	300	2004	9.46e-11	292	90	133	69	42
unique_7982	520	659	1147	ENSP00000408335	970	1125	2004	6.48e-10	158	53	85	20	42
unique_7982	753	872	1147	ENSP00000400217	473	598	1806	8.11e-05	133	43	70	20	30
unique_7982	647	820	1147	ENSP00000400217	478	648	1806	2.85e-04	186	56	103	27	30
unique_7982	519	641	1147	ENSP00000400217	460	596	1806	3.89e-04	141	44	75	22	30
unique_7982	922	988	1147	ENSP00000296575	609	669	701	1.31e-04	67	25	36	6	7
unique_7982	903	950	1147	ENSP00000296575	620	668	701	1.61e-04	49	20	28	1	7
unique_7982	546	602	1147	ENSP00000331736	125	190	611	1.36e-04	66	23	34	9	5
unique_7982	530	697	1147	ENSP00000386367	469	616	789	0.001	177	52	87	38	15
unique_7982	530	697	1147	ENSP00000283249	469	616	789	0.001	177	52	87	38	15
unique_7982	918	1009	1147	ENSP00000504311	84	190	563	0.002	107	27	65	15	8
unique_7982	918	1009	1147	ENSP00000270188	38	144	517	0.004	107	27	65	15	8
unique_7985	3193	3323	3449	ENSP00000369205	232	352	994	8.23e-06	133	37	82	14	4
unique_7985	3193	3323	3449	ENSP00000344972	226	346	899	8.61e-06	133	37	82	14	4
unique_7985	3193	3323	3449	ENSP00000369198	256	376	1018	1.19e-05	133	37	82	14	4
unique_8000	267	331	422	ENSP00000295006	501	576	701	0.005	76	22	43	11	15
unique_8014	106	188	237	ENSP00000295006	615	689	701	0.003	84	23	51	10	35
unique_8035	370	425	1451	ENSP00000408335	1634	1688	2004	0.003	56	25	30	1	4
unique_8035	370	425	1451	ENSP00000364163	1634	1688	2004	0.003	56	25	30	1	4
unique_8043	682	782	927	ENSP00000414914	605	709	807	1.32e-05	106	31	69	6	11
unique_8043	673	763	927	ENSP00000296474	1187	1282	1401	3.64e-05	97	29	61	7	10
unique_8061	329	369	1151	ENSP00000349783	411	445	1192	0.007	41	18	17	6	4
unique_8064	2235	2345	2412	ENSP00000414914	592	711	807	1.95e-05	120	33	78	9	5
unique_8135	14	155	187	ENSP00000408335	1599	1740	2004	7.41e-07	147	48	89	10	88
unique_8135	41	177	187	ENSP00000408335	1694	1832	2004	7.06e-04	144	45	87	12	88
unique_8135	40	140	187	ENSP00000408335	1726	1823	2004	0.002	101	35	63	3	88
unique_8135	14	155	187	ENSP00000364163	1599	1740	2004	7.69e-07	147	48	89	10	88
unique_8135	41	177	187	ENSP00000364163	1694	1832	2004	7.13e-04	144	45	87	12	88
unique_8135	40	140	187	ENSP00000364163	1726	1823	2004	0.002	101	35	63	3	88
unique_8135	48	125	187	ENSP00000459962	202	293	840	8.16e-04	93	29	48	16	55
unique_8135	96	149	187	ENSP00000459962	173	234	840	0.004	62	23	31	8	55
unique_8140	35	52	74	ENSP00000398266	1568	1586	2016	0.009	19	12	6	1	24
unique_8142	548	614	1046	ENSP00000287169	106	169	716	2.67e-17	67	32	32	3	6
unique_8193	18	121	328	ENSP00000316328	993	1097	1131	5.47e-04	105	31	73	1	63
unique_8193	163	264	328	ENSP00000316328	994	1096	1131	0.006	103	28	74	1	63
unique_8208	4741	4786	5071	ENSP00000414914	600	644	807	0.002	46	17	28	1	1
unique_8208	4741	4784	5071	ENSP00000296474	1191	1233	1401	0.004	44	17	26	1	1
unique_8263	1244	1665	2751	ENSP00000351554	199	671	725	0.003	476	103	316	57	15
unique_8263	1244	1665	2751	ENSP00000377492	200	672	726	0.003	476	103	316	57	15
unique_8335	98	360	602	ENSP00000499804	92	356	510	2.30e-11	275	77	176	22	44
unique_8339	160	228	261	ENSP00000236192	47	115	142	1.05e-10	69	22	47	0	26
unique_8362	390	489	1036	ENSP00000398266	1186	1278	2016	0.003	100	25	68	7	10
unique_8380	773	1014	1317	ENSP00000373574	253	487	504	7.72e-11	267	70	140	57	18
unique_8380	717	1008	1317	ENSP00000296474	1086	1333	1401	4.16e-10	292	62	186	44	22
unique_8380	830	1043	1317	ENSP00000295754	354	559	568	1.84e-08	234	59	127	48	16
unique_8380	721	1029	1317	ENSP00000489707	242	532	533	4.46e-08	333	76	191	66	23
unique_8380	721	1012	1317	ENSP00000414914	480	744	807	5.00e-06	316	72	169	75	22
unique_8380	717	875	1317	ENSP00000390477	211	357	477	8.37e-04	164	41	101	22	12
unique_8384	109	256	277	ENSP00000287169	103	248	716	2.94e-15	155	46	93	16	53
unique_8393	2750	2835	3432	ENSP00000344972	291	384	899	0.009	94	24	62	8	3
unique_8393	2750	2835	3432	ENSP00000369205	297	390	994	0.009	94	24	62	8	3
unique_8393	2750	2835	3432	ENSP00000369198	321	414	1018	0.009	94	24	62	8	3
unique_8467	132	191	429	ENSP00000287169	106	162	716	1.42e-14	60	29	28	3	14
unique_8491	129	333	360	ENSP00000287169	55	253	716	2.81e-19	223	59	122	42	57
unique_8510	83	330	370	ENSP00000287169	22	262	716	1.42e-41	254	92	143	19	67
unique_8528	560	661	783	ENSP00000501257	175	264	568	6.48e-05	105	33	54	18	13
unique_8574	138	848	1032	ENSP00000260197	100	753	2215	3.54e-70	740	211	414	115	69
unique_8574	154	892	1032	ENSP00000256637	135	787	832	1.06e-57	770	203	419	148	72
