# Supplementary material for: Molecular Mimicry between Toxoplasma gondii B-Cell Epitopes and Neurodevelopmental Proteins: An Immunoinformatic Approach
Source: Biomolecules. 2024 Aug 1;14(8):933. doi: 10.3390/biom14080933 (PMC11352964; doi:10.3390/biom14080933)
Supplement: Supplementary file 1 [file biomolecules-14-00933-s001.zip › Supplemental S2/random/blast-all_methods-hs_surface_random_55-filtered.txt]

unique_87	3	1261	1266	ENSP00000265724	105	1273	1281	0.0	1266	481	681	104	99
unique_129	8	266	283	ENSP00000369375	823	1091	1125	6.49e-13	283	65	180	38	92
unique_129	13	264	283	ENSP00000275493	716	965	1211	1.82e-11	261	56	185	20	89
unique_355	1	267	270	ENSP00000479488	2	268	273	4.04e-104	267	137	130	0	99
unique_1170	82	457	465	ENSP00000437073	395	776	2055	3.19e-27	394	98	266	30	81
unique_1848	25	330	342	ENSP00000225577	83	391	526	1.33e-70	311	113	191	7	89
unique_2410	1	261	282	ENSP00000225577	89	354	526	2.28e-32	272	77	178	17	93
unique_2410	7	254	282	ENSP00000369375	828	1089	1125	9.84e-13	264	56	190	18	88
unique_2410	1	249	282	ENSP00000357493	1937	2201	2342	1.81e-08	268	54	192	22	88
unique_2889	1	517	525	ENSP00000265724	162	626	1281	2.62e-43	534	148	300	86	98
unique_2889	275	517	525	ENSP00000265724	1031	1271	1281	7.40e-41	247	85	152	10	98
unique_3433	39	371	400	ENSP00000225577	52	367	526	5.29e-29	342	97	210	35	83
unique_3437	15	379	404	ENSP00000225577	79	447	526	1.32e-37	394	111	229	54	90
unique_3546	76	416	416	ENSP00000343032	64	377	378	7.09e-62	354	123	178	53	82
unique_4007	19	563	567	ENSP00000412227	33	552	574	1.02e-10	575	136	354	85	96
unique_4070	128	678	683	ENSP00000429969	49	578	972	6.16e-12	589	145	347	97	81
unique_4203	50	289	296	ENSP00000365351	104	362	495	3.50e-07	279	83	137	59	81
unique_4203	50	269	296	ENSP00000365351	194	438	495	3.28e-05	265	73	127	65	81
unique_4203	51	289	296	ENSP00000365332	12	269	402	1.76e-06	278	82	137	59	84
unique_4203	50	269	296	ENSP00000365332	101	345	402	2.89e-05	278	75	112	91	84
unique_4203	40	234	296	ENSP00000365332	136	396	402	0.008	264	75	117	72	84
unique_4468	18	554	574	ENSP00000412227	21	555	574	0.0	537	296	239	2	94
unique_4643	80	656	666	ENSP00000412227	13	555	574	2.03e-119	578	204	338	36	87
unique_5210	9	296	350	ENSP00000489707	240	529	533	4.51e-11	321	83	174	64	82
unique_5312	8	273	289	ENSP00000479488	4	270	273	2.26e-95	268	137	128	3	92
unique_5801	3	249	294	ENSP00000225577	91	335	526	8.57e-29	251	65	176	10	84
unique_5801	8	256	294	ENSP00000369375	829	1089	1125	2.46e-15	266	62	182	22	85
unique_5801	8	255	294	ENSP00000357493	1944	2205	2342	3.22e-14	268	66	176	26	84
unique_5801	6	257	294	ENSP00000489707	237	494	533	1.62e-08	280	70	160	50	86
unique_5908	12	311	332	ENSP00000225577	89	384	526	1.58e-65	304	115	177	12	90
unique_6681	228	1544	1544	ENSP00000265724	35	1278	1281	0.0	1347	503	711	133	85
unique_6681	244	835	1544	ENSP00000265724	711	1280	1281	1.29e-103	607	227	328	52	85
unique_7032	28	533	545	ENSP00000412227	41	554	574	2.43e-08	555	120	345	90	93
unique_7192	48	378	378	ENSP00000371493	105	401	492	6.12e-12	333	77	218	38	88
unique_7192	51	378	378	ENSP00000403877	44	337	428	1.46e-09	330	74	218	38	87
unique_7276	23	235	241	ENSP00000225577	126	351	526	1.10e-32	229	76	134	19	88
unique_7276	20	231	241	ENSP00000369375	862	1089	1125	7.32e-12	236	57	147	32	88
unique_7617	28	396	438	ENSP00000371493	105	417	492	4.62e-12	382	91	209	82	84
unique_8135	14	155	187	ENSP00000401321	644	785	1049	3.12e-07	147	48	89	10	88
unique_8135	41	177	187	ENSP00000401321	739	877	1049	1.44e-04	144	45	87	12	88
unique_8135	40	140	187	ENSP00000401321	771	868	1049	5.32e-04	101	35	63	3	88
unique_8135	35	114	187	ENSP00000401321	799	877	1049	0.008	80	26	53	1	88
unique_8193	13	211	328	ENSP00000495993	817	983	1014	5.57e-16	199	66	101	32	94
unique_8193	15	280	328	ENSP00000495993	733	996	1014	7.39e-16	277	79	174	24	94
unique_8193	156	309	328	ENSP00000495993	816	970	1014	9.23e-09	155	46	108	1	94
unique_8193	3	163	328	ENSP00000495993	835	991	1014	2.37e-05	161	42	115	4	94
