# Supplementary material for: Molecular Mimicry between Toxoplasma gondii B-Cell Epitopes and Neurodevelopmental Proteins: An Immunoinformatic Approach
Source: Biomolecules. 2024 Aug 1;14(8):933. doi: 10.3390/biom14080933 (PMC11352964; doi:10.3390/biom14080933)
Supplement: Supplementary file 1 [file biomolecules-14-00933-s001.zip › Supplemental S2/random/blast-all_methods-hs_surface_random_55-protein_ids.txt]

ENSP00000225577
ENSP00000265724
ENSP00000275493
ENSP00000343032
ENSP00000357493
ENSP00000365332
ENSP00000365351
ENSP00000369375
ENSP00000371493
ENSP00000401321
ENSP00000403877
ENSP00000412227
ENSP00000429969
ENSP00000437073
ENSP00000479488
ENSP00000489707
ENSP00000495993
