# Supplementary material for: Molecular Mimicry between Toxoplasma gondii B-Cell Epitopes and Neurodevelopmental Proteins: An Immunoinformatic Approach
Source: Biomolecules. 2024 Aug 1;14(8):933. doi: 10.3390/biom14080933 (PMC11352964; doi:10.3390/biom14080933)
Supplement: Supplementary file 1 [file biomolecules-14-00933-s001.zip › Supplemental S2/random/blast-all_methods-hs_surface_random_55.txt]

unique_2	1470	1592	2375	ENSP00000504727	3	106	449	0.006	123	35	69	19	5
unique_2	1470	1592	2375	ENSP00000355746	3	106	449	0.006	123	35	69	19	5
unique_9	43	197	541	ENSP00000412227	47	197	574	2.18e-07	159	42	105	12	29
unique_35	276	922	1044	ENSP00000381467	6	601	667	1.39e-42	671	171	401	99	62
unique_35	371	922	1044	ENSP00000381475	95	603	669	1.60e-42	568	148	345	75	53
unique_35	371	922	1044	ENSP00000339744	104	612	678	1.85e-42	568	148	345	75	53
unique_35	357	695	1044	ENSP00000263094	1773	2082	2147	2.58e-08	366	93	190	83	32
unique_35	368	541	1044	ENSP00000263094	813	973	2147	3.75e-06	179	43	113	23	32
unique_35	378	538	1044	ENSP00000265724	409	561	1281	2.77e-07	166	42	106	18	21
unique_35	378	592	1044	ENSP00000265724	1052	1255	1281	5.93e-06	222	58	139	25	21
unique_62	147	236	279	ENSP00000225577	190	275	526	6.55e-12	90	31	55	4	32
unique_62	152	200	279	ENSP00000275493	814	862	1211	2.53e-06	49	14	35	0	18
unique_62	156	203	279	ENSP00000358991	319	368	634	1.70e-04	50	16	32	2	17
unique_62	168	221	279	ENSP00000489707	355	412	533	6.76e-04	58	19	35	4	19
unique_75	782	1056	1941	ENSP00000265724	409	687	1281	6.88e-17	290	78	186	26	27
unique_75	1611	1737	1941	ENSP00000265724	388	516	1281	1.50e-14	130	44	82	4	27
unique_75	1821	1929	1941	ENSP00000265724	1168	1276	1281	1.84e-14	109	39	70	0	27
unique_75	782	1004	1941	ENSP00000265724	1052	1274	1281	3.19e-14	231	63	152	16	27
unique_75	1818	1927	1941	ENSP00000265724	520	629	1281	1.64e-13	110	38	72	0	27
unique_75	1611	1753	1941	ENSP00000265724	1031	1174	1281	2.54e-12	149	44	94	11	27
unique_75	1626	1701	1941	ENSP00000381467	87	168	667	4.05e-05	85	29	44	12	15
unique_75	781	992	1941	ENSP00000381467	99	304	667	0.001	224	53	141	30	15
unique_75	1626	1701	1941	ENSP00000381475	89	170	669	4.41e-05	85	29	44	12	15
unique_75	781	992	1941	ENSP00000381475	101	306	669	8.33e-04	224	53	141	30	15
unique_75	1626	1701	1941	ENSP00000339744	98	179	678	5.43e-05	85	29	44	12	15
unique_75	781	992	1941	ENSP00000339744	110	315	678	8.64e-04	224	53	141	30	15
unique_75	1615	1722	1941	ENSP00000263094	807	903	2147	7.82e-05	108	27	70	11	10
unique_75	1827	1921	1941	ENSP00000263094	938	1033	2147	2.20e-04	96	32	63	1	10
unique_85	77	512	821	ENSP00000437073	389	840	2055	6.14e-33	457	126	305	26	53
unique_87	3	1261	1266	ENSP00000265724	105	1273	1281	0.0	1266	481	681	104	99
unique_87	311	486	1266	ENSP00000381467	76	251	667	3.19e-14	188	55	109	24	36
unique_87	943	1217	1266	ENSP00000381467	21	277	667	7.75e-13	290	72	170	48	36
unique_87	311	486	1266	ENSP00000339744	87	262	678	3.58e-14	188	55	109	24	36
unique_87	943	1217	1266	ENSP00000339744	32	288	678	9.37e-13	290	72	170	48	36
unique_87	311	486	1266	ENSP00000381475	78	253	669	4.13e-14	188	55	109	24	36
unique_87	943	1217	1266	ENSP00000381475	23	279	669	1.09e-12	290	72	170	48	36
unique_87	297	560	1266	ENSP00000263094	789	1042	2147	3.97e-12	273	73	172	28	42
unique_87	997	1260	1266	ENSP00000263094	807	1039	2147	4.39e-11	268	66	163	39	42
unique_87	310	512	1266	ENSP00000263094	1790	1985	2147	9.60e-09	208	57	134	17	42
unique_87	1009	1216	1266	ENSP00000263094	1796	1985	2147	8.14e-06	218	53	127	38	42
unique_104	94	260	625	ENSP00000459962	202	384	840	5.17e-04	191	46	113	32	27
unique_104	93	148	625	ENSP00000401321	678	734	1049	7.41e-04	57	22	34	1	9
unique_117	57	329	424	ENSP00000225577	97	309	526	1.60e-15	277	66	143	68	64
unique_117	71	225	424	ENSP00000275493	704	863	1211	2.41e-07	162	44	109	9	37
unique_117	57	222	424	ENSP00000369375	830	987	1125	2.53e-07	188	45	91	52	39
unique_117	57	222	424	ENSP00000358991	218	363	634	2.62e-06	178	38	96	44	39
unique_117	56	325	424	ENSP00000357493	1944	2168	2342	8.38e-06	288	57	150	81	64
unique_117	195	225	424	ENSP00000489707	358	388	533	0.005	31	14	17	0	7
unique_125	136	172	324	ENSP00000261892	803	840	1100	2.40e-04	38	19	18	1	11
unique_126	79	195	209	ENSP00000479488	57	170	273	4.44e-05	118	27	86	5	56
unique_126	79	163	209	ENSP00000512581	57	141	156	0.002	85	17	68	0	41
unique_129	9	216	283	ENSP00000225577	91	295	526	1.13e-22	214	63	136	15	73
unique_129	8	266	283	ENSP00000369375	823	1091	1125	6.49e-13	283	65	180	38	92
unique_129	13	264	283	ENSP00000275493	716	965	1211	1.82e-11	261	56	185	20	89
unique_129	8	206	283	ENSP00000358991	211	416	634	4.89e-08	211	47	147	17	70
unique_129	87	263	283	ENSP00000357493	2018	2205	2342	4.02e-07	188	40	137	11	63
unique_129	132	259	283	ENSP00000489707	355	513	533	5.60e-06	160	41	86	33	45
unique_221	297	364	852	ENSP00000457262	39	106	196	5.98e-07	68	18	50	0	13
unique_221	686	725	852	ENSP00000457262	45	85	196	0.002	41	15	25	1	13
unique_248	264	586	1129	ENSP00000225577	77	355	526	6.94e-12	332	78	192	62	29
unique_271	153	758	765	ENSP00000339744	104	669	678	8.30e-77	615	189	368	58	79
unique_271	153	758	765	ENSP00000381475	95	660	669	9.78e-77	614	186	372	56	79
unique_271	153	758	765	ENSP00000381467	93	658	667	9.88e-77	615	188	369	58	79
unique_271	159	360	765	ENSP00000265724	408	610	1281	5.92e-15	213	66	126	21	29
unique_271	160	378	765	ENSP00000265724	1052	1271	1281	9.37e-13	234	66	139	29	29
unique_271	170	341	765	ENSP00000263094	1819	1983	2147	2.22e-14	174	52	111	11	36
unique_271	96	371	765	ENSP00000263094	777	1025	2147	1.67e-13	284	72	169	43	36
unique_321	147	297	338	ENSP00000225577	191	338	526	1.23e-04	161	38	100	23	45
unique_342	288	375	507	ENSP00000437073	389	481	2055	0.001	95	33	53	9	17
unique_349	441	603	693	ENSP00000489707	263	440	533	3.52e-05	181	39	121	21	24
unique_349	502	634	693	ENSP00000225577	190	316	526	8.78e-04	134	29	97	8	19
unique_350	225	339	3185	ENSP00000369198	275	375	1018	3.50e-04	116	32	68	16	4
unique_355	1	267	270	ENSP00000479488	2	268	273	4.04e-104	267	137	130	0	99
unique_355	1	140	270	ENSP00000512581	2	141	156	5.75e-48	140	70	70	0	52
unique_416	26	143	543	ENSP00000263094	306	421	2147	0.007	120	31	83	6	22
unique_442	264	508	583	ENSP00000478081	200	448	624	4.75e-06	280	57	157	66	42
unique_442	264	422	583	ENSP00000483552	148	301	795	1.08e-05	178	44	91	43	27
unique_449	287	346	436	ENSP00000339168	39	98	272	2.02e-05	60	22	38	0	14
unique_449	284	345	436	ENSP00000385130	13	74	246	1.41e-04	62	20	42	0	14
unique_458	12	341	513	ENSP00000225577	75	374	526	8.14e-38	335	99	196	40	64
unique_458	29	300	513	ENSP00000357493	1934	2196	2342	1.27e-10	289	77	169	43	53
unique_458	33	274	513	ENSP00000358991	211	440	634	1.46e-10	253	61	158	34	47
unique_458	34	263	513	ENSP00000275493	712	917	1211	2.99e-10	244	52	140	52	45
unique_458	29	265	513	ENSP00000369375	819	1043	1125	1.54e-07	254	55	153	46	46
unique_458	38	254	513	ENSP00000489707	238	440	533	1.90e-05	239	54	127	58	42
unique_459	9	135	469	ENSP00000457262	9	134	196	4.57e-23	130	48	75	7	46
unique_459	364	454	469	ENSP00000457262	39	128	196	6.92e-12	92	30	59	3	46
unique_506	197	376	758	ENSP00000373539	830	996	2552	1.62e-11	188	60	99	29	26
unique_506	201	320	758	ENSP00000373539	243	361	2552	2.71e-07	135	42	62	31	26
unique_506	197	320	758	ENSP00000373539	1475	1595	2552	4.40e-06	132	46	67	19	26
unique_506	203	395	758	ENSP00000373539	209	346	2552	0.001	194	49	88	57	26
unique_506	204	320	758	ENSP00000373539	2055	2164	2552	0.001	121	39	67	15	26
unique_506	289	356	758	ENSP00000373539	1480	1546	2552	0.005	68	21	46	1	26
unique_506	224	357	758	ENSP00000401321	1	125	1049	3.88e-07	139	47	73	19	32
unique_506	533	640	758	ENSP00000401321	28	134	1049	3.33e-04	116	36	63	17	32
unique_506	222	644	758	ENSP00000429969	71	436	972	8.22e-07	443	110	236	97	56
unique_506	199	320	758	ENSP00000379438	63	181	674	8.75e-04	127	37	77	13	16
unique_511	83	194	565	ENSP00000432638	20	139	851	0.008	121	35	76	10	20
unique_527	179	275	1293	ENSP00000329380	94	194	653	0.009	102	34	62	6	8
unique_532	294	555	672	ENSP00000225577	59	286	526	4.34e-07	278	64	148	66	39
unique_545	92	182	4007	ENSP00000414544	735	820	821	5.64e-04	95	30	52	13	2
unique_549	32	123	143	ENSP00000434227	309	399	798	0.006	97	26	60	11	64
unique_567	29	257	407	ENSP00000225577	91	313	526	6.61e-08	246	57	149	40	56
unique_567	10	300	407	ENSP00000275493	695	967	1211	2.80e-07	298	65	201	32	71
unique_567	119	260	407	ENSP00000369375	935	1067	1125	1.36e-04	150	40	85	25	35
unique_567	25	201	407	ENSP00000489707	230	409	533	3.53e-04	194	45	118	31	43
unique_567	34	199	407	ENSP00000358991	217	390	634	0.004	178	47	115	16	41
unique_568	142	354	559	ENSP00000401321	625	831	1049	5.48e-05	216	68	136	12	43
unique_568	116	255	559	ENSP00000401321	713	836	1049	1.09e-04	140	49	75	16	43
unique_598	471	893	2159	ENSP00000429969	35	434	972	7.90e-43	442	150	231	61	62
unique_598	908	1341	2159	ENSP00000429969	45	441	972	3.24e-38	453	148	230	75	62
unique_598	254	639	2159	ENSP00000429969	35	434	972	1.05e-32	421	142	223	56	62
unique_598	1118	1535	2159	ENSP00000429969	30	482	972	1.85e-32	478	151	242	85	62
unique_598	1045	1418	2159	ENSP00000429969	44	434	972	3.36e-27	420	129	216	75	62
unique_598	606	1003	2159	ENSP00000429969	45	445	972	4.27e-25	445	131	223	91	62
unique_598	204	555	2159	ENSP00000429969	71	434	972	2.91e-23	395	114	207	74	62
unique_598	198	423	2159	ENSP00000429969	209	433	972	3.50e-13	238	64	149	25	62
unique_598	447	575	2159	ENSP00000379438	67	189	674	1.40e-23	133	66	53	14	52
unique_598	744	912	2159	ENSP00000379438	67	256	674	8.54e-23	194	75	90	29	52
unique_598	1411	1506	2159	ENSP00000379438	83	181	674	7.52e-21	99	49	47	3	52
unique_598	274	383	2159	ENSP00000379438	67	178	674	2.09e-20	114	55	53	6	52
unique_598	492	624	2159	ENSP00000379438	68	195	674	1.21e-18	136	60	65	11	52
unique_598	371	520	2159	ENSP00000379438	39	181	674	1.38e-18	152	60	81	11	52
unique_598	851	991	2159	ENSP00000379438	48	174	674	5.93e-14	144	55	69	20	52
unique_598	188	296	2159	ENSP00000379438	65	174	674	1.09e-12	115	47	57	11	52
unique_598	962	1079	2159	ENSP00000379438	60	175	674	1.97e-11	120	45	69	6	52
unique_598	1229	1481	2159	ENSP00000379438	68	371	674	1.47e-10	313	82	162	69	52
unique_598	1160	1251	2159	ENSP00000379438	82	175	674	8.77e-10	97	36	53	8	52
unique_598	306	561	2159	ENSP00000373539	736	993	2552	2.58e-22	268	91	155	22	65
unique_598	1275	1506	2159	ENSP00000373539	1360	1595	2552	6.35e-22	249	89	130	30	65
unique_598	402	688	2159	ENSP00000373539	2014	2312	2552	3.03e-18	314	93	179	42	65
unique_598	1355	1544	2159	ENSP00000373539	837	1036	2552	1.19e-17	200	65	125	10	65
unique_598	623	902	2159	ENSP00000373539	1327	1598	2552	1.12e-16	287	89	176	22	65
unique_598	284	520	2159	ENSP00000373539	1366	1595	2552	4.70e-16	251	87	129	35	65
unique_598	533	684	2159	ENSP00000373539	837	991	2552	3.50e-15	164	61	82	21	65
unique_598	797	1034	2159	ENSP00000373539	1368	1588	2552	1.32e-14	243	84	132	27	65
unique_598	1229	1424	2159	ENSP00000373539	1440	1595	2552	3.59e-14	199	57	96	46	65
unique_598	1263	1511	2159	ENSP00000373539	1293	1558	2552	7.20e-14	276	82	157	37	65
unique_598	358	523	2159	ENSP00000373539	837	996	2552	9.43e-14	170	62	94	14	65
unique_598	1152	1299	2159	ENSP00000373539	843	993	2552	1.66e-13	151	49	99	3	65
unique_598	1354	1506	2159	ENSP00000373539	203	361	2552	2.65e-13	163	54	95	14	65
unique_598	459	686	2159	ENSP00000373539	1412	1627	2552	3.24e-13	231	71	142	18	65
unique_598	1349	1511	2159	ENSP00000373539	2014	2169	2552	3.44e-13	165	54	100	11	65
unique_598	182	337	2159	ENSP00000373539	203	354	2552	8.66e-13	162	56	90	16	65
unique_598	745	903	2159	ENSP00000373539	837	997	2552	1.11e-12	163	51	106	6	65
unique_598	152	523	2159	ENSP00000373539	1914	2313	2552	2.06e-12	423	111	238	74	65
unique_598	183	429	2159	ENSP00000373539	740	992	2552	3.55e-12	267	78	155	34	65
unique_598	753	1000	2159	ENSP00000373539	757	993	2552	1.02e-11	264	77	144	43	65
unique_598	756	1000	2159	ENSP00000373539	1368	1595	2552	1.34e-11	255	79	139	37	65
unique_598	655	807	2159	ENSP00000373539	836	986	2552	1.72e-11	158	53	93	12	65
unique_598	417	572	2159	ENSP00000373539	222	373	2552	6.18e-10	163	56	89	18	65
unique_598	656	901	2159	ENSP00000373539	2055	2312	2552	1.22e-09	276	75	153	48	65
unique_598	181	383	2159	ENSP00000373539	821	990	2552	2.90e-09	221	65	87	69	65
unique_598	656	966	2159	ENSP00000373539	120	420	2552	2.29e-08	325	88	199	38	65
unique_598	1016	1217	2159	ENSP00000373539	1403	1595	2552	3.59e-07	212	64	119	29	65
unique_598	191	296	2159	ENSP00000373539	1482	1588	2552	5.38e-07	113	40	60	13	65
unique_598	416	595	2159	ENSP00000373539	180	354	2552	8.83e-07	192	61	102	29	65
unique_598	997	1167	2159	ENSP00000373539	820	986	2552	1.41e-06	180	55	103	22	65
unique_598	233	523	2159	ENSP00000373539	90	364	2552	1.52e-06	306	88	172	46	65
unique_598	1285	1406	2159	ENSP00000373539	2066	2190	2552	3.36e-06	129	41	77	11	65
unique_598	1179	1465	2159	ENSP00000373539	111	361	2552	3.74e-06	306	85	147	74	65
unique_598	1012	1181	2159	ENSP00000373539	2013	2175	2552	2.93e-05	180	54	99	27	65
unique_598	996	1054	2159	ENSP00000373539	2076	2131	2552	5.36e-05	59	23	33	3	65
unique_598	1188	1364	2159	ENSP00000373539	2014	2190	2552	1.46e-04	182	50	122	10	65
unique_598	828	1022	2159	ENSP00000373539	2014	2190	2552	1.53e-04	206	59	107	40	65
unique_598	1349	1510	2159	ENSP00000373539	120	279	2552	0.002	180	54	88	38	65
unique_598	1096	1217	2159	ENSP00000373539	2055	2164	2552	0.003	124	39	69	16	65
unique_598	1156	1250	2159	ENSP00000373539	257	354	2552	0.005	99	30	64	5	65
unique_598	191	333	2159	ENSP00000373539	1446	1582	2552	0.006	148	42	90	16	65
unique_598	1413	1506	2159	ENSP00000260356	575	689	1171	6.35e-12	116	47	46	23	26
unique_598	532	684	2159	ENSP00000260356	555	687	1171	6.42e-06	163	51	72	40	26
unique_598	1240	1333	2159	ENSP00000260356	568	682	1171	2.11e-05	115	36	58	21	26
unique_598	869	1025	2159	ENSP00000260356	556	724	1171	4.35e-04	178	53	95	30	26
unique_598	981	1078	2159	ENSP00000260356	568	682	1171	0.003	118	36	59	23	26
unique_598	509	702	2159	ENSP00000401321	1	192	1049	1.81e-08	209	67	110	32	49
unique_598	1163	1372	2159	ENSP00000401321	1	206	1049	6.48e-08	225	71	120	34	49
unique_598	987	1119	2159	ENSP00000401321	1	124	1049	3.60e-07	137	44	76	17	49
unique_598	347	550	2159	ENSP00000401321	12	206	1049	6.84e-07	223	66	110	47	49
unique_598	1413	1501	2159	ENSP00000401321	1	85	1049	7.19e-07	90	30	54	6	49
unique_598	245	465	2159	ENSP00000401321	1	206	1049	2.94e-06	234	67	126	41	49
unique_598	675	876	2159	ENSP00000401321	1	237	1049	8.69e-05	253	69	117	67	49
unique_598	760	817	2159	ENSP00000378888	130	185	294	0.001	60	24	30	6	5
unique_598	1258	1300	2159	ENSP00000378888	143	184	294	0.003	45	19	21	5	5
unique_598	760	817	2159	ENSP00000390866	130	185	294	0.001	60	24	30	6	5
unique_598	1258	1300	2159	ENSP00000390866	143	184	294	0.003	45	19	21	5	5
unique_598	760	817	2159	ENSP00000382556	130	185	294	0.001	60	24	30	6	5
unique_598	1258	1300	2159	ENSP00000382556	143	184	294	0.003	45	19	21	5	5
unique_598	509	553	2159	ENSP00000386126	1013	1056	1447	0.003	45	20	24	1	4
unique_598	554	594	2159	ENSP00000386126	1017	1056	1447	0.007	41	19	21	1	4
unique_626	305	375	1602	ENSP00000381204	64	138	209	0.006	75	20	51	4	4
unique_634	25	104	156	ENSP00000260356	813	888	1171	0.002	80	21	55	4	51
unique_654	30	204	324	ENSP00000489447	69	273	421	0.001	219	59	102	58	54
unique_654	44	205	324	ENSP00000329380	29	191	653	0.004	172	49	104	19	50
unique_657	713	960	983	ENSP00000275493	715	964	1211	8.71e-18	256	65	177	14	25
unique_657	704	964	983	ENSP00000369375	818	1092	1125	1.25e-17	290	70	176	44	27
unique_657	716	855	983	ENSP00000358991	218	363	634	1.37e-13	150	43	93	14	14
unique_657	707	947	983	ENSP00000225577	102	328	526	7.29e-13	241	54	173	14	25
unique_657	696	974	983	ENSP00000357493	1919	2219	2342	1.57e-11	310	83	187	40	28
unique_657	712	964	983	ENSP00000489707	236	521	533	4.99e-11	301	77	161	63	26
unique_664	7	122	547	ENSP00000412227	29	148	574	2.11e-08	120	31	85	4	21
unique_665	39	281	366	ENSP00000225577	95	293	526	1.12e-13	245	68	129	48	66
unique_665	159	297	366	ENSP00000369375	926	1054	1125	3.77e-08	142	46	80	16	38
unique_665	182	274	366	ENSP00000489707	339	440	533	1.21e-06	107	34	54	19	25
unique_665	181	281	366	ENSP00000275493	821	915	1211	1.82e-05	107	27	62	18	28
unique_665	180	290	366	ENSP00000357493	2056	2165	2342	1.40e-04	120	31	70	19	30
unique_665	150	246	366	ENSP00000358991	291	398	634	8.58e-04	108	26	71	11	27
unique_694	365	502	546	ENSP00000264162	106	248	1928	0.003	146	38	97	11	25
unique_709	1425	1498	1501	ENSP00000459962	628	699	840	8.06e-04	74	19	53	2	5
unique_716	59	135	266	ENSP00000414544	729	819	821	1.02e-06	91	32	45	14	38
unique_716	76	158	266	ENSP00000414544	712	788	821	2.63e-04	83	22	55	6	38
unique_783	320	515	2001	ENSP00000225577	95	289	526	3.90e-09	200	51	140	9	10
unique_799	28	136	594	ENSP00000362774	537	638	1192	0.002	109	25	77	7	18
unique_868	341	434	1157	ENSP00000401321	745	836	1049	1.21e-06	94	35	57	2	29
unique_868	267	598	1157	ENSP00000401321	546	869	1049	0.001	362	96	198	68	29
unique_872	421	479	2030	ENSP00000362774	12	74	1192	5.58e-05	65	20	37	8	3
unique_880	374	560	612	ENSP00000263094	824	1022	2147	4.33e-08	211	59	116	36	55
unique_880	113	262	612	ENSP00000263094	834	975	2147	1.45e-04	161	40	91	30	55
unique_880	385	509	612	ENSP00000263094	1821	1961	2147	0.001	142	40	84	18	55
unique_880	353	549	612	ENSP00000265724	393	610	1281	4.37e-08	229	58	128	43	61
unique_880	111	289	612	ENSP00000265724	418	592	1281	9.35e-07	189	48	117	24	61
unique_880	111	289	612	ENSP00000265724	1061	1237	1281	6.76e-06	198	49	109	40	61
unique_880	360	548	612	ENSP00000265724	1042	1247	1281	1.28e-04	219	53	123	43	61
unique_880	113	284	612	ENSP00000339744	122	285	678	1.62e-06	180	46	110	24	51
unique_880	378	517	612	ENSP00000339744	116	271	678	2.64e-05	166	36	94	36	51
unique_880	113	284	612	ENSP00000381475	113	276	669	1.65e-06	180	46	110	24	51
unique_880	378	517	612	ENSP00000381475	107	262	669	2.49e-05	166	36	94	36	51
unique_880	113	284	612	ENSP00000381467	111	274	667	1.96e-06	180	46	110	24	51
unique_880	378	517	612	ENSP00000381467	105	260	667	2.67e-05	166	36	94	36	51
unique_886	1212	1312	1387	ENSP00000225577	232	328	526	4.25e-14	102	39	57	6	19
unique_886	969	1133	1387	ENSP00000225577	96	276	526	1.68e-11	182	50	114	18	19
unique_886	969	1096	1387	ENSP00000369375	829	971	1125	4.03e-09	146	44	81	21	9
unique_896	326	427	511	ENSP00000401321	228	330	1049	5.63e-11	111	39	55	17	47
unique_896	277	380	511	ENSP00000401321	216	330	1049	1.88e-08	122	40	57	25	47
unique_896	219	346	511	ENSP00000401321	228	329	1049	1.39e-06	138	41	51	46	47
unique_896	186	240	511	ENSP00000401321	271	330	1049	7.12e-05	62	24	29	9	47
unique_897	221	533	2590	ENSP00000437073	402	637	2055	4.00e-13	318	75	156	87	14
unique_897	798	854	2590	ENSP00000437073	807	862	2055	0.004	57	19	37	1	14
unique_902	26	77	78	ENSP00000343032	84	134	378	0.002	52	14	37	1	67
unique_907	655	804	807	ENSP00000437073	1788	1926	2055	0.002	158	38	93	27	19
unique_928	501	585	621	ENSP00000457262	41	124	196	2.52e-12	88	33	48	7	32
unique_928	108	222	621	ENSP00000457262	45	159	196	2.36e-05	118	34	78	6	32
unique_932	1316	1445	3014	ENSP00000414544	708	813	821	2.30e-04	130	35	71	24	4
unique_937	3081	3197	3401	ENSP00000360170	92	198	461	0.003	121	36	67	18	3
unique_937	2999	3255	3401	ENSP00000437073	1387	1633	2055	0.003	264	68	172	24	8
unique_1002	414	592	877	ENSP00000369198	226	412	1018	0.009	206	57	103	46	20
unique_1025	194	222	1416	ENSP00000362774	411	440	1192	1.45e-04	30	19	10	1	2
unique_1037	166	323	883	ENSP00000260356	438	573	1171	0.002	164	45	85	34	18
unique_1053	201	307	310	ENSP00000401321	761	867	1049	1.28e-09	107	38	69	0	46
unique_1053	167	304	310	ENSP00000401321	691	831	1049	2.03e-07	144	45	90	9	46
unique_1053	215	310	310	ENSP00000401321	628	737	1049	0.001	110	32	64	14	46
unique_1053	221	301	310	ENSP00000459962	204	306	840	3.30e-07	103	35	46	22	26
unique_1055	169	233	284	ENSP00000296452	894	955	3927	0.002	65	23	39	3	23
unique_1068	766	936	1063	ENSP00000483552	137	301	795	1.14e-05	188	43	105	40	16
unique_1068	766	1014	1063	ENSP00000478081	189	436	624	2.74e-05	273	66	158	49	23
unique_1114	119	196	272	ENSP00000369198	262	366	1018	7.70e-04	105	30	48	27	29
unique_1124	229	307	1765	ENSP00000225577	142	229	526	3.92e-09	88	31	48	9	15
unique_1124	348	524	1765	ENSP00000225577	189	353	526	2.47e-06	192	53	97	42	15
unique_1124	423	476	1765	ENSP00000357493	2121	2169	2342	6.98e-04	55	20	28	7	3
unique_1124	372	452	1765	ENSP00000275493	835	909	1211	0.002	82	27	47	8	5
unique_1154	1325	1491	2126	ENSP00000437073	1475	1637	2055	4.28e-06	175	52	103	20	8
unique_1170	82	457	465	ENSP00000437073	395	776	2055	3.19e-27	394	98	266	30	81
unique_1186	977	1062	1179	ENSP00000225577	232	320	526	1.06e-05	89	23	63	3	7
unique_1189	235	452	517	ENSP00000339744	109	312	678	6.26e-13	222	67	133	22	42
unique_1189	235	452	517	ENSP00000381475	100	303	669	7.21e-13	222	67	133	22	42
unique_1189	235	452	517	ENSP00000381467	98	301	667	8.06e-13	222	67	133	22	42
unique_1189	236	501	517	ENSP00000265724	408	663	1281	1.09e-11	279	76	167	36	51
unique_1189	237	446	517	ENSP00000265724	1052	1251	1281	6.54e-10	219	59	132	28	51
unique_1189	241	460	517	ENSP00000263094	1813	2018	2147	7.58e-08	221	55	150	16	49
unique_1189	207	451	517	ENSP00000263094	792	1021	2147	1.77e-07	248	62	165	21	49
unique_1217	584	733	745	ENSP00000225577	197	369	526	6.69e-06	179	43	101	35	20
unique_1279	159	192	821	ENSP00000362774	409	440	1192	0.004	34	16	16	2	10
unique_1279	89	132	821	ENSP00000362774	411	454	1192	0.004	45	18	25	2	10
unique_1413	233	283	293	ENSP00000296452	3442	3488	3927	7.09e-04	51	21	26	4	17
unique_1433	338	501	534	ENSP00000369375	942	1093	1125	1.03e-04	173	45	98	30	31
unique_1498	143	289	313	ENSP00000369198	226	354	1018	0.001	148	41	87	20	47
unique_1500	56	128	381	ENSP00000514009	431	505	552	0.001	79	27	42	10	19
unique_1553	229	402	1306	ENSP00000225577	145	291	526	8.08e-07	174	39	108	27	13
unique_1584	440	601	808	ENSP00000403685	205	376	458	1.36e-05	176	47	111	18	20
unique_1584	440	601	808	ENSP00000402228	180	351	433	1.47e-05	176	47	111	18	20
unique_1584	440	601	808	ENSP00000424536	224	395	477	1.56e-05	176	47	111	18	20
unique_1584	440	601	808	ENSP00000422461	124	295	377	9.87e-05	176	47	111	18	20
unique_1588	208	252	359	ENSP00000382814	185	227	553	0.001	45	19	24	2	13
unique_1588	208	252	359	ENSP00000301678	185	227	553	0.001	45	19	24	2	13
unique_1617	155	307	716	ENSP00000373539	204	355	2552	1.09e-08	160	54	91	15	45
unique_1617	151	306	716	ENSP00000373539	744	901	2552	7.84e-06	166	51	97	18	45
unique_1617	142	271	716	ENSP00000373539	867	993	2552	3.43e-05	136	44	77	15	45
unique_1617	155	279	716	ENSP00000373539	2055	2172	2552	7.05e-04	129	42	72	15	45
unique_1617	342	495	716	ENSP00000373539	847	986	2552	0.002	156	43	95	18	45
unique_1617	175	306	716	ENSP00000401321	1	124	1049	3.79e-08	134	44	78	12	21
unique_1617	155	239	716	ENSP00000401321	22	100	1049	1.11e-05	89	31	44	14	21
unique_1617	172	234	716	ENSP00000401321	76	136	1049	0.003	67	24	33	10	21
unique_1617	173	602	716	ENSP00000429969	71	443	972	4.45e-06	454	105	244	105	60
unique_1617	255	601	716	ENSP00000429969	68	401	972	4.04e-05	380	87	214	79	60
unique_1617	150	272	716	ENSP00000379438	63	182	674	6.37e-04	128	37	78	13	17
unique_1617	232	300	716	ENSP00000260356	549	617	1171	6.72e-04	72	24	42	6	19
unique_1617	167	291	716	ENSP00000260356	566	713	1171	0.003	150	48	75	27	19
unique_1624	97	311	461	ENSP00000401321	602	854	1049	1.99e-09	260	73	135	52	50
unique_1624	83	221	461	ENSP00000401321	698	832	1049	6.48e-05	139	42	93	4	50
unique_1624	202	278	461	ENSP00000459962	203	294	840	0.004	92	25	52	15	17
unique_1631	317	471	565	ENSP00000429969	302	444	972	2.57e-05	159	52	87	20	30
unique_1631	303	415	565	ENSP00000429969	56	162	972	0.005	127	37	56	34	30
unique_1631	361	502	565	ENSP00000373539	851	984	2552	0.008	144	41	91	12	25
unique_1631	303	411	565	ENSP00000379438	68	174	674	0.008	126	38	52	36	19
unique_1631	323	473	565	ENSP00000401321	1	140	1049	0.009	152	36	103	13	27
unique_1662	64	316	762	ENSP00000225577	91	352	526	3.96e-35	266	85	164	17	33
unique_1662	64	263	762	ENSP00000275493	712	916	1211	6.74e-15	207	57	141	9	26
unique_1662	65	310	762	ENSP00000369375	825	1088	1125	7.37e-14	268	63	179	26	32
unique_1662	70	313	762	ENSP00000357493	1945	2208	2342	5.17e-11	270	60	178	32	32
unique_1662	70	255	762	ENSP00000489707	240	440	533	2.60e-09	212	54	121	37	24
unique_1662	70	258	762	ENSP00000358991	218	420	634	3.55e-08	209	55	128	26	25
unique_1667	513	574	1250	ENSP00000343032	1	57	378	0.006	64	20	35	9	5
unique_1681	522	625	774	ENSP00000348169	154	261	817	3.95e-04	115	29	68	18	13
unique_1689	682	796	800	ENSP00000225577	232	352	526	5.35e-09	123	35	78	10	28
unique_1689	485	591	800	ENSP00000225577	118	226	526	1.98e-08	109	27	80	2	28
unique_1689	477	591	800	ENSP00000357493	1966	2081	2342	2.69e-04	123	33	75	15	14
unique_1710	118	401	793	ENSP00000381467	50	330	667	3.34e-48	292	106	167	19	36
unique_1710	118	714	793	ENSP00000381475	52	601	669	3.82e-48	620	163	364	93	75
unique_1710	118	401	793	ENSP00000339744	61	341	678	4.64e-48	292	106	167	19	36
unique_1710	164	380	793	ENSP00000265724	1052	1269	1281	1.95e-10	229	62	144	23	29
unique_1710	149	365	793	ENSP00000265724	396	611	1281	2.46e-08	233	63	137	33	29
unique_1710	172	381	793	ENSP00000263094	1817	2018	2147	7.64e-10	212	57	143	12	27
unique_1710	168	371	793	ENSP00000263094	827	1022	2147	2.87e-09	211	63	126	22	27
unique_1722	506	644	2483	ENSP00000437073	410	540	2055	0.001	139	34	97	8	11
unique_1722	1389	1517	2483	ENSP00000437073	1095	1219	2055	0.002	129	36	89	4	11
unique_1727	161	314	674	ENSP00000429969	33	172	972	5.19e-19	154	59	81	14	34
unique_1727	158	312	674	ENSP00000429969	306	445	972	2.22e-17	155	53	87	15	34
unique_1727	158	364	674	ENSP00000429969	71	327	972	6.44e-17	272	80	112	80	34
unique_1727	154	358	674	ENSP00000429969	194	407	972	2.33e-12	233	67	119	47	34
unique_1727	284	382	674	ENSP00000429969	61	158	972	3.80e-07	107	37	53	17	34
unique_1727	158	251	674	ENSP00000379438	83	170	674	1.02e-14	95	40	47	8	33
unique_1727	215	377	674	ENSP00000379438	61	194	674	6.43e-11	163	59	75	29	33
unique_1727	140	264	674	ENSP00000373539	1482	1596	2552	1.15e-06	125	37	78	10	25
unique_1727	154	309	674	ENSP00000373539	848	993	2552	1.32e-06	157	43	102	12	25
unique_1727	140	309	674	ENSP00000373539	204	361	2552	1.32e-05	175	46	107	22	25
unique_1727	155	225	674	ENSP00000373539	2105	2174	2552	6.63e-05	76	27	38	11	25
unique_1727	154	225	674	ENSP00000373539	1452	1517	2552	1.98e-04	72	24	42	6	25
unique_1727	290	342	674	ENSP00000260356	568	618	1171	2.97e-04	54	24	26	4	17
unique_1727	195	254	674	ENSP00000260356	562	613	1171	0.002	62	24	26	12	17
unique_1727	160	251	674	ENSP00000401321	1	79	1049	5.18e-04	93	30	48	15	17
unique_1727	138	227	674	ENSP00000401321	20	97	1049	0.001	92	31	45	16	17
unique_1727	215	252	674	ENSP00000386126	501	537	1447	0.002	38	17	20	1	9
unique_1727	221	273	674	ENSP00000386126	264	311	1447	0.006	54	22	25	7	9
unique_1727	158	221	674	ENSP00000378888	130	185	294	0.003	64	20	36	8	9
unique_1727	158	221	674	ENSP00000390866	130	185	294	0.003	64	20	36	8	9
unique_1727	158	221	674	ENSP00000382556	130	185	294	0.003	64	20	36	8	9
unique_1728	33	113	193	ENSP00000263094	1122	1211	2147	0.003	91	29	51	11	42
unique_1731	3197	3332	3593	ENSP00000265724	1033	1173	1281	1.07e-11	142	41	94	7	10
unique_1731	3197	3326	3593	ENSP00000265724	390	522	1281	1.35e-08	133	38	92	3	10
unique_1731	3446	3578	3593	ENSP00000265724	491	623	1281	5.55e-08	135	39	92	4	10
unique_1731	3483	3586	3593	ENSP00000265724	1175	1277	1281	3.17e-07	105	36	66	3	10
unique_1731	1932	2006	3593	ENSP00000265724	470	545	1281	2.83e-05	76	27	48	1	10
unique_1731	1931	2006	3593	ENSP00000265724	1112	1190	1281	6.30e-05	79	25	51	3	10
unique_1731	1759	1794	3593	ENSP00000381475	100	135	669	0.004	36	17	19	0	1
unique_1731	1759	1794	3593	ENSP00000339744	109	144	678	0.004	36	17	19	0	1
unique_1731	1759	1794	3593	ENSP00000381467	98	133	667	0.004	36	17	19	0	1
unique_1731	3214	3285	3593	ENSP00000263094	822	893	2147	0.008	73	27	44	2	2
unique_1743	807	891	1430	ENSP00000225577	185	268	526	4.54e-05	88	31	50	7	6
unique_1743	823	890	1430	ENSP00000275493	820	885	1211	0.002	68	20	46	2	5
unique_1755	46	151	172	ENSP00000263636	642	728	1723	5.53e-07	109	31	53	25	62
unique_1755	82	131	172	ENSP00000263636	1407	1456	1723	0.004	50	14	36	0	62
unique_1755	89	145	172	ENSP00000263636	972	1028	1723	0.007	57	15	42	0	62
unique_1755	89	152	172	ENSP00000299665	104	157	216	3.84e-06	64	24	30	10	37
unique_1755	89	155	172	ENSP00000272367	489	544	590	2.22e-05	67	24	32	11	39
unique_1755	59	144	172	ENSP00000455897	953	1024	1457	2.32e-04	86	20	52	14	50
unique_1755	87	133	172	ENSP00000432876	138	185	248	0.002	48	14	33	1	27
unique_1765	724	792	3914	ENSP00000414544	731	808	821	7.95e-05	78	27	42	9	2
unique_1765	721	785	3914	ENSP00000414544	746	819	821	2.97e-04	74	25	40	9	2
unique_1765	732	792	3914	ENSP00000414544	723	790	821	5.60e-04	68	24	37	7	2
unique_1787	505	646	2451	ENSP00000437073	470	602	2055	1.50e-19	143	49	83	11	11
unique_1787	1253	1391	2451	ENSP00000437073	1011	1182	2055	0.003	174	41	96	37	11
unique_1807	201	360	3282	ENSP00000369198	215	362	1018	6.64e-06	164	47	97	20	5
unique_1811	23	119	592	ENSP00000261892	736	849	1100	6.84e-04	118	41	52	25	16
unique_1848	25	330	342	ENSP00000225577	83	391	526	1.33e-70	311	113	191	7	89
unique_1848	31	245	342	ENSP00000369375	822	1054	1125	2.37e-22	234	68	146	20	63
unique_1848	39	251	342	ENSP00000357493	1945	2178	2342	6.05e-19	241	72	134	35	62
unique_1848	39	272	342	ENSP00000275493	718	958	1211	6.75e-17	248	65	162	21	68
unique_1848	39	223	342	ENSP00000489707	240	440	533	4.63e-10	213	55	118	40	54
unique_1848	32	226	342	ENSP00000358991	211	420	634	5.45e-09	214	51	140	23	57
unique_1850	1207	1408	1884	ENSP00000265724	1052	1259	1281	3.88e-11	221	57	132	32	12
unique_1850	1188	1386	1884	ENSP00000265724	387	593	1281	5.72e-10	217	60	129	28	12
unique_1850	1211	1382	1884	ENSP00000263094	1813	1985	2147	3.15e-07	195	57	93	45	9
unique_1850	1192	1356	1884	ENSP00000339744	88	258	678	1.90e-05	183	48	105	30	9
unique_1850	1192	1356	1884	ENSP00000381475	79	249	669	2.15e-05	183	48	105	30	9
unique_1850	1192	1356	1884	ENSP00000381467	77	247	667	2.72e-05	183	48	105	30	9
unique_1864	75	141	225	ENSP00000296452	787	846	3927	0.010	70	25	32	13	30
unique_1916	61	841	2057	ENSP00000437073	403	1209	2055	7.37e-30	894	207	487	200	38
unique_1916	1934	1985	2057	ENSP00000296452	3608	3663	3927	0.005	56	22	30	4	3
unique_1926	1388	1652	1671	ENSP00000369375	850	1092	1125	2.10e-19	286	85	137	64	16
unique_1926	1365	1650	1671	ENSP00000357493	1931	2210	2342	5.10e-17	319	82	165	72	17
unique_1926	1390	1642	1671	ENSP00000275493	742	961	1211	6.80e-17	258	62	153	43	15
unique_1926	1369	1621	1671	ENSP00000358991	195	463	634	9.08e-14	296	75	151	70	15
unique_1926	1389	1593	1671	ENSP00000489707	257	445	533	6.56e-13	230	64	100	66	12
unique_1926	1409	1599	1671	ENSP00000225577	142	297	526	1.88e-10	194	53	100	41	11
unique_1931	909	990	1032	ENSP00000263636	1409	1514	1723	0.008	106	31	51	24	8
unique_1938	2698	2753	5381	ENSP00000414544	742	802	821	0.001	61	22	34	5	1
unique_1938	2698	2764	5381	ENSP00000414544	733	805	821	0.002	73	25	42	6	1
unique_1941	1809	1923	3132	ENSP00000429969	669	776	972	5.03e-06	120	37	66	17	7
unique_1941	1489	1603	3132	ENSP00000429969	670	781	972	0.007	124	34	69	21	7
unique_1941	1698	1771	3132	ENSP00000368538	54	136	278	8.22e-04	87	30	40	17	2
unique_1941	576	643	3132	ENSP00000270188	168	246	517	0.002	79	21	47	11	2
unique_1941	566	632	3132	ENSP00000270188	74	146	517	0.004	77	23	40	14	2
unique_1944	987	1208	1371	ENSP00000225577	87	307	526	2.56e-21	227	64	152	11	16
unique_1944	996	1139	1371	ENSP00000358991	217	363	634	1.38e-11	149	42	100	7	11
unique_1944	991	1190	1371	ENSP00000489707	234	443	533	8.45e-08	225	61	124	40	15
unique_1944	1038	1206	1371	ENSP00000357493	1989	2168	2342	2.79e-06	187	45	117	25	12
unique_1944	1040	1188	1371	ENSP00000369375	872	1032	1125	2.51e-05	175	45	90	40	11
unique_1944	991	1142	1371	ENSP00000275493	712	863	1211	1.45e-04	157	35	112	10	11
unique_1954	41	127	643	ENSP00000329380	93	179	653	0.003	91	32	51	8	14
unique_1961	211	1037	1037	ENSP00000405088	82	754	755	1.83e-86	837	228	435	174	80
unique_1961	589	1037	1037	ENSP00000505690	344	750	751	5.38e-57	458	142	256	60	56
unique_1961	215	346	1037	ENSP00000505690	59	157	751	1.27e-08	132	37	62	33	56
unique_1961	589	1037	1037	ENSP00000418791	344	750	751	5.38e-57	458	142	256	60	56
unique_1961	215	346	1037	ENSP00000418791	59	157	751	1.27e-08	132	37	62	33	56
unique_1961	589	1037	1037	ENSP00000419653	344	750	751	5.38e-57	458	142	256	60	56
unique_1961	215	346	1037	ENSP00000419653	59	157	751	1.27e-08	132	37	62	33	56
unique_1966	1343	1421	1718	ENSP00000272367	355	429	590	0.001	79	25	50	4	5
unique_1974	188	296	454	ENSP00000401321	708	816	1049	3.24e-04	111	40	67	4	29
unique_1974	188	244	454	ENSP00000401321	808	864	1049	0.003	57	21	36	0	29
unique_1974	224	318	454	ENSP00000401321	631	743	1049	0.009	113	36	59	18	29
unique_1985	394	635	793	ENSP00000225577	97	306	526	3.28e-18	246	68	138	40	31
unique_1985	388	562	793	ENSP00000358991	212	364	634	5.72e-09	184	54	90	40	22
unique_1985	394	681	793	ENSP00000357493	1945	2213	2342	3.05e-08	295	73	189	33	36
unique_1985	394	615	793	ENSP00000369375	830	1031	1125	6.95e-07	232	53	139	40	28
unique_1985	392	700	793	ENSP00000489707	238	500	533	2.48e-05	326	71	175	80	39
unique_1985	388	709	793	ENSP00000275493	712	995	1211	7.46e-05	331	78	197	56	41
unique_1994	97	157	238	ENSP00000406367	665	722	1339	5.62e-04	61	22	36	3	26
unique_2044	311	398	7897	ENSP00000414544	702	805	821	1.29e-04	104	31	57	16	1
unique_2044	261	478	7897	ENSP00000369198	226	413	1018	0.001	226	55	125	46	3
unique_2087	14	190	301	ENSP00000429969	283	447	972	7.01e-15	180	56	106	18	69
unique_2087	13	140	301	ENSP00000429969	45	165	972	2.22e-14	129	49	71	9	69
unique_2087	48	220	301	ENSP00000429969	36	199	972	5.15e-11	175	54	108	13	69
unique_2087	13	133	301	ENSP00000429969	323	433	972	6.00e-10	123	45	64	14	69
unique_2087	68	210	301	ENSP00000379438	68	208	674	4.34e-13	147	50	87	10	66
unique_2087	24	170	301	ENSP00000379438	65	203	674	2.27e-10	152	50	84	18	66
unique_2087	12	127	301	ENSP00000379438	97	203	674	6.88e-09	119	42	62	15	66
unique_2087	30	180	301	ENSP00000373539	840	990	2552	1.24e-10	156	43	103	10	70
unique_2087	18	180	301	ENSP00000373539	1430	1592	2552	1.01e-07	169	49	108	12	70
unique_2087	14	113	301	ENSP00000373539	1472	1565	2552	2.93e-07	100	34	60	6	70
unique_2087	68	219	301	ENSP00000373539	1356	1498	2552	8.59e-06	153	41	101	11	70
unique_2087	67	223	301	ENSP00000373539	2013	2155	2552	9.27e-05	158	40	102	16	70
unique_2087	86	172	301	ENSP00000401321	1	79	1049	2.05e-04	88	26	52	10	29
unique_2087	80	129	301	ENSP00000386126	484	536	1447	0.009	53	19	31	3	17
unique_2140	1201	1285	2079	ENSP00000381204	53	136	209	0.009	85	23	61	1	4
unique_2155	1506	1696	1975	ENSP00000225577	91	266	526	4.49e-13	196	60	111	25	10
unique_2155	1506	1688	1975	ENSP00000275493	712	905	1211	0.006	204	43	130	31	9
unique_2169	328	410	441	ENSP00000457262	45	126	196	2.38e-06	84	27	54	3	19
unique_2230	1373	1442	3269	ENSP00000225577	255	336	526	0.001	82	25	45	12	3
unique_2230	1240	1276	3269	ENSP00000225577	206	239	526	0.005	37	17	17	3	3
unique_2230	1228	1276	3269	ENSP00000358991	310	361	634	0.004	55	22	24	9	1
unique_2232	2136	2253	3156	ENSP00000369198	249	371	1018	0.001	128	37	76	15	4
unique_2244	172	248	8641	ENSP00000414544	738	816	821	0.001	80	31	45	4	1
unique_2274	7	46	102	ENSP00000362774	411	450	1192	2.32e-04	41	17	22	2	39
unique_2275	108	158	918	ENSP00000362774	405	460	1192	0.004	57	23	27	7	6
unique_2308	81	109	364	ENSP00000362774	412	440	1192	3.50e-04	29	15	14	0	8
unique_2311	811	891	1291	ENSP00000225577	273	355	526	3.50e-12	83	32	49	2	15
unique_2311	300	410	1291	ENSP00000225577	142	238	526	5.77e-12	111	34	63	14	15
unique_2311	311	420	1291	ENSP00000275493	772	867	1211	4.25e-07	110	31	65	14	9
unique_2311	311	410	1291	ENSP00000369375	883	984	1125	1.57e-04	107	30	65	12	8
unique_2311	386	450	1291	ENSP00000489707	358	413	533	0.001	65	18	38	9	5
unique_2313	342	464	598	ENSP00000225577	191	293	526	4.21e-11	124	41	61	22	21
unique_2313	210	460	598	ENSP00000358991	211	420	634	4.86e-05	255	63	143	49	42
unique_2325	286	609	642	ENSP00000424536	81	404	477	2.04e-11	355	82	211	62	50
unique_2325	327	609	642	ENSP00000422461	18	304	377	1.50e-08	315	72	183	60	44
unique_2325	286	609	642	ENSP00000403685	81	385	458	9.97e-07	355	81	193	81	50
unique_2325	436	609	642	ENSP00000402228	165	360	433	1.31e-05	203	48	119	36	27
unique_2341	500	652	1744	ENSP00000225577	84	240	526	1.45e-29	158	66	86	6	15
unique_2341	1216	1326	1744	ENSP00000225577	255	360	526	6.69e-06	117	33	67	17	15
unique_2341	502	651	1744	ENSP00000369375	819	985	1125	3.45e-06	170	47	100	23	9
unique_2341	505	782	1744	ENSP00000357493	1937	2233	2342	9.70e-06	322	71	182	69	16
unique_2341	488	651	1744	ENSP00000275493	697	858	1211	2.88e-05	171	41	114	16	9
unique_2341	504	654	1744	ENSP00000358991	209	364	634	8.30e-05	158	39	110	9	9
unique_2341	1213	1260	1744	ENSP00000489707	400	459	533	0.003	61	25	22	14	3
unique_2374	188	473	3194	ENSP00000225577	91	394	526	2.36e-35	312	99	179	34	9
unique_2374	194	379	3194	ENSP00000358991	218	420	634	3.28e-13	206	59	124	23	6
unique_2374	180	397	3194	ENSP00000275493	705	932	1211	9.20e-12	233	62	151	20	7
unique_2374	181	394	3194	ENSP00000369375	818	1050	1125	4.21e-11	245	66	136	43	7
unique_2374	193	383	3194	ENSP00000357493	1944	2156	2342	4.06e-09	221	61	122	38	6
unique_2374	194	376	3194	ENSP00000489707	240	440	533	9.90e-09	217	57	110	50	6
unique_2380	1	82	270	ENSP00000414544	719	804	821	1.27e-04	86	26	56	4	30
unique_2405	1	257	478	ENSP00000225577	89	335	526	1.34e-26	259	67	178	14	54
unique_2405	114	216	478	ENSP00000275493	814	917	1211	2.05e-10	106	32	69	5	22
unique_2405	56	210	478	ENSP00000357493	1989	2151	2342	1.19e-09	165	42	111	12	32
unique_2405	58	264	478	ENSP00000369375	872	1089	1125	2.36e-09	225	51	149	25	43
unique_2405	53	162	478	ENSP00000358991	254	363	634	6.26e-07	118	36	66	16	23
unique_2405	82	208	478	ENSP00000489707	304	441	533	8.06e-07	146	37	82	27	27
unique_2407	1	215	296	ENSP00000225577	89	308	526	2.43e-25	222	68	145	9	73
unique_2407	2	195	296	ENSP00000369375	825	1033	1125	5.74e-13	215	58	130	27	66
unique_2407	2	194	296	ENSP00000275493	711	908	1211	3.64e-11	206	51	134	21	65
unique_2407	1	209	296	ENSP00000489707	232	455	533	1.50e-10	236	68	129	39	71
unique_2407	8	197	296	ENSP00000358991	217	421	634	1.69e-10	206	53	136	17	64
unique_2407	9	209	296	ENSP00000357493	1945	2165	2342	1.28e-08	224	58	140	26	68
unique_2410	1	261	282	ENSP00000225577	89	354	526	2.28e-32	272	77	178	17	93
unique_2410	9	195	282	ENSP00000358991	218	416	634	7.51e-14	199	52	135	12	66
unique_2410	6	232	282	ENSP00000275493	715	943	1211	2.64e-13	233	45	178	10	80
unique_2410	7	254	282	ENSP00000369375	828	1089	1125	9.84e-13	264	56	190	18	88
unique_2410	9	197	282	ENSP00000489707	240	441	533	3.67e-11	212	51	128	33	67
unique_2410	1	249	282	ENSP00000357493	1937	2201	2342	1.81e-08	268	54	192	22	88
unique_2411	130	469	1820	ENSP00000437073	407	673	2055	1.50e-23	348	97	162	89	35
unique_2411	656	943	1820	ENSP00000437073	806	1137	2055	1.43e-10	340	83	197	60	35
unique_2440	310	473	1076	ENSP00000429969	283	435	972	1.54e-33	164	73	80	11	47
unique_2440	289	473	1076	ENSP00000429969	70	245	972	4.94e-25	191	62	108	21	47
unique_2440	756	1004	1076	ENSP00000429969	45	250	972	2.37e-23	255	85	115	55	47
unique_2440	753	1047	1076	ENSP00000429969	83	347	972	4.04e-22	325	95	140	90	47
unique_2440	778	961	1076	ENSP00000429969	297	442	972	9.66e-21	186	66	78	42	47
unique_2440	754	923	1076	ENSP00000429969	321	445	972	2.78e-16	170	52	73	45	47
unique_2440	289	392	1076	ENSP00000429969	305	445	972	3.13e-14	145	44	56	45	47
unique_2440	265	474	1076	ENSP00000429969	84	356	972	6.60e-14	285	69	129	87	47
unique_2440	754	1047	1076	ENSP00000429969	126	427	972	1.19e-13	342	84	170	88	47
unique_2440	863	962	1076	ENSP00000379438	83	182	674	1.76e-11	107	45	48	14	47
unique_2440	265	380	1076	ENSP00000379438	68	174	674	1.08e-10	124	45	54	25	47
unique_2440	778	911	1076	ENSP00000379438	74	175	674	2.41e-10	136	41	59	36	47
unique_2440	333	422	1076	ENSP00000379438	83	175	674	4.46e-10	96	37	50	9	47
unique_2440	374	472	1076	ENSP00000379438	83	175	674	7.22e-09	102	39	51	12	47
unique_2440	754	808	1076	ENSP00000379438	96	145	674	3.13e-05	55	25	25	5	47
unique_2440	903	1048	1076	ENSP00000379438	82	169	674	5.96e-04	146	39	49	58	47
unique_2440	333	391	1076	ENSP00000378888	130	185	294	2.27e-08	60	26	29	5	15
unique_2440	904	961	1076	ENSP00000378888	130	183	294	5.70e-05	58	22	32	4	15
unique_2440	374	433	1076	ENSP00000378888	130	185	294	2.65e-04	61	22	33	6	15
unique_2440	333	391	1076	ENSP00000390866	130	185	294	2.27e-08	60	26	29	5	15
unique_2440	904	961	1076	ENSP00000390866	130	183	294	5.70e-05	58	22	32	4	15
unique_2440	374	433	1076	ENSP00000390866	130	185	294	2.65e-04	61	22	33	6	15
unique_2440	333	391	1076	ENSP00000382556	130	185	294	2.31e-08	60	26	29	5	15
unique_2440	904	961	1076	ENSP00000382556	130	183	294	5.81e-05	58	22	32	4	15
unique_2440	374	433	1076	ENSP00000382556	130	185	294	2.63e-04	61	22	33	6	15
unique_2440	224	430	1076	ENSP00000373539	2023	2218	2552	2.61e-08	231	71	101	59	36
unique_2440	250	422	1076	ENSP00000373539	823	987	2552	7.81e-08	185	58	95	32	36
unique_2440	261	471	1076	ENSP00000373539	1352	1546	2552	1.59e-07	229	67	110	52	36
unique_2440	290	404	1076	ENSP00000373539	1456	1574	2552	3.25e-07	128	45	61	22	36
unique_2440	292	438	1076	ENSP00000373539	1406	1560	2552	1.26e-04	166	48	88	30	36
unique_2440	860	970	1076	ENSP00000373539	219	329	2552	2.72e-04	116	32	74	10	36
unique_2440	245	389	1076	ENSP00000373539	230	361	2552	0.002	154	46	77	31	36
unique_2440	859	997	1076	ENSP00000373539	848	986	2552	0.005	151	43	84	24	36
unique_2440	876	907	1076	ENSP00000386126	504	537	1447	6.66e-05	34	18	14	2	3
unique_2440	854	949	1076	ENSP00000401321	28	121	1049	7.05e-05	101	33	56	12	22
unique_2440	335	471	1076	ENSP00000401321	1	124	1049	0.001	143	41	77	25	22
unique_2440	880	999	1076	ENSP00000260356	548	684	1171	8.42e-04	142	40	75	27	11
unique_2441	423	515	607	ENSP00000225577	206	293	526	4.62e-05	96	25	60	11	15
unique_2490	273	367	2965	ENSP00000414544	728	814	821	1.70e-04	95	27	60	8	3
unique_2500	390	468	2187	ENSP00000381204	38	127	209	0.009	90	24	55	11	4
unique_2514	764	886	2519	ENSP00000414544	725	820	821	1.90e-04	126	38	55	33	5
unique_2541	1	255	1405	ENSP00000225577	89	352	526	1.98e-37	270	86	163	21	18
unique_2541	8	217	1405	ENSP00000275493	717	931	1211	1.45e-15	217	60	148	9	15
unique_2541	8	243	1405	ENSP00000369375	829	1082	1125	1.24e-13	264	71	155	38	17
unique_2541	1	250	1405	ENSP00000357493	1937	2206	2342	6.30e-12	283	70	167	46	18
unique_2541	1	194	1405	ENSP00000489707	232	440	533	2.20e-11	222	61	120	41	14
unique_2541	9	197	1405	ENSP00000358991	218	420	634	1.28e-09	213	57	122	34	13
unique_2557	191	224	817	ENSP00000362774	411	445	1192	0.002	35	16	18	1	8
unique_2557	113	143	817	ENSP00000362774	411	440	1192	0.007	31	16	14	1	8
unique_2561	523	562	1198	ENSP00000362774	411	450	1192	0.006	40	14	26	0	3
unique_2564	76	142	931	ENSP00000296452	2941	3000	3927	0.007	67	24	36	7	7
unique_2569	301	412	544	ENSP00000354907	371	484	940	3.98e-04	116	33	77	6	21
unique_2569	301	412	544	ENSP00000434949	270	383	841	4.01e-04	116	33	77	6	21
unique_2569	301	412	544	ENSP00000434017	270	383	833	4.17e-04	116	33	77	6	21
unique_2569	301	412	544	ENSP00000351527	371	484	934	4.37e-04	116	33	77	6	21
unique_2569	301	412	544	ENSP00000437051	48	161	619	5.02e-04	116	33	77	6	21
unique_2573	67	523	1170	ENSP00000437073	359	840	2055	5.60e-30	498	120	321	57	39
unique_2585	468	872	1113	ENSP00000265724	147	491	1281	1.45e-30	409	113	228	68	48
unique_2585	977	1100	1113	ENSP00000265724	502	623	1281	1.16e-28	125	62	59	4	48
unique_2585	974	1103	1113	ENSP00000265724	1144	1271	1281	4.43e-27	130	61	67	2	48
unique_2585	790	872	1113	ENSP00000265724	1052	1134	1281	5.76e-20	83	43	40	0	48
unique_2585	468	655	1113	ENSP00000265724	788	994	1281	9.12e-06	210	52	133	25	48
unique_2585	999	1088	1113	ENSP00000339744	220	311	678	3.03e-08	92	33	57	2	14
unique_2585	783	843	1113	ENSP00000339744	104	167	678	1.16e-05	64	24	37	3	14
unique_2585	999	1088	1113	ENSP00000381475	211	302	669	3.17e-08	92	33	57	2	14
unique_2585	783	843	1113	ENSP00000381475	95	158	669	1.11e-05	64	24	37	3	14
unique_2585	999	1088	1113	ENSP00000381467	209	300	667	3.92e-08	92	33	57	2	14
unique_2585	783	843	1113	ENSP00000381467	93	156	667	1.11e-05	64	24	37	3	14
unique_2585	1008	1066	1113	ENSP00000263094	1927	1985	2147	0.001	59	17	42	0	13
unique_2585	800	856	1113	ENSP00000263094	833	888	2147	0.002	57	17	39	1	13
unique_2585	1006	1088	1113	ENSP00000263094	939	1015	2147	0.005	83	23	54	6	13
unique_2591	1160	1215	1475	ENSP00000342112	893	944	1350	2.33e-04	58	27	23	8	4
unique_2602	497	583	1497	ENSP00000225577	247	328	526	6.93e-08	87	26	56	5	15
unique_2602	105	193	1497	ENSP00000225577	90	184	526	6.20e-06	96	26	62	8	15
unique_2602	279	329	1497	ENSP00000225577	178	228	526	3.67e-05	51	21	30	0	15
unique_2602	110	193	1497	ENSP00000369375	828	914	1125	1.50e-04	87	29	55	3	6
unique_2602	130	201	1497	ENSP00000357493	1969	2040	2342	8.66e-04	72	22	50	0	5
unique_2629	41	157	282	ENSP00000377997	62	151	800	0.002	117	35	55	27	41
unique_2644	969	1139	1381	ENSP00000401321	698	865	1049	1.85e-07	171	55	113	3	26
unique_2644	1032	1220	1381	ENSP00000401321	631	823	1049	5.80e-06	200	54	128	18	26
unique_2644	867	1107	1381	ENSP00000401321	664	868	1049	8.00e-06	243	68	135	40	26
unique_2657	370	805	1559	ENSP00000496238	44	493	600	5.91e-80	460	150	276	34	28
unique_2657	370	805	1559	ENSP00000493591	44	493	600	5.91e-80	460	150	276	34	28
unique_2657	370	805	1559	ENSP00000496619	44	493	600	5.91e-80	460	150	276	34	28
unique_2688	1148	1699	2662	ENSP00000437073	1248	1835	2055	1.84e-04	630	167	343	120	25
unique_2688	1184	1806	2662	ENSP00000437073	1407	2022	2055	0.003	666	151	422	93	25
unique_2688	1071	1202	2662	ENSP00000360170	88	221	461	2.44e-04	134	30	102	2	5
unique_2695	1043	1245	1433	ENSP00000401321	676	861	1049	3.47e-12	203	72	114	17	20
unique_2695	1110	1328	1433	ENSP00000401321	664	864	1049	1.25e-07	223	66	131	26	20
unique_2718	183	332	1742	ENSP00000225577	69	241	526	4.69e-35	173	69	81	23	16
unique_2718	1578	1706	1742	ENSP00000225577	252	383	526	1.45e-20	134	48	79	7	16
unique_2718	205	332	1742	ENSP00000369375	837	987	1125	2.15e-08	151	36	92	23	7
unique_2718	210	334	1742	ENSP00000275493	740	862	1211	2.62e-07	128	34	86	8	7
unique_2718	213	332	1742	ENSP00000358991	237	363	634	1.53e-04	127	35	85	7	7
unique_2718	212	334	1742	ENSP00000357493	1971	2103	2342	5.91e-04	143	37	76	30	7
unique_2726	58	256	2020	ENSP00000358991	204	421	634	6.69e-28	219	77	121	21	10
unique_2726	68	327	2020	ENSP00000357493	1943	2212	2342	1.79e-18	295	86	149	60	13
unique_2726	69	258	2020	ENSP00000225577	96	292	526	2.38e-17	203	56	128	19	9
unique_2726	39	324	2020	ENSP00000275493	695	968	1211	7.50e-14	297	68	195	34	14
unique_2726	66	254	2020	ENSP00000369375	826	1033	1125	1.11e-13	213	60	124	29	9
unique_2726	70	252	2020	ENSP00000489707	240	440	533	4.81e-12	203	56	125	22	9
unique_2771	253	499	558	ENSP00000225577	97	327	526	3.56e-07	263	61	154	48	44
unique_2771	372	481	558	ENSP00000275493	815	928	1211	1.04e-04	117	33	74	10	20
unique_2771	236	460	558	ENSP00000489707	225	440	533	2.82e-04	244	61	136	47	40
unique_2772	292	444	503	ENSP00000225577	168	327	526	6.96e-07	162	37	114	11	30
unique_2772	317	426	503	ENSP00000275493	815	928	1211	3.21e-04	117	33	74	10	22
unique_2772	295	405	503	ENSP00000489707	317	440	533	8.97e-04	128	33	74	21	22
unique_2809	118	235	323	ENSP00000225577	209	313	526	3.38e-06	118	32	73	13	37
unique_2809	14	240	323	ENSP00000275493	718	939	1211	4.44e-06	236	59	154	23	70
unique_2809	92	153	323	ENSP00000369375	926	987	1125	2.46e-04	65	22	37	6	19
unique_2810	754	981	2568	ENSP00000437073	1737	1952	2055	0.007	242	63	139	40	9
unique_2813	121	516	530	ENSP00000447853	59	477	488	1.01e-06	431	90	294	47	75
unique_2828	752	930	934	ENSP00000357493	2055	2212	2342	5.57e-18	181	58	98	25	31
unique_2828	530	636	934	ENSP00000357493	1938	2042	2342	5.60e-07	113	30	69	14	31
unique_2828	749	932	934	ENSP00000369375	943	1097	1125	7.44e-17	187	55	97	35	25
unique_2828	581	628	934	ENSP00000369375	868	916	1125	6.88e-04	49	19	29	1	25
unique_2828	737	924	934	ENSP00000275493	810	965	1211	2.88e-09	191	49	104	38	20
unique_2828	748	917	934	ENSP00000225577	200	335	526	3.55e-09	171	43	92	36	18
unique_2828	733	932	934	ENSP00000489707	317	526	533	3.88e-08	226	58	126	42	32
unique_2828	530	626	934	ENSP00000489707	233	321	533	3.39e-04	101	26	59	16	32
unique_2828	742	862	934	ENSP00000358991	310	421	634	5.07e-08	123	39	71	13	24
unique_2828	522	627	934	ENSP00000358991	201	301	634	5.34e-04	108	30	69	9	24
unique_2848	280	532	1542	ENSP00000225577	119	357	526	1.82e-32	262	85	145	32	16
unique_2848	296	508	1542	ENSP00000369375	868	1073	1125	5.23e-09	235	61	123	51	14
unique_2848	302	411	1542	ENSP00000358991	254	364	634	6.33e-07	116	33	72	11	7
unique_2848	306	466	1542	ENSP00000357493	1990	2149	2342	1.68e-06	176	42	103	31	10
unique_2848	365	473	1542	ENSP00000275493	820	916	1211	6.09e-06	113	35	58	20	7
unique_2848	332	465	1542	ENSP00000489707	305	440	533	8.19e-06	152	45	73	34	9
unique_2870	1087	1235	1598	ENSP00000401321	674	830	1049	3.74e-05	158	42	106	10	9
unique_2870	1056	1226	1598	ENSP00000459962	131	293	840	0.005	178	52	104	22	11
unique_2870	1459	1569	1598	ENSP00000369198	250	363	1018	0.008	114	27	84	3	7
unique_2876	667	1085	1230	ENSP00000494107	65	498	569	3.92e-89	450	195	208	47	34
unique_2889	1	517	525	ENSP00000265724	162	626	1281	2.62e-43	534	148	300	86	98
unique_2889	275	517	525	ENSP00000265724	1031	1271	1281	7.40e-41	247	85	152	10	98
unique_2889	296	500	525	ENSP00000381467	100	299	667	1.17e-08	212	56	137	19	39
unique_2889	296	500	525	ENSP00000381475	102	301	669	1.28e-08	212	56	137	19	39
unique_2889	296	500	525	ENSP00000339744	111	310	678	1.56e-08	212	56	137	19	39
unique_2889	287	346	525	ENSP00000263094	815	873	2147	1.93e-06	60	22	37	1	42
unique_2889	275	494	525	ENSP00000263094	1788	2001	2147	2.05e-05	226	51	157	18	42
unique_2896	71	152	852	ENSP00000381204	46	138	209	5.46e-05	93	22	60	11	10
unique_2923	2343	2472	2492	ENSP00000414544	700	815	821	2.08e-04	131	39	76	16	5
unique_2942	160	404	975	ENSP00000339744	99	339	678	2.46e-48	252	104	130	18	42
unique_2942	763	925	975	ENSP00000339744	455	618	678	4.05e-16	164	47	116	1	42
unique_2942	160	404	975	ENSP00000381467	88	328	667	2.70e-48	252	104	130	18	42
unique_2942	763	925	975	ENSP00000381467	444	607	667	7.60e-16	164	47	116	1	42
unique_2942	160	404	975	ENSP00000381475	90	330	669	3.20e-48	252	104	130	18	42
unique_2942	763	925	975	ENSP00000381475	446	609	669	4.91e-16	164	47	116	1	42
unique_2942	167	371	975	ENSP00000263094	824	1016	2147	5.69e-15	212	63	123	26	22
unique_2942	176	385	975	ENSP00000263094	1819	2017	2147	5.69e-14	212	67	130	15	22
unique_2942	166	369	975	ENSP00000265724	409	610	1281	3.24e-09	218	57	131	30	28
unique_2942	121	390	975	ENSP00000265724	1004	1267	1281	5.44e-08	295	81	158	56	28
unique_2978	745	957	1007	ENSP00000225577	91	305	526	7.22e-17	226	63	139	24	21
unique_2978	750	981	1007	ENSP00000369375	829	1089	1125	1.35e-07	274	65	154	55	23
unique_3005	164	288	1872	ENSP00000329380	95	220	653	8.17e-05	131	43	77	11	7
unique_3005	161	274	1872	ENSP00000329380	70	157	653	0.003	116	36	50	30	7
unique_3046	87	164	240	ENSP00000369198	262	366	1018	5.23e-04	105	30	48	27	33
unique_3046	90	159	240	ENSP00000453043	627	699	734	0.006	79	26	38	15	29
unique_3050	404	542	574	ENSP00000225577	201	336	526	1.94e-04	148	39	88	21	24
unique_3051	386	519	553	ENSP00000225577	197	336	526	1.39e-04	144	37	93	14	24
unique_3062	4	33	65	ENSP00000455897	780	809	1457	0.004	30	11	19	0	46
unique_3080	1475	1569	2779	ENSP00000381204	40	135	209	0.003	96	25	70	1	3
unique_3094	164	205	264	ENSP00000379438	296	336	674	0.010	42	17	24	1	16
unique_3099	2208	2314	4919	ENSP00000429969	669	776	972	4.78e-07	118	41	56	21	9
unique_3099	1580	1700	4919	ENSP00000429969	648	760	972	1.71e-05	135	40	59	36	9
unique_3099	3035	3143	4919	ENSP00000429969	673	776	972	3.03e-04	111	32	70	9	9
unique_3099	1467	1552	4919	ENSP00000429969	672	760	972	0.002	92	26	57	9	9
unique_3099	3975	4568	4919	ENSP00000437073	1415	1982	2055	8.36e-04	618	136	408	74	12
unique_3100	677	959	993	ENSP00000225577	85	371	526	3.80e-54	290	103	177	10	28
unique_3100	682	872	993	ENSP00000275493	711	908	1211	1.97e-16	201	60	128	13	19
unique_3100	681	923	993	ENSP00000357493	1937	2199	2342	6.89e-14	275	71	160	44	24
unique_3100	678	872	993	ENSP00000369375	819	1032	1125	1.73e-13	214	51	144	19	20
unique_3100	681	871	993	ENSP00000489707	232	440	533	2.95e-10	213	60	127	26	19
unique_3100	689	874	993	ENSP00000358991	218	420	634	4.58e-09	205	54	130	21	19
unique_3100	533	633	993	ENSP00000328531	373	475	820	7.56e-06	103	27	74	2	20
unique_3100	298	393	993	ENSP00000328531	393	488	820	4.25e-05	96	26	70	0	20
unique_3126	192	274	598	ENSP00000225577	149	228	526	0.002	83	25	55	3	14
unique_3129	83	293	566	ENSP00000225577	95	306	526	7.00e-30	216	72	135	9	37
unique_3129	42	288	566	ENSP00000275493	675	923	1211	5.83e-16	255	71	170	14	44
unique_3129	76	284	566	ENSP00000357493	1936	2160	2342	1.40e-14	229	59	146	24	37
unique_3129	84	298	566	ENSP00000369375	829	1062	1125	2.48e-12	242	68	139	35	38
unique_3129	71	273	566	ENSP00000489707	226	440	533	7.84e-08	228	52	138	38	36
unique_3129	85	277	566	ENSP00000358991	218	421	634	3.07e-05	215	53	129	33	34
unique_3154	717	910	1157	ENSP00000225577	167	360	526	3.48e-26	201	64	123	14	17
unique_3154	718	897	1157	ENSP00000369375	898	1089	1125	8.59e-08	199	52	121	26	16
unique_3154	719	892	1157	ENSP00000357493	2017	2201	2342	1.87e-07	191	47	121	23	15
unique_3154	751	852	1157	ENSP00000275493	820	923	1211	5.94e-06	109	31	66	12	9
unique_3156	115	289	782	ENSP00000225577	171	346	526	2.07e-14	182	52	117	13	22
unique_3156	138	236	782	ENSP00000275493	814	915	1211	7.72e-05	104	30	67	7	13
unique_3160	75	323	536	ENSP00000225577	91	338	526	3.00e-33	256	82	159	15	46
unique_3160	81	320	536	ENSP00000357493	1945	2199	2342	1.25e-16	260	72	163	25	45
unique_3160	75	299	536	ENSP00000275493	712	940	1211	6.65e-16	239	64	151	24	42
unique_3160	81	327	536	ENSP00000369375	830	1089	1125	1.81e-15	267	73	167	27	46
unique_3160	71	265	536	ENSP00000489707	230	438	533	2.54e-12	224	61	119	44	36
unique_3160	80	288	536	ENSP00000358991	217	441	634	5.64e-07	230	55	149	26	39
unique_3209	2280	2388	2576	ENSP00000414544	724	820	821	2.56e-05	109	30	67	12	8
unique_3209	2310	2400	2576	ENSP00000414544	729	820	821	4.67e-05	95	33	55	7	8
unique_3209	1089	1165	2576	ENSP00000414544	724	806	821	1.67e-04	85	29	46	10	8
unique_3209	1090	1161	2576	ENSP00000414544	747	820	821	8.34e-04	76	26	44	6	8
unique_3209	2306	2419	2576	ENSP00000414544	698	820	821	0.003	125	35	77	13	8
unique_3209	1126	1180	2576	ENSP00000369198	286	356	1018	0.002	71	25	30	16	2
unique_3256	36	246	575	ENSP00000275493	712	922	1211	7.35e-08	218	53	151	14	37
unique_3256	34	261	575	ENSP00000225577	104	312	526	5.93e-07	239	61	137	41	40
unique_3256	121	181	575	ENSP00000369375	930	987	1125	0.004	61	18	40	3	11
unique_3259	2659	2899	3568	ENSP00000275493	756	977	1211	3.04e-08	255	61	147	47	7
unique_3259	2653	2829	3568	ENSP00000358991	247	418	634	5.30e-08	188	52	109	27	5
unique_3259	2726	2881	3568	ENSP00000369375	934	1092	1125	8.88e-08	169	48	98	23	4
unique_3259	2728	2824	3568	ENSP00000489707	326	436	533	2.94e-06	115	34	59	22	3
unique_3259	2661	2890	3568	ENSP00000357493	1987	2216	2342	3.02e-06	266	65	129	72	6
unique_3259	2737	2829	3568	ENSP00000225577	199	287	526	3.52e-06	97	28	57	12	3
unique_3287	1530	1778	2132	ENSP00000225577	92	336	526	5.41e-31	258	81	155	22	12
unique_3287	1538	1732	2132	ENSP00000357493	1945	2157	2342	8.58e-14	217	60	131	26	9
unique_3287	1538	1725	2132	ENSP00000275493	718	908	1211	2.32e-12	196	56	127	13	9
unique_3287	1537	1728	2132	ENSP00000358991	217	421	634	2.31e-11	214	56	127	31	9
unique_3287	1525	1794	2132	ENSP00000489707	227	510	533	9.30e-09	300	78	176	46	13
unique_3287	1579	1722	2132	ENSP00000369375	872	1029	1125	6.44e-08	163	45	94	24	7
unique_3288	119	229	339	ENSP00000379438	77	185	674	9.24e-17	114	50	56	8	63
unique_3288	16	134	339	ENSP00000379438	64	177	674	1.50e-09	121	44	68	9	63
unique_3288	40	227	339	ENSP00000429969	30	213	972	1.12e-14	195	66	111	18	67
unique_3288	24	175	339	ENSP00000429969	60	204	972	4.05e-12	161	58	78	25	67
unique_3288	74	250	339	ENSP00000429969	297	466	972	6.31e-11	180	52	115	13	67
unique_3288	26	175	339	ENSP00000429969	297	433	972	2.50e-09	155	56	76	23	67
unique_3288	18	178	339	ENSP00000373539	1438	1591	2552	1.10e-12	164	56	95	13	72
unique_3288	71	222	339	ENSP00000373539	840	990	2552	2.19e-11	156	46	101	9	72
unique_3288	70	222	339	ENSP00000373539	206	358	2552	5.53e-08	161	52	93	16	72
unique_3288	83	178	339	ENSP00000373539	2067	2160	2552	1.21e-06	99	32	59	8	72
unique_3288	109	262	339	ENSP00000373539	837	981	2552	1.79e-05	158	44	97	17	72
unique_3288	35	134	339	ENSP00000373539	895	989	2552	0.007	102	30	63	9	72
unique_3288	108	223	339	ENSP00000373539	2013	2119	2552	0.009	118	32	73	13	72
unique_3288	37	134	339	ENSP00000260356	575	685	1171	6.48e-04	115	31	63	21	29
unique_3288	143	174	339	ENSP00000386126	1024	1056	1447	0.008	33	14	18	1	9
unique_3288	143	171	339	ENSP00000386126	263	293	1447	0.009	31	14	15	2	9
unique_3294	50	238	806	ENSP00000225577	97	242	526	1.22e-04	189	45	101	43	23
unique_3299	386	536	577	ENSP00000225577	191	338	526	3.79e-04	158	36	105	17	26
unique_3322	316	426	6072	ENSP00000414544	723	818	821	1.23e-07	111	36	60	15	2
unique_3322	341	447	6072	ENSP00000414544	725	816	821	1.41e-04	110	37	52	21	2
unique_3322	332	447	6072	ENSP00000369198	221	363	1018	3.91e-06	143	41	75	27	2
unique_3322	326	437	6072	ENSP00000369198	251	376	1018	5.03e-06	127	39	72	16	2
unique_3363	93	254	385	ENSP00000225577	190	352	526	3.24e-18	168	48	109	11	42
unique_3363	11	251	385	ENSP00000369375	872	1091	1125	1.64e-12	249	63	149	37	63
unique_3363	3	258	385	ENSP00000357493	1983	2215	2342	3.75e-10	266	63	160	43	66
unique_3363	96	249	385	ENSP00000275493	812	965	1211	3.84e-10	158	38	112	8	40
unique_3363	107	188	385	ENSP00000489707	340	440	533	3.05e-09	102	32	49	21	21
unique_3363	90	187	385	ENSP00000358991	309	416	634	3.37e-06	108	30	68	10	25
unique_3369	4152	4251	5298	ENSP00000429969	683	776	972	2.98e-04	101	30	63	8	7
unique_3369	1347	1441	5298	ENSP00000429969	663	759	972	0.002	100	29	63	8	7
unique_3369	2164	2257	5298	ENSP00000429969	669	760	972	0.004	98	31	57	10	7
unique_3369	1965	2045	5298	ENSP00000429969	673	759	972	0.007	87	25	56	6	7
unique_3372	16	54	265	ENSP00000369198	117	155	1018	0.006	39	16	23	0	15
unique_3402	524	726	782	ENSP00000381475	68	267	669	3.75e-12	214	64	125	25	46
unique_3402	214	372	782	ENSP00000381475	109	250	669	1.16e-04	168	44	89	35	46
unique_3402	524	709	782	ENSP00000381467	66	248	667	4.25e-12	197	63	109	25	44
unique_3402	214	372	782	ENSP00000381467	107	248	667	1.22e-04	168	44	89	35	44
unique_3402	524	709	782	ENSP00000339744	77	259	678	4.56e-12	197	63	109	25	44
unique_3402	214	372	782	ENSP00000339744	118	259	678	1.24e-04	168	44	89	35	44
unique_3402	572	732	782	ENSP00000265724	409	587	1281	9.10e-12	179	57	104	18	51
unique_3402	206	408	782	ENSP00000265724	408	587	1281	1.37e-06	219	53	111	55	51
unique_3402	678	732	782	ENSP00000265724	1176	1232	1281	2.65e-06	57	24	31	2	51
unique_3402	213	443	782	ENSP00000265724	1058	1275	1281	7.40e-06	257	61	131	65	51
unique_3402	576	733	782	ENSP00000263094	1813	1984	2147	1.65e-07	177	49	104	24	48
unique_3402	304	425	782	ENSP00000263094	1890	2000	2147	2.93e-05	124	36	73	15	48
unique_3402	573	736	782	ENSP00000263094	824	998	2147	3.48e-05	176	42	121	13	48
unique_3402	213	372	782	ENSP00000263094	829	971	2147	0.002	164	43	96	25	48
unique_3427	167	280	1063	ENSP00000225577	199	290	526	5.15e-04	116	31	59	26	11
unique_3427	157	279	1063	ENSP00000358991	309	420	634	0.010	124	33	78	13	12
unique_3431	169	349	492	ENSP00000225577	167	338	526	6.93e-21	181	54	118	9	37
unique_3431	170	311	492	ENSP00000369375	898	1051	1125	4.34e-11	159	39	98	22	29
unique_3431	172	293	492	ENSP00000357493	2018	2149	2342	1.04e-08	135	40	79	16	25
unique_3431	170	299	492	ENSP00000275493	786	915	1211	2.07e-08	135	36	89	10	26
unique_3431	172	316	492	ENSP00000358991	286	439	634	4.96e-07	160	45	94	21	29
unique_3431	169	288	492	ENSP00000489707	304	436	533	6.66e-07	139	39	75	25	24
unique_3432	112	259	347	ENSP00000379438	68	200	674	6.62e-15	151	52	78	21	64
unique_3432	38	161	347	ENSP00000379438	83	212	674	6.96e-10	140	52	62	26	64
unique_3432	97	266	347	ENSP00000429969	41	201	972	1.82e-13	175	56	100	19	69
unique_3432	56	230	347	ENSP00000429969	44	214	972	5.63e-13	182	55	109	18	69
unique_3432	74	243	347	ENSP00000429969	294	454	972	1.01e-10	172	51	108	13	69
unique_3432	28	179	347	ENSP00000429969	297	435	972	9.08e-09	154	48	89	17	69
unique_3432	71	221	347	ENSP00000429969	254	394	972	4.28e-06	153	49	90	14	69
unique_3432	105	224	347	ENSP00000260356	551	686	1171	2.19e-08	147	49	60	38	49
unique_3432	54	172	347	ENSP00000260356	585	714	1171	3.16e-04	136	38	75	23	49
unique_3432	74	224	347	ENSP00000373539	840	990	2552	3.14e-07	157	47	98	12	68
unique_3432	79	224	347	ENSP00000373539	1449	1592	2552	6.41e-07	149	43	98	8	68
unique_3432	28	138	347	ENSP00000373539	1488	1592	2552	8.69e-06	119	39	58	22	68
unique_3432	112	254	347	ENSP00000373539	2055	2188	2552	1.25e-05	150	51	76	23	68
unique_3432	139	263	347	ENSP00000373539	1421	1540	2552	5.18e-05	130	41	74	15	68
unique_3432	122	264	347	ENSP00000373539	846	981	2552	3.47e-04	152	46	81	25	68
unique_3432	170	264	347	ENSP00000373539	791	896	2552	5.12e-04	113	36	52	25	68
unique_3432	33	177	347	ENSP00000373539	217	354	2552	8.03e-04	156	49	78	29	68
unique_3432	28	138	347	ENSP00000373539	885	990	2552	0.009	116	33	68	15	68
unique_3432	130	259	347	ENSP00000401321	1	126	1049	1.44e-06	136	37	83	16	37
unique_3432	192	287	347	ENSP00000386126	513	605	1447	2.68e-05	97	29	63	5	36
unique_3432	147	176	347	ENSP00000386126	1025	1056	1447	0.006	32	15	15	2	36
unique_3432	128	183	347	ENSP00000378888	130	180	294	2.28e-04	56	20	31	5	16
unique_3432	128	183	347	ENSP00000390866	130	180	294	2.28e-04	56	20	31	5	16
unique_3432	128	183	347	ENSP00000382556	130	180	294	2.28e-04	56	20	31	5	16
unique_3433	39	371	400	ENSP00000225577	52	367	526	5.29e-29	342	97	210	35	83
unique_3433	80	329	400	ENSP00000357493	1939	2200	2342	2.54e-13	271	79	162	30	63
unique_3433	77	291	400	ENSP00000369375	821	1053	1125	8.12e-11	236	55	157	24	54
unique_3433	82	332	400	ENSP00000489707	237	515	533	2.91e-10	289	71	170	48	63
unique_3433	81	278	400	ENSP00000275493	714	915	1211	5.92e-09	213	51	136	26	50
unique_3435	1900	1988	2014	ENSP00000357493	2121	2205	2342	1.67e-04	91	28	55	8	4
unique_3435	1900	1998	2014	ENSP00000369375	1004	1098	1125	7.37e-04	100	29	65	6	5
unique_3437	15	379	404	ENSP00000225577	79	447	526	1.32e-37	394	111	229	54	90
unique_3437	23	239	404	ENSP00000357493	1936	2159	2342	1.75e-15	237	63	141	33	54
unique_3437	30	241	404	ENSP00000275493	716	924	1211	3.34e-13	229	55	137	37	52
unique_3437	31	234	404	ENSP00000369375	829	1041	1125	1.19e-09	226	52	139	35	50
unique_3437	32	181	404	ENSP00000358991	218	362	634	3.43e-05	165	43	87	35	37
unique_3437	13	281	404	ENSP00000489707	224	514	533	0.006	316	68	176	72	67
unique_3448	5	44	71	ENSP00000351059	327	368	388	0.010	42	15	25	2	56
unique_3449	150	221	3027	ENSP00000358991	268	346	634	0.001	83	30	38	15	2
unique_3487	54	314	581	ENSP00000225577	95	352	526	2.20e-25	273	80	166	27	45
unique_3487	51	249	581	ENSP00000369375	825	1038	1125	5.75e-18	218	62	133	23	34
unique_3487	50	260	581	ENSP00000275493	712	925	1211	4.93e-15	220	56	149	15	36
unique_3487	17	252	581	ENSP00000357493	1904	2158	2342	7.76e-14	256	65	170	21	41
unique_3487	54	240	581	ENSP00000489707	238	438	533	1.45e-12	217	59	112	46	32
unique_3487	39	246	581	ENSP00000358991	205	421	634	1.03e-09	231	56	138	37	36
unique_3496	63	268	293	ENSP00000401321	679	887	1049	1.68e-05	222	72	121	29	70
unique_3496	98	208	293	ENSP00000401321	634	733	1049	8.20e-04	112	35	64	13	70
unique_3521	46	106	150	ENSP00000267082	125	173	799	0.001	61	23	26	12	41
unique_3546	76	416	416	ENSP00000343032	64	377	378	7.09e-62	354	123	178	53	82
unique_3582	214	298	416	ENSP00000348169	167	258	817	0.001	95	28	54	13	20
unique_3595	1407	1498	1516	ENSP00000457262	39	125	196	5.76e-13	92	36	51	5	36
unique_3595	990	1083	1516	ENSP00000457262	39	127	196	1.75e-11	94	34	55	5	36
unique_3595	1129	1222	1516	ENSP00000457262	39	127	196	1.75e-11	94	34	55	5	36
unique_3595	1268	1361	1516	ENSP00000457262	39	127	196	1.75e-11	94	34	55	5	36
unique_3595	851	944	1516	ENSP00000457262	38	127	196	2.37e-10	95	31	58	6	36
unique_3595	725	803	1516	ENSP00000457262	45	118	196	3.15e-09	81	30	42	9	36
unique_3596	218	512	609	ENSP00000478081	161	443	624	5.55e-12	322	79	177	66	48
unique_3596	219	512	609	ENSP00000483552	115	391	795	1.24e-11	324	85	162	77	48
unique_3614	19	319	542	ENSP00000225577	65	336	526	1.39e-26	306	87	180	39	56
unique_3614	68	285	542	ENSP00000275493	716	927	1211	5.47e-08	224	58	148	18	40
unique_3614	97	273	542	ENSP00000357493	1977	2156	2342	1.81e-06	189	48	120	21	33
unique_3614	123	289	542	ENSP00000369375	882	1055	1125	3.15e-05	185	49	107	29	31
unique_3623	861	1130	1241	ENSP00000478081	191	453	624	1.01e-11	304	71	158	75	22
unique_3623	835	1130	1241	ENSP00000483552	97	401	795	1.69e-09	340	78	183	79	24
unique_3625	72	242	571	ENSP00000447853	1	150	488	1.79e-05	172	43	106	23	30
unique_3628	259	322	752	ENSP00000381204	67	131	209	0.006	66	19	44	3	9
unique_3661	88	293	493	ENSP00000225577	155	352	526	1.29e-18	212	59	133	20	42
unique_3661	19	229	493	ENSP00000275493	711	915	1211	1.41e-06	228	59	129	40	43
unique_3661	15	283	493	ENSP00000369375	821	1084	1125	4.92e-06	293	69	171	53	55
unique_3661	99	220	493	ENSP00000489707	303	438	533	2.01e-05	137	32	89	16	25
unique_3662	362	597	1213	ENSP00000393474	382	588	1464	1.93e-13	237	63	143	31	21
unique_3662	370	605	1213	ENSP00000393474	497	700	1464	5.95e-13	239	69	132	38	21
unique_3662	364	599	1213	ENSP00000393474	170	376	1464	8.06e-13	237	56	150	31	21
unique_3662	369	599	1213	ENSP00000393474	58	269	1464	5.01e-12	242	66	135	41	21
unique_3662	364	594	1213	ENSP00000393474	915	1145	1464	1.91e-08	258	70	134	54	21
unique_3662	370	599	1213	ENSP00000393474	283	483	1464	2.03e-08	239	63	129	47	21
unique_3662	369	596	1213	ENSP00000393474	815	1011	1464	1.83e-06	229	54	142	33	21
unique_3662	364	527	1213	ENSP00000393474	1051	1195	1464	2.49e-05	165	43	101	21	21
unique_3662	352	596	1213	ENSP00000393474	1147	1357	1464	3.08e-04	251	60	145	46	21
unique_3662	364	526	1213	ENSP00000393474	598	741	1464	6.27e-04	168	46	93	29	21
unique_3704	400	610	630	ENSP00000225577	152	343	526	7.19e-08	215	51	137	27	33
unique_3704	464	537	630	ENSP00000489707	357	438	533	3.29e-04	82	21	53	8	12
unique_3704	411	507	630	ENSP00000358991	277	391	634	0.001	117	32	63	22	15
unique_3704	447	543	630	ENSP00000369375	942	1042	1125	0.002	110	27	61	22	15
unique_3704	429	496	630	ENSP00000275493	795	864	1211	0.007	70	18	50	2	11
unique_3705	445	552	727	ENSP00000260356	407	501	1171	0.009	113	30	60	23	15
unique_3726	383	454	2495	ENSP00000414544	739	818	821	0.002	80	23	49	8	3
unique_3759	367	525	540	ENSP00000499850	143	296	313	4.54e-31	159	62	92	5	29
unique_3759	367	525	540	ENSP00000500620	143	296	313	4.54e-31	159	62	92	5	29
unique_3777	134	384	603	ENSP00000225577	97	354	526	9.90e-37	265	94	150	21	42
unique_3777	122	378	603	ENSP00000369375	817	1090	1125	4.89e-15	281	82	168	31	43
unique_3777	134	339	603	ENSP00000357493	1945	2171	2342	1.81e-12	233	62	138	33	34
unique_3777	132	340	603	ENSP00000275493	716	931	1211	2.75e-10	225	58	142	25	35
unique_3777	131	315	603	ENSP00000489707	237	438	533	4.72e-06	212	55	120	37	31
unique_3777	130	320	603	ENSP00000358991	214	420	634	2.27e-05	212	53	133	26	32
unique_3783	286	394	781	ENSP00000435995	97	205	220	0.006	112	30	76	6	14
unique_3785	1949	2137	2594	ENSP00000272367	161	371	590	0.002	211	50	139	22	7
unique_3810	1	55	160	ENSP00000311712	186	240	264	7.13e-04	55	17	38	0	34
unique_3829	1034	1302	1476	ENSP00000225577	89	360	526	4.35e-27	283	83	175	25	18
unique_3829	1042	1288	1476	ENSP00000357493	1945	2205	2342	3.14e-18	267	74	167	26	17
unique_3829	1038	1289	1476	ENSP00000369375	826	1089	1125	3.78e-17	271	74	171	26	17
unique_3829	1040	1245	1476	ENSP00000275493	716	923	1211	6.42e-16	215	59	140	16	14
unique_3829	1029	1246	1476	ENSP00000489707	227	454	533	1.75e-09	242	58	146	38	15
unique_3839	658	915	1149	ENSP00000437073	1379	1643	2055	0.008	282	75	166	41	22
unique_3846	153	347	662	ENSP00000412227	47	226	574	6.89e-05	201	44	130	27	29
unique_3878	15	134	205	ENSP00000225577	164	289	526	4.42e-10	133	39	74	20	59
unique_3878	14	133	205	ENSP00000275493	781	909	1211	2.92e-06	130	35	84	11	59
unique_3878	50	169	205	ENSP00000369375	947	1090	1125	0.002	146	33	85	28	59
unique_3878	62	126	205	ENSP00000489707	357	435	533	0.002	79	24	41	14	32
unique_3943	186	443	512	ENSP00000478081	188	451	624	9.56e-11	292	76	154	62	50
unique_3943	199	432	512	ENSP00000483552	149	382	795	9.45e-09	267	68	133	66	46
unique_3957	198	285	401	ENSP00000225577	260	352	526	4.78e-05	97	27	57	13	22
unique_4004	374	533	555	ENSP00000412227	401	552	574	2.77e-06	165	47	100	18	49
unique_4004	19	132	555	ENSP00000412227	33	149	574	4.26e-05	118	31	82	5	49
unique_4007	19	563	567	ENSP00000412227	33	552	574	1.02e-10	575	136	354	85	96
unique_4018	110	211	216	ENSP00000414544	725	819	821	4.67e-04	105	30	62	13	48
unique_4018	108	196	216	ENSP00000414544	741	819	821	0.001	89	26	53	10	48
unique_4056	17	136	387	ENSP00000275493	1035	1138	1211	0.004	121	32	71	18	31
unique_4070	128	678	683	ENSP00000429969	49	578	972	6.16e-12	589	145	347	97	81
unique_4070	130	263	683	ENSP00000379438	63	190	674	3.52e-07	139	44	79	16	44
unique_4070	417	580	683	ENSP00000379438	31	197	674	0.003	176	43	112	21	44
unique_4070	155	292	683	ENSP00000401321	1	128	1049	5.26e-07	142	45	79	18	25
unique_4070	123	288	683	ENSP00000401321	5	165	1049	0.002	177	41	109	27	25
unique_4070	327	473	683	ENSP00000373539	833	986	2552	0.006	162	45	94	23	22
unique_4084	152	319	639	ENSP00000495993	823	997	1014	9.61e-09	178	53	112	13	26
unique_4096	885	1275	1686	ENSP00000437073	1475	1895	2055	1.20e-05	434	105	273	56	37
unique_4096	983	1462	1686	ENSP00000437073	1407	1900	2055	1.64e-05	524	132	318	74	37
unique_4096	976	1451	1686	ENSP00000437073	1375	1931	2055	3.68e-04	567	134	332	101	37
unique_4096	838	1254	1686	ENSP00000437073	1578	1966	2055	4.01e-04	442	113	251	78	37
unique_4096	964	1097	1686	ENSP00000360170	66	205	461	0.002	141	33	100	8	15
unique_4096	1060	1213	1686	ENSP00000360170	78	240	461	0.003	165	38	114	13	15
unique_4096	969	1220	1686	ENSP00000272367	173	400	590	0.003	260	58	162	40	15
unique_4151	1358	1735	2268	ENSP00000498132	51	399	641	8.22e-21	393	94	240	59	17
unique_4203	61	183	296	ENSP00000452786	486	641	789	3.56e-08	158	53	68	37	42
unique_4203	50	289	296	ENSP00000365351	104	362	495	3.50e-07	279	83	137	59	81
unique_4203	50	269	296	ENSP00000365351	194	438	495	3.28e-05	265	73	127	65	81
unique_4203	47	165	296	ENSP00000373539	1934	2076	2552	5.14e-07	146	46	70	30	70
unique_4203	189	277	296	ENSP00000373539	1949	2042	2552	0.001	99	35	49	15	70
unique_4203	143	230	296	ENSP00000369375	227	340	1125	1.22e-06	114	31	57	26	76
unique_4203	91	203	296	ENSP00000369375	208	344	1125	1.92e-06	142	41	67	34	76
unique_4203	44	134	296	ENSP00000369375	262	340	1125	0.001	112	29	29	54	76
unique_4203	254	291	296	ENSP00000369375	227	267	1125	0.002	41	15	23	3	76
unique_4203	51	289	296	ENSP00000365332	12	269	402	1.76e-06	278	82	137	59	84
unique_4203	50	269	296	ENSP00000365332	101	345	402	2.89e-05	278	75	112	91	84
unique_4203	40	234	296	ENSP00000365332	136	396	402	0.008	264	75	117	72	84
unique_4203	61	173	296	ENSP00000283249	479	618	789	1.29e-05	144	49	60	35	38
unique_4203	50	118	296	ENSP00000379350	568	646	799	1.89e-04	79	32	37	10	23
unique_4203	50	118	296	ENSP00000502979	568	646	820	1.94e-04	79	32	37	10	23
unique_4203	161	267	296	ENSP00000441561	370	479	635	6.59e-04	118	36	63	19	74
unique_4203	48	96	296	ENSP00000441561	424	481	635	0.002	61	22	24	15	74
unique_4203	96	214	296	ENSP00000441561	369	472	635	0.004	129	41	53	35	74
unique_4203	125	276	296	ENSP00000401321	1	170	1049	7.45e-04	178	50	94	34	51
unique_4287	310	520	540	ENSP00000225577	152	343	526	9.92e-08	218	53	132	33	39
unique_4287	374	447	540	ENSP00000489707	357	438	533	3.41e-04	82	20	54	8	14
unique_4287	321	417	540	ENSP00000358991	277	391	634	0.001	117	33	62	22	18
unique_4287	357	453	540	ENSP00000369375	942	1042	1125	0.001	110	26	62	22	18
unique_4287	339	406	540	ENSP00000275493	795	864	1211	0.005	70	19	49	2	13
unique_4326	486	541	1022	ENSP00000261892	775	849	1100	0.005	76	28	27	21	5
unique_4366	789	952	974	ENSP00000225577	201	355	526	6.61e-07	171	39	109	23	17
unique_4374	165	321	334	ENSP00000373539	204	355	2552	1.38e-05	165	50	94	21	48
unique_4374	163	274	334	ENSP00000373539	1480	1589	2552	2.45e-04	119	34	69	16	48
unique_4374	201	317	334	ENSP00000373539	199	308	2552	4.09e-04	120	37	70	13	48
unique_4374	199	244	334	ENSP00000401321	15	57	1049	0.004	47	20	22	5	14
unique_4428	489	612	706	ENSP00000225577	167	287	526	4.26e-04	129	32	84	13	18
unique_4437	2493	2723	3001	ENSP00000379438	83	279	674	4.50e-14	252	71	105	76	8
unique_4437	2488	2666	3001	ENSP00000373539	847	1023	2552	1.06e-13	191	61	104	26	7
unique_4437	2493	2581	3001	ENSP00000373539	2108	2201	2552	1.99e-09	95	35	53	7	7
unique_4437	2454	2545	3001	ENSP00000373539	900	990	2552	3.39e-08	93	33	57	3	7
unique_4437	2489	2645	3001	ENSP00000373539	2026	2164	2552	9.20e-06	159	46	91	22	7
unique_4437	2470	2645	3001	ENSP00000373539	1433	1595	2552	2.36e-05	182	46	111	25	7
unique_4437	2494	2647	3001	ENSP00000373539	1949	2123	2552	5.93e-05	183	46	100	37	7
unique_4437	2476	2547	3001	ENSP00000373539	287	360	2552	3.57e-04	76	27	43	6	7
unique_4437	2489	2639	3001	ENSP00000373539	177	312	2552	0.001	158	45	84	29	7
unique_4437	2481	2528	3001	ENSP00000373539	2139	2189	2552	0.003	52	20	27	5	7
unique_4437	2493	2645	3001	ENSP00000373539	222	361	2552	0.004	161	45	87	29	7
unique_4437	2502	2673	3001	ENSP00000373539	1364	1525	2552	0.004	184	46	104	34	7
unique_4437	2457	2703	3001	ENSP00000429969	35	291	972	1.07e-09	278	77	149	52	8
unique_4437	2469	2639	3001	ENSP00000429969	283	434	972	1.74e-08	177	51	95	31	8
unique_4437	2495	2640	3001	ENSP00000401321	1	126	1049	3.29e-06	152	45	75	32	5
unique_4437	2499	2537	3001	ENSP00000386126	255	293	1447	4.23e-04	39	16	23	0	1
unique_4437	2503	2538	3001	ENSP00000386126	502	537	1447	5.68e-04	36	16	20	0	1
unique_4437	2453	2535	3001	ENSP00000260356	532	608	1171	6.83e-04	84	27	49	8	3
unique_4456	135	266	562	ENSP00000401321	705	836	1049	2.29e-06	132	45	87	0	41
unique_4456	169	366	562	ENSP00000401321	625	831	1049	1.68e-04	213	65	127	21	41
unique_4468	18	554	574	ENSP00000412227	21	555	574	0.0	537	296	239	2	94
unique_4478	213	384	563	ENSP00000225577	91	263	526	2.39e-21	182	60	103	19	31
unique_4478	202	368	563	ENSP00000275493	699	868	1211	3.98e-08	173	41	123	9	30
unique_4478	212	535	563	ENSP00000369375	823	1108	1125	5.81e-06	343	70	197	76	58
unique_4478	219	359	563	ENSP00000358991	218	362	634	1.68e-05	146	40	100	6	25
unique_4478	284	384	563	ENSP00000489707	303	411	533	5.03e-04	111	28	71	12	18
unique_4514	470	720	2227	ENSP00000225577	97	352	526	1.55e-28	270	85	152	33	11
unique_4514	470	674	2227	ENSP00000357493	1945	2168	2342	1.19e-09	229	71	129	29	9
unique_4514	470	674	2227	ENSP00000369375	830	1051	1125	2.58e-09	229	58	140	31	9
unique_4514	460	635	2227	ENSP00000489707	225	413	533	1.65e-07	195	50	120	25	8
unique_4570	925	1028	2564	ENSP00000414544	738	820	821	7.09e-05	106	33	48	25	4
unique_4570	964	1028	2564	ENSP00000414544	737	802	821	8.61e-05	69	29	33	7	4
unique_4570	975	1030	2564	ENSP00000414544	729	786	821	2.58e-04	60	26	28	6	4
unique_4587	175	233	420	ENSP00000369198	298	355	1018	0.006	59	23	35	1	14
unique_4596	43	135	1148	ENSP00000381204	40	132	209	6.29e-05	93	22	71	0	8
unique_4597	111	334	359	ENSP00000225577	96	316	526	6.74e-24	229	67	149	13	62
unique_4597	109	316	359	ENSP00000369375	827	1059	1125	2.65e-15	245	65	131	49	58
unique_4597	112	253	359	ENSP00000358991	218	364	634	2.59e-13	149	40	100	9	40
unique_4597	110	307	359	ENSP00000275493	716	916	1211	1.18e-11	206	55	138	13	55
unique_4597	108	331	359	ENSP00000357493	1941	2177	2342	1.84e-09	253	69	139	45	62
unique_4597	181	327	359	ENSP00000489707	307	480	533	4.64e-09	175	49	97	29	41
unique_4622	64	96	129	ENSP00000452736	491	519	534	0.003	33	17	12	4	26
unique_4643	80	656	666	ENSP00000412227	13	555	574	2.03e-119	578	204	338	36	87
unique_4649	992	1233	1446	ENSP00000381475	101	276	669	3.29e-06	245	61	112	72	21
unique_4649	637	702	1446	ENSP00000381475	201	264	669	0.003	66	22	42	2	21
unique_4649	992	1222	1446	ENSP00000339744	110	271	678	4.31e-06	231	58	104	69	21
unique_4649	637	702	1446	ENSP00000339744	210	273	678	0.003	66	22	42	2	21
unique_4649	992	1222	1446	ENSP00000381467	99	260	667	4.83e-06	231	58	104	69	21
unique_4649	637	702	1446	ENSP00000381467	199	262	667	0.003	66	22	42	2	21
unique_4649	987	1218	1446	ENSP00000265724	403	570	1281	5.09e-05	233	63	104	66	18
unique_4649	657	688	1446	ENSP00000265724	1176	1207	1281	0.004	32	16	16	0	18
unique_4649	993	1029	1446	ENSP00000265724	1052	1087	1281	0.009	37	16	20	1	18
unique_4649	984	1028	1446	ENSP00000263094	814	858	2147	0.001	45	18	27	0	3
unique_4722	451	778	949	ENSP00000225577	84	419	526	1.54e-108	336	164	164	8	35
unique_4722	453	698	949	ENSP00000369375	819	1082	1125	1.49e-15	273	67	170	36	26
unique_4722	451	649	949	ENSP00000489707	227	440	533	2.85e-09	220	53	140	27	21
unique_4722	453	651	949	ENSP00000275493	707	909	1211	4.12e-09	206	48	148	10	21
unique_4722	464	674	949	ENSP00000358991	218	443	634	5.89e-09	228	61	148	19	22
unique_4722	456	651	949	ENSP00000357493	1937	2150	2342	4.16e-08	219	54	137	28	21
unique_4786	58	206	211	ENSP00000414544	699	819	821	7.22e-04	152	36	82	34	71
unique_4809	283	395	493	ENSP00000225577	197	307	526	2.89e-12	114	36	74	4	23
unique_4809	284	380	493	ENSP00000275493	817	915	1211	1.19e-04	100	26	70	4	20
unique_4809	229	374	493	ENSP00000369375	872	1032	1125	1.77e-04	168	39	100	29	30
unique_4809	201	374	493	ENSP00000489707	246	450	533	2.79e-04	207	53	119	35	35
unique_4811	199	498	511	ENSP00000225577	91	395	526	8.16e-74	305	123	177	5	59
unique_4811	194	439	511	ENSP00000369375	819	1082	1125	2.59e-19	275	70	165	40	48
unique_4811	205	439	511	ENSP00000357493	1945	2199	2342	1.33e-17	262	68	160	34	46
unique_4811	190	397	511	ENSP00000275493	703	915	1211	1.02e-15	224	61	136	27	41
unique_4811	205	394	511	ENSP00000358991	218	421	634	1.43e-09	211	54	129	28	37
unique_4811	274	390	511	ENSP00000489707	304	440	533	4.23e-06	142	40	72	30	23
unique_4834	52	167	260	ENSP00000432876	45	161	248	5.42e-04	120	29	84	7	45
unique_4834	163	207	260	ENSP00000366095	87	135	253	0.006	49	14	31	4	17
unique_4834	163	207	260	ENSP00000373126	87	135	248	0.007	49	14	31	4	17
unique_4835	116	177	486	ENSP00000296452	1198	1250	3927	0.003	62	25	28	9	13
unique_4866	46	140	286	ENSP00000377997	456	546	800	1.76e-04	97	28	61	8	33
unique_4960	587	630	1909	ENSP00000225577	199	242	526	3.49e-07	44	19	25	0	5
unique_4960	713	765	1909	ENSP00000225577	256	307	526	0.006	53	16	36	1	5
unique_4960	554	653	1909	ENSP00000358991	287	389	634	4.48e-06	107	34	62	11	5
unique_4960	542	629	1909	ENSP00000275493	785	860	1211	5.37e-05	90	26	48	16	5
unique_4960	539	642	1909	ENSP00000369375	894	1000	1125	1.58e-04	107	28	76	3	5
unique_4960	602	631	1909	ENSP00000489707	358	387	533	6.44e-04	30	16	14	0	2
unique_4973	12	109	238	ENSP00000414544	711	808	821	0.007	105	33	58	14	41
unique_4991	212	414	552	ENSP00000225577	151	372	526	2.64e-13	237	67	121	49	37
unique_4991	262	351	552	ENSP00000489707	339	441	533	5.83e-05	108	29	56	23	16
unique_4991	196	350	552	ENSP00000275493	758	907	1211	1.76e-04	160	39	106	15	28
unique_5025	295	751	1029	ENSP00000496238	82	515	600	8.61e-10	468	88	335	45	44
unique_5025	295	751	1029	ENSP00000493591	82	515	600	8.61e-10	468	88	335	45	44
unique_5025	295	751	1029	ENSP00000496619	82	515	600	8.61e-10	468	88	335	45	44
unique_5042	159	285	359	ENSP00000457262	44	171	196	3.70e-04	138	32	85	21	35
unique_5052	642	662	1217	ENSP00000260356	384	404	1171	0.002	21	15	6	0	5
unique_5052	641	702	1217	ENSP00000260356	496	551	1171	0.008	62	19	37	6	5
unique_5058	219	468	681	ENSP00000225577	97	353	526	9.38e-31	267	79	161	27	37
unique_5058	166	455	681	ENSP00000357493	1909	2199	2342	1.54e-16	306	81	194	31	43
unique_5058	207	462	681	ENSP00000369375	818	1089	1125	4.69e-13	280	76	172	32	38
unique_5058	180	425	681	ENSP00000275493	691	931	1211	2.30e-11	257	61	169	27	36
unique_5058	219	400	681	ENSP00000489707	240	438	533	3.67e-06	212	58	111	43	27
unique_5063	125	161	384	ENSP00000357493	1731	1767	2342	0.008	37	15	22	0	10
unique_5078	59	311	374	ENSP00000424536	66	295	477	3.29e-06	256	57	170	29	68
unique_5078	59	119	374	ENSP00000402228	66	122	433	2.64e-04	61	18	39	4	16
unique_5078	59	119	374	ENSP00000403685	66	122	458	3.13e-04	61	18	39	4	16
unique_5079	156	248	652	ENSP00000412227	47	143	574	2.13e-08	97	30	63	4	14
unique_5086	267	437	608	ENSP00000401321	1	156	1049	1.25e-05	173	46	108	19	34
unique_5086	231	359	608	ENSP00000401321	3	124	1049	6.24e-04	131	34	86	11	34
unique_5086	298	421	608	ENSP00000429969	63	171	972	9.85e-05	127	36	70	21	20
unique_5086	234	323	608	ENSP00000373539	1520	1604	2552	0.001	96	28	51	17	15
unique_5086	305	406	608	ENSP00000379438	82	174	674	0.008	102	30	63	9	17
unique_5089	30	115	296	ENSP00000313419	300	382	558	4.74e-04	86	26	57	3	29
unique_5105	425	522	957	ENSP00000497766	386	467	473	0.001	98	26	56	16	10
unique_5125	755	986	1014	ENSP00000478081	245	484	624	2.64e-05	271	66	135	70	23
unique_5125	755	966	1014	ENSP00000483552	193	402	795	0.004	232	54	136	42	21
unique_5130	90	374	475	ENSP00000437073	391	673	2055	3.63e-31	289	82	197	10	60
unique_5147	1170	1344	1355	ENSP00000477686	19	193	221	1.76e-23	176	56	118	2	13
unique_5151	276	363	1151	ENSP00000369198	282	364	1018	0.007	88	27	56	5	8
unique_5172	1171	1427	2811	ENSP00000225577	96	360	526	2.85e-34	268	85	169	14	9
unique_5172	1158	1408	2811	ENSP00000369375	816	1082	1125	2.03e-10	284	70	164	50	9
unique_5172	1172	1363	2811	ENSP00000358991	218	421	634	3.50e-08	208	50	138	20	7
unique_5172	1171	1414	2811	ENSP00000357493	1944	2205	2342	8.87e-08	278	68	160	50	9
unique_5172	1240	1408	2811	ENSP00000275493	786	958	1211	8.44e-06	174	38	130	6	6
unique_5172	1172	1359	2811	ENSP00000489707	240	440	533	1.28e-05	214	57	118	39	7
unique_5210	3	225	350	ENSP00000225577	91	318	526	5.15e-29	231	73	147	11	64
unique_5210	7	197	350	ENSP00000369375	828	1032	1125	7.16e-12	210	60	126	24	55
unique_5210	9	296	350	ENSP00000489707	240	529	533	4.51e-11	321	83	174	64	82
unique_5210	1	149	350	ENSP00000358991	211	363	634	9.25e-11	158	46	98	14	43
unique_5210	8	216	350	ENSP00000357493	1944	2169	2342	3.67e-10	237	63	135	39	60
unique_5210	2	197	350	ENSP00000275493	711	908	1211	2.11e-05	208	49	137	22	56
unique_5227	997	1256	1364	ENSP00000478081	197	453	624	2.25e-10	280	70	167	43	19
unique_5227	982	1264	1364	ENSP00000483552	122	409	795	4.36e-10	311	78	182	51	21
unique_5266	1637	1701	2130	ENSP00000225577	201	265	526	4.58e-10	65	30	35	0	3
unique_5266	1609	1686	2130	ENSP00000275493	785	869	1211	1.26e-05	85	23	55	7	4
unique_5266	1652	1710	2130	ENSP00000489707	360	422	533	2.23e-05	63	24	35	4	3
unique_5266	1641	1678	2130	ENSP00000358991	325	364	634	5.54e-05	40	18	20	2	2
unique_5266	1641	1677	2130	ENSP00000369375	951	987	1125	1.77e-04	37	15	22	0	2
unique_5266	1644	1701	2130	ENSP00000357493	2063	2127	2342	7.73e-04	67	23	33	11	3
unique_5284	108	185	210	ENSP00000225577	83	156	526	0.007	78	26	48	4	37
unique_5285	53	423	811	ENSP00000339744	47	372	678	8.75e-47	372	119	206	47	77
unique_5285	498	748	811	ENSP00000339744	375	613	678	3.68e-11	258	63	169	26	77
unique_5285	53	423	811	ENSP00000381475	38	363	669	9.86e-47	372	119	206	47	77
unique_5285	498	748	811	ENSP00000381475	366	604	669	3.68e-11	258	63	169	26	77
unique_5285	53	423	811	ENSP00000381467	36	361	667	1.04e-46	372	119	206	47	77
unique_5285	498	748	811	ENSP00000381467	364	602	667	5.36e-11	258	63	169	26	77
unique_5285	101	364	811	ENSP00000263094	1766	2017	2147	2.70e-18	271	76	169	26	33
unique_5285	145	354	811	ENSP00000263094	823	1020	2147	1.94e-14	214	65	129	20	33
unique_5285	138	349	811	ENSP00000265724	402	611	1281	3.85e-16	220	65	137	18	26
unique_5285	138	333	811	ENSP00000265724	1045	1236	1281	1.74e-15	201	62	125	14	26
unique_5305	141	368	547	ENSP00000225577	88	288	526	5.13e-13	235	55	139	41	42
unique_5305	142	369	547	ENSP00000357493	1937	2151	2342	4.51e-10	250	64	129	57	42
unique_5305	77	369	547	ENSP00000369375	773	1034	1125	3.60e-07	313	71	171	71	54
unique_5305	149	369	547	ENSP00000275493	717	910	1211	2.48e-06	225	52	138	35	40
unique_5305	150	366	547	ENSP00000489707	240	440	533	1.26e-04	232	56	130	46	40
unique_5305	150	304	547	ENSP00000358991	218	374	634	0.001	161	37	114	10	28
unique_5312	8	273	289	ENSP00000479488	4	270	273	2.26e-95	268	137	128	3	92
unique_5312	13	146	289	ENSP00000512581	9	141	156	4.21e-49	134	73	60	1	46
unique_5318	133	282	332	ENSP00000340949	3	124	398	0.008	150	36	86	28	45
unique_5364	1	52	112	ENSP00000504727	26	81	449	0.006	56	15	37	4	46
unique_5364	1	52	112	ENSP00000355746	26	81	449	0.006	56	15	37	4	46
unique_5368	511	621	1634	ENSP00000441561	429	545	635	0.002	117	29	82	6	7
unique_5379	541	645	2074	ENSP00000414544	712	820	821	1.96e-05	110	40	64	6	6
unique_5379	513	629	2074	ENSP00000414544	703	819	821	0.005	122	42	70	10	6
unique_5379	866	994	2074	ENSP00000369198	249	370	1018	0.004	137	44	70	23	6
unique_5395	142	317	368	ENSP00000466989	60	255	629	1.73e-07	196	56	120	20	48
unique_5395	62	178	368	ENSP00000329380	49	179	653	2.93e-05	131	41	76	14	72
unique_5395	146	327	368	ENSP00000329380	52	237	653	8.40e-05	192	55	121	16	72
unique_5395	144	327	368	ENSP00000406367	87	260	1339	8.90e-05	193	51	114	28	50
unique_5395	77	266	368	ENSP00000377997	313	516	800	1.01e-04	205	58	131	16	52
unique_5395	187	313	368	ENSP00000489447	93	270	421	0.003	179	42	84	53	35
unique_5398	3713	3796	4195	ENSP00000414544	729	811	821	8.87e-04	85	26	56	3	2
unique_5401	46	265	392	ENSP00000225577	91	307	526	9.19e-25	234	69	134	31	56
unique_5401	33	265	392	ENSP00000369375	804	1053	1125	1.60e-10	263	69	151	43	59
unique_5401	50	245	392	ENSP00000275493	716	908	1211	1.20e-09	209	52	128	29	50
unique_5401	51	260	392	ENSP00000357493	1944	2165	2342	1.69e-09	237	56	139	42	54
unique_5401	52	248	392	ENSP00000358991	218	421	634	1.21e-05	220	54	127	39	50
unique_5410	217	296	616	ENSP00000491290	137	221	509	0.010	85	22	58	5	13
unique_5410	217	296	616	ENSP00000315387	137	221	509	0.010	85	22	58	5	13
unique_5412	740	958	4624	ENSP00000369198	257	483	1018	0.001	231	54	161	16	5
unique_5413	346	610	639	ENSP00000225577	84	370	526	6.81e-09	299	71	182	46	41
unique_5413	385	552	639	ENSP00000275493	734	910	1211	0.002	180	40	125	15	26
unique_5417	189	481	665	ENSP00000225577	98	353	526	6.65e-24	309	87	153	69	44
unique_5417	179	332	665	ENSP00000369375	821	986	1125	1.16e-08	169	49	102	18	23
unique_5417	189	419	665	ENSP00000357493	1946	2156	2342	3.59e-08	248	66	128	54	35
unique_5417	217	335	665	ENSP00000275493	752	862	1211	1.49e-06	119	33	78	8	18
unique_5430	634	713	895	ENSP00000339168	21	100	272	0.007	80	22	58	0	9
unique_5460	526	796	797	ENSP00000265724	410	645	1281	7.46e-23	271	75	161	35	61
unique_5460	510	780	797	ENSP00000265724	1037	1274	1281	7.66e-23	272	79	158	35	61
unique_5460	163	359	797	ENSP00000265724	146	341	1281	4.27e-08	205	52	136	17	61
unique_5460	525	769	797	ENSP00000263094	823	1040	2147	7.59e-09	250	67	146	37	31
unique_5460	519	718	797	ENSP00000263094	1788	1984	2147	5.12e-07	215	53	129	33	31
unique_5460	521	767	797	ENSP00000381475	98	307	669	9.95e-07	250	61	146	43	31
unique_5460	521	767	797	ENSP00000381467	96	305	667	1.10e-06	250	61	146	43	31
unique_5460	521	767	797	ENSP00000339744	107	316	678	1.31e-06	250	61	146	43	31
unique_5466	703	794	810	ENSP00000414544	719	820	821	4.47e-04	102	37	55	10	12
unique_5466	719	798	810	ENSP00000414544	729	806	821	0.002	86	34	38	14	12
unique_5482	220	707	1036	ENSP00000496238	47	479	600	9.26e-56	496	148	277	71	47
unique_5482	220	707	1036	ENSP00000493591	47	479	600	9.26e-56	496	148	277	71	47
unique_5482	220	707	1036	ENSP00000496619	47	479	600	9.26e-56	496	148	277	71	47
unique_5487	314	350	1113	ENSP00000362774	403	442	1192	2.78e-04	40	19	18	3	11
unique_5487	355	441	1113	ENSP00000362774	411	492	1192	0.001	92	28	49	15	11
unique_5509	460	646	708	ENSP00000257770	317	513	575	1.06e-20	197	61	126	10	56
unique_5509	107	317	708	ENSP00000257770	28	248	575	1.62e-06	226	58	148	20	56
unique_5509	107	317	708	ENSP00000358665	28	248	525	1.42e-06	226	58	148	20	56
unique_5509	460	646	708	ENSP00000358665	317	463	525	1.01e-05	187	45	102	40	56
unique_5518	1376	1582	4500	ENSP00000225577	91	297	526	9.97e-22	212	67	135	10	5
unique_5518	1376	1580	4500	ENSP00000275493	712	917	1211	4.51e-11	212	50	149	13	5
unique_5518	1399	1587	4500	ENSP00000369375	857	1048	1125	1.16e-08	203	50	128	25	4
unique_5518	1451	1592	4500	ENSP00000357493	2018	2170	2342	3.65e-07	153	39	103	11	3
unique_5518	1441	1571	4500	ENSP00000489707	301	440	533	2.81e-04	150	40	81	29	3
unique_5518	1390	1576	4500	ENSP00000358991	235	422	634	0.001	201	47	127	27	4
unique_5521	239	484	710	ENSP00000225577	91	338	526	6.19e-34	255	79	160	16	35
unique_5521	144	450	710	ENSP00000357493	1880	2171	2342	5.13e-13	328	76	195	57	43
unique_5521	243	426	710	ENSP00000489707	238	438	533	7.42e-12	214	61	110	43	26
unique_5521	244	451	710	ENSP00000369375	829	1055	1125	5.88e-08	231	64	140	27	29
unique_5521	236	431	710	ENSP00000358991	209	420	634	2.18e-06	216	60	132	24	28
unique_5538	2109	2401	2461	ENSP00000225577	119	339	526	3.03e-32	297	90	127	80	12
unique_5538	2107	2351	2461	ENSP00000358991	233	421	634	1.63e-06	252	60	122	70	10
unique_5538	2141	2215	2461	ENSP00000369375	882	972	1125	2.00e-05	92	29	45	18	3
unique_5538	2139	2215	2461	ENSP00000489707	283	370	533	6.95e-05	89	30	46	13	3
unique_5550	77	106	1105	ENSP00000362774	411	440	1192	3.38e-05	30	17	13	0	5
unique_5550	151	179	1105	ENSP00000362774	411	440	1192	0.009	30	14	15	1	5
unique_5551	1673	1961	3956	ENSP00000225577	143	353	526	7.23e-12	300	71	129	100	7
unique_5551	1786	1837	3956	ENSP00000489707	355	412	533	0.002	58	21	31	6	1
unique_5559	128	276	774	ENSP00000225577	93	245	526	1.02e-23	153	54	95	4	40
unique_5559	377	537	774	ENSP00000225577	248	408	526	1.43e-12	177	50	95	32	40
unique_5559	132	296	774	ENSP00000358991	218	381	634	1.39e-08	172	48	109	15	21
unique_5559	130	273	774	ENSP00000275493	716	861	1211	2.64e-06	148	31	111	6	19
unique_5559	131	289	774	ENSP00000369375	829	1003	1125	1.32e-04	177	39	118	20	21
unique_5569	88	360	1598	ENSP00000225577	84	338	526	8.85e-24	283	82	163	38	17
unique_5569	101	359	1598	ENSP00000357493	1945	2201	2342	2.25e-12	278	76	162	40	16
unique_5569	67	311	1598	ENSP00000358991	183	421	634	5.43e-09	265	61	158	46	15
unique_5569	85	314	1598	ENSP00000275493	702	915	1211	1.15e-08	245	60	139	46	14
unique_5569	94	307	1598	ENSP00000489707	233	440	533	1.20e-07	233	63	126	44	13
unique_5569	101	364	1598	ENSP00000369375	830	1089	1125	1.61e-07	274	70	180	24	17
unique_5585	55	503	1512	ENSP00000437073	379	841	2055	2.01e-33	506	133	273	100	30
unique_5589	243	331	903	ENSP00000414544	725	820	821	0.001	99	41	45	13	13
unique_5589	215	315	903	ENSP00000414544	717	820	821	0.001	115	43	47	25	13
unique_5589	215	335	903	ENSP00000369198	233	362	1018	0.001	136	46	69	21	13
unique_5624	147	226	311	ENSP00000457262	44	126	196	6.97e-19	83	34	46	3	26
unique_5675	2243	2486	2486	ENSP00000369375	866	1114	1125	7.02e-21	257	81	155	21	10
unique_5675	2247	2481	2486	ENSP00000357493	1991	2226	2342	1.65e-14	249	70	152	27	9
unique_5675	2247	2467	2486	ENSP00000275493	762	971	1211	1.68e-13	225	60	146	19	9
unique_5675	2243	2412	2486	ENSP00000225577	139	295	526	4.56e-11	171	48	108	15	7
unique_5675	2257	2411	2486	ENSP00000358991	268	425	634	1.27e-09	166	50	97	19	6
unique_5675	2312	2411	2486	ENSP00000489707	331	452	533	1.15e-05	122	37	63	22	4
unique_5709	206	453	1162	ENSP00000381475	100	341	669	1.61e-48	250	98	142	10	41
unique_5709	929	1159	1162	ENSP00000381475	439	665	669	1.25e-16	233	61	164	8	41
unique_5709	206	453	1162	ENSP00000339744	109	350	678	1.64e-48	250	98	142	10	41
unique_5709	929	1159	1162	ENSP00000339744	448	674	678	1.18e-16	233	61	164	8	41
unique_5709	206	453	1162	ENSP00000381467	98	339	667	2.07e-48	250	98	142	10	41
unique_5709	929	1159	1162	ENSP00000381467	437	663	667	2.09e-16	233	61	164	8	41
unique_5709	207	420	1162	ENSP00000265724	408	616	1281	8.87e-14	224	71	128	25	19
unique_5709	208	430	1162	ENSP00000265724	1052	1275	1281	2.83e-10	233	60	154	19	19
unique_5709	205	416	1162	ENSP00000263094	820	1022	2147	1.17e-12	215	61	139	15	19
unique_5709	218	425	1162	ENSP00000263094	1819	2018	2147	1.82e-09	213	55	140	18	19
unique_5710	9	221	332	ENSP00000225577	91	296	526	4.41e-16	219	60	140	19	64
unique_5710	15	246	332	ENSP00000369375	830	1072	1125	4.26e-11	261	65	149	47	70
unique_5710	4	211	332	ENSP00000489707	229	440	533	1.27e-07	230	53	137	40	63
unique_5710	15	214	332	ENSP00000357493	1945	2151	2342	3.57e-07	218	58	131	29	60
unique_5710	105	214	332	ENSP00000275493	803	910	1211	3.03e-04	116	32	70	14	33
unique_5721	249	341	1115	ENSP00000374372	1913	2016	2329	0.003	106	29	62	15	8
unique_5728	825	1182	2278	ENSP00000483552	113	444	795	2.13e-12	399	101	190	108	16
unique_5728	876	1170	2278	ENSP00000478081	197	488	624	9.46e-11	329	80	178	71	13
unique_5740	483	638	1304	ENSP00000225577	97	243	526	8.60e-13	158	43	102	13	18
unique_5740	978	1058	1304	ENSP00000225577	210	289	526	1.43e-05	82	24	55	3	18
unique_5740	455	636	1304	ENSP00000358991	187	363	634	1.37e-11	192	53	114	25	14
unique_5740	479	647	1304	ENSP00000369375	826	998	1125	1.38e-08	184	37	121	26	13
unique_5740	483	636	1304	ENSP00000275493	718	860	1211	7.41e-08	154	34	109	11	12
unique_5740	482	635	1304	ENSP00000489707	239	384	533	0.002	169	36	95	38	12
unique_5777	16	87	105	ENSP00000457262	39	112	196	7.50e-09	74	23	49	2	69
unique_5779	308	462	945	ENSP00000305557	95	249	676	8.49e-04	167	50	93	24	16
unique_5779	318	713	945	ENSP00000437073	1578	1966	2055	0.004	437	114	234	89	42
unique_5782	8	97	154	ENSP00000414544	729	820	821	1.91e-04	97	27	58	12	58
unique_5801	3	249	294	ENSP00000225577	91	335	526	8.57e-29	251	65	176	10	84
unique_5801	8	256	294	ENSP00000369375	829	1089	1125	2.46e-15	266	62	182	22	85
unique_5801	3	229	294	ENSP00000275493	712	941	1211	8.26e-15	235	53	169	13	77
unique_5801	8	255	294	ENSP00000357493	1944	2205	2342	3.22e-14	268	66	176	26	84
unique_5801	6	257	294	ENSP00000489707	237	494	533	1.62e-08	280	70	160	50	86
unique_5801	9	198	294	ENSP00000358991	218	416	634	2.54e-08	208	52	129	27	65
unique_5821	216	325	680	ENSP00000418735	1478	1593	1936	0.004	120	34	72	14	16
unique_5841	931	1238	2083	ENSP00000437073	1270	1581	2055	0.009	324	87	209	28	15
unique_5872	567	683	915	ENSP00000225577	201	308	526	1.86e-14	118	40	67	11	13
unique_5872	570	680	915	ENSP00000357493	2059	2168	2342	3.06e-08	115	38	68	9	12
unique_5872	570	665	915	ENSP00000358991	324	421	634	0.002	106	30	58	18	10
unique_5872	564	682	915	ENSP00000369375	944	1053	1125	0.002	120	30	79	11	13
unique_5872	567	668	915	ENSP00000275493	820	915	1211	0.006	105	29	64	12	11
unique_5880	192	305	321	ENSP00000373539	207	312	2552	1.81e-07	114	33	73	8	49
unique_5880	162	305	321	ENSP00000373539	847	987	2552	9.84e-06	152	46	87	19	49
unique_5880	149	274	321	ENSP00000373539	2055	2174	2552	3.73e-05	130	42	74	14	49
unique_5880	169	305	321	ENSP00000401321	1	125	1049	5.67e-05	142	43	77	22	51
unique_5880	151	214	321	ENSP00000401321	18	84	1049	0.004	67	23	41	3	51
unique_5880	142	213	321	ENSP00000401321	56	124	1049	0.009	73	23	45	5	51
unique_5880	167	308	321	ENSP00000429969	71	208	972	0.005	146	42	92	12	44
unique_5908	12	311	332	ENSP00000225577	89	384	526	1.58e-65	304	115	177	12	90
unique_5908	2	220	332	ENSP00000275493	690	915	1211	3.76e-17	238	63	144	31	66
unique_5908	7	240	332	ENSP00000357493	1932	2176	2342	4.87e-17	258	70	151	37	70
unique_5908	14	235	332	ENSP00000369375	824	1054	1125	9.39e-17	242	65	146	31	67
unique_5908	98	276	332	ENSP00000489707	305	503	533	6.82e-11	207	58	113	36	54
unique_5908	52	216	332	ENSP00000358991	237	420	634	2.32e-07	187	49	113	25	50
unique_5927	319	501	572	ENSP00000225577	123	298	526	1.25e-08	190	49	120	21	32
unique_5927	413	445	572	ENSP00000489707	357	389	533	2.29e-04	33	15	18	0	6
unique_5927	371	513	572	ENSP00000275493	789	927	1211	0.008	146	37	99	10	25
unique_5930	4910	4982	5223	ENSP00000369198	302	363	1018	0.006	74	26	35	13	1
unique_6015	266	450	688	ENSP00000225577	118	265	526	6.91e-21	186	56	91	39	43
unique_6015	543	655	688	ENSP00000225577	269	374	526	6.60e-11	115	36	68	11	43
unique_6015	350	396	688	ENSP00000369375	944	990	1125	0.001	47	16	31	0	7
unique_6015	350	395	688	ENSP00000275493	817	862	1211	0.002	46	16	30	0	7
unique_6044	115	236	239	ENSP00000305557	39	152	676	0.002	135	39	62	34	51
unique_6047	134	316	387	ENSP00000225577	123	298	526	1.09e-08	190	47	122	21	47
unique_6047	229	260	387	ENSP00000489707	358	389	533	1.10e-04	32	15	17	0	8
unique_6047	172	255	387	ENSP00000358991	274	362	634	0.005	91	28	54	9	22
unique_6056	27	172	782	ENSP00000489707	232	377	533	4.41e-07	158	46	88	24	19
unique_6056	23	173	782	ENSP00000369375	818	974	1125	0.001	170	42	96	32	19
unique_6056	25	174	782	ENSP00000358991	208	351	634	0.002	157	44	93	20	19
unique_6109	580	685	774	ENSP00000225577	191	289	526	1.12e-05	108	29	68	11	14
unique_6117	368	455	530	ENSP00000225577	209	293	526	3.14e-04	91	25	57	9	17
unique_6146	470	583	2550	ENSP00000414544	697	810	821	3.66e-04	121	29	78	14	4
unique_6146	504	579	2550	ENSP00000369198	259	328	1018	0.002	76	30	40	6	3
unique_6148	500	744	1882	ENSP00000265724	939	1190	1281	1.71e-10	266	67	164	35	19
unique_6148	520	744	1882	ENSP00000265724	361	545	1281	1.22e-09	232	62	116	54	19
unique_6148	1557	1670	1882	ENSP00000265724	413	524	1281	1.74e-09	114	34	78	2	19
unique_6148	1552	1661	1882	ENSP00000265724	1051	1162	1281	1.37e-08	112	35	75	2	19
unique_6148	1533	1633	1882	ENSP00000339744	103	189	678	0.006	104	27	57	20	5
unique_6148	1515	1634	1882	ENSP00000263094	1761	1889	2147	0.006	130	31	88	11	6
unique_6148	1533	1633	1882	ENSP00000381467	92	178	667	0.006	104	27	57	20	5
unique_6148	1533	1633	1882	ENSP00000381475	94	180	669	0.007	104	27	57	20	5
unique_6151	280	537	708	ENSP00000225577	96	366	526	1.28e-34	279	86	164	29	36
unique_6151	280	524	708	ENSP00000369375	829	1089	1125	8.24e-16	268	78	160	30	35
unique_6151	281	486	708	ENSP00000357493	1945	2171	2342	1.43e-14	228	60	145	23	29
unique_6151	232	486	708	ENSP00000275493	671	930	1211	4.49e-08	270	63	182	25	36
unique_6151	281	462	708	ENSP00000489707	240	438	533	3.09e-06	209	52	120	37	26
unique_6164	111	402	715	ENSP00000447853	72	384	488	3.87e-16	313	73	219	21	41
unique_6189	286	419	795	ENSP00000504727	182	302	449	3.98e-07	134	33	88	13	26
unique_6189	711	780	795	ENSP00000504727	362	428	449	0.005	76	30	31	15	26
unique_6189	286	419	795	ENSP00000355746	182	302	449	3.98e-07	134	33	88	13	26
unique_6189	711	780	795	ENSP00000355746	362	428	449	0.005	76	30	31	15	26
unique_6213	327	368	509	ENSP00000225577	196	237	526	0.001	42	15	27	0	8
unique_6226	493	573	731	ENSP00000296452	2338	2417	3927	0.004	81	25	55	1	11
unique_6246	137	266	382	ENSP00000379438	49	174	674	1.63e-06	139	45	72	22	34
unique_6246	165	220	382	ENSP00000373539	846	902	2552	4.00e-04	57	22	34	1	18
unique_6246	153	218	382	ENSP00000373539	922	985	2552	0.010	66	21	43	2	18
unique_6246	146	229	382	ENSP00000260356	650	726	1171	0.002	85	26	50	9	22
unique_6296	232	335	2613	ENSP00000414544	718	820	821	2.62e-11	112	53	42	17	5
unique_6296	255	362	2613	ENSP00000414544	710	817	821	4.55e-11	114	48	54	12	5
unique_6301	311	463	489	ENSP00000225577	197	355	526	4.42e-09	174	48	90	36	31
unique_6301	286	354	489	ENSP00000358991	296	362	634	3.30e-07	71	28	37	6	14
unique_6301	315	415	489	ENSP00000275493	820	915	1211	1.18e-04	103	27	67	9	21
unique_6301	286	367	489	ENSP00000489707	317	397	533	0.002	82	24	57	1	17
unique_6312	1605	1696	2885	ENSP00000225577	205	286	526	0.005	96	29	49	18	3
unique_6317	84	219	346	ENSP00000006724	70	191	266	0.008	143	36	79	28	39
unique_6369	365	469	551	ENSP00000225577	197	295	526	3.07e-06	107	26	71	10	19
unique_6369	376	460	551	ENSP00000489707	349	440	533	5.87e-04	94	26	57	11	15
unique_6369	341	474	551	ENSP00000275493	789	922	1211	0.003	144	35	89	20	24
unique_6371	103	429	468	ENSP00000424536	75	390	477	2.74e-10	357	81	205	71	70
unique_6371	103	429	468	ENSP00000403685	75	371	458	1.50e-07	364	77	183	104	70
unique_6371	150	429	468	ENSP00000422461	18	290	377	0.001	306	66	181	59	60
unique_6371	263	429	468	ENSP00000402228	164	346	433	0.002	190	40	120	30	49
unique_6371	103	163	468	ENSP00000402228	75	131	433	0.002	65	21	32	12	49
unique_6373	37	127	348	ENSP00000401321	15	124	1049	4.44e-05	114	36	51	27	26
unique_6373	36	139	348	ENSP00000429969	404	492	972	0.008	106	31	56	19	30
unique_6403	336	530	768	ENSP00000260356	377	549	1171	2.51e-18	198	66	104	28	36
unique_6403	408	615	768	ENSP00000260356	385	579	1171	3.35e-15	217	66	120	31	36
unique_6403	272	501	768	ENSP00000418735	1498	1710	1936	4.34e-14	235	74	134	27	53
unique_6403	275	553	768	ENSP00000418735	1188	1464	1936	6.88e-13	318	82	156	80	53
unique_6403	255	623	768	ENSP00000418735	1370	1703	1936	8.95e-13	375	95	233	47	53
unique_6403	246	622	768	ENSP00000418735	1217	1580	1936	1.47e-12	408	112	221	75	53
unique_6403	217	492	768	ENSP00000418735	940	1261	1936	2.30e-06	346	91	161	94	53
unique_6403	407	553	768	ENSP00000418735	1002	1130	1936	9.46e-06	152	44	80	28	53
unique_6403	335	493	768	ENSP00000418735	992	1131	1936	1.40e-05	165	47	87	31	53
unique_6403	433	623	768	ENSP00000418735	952	1133	1936	1.01e-04	210	56	107	47	53
unique_6403	466	590	768	ENSP00000418735	532	642	1936	0.003	128	36	72	20	53
unique_6403	72	217	768	ENSP00000373854	147	289	1162	4.21e-06	151	39	99	13	19
unique_6403	445	527	768	ENSP00000485989	319	407	1341	4.71e-05	93	33	46	14	20
unique_6403	403	554	768	ENSP00000485989	919	1065	1341	5.68e-05	167	48	84	35	20
unique_6403	481	553	768	ENSP00000485989	664	734	1341	9.61e-05	83	31	30	22	20
unique_6403	408	528	768	ENSP00000485989	657	774	1341	0.002	138	45	56	37	20
unique_6413	434	980	1004	ENSP00000265724	146	610	1281	1.33e-44	554	144	314	96	55
unique_6413	724	987	1004	ENSP00000265724	1034	1262	1281	1.98e-39	264	98	131	35	55
unique_6413	719	1003	1004	ENSP00000381475	73	317	669	1.17e-10	296	69	165	62	28
unique_6413	719	1003	1004	ENSP00000339744	82	326	678	1.20e-10	296	69	165	62	28
unique_6413	719	1003	1004	ENSP00000381467	71	315	667	1.30e-10	296	69	165	62	28
unique_6413	740	980	1004	ENSP00000263094	821	1020	2147	9.12e-07	250	63	128	59	24
unique_6449	253	370	429	ENSP00000225577	206	327	526	5.46e-06	124	31	85	8	28
unique_6449	243	352	429	ENSP00000275493	815	928	1211	4.89e-04	117	33	74	10	26
unique_6449	223	331	429	ENSP00000489707	319	440	533	0.001	126	33	72	21	25
unique_6471	477	655	1208	ENSP00000495993	814	996	1014	7.21e-08	191	59	112	20	29
unique_6471	162	330	1208	ENSP00000495993	800	981	1014	0.004	188	47	116	25	29
unique_6471	546	604	1208	ENSP00000329380	126	179	653	0.006	59	21	33	5	5
unique_6471	185	230	1208	ENSP00000316328	994	1039	1131	0.010	46	17	29	0	4
unique_6491	209	262	380	ENSP00000336829	313	366	454	0.007	56	22	30	4	14
unique_6543	329	391	553	ENSP00000342112	1284	1344	1350	0.006	63	20	41	2	11
unique_6548	379	474	567	ENSP00000225577	201	293	526	1.50e-08	96	27	66	3	17
unique_6548	391	446	567	ENSP00000489707	357	420	533	6.09e-04	64	16	40	8	10
unique_6548	366	482	567	ENSP00000369375	934	1047	1125	0.001	118	28	85	5	21
unique_6548	368	470	567	ENSP00000358991	310	420	634	0.009	118	30	66	22	18
unique_6549	379	474	567	ENSP00000225577	201	293	526	2.32e-07	96	26	67	3	17
unique_6549	391	445	567	ENSP00000489707	357	419	533	2.15e-04	63	17	38	8	10
unique_6549	366	482	567	ENSP00000369375	934	1047	1125	5.43e-04	120	32	79	9	21
unique_6549	374	474	567	ENSP00000275493	815	915	1211	0.006	102	24	76	2	18
unique_6591	355	393	915	ENSP00000369198	117	155	1018	0.008	39	17	22	0	4
unique_6597	124	223	242	ENSP00000457262	11	112	196	9.25e-05	105	26	71	8	41
unique_6623	347	411	948	ENSP00000362774	965	1035	1192	0.009	74	26	36	12	7
unique_6664	394	511	570	ENSP00000225577	206	327	526	6.70e-06	124	31	85	8	21
unique_6664	371	472	570	ENSP00000489707	323	440	533	4.77e-04	119	32	69	18	18
unique_6664	383	493	570	ENSP00000275493	814	928	1211	5.33e-04	118	33	75	10	19
unique_6665	358	511	570	ENSP00000225577	167	327	526	4.93e-07	163	37	115	11	27
unique_6665	384	493	570	ENSP00000275493	815	928	1211	2.86e-04	117	33	74	10	19
unique_6665	362	472	570	ENSP00000489707	317	440	533	0.001	128	33	74	21	19
unique_6666	187	451	463	ENSP00000225577	52	327	526	1.80e-07	280	62	199	19	57
unique_6666	324	433	463	ENSP00000275493	815	928	1211	4.19e-05	117	33	74	10	24
unique_6666	302	412	463	ENSP00000489707	317	440	533	7.18e-04	128	33	74	21	24
unique_6670	358	520	579	ENSP00000225577	158	327	526	4.27e-07	172	37	124	11	28
unique_6670	393	502	579	ENSP00000275493	815	928	1211	2.44e-04	117	33	74	10	19
unique_6670	371	481	579	ENSP00000489707	317	440	533	0.001	128	33	74	21	19
unique_6672	358	520	579	ENSP00000225577	158	327	526	4.78e-07	172	37	124	11	28
unique_6672	393	502	579	ENSP00000275493	815	928	1211	2.72e-04	117	33	74	10	19
unique_6672	371	481	579	ENSP00000489707	317	440	533	0.001	128	33	74	21	19
unique_6681	228	1544	1544	ENSP00000265724	35	1278	1281	0.0	1347	503	711	133	85
unique_6681	244	835	1544	ENSP00000265724	711	1280	1281	1.29e-103	607	227	328	52	85
unique_6681	581	756	1544	ENSP00000381467	76	251	667	1.93e-11	189	53	110	26	26
unique_6681	1250	1468	1544	ENSP00000381467	54	251	667	2.23e-07	232	57	128	47	26
unique_6681	581	756	1544	ENSP00000381475	78	253	669	2.14e-11	189	53	110	26	26
unique_6681	1250	1468	1544	ENSP00000381475	56	253	669	2.41e-07	232	57	128	47	26
unique_6681	581	756	1544	ENSP00000339744	87	262	678	2.18e-11	189	53	110	26	26
unique_6681	1250	1468	1544	ENSP00000339744	65	262	678	3.24e-07	232	57	128	47	26
unique_6681	600	829	1544	ENSP00000263094	824	1042	2147	1.80e-09	240	57	152	31	30
unique_6681	594	776	1544	ENSP00000263094	1796	1980	2147	7.36e-08	194	44	130	20	30
unique_6681	1266	1494	1544	ENSP00000263094	807	998	2147	6.09e-07	230	53	138	39	30
unique_6681	1280	1494	1544	ENSP00000263094	1806	1985	2147	1.41e-04	216	48	131	37	30
unique_6688	1777	1889	2850	ENSP00000414544	699	819	821	0.002	126	33	75	18	4
unique_6696	1399	1782	2156	ENSP00000429969	63	451	972	5.15e-05	433	119	221	93	18
unique_6696	1175	1384	2156	ENSP00000373539	1401	1596	2552	6.66e-05	220	62	124	34	42
unique_6696	1167	1424	2156	ENSP00000373539	2082	2353	2552	2.07e-04	281	64	185	32	42
unique_6696	383	595	2156	ENSP00000373539	1401	1598	2552	7.12e-04	222	62	127	33	42
unique_6696	647	859	2156	ENSP00000373539	1401	1598	2552	7.12e-04	222	62	127	33	42
unique_6696	911	1123	2156	ENSP00000373539	1401	1598	2552	0.002	222	60	129	33	42
unique_6705	134	248	299	ENSP00000373539	851	954	2552	9.09e-07	116	37	66	13	60
unique_6705	71	192	299	ENSP00000373539	2054	2157	2552	1.28e-04	122	37	67	18	60
unique_6705	72	234	299	ENSP00000373539	1440	1584	2552	0.006	165	46	97	22	60
unique_6705	110	249	299	ENSP00000401321	15	136	1049	1.61e-04	142	41	79	22	61
unique_6705	67	196	299	ENSP00000401321	17	128	1049	0.004	130	37	75	18	61
unique_6768	178	278	338	ENSP00000369198	238	330	1018	0.001	101	28	65	8	30
unique_6790	462	753	992	ENSP00000418735	945	1239	1936	2.39e-08	316	81	190	45	34
unique_6790	458	723	992	ENSP00000418735	1388	1638	1936	4.30e-07	292	78	147	67	34
unique_6790	459	793	992	ENSP00000418735	885	1206	1936	0.001	353	77	227	49	34
unique_6790	522	650	992	ENSP00000418735	1337	1465	1936	0.002	140	45	73	22	34
unique_6790	512	649	992	ENSP00000260356	378	515	1171	7.44e-07	141	41	94	6	34
unique_6790	458	619	992	ENSP00000260356	385	543	1171	2.96e-06	180	53	88	39	34
unique_6790	572	752	992	ENSP00000260356	383	547	1171	3.12e-05	184	49	113	22	34
unique_6790	629	788	992	ENSP00000260356	382	508	1171	8.41e-05	161	45	81	35	34
unique_6790	448	522	992	ENSP00000260356	488	570	1171	0.004	88	28	42	18	34
unique_6795	442	604	773	ENSP00000329380	66	230	653	2.61e-06	172	52	104	16	21
unique_6795	653	718	773	ENSP00000261892	776	849	1100	7.76e-04	75	26	39	10	9
unique_6798	1353	1394	2593	ENSP00000225577	199	239	526	2.25e-04	42	19	22	1	2
unique_6843	12	312	691	ENSP00000225577	91	359	526	1.18e-24	313	87	170	56	44
unique_6843	4	247	691	ENSP00000489707	226	473	533	1.66e-11	264	72	156	36	35
unique_6843	11	215	691	ENSP00000275493	711	909	1211	4.46e-11	211	51	142	18	30
unique_6843	17	217	691	ENSP00000358991	217	421	634	1.32e-10	221	63	122	36	29
unique_6843	18	232	691	ENSP00000369375	830	1051	1125	6.11e-08	239	60	138	41	31
unique_6843	18	241	691	ENSP00000357493	1945	2176	2342	1.72e-07	246	61	149	36	32
unique_6859	936	1043	1212	ENSP00000379438	68	173	674	4.06e-17	113	49	52	12	9
unique_6859	936	1043	1212	ENSP00000429969	56	157	972	5.15e-15	112	47	51	14	11
unique_6859	941	1073	1212	ENSP00000429969	296	414	972	1.37e-11	137	50	65	22	11
unique_6859	967	1073	1212	ENSP00000429969	45	139	972	1.09e-08	109	37	56	16	11
unique_6859	952	1043	1212	ENSP00000429969	111	203	972	2.76e-06	95	33	57	5	11
unique_6859	968	1072	1212	ENSP00000429969	283	383	972	3.69e-05	109	33	64	12	11
unique_6859	936	1098	1212	ENSP00000373539	1440	1588	2552	1.69e-13	170	56	86	28	16
unique_6859	936	1043	1212	ENSP00000373539	879	985	2552	2.16e-10	113	43	59	11	16
unique_6859	927	1116	1212	ENSP00000373539	195	372	2552	1.33e-08	193	49	126	18	16
unique_6859	926	1052	1212	ENSP00000373539	236	362	2552	5.86e-07	134	38	82	14	16
unique_6859	936	998	1212	ENSP00000373539	922	987	2552	2.58e-06	66	23	40	3	16
unique_6859	951	1098	1212	ENSP00000373539	1415	1546	2552	1.04e-05	151	46	83	22	16
unique_6859	936	1093	1212	ENSP00000373539	2051	2197	2552	1.81e-05	161	43	101	17	16
unique_6859	936	1099	1212	ENSP00000373539	837	987	2552	4.97e-05	169	49	97	23	16
unique_6859	923	965	1212	ENSP00000373539	949	993	2552	1.94e-04	45	18	25	2	16
unique_6859	951	1098	1212	ENSP00000373539	763	901	2552	0.007	167	46	74	47	16
unique_6859	578	882	1212	ENSP00000483552	106	402	795	8.78e-09	335	80	187	68	25
unique_6859	615	882	1212	ENSP00000478081	190	454	624	1.35e-08	293	71	169	53	22
unique_6859	954	1107	1212	ENSP00000401321	1	133	1049	1.67e-06	157	46	84	27	15
unique_6859	928	1066	1212	ENSP00000401321	52	200	1049	1.43e-04	154	47	87	20	15
unique_6859	961	994	1212	ENSP00000386126	501	537	1447	0.003	37	17	17	3	3
unique_6859	927	991	1212	ENSP00000260356	547	608	1171	0.006	66	22	39	5	5
unique_6866	402	515	1268	ENSP00000225577	118	226	526	0.007	119	29	75	15	9
unique_6873	27	237	2879	ENSP00000225577	143	352	526	2.13e-22	216	57	148	11	7
unique_6873	25	180	2879	ENSP00000275493	760	912	1211	1.70e-16	162	47	100	15	5
unique_6873	25	177	2879	ENSP00000358991	257	419	634	4.40e-14	164	46	106	12	5
unique_6873	20	178	2879	ENSP00000369375	865	1034	1125	3.09e-12	175	53	101	21	6
unique_6873	25	178	2879	ENSP00000357493	1989	2151	2342	7.82e-11	166	44	107	15	5
unique_6873	53	175	2879	ENSP00000489707	305	440	533	2.34e-05	142	35	82	25	4
unique_6882	117	218	448	ENSP00000362774	395	493	1192	4.41e-05	104	30	67	7	31
unique_6882	42	77	448	ENSP00000362774	408	444	1192	0.006	37	15	21	1	31
unique_7027	207	340	469	ENSP00000379438	55	175	674	2.05e-06	139	45	71	23	29
unique_7027	248	359	469	ENSP00000373539	181	284	2552	0.007	112	29	75	8	24
unique_7032	28	533	545	ENSP00000412227	41	554	574	2.43e-08	555	120	345	90	93
unique_7050	32	132	203	ENSP00000225577	201	298	526	4.25e-07	109	27	63	19	50
unique_7050	45	76	203	ENSP00000489707	358	389	533	4.74e-05	32	15	17	0	16
unique_7050	32	144	203	ENSP00000275493	820	927	1211	0.002	114	29	78	7	56
unique_7050	19	135	203	ENSP00000369375	934	1047	1125	0.009	119	33	79	7	58
unique_7073	14	254	2095	ENSP00000225577	97	336	526	7.73e-35	249	79	153	17	12
unique_7073	10	253	2095	ENSP00000369375	826	1082	1125	2.75e-17	267	71	163	33	12
unique_7073	14	208	2095	ENSP00000275493	718	917	1211	1.69e-16	204	55	136	13	9
unique_7073	14	219	2095	ENSP00000357493	1945	2169	2342	1.93e-16	225	59	147	19	10
unique_7073	13	203	2095	ENSP00000358991	217	421	634	1.01e-11	210	61	125	24	9
unique_7073	13	199	2095	ENSP00000489707	239	440	533	5.68e-10	217	65	107	45	9
unique_7080	393	549	587	ENSP00000225577	206	336	526	9.10e-09	160	42	86	32	27
unique_7097	248	459	1258	ENSP00000225577	206	360	526	1.83e-11	218	54	95	69	17
unique_7144	27	66	348	ENSP00000362774	412	450	1192	0.001	40	15	24	1	11
unique_7169	18	45	100	ENSP00000414544	623	650	821	0.009	28	12	16	0	28
unique_7182	578	1186	4761	ENSP00000418735	989	1634	1936	2.12e-21	718	192	345	181	21
unique_7182	527	1366	4761	ENSP00000418735	876	1711	1936	4.29e-21	929	231	516	182	21
unique_7182	480	952	4761	ENSP00000418735	1191	1705	1936	1.41e-18	553	140	295	118	21
unique_7182	479	1085	4761	ENSP00000418735	1060	1715	1936	1.79e-18	711	189	363	159	21
unique_7182	648	1438	4761	ENSP00000418735	887	1733	1936	4.48e-18	914	236	488	190	21
unique_7182	1039	1442	4761	ENSP00000418735	928	1443	1936	6.15e-11	542	134	244	164	21
unique_7182	453	715	4761	ENSP00000418735	1432	1700	1936	1.07e-09	296	87	149	60	21
unique_7182	986	1042	4761	ENSP00000418735	579	642	1936	4.70e-04	64	28	29	7	21
unique_7182	1276	1447	4761	ENSP00000260356	382	555	1171	3.49e-17	191	62	93	36	21
unique_7182	644	801	4761	ENSP00000260356	384	548	1171	3.92e-16	169	54	100	15	21
unique_7182	467	636	4761	ENSP00000260356	372	546	1171	4.34e-16	179	62	104	13	21
unique_7182	533	697	4761	ENSP00000260356	383	554	1171	1.51e-14	176	58	103	15	21
unique_7182	869	1050	4761	ENSP00000260356	385	554	1171	1.73e-12	193	58	101	34	21
unique_7182	996	1157	4761	ENSP00000260356	385	543	1171	1.96e-12	172	56	93	23	21
unique_7182	928	1094	4761	ENSP00000260356	382	541	1171	4.12e-12	169	55	103	11	21
unique_7182	742	929	4761	ENSP00000260356	366	559	1171	3.40e-08	206	54	122	30	21
unique_7182	1108	1311	4761	ENSP00000260356	383	531	1171	3.91e-07	205	55	93	57	21
unique_7182	755	990	4761	ENSP00000260356	330	549	1171	1.24e-05	247	66	143	38	21
unique_7182	1066	1156	4761	ENSP00000485989	313	403	1341	1.27e-04	101	40	41	20	5
unique_7182	583	637	4761	ENSP00000485989	349	408	1341	0.001	60	25	30	5	5
unique_7182	978	1128	4761	ENSP00000485989	911	1065	1341	0.004	168	53	85	30	5
unique_7192	48	378	378	ENSP00000371493	105	401	492	6.12e-12	333	77	218	38	88
unique_7192	51	378	378	ENSP00000403877	44	337	428	1.46e-09	330	74	218	38	87
unique_7239	565	801	881	ENSP00000257770	307	516	575	5.23e-16	248	72	127	49	39
unique_7239	94	198	881	ENSP00000257770	29	147	575	1.40e-09	121	39	64	18	39
unique_7239	94	198	881	ENSP00000358665	29	147	525	1.22e-09	121	39	64	18	12
unique_7246	83	158	3984	ENSP00000414544	751	820	821	7.53e-04	76	26	44	6	2
unique_7248	155	414	462	ENSP00000263094	827	1016	2147	8.56e-07	260	63	127	70	56
unique_7248	332	394	462	ENSP00000265724	527	587	1281	4.44e-04	63	23	38	2	14
unique_7248	155	248	462	ENSP00000381475	106	197	669	0.004	97	33	56	8	20
unique_7248	155	248	462	ENSP00000339744	115	206	678	0.004	97	33	56	8	20
unique_7248	155	248	462	ENSP00000381467	104	195	667	0.004	97	33	56	8	20
unique_7252	274	614	618	ENSP00000424536	75	391	477	2.08e-13	367	93	198	76	55
unique_7252	274	614	618	ENSP00000403685	75	372	458	6.74e-13	373	91	175	107	55
unique_7252	274	614	618	ENSP00000402228	75	347	433	1.13e-08	362	88	164	110	55
unique_7252	307	614	618	ENSP00000422461	5	291	377	1.44e-05	334	78	183	73	50
unique_7253	2260	2327	2425	ENSP00000381204	64	131	209	3.95e-04	68	18	50	0	3
unique_7273	157	270	289	ENSP00000401321	656	783	1049	1.58e-04	136	44	62	30	39
unique_7275	1810	1957	2161	ENSP00000358991	310	419	634	1.78e-10	149	45	64	40	11
unique_7275	1594	1680	2161	ENSP00000358991	215	301	634	1.47e-05	89	31	54	4	11
unique_7275	1814	2000	2161	ENSP00000369375	940	1082	1125	3.17e-08	196	57	77	62	15
unique_7275	1583	1685	2161	ENSP00000369375	820	920	1125	3.14e-05	108	31	65	12	15
unique_7275	2115	2158	2161	ENSP00000369375	1060	1103	1125	0.003	44	15	29	0	15
unique_7275	1821	1957	2161	ENSP00000357493	2056	2150	2342	3.99e-08	137	40	55	42	13
unique_7275	1585	1684	2161	ENSP00000357493	1933	2037	2342	2.39e-07	109	32	64	13	13
unique_7275	2115	2151	2161	ENSP00000357493	2177	2216	2342	3.91e-04	40	17	20	3	13
unique_7275	1805	1987	2161	ENSP00000275493	810	932	1211	7.93e-07	185	47	74	64	8
unique_7275	1589	1688	2161	ENSP00000489707	232	330	533	4.01e-06	104	28	67	9	5
unique_7275	1821	1963	2161	ENSP00000225577	201	294	526	2.54e-05	143	34	60	49	7
unique_7276	23	235	241	ENSP00000225577	126	351	526	1.10e-32	229	76	134	19	88
unique_7276	7	198	241	ENSP00000275493	741	931	1211	3.54e-13	196	50	137	9	80
unique_7276	20	231	241	ENSP00000369375	862	1089	1125	7.32e-12	236	57	147	32	88
unique_7276	24	191	241	ENSP00000358991	253	433	634	3.39e-11	183	51	115	17	70
unique_7276	5	175	241	ENSP00000489707	255	440	533	1.37e-10	196	54	107	35	71
unique_7276	8	185	241	ENSP00000357493	1971	2161	2342	5.67e-10	197	52	120	25	74
unique_7278	1044	1108	2419	ENSP00000504727	2	68	449	3.87e-04	71	24	37	10	3
unique_7278	1044	1108	2419	ENSP00000355746	2	68	449	3.87e-04	71	24	37	10	3
unique_7280	319	621	968	ENSP00000483552	108	406	795	3.82e-11	329	84	189	56	31
unique_7280	325	621	968	ENSP00000478081	161	458	624	4.96e-09	326	81	188	57	31
unique_7290	130	258	1297	ENSP00000225577	114	241	526	7.18e-10	132	39	86	7	10
unique_7290	127	259	1297	ENSP00000369375	832	988	1125	4.94e-06	157	48	85	24	10
unique_7290	133	258	1297	ENSP00000358991	233	363	634	2.28e-05	134	36	87	11	10
unique_7290	213	260	1297	ENSP00000275493	812	862	1211	5.66e-05	51	21	27	3	4
unique_7290	155	261	1297	ENSP00000489707	272	388	533	0.001	117	33	74	10	8
unique_7290	222	263	1297	ENSP00000357493	2060	2106	2342	0.010	47	19	23	5	3
unique_7337	911	971	1030	ENSP00000373539	499	557	2552	0.006	61	22	37	2	6
unique_7351	615	742	2332	ENSP00000497766	8	146	473	0.009	145	37	85	23	5
unique_7353	228	625	664	ENSP00000447853	25	448	488	9.68e-08	433	88	301	44	60
unique_7358	1890	2005	2937	ENSP00000414544	701	820	821	5.48e-04	120	33	83	4	4
unique_7358	2719	2758	2937	ENSP00000373539	2421	2460	2552	0.004	40	13	27	0	1
unique_7370	301	578	795	ENSP00000225577	96	374	526	4.08e-66	281	106	170	5	35
unique_7370	295	490	795	ENSP00000275493	711	909	1211	1.14e-12	203	52	140	11	25
unique_7370	295	539	795	ENSP00000369375	823	1082	1125	6.19e-12	265	67	173	25	31
unique_7370	293	507	795	ENSP00000358991	209	439	634	4.64e-11	236	61	149	26	27
unique_7370	366	529	795	ENSP00000489707	301	472	533	4.82e-07	183	45	108	30	21
unique_7374	249	329	570	ENSP00000272367	179	253	590	0.003	81	27	48	6	14
unique_7382	556	624	4579	ENSP00000466989	157	227	629	1.75e-04	71	28	41	2	2
unique_7382	549	644	4579	ENSP00000406367	126	227	1339	0.002	105	35	58	12	2
unique_7408	273	337	1166	ENSP00000374372	202	266	2329	0.002	65	21	44	0	6
unique_7451	264	308	970	ENSP00000401321	677	721	1049	0.004	45	20	25	0	5
unique_7469	133	319	713	ENSP00000401321	723	904	1049	3.49e-08	187	56	126	5	26
unique_7469	209	275	713	ENSP00000401321	664	731	1049	3.63e-04	68	26	41	1	26
unique_7483	780	872	975	ENSP00000499850	150	232	313	0.002	94	28	54	12	10
unique_7483	780	872	975	ENSP00000500620	150	232	313	0.002	94	28	54	12	10
unique_7513	482	848	880	ENSP00000496238	82	419	600	0.001	377	75	253	49	42
unique_7513	482	848	880	ENSP00000493591	82	419	600	0.001	377	75	253	49	42
unique_7513	482	848	880	ENSP00000496619	82	419	600	0.001	377	75	253	49	42
unique_7551	1324	1551	1567	ENSP00000225577	91	289	526	4.96e-11	240	58	129	53	15
unique_7551	1324	1550	1567	ENSP00000275493	712	909	1211	2.86e-04	235	61	129	45	14
unique_7551	1497	1564	1567	ENSP00000357493	2092	2165	2342	0.004	75	26	41	8	4
unique_7572	149	246	814	ENSP00000393474	109	207	1464	4.30e-06	104	29	64	11	31
unique_7572	149	340	814	ENSP00000393474	226	376	1464	6.86e-06	199	46	98	55	31
unique_7572	144	337	814	ENSP00000393474	435	587	1464	6.86e-06	195	46	106	43	31
unique_7572	92	340	814	ENSP00000393474	495	697	1464	1.09e-05	252	59	141	52	31
unique_7572	150	246	814	ENSP00000393474	334	421	1464	3.66e-04	98	28	59	11	31
unique_7572	157	246	814	ENSP00000393474	979	1088	1464	7.84e-04	114	31	55	28	31
unique_7576	76	381	450	ENSP00000225577	91	352	526	4.71e-20	316	75	177	64	68
unique_7576	74	290	450	ENSP00000369375	822	1032	1125	3.98e-11	238	62	128	48	48
unique_7576	82	372	450	ENSP00000489707	240	514	533	5.97e-09	325	83	158	84	65
unique_7576	71	243	450	ENSP00000358991	207	363	634	9.70e-09	185	54	91	40	38
unique_7576	74	290	450	ENSP00000275493	710	908	1211	1.08e-08	226	47	143	36	48
unique_7584	16	92	288	ENSP00000401321	696	773	1049	6.75e-07	78	29	48	1	41
unique_7584	7	86	288	ENSP00000401321	653	733	1049	9.62e-07	81	29	51	1	41
unique_7584	14	124	288	ENSP00000401321	727	838	1049	6.83e-05	112	36	75	1	41
unique_7584	18	93	288	ENSP00000401321	765	840	1049	0.002	76	26	50	0	41
unique_7595	2327	2401	2681	ENSP00000414544	738	819	821	0.001	82	26	49	7	3
unique_7613	49	784	1952	ENSP00000437073	375	1134	2055	1.96e-41	835	198	463	174	38
unique_7617	28	396	438	ENSP00000371493	105	417	492	4.62e-12	382	91	209	82	84
unique_7617	98	396	438	ENSP00000403877	94	353	428	4.25e-10	310	78	171	61	68
unique_7668	600	729	7449	ENSP00000369198	266	394	1018	0.005	130	33	96	1	2
unique_7695	289	373	658	ENSP00000457262	41	125	196	0.001	88	22	60	6	13
unique_7700	288	391	544	ENSP00000457262	28	126	196	1.25e-22	107	44	52	11	38
unique_7700	155	258	544	ENSP00000457262	33	135	196	1.84e-13	110	36	61	13	38
unique_7705	1555	1675	1778	ENSP00000225577	181	293	526	1.05e-09	122	35	77	10	7
unique_7710	84	161	237	ENSP00000369198	262	366	1018	5.10e-04	105	30	48	27	33
unique_7722	880	1145	1162	ENSP00000265724	385	649	1281	3.37e-57	266	107	158	1	24
unique_7722	868	1126	1162	ENSP00000265724	1016	1275	1281	1.09e-53	264	107	148	9	24
unique_7722	900	1157	1162	ENSP00000263094	818	1077	2147	3.67e-18	269	74	175	20	23
unique_7722	889	1114	1162	ENSP00000263094	1795	2015	2147	8.16e-07	232	51	164	17	23
unique_7722	792	1112	1162	ENSP00000339744	5	316	678	1.28e-12	337	80	216	41	28
unique_7722	818	1112	1162	ENSP00000381475	26	307	669	3.03e-12	301	73	203	25	25
unique_7722	818	1084	1162	ENSP00000381467	24	275	667	3.29e-12	280	69	170	41	23
unique_7759	298	770	774	ENSP00000265724	192	642	1281	1.77e-61	495	162	267	66	61
unique_7759	499	750	774	ENSP00000265724	1033	1267	1281	7.81e-55	254	107	126	21	61
unique_7759	501	749	774	ENSP00000381467	77	311	667	1.76e-15	262	72	150	40	32
unique_7759	501	749	774	ENSP00000381475	79	313	669	2.05e-15	262	72	150	40	32
unique_7759	501	749	774	ENSP00000339744	88	322	678	2.16e-15	262	72	150	40	32
unique_7759	512	738	774	ENSP00000263094	800	1021	2147	7.89e-12	230	54	165	11	30
unique_7759	659	742	774	ENSP00000263094	1927	2012	2147	5.11e-04	86	19	65	2	30
unique_7760	3523	3621	5664	ENSP00000429969	683	776	972	1.02e-04	99	28	66	5	9
unique_7760	2471	2553	5664	ENSP00000429969	668	759	972	5.70e-04	92	28	55	9	9
unique_7760	2928	3008	5664	ENSP00000429969	663	747	972	0.001	85	29	52	4	9
unique_7760	2224	2337	5664	ENSP00000429969	669	783	972	0.002	122	36	71	15	9
unique_7760	1943	2065	5664	ENSP00000429969	670	776	972	0.005	123	31	76	16	9
unique_7760	5072	5517	5664	ENSP00000437073	1513	1939	2055	6.80e-04	466	106	301	59	8
unique_7792	540	606	2672	ENSP00000368538	64	138	278	7.61e-04	78	24	40	14	3
unique_7792	475	574	2672	ENSP00000429969	670	772	972	0.003	105	33	65	7	4
unique_7795	82	201	288	ENSP00000401321	24	127	1049	0.005	120	30	74	16	42
unique_7797	476	561	569	ENSP00000334284	14	98	151	0.002	87	27	57	3	15
unique_7797	476	561	569	ENSP00000465345	14	98	226	0.009	87	27	57	3	15
unique_7827	6	85	2606	ENSP00000414544	739	820	821	0.003	82	26	54	2	3
unique_7838	2921	2993	3827	ENSP00000429969	670	760	972	7.53e-05	91	30	43	18	2
unique_7886	1920	2027	2705	ENSP00000414544	728	816	821	0.002	110	29	58	23	10
unique_7886	1905	1997	2705	ENSP00000414544	728	816	821	0.003	98	27	57	14	10
unique_7886	1950	2042	2705	ENSP00000414544	728	816	821	0.003	98	28	56	14	10
unique_7886	1965	2057	2705	ENSP00000414544	728	816	821	0.004	98	27	57	14	10
unique_7886	1875	1952	2705	ENSP00000414544	728	816	821	0.004	89	24	54	11	10
unique_7886	2069	2147	2705	ENSP00000414544	729	816	821	0.007	88	22	57	9	10
unique_7907	1528	1623	4533	ENSP00000414544	730	816	821	8.44e-05	104	33	46	25	2
unique_7916	685	786	789	ENSP00000225577	255	353	526	5.59e-07	107	30	64	13	24
unique_7916	247	333	789	ENSP00000225577	144	225	526	0.001	87	22	60	5	24
unique_7940	1410	1468	1902	ENSP00000495993	928	986	1014	0.008	59	17	42	0	3
unique_7960	1282	1365	2849	ENSP00000414544	737	820	821	6.08e-04	90	31	47	12	3
unique_7972	3674	3757	4117	ENSP00000414544	737	818	821	0.007	84	23	59	2	2
unique_7982	577	849	1147	ENSP00000401321	1	271	1049	4.76e-13	297	84	163	50	41
unique_7982	799	990	1147	ENSP00000401321	1	220	1049	4.90e-11	223	66	123	34	41
unique_7982	520	659	1147	ENSP00000401321	15	170	1049	6.82e-11	158	53	85	20	41
unique_7982	869	989	1147	ENSP00000369375	210	344	1125	1.71e-09	146	49	61	36	37
unique_7982	527	654	1147	ENSP00000369375	227	375	1125	1.63e-04	151	41	85	25	37
unique_7982	635	771	1147	ENSP00000369375	227	341	1125	2.21e-04	137	39	76	22	37
unique_7982	924	991	1147	ENSP00000369375	226	304	1125	2.37e-04	80	27	40	13	37
unique_7982	822	952	1147	ENSP00000369375	230	374	1125	0.002	150	43	83	24	37
unique_7982	961	999	1147	ENSP00000369375	227	265	1125	0.004	39	17	22	0	37
unique_7982	536	702	1147	ENSP00000373539	1982	2153	2552	7.14e-09	185	63	91	31	43
unique_7982	518	656	1147	ENSP00000373539	195	356	2552	3.07e-08	164	50	87	27	43
unique_7982	524	773	1147	ENSP00000373539	710	973	2552	7.63e-08	285	81	148	56	43
unique_7982	522	656	1147	ENSP00000373539	2009	2159	2552	6.95e-07	152	47	87	18	43
unique_7982	562	656	1147	ENSP00000373539	120	230	2552	9.02e-07	113	40	53	20	43
unique_7982	537	694	1147	ENSP00000373539	1369	1536	2552	4.83e-06	179	55	92	32	43
unique_7982	510	683	1147	ENSP00000373539	780	964	2552	5.67e-06	202	62	95	45	43
unique_7982	692	916	1147	ENSP00000373539	734	991	2552	9.64e-06	271	80	132	59	43
unique_7982	782	1002	1147	ENSP00000373539	118	330	2552	1.12e-05	251	66	117	68	43
unique_7982	784	982	1147	ENSP00000373539	748	946	2552	2.83e-04	233	64	101	68	43
unique_7982	538	656	1147	ENSP00000373539	134	270	2552	0.004	140	39	77	24	43
unique_7982	580	662	1147	ENSP00000373539	1953	2044	2552	0.008	92	27	56	9	43
unique_7982	679	954	1147	ENSP00000365351	70	404	495	2.20e-07	350	97	164	89	37
unique_7982	562	681	1147	ENSP00000365351	288	420	495	4.07e-04	142	48	63	31	37
unique_7982	527	808	1147	ENSP00000365351	63	398	495	0.001	353	105	160	88	37
unique_7982	713	954	1147	ENSP00000365332	12	311	402	3.04e-07	313	87	142	84	32
unique_7982	562	681	1147	ENSP00000365332	195	327	402	0.001	142	48	63	31	32
unique_7982	519	612	1147	ENSP00000441561	368	479	635	3.63e-06	116	40	50	26	8
unique_7982	530	697	1147	ENSP00000283249	469	616	789	0.001	177	52	87	38	15
unique_7982	918	1009	1147	ENSP00000270188	38	144	517	0.004	107	27	65	15	8
unique_7985	3193	3323	3449	ENSP00000369198	256	376	1018	1.26e-05	133	37	82	14	4
unique_8035	370	425	1451	ENSP00000401321	679	733	1049	0.001	56	25	30	1	4
unique_8043	565	779	927	ENSP00000225577	85	308	526	1.78e-15	230	65	144	21	23
unique_8043	684	780	927	ENSP00000357493	2063	2168	2342	9.33e-06	108	34	61	13	10
unique_8043	556	776	927	ENSP00000369375	814	1047	1125	0.005	254	66	135	53	24
unique_8043	571	763	927	ENSP00000275493	716	909	1211	0.007	209	56	122	31	21
unique_8061	329	369	1151	ENSP00000362774	411	445	1192	0.008	41	18	17	6	4
unique_8064	2268	2376	2412	ENSP00000225577	232	328	526	7.49e-08	110	31	65	14	9
unique_8064	1164	1248	2412	ENSP00000225577	90	175	526	6.54e-05	89	25	57	7	9
unique_8064	1447	1468	2412	ENSP00000225577	205	226	526	7.06e-04	22	13	9	0	9
unique_8064	1156	1264	2412	ENSP00000369375	818	921	1125	1.09e-06	110	33	70	7	8
unique_8064	2269	2345	2412	ENSP00000369375	979	1055	1125	0.006	79	25	50	4	8
unique_8064	2268	2343	2412	ENSP00000275493	851	928	1211	1.72e-04	79	25	50	4	3
unique_8064	1149	1262	2412	ENSP00000357493	1940	2037	2342	0.001	114	37	61	16	5
unique_8096	40	89	920	ENSP00000429969	726	776	972	0.008	52	20	29	3	5
unique_8135	14	155	187	ENSP00000401321	644	785	1049	3.12e-07	147	48	89	10	88
unique_8135	41	177	187	ENSP00000401321	739	877	1049	1.44e-04	144	45	87	12	88
unique_8135	40	140	187	ENSP00000401321	771	868	1049	5.32e-04	101	35	63	3	88
unique_8135	35	114	187	ENSP00000401321	799	877	1049	0.008	80	26	53	1	88
unique_8135	48	125	187	ENSP00000459962	202	293	840	8.68e-04	93	29	48	16	55
unique_8135	96	149	187	ENSP00000459962	173	234	840	0.004	62	23	31	8	55
unique_8160	870	903	1762	ENSP00000225577	256	289	526	4.40e-04	34	11	23	0	2
unique_8193	13	211	328	ENSP00000495993	817	983	1014	5.57e-16	199	66	101	32	94
unique_8193	15	280	328	ENSP00000495993	733	996	1014	7.39e-16	277	79	174	24	94
unique_8193	156	309	328	ENSP00000495993	816	970	1014	9.23e-09	155	46	108	1	94
unique_8193	3	163	328	ENSP00000495993	835	991	1014	2.37e-05	161	42	115	4	94
unique_8193	18	121	328	ENSP00000316328	993	1097	1131	5.81e-04	105	31	73	1	63
unique_8193	163	264	328	ENSP00000316328	994	1096	1131	0.006	103	28	74	1	63
unique_8208	4749	4782	5071	ENSP00000225577	209	241	526	7.90e-05	34	18	15	1	1
unique_8208	4741	4796	5071	ENSP00000275493	820	874	1211	1.71e-04	56	24	31	1	1
unique_8302	2750	3113	6671	ENSP00000437073	1455	1885	2055	3.17e-04	455	115	225	115	5
unique_8316	731	817	877	ENSP00000457262	39	124	196	1.59e-13	89	33	51	5	22
unique_8316	128	233	877	ENSP00000457262	22	124	196	4.34e-06	106	26	77	3	22
unique_8380	717	953	1317	ENSP00000225577	95	293	526	6.53e-11	246	59	131	56	18
unique_8380	715	1012	1317	ENSP00000275493	714	964	1211	2.55e-10	299	71	179	49	23
unique_8380	721	1029	1317	ENSP00000489707	242	532	533	4.74e-08	333	76	191	66	23
unique_8380	719	1014	1317	ENSP00000358991	218	474	634	6.65e-08	299	72	182	45	22
unique_8380	713	1012	1317	ENSP00000369375	823	1088	1125	1.50e-06	307	67	192	48	23
unique_8393	148	209	3432	ENSP00000228916	601	661	670	0.008	66	29	28	9	2
unique_8454	693	909	1121	ENSP00000466989	37	226	629	0.007	225	60	122	43	19
unique_8485	210	339	371	ENSP00000225577	209	336	526	2.72e-04	140	38	80	22	35
unique_8530	422	601	623	ENSP00000225577	201	355	526	0.003	188	40	107	41	29
