# Supplementary material for: Molecular Mimicry between Toxoplasma gondii B-Cell Epitopes and Neurodevelopmental Proteins: An Immunoinformatic Approach
Source: Biomolecules. 2024 Aug 1;14(8):933. doi: 10.3390/biom14080933 (PMC11352964; doi:10.3390/biom14080933)
Supplement: Supplementary file 1 [file biomolecules-14-00933-s001.zip › Supplemental S2/random/blast-all_methods-hs_surface_random_56-filtered.txt]

unique_129	12	259	283	ENSP00000482642	979	1227	1295	7.22e-14	255	63	179	13	88
unique_129	12	259	283	ENSP00000341325	1036	1284	1352	7.27e-14	255	63	179	13	88
unique_129	7	266	283	ENSP00000430686	674	943	977	4.96e-13	284	65	181	38	92
unique_129	13	264	283	ENSP00000275493	716	965	1211	1.80e-11	261	56	185	20	89
unique_355	1	267	270	ENSP00000393320	2	268	273	3.99e-104	267	137	130	0	99
unique_355	1	267	270	ENSP00000422182	2	268	273	3.99e-104	267	137	130	0	99
unique_1170	82	457	465	ENSP00000435932	395	776	2003	1.98e-27	394	98	266	30	81
unique_1532	12	76	78	ENSP00000317997	815	880	1552	0.001	66	16	49	1	85
unique_1532	11	76	78	ENSP00000317997	851	924	1552	0.010	74	17	49	8	85
unique_1953	5	577	606	ENSP00000464447	6	456	460	1.47e-60	583	173	268	142	95
unique_2410	9	249	282	ENSP00000341325	1039	1284	1352	3.30e-15	251	61	175	15	85
unique_2410	9	249	282	ENSP00000482642	982	1227	1295	3.34e-15	251	61	175	15	85
unique_2410	7	254	282	ENSP00000430686	680	941	977	1.03e-12	264	56	190	18	88
unique_2998	32	473	474	ENSP00000234590	1	431	435	0.0	444	292	137	15	93
unique_3841	18	163	168	ENSP00000317997	752	881	1552	8.77e-08	167	42	67	58	87
unique_4007	19	563	567	ENSP00000412717	33	552	574	1.01e-10	575	136	354	85	96
unique_4296	8	178	201	ENSP00000449241	407	573	1193	8.99e-06	177	46	115	16	85
unique_4468	18	554	574	ENSP00000412717	21	555	574	0.0	537	296	239	2	94
unique_4568	78	598	619	ENSP00000308312	102	529	606	4.02e-17	526	122	301	103	84
unique_4643	80	656	666	ENSP00000412717	13	555	574	2.00e-119	578	204	338	36	87
unique_4879	17	184	193	ENSP00000449241	402	562	1193	6.92e-05	177	50	102	25	87
unique_5165	2	396	396	ENSP00000308312	2	390	606	5.91e-115	399	175	210	14	99
unique_5312	8	273	289	ENSP00000393320	4	270	273	2.24e-95	268	137	128	3	92
unique_5312	8	273	289	ENSP00000422182	4	270	273	2.24e-95	268	137	128	3	92
unique_5801	8	256	294	ENSP00000430686	681	941	977	2.50e-15	266	62	182	22	85
unique_5801	7	251	294	ENSP00000341325	1037	1284	1352	1.02e-11	254	60	179	15	83
unique_5801	7	251	294	ENSP00000482642	980	1227	1295	1.03e-11	254	60	179	15	83
unique_7032	28	533	545	ENSP00000412717	41	554	574	2.41e-08	555	120	345	90	93
unique_7276	20	231	241	ENSP00000430686	714	941	977	7.76e-12	236	57	147	32	88
unique_8318	3	442	443	ENSP00000234590	3	431	435	0.0	442	273	154	15	99
