# Supplementary material for: Molecular Mimicry between Toxoplasma gondii B-Cell Epitopes and Neurodevelopmental Proteins: An Immunoinformatic Approach
Source: Biomolecules. 2024 Aug 1;14(8):933. doi: 10.3390/biom14080933 (PMC11352964; doi:10.3390/biom14080933)
Supplement: Supplementary file 1 [file biomolecules-14-00933-s001.zip › Supplemental S2/random/blast-all_methods-hs_surface_random_56-protein_ids.txt]

ENSP00000234590
ENSP00000275493
ENSP00000308312
ENSP00000317997
ENSP00000341325
ENSP00000393320
ENSP00000412717
ENSP00000422182
ENSP00000430686
ENSP00000435932
ENSP00000449241
ENSP00000464447
ENSP00000482642
