# Supplementary material for: Molecular Mimicry between Toxoplasma gondii B-Cell Epitopes and Neurodevelopmental Proteins: An Immunoinformatic Approach
Source: Biomolecules. 2024 Aug 1;14(8):933. doi: 10.3390/biom14080933 (PMC11352964; doi:10.3390/biom14080933)
Supplement: Supplementary file 1 [file biomolecules-14-00933-s001.zip › Supplemental S2/random/blast-all_methods-hs_surface_random_56.txt]

unique_9	43	197	541	ENSP00000412717	47	197	574	2.16e-07	159	42	105	12	29
unique_35	370	908	1044	ENSP00000237612	56	571	656	4.83e-55	559	154	342	63	52
unique_35	276	922	1044	ENSP00000354995	6	613	679	3.73e-43	675	175	405	95	62
unique_35	371	922	1044	ENSP00000381475	95	603	669	1.59e-42	568	148	345	75	53
unique_35	371	922	1044	ENSP00000339744	104	612	678	1.83e-42	568	148	345	75	53
unique_35	379	592	1044	ENSP00000494751	428	615	1279	1.46e-09	220	67	115	38	20
unique_35	357	695	1044	ENSP00000263094	1773	2082	2147	2.55e-08	366	93	190	83	32
unique_35	368	541	1044	ENSP00000263094	813	973	2147	3.71e-06	179	43	113	23	32
unique_62	152	200	279	ENSP00000275493	814	862	1211	2.50e-06	49	14	35	0	18
unique_62	152	208	279	ENSP00000482642	1079	1139	1295	5.96e-05	61	19	38	4	20
unique_62	152	208	279	ENSP00000341325	1136	1196	1352	7.08e-05	61	19	38	4	20
unique_70	12	177	215	ENSP00000449241	407	571	1193	3.98e-04	175	42	114	19	77
unique_75	758	1012	1941	ENSP00000494751	403	640	1279	3.92e-51	258	118	117	23	66
unique_75	290	693	1941	ENSP00000494751	12	394	1279	9.97e-50	405	112	270	23	66
unique_75	1507	1734	1941	ENSP00000494751	925	1112	1279	1.59e-39	228	85	103	40	66
unique_75	1818	1929	1941	ENSP00000494751	1119	1230	1279	1.52e-30	112	55	57	0	66
unique_75	1135	1421	1941	ENSP00000494751	672	927	1279	3.84e-26	291	70	182	39	66
unique_75	757	983	1941	ENSP00000494751	985	1205	1279	2.49e-12	234	62	152	20	66
unique_75	1632	1728	1941	ENSP00000494751	428	510	1279	2.22e-06	97	30	53	14	66
unique_75	1822	1908	1941	ENSP00000494751	528	615	1279	0.001	88	23	64	1	66
unique_75	1626	1701	1941	ENSP00000354995	87	168	679	4.20e-05	85	29	44	12	15
unique_75	781	992	1941	ENSP00000354995	99	304	679	0.001	224	53	141	30	15
unique_75	1626	1701	1941	ENSP00000381475	89	170	669	4.37e-05	85	29	44	12	15
unique_75	781	992	1941	ENSP00000381475	101	306	669	8.24e-04	224	53	141	30	15
unique_75	1626	1701	1941	ENSP00000339744	98	179	678	5.38e-05	85	29	44	12	15
unique_75	781	992	1941	ENSP00000339744	110	315	678	8.55e-04	224	53	141	30	15
unique_75	1615	1722	1941	ENSP00000263094	807	903	2147	7.73e-05	108	27	70	11	10
unique_75	1827	1921	1941	ENSP00000263094	938	1033	2147	2.17e-04	96	32	63	1	10
unique_75	795	1062	1941	ENSP00000237612	75	339	656	2.54e-04	281	58	194	29	14
unique_81	12	181	212	ENSP00000449241	408	575	1193	1.66e-06	176	38	124	14	80
unique_85	77	512	821	ENSP00000435932	389	840	2003	4.64e-33	458	127	303	28	53
unique_87	310	557	1266	ENSP00000494751	992	1227	1279	2.31e-30	249	84	151	14	64
unique_87	742	1260	1266	ENSP00000494751	750	1227	1279	5.46e-27	543	132	322	89	64
unique_87	1013	1249	1266	ENSP00000494751	426	622	1279	3.75e-19	238	67	129	42	64
unique_87	278	572	1266	ENSP00000494751	372	640	1279	7.21e-19	302	80	182	40	64
unique_87	311	486	1266	ENSP00000354995	76	251	679	3.20e-14	188	55	109	24	36
unique_87	943	1217	1266	ENSP00000354995	21	277	679	8.24e-13	290	72	170	48	36
unique_87	311	486	1266	ENSP00000339744	87	262	678	3.54e-14	188	55	109	24	36
unique_87	943	1217	1266	ENSP00000339744	32	288	678	9.28e-13	290	72	170	48	36
unique_87	311	486	1266	ENSP00000381475	78	253	669	4.08e-14	188	55	109	24	36
unique_87	943	1217	1266	ENSP00000381475	23	279	669	1.08e-12	290	72	170	48	36
unique_87	297	560	1266	ENSP00000263094	789	1042	2147	3.93e-12	273	73	172	28	42
unique_87	997	1260	1266	ENSP00000263094	807	1039	2147	4.34e-11	268	66	163	39	42
unique_87	310	512	1266	ENSP00000263094	1790	1985	2147	9.50e-09	208	57	134	17	42
unique_87	1009	1216	1266	ENSP00000263094	1796	1985	2147	8.06e-06	218	53	127	38	42
unique_87	326	597	1266	ENSP00000237612	60	350	656	4.28e-11	301	76	186	39	35
unique_87	1029	1204	1266	ENSP00000237612	77	235	656	1.69e-07	184	48	103	33	35
unique_117	123	222	424	ENSP00000482642	1023	1125	1295	2.08e-11	103	33	67	3	24
unique_117	123	222	424	ENSP00000341325	1080	1182	1352	2.41e-11	103	33	67	3	24
unique_117	71	225	424	ENSP00000275493	704	863	1211	2.38e-07	162	44	109	9	37
unique_117	57	222	424	ENSP00000430686	682	839	977	2.50e-07	188	45	91	52	39
unique_117	182	315	424	ENSP00000288135	775	872	977	6.16e-05	135	33	64	38	32
unique_126	79	195	209	ENSP00000393320	57	170	273	4.39e-05	118	27	86	5	56
unique_126	79	195	209	ENSP00000422182	57	170	273	4.39e-05	118	27	86	5	56
unique_129	12	259	283	ENSP00000482642	979	1227	1295	7.22e-14	255	63	179	13	88
unique_129	12	259	283	ENSP00000341325	1036	1284	1352	7.27e-14	255	63	179	13	88
unique_129	7	266	283	ENSP00000430686	674	943	977	4.96e-13	284	65	181	38	92
unique_129	13	264	283	ENSP00000275493	716	965	1211	1.80e-11	261	56	185	20	89
unique_129	122	264	283	ENSP00000288135	775	921	977	4.05e-06	147	35	108	4	51
unique_144	271	339	683	ENSP00000308312	229	300	606	0.002	72	19	50	3	10
unique_264	38	141	144	ENSP00000317997	810	920	1552	1.72e-12	112	34	69	9	74
unique_264	67	144	144	ENSP00000317997	806	879	1552	2.35e-07	78	24	50	4	74
unique_271	153	758	765	ENSP00000354995	93	670	679	3.48e-80	632	199	353	80	79
unique_271	153	758	765	ENSP00000339744	104	669	678	8.22e-77	615	189	368	58	79
unique_271	153	758	765	ENSP00000381475	95	660	669	9.68e-77	614	186	372	56	79
unique_271	158	763	765	ENSP00000237612	61	653	656	5.28e-71	629	189	381	59	79
unique_271	170	341	765	ENSP00000263094	1819	1983	2147	2.20e-14	174	52	111	11	36
unique_271	96	371	765	ENSP00000263094	777	1025	2147	1.65e-13	284	72	169	43	36
unique_271	161	366	765	ENSP00000494751	428	615	1279	3.29e-08	209	53	132	24	28
unique_271	155	362	765	ENSP00000494751	1007	1205	1279	4.72e-04	218	57	132	29	28
unique_282	18	175	213	ENSP00000449241	411	567	1193	0.001	165	38	112	15	74
unique_307	12	178	208	ENSP00000449241	408	573	1193	0.002	173	36	124	13	80
unique_342	288	375	507	ENSP00000435932	389	481	2003	0.002	95	33	53	9	17
unique_344	1310	1354	1486	ENSP00000358490	273	318	352	0.008	50	21	20	9	3
unique_350	225	339	3185	ENSP00000344972	245	345	899	2.56e-04	116	32	68	16	4
unique_350	225	339	3185	ENSP00000369207	259	359	1002	2.71e-04	116	32	68	16	4
unique_350	225	339	3185	ENSP00000369205	251	351	994	2.75e-04	116	32	68	16	4
unique_350	225	339	3185	ENSP00000369202	275	375	967	3.43e-04	116	32	68	16	4
unique_350	225	339	3185	ENSP00000350680	272	372	1015	3.55e-04	116	32	68	16	4
unique_355	1	267	270	ENSP00000393320	2	268	273	3.99e-104	267	137	130	0	99
unique_355	1	267	270	ENSP00000422182	2	268	273	3.99e-104	267	137	130	0	99
unique_416	26	143	543	ENSP00000263094	306	421	2147	0.007	120	31	83	6	22
unique_442	286	514	583	ENSP00000501257	67	292	568	7.90e-09	241	71	143	27	39
unique_442	264	508	583	ENSP00000482760	200	448	970	2.50e-06	280	57	157	66	42
unique_442	264	422	583	ENSP00000484952	148	301	795	1.07e-05	178	44	91	43	27
unique_449	296	345	436	ENSP00000379681	52	98	428	1.96e-04	50	23	24	3	18
unique_449	300	365	436	ENSP00000379681	44	111	428	7.89e-04	69	25	40	4	18
unique_449	308	372	436	ENSP00000379681	31	99	428	0.005	69	26	39	4	18
unique_458	37	303	513	ENSP00000341325	1036	1282	1352	3.15e-11	276	63	175	38	52
unique_458	37	303	513	ENSP00000482642	979	1225	1295	3.94e-11	275	63	176	36	52
unique_458	34	263	513	ENSP00000275493	712	917	1211	2.96e-10	244	52	140	52	45
unique_458	145	318	513	ENSP00000288135	775	936	977	5.79e-08	185	48	103	34	34
unique_458	29	265	513	ENSP00000430686	671	895	977	1.30e-07	254	55	153	46	46
unique_506	250	644	758	ENSP00000310658	62	436	1000	1.89e-07	426	103	241	82	52
unique_527	179	275	1293	ENSP00000329380	94	194	653	0.009	102	34	62	6	8
unique_536	70	160	614	ENSP00000374871	8	106	117	8.66e-04	99	30	61	8	15
unique_545	92	182	4007	ENSP00000484862	735	820	821	5.58e-04	95	30	52	13	2
unique_549	32	123	143	ENSP00000271836	309	399	815	0.006	97	26	60	11	64
unique_549	32	123	143	ENSP00000353892	309	399	773	0.006	97	26	60	11	64
unique_567	10	300	407	ENSP00000275493	695	967	1211	2.78e-07	298	65	201	32	71
unique_567	33	237	407	ENSP00000341325	1037	1242	1352	1.08e-05	212	45	154	13	50
unique_567	33	237	407	ENSP00000482642	980	1185	1295	1.23e-05	212	45	154	13	50
unique_567	119	260	407	ENSP00000430686	787	919	977	1.70e-04	150	40	85	25	35
unique_567	131	295	407	ENSP00000288135	775	925	977	4.32e-04	167	37	112	18	41
unique_598	471	893	2159	ENSP00000310658	35	434	1000	6.76e-43	442	150	231	61	62
unique_598	908	1341	2159	ENSP00000310658	45	441	1000	2.88e-38	453	148	230	75	62
unique_598	254	639	2159	ENSP00000310658	35	434	1000	8.74e-33	421	142	223	56	62
unique_598	1118	1535	2159	ENSP00000310658	30	482	1000	1.34e-32	478	151	242	85	62
unique_598	1045	1418	2159	ENSP00000310658	44	434	1000	2.26e-27	417	127	221	69	62
unique_598	606	1003	2159	ENSP00000310658	45	445	1000	3.17e-25	445	131	223	91	62
unique_598	204	555	2159	ENSP00000310658	71	434	1000	2.60e-23	395	114	207	74	62
unique_598	198	423	2159	ENSP00000310658	209	433	1000	2.91e-13	238	64	149	25	62
unique_598	1226	1321	2159	ENSP00000307843	108	194	274	6.29e-06	99	34	50	15	23
unique_598	532	626	2159	ENSP00000307843	110	194	274	2.10e-05	98	37	45	16	23
unique_598	921	1001	2159	ENSP00000307843	112	177	274	0.002	81	29	37	15	23
unique_598	1411	1465	2159	ENSP00000307843	123	176	274	0.002	58	24	27	7	23
unique_598	242	303	2159	ENSP00000307843	122	174	274	0.004	63	24	28	11	23
unique_598	290	346	2159	ENSP00000307843	123	176	274	0.004	59	24	28	7	23
unique_598	463	520	2159	ENSP00000307843	123	176	274	0.005	61	24	27	10	23
unique_598	461	523	2159	ENSP00000329869	764	841	934	8.78e-05	78	29	34	15	15
unique_598	732	775	2159	ENSP00000329869	793	840	934	6.07e-04	48	23	21	4	15
unique_598	814	858	2159	ENSP00000329869	793	840	934	0.001	48	20	25	3	15
unique_598	1209	1300	2159	ENSP00000329869	786	870	934	0.001	96	29	52	15	15
unique_598	1464	1506	2159	ENSP00000329869	793	838	934	0.003	46	19	24	3	15
unique_598	560	606	2159	ENSP00000329869	793	840	934	0.004	48	21	26	1	15
unique_598	760	817	2159	ENSP00000405502	130	185	294	0.001	60	24	30	6	5
unique_598	1258	1300	2159	ENSP00000405502	143	184	294	0.003	45	19	21	5	5
unique_598	760	817	2159	ENSP00000333380	130	185	294	0.001	60	24	30	6	5
unique_598	1258	1300	2159	ENSP00000333380	143	184	294	0.003	45	19	21	5	5
unique_598	509	553	2159	ENSP00000386147	885	928	1319	0.002	45	20	24	1	4
unique_598	554	594	2159	ENSP00000386147	889	928	1319	0.007	41	19	21	1	4
unique_654	42	154	324	ENSP00000262304	45	137	4304	4.10e-04	116	34	56	26	35
unique_654	44	205	324	ENSP00000329380	29	191	653	0.003	172	49	104	19	50
unique_657	713	960	983	ENSP00000275493	715	964	1211	8.61e-18	256	65	177	14	25
unique_657	704	964	983	ENSP00000430686	670	944	977	1.04e-17	290	70	176	44	27
unique_657	716	975	983	ENSP00000482642	982	1246	1295	2.08e-12	271	57	197	17	26
unique_657	716	975	983	ENSP00000341325	1039	1303	1352	2.52e-12	271	57	197	17	26
unique_657	811	965	983	ENSP00000288135	772	925	977	1.39e-07	159	37	113	9	27
unique_657	685	796	983	ENSP00000288135	558	682	977	8.10e-04	129	40	68	21	27
unique_664	7	122	547	ENSP00000412717	29	148	574	2.09e-08	120	31	85	4	21
unique_665	159	297	366	ENSP00000430686	778	906	977	3.24e-08	142	46	80	16	38
unique_665	181	281	366	ENSP00000275493	821	915	1211	1.80e-05	107	27	62	18	28
unique_665	181	306	366	ENSP00000288135	776	895	977	2.86e-05	130	35	81	14	34
unique_665	181	283	366	ENSP00000482642	1086	1184	1295	0.001	112	31	59	22	28
unique_665	181	283	366	ENSP00000341325	1143	1241	1352	0.001	112	31	59	22	28
unique_676	46	116	669	ENSP00000266557	188	259	261	0.010	72	21	50	1	11
unique_697	1281	1362	1584	ENSP00000358490	269	340	352	1.40e-06	82	31	41	10	5
unique_697	262	354	1584	ENSP00000308312	150	244	606	0.006	101	29	58	14	6
unique_700	15	174	211	ENSP00000449241	411	565	1193	6.34e-06	179	47	89	43	76
unique_716	59	135	266	ENSP00000484862	729	819	821	1.01e-06	91	32	45	14	38
unique_716	76	158	266	ENSP00000484862	712	788	821	2.60e-04	83	22	55	6	38
unique_722	764	850	1130	ENSP00000358490	270	350	352	3.58e-04	87	27	54	6	8
unique_764	13	112	237	ENSP00000369001	571	657	805	0.002	102	28	57	17	42
unique_799	28	136	594	ENSP00000349783	537	638	1192	0.002	109	25	77	7	18
unique_820	78	150	359	ENSP00000384126	314	391	663	7.06e-04	78	30	43	5	20
unique_820	71	158	359	ENSP00000259324	609	695	811	0.002	89	31	55	3	25
unique_830	1002	1048	1070	ENSP00000464447	374	421	460	4.37e-05	48	19	28	1	8
unique_830	449	486	1070	ENSP00000464447	71	108	460	1.30e-04	38	18	20	0	8
unique_862	264	621	852	ENSP00000422983	112	450	826	3.99e-37	362	113	222	27	42
unique_872	421	479	2030	ENSP00000349783	12	74	1192	5.52e-05	65	20	37	8	3
unique_880	374	560	612	ENSP00000263094	824	1022	2147	4.28e-08	211	59	116	36	55
unique_880	113	262	612	ENSP00000263094	834	975	2147	1.43e-04	161	40	91	30	55
unique_880	385	509	612	ENSP00000263094	1821	1961	2147	0.001	142	40	84	18	55
unique_880	359	532	612	ENSP00000494751	418	593	1279	4.59e-08	182	52	116	14	61
unique_880	111	310	612	ENSP00000494751	436	618	1279	1.33e-04	210	52	121	37	61
unique_880	113	284	612	ENSP00000339744	122	285	678	1.60e-06	180	46	110	24	51
unique_880	378	517	612	ENSP00000339744	116	271	678	2.61e-05	166	36	94	36	51
unique_880	113	284	612	ENSP00000381475	113	276	669	1.64e-06	180	46	110	24	51
unique_880	378	517	612	ENSP00000381475	107	262	669	2.47e-05	166	36	94	36	51
unique_880	113	284	612	ENSP00000354995	111	274	679	1.90e-06	180	46	110	24	51
unique_880	378	517	612	ENSP00000354995	105	260	679	2.37e-05	166	36	94	36	51
unique_880	457	532	612	ENSP00000237612	164	244	656	0.008	81	21	55	5	12
unique_886	969	1096	1387	ENSP00000430686	681	823	977	5.08e-09	146	44	81	21	9
unique_897	221	533	2590	ENSP00000435932	402	637	2003	3.50e-13	318	75	156	87	16
unique_897	798	911	2590	ENSP00000435932	807	918	2003	0.004	116	32	78	6	16
unique_907	651	804	807	ENSP00000435932	1747	1889	2003	0.001	162	39	96	27	19
unique_932	1316	1445	3014	ENSP00000484862	708	813	821	2.27e-04	130	35	71	24	4
unique_1002	414	592	877	ENSP00000344972	196	382	899	0.006	206	57	103	46	20
unique_1002	414	592	877	ENSP00000369205	202	388	994	0.008	206	57	103	46	20
unique_1002	414	592	877	ENSP00000369207	210	396	1002	0.009	206	57	103	46	20
unique_1002	414	592	877	ENSP00000350680	223	409	1015	0.009	206	57	103	46	20
unique_1025	194	222	1416	ENSP00000349783	411	440	1192	1.43e-04	30	19	10	1	2
unique_1053	189	273	310	ENSP00000449241	1073	1145	1193	3.55e-05	87	32	39	16	27
unique_1068	766	936	1063	ENSP00000484952	137	301	795	1.13e-05	188	43	105	40	16
unique_1068	766	1014	1063	ENSP00000482760	189	436	970	2.11e-05	267	67	163	37	23
unique_1068	802	1000	1063	ENSP00000501257	65	263	568	3.02e-04	218	55	125	38	19
unique_1114	119	196	272	ENSP00000344972	232	336	899	5.32e-04	105	30	48	27	29
unique_1114	119	196	272	ENSP00000369205	238	342	994	6.49e-04	105	30	48	27	29
unique_1114	119	196	272	ENSP00000369207	246	350	1002	6.55e-04	105	30	48	27	29
unique_1114	119	196	272	ENSP00000350680	259	363	1015	6.56e-04	105	30	48	27	29
unique_1114	119	196	272	ENSP00000369202	262	366	967	0.001	105	30	48	27	29
unique_1124	372	452	1765	ENSP00000275493	835	909	1211	0.002	82	27	47	8	5
unique_1170	82	457	465	ENSP00000435932	395	776	2003	1.98e-27	394	98	266	30	81
unique_1189	235	452	517	ENSP00000339744	109	312	678	6.20e-13	222	67	133	22	42
unique_1189	235	452	517	ENSP00000381475	100	303	669	7.13e-13	222	67	133	22	42
unique_1189	235	452	517	ENSP00000354995	98	301	679	8.71e-13	222	67	133	22	42
unique_1189	235	465	517	ENSP00000237612	61	284	656	9.07e-13	240	66	149	25	45
unique_1189	241	460	517	ENSP00000263094	1813	2018	2147	7.50e-08	221	55	150	16	49
unique_1189	207	451	517	ENSP00000263094	792	1021	2147	1.75e-07	248	62	165	21	49
unique_1189	238	451	517	ENSP00000494751	428	616	1279	0.001	219	53	131	35	41
unique_1191	2918	2983	3025	ENSP00000464447	383	433	460	0.005	66	20	31	15	2
unique_1197	346	413	514	ENSP00000308312	222	296	606	4.79e-04	75	23	45	7	13
unique_1202	344	585	676	ENSP00000308312	200	437	606	1.29e-20	251	65	164	22	36
unique_1222	137	212	1100	ENSP00000358490	270	351	352	0.004	87	29	42	16	7
unique_1279	159	192	821	ENSP00000349783	409	440	1192	0.004	34	16	16	2	10
unique_1279	89	132	821	ENSP00000349783	411	454	1192	0.004	45	18	25	2	10
unique_1350	192	500	567	ENSP00000301891	232	523	551	0.002	319	72	210	37	54
unique_1433	338	501	534	ENSP00000430686	794	945	977	1.35e-04	173	45	98	30	31
unique_1433	343	429	534	ENSP00000288135	775	865	977	3.64e-04	100	28	50	22	16
unique_1447	177	339	395	ENSP00000462597	19	197	302	8.49e-08	182	47	113	22	41
unique_1447	177	339	395	ENSP00000393121	19	197	302	8.49e-08	182	47	113	22	41
unique_1492	29	61	70	ENSP00000357147	102	134	299	0.008	33	13	20	0	47
unique_1498	143	289	313	ENSP00000350680	223	351	1015	8.42e-04	148	41	87	20	47
unique_1498	143	289	313	ENSP00000369205	202	330	994	8.62e-04	148	41	87	20	47
unique_1498	143	289	313	ENSP00000369207	210	338	1002	8.70e-04	148	41	87	20	47
unique_1498	143	289	313	ENSP00000369202	226	354	967	0.002	148	41	87	20	47
unique_1518	213	277	455	ENSP00000259324	205	267	811	0.004	65	21	42	2	14
unique_1532	12	76	78	ENSP00000317997	815	880	1552	0.001	66	16	49	1	85
unique_1532	11	76	78	ENSP00000317997	851	924	1552	0.010	74	17	49	8	85
unique_1562	292	582	620	ENSP00000308312	168	430	606	2.08e-21	296	79	179	38	47
unique_1588	208	252	359	ENSP00000301678	185	227	553	0.001	45	19	24	2	13
unique_1617	173	602	716	ENSP00000310658	71	443	1000	4.14e-06	454	105	244	105	60
unique_1631	317	471	565	ENSP00000310658	302	444	1000	2.90e-05	159	52	87	20	30
unique_1631	303	415	565	ENSP00000310658	56	162	1000	0.005	127	37	56	34	30
unique_1662	69	312	762	ENSP00000482642	981	1237	1295	2.15e-16	259	64	178	17	32
unique_1662	69	312	762	ENSP00000341325	1038	1294	1352	2.39e-16	259	64	178	17	32
unique_1662	64	263	762	ENSP00000275493	712	916	1211	6.67e-15	207	57	141	9	26
unique_1662	65	310	762	ENSP00000430686	677	940	977	8.95e-14	268	63	179	26	32
unique_1662	167	312	762	ENSP00000288135	772	922	977	7.82e-09	152	46	99	7	19
unique_1709	398	666	2050	ENSP00000435932	1583	1888	2003	0.009	317	85	173	59	13
unique_1710	107	703	793	ENSP00000237612	3	572	656	4.23e-59	615	162	390	63	75
unique_1710	118	714	793	ENSP00000354995	50	611	679	1.75e-48	624	166	369	89	75
unique_1710	118	714	793	ENSP00000381475	52	601	669	3.78e-48	620	163	364	93	75
unique_1710	118	401	793	ENSP00000339744	61	341	678	4.59e-48	292	106	167	19	36
unique_1710	172	381	793	ENSP00000263094	1817	2018	2147	7.56e-10	212	57	143	12	27
unique_1710	168	371	793	ENSP00000263094	827	1022	2147	2.84e-09	211	63	126	22	27
unique_1710	156	374	793	ENSP00000494751	405	619	1279	2.35e-09	240	60	134	46	28
unique_1710	178	365	793	ENSP00000494751	1024	1204	1279	5.86e-05	202	52	115	35	28
unique_1714	1	79	488	ENSP00000449241	926	1004	1193	7.50e-19	79	35	44	0	16
unique_1722	506	644	2483	ENSP00000435932	410	540	2003	7.04e-04	139	34	97	8	11
unique_1722	1389	1517	2483	ENSP00000435932	1095	1219	2003	0.002	129	36	89	4	11
unique_1727	166	314	674	ENSP00000310658	35	172	1000	6.81e-19	149	57	81	11	34
unique_1727	158	312	674	ENSP00000310658	306	445	1000	2.98e-17	155	53	87	15	34
unique_1727	158	364	674	ENSP00000310658	71	327	1000	1.05e-16	272	80	112	80	34
unique_1727	178	344	674	ENSP00000310658	283	430	1000	1.41e-13	167	51	97	19	34
unique_1727	154	358	674	ENSP00000310658	194	407	1000	3.54e-12	233	67	119	47	34
unique_1727	284	382	674	ENSP00000310658	61	158	1000	4.06e-07	107	37	53	17	34
unique_1727	241	311	674	ENSP00000329869	772	840	934	2.42e-05	73	26	41	6	29
unique_1727	275	370	674	ENSP00000329869	750	850	934	2.57e-05	106	34	57	15	29
unique_1727	175	221	674	ENSP00000329869	794	840	934	0.006	47	15	32	0	29
unique_1727	219	259	674	ENSP00000329869	794	833	934	0.008	41	14	26	1	29
unique_1727	158	220	674	ENSP00000307843	123	177	274	0.001	63	21	34	8	20
unique_1727	267	336	674	ENSP00000307843	137	200	274	0.002	70	24	40	6	20
unique_1727	215	252	674	ENSP00000386147	501	537	1319	0.002	38	17	20	1	9
unique_1727	221	273	674	ENSP00000386147	264	311	1319	0.007	54	22	25	7	9
unique_1727	158	221	674	ENSP00000405502	130	185	294	0.003	64	20	36	8	9
unique_1727	158	221	674	ENSP00000333380	130	185	294	0.003	64	20	36	8	9
unique_1728	33	113	193	ENSP00000263094	1122	1211	2147	0.003	91	29	51	11	42
unique_1731	3189	3332	3593	ENSP00000494751	984	1127	1279	2.00e-27	144	61	83	0	24
unique_1731	2698	2966	3593	ENSP00000494751	717	975	1279	7.92e-20	269	70	189	10	24
unique_1731	1931	2010	3593	ENSP00000494751	474	553	1279	6.79e-19	80	40	40	0	24
unique_1731	3450	3581	3593	ENSP00000494751	1094	1225	1279	9.48e-14	141	46	77	18	24
unique_1731	3214	3323	3593	ENSP00000494751	426	523	1279	7.34e-09	111	39	58	14	24
unique_1731	1762	1807	3593	ENSP00000494751	428	473	1279	2.01e-06	46	25	21	0	24
unique_1731	1170	1367	3593	ENSP00000494751	193	390	1279	8.97e-04	200	47	149	4	24
unique_1731	3446	3565	3593	ENSP00000494751	496	615	1279	0.005	121	28	91	2	24
unique_1731	1759	1794	3593	ENSP00000381475	100	135	669	0.004	36	17	19	0	1
unique_1731	1759	1794	3593	ENSP00000354995	98	133	679	0.004	36	17	19	0	1
unique_1731	1759	1794	3593	ENSP00000339744	109	144	678	0.004	36	17	19	0	1
unique_1731	3214	3285	3593	ENSP00000263094	822	893	2147	0.008	73	27	44	2	2
unique_1743	823	890	1430	ENSP00000275493	820	885	1211	0.002	68	20	46	2	5
unique_1743	820	864	1430	ENSP00000288135	772	814	977	0.004	46	18	24	4	3
unique_1755	59	144	172	ENSP00000455897	953	1024	1457	2.29e-04	86	20	52	14	50
unique_1755	87	133	172	ENSP00000379743	59	106	169	0.001	48	14	33	1	27
unique_1755	87	133	172	ENSP00000432876	138	185	248	0.002	48	14	33	1	27
unique_1755	32	152	172	ENSP00000229332	90	179	238	0.006	121	32	58	31	70
unique_1756	488	587	1716	ENSP00000443909	175	273	467	0.006	104	30	65	9	6
unique_1765	724	792	3914	ENSP00000484862	731	808	821	7.87e-05	78	27	42	9	2
unique_1765	721	785	3914	ENSP00000484862	746	819	821	2.94e-04	74	25	40	9	2
unique_1765	732	792	3914	ENSP00000484862	723	790	821	5.54e-04	68	24	37	7	2
unique_1787	505	646	2451	ENSP00000435932	470	602	2003	1.56e-19	143	49	83	11	11
unique_1787	1253	1391	2451	ENSP00000435932	1011	1182	2003	0.003	174	41	96	37	11
unique_1807	201	360	3282	ENSP00000344972	185	332	899	3.79e-06	164	47	97	20	5
unique_1807	201	360	3282	ENSP00000369205	191	338	994	4.63e-06	164	47	97	20	5
unique_1807	201	360	3282	ENSP00000369207	199	346	1002	5.82e-06	164	47	97	20	5
unique_1807	201	360	3282	ENSP00000350680	212	359	1015	5.94e-06	164	47	97	20	5
unique_1848	31	245	342	ENSP00000430686	674	906	977	2.40e-22	234	68	146	20	63
unique_1848	39	272	342	ENSP00000275493	718	958	1211	6.68e-17	248	65	162	21	68
unique_1848	39	246	342	ENSP00000341325	1039	1255	1352	4.64e-15	221	56	148	17	61
unique_1848	39	246	342	ENSP00000482642	982	1198	1295	4.68e-15	221	56	148	17	61
unique_1848	33	161	342	ENSP00000288135	589	726	977	2.53e-09	141	43	83	15	58
unique_1848	138	230	342	ENSP00000288135	772	870	977	4.09e-08	99	30	63	6	58
unique_1850	1165	1392	1884	ENSP00000494751	390	604	1279	6.40e-13	235	76	132	27	12
unique_1850	1201	1383	1884	ENSP00000494751	1004	1189	1279	1.35e-07	200	56	113	31	12
unique_1850	1211	1382	1884	ENSP00000263094	1813	1985	2147	3.11e-07	195	57	93	45	9
unique_1850	1192	1356	1884	ENSP00000339744	88	258	678	1.88e-05	183	48	105	30	9
unique_1850	1192	1356	1884	ENSP00000381475	79	249	669	2.12e-05	183	48	105	30	9
unique_1850	1192	1356	1884	ENSP00000354995	77	247	679	2.45e-05	183	48	105	30	9
unique_1866	1423	1467	1618	ENSP00000379681	34	78	428	1.09e-04	45	20	25	0	3
unique_1866	1428	1477	1618	ENSP00000379681	60	109	428	0.001	50	18	32	0	3
unique_1866	1426	1456	1618	ENSP00000379681	67	97	428	0.005	31	14	17	0	3
unique_1872	56	170	646	ENSP00000300060	381	492	968	0.002	124	39	64	21	18
unique_1916	61	841	2057	ENSP00000435932	403	1209	2003	6.53e-30	894	207	487	200	38
unique_1925	1458	1586	2888	ENSP00000344972	212	334	899	0.001	138	38	76	24	4
unique_1926	1388	1664	1671	ENSP00000341325	1060	1307	1352	4.03e-20	281	77	167	37	17
unique_1926	1388	1664	1671	ENSP00000482642	1003	1250	1295	4.10e-20	281	77	167	37	17
unique_1926	1388	1652	1671	ENSP00000430686	702	944	977	3.38e-19	286	85	137	64	16
unique_1926	1390	1642	1671	ENSP00000275493	742	961	1211	6.73e-17	258	62	153	43	15
unique_1926	1465	1665	1671	ENSP00000288135	772	940	977	9.96e-14	204	52	114	38	17
unique_1926	1372	1454	1671	ENSP00000288135	602	686	977	8.53e-04	86	29	53	4	17
unique_1938	2698	2753	5381	ENSP00000484862	742	802	821	0.001	61	22	34	5	1
unique_1938	2698	2764	5381	ENSP00000484862	733	805	821	0.002	73	25	42	6	1
unique_1941	1742	1923	3132	ENSP00000310658	637	804	1000	1.59e-06	193	54	103	36	12
unique_1941	1964	2128	3132	ENSP00000310658	624	775	1000	8.80e-04	178	46	93	39	12
unique_1941	1706	1865	3132	ENSP00000310658	654	804	1000	0.010	165	46	100	19	12
unique_1941	576	643	3132	ENSP00000220809	214	292	563	0.002	79	21	47	11	2
unique_1941	580	632	3132	ENSP00000220809	130	192	563	0.006	63	19	34	10	2
unique_1944	997	1139	1371	ENSP00000482642	982	1125	1295	3.44e-06	152	42	93	17	10
unique_1944	997	1139	1371	ENSP00000341325	1039	1182	1352	5.32e-06	152	42	93	17	10
unique_1944	1098	1188	1371	ENSP00000288135	774	863	977	2.25e-05	93	27	61	5	7
unique_1944	1040	1188	1371	ENSP00000430686	724	884	977	4.24e-05	175	45	90	40	11
unique_1944	991	1142	1371	ENSP00000275493	712	863	1211	1.43e-04	157	35	112	10	11
unique_1953	5	577	606	ENSP00000464447	6	456	460	1.47e-60	583	173	268	142	95
unique_1954	66	171	643	ENSP00000384126	471	573	663	3.43e-04	107	38	64	5	21
unique_1954	66	197	643	ENSP00000384126	320	456	663	3.87e-04	142	46	81	15	21
unique_1954	41	127	643	ENSP00000329380	93	179	653	0.003	91	32	51	8	14
unique_1961	211	1037	1037	ENSP00000405088	82	754	755	1.81e-86	837	228	435	174	80
unique_1966	1131	1665	1718	ENSP00000435932	1365	1852	2003	0.004	551	126	346	79	31
unique_1974	227	282	454	ENSP00000449241	1093	1147	1193	1.37e-04	56	22	33	1	24
unique_1974	229	296	454	ENSP00000449241	1058	1128	1193	8.60e-04	71	25	43	3	24
unique_1974	186	248	454	ENSP00000449241	1085	1147	1193	0.003	65	25	36	4	24
unique_1985	394	670	793	ENSP00000341325	1039	1310	1352	1.59e-08	304	68	177	59	35
unique_1985	394	670	793	ENSP00000482642	982	1253	1295	1.75e-08	304	68	177	59	35
unique_1985	394	615	793	ENSP00000430686	682	883	977	9.56e-07	232	53	139	40	28
unique_1985	388	709	793	ENSP00000275493	712	995	1211	7.38e-05	331	78	197	56	41
unique_1985	511	615	793	ENSP00000288135	774	862	977	6.68e-04	105	25	64	16	13
unique_2044	311	398	7897	ENSP00000484862	702	805	821	1.28e-04	104	31	57	16	1
unique_2044	261	478	7897	ENSP00000344972	196	383	899	0.001	226	55	125	46	3
unique_2044	261	478	7897	ENSP00000369205	202	389	994	0.001	226	55	125	46	3
unique_2044	261	478	7897	ENSP00000369207	210	397	1002	0.001	226	55	125	46	3
unique_2044	261	478	7897	ENSP00000350680	223	410	1015	0.001	226	55	125	46	3
unique_2044	261	478	7897	ENSP00000369202	226	413	967	0.002	226	55	125	46	3
unique_2087	14	190	301	ENSP00000310658	283	447	1000	6.85e-15	180	56	106	18	69
unique_2087	13	140	301	ENSP00000310658	45	165	1000	2.45e-14	129	49	71	9	69
unique_2087	48	220	301	ENSP00000310658	36	199	1000	5.08e-11	175	54	108	13	69
unique_2087	13	133	301	ENSP00000310658	323	433	1000	6.03e-10	123	45	64	14	69
unique_2087	68	139	301	ENSP00000307843	111	173	274	1.37e-07	72	27	36	9	24
unique_2087	68	133	301	ENSP00000275358	1302	1352	1591	0.001	66	27	24	15	22
unique_2087	91	133	301	ENSP00000329869	785	829	934	0.002	46	18	24	4	14
unique_2087	80	129	301	ENSP00000386147	484	536	1319	0.006	53	19	31	3	17
unique_2155	1506	1688	1975	ENSP00000275493	712	905	1211	0.006	204	43	130	31	9
unique_2175	267	434	1297	ENSP00000439894	569	733	1025	0.005	175	49	109	17	13
unique_2189	40	108	168	ENSP00000332659	20	92	361	0.003	76	24	42	10	41
unique_2232	2136	2253	3156	ENSP00000344972	219	341	899	7.87e-04	128	37	76	15	4
unique_2232	2136	2253	3156	ENSP00000369207	233	355	1002	7.89e-04	128	37	76	15	4
unique_2232	2136	2253	3156	ENSP00000369205	225	347	994	7.95e-04	128	37	76	15	4
unique_2232	2136	2253	3156	ENSP00000369202	249	371	967	0.001	128	37	76	15	4
unique_2232	2136	2253	3156	ENSP00000350680	246	368	1015	0.001	128	37	76	15	4
unique_2244	172	248	8641	ENSP00000484862	738	816	821	0.001	80	31	45	4	1
unique_2274	7	46	102	ENSP00000349783	411	450	1192	2.30e-04	41	17	22	2	39
unique_2275	108	158	918	ENSP00000349783	405	460	1192	0.004	57	23	27	7	6
unique_2308	81	109	364	ENSP00000349783	412	440	1192	3.47e-04	29	15	14	0	8
unique_2311	311	420	1291	ENSP00000275493	772	867	1211	4.21e-07	110	31	65	14	9
unique_2311	311	410	1291	ENSP00000430686	735	836	977	1.69e-04	107	30	65	12	8
unique_2313	353	464	598	ENSP00000288135	775	870	977	0.006	114	31	63	20	19
unique_2341	502	651	1744	ENSP00000430686	671	837	977	5.38e-06	170	47	100	23	9
unique_2341	488	651	1744	ENSP00000275493	697	858	1211	2.85e-05	171	41	114	16	9
unique_2341	1220	1314	1744	ENSP00000288135	835	922	977	5.16e-04	101	28	54	19	5
unique_2374	180	397	3194	ENSP00000275493	705	932	1211	9.10e-12	233	62	151	20	7
unique_2374	181	394	3194	ENSP00000430686	670	902	977	8.22e-11	245	67	135	43	7
unique_2374	194	384	3194	ENSP00000482642	982	1183	1295	1.95e-08	206	54	133	19	6
unique_2374	194	384	3194	ENSP00000341325	1039	1240	1352	2.62e-08	206	54	133	19	6
unique_2374	298	397	3194	ENSP00000288135	783	884	977	3.45e-05	105	33	64	8	3
unique_2380	1	82	270	ENSP00000484862	719	804	821	1.25e-04	86	26	56	4	30
unique_2405	120	264	478	ENSP00000288135	775	921	977	1.33e-13	150	47	95	8	30
unique_2405	114	216	478	ENSP00000275493	814	917	1211	2.02e-10	106	32	69	5	22
unique_2405	41	259	478	ENSP00000341325	1061	1284	1352	2.16e-09	236	58	149	29	46
unique_2405	58	264	478	ENSP00000430686	724	941	977	2.66e-09	225	51	149	25	43
unique_2405	41	259	478	ENSP00000482642	1004	1227	1295	2.82e-09	236	58	149	29	46
unique_2407	2	195	296	ENSP00000430686	677	885	977	5.26e-13	215	58	130	27	66
unique_2407	9	195	296	ENSP00000341325	1039	1233	1352	1.75e-12	200	54	128	18	63
unique_2407	9	195	296	ENSP00000482642	982	1176	1295	2.43e-12	200	54	128	18	63
unique_2407	2	194	296	ENSP00000275493	711	908	1211	3.60e-11	206	51	134	21	65
unique_2407	72	214	296	ENSP00000288135	739	884	977	1.30e-09	150	39	100	11	48
unique_2410	9	249	282	ENSP00000341325	1039	1284	1352	3.30e-15	251	61	175	15	85
unique_2410	9	249	282	ENSP00000482642	982	1227	1295	3.34e-15	251	61	175	15	85
unique_2410	6	232	282	ENSP00000275493	715	943	1211	2.61e-13	233	45	178	10	80
unique_2410	7	254	282	ENSP00000430686	680	941	977	1.03e-12	264	56	190	18	88
unique_2410	111	278	282	ENSP00000288135	775	950	977	3.72e-07	179	41	124	14	60
unique_2411	130	469	1820	ENSP00000435932	407	673	2003	1.43e-23	348	97	162	89	35
unique_2411	656	943	1820	ENSP00000435932	806	1137	2003	1.30e-10	340	83	197	60	35
unique_2440	310	473	1076	ENSP00000310658	283	435	1000	2.12e-33	164	73	80	11	48
unique_2440	289	483	1076	ENSP00000310658	70	255	1000	5.85e-25	201	65	115	21	48
unique_2440	756	1004	1076	ENSP00000310658	45	250	1000	3.62e-23	255	85	115	55	48
unique_2440	753	1047	1076	ENSP00000310658	83	347	1000	7.11e-22	325	95	140	90	48
unique_2440	778	961	1076	ENSP00000310658	297	442	1000	1.44e-20	186	66	78	42	48
unique_2440	754	923	1076	ENSP00000310658	321	445	1000	3.36e-16	170	52	73	45	48
unique_2440	289	392	1076	ENSP00000310658	305	445	1000	3.62e-14	145	44	56	45	48
unique_2440	265	474	1076	ENSP00000310658	84	356	1000	7.84e-14	285	69	129	87	48
unique_2440	754	1047	1076	ENSP00000310658	126	427	1000	1.47e-13	342	83	171	88	48
unique_2440	333	391	1076	ENSP00000405502	130	185	294	2.24e-08	60	26	29	5	15
unique_2440	904	961	1076	ENSP00000405502	130	183	294	5.64e-05	58	22	32	4	15
unique_2440	374	433	1076	ENSP00000405502	130	185	294	2.63e-04	61	22	33	6	15
unique_2440	333	391	1076	ENSP00000333380	130	185	294	2.24e-08	60	26	29	5	15
unique_2440	904	961	1076	ENSP00000333380	130	183	294	5.64e-05	58	22	32	4	15
unique_2440	374	433	1076	ENSP00000333380	130	185	294	2.63e-04	61	22	33	6	15
unique_2440	314	390	1076	ENSP00000307843	101	177	274	3.42e-07	82	31	41	10	13
unique_2440	374	426	1076	ENSP00000307843	123	172	274	8.23e-04	54	19	30	5	13
unique_2440	778	803	1076	ENSP00000307843	152	177	274	0.008	26	15	11	0	13
unique_2440	291	391	1076	ENSP00000329869	767	840	934	6.39e-05	106	34	35	37	13
unique_2440	389	433	1076	ENSP00000329869	794	840	934	0.010	48	20	24	4	13
unique_2440	876	907	1076	ENSP00000386147	504	537	1319	7.15e-05	34	18	14	2	3
unique_2475	82	191	1489	ENSP00000358490	253	350	352	0.005	110	32	66	12	7
unique_2490	273	367	2965	ENSP00000484862	728	814	821	1.68e-04	95	27	60	8	3
unique_2514	764	886	2519	ENSP00000484862	725	820	821	1.88e-04	126	38	55	33	5
unique_2541	8	300	1405	ENSP00000482642	981	1275	1295	7.19e-20	306	81	201	24	21
unique_2541	8	300	1405	ENSP00000341325	1038	1332	1352	7.83e-20	306	81	201	24	21
unique_2541	8	217	1405	ENSP00000275493	717	931	1211	1.44e-15	217	60	148	9	15
unique_2541	8	243	1405	ENSP00000430686	681	934	977	1.53e-13	264	71	155	38	17
unique_2541	106	249	1405	ENSP00000288135	772	920	977	8.35e-10	153	43	97	13	10
unique_2548	399	480	688	ENSP00000435932	1552	1642	2003	0.008	93	34	46	13	12
unique_2557	191	224	817	ENSP00000349783	411	445	1192	0.002	35	16	18	1	8
unique_2557	113	143	817	ENSP00000349783	411	440	1192	0.007	31	16	14	1	8
unique_2561	523	562	1198	ENSP00000349783	411	450	1192	0.006	40	14	26	0	3
unique_2569	301	412	544	ENSP00000435494	317	430	888	3.97e-04	116	33	77	6	21
unique_2569	301	412	544	ENSP00000435379	317	430	880	4.10e-04	116	33	77	6	21
unique_2569	301	412	544	ENSP00000437051	48	161	619	4.97e-04	116	33	77	6	21
unique_2570	147	203	221	ENSP00000317997	824	880	1552	6.02e-04	57	18	39	0	26
unique_2573	67	523	1170	ENSP00000435932	359	840	2003	5.22e-30	498	120	321	57	39
unique_2585	1007	1103	1113	ENSP00000494751	1130	1225	1279	9.77e-10	97	30	66	1	25
unique_2585	907	1094	1113	ENSP00000494751	445	622	1279	1.50e-08	198	53	115	30	25
unique_2585	804	869	1113	ENSP00000494751	1024	1088	1279	8.36e-06	66	23	42	1	25
unique_2585	791	872	1113	ENSP00000494751	428	496	1279	3.82e-04	82	24	45	13	25
unique_2585	999	1088	1113	ENSP00000339744	220	311	678	3.00e-08	92	33	57	2	14
unique_2585	783	843	1113	ENSP00000339744	104	167	678	1.15e-05	64	24	37	3	14
unique_2585	999	1088	1113	ENSP00000381475	211	302	669	3.14e-08	92	33	57	2	14
unique_2585	783	843	1113	ENSP00000381475	95	158	669	1.10e-05	64	24	37	3	14
unique_2585	999	1088	1113	ENSP00000354995	209	300	679	3.88e-08	92	33	57	2	14
unique_2585	783	843	1113	ENSP00000354995	93	156	679	1.19e-05	64	24	37	3	14
unique_2585	1007	1093	1113	ENSP00000237612	186	274	656	1.02e-05	89	28	59	2	8
unique_2585	1008	1066	1113	ENSP00000263094	1927	1985	2147	0.001	59	17	42	0	13
unique_2585	800	856	1113	ENSP00000263094	833	888	2147	0.002	57	17	39	1	13
unique_2585	1006	1088	1113	ENSP00000263094	939	1015	2147	0.005	83	23	54	6	13
unique_2602	110	193	1497	ENSP00000430686	680	766	977	1.28e-04	87	29	55	3	6
unique_2629	41	157	282	ENSP00000377997	62	151	800	0.002	117	35	55	27	41
unique_2644	1016	1108	1381	ENSP00000449241	1057	1148	1193	3.30e-04	99	36	50	13	7
unique_2657	370	805	1559	ENSP00000494134	44	493	600	5.85e-80	460	150	276	34	28
unique_2657	370	805	1559	ENSP00000495900	44	493	600	5.85e-80	460	150	276	34	28
unique_2657	370	805	1559	ENSP00000496348	44	493	600	5.85e-80	460	150	276	34	28
unique_2657	370	805	1559	ENSP00000493591	44	493	600	5.85e-80	460	150	276	34	28
unique_2657	370	805	1559	ENSP00000494778	44	493	600	5.85e-80	460	150	276	34	28
unique_2657	370	805	1559	ENSP00000496302	44	493	600	5.85e-80	460	150	276	34	28
unique_2657	1337	1407	1559	ENSP00000275358	1327	1390	1591	0.001	74	24	37	13	5
unique_2695	1102	1184	1433	ENSP00000449241	1065	1148	1193	0.004	87	27	53	7	8
unique_2695	1162	1213	1433	ENSP00000449241	1093	1144	1193	0.009	52	19	33	0	8
unique_2718	205	332	1742	ENSP00000430686	689	839	977	3.56e-08	151	36	92	23	7
unique_2718	210	334	1742	ENSP00000275493	740	862	1211	2.59e-07	128	34	86	8	7
unique_2718	221	334	1742	ENSP00000482642	1012	1127	1295	3.77e-06	116	28	86	2	7
unique_2718	221	334	1742	ENSP00000341325	1069	1184	1352	5.88e-06	116	28	86	2	7
unique_2726	69	330	2020	ENSP00000482642	981	1241	1295	3.34e-14	277	71	175	31	13
unique_2726	69	330	2020	ENSP00000341325	1038	1298	1352	5.43e-14	277	71	175	31	13
unique_2726	39	324	2020	ENSP00000275493	695	968	1211	7.42e-14	297	68	195	34	14
unique_2726	66	254	2020	ENSP00000430686	678	885	977	1.83e-13	213	60	124	29	9
unique_2726	159	340	2020	ENSP00000288135	771	940	977	8.89e-09	184	48	120	16	9
unique_2771	375	550	558	ENSP00000288135	773	928	977	7.87e-06	186	44	102	40	32
unique_2771	372	481	558	ENSP00000275493	815	928	1211	1.03e-04	117	33	74	10	20
unique_2772	320	495	503	ENSP00000288135	773	928	977	1.07e-05	186	44	102	40	35
unique_2772	317	426	503	ENSP00000275493	815	928	1211	3.17e-04	117	33	74	10	22
unique_2809	110	273	323	ENSP00000288135	775	925	977	3.90e-06	166	44	105	17	51
unique_2809	14	240	323	ENSP00000275493	718	939	1211	4.40e-06	236	59	154	23	70
unique_2809	12	213	323	ENSP00000482642	980	1183	1295	1.52e-04	212	50	144	18	63
unique_2809	12	213	323	ENSP00000341325	1037	1240	1352	1.52e-04	212	50	144	18	63
unique_2809	92	153	323	ENSP00000430686	778	839	977	2.49e-04	65	22	37	6	19
unique_2810	599	1012	2568	ENSP00000435932	1432	1939	2003	0.003	525	135	262	128	16
unique_2828	750	928	934	ENSP00000288135	772	925	977	2.84e-17	179	56	98	25	26
unique_2828	585	645	934	ENSP00000288135	640	701	977	2.52e-05	62	23	38	1	26
unique_2828	749	932	934	ENSP00000430686	795	949	977	6.95e-17	187	55	97	35	25
unique_2828	581	628	934	ENSP00000430686	720	768	977	7.45e-04	49	19	29	1	25
unique_2828	722	934	934	ENSP00000341325	1111	1299	1352	2.28e-14	213	61	128	24	23
unique_2828	722	934	934	ENSP00000482642	1054	1242	1295	3.29e-14	213	61	128	24	23
unique_2828	737	924	934	ENSP00000275493	810	965	1211	2.85e-09	191	49	104	38	20
unique_2848	296	469	1542	ENSP00000430686	720	889	977	6.32e-09	196	54	94	48	11
unique_2848	300	479	1542	ENSP00000341325	1072	1245	1352	3.25e-08	191	55	108	28	12
unique_2848	300	479	1542	ENSP00000482642	1015	1188	1295	3.28e-08	191	55	108	28	12
unique_2848	365	473	1542	ENSP00000275493	820	916	1211	6.03e-06	113	35	58	20	7
unique_2848	364	525	1542	ENSP00000288135	774	922	977	1.84e-04	172	44	95	33	11
unique_2870	1466	1560	1598	ENSP00000358490	262	350	352	3.30e-07	101	33	50	18	12
unique_2870	1475	1571	1598	ENSP00000358490	250	350	352	4.52e-06	108	31	59	18	12
unique_2870	1510	1572	1598	ENSP00000358490	270	340	352	2.03e-05	74	25	35	14	12
unique_2870	1524	1580	1598	ENSP00000358490	273	340	352	2.20e-05	68	24	33	11	12
unique_2870	1535	1596	1598	ENSP00000358490	273	337	352	3.11e-05	69	24	34	11	12
unique_2870	1402	1527	1598	ENSP00000358490	234	350	352	0.002	126	31	86	9	12
unique_2870	1459	1569	1598	ENSP00000344972	220	333	899	0.006	114	27	84	3	7
unique_2870	1459	1569	1598	ENSP00000369207	234	347	1002	0.006	114	27	84	3	7
unique_2870	1459	1569	1598	ENSP00000369205	226	339	994	0.006	114	27	84	3	7
unique_2870	1459	1569	1598	ENSP00000350680	247	360	1015	0.007	114	27	84	3	7
unique_2870	1459	1569	1598	ENSP00000369202	250	363	967	0.010	114	27	84	3	7
unique_2889	276	517	525	ENSP00000494751	991	1226	1279	9.14e-20	247	67	164	16	46
unique_2889	295	507	525	ENSP00000494751	426	622	1279	6.38e-19	214	63	133	18	46
unique_2889	296	500	525	ENSP00000354995	100	299	679	1.20e-08	212	56	137	19	39
unique_2889	296	500	525	ENSP00000381475	102	301	669	1.27e-08	212	56	137	19	39
unique_2889	296	500	525	ENSP00000339744	111	310	678	1.54e-08	212	56	137	19	39
unique_2889	287	346	525	ENSP00000263094	815	873	2147	1.91e-06	60	22	37	1	42
unique_2889	275	494	525	ENSP00000263094	1788	2001	2147	2.03e-05	226	51	157	18	42
unique_2889	230	514	525	ENSP00000237612	4	283	656	3.44e-04	292	63	210	19	54
unique_2917	1223	1297	2121	ENSP00000358490	282	344	352	0.006	75	27	36	12	4
unique_2923	2343	2472	2492	ENSP00000484862	700	815	821	2.06e-04	131	39	76	16	5
unique_2942	164	406	975	ENSP00000237612	61	299	656	6.22e-50	244	101	137	6	53
unique_2942	648	920	975	ENSP00000237612	325	586	656	1.82e-25	274	71	190	13	53
unique_2942	160	404	975	ENSP00000339744	99	339	678	2.44e-48	252	104	130	18	42
unique_2942	763	925	975	ENSP00000339744	455	618	678	4.00e-16	164	47	116	1	42
unique_2942	160	404	975	ENSP00000381475	90	330	669	3.17e-48	252	104	130	18	42
unique_2942	763	925	975	ENSP00000381475	446	609	669	4.86e-16	164	47	116	1	42
unique_2942	160	404	975	ENSP00000354995	88	328	679	3.40e-48	252	104	130	18	42
unique_2942	763	925	975	ENSP00000354995	456	619	679	6.66e-16	164	47	116	1	42
unique_2942	167	371	975	ENSP00000263094	824	1016	2147	5.63e-15	212	63	123	26	22
unique_2942	176	385	975	ENSP00000263094	1819	2017	2147	5.63e-14	212	67	130	15	22
unique_2942	149	375	975	ENSP00000494751	413	615	1279	1.78e-12	231	62	137	32	23
unique_2942	161	323	975	ENSP00000494751	1007	1161	1279	0.004	176	44	98	34	23
unique_2978	750	981	1007	ENSP00000430686	681	941	977	2.52e-07	274	65	154	55	23
unique_2978	819	960	1007	ENSP00000482642	1052	1194	1295	4.55e-06	155	46	84	25	14
unique_2978	819	960	1007	ENSP00000341325	1109	1251	1352	4.86e-06	155	46	84	25	14
unique_2998	32	473	474	ENSP00000234590	1	431	435	0.0	444	292	137	15	93
unique_3005	126	267	1872	ENSP00000259324	613	764	811	6.97e-07	169	48	77	44	8
unique_3005	164	288	1872	ENSP00000329380	95	220	653	8.08e-05	131	43	77	11	7
unique_3005	161	274	1872	ENSP00000329380	70	157	653	0.003	116	36	50	30	7
unique_3005	183	282	1872	ENSP00000384126	492	586	663	0.005	101	35	59	7	5
unique_3046	87	164	240	ENSP00000344972	232	336	899	3.60e-04	105	30	48	27	33
unique_3046	87	164	240	ENSP00000369207	246	350	1002	4.40e-04	105	30	48	27	33
unique_3046	87	164	240	ENSP00000369205	238	342	994	5.11e-04	105	30	48	27	33
unique_3046	87	164	240	ENSP00000350680	259	363	1015	5.17e-04	105	30	48	27	33
unique_3046	87	164	240	ENSP00000369202	262	366	967	5.98e-04	105	30	48	27	33
unique_3048	1424	1498	2396	ENSP00000358490	269	350	352	0.009	84	24	49	11	3
unique_3051	388	518	553	ENSP00000288135	772	914	977	0.001	147	38	89	20	24
unique_3055	1488	1616	1753	ENSP00000392331	260	390	494	1.43e-04	131	33	96	2	7
unique_3062	4	33	65	ENSP00000455897	780	809	1457	0.004	30	11	19	0	46
unique_3080	1482	1566	2779	ENSP00000344972	236	322	899	0.001	90	26	56	8	3
unique_3099	2170	2314	4919	ENSP00000310658	654	804	1000	5.65e-09	163	53	80	30	12
unique_3099	1531	1700	4919	ENSP00000310658	641	788	1000	3.26e-06	177	50	91	36	12
unique_3099	1409	1552	4919	ENSP00000310658	641	788	1000	8.57e-05	162	46	84	32	12
unique_3099	1474	1634	4919	ENSP00000310658	617	791	1000	2.24e-04	181	53	102	26	12
unique_3099	3035	3143	4919	ENSP00000310658	701	804	1000	3.94e-04	111	32	70	9	12
unique_3099	1580	1755	4919	ENSP00000310658	619	788	1000	5.07e-04	193	56	97	40	12
unique_3100	682	872	993	ENSP00000275493	711	908	1211	1.95e-16	201	60	128	13	19
unique_3100	687	872	993	ENSP00000482642	980	1175	1295	1.62e-13	200	58	124	18	19
unique_3100	687	872	993	ENSP00000341325	1037	1232	1352	1.63e-13	200	58	124	18	19
unique_3100	678	872	993	ENSP00000430686	671	884	977	1.77e-13	214	51	144	19	20
unique_3100	793	878	993	ENSP00000288135	779	870	977	1.27e-09	92	31	55	6	9
unique_3100	533	633	993	ENSP00000328531	373	475	820	7.48e-06	103	27	74	2	20
unique_3100	298	393	993	ENSP00000328531	393	488	820	4.20e-05	96	26	70	0	20
unique_3119	68	205	636	ENSP00000308312	340	472	606	0.006	142	35	94	13	22
unique_3119	146	187	636	ENSP00000308312	219	260	606	0.007	42	14	28	0	22
unique_3129	42	288	566	ENSP00000275493	675	923	1211	5.77e-16	255	71	170	14	44
unique_3129	84	298	566	ENSP00000430686	681	914	977	3.90e-12	242	68	139	35	38
unique_3129	83	280	566	ENSP00000341325	1037	1239	1352	8.23e-08	212	59	130	23	35
unique_3129	83	280	566	ENSP00000482642	980	1182	1295	8.31e-08	212	59	130	23	35
unique_3129	76	174	566	ENSP00000288135	586	686	977	0.005	103	30	67	6	17
unique_3154	718	897	1157	ENSP00000430686	750	941	977	9.74e-08	199	52	121	26	16
unique_3154	751	852	1157	ENSP00000275493	820	923	1211	5.88e-06	109	31	66	12	9
unique_3154	720	844	1157	ENSP00000482642	1054	1182	1295	4.71e-05	132	36	86	10	11
unique_3154	720	844	1157	ENSP00000341325	1111	1239	1352	5.03e-05	132	36	86	10	11
unique_3156	138	236	782	ENSP00000275493	814	915	1211	7.64e-05	104	30	67	7	13
unique_3156	93	244	782	ENSP00000482642	1029	1190	1295	4.24e-04	164	44	106	14	19
unique_3156	93	244	782	ENSP00000341325	1086	1247	1352	4.88e-04	164	44	106	14	19
unique_3160	75	299	536	ENSP00000275493	712	940	1211	6.58e-16	239	64	151	24	42
unique_3160	81	327	536	ENSP00000430686	682	941	977	3.11e-15	267	73	167	27	46
unique_3160	79	274	536	ENSP00000341325	1037	1239	1352	2.09e-12	207	58	134	15	37
unique_3160	79	274	536	ENSP00000482642	980	1182	1295	2.33e-12	207	58	134	15	37
unique_3160	181	320	536	ENSP00000288135	775	914	977	7.25e-09	149	43	88	18	26
unique_3160	432	492	536	ENSP00000317997	820	880	1552	0.008	61	17	44	0	11
unique_3175	232	264	289	ENSP00000265162	226	258	958	7.94e-05	33	12	21	0	11
unique_3175	232	264	289	ENSP00000300060	216	248	968	5.16e-04	33	11	22	0	11
unique_3209	2280	2388	2576	ENSP00000484862	724	820	821	2.53e-05	109	30	67	12	8
unique_3209	2310	2400	2576	ENSP00000484862	729	820	821	4.62e-05	95	33	55	7	8
unique_3209	1089	1165	2576	ENSP00000484862	724	806	821	1.66e-04	85	29	46	10	8
unique_3209	1090	1161	2576	ENSP00000484862	747	820	821	8.25e-04	76	26	44	6	8
unique_3209	2306	2419	2576	ENSP00000484862	698	820	821	0.003	125	35	77	13	8
unique_3209	1126	1180	2576	ENSP00000344972	256	326	899	0.002	71	25	30	16	2
unique_3209	1126	1180	2576	ENSP00000369207	270	340	1002	0.002	71	25	30	16	2
unique_3209	1126	1180	2576	ENSP00000369205	262	332	994	0.002	71	25	30	16	2
unique_3209	1126	1180	2576	ENSP00000350680	283	353	1015	0.002	71	25	30	16	2
unique_3209	1126	1180	2576	ENSP00000369202	286	356	967	0.003	71	25	30	16	2
unique_3214	519	536	1250	ENSP00000464447	71	88	460	0.005	18	12	6	0	1
unique_3250	5076	5228	7564	ENSP00000369207	234	390	1002	0.008	157	36	117	4	2
unique_3250	5076	5228	7564	ENSP00000369205	226	382	994	0.008	157	36	117	4	2
unique_3250	5076	5228	7564	ENSP00000344972	220	376	899	0.008	157	36	117	4	2
unique_3250	5076	5228	7564	ENSP00000369202	250	406	967	0.010	157	36	117	4	2
unique_3250	5076	5228	7564	ENSP00000350680	247	403	1015	0.010	157	36	117	4	2
unique_3256	40	240	575	ENSP00000482642	980	1183	1295	3.98e-08	209	50	146	13	35
unique_3256	40	240	575	ENSP00000341325	1037	1240	1352	5.84e-08	209	50	146	13	35
unique_3256	36	246	575	ENSP00000275493	712	922	1211	7.28e-08	218	53	151	14	37
unique_3256	121	181	575	ENSP00000430686	782	839	977	0.004	61	18	40	3	11
unique_3256	135	253	575	ENSP00000288135	772	884	977	0.004	120	29	83	8	21
unique_3259	2659	2899	3568	ENSP00000275493	756	977	1211	3.01e-08	255	61	147	47	7
unique_3259	2726	2881	3568	ENSP00000430686	786	944	977	6.05e-08	169	48	98	23	4
unique_3259	2658	2900	3568	ENSP00000482642	1018	1256	1295	8.11e-08	260	65	157	38	7
unique_3259	2741	2884	3568	ENSP00000288135	777	926	977	8.48e-08	165	48	81	36	4
unique_3259	2658	2878	3568	ENSP00000341325	1075	1289	1352	9.92e-08	236	61	139	36	6
unique_3263	784	1123	1564	ENSP00000422983	114	450	826	1.21e-41	348	109	220	19	22
unique_3287	1538	1731	2132	ENSP00000482642	982	1182	1295	1.08e-14	207	64	124	19	9
unique_3287	1538	1731	2132	ENSP00000341325	1039	1239	1352	2.09e-14	207	64	124	19	9
unique_3287	1538	1725	2132	ENSP00000275493	718	908	1211	2.29e-12	196	56	127	13	9
unique_3287	1579	1722	2132	ENSP00000430686	724	881	977	1.05e-07	163	45	94	24	7
unique_3287	79	178	2132	ENSP00000317997	818	914	1552	1.37e-05	100	28	69	3	5
unique_3287	1644	1787	2132	ENSP00000288135	782	924	977	1.15e-04	152	41	94	17	7
unique_3288	40	227	339	ENSP00000310658	30	213	1000	1.36e-14	195	66	111	18	67
unique_3288	24	175	339	ENSP00000310658	60	204	1000	4.82e-12	161	58	78	25	67
unique_3288	74	250	339	ENSP00000310658	297	466	1000	6.87e-11	180	52	115	13	67
unique_3288	26	175	339	ENSP00000310658	297	433	1000	3.02e-09	155	56	76	23	67
unique_3288	125	186	339	ENSP00000307843	123	179	274	0.003	64	24	31	9	18
unique_3288	143	174	339	ENSP00000386147	896	928	1319	0.008	33	14	18	1	9
unique_3288	143	171	339	ENSP00000386147	263	293	1319	0.009	31	14	15	2	9
unique_3294	150	239	806	ENSP00000482642	1053	1127	1295	1.11e-05	90	26	49	15	11
unique_3294	150	239	806	ENSP00000341325	1110	1184	1352	1.21e-05	90	26	49	15	11
unique_3294	181	240	806	ENSP00000288135	772	818	977	2.50e-04	60	19	28	13	7
unique_3322	316	426	6072	ENSP00000484862	723	818	821	1.22e-07	111	36	60	15	2
unique_3322	341	447	6072	ENSP00000484862	725	816	821	1.39e-04	110	37	52	21	2
unique_3322	332	447	6072	ENSP00000344972	191	333	899	2.82e-06	143	41	75	27	2
unique_3322	326	437	6072	ENSP00000344972	221	346	899	3.85e-06	127	39	72	16	2
unique_3322	332	447	6072	ENSP00000369205	197	339	994	2.86e-06	143	41	75	27	2
unique_3322	326	437	6072	ENSP00000369205	227	352	994	3.81e-06	127	39	72	16	2
unique_3322	332	447	6072	ENSP00000369207	205	347	1002	3.42e-06	143	41	75	27	2
unique_3322	326	437	6072	ENSP00000369207	235	360	1002	4.52e-06	127	39	72	16	2
unique_3322	332	447	6072	ENSP00000369202	221	363	967	3.82e-06	143	41	75	27	2
unique_3322	326	437	6072	ENSP00000369202	251	376	967	4.92e-06	127	39	72	16	2
unique_3322	332	447	6072	ENSP00000350680	218	360	1015	3.86e-06	143	41	75	27	2
unique_3322	326	437	6072	ENSP00000350680	248	373	1015	4.93e-06	127	39	72	16	2
unique_3348	368	467	534	ENSP00000308312	340	440	606	9.73e-05	103	25	73	5	19
unique_3363	11	251	385	ENSP00000430686	724	943	977	1.86e-12	249	63	149	37	63
unique_3363	104	249	385	ENSP00000288135	775	921	977	8.06e-12	154	41	98	15	38
unique_3363	96	249	385	ENSP00000275493	812	965	1211	3.80e-10	158	38	112	8	40
unique_3363	2	244	385	ENSP00000341325	1073	1284	1352	8.37e-10	253	57	145	51	63
unique_3363	2	244	385	ENSP00000482642	1016	1227	1295	1.01e-09	253	57	145	51	63
unique_3369	2074	2257	5298	ENSP00000310658	607	788	1000	4.76e-05	199	60	107	32	17
unique_3369	2156	2261	5298	ENSP00000310658	631	759	1000	9.18e-05	130	42	63	25	17
unique_3369	3340	3499	5298	ENSP00000310658	655	804	1000	3.06e-04	164	44	102	18	17
unique_3369	4152	4251	5298	ENSP00000310658	711	804	1000	3.78e-04	101	30	63	8	17
unique_3369	2594	2765	5298	ENSP00000310658	641	800	1000	0.001	179	50	103	26	17
unique_3369	1815	2005	5298	ENSP00000310658	641	814	1000	0.005	196	52	117	27	17
unique_3369	2666	2812	5298	ENSP00000310658	641	808	1000	0.006	175	49	91	35	17
unique_3369	1904	2045	5298	ENSP00000310658	640	787	1000	0.007	154	40	96	18	17
unique_3369	2010	2213	5298	ENSP00000310658	639	802	1000	0.007	205	48	115	42	17
unique_3372	16	54	265	ENSP00000369205	93	131	994	0.006	39	16	23	0	15
unique_3372	16	54	265	ENSP00000369207	101	139	1002	0.006	39	16	23	0	15
unique_3372	16	54	265	ENSP00000350680	114	152	1015	0.006	39	16	23	0	15
unique_3372	16	54	265	ENSP00000344972	87	125	899	0.006	39	16	23	0	15
unique_3372	16	54	265	ENSP00000369202	117	155	967	0.006	39	16	23	0	15
unique_3402	524	726	782	ENSP00000381475	68	267	669	3.71e-12	214	64	125	25	46
unique_3402	214	372	782	ENSP00000381475	109	250	669	1.14e-04	168	44	89	35	46
unique_3402	524	709	782	ENSP00000354995	66	248	679	3.94e-12	197	63	109	25	44
unique_3402	214	372	782	ENSP00000354995	107	248	679	1.31e-04	168	44	89	35	44
unique_3402	524	709	782	ENSP00000339744	77	259	678	4.51e-12	197	63	109	25	44
unique_3402	214	372	782	ENSP00000339744	118	259	678	1.23e-04	168	44	89	35	44
unique_3402	576	733	782	ENSP00000263094	1813	1984	2147	1.63e-07	177	49	104	24	48
unique_3402	304	425	782	ENSP00000263094	1890	2000	2147	2.90e-05	124	36	73	15	48
unique_3402	573	736	782	ENSP00000263094	824	998	2147	3.44e-05	176	42	121	13	48
unique_3402	213	372	782	ENSP00000263094	829	971	2147	0.002	164	43	96	25	48
unique_3402	573	709	782	ENSP00000494751	428	566	1279	2.16e-06	151	43	82	26	37
unique_3402	339	413	782	ENSP00000494751	533	597	1279	2.90e-05	75	26	39	10	37
unique_3402	167	240	782	ENSP00000494751	978	1043	1279	6.10e-04	77	27	36	14	37
unique_3402	587	720	782	ENSP00000237612	77	228	656	3.03e-05	162	48	76	38	36
unique_3402	222	372	782	ENSP00000237612	77	217	656	4.58e-04	166	43	83	40	36
unique_3414	60	163	176	ENSP00000317997	819	924	1552	1.93e-06	107	26	77	4	59
unique_3431	170	311	492	ENSP00000430686	750	903	977	4.10e-11	159	39	98	22	29
unique_3431	170	299	492	ENSP00000275493	786	915	1211	2.05e-08	135	36	89	10	26
unique_3431	199	314	492	ENSP00000288135	771	885	977	2.55e-07	122	33	76	13	24
unique_3431	199	293	492	ENSP00000341325	1138	1232	1352	4.08e-07	101	30	59	12	19
unique_3431	199	293	492	ENSP00000482642	1081	1175	1295	4.12e-07	101	30	59	12	19
unique_3432	97	266	347	ENSP00000310658	41	201	1000	1.75e-13	175	56	100	19	74
unique_3432	56	230	347	ENSP00000310658	44	214	1000	5.76e-13	182	55	109	18	74
unique_3432	74	285	347	ENSP00000310658	294	517	1000	4.51e-11	233	65	138	30	74
unique_3432	28	179	347	ENSP00000310658	297	435	1000	8.88e-09	154	48	89	17	74
unique_3432	71	221	347	ENSP00000310658	254	394	1000	5.24e-06	153	49	90	14	74
unique_3432	26	145	347	ENSP00000329869	754	896	934	1.23e-06	146	42	75	29	46
unique_3432	118	183	347	ENSP00000329869	756	835	934	1.21e-05	80	27	39	14	46
unique_3432	128	188	347	ENSP00000307843	123	179	274	1.93e-05	62	23	33	6	18
unique_3432	192	287	347	ENSP00000386147	513	605	1319	2.15e-05	97	29	63	5	36
unique_3432	147	176	347	ENSP00000386147	897	928	1319	0.005	32	15	15	2	36
unique_3432	128	183	347	ENSP00000405502	130	180	294	2.26e-04	56	20	31	5	16
unique_3432	128	183	347	ENSP00000333380	130	180	294	2.26e-04	56	20	31	5	16
unique_3433	77	291	400	ENSP00000430686	673	905	977	7.83e-11	236	55	157	24	54
unique_3433	83	278	400	ENSP00000341325	1037	1239	1352	2.33e-09	208	50	141	17	49
unique_3433	83	278	400	ENSP00000482642	980	1182	1295	2.55e-09	208	50	141	17	49
unique_3433	81	278	400	ENSP00000275493	714	915	1211	5.86e-09	213	51	136	26	50
unique_3435	1898	1998	2014	ENSP00000288135	833	930	977	2.62e-06	104	30	65	9	5
unique_3435	1918	1989	2014	ENSP00000482642	1162	1232	1295	1.22e-04	73	25	45	3	4
unique_3435	1918	1989	2014	ENSP00000341325	1219	1289	1352	1.23e-04	73	25	45	3	4
unique_3435	1900	1998	2014	ENSP00000430686	856	950	977	0.001	100	29	65	6	5
unique_3437	30	241	404	ENSP00000275493	716	924	1211	3.30e-13	229	55	137	37	52
unique_3437	12	237	404	ENSP00000341325	1015	1244	1352	1.64e-10	243	64	149	30	56
unique_3437	12	237	404	ENSP00000482642	958	1187	1295	1.73e-10	243	64	149	30	56
unique_3437	31	234	404	ENSP00000430686	681	893	977	1.75e-09	226	52	139	35	50
unique_3437	135	234	404	ENSP00000288135	771	872	977	1.03e-04	105	26	71	8	25
unique_3466	1042	1163	1367	ENSP00000259324	641	766	811	7.26e-06	126	40	82	4	9
unique_3466	1105	1207	1367	ENSP00000384126	314	417	663	0.006	108	38	61	9	18
unique_3466	768	889	1367	ENSP00000384126	469	575	663	0.007	122	31	76	15	18
unique_3466	827	908	1367	ENSP00000384126	49	130	663	0.009	84	28	52	4	18
unique_3487	51	249	581	ENSP00000430686	677	890	977	5.93e-18	218	62	133	23	34
unique_3487	54	249	581	ENSP00000341325	1037	1238	1352	7.90e-17	207	58	133	16	34
unique_3487	54	249	581	ENSP00000482642	980	1181	1295	7.94e-17	210	58	130	22	34
unique_3487	50	260	581	ENSP00000275493	712	925	1211	4.88e-15	220	56	149	15	36
unique_3487	156	255	581	ENSP00000288135	775	875	977	6.89e-08	105	34	62	9	17
unique_3487	448	537	581	ENSP00000317997	801	876	1552	0.001	90	26	50	14	15
unique_3596	218	512	609	ENSP00000482760	161	443	970	7.67e-12	322	79	177	66	48
unique_3596	219	512	609	ENSP00000484952	115	391	795	1.22e-11	324	85	162	77	48
unique_3596	254	510	609	ENSP00000501257	57	282	568	0.003	265	72	146	47	42
unique_3607	449	808	2287	ENSP00000422983	113	454	826	1.98e-18	366	87	249	30	16
unique_3614	68	285	542	ENSP00000275493	716	927	1211	5.42e-08	224	58	148	18	40
unique_3614	123	289	542	ENSP00000430686	734	907	977	3.10e-05	188	52	101	35	31
unique_3614	68	272	542	ENSP00000341325	1037	1237	1352	3.54e-05	224	55	127	42	38
unique_3614	68	272	542	ENSP00000482642	980	1180	1295	4.96e-05	224	55	127	42	38
unique_3623	861	1130	1241	ENSP00000482760	191	453	970	3.28e-12	304	71	158	75	22
unique_3623	835	1130	1241	ENSP00000484952	97	401	795	1.67e-09	340	78	183	79	24
unique_3623	871	1132	1241	ENSP00000501257	57	296	568	2.41e-04	274	67	161	46	21
unique_3661	131	286	493	ENSP00000482642	1082	1230	1295	6.04e-08	158	39	108	11	32
unique_3661	131	286	493	ENSP00000341325	1139	1287	1352	7.22e-08	158	39	108	11	32
unique_3661	134	283	493	ENSP00000288135	775	916	977	9.03e-08	154	39	99	16	30
unique_3661	19	229	493	ENSP00000275493	711	915	1211	1.40e-06	228	59	129	40	43
unique_3661	15	283	493	ENSP00000430686	673	936	977	5.69e-06	293	69	171	53	55
unique_3662	370	596	1213	ENSP00000357156	149	347	348	2.69e-19	228	65	133	30	20
unique_3662	370	611	1213	ENSP00000357156	35	252	348	3.15e-10	252	66	142	44	20
unique_3662	996	1092	1213	ENSP00000321646	193	287	790	9.46e-07	100	31	61	8	13
unique_3662	645	710	1213	ENSP00000321646	207	275	790	2.58e-06	69	28	38	3	13
unique_3673	1612	1659	3601	ENSP00000464447	383	429	460	0.002	48	17	30	1	1
unique_3704	447	543	630	ENSP00000430686	794	894	977	0.002	110	27	61	22	15
unique_3704	449	540	630	ENSP00000288135	772	863	977	0.006	102	28	54	20	15
unique_3704	429	496	630	ENSP00000275493	795	864	1211	0.007	70	18	50	2	11
unique_3726	383	454	2495	ENSP00000484862	739	818	821	0.002	80	23	49	8	3
unique_3730	14	175	211	ENSP00000449241	407	567	1193	0.003	171	44	108	19	77
unique_3750	203	370	456	ENSP00000449241	407	575	1193	7.90e-05	175	44	118	13	37
unique_3759	367	525	540	ENSP00000500794	143	296	313	4.49e-31	159	62	92	5	29
unique_3777	122	378	603	ENSP00000430686	669	942	977	6.26e-15	281	82	168	31	43
unique_3777	132	340	603	ENSP00000275493	716	931	1211	2.72e-10	225	58	142	25	35
unique_3777	132	324	603	ENSP00000341325	1037	1239	1352	1.15e-08	208	54	134	20	32
unique_3777	132	324	603	ENSP00000482642	980	1182	1295	1.52e-08	208	54	134	20	32
unique_3777	231	377	603	ENSP00000288135	775	921	977	7.15e-07	153	40	101	12	24
unique_3777	449	537	603	ENSP00000317997	798	888	1552	1.64e-05	91	27	62	2	15
unique_3785	1139	1501	2594	ENSP00000435932	1252	1627	2003	8.15e-04	392	100	247	45	14
unique_3829	1038	1289	1476	ENSP00000430686	678	941	977	4.98e-17	271	74	171	26	17
unique_3829	1040	1245	1476	ENSP00000275493	716	923	1211	6.35e-16	215	59	140	16	14
unique_3829	1040	1232	1476	ENSP00000482642	980	1176	1295	2.30e-13	204	55	131	18	13
unique_3829	1040	1232	1476	ENSP00000341325	1037	1233	1352	2.99e-13	204	54	132	18	13
unique_3829	1144	1290	1476	ENSP00000288135	775	922	977	6.34e-12	158	50	87	21	10
unique_3829	1308	1474	1476	ENSP00000317997	725	881	1552	1.50e-07	170	49	105	16	11
unique_3839	658	898	1149	ENSP00000435932	1379	1617	2003	0.002	261	67	152	42	21
unique_3841	18	163	168	ENSP00000317997	752	881	1552	8.77e-08	167	42	67	58	87
unique_3846	153	347	662	ENSP00000412717	47	226	574	6.82e-05	201	44	130	27	29
unique_3878	14	133	205	ENSP00000275493	781	909	1211	2.89e-06	130	35	84	11	59
unique_3878	50	169	205	ENSP00000430686	799	942	977	0.002	146	33	85	28	59
unique_3883	141	221	281	ENSP00000259324	661	744	811	0.005	88	30	47	11	29
unique_3932	151	208	296	ENSP00000317997	561	631	1552	0.005	71	23	35	13	20
unique_3937	197	296	1373	ENSP00000358490	240	350	352	3.02e-05	117	37	57	23	7
unique_3943	179	432	512	ENSP00000482760	181	434	970	2.35e-10	286	74	148	64	50
unique_3943	199	432	512	ENSP00000484952	149	382	795	9.35e-09	267	68	133	66	46
unique_3943	253	447	512	ENSP00000501257	96	291	568	3.27e-07	213	66	112	35	38
unique_3970	1725	1805	3095	ENSP00000369205	262	339	994	0.006	81	20	58	3	3
unique_3970	1725	1805	3095	ENSP00000369207	270	347	1002	0.006	81	20	58	3	3
unique_4004	374	533	555	ENSP00000412717	401	552	574	2.74e-06	165	47	100	18	49
unique_4004	19	132	555	ENSP00000412717	33	149	574	4.22e-05	118	31	82	5	49
unique_4007	19	563	567	ENSP00000412717	33	552	574	1.01e-10	575	136	354	85	96
unique_4018	110	211	216	ENSP00000484862	725	819	821	4.62e-04	105	30	62	13	48
unique_4018	108	196	216	ENSP00000484862	741	819	821	0.001	89	26	53	10	48
unique_4056	17	136	387	ENSP00000275493	1035	1138	1211	0.004	121	32	71	18	31
unique_4070	128	519	683	ENSP00000310658	49	433	1000	1.06e-11	416	108	253	55	64
unique_4070	228	566	683	ENSP00000310658	62	433	1000	4.69e-06	395	97	219	79	64
unique_4096	1060	1474	1686	ENSP00000435932	1375	1801	2003	1.69e-09	449	126	267	56	35
unique_4096	1004	1462	1686	ENSP00000435932	1375	1863	2003	2.43e-06	504	129	315	60	35
unique_4096	885	1234	1686	ENSP00000435932	1475	1776	2003	1.33e-04	359	85	208	66	35
unique_4143	66	126	193	ENSP00000429055	551	614	707	0.007	64	20	41	3	32
unique_4151	1358	1735	2268	ENSP00000467244	51	399	641	8.14e-21	393	94	240	59	17
unique_4171	155	259	393	ENSP00000410715	54	166	347	0.009	117	34	67	16	27
unique_4203	61	278	296	ENSP00000275358	1346	1583	1591	4.58e-14	252	72	132	48	80
unique_4203	43	236	296	ENSP00000275358	1391	1587	1591	2.66e-11	199	63	129	7	80
unique_4203	58	276	296	ENSP00000275358	1201	1421	1591	1.84e-07	238	65	137	36	80
unique_4203	172	279	296	ENSP00000275358	1298	1392	1591	1.04e-05	110	33	60	17	80
unique_4203	61	183	296	ENSP00000452786	486	641	789	3.52e-08	158	53	68	37	42
unique_4203	61	173	296	ENSP00000283249	479	618	789	1.28e-05	144	49	60	35	38
unique_4203	50	269	296	ENSP00000439903	53	297	354	5.05e-05	278	75	112	91	77
unique_4203	81	276	296	ENSP00000439903	10	257	354	0.003	259	75	110	74	77
unique_4203	50	118	296	ENSP00000504641	568	646	790	1.79e-04	79	32	37	10	23
unique_4203	50	118	296	ENSP00000379350	568	646	799	1.87e-04	79	32	37	10	23
unique_4203	50	118	296	ENSP00000503538	568	646	826	1.95e-04	79	32	37	10	23
unique_4203	143	199	296	ENSP00000430686	123	194	977	2.13e-04	72	22	35	15	32
unique_4203	254	291	296	ENSP00000430686	123	163	977	0.001	41	15	23	3	32
unique_4287	357	453	540	ENSP00000430686	794	894	977	0.001	110	26	62	22	18
unique_4287	339	406	540	ENSP00000275493	795	864	1211	0.005	70	19	49	2	13
unique_4287	359	450	540	ENSP00000288135	772	863	977	0.007	102	27	55	20	17
unique_4296	8	178	201	ENSP00000449241	407	573	1193	8.99e-06	177	46	115	16	85
unique_4366	797	942	974	ENSP00000341325	1150	1288	1352	0.009	149	34	102	13	15
unique_4366	797	942	974	ENSP00000482642	1093	1231	1295	0.009	149	34	102	13	15
unique_4373	83	183	225	ENSP00000384126	49	155	663	7.17e-04	108	31	69	8	45
unique_4437	2457	2705	3001	ENSP00000310658	35	293	1000	1.13e-09	280	77	151	52	8
unique_4437	2469	2707	3001	ENSP00000310658	283	502	1000	8.75e-09	250	68	141	41	8
unique_4437	2506	2550	3001	ENSP00000329869	794	839	934	3.03e-07	46	22	23	1	3
unique_4437	2602	2646	3001	ENSP00000329869	794	839	934	1.39e-04	47	22	22	3	3
unique_4437	2556	2646	3001	ENSP00000307843	98	177	274	9.73e-06	94	31	46	17	5
unique_4437	2492	2552	3001	ENSP00000307843	122	179	274	3.68e-05	62	24	33	5	5
unique_4437	2499	2537	3001	ENSP00000386147	255	293	1319	4.43e-04	39	16	23	0	1
unique_4437	2503	2538	3001	ENSP00000386147	502	537	1319	6.75e-04	36	16	20	0	1
unique_4456	166	232	562	ENSP00000449241	1081	1147	1193	1.75e-04	67	22	45	0	12
unique_4468	18	554	574	ENSP00000412717	21	555	574	0.0	537	296	239	2	94
unique_4478	202	368	563	ENSP00000275493	699	868	1211	3.94e-08	173	41	123	9	30
unique_4478	154	457	563	ENSP00000482642	896	1186	1295	2.01e-07	330	69	196	65	54
unique_4478	154	457	563	ENSP00000341325	953	1243	1352	2.40e-07	330	69	196	65	54
unique_4478	212	535	563	ENSP00000430686	675	960	977	9.37e-06	343	72	195	76	58
unique_4495	110	196	217	ENSP00000449241	926	1012	1193	2.74e-25	87	40	47	0	40
unique_4514	470	674	2227	ENSP00000430686	682	903	977	4.25e-09	229	58	140	31	9
unique_4514	470	672	2227	ENSP00000482642	982	1192	1295	1.59e-07	217	60	137	20	9
unique_4514	470	672	2227	ENSP00000341325	1039	1249	1352	2.13e-07	217	60	137	20	9
unique_4514	566	664	2227	ENSP00000288135	774	872	977	4.07e-05	102	31	65	6	4
unique_4514	2101	2209	2227	ENSP00000317997	818	920	1552	9.15e-05	110	34	68	8	5
unique_4538	669	756	1264	ENSP00000358490	253	350	352	0.008	98	26	62	10	7
unique_4549	660	722	1472	ENSP00000321646	211	275	790	0.002	70	25	33	12	4
unique_4568	78	598	619	ENSP00000308312	102	529	606	4.02e-17	526	122	301	103	84
unique_4570	925	1028	2564	ENSP00000484862	738	820	821	7.01e-05	106	33	48	25	4
unique_4570	964	1028	2564	ENSP00000484862	737	802	821	8.52e-05	69	29	33	7	4
unique_4570	975	1030	2564	ENSP00000484862	729	786	821	2.56e-04	60	26	28	6	4
unique_4587	175	233	420	ENSP00000344972	268	325	899	0.004	59	23	35	1	14
unique_4587	175	233	420	ENSP00000369205	274	331	994	0.005	59	23	35	1	14
unique_4587	175	233	420	ENSP00000369207	282	339	1002	0.005	59	23	35	1	14
unique_4587	175	233	420	ENSP00000350680	295	352	1015	0.006	59	23	35	1	14
unique_4587	175	233	420	ENSP00000369202	298	355	967	0.007	59	23	35	1	14
unique_4597	109	316	359	ENSP00000430686	679	911	977	2.39e-15	245	65	131	49	58
unique_4597	111	346	359	ENSP00000341325	1038	1274	1352	1.82e-14	245	63	165	17	66
unique_4597	111	346	359	ENSP00000482642	981	1217	1295	2.12e-14	245	63	165	17	66
unique_4597	110	307	359	ENSP00000275493	716	916	1211	1.17e-11	206	55	138	13	55
unique_4597	208	306	359	ENSP00000288135	771	870	977	1.79e-11	104	36	59	9	28
unique_4604	6001	6110	11945	ENSP00000344972	215	323	899	0.001	125	38	56	31	1
unique_4604	6001	6110	11945	ENSP00000369205	221	329	994	0.001	125	38	56	31	1
unique_4604	6001	6110	11945	ENSP00000369207	229	337	1002	0.001	125	38	56	31	1
unique_4604	6001	6110	11945	ENSP00000350680	242	350	1015	0.002	125	38	56	31	1
unique_4622	64	96	129	ENSP00000452736	491	519	534	0.003	33	17	12	4	26
unique_4622	64	96	129	ENSP00000454940	273	301	317	0.008	33	17	12	4	26
unique_4643	80	656	666	ENSP00000412717	13	555	574	2.00e-119	578	204	338	36	87
unique_4649	992	1233	1446	ENSP00000381475	101	276	669	3.26e-06	245	61	112	72	21
unique_4649	637	702	1446	ENSP00000381475	201	264	669	0.003	66	22	42	2	21
unique_4649	992	1222	1446	ENSP00000339744	110	271	678	4.26e-06	231	58	104	69	21
unique_4649	637	702	1446	ENSP00000339744	210	273	678	0.003	66	22	42	2	21
unique_4649	992	1222	1446	ENSP00000354995	99	260	679	4.89e-06	231	58	104	69	21
unique_4649	637	702	1446	ENSP00000354995	199	262	679	0.003	66	22	42	2	21
unique_4649	984	1028	1446	ENSP00000263094	814	858	2147	0.001	45	18	27	0	3
unique_4649	557	714	1446	ENSP00000237612	101	246	656	0.003	168	41	95	32	11
unique_4649	985	1026	1446	ENSP00000494751	421	460	1279	0.003	42	18	22	2	9
unique_4649	636	716	1446	ENSP00000494751	517	597	1279	0.008	84	26	52	6	9
unique_4722	453	698	949	ENSP00000430686	671	934	977	3.57e-15	273	67	170	36	26
unique_4722	445	698	949	ENSP00000482642	967	1225	1295	9.98e-13	270	68	175	27	27
unique_4722	445	698	949	ENSP00000341325	1024	1282	1352	2.09e-12	270	68	175	27	27
unique_4722	453	651	949	ENSP00000275493	707	909	1211	4.08e-09	206	48	148	10	21
unique_4722	561	651	949	ENSP00000288135	772	864	977	3.31e-05	94	26	64	4	10
unique_4786	58	206	211	ENSP00000484862	699	819	821	7.15e-04	152	36	82	34	71
unique_4809	212	379	493	ENSP00000482642	1004	1180	1295	4.43e-09	186	44	115	27	34
unique_4809	212	379	493	ENSP00000341325	1061	1237	1352	4.70e-09	186	44	115	27	34
unique_4809	284	373	493	ENSP00000288135	772	862	977	1.03e-06	93	26	62	5	18
unique_4809	284	380	493	ENSP00000275493	817	915	1211	1.17e-04	100	26	70	4	20
unique_4809	229	374	493	ENSP00000430686	724	884	977	1.63e-04	168	39	100	29	30
unique_4811	117	413	511	ENSP00000341325	945	1255	1352	1.93e-19	317	78	213	26	58
unique_4811	117	413	511	ENSP00000482642	888	1198	1295	2.60e-19	315	76	217	22	58
unique_4811	194	439	511	ENSP00000430686	671	934	977	3.64e-19	275	70	165	40	48
unique_4811	190	397	511	ENSP00000275493	703	915	1211	1.01e-15	224	61	136	27	41
unique_4811	305	439	511	ENSP00000288135	772	914	977	3.31e-09	146	40	92	14	47
unique_4811	201	328	511	ENSP00000288135	591	726	977	4.06e-05	136	36	92	8	47
unique_4834	52	167	260	ENSP00000432876	45	161	248	5.36e-04	120	29	84	7	45
unique_4834	163	207	260	ENSP00000401609	87	135	248	0.007	49	14	31	4	17
unique_4834	163	207	260	ENSP00000404537	87	135	248	0.007	49	14	31	4	17
unique_4834	163	207	260	ENSP00000373017	87	135	248	0.007	49	14	31	4	17
unique_4866	46	140	286	ENSP00000377997	456	546	800	1.75e-04	97	28	61	8	33
unique_4879	17	184	193	ENSP00000449241	402	562	1193	6.92e-05	177	50	102	25	87
unique_4960	510	631	1909	ENSP00000482642	1005	1127	1295	1.93e-05	123	30	92	1	6
unique_4960	510	631	1909	ENSP00000341325	1062	1184	1352	2.77e-05	123	30	92	1	6
unique_4960	542	629	1909	ENSP00000275493	785	860	1211	5.31e-05	90	26	48	16	5
unique_4960	539	629	1909	ENSP00000430686	746	839	977	2.15e-04	94	26	65	3	5
unique_4960	600	629	1909	ENSP00000288135	786	815	977	0.003	30	15	15	0	2
unique_4973	12	109	238	ENSP00000484862	711	808	821	0.007	105	33	58	14	41
unique_4974	492	661	770	ENSP00000449241	406	572	1193	3.77e-09	176	49	112	15	22
unique_4975	5	161	198	ENSP00000308312	397	553	606	2.28e-28	160	64	90	6	79
unique_4990	103	148	235	ENSP00000367433	280	321	412	0.008	46	13	29	4	20
unique_4991	196	350	552	ENSP00000275493	758	907	1211	1.74e-04	160	39	106	15	28
unique_4991	253	388	552	ENSP00000482642	1078	1235	1295	0.008	160	35	99	26	25
unique_4991	253	388	552	ENSP00000341325	1135	1292	1352	0.009	160	35	99	26	25
unique_5025	295	751	1029	ENSP00000494134	82	515	600	8.52e-10	468	88	335	45	44
unique_5025	295	751	1029	ENSP00000495900	82	515	600	8.52e-10	468	88	335	45	44
unique_5025	295	751	1029	ENSP00000496348	82	515	600	8.52e-10	468	88	335	45	44
unique_5025	295	751	1029	ENSP00000493591	82	515	600	8.52e-10	468	88	335	45	44
unique_5025	295	751	1029	ENSP00000494778	82	515	600	8.52e-10	468	88	335	45	44
unique_5025	295	751	1029	ENSP00000496302	82	515	600	8.52e-10	468	88	335	45	44
unique_5058	219	462	681	ENSP00000430686	682	941	977	9.23e-13	267	73	164	30	36
unique_5058	180	425	681	ENSP00000275493	691	931	1211	2.27e-11	257	61	169	27	36
unique_5058	219	455	681	ENSP00000482642	982	1225	1295	6.43e-10	251	59	171	21	35
unique_5058	219	455	681	ENSP00000341325	1039	1282	1352	7.82e-10	251	59	171	21	35
unique_5058	556	655	681	ENSP00000317997	820	925	1552	5.15e-08	106	26	74	6	15
unique_5058	588	656	681	ENSP00000317997	816	882	1552	0.001	69	20	47	2	15
unique_5058	312	455	681	ENSP00000288135	771	914	977	5.56e-07	151	45	92	14	21
unique_5079	156	248	652	ENSP00000412717	47	143	574	2.11e-08	97	30	63	4	14
unique_5086	298	421	608	ENSP00000310658	63	171	1000	1.15e-04	127	36	70	21	20
unique_5105	425	522	957	ENSP00000367227	386	467	473	0.001	98	26	56	16	10
unique_5112	195	488	570	ENSP00000464447	71	426	460	2.17e-04	383	87	180	116	52
unique_5125	755	964	1014	ENSP00000482760	245	452	970	7.67e-05	239	58	121	60	21
unique_5125	806	963	1014	ENSP00000501257	156	292	568	4.10e-04	162	45	88	29	16
unique_5125	755	966	1014	ENSP00000484952	193	402	795	0.004	232	54	136	42	21
unique_5130	90	374	475	ENSP00000435932	391	673	2003	2.55e-31	289	82	197	10	60
unique_5143	1	68	2856	ENSP00000344972	261	324	899	5.19e-04	68	25	39	4	2
unique_5147	1170	1344	1355	ENSP00000468632	19	193	221	1.74e-23	176	56	118	2	13
unique_5151	276	363	1151	ENSP00000344972	252	334	899	0.004	88	27	56	5	8
unique_5151	276	363	1151	ENSP00000369207	266	348	1002	0.005	88	27	56	5	8
unique_5151	276	363	1151	ENSP00000369205	258	340	994	0.005	88	27	56	5	8
unique_5151	276	363	1151	ENSP00000350680	279	361	1015	0.006	88	27	56	5	8
unique_5151	276	363	1151	ENSP00000369202	282	364	967	0.010	88	27	56	5	8
unique_5165	2	396	396	ENSP00000308312	2	390	606	5.91e-115	399	175	210	14	99
unique_5168	248	428	893	ENSP00000171887	47	197	1736	2.98e-09	185	43	104	38	20
unique_5172	1171	1436	2811	ENSP00000482642	981	1251	1295	1.10e-18	280	77	180	23	9
unique_5172	1171	1436	2811	ENSP00000341325	1038	1308	1352	1.36e-18	280	77	180	23	9
unique_5172	1158	1408	2811	ENSP00000430686	668	934	977	4.18e-10	284	70	164	50	9
unique_5172	1275	1442	2811	ENSP00000288135	775	946	977	8.79e-10	177	44	119	14	6
unique_5172	1240	1408	2811	ENSP00000275493	786	958	1211	8.35e-06	174	38	130	6	6
unique_5199	86	203	310	ENSP00000420525	689	797	802	0.002	123	33	71	19	38
unique_5210	7	197	350	ENSP00000430686	680	884	977	5.02e-12	210	60	126	24	55
unique_5210	107	230	350	ENSP00000288135	774	900	977	6.84e-08	130	35	86	9	35
unique_5210	8	197	350	ENSP00000341325	1038	1232	1352	4.72e-07	208	51	126	31	54
unique_5210	8	197	350	ENSP00000482642	981	1175	1295	5.89e-07	208	51	126	31	54
unique_5210	2	197	350	ENSP00000275493	711	908	1211	2.09e-05	208	49	137	22	56
unique_5227	997	1256	1364	ENSP00000482760	197	453	970	3.08e-11	280	70	167	43	19
unique_5227	982	1264	1364	ENSP00000484952	122	409	795	4.31e-10	311	78	182	51	21
unique_5227	1015	1259	1364	ENSP00000501257	60	297	568	2.08e-04	259	75	149	35	18
unique_5266	1634	1684	2130	ENSP00000288135	772	822	977	1.59e-06	51	19	32	0	2
unique_5266	1609	1686	2130	ENSP00000275493	785	869	1211	1.25e-05	85	23	55	7	4
unique_5266	1641	1677	2130	ENSP00000430686	803	839	977	1.80e-04	37	15	22	0	2
unique_5266	1629	1686	2130	ENSP00000482642	1075	1133	1295	2.21e-04	60	18	39	3	3
unique_5266	1629	1686	2130	ENSP00000341325	1132	1190	1352	2.28e-04	60	18	39	3	3
unique_5285	122	397	811	ENSP00000237612	43	309	656	1.81e-52	277	105	161	11	66
unique_5285	484	740	811	ENSP00000237612	306	578	656	3.20e-12	277	61	192	24	66
unique_5285	53	423	811	ENSP00000339744	47	372	678	8.66e-47	372	119	206	47	77
unique_5285	498	748	811	ENSP00000339744	375	613	678	3.64e-11	258	63	169	26	77
unique_5285	53	423	811	ENSP00000381475	38	363	669	9.76e-47	372	119	206	47	77
unique_5285	498	748	811	ENSP00000381475	366	604	669	3.64e-11	258	63	169	26	77
unique_5285	53	423	811	ENSP00000354995	36	361	679	1.03e-46	372	119	206	47	77
unique_5285	498	748	811	ENSP00000354995	364	614	679	1.79e-10	259	64	179	16	77
unique_5285	101	364	811	ENSP00000263094	1766	2017	2147	2.67e-18	271	76	169	26	33
unique_5285	145	354	811	ENSP00000263094	823	1020	2147	1.92e-14	214	65	129	20	33
unique_5285	145	378	811	ENSP00000494751	427	639	1279	2.32e-07	237	49	161	27	29
unique_5305	137	368	547	ENSP00000341325	1023	1233	1352	2.21e-12	242	66	135	41	42
unique_5305	137	368	547	ENSP00000482642	966	1176	1295	2.49e-12	242	66	135	41	42
unique_5305	252	369	547	ENSP00000288135	774	865	977	3.48e-08	122	36	52	34	22
unique_5305	77	369	547	ENSP00000430686	626	886	977	2.44e-07	313	71	170	72	54
unique_5305	149	369	547	ENSP00000275493	717	910	1211	2.46e-06	225	52	138	35	40
unique_5312	8	273	289	ENSP00000393320	4	270	273	2.24e-95	268	137	128	3	92
unique_5312	8	273	289	ENSP00000422182	4	270	273	2.24e-95	268	137	128	3	92
unique_5318	133	282	332	ENSP00000340949	3	124	398	0.008	150	36	86	28	45
unique_5374	2888	2979	3396	ENSP00000429055	580	670	707	0.005	98	35	50	13	3
unique_5379	541	645	2074	ENSP00000484862	712	820	821	1.94e-05	110	40	64	6	6
unique_5379	513	629	2074	ENSP00000484862	703	819	821	0.005	122	42	70	10	6
unique_5379	866	994	2074	ENSP00000344972	219	340	899	0.002	137	44	70	23	6
unique_5379	866	994	2074	ENSP00000369207	233	354	1002	0.003	137	44	70	23	6
unique_5379	866	994	2074	ENSP00000369205	225	346	994	0.004	137	44	70	23	6
unique_5379	866	994	2074	ENSP00000350680	246	367	1015	0.004	137	44	70	23	6
unique_5379	866	994	2074	ENSP00000369202	249	370	967	0.006	137	44	70	23	6
unique_5395	75	319	368	ENSP00000384126	173	428	663	9.52e-12	258	77	166	15	67
unique_5395	123	295	368	ENSP00000384126	53	234	663	1.73e-08	186	57	112	17	67
unique_5395	76	313	368	ENSP00000384126	316	573	663	2.87e-08	259	78	159	22	67
unique_5395	230	317	368	ENSP00000384126	49	140	663	0.004	92	27	61	4	67
unique_5395	76	291	368	ENSP00000259324	494	746	811	2.75e-08	256	72	141	43	59
unique_5395	62	178	368	ENSP00000329380	49	179	653	2.90e-05	131	41	76	14	72
unique_5395	146	327	368	ENSP00000329380	52	237	653	8.31e-05	192	55	121	16	72
unique_5395	77	266	368	ENSP00000377997	313	516	800	9.98e-05	205	58	131	16	52
unique_5398	3713	3796	4195	ENSP00000484862	729	811	821	8.78e-04	85	26	56	3	2
unique_5401	40	245	392	ENSP00000341325	1027	1232	1352	9.31e-14	223	63	126	34	53
unique_5401	40	245	392	ENSP00000482642	970	1175	1295	1.13e-13	223	63	126	34	53
unique_5401	33	265	392	ENSP00000430686	656	905	977	1.43e-10	263	69	151	43	59
unique_5401	50	245	392	ENSP00000275493	716	908	1211	1.19e-09	209	52	128	29	50
unique_5401	155	265	392	ENSP00000288135	772	884	977	4.48e-09	115	34	75	6	28
unique_5412	740	958	4624	ENSP00000369205	233	459	994	0.001	231	54	161	16	5
unique_5412	740	958	4624	ENSP00000369207	241	467	1002	0.001	231	54	161	16	5
unique_5412	740	958	4624	ENSP00000350680	254	480	1015	0.001	231	54	161	16	5
unique_5412	740	958	4624	ENSP00000369202	257	483	967	0.001	231	54	161	16	5
unique_5412	740	939	4624	ENSP00000344972	227	434	899	0.002	212	52	144	16	4
unique_5413	385	552	639	ENSP00000275493	734	910	1211	0.002	180	40	125	15	26
unique_5417	179	332	665	ENSP00000430686	673	838	977	1.05e-08	169	49	102	18	23
unique_5417	189	349	665	ENSP00000341325	1040	1199	1352	1.56e-08	169	51	101	17	24
unique_5417	189	349	665	ENSP00000482642	983	1142	1295	2.15e-08	169	51	101	17	24
unique_5417	217	335	665	ENSP00000275493	752	862	1211	1.47e-06	119	33	78	8	18
unique_5417	480	628	665	ENSP00000317997	716	882	1552	0.001	167	34	115	18	22
unique_5417	184	310	665	ENSP00000288135	591	726	977	0.006	139	37	87	15	19
unique_5450	230	404	431	ENSP00000449241	407	574	1193	2.82e-09	183	43	117	23	41
unique_5460	505	778	797	ENSP00000494751	404	632	1279	3.39e-14	278	65	160	53	35
unique_5460	505	784	797	ENSP00000494751	990	1230	1279	5.30e-10	280	66	175	39	35
unique_5460	525	769	797	ENSP00000263094	823	1040	2147	7.51e-09	250	67	146	37	31
unique_5460	519	718	797	ENSP00000263094	1788	1984	2147	5.06e-07	215	53	129	33	31
unique_5460	521	767	797	ENSP00000381475	98	307	669	9.85e-07	250	61	146	43	31
unique_5460	521	767	797	ENSP00000354995	96	305	679	1.07e-06	250	61	146	43	31
unique_5460	521	767	797	ENSP00000339744	107	316	678	1.30e-06	250	61	146	43	31
unique_5460	526	705	797	ENSP00000237612	64	231	656	1.54e-06	182	50	116	16	23
unique_5466	703	794	810	ENSP00000484862	719	820	821	4.42e-04	102	37	55	10	12
unique_5466	719	798	810	ENSP00000484862	729	806	821	0.002	86	34	38	14	12
unique_5482	220	707	1036	ENSP00000494134	47	479	600	9.17e-56	496	148	277	71	47
unique_5482	220	707	1036	ENSP00000495900	47	479	600	9.17e-56	496	148	277	71	47
unique_5482	220	707	1036	ENSP00000496348	47	479	600	9.17e-56	496	148	277	71	47
unique_5482	220	707	1036	ENSP00000493591	47	479	600	9.17e-56	496	148	277	71	47
unique_5482	220	707	1036	ENSP00000494778	47	479	600	9.17e-56	496	148	277	71	47
unique_5482	220	707	1036	ENSP00000496302	47	479	600	9.17e-56	496	148	277	71	47
unique_5487	314	350	1113	ENSP00000349783	403	442	1192	2.75e-04	40	19	18	3	11
unique_5487	355	441	1113	ENSP00000349783	411	492	1192	0.001	92	28	49	15	11
unique_5518	1376	1580	4500	ENSP00000275493	712	917	1211	4.46e-11	212	50	149	13	5
unique_5518	1483	1593	4500	ENSP00000288135	772	885	977	7.41e-08	114	32	79	3	2
unique_5518	1399	1574	4500	ENSP00000430686	709	886	977	1.14e-07	189	47	118	24	4
unique_5518	1426	1572	4500	ENSP00000341325	1085	1232	1352	1.22e-07	154	35	106	13	3
unique_5518	1426	1572	4500	ENSP00000482642	1028	1175	1295	1.27e-07	154	35	106	13	3
unique_5521	200	451	710	ENSP00000430686	631	907	977	1.16e-08	281	74	174	33	35
unique_5521	243	435	710	ENSP00000341325	1037	1239	1352	6.79e-07	212	51	133	28	27
unique_5521	243	435	710	ENSP00000482642	980	1182	1295	1.03e-06	212	51	133	28	27
unique_5521	557	674	710	ENSP00000317997	798	925	1552	4.76e-06	128	35	83	10	17
unique_5538	2141	2215	2461	ENSP00000430686	734	824	977	3.10e-05	92	29	45	18	3
unique_5544	94	182	1255	ENSP00000308312	360	447	606	0.001	89	19	69	1	7
unique_5550	77	106	1105	ENSP00000349783	411	440	1192	3.34e-05	30	17	13	0	5
unique_5550	151	179	1105	ENSP00000349783	411	440	1192	0.009	30	14	15	1	5
unique_5551	1790	1903	3956	ENSP00000288135	789	871	977	0.005	119	32	46	41	3
unique_5559	130	273	774	ENSP00000275493	716	861	1211	2.61e-06	148	31	111	6	19
unique_5559	94	272	774	ENSP00000482642	944	1125	1295	5.10e-05	185	31	145	9	23
unique_5559	94	272	774	ENSP00000341325	1001	1182	1352	6.51e-05	185	31	145	9	23
unique_5559	131	289	774	ENSP00000430686	681	855	977	1.83e-04	177	39	118	20	21
unique_5559	243	286	774	ENSP00000288135	786	829	977	0.008	44	17	27	0	6
unique_5569	85	314	1598	ENSP00000275493	702	915	1211	1.13e-08	245	60	139	46	14
unique_5569	99	359	1598	ENSP00000482642	980	1227	1295	3.09e-08	270	67	172	31	16
unique_5569	99	359	1598	ENSP00000341325	1037	1284	1352	3.97e-08	270	67	172	31	16
unique_5569	101	364	1598	ENSP00000430686	682	941	977	1.65e-07	274	70	180	24	17
unique_5569	223	314	1598	ENSP00000288135	786	870	977	0.005	96	28	53	15	6
unique_5585	55	503	1512	ENSP00000435932	379	841	2003	1.52e-33	491	130	291	70	30
unique_5589	215	335	903	ENSP00000344972	203	332	899	7.31e-04	136	46	69	21	13
unique_5589	215	335	903	ENSP00000369207	217	346	1002	0.001	136	46	69	21	13
unique_5589	215	335	903	ENSP00000350680	230	359	1015	0.001	136	46	69	21	13
unique_5589	243	331	903	ENSP00000484862	725	820	821	0.001	99	41	45	13	13
unique_5589	215	315	903	ENSP00000484862	717	820	821	0.001	115	43	47	25	13
unique_5589	215	335	903	ENSP00000369205	209	338	994	0.001	136	46	69	21	13
unique_5589	215	335	903	ENSP00000369202	233	362	967	0.002	136	46	69	21	13
unique_5675	2243	2486	2486	ENSP00000430686	718	966	977	1.66e-20	257	81	155	21	10
unique_5675	2319	2479	2486	ENSP00000288135	776	939	977	1.90e-17	167	54	104	9	6
unique_5675	2257	2475	2486	ENSP00000482642	1034	1250	1295	1.64e-14	228	69	139	20	9
unique_5675	2257	2475	2486	ENSP00000341325	1091	1307	1352	2.05e-14	228	69	139	20	9
unique_5675	2247	2467	2486	ENSP00000275493	762	971	1211	1.66e-13	225	60	146	19	9
unique_5709	206	446	1162	ENSP00000237612	61	300	656	1.48e-50	242	98	141	3	40
unique_5709	894	1114	1162	ENSP00000237612	386	594	656	3.12e-15	226	63	141	22	40
unique_5709	206	453	1162	ENSP00000381475	100	341	669	1.60e-48	250	98	142	10	41
unique_5709	929	1159	1162	ENSP00000381475	439	665	669	1.24e-16	233	61	164	8	41
unique_5709	206	453	1162	ENSP00000339744	109	350	678	1.63e-48	250	98	142	10	41
unique_5709	929	1159	1162	ENSP00000339744	448	674	678	1.16e-16	233	61	164	8	41
unique_5709	206	453	1162	ENSP00000354995	98	339	679	2.17e-48	250	98	142	10	41
unique_5709	929	1159	1162	ENSP00000354995	449	675	679	1.79e-16	233	61	164	8	41
unique_5709	211	414	1162	ENSP00000494751	430	615	1279	7.07e-16	213	66	111	36	22
unique_5709	160	416	1162	ENSP00000494751	944	1211	1279	0.009	292	63	170	59	22
unique_5709	205	416	1162	ENSP00000263094	820	1022	2147	1.15e-12	215	61	139	15	19
unique_5709	218	425	1162	ENSP00000263094	1819	2018	2147	1.80e-09	213	55	140	18	19
unique_5710	15	246	332	ENSP00000430686	682	924	977	2.99e-11	261	66	148	47	70
unique_5710	118	214	332	ENSP00000288135	771	865	977	7.81e-08	103	35	54	14	29
unique_5710	13	246	332	ENSP00000341325	1037	1272	1352	6.99e-07	256	57	157	42	70
unique_5710	13	246	332	ENSP00000482642	980	1215	1295	9.61e-07	256	57	157	42	70
unique_5710	105	214	332	ENSP00000275493	803	910	1211	3.00e-04	116	32	70	14	33
unique_5721	249	341	1115	ENSP00000495909	1913	2016	2329	0.003	106	29	62	15	8
unique_5721	249	341	1115	ENSP00000374372	1913	2016	2329	0.003	106	29	62	15	8
unique_5728	825	1182	2278	ENSP00000484952	113	444	795	2.11e-12	399	101	190	108	16
unique_5728	826	1170	2278	ENSP00000482760	161	488	970	9.32e-12	382	92	199	91	15
unique_5728	880	1150	2278	ENSP00000501257	57	296	568	4.71e-06	283	71	157	55	12
unique_5740	479	647	1304	ENSP00000430686	678	850	977	1.85e-08	184	37	121	26	13
unique_5740	483	636	1304	ENSP00000482642	982	1125	1295	3.24e-08	154	31	113	10	12
unique_5740	483	636	1304	ENSP00000341325	1039	1182	1352	4.47e-08	154	31	113	10	12
unique_5740	483	636	1304	ENSP00000275493	718	860	1211	7.33e-08	154	34	109	11	12
unique_5740	595	636	1304	ENSP00000288135	774	815	977	3.14e-04	42	14	28	0	3
unique_5746	2091	2210	2788	ENSP00000344972	223	344	899	0.007	124	27	91	6	4
unique_5782	8	97	154	ENSP00000484862	729	820	821	1.89e-04	97	27	58	12	58
unique_5801	8	256	294	ENSP00000430686	681	941	977	2.50e-15	266	62	182	22	85
unique_5801	3	229	294	ENSP00000275493	712	941	1211	8.18e-15	235	53	169	13	77
unique_5801	114	258	294	ENSP00000288135	775	923	977	2.81e-12	154	47	93	14	49
unique_5801	7	251	294	ENSP00000341325	1037	1284	1352	1.02e-11	254	60	179	15	83
unique_5801	7	251	294	ENSP00000482642	980	1227	1295	1.03e-11	254	60	179	15	83
unique_5820	97	190	500	ENSP00000449241	943	1042	1193	2.08e-15	101	37	56	8	19
unique_5841	903	1255	2083	ENSP00000435932	1246	1607	2003	2.08e-04	378	102	235	41	17
unique_5853	1180	1468	1932	ENSP00000435932	1585	1852	2003	9.13e-05	308	78	171	59	15
unique_5872	564	668	915	ENSP00000288135	772	870	977	3.16e-04	113	31	60	22	11
unique_5872	564	682	915	ENSP00000430686	796	905	977	0.002	120	30	79	11	13
unique_5872	567	668	915	ENSP00000275493	820	915	1211	0.006	105	29	64	12	11
unique_5880	167	308	321	ENSP00000310658	71	208	1000	0.005	146	42	92	12	44
unique_5908	2	220	332	ENSP00000275493	690	915	1211	3.72e-17	238	63	144	31	66
unique_5908	14	235	332	ENSP00000430686	676	906	977	9.89e-17	242	65	146	31	67
unique_5908	20	236	332	ENSP00000341325	1039	1255	1352	7.98e-14	231	57	146	28	65
unique_5908	20	236	332	ENSP00000482642	982	1198	1295	8.51e-14	231	57	146	28	65
unique_5908	128	220	332	ENSP00000288135	772	870	977	4.81e-08	99	27	66	6	63
unique_5908	11	151	332	ENSP00000288135	586	726	977	7.34e-04	149	37	96	16	63
unique_5927	371	513	572	ENSP00000275493	789	927	1211	0.008	146	37	99	10	25
unique_5930	4910	4982	5223	ENSP00000344972	272	333	899	0.004	74	26	35	13	1
unique_5930	4910	4982	5223	ENSP00000369205	278	339	994	0.005	74	26	35	13	1
unique_5930	4910	4982	5223	ENSP00000369207	286	347	1002	0.005	74	26	35	13	1
unique_5930	4910	4982	5223	ENSP00000350680	299	360	1015	0.005	74	26	35	13	1
unique_5996	55	163	169	ENSP00000317997	809	924	1552	2.70e-06	118	31	76	11	64
unique_5996	66	163	169	ENSP00000317997	771	880	1552	0.001	110	24	74	12	64
unique_5996	21	57	169	ENSP00000325296	629	665	806	0.004	37	15	22	0	22
unique_6015	350	396	688	ENSP00000430686	796	842	977	0.002	47	16	31	0	7
unique_6015	350	395	688	ENSP00000275493	817	862	1211	0.002	46	16	30	0	7
unique_6015	361	403	688	ENSP00000288135	783	825	977	0.005	43	15	28	0	6
unique_6015	358	395	688	ENSP00000482642	1090	1127	1295	0.006	38	14	24	0	6
unique_6015	358	395	688	ENSP00000341325	1147	1184	1352	0.007	38	14	24	0	6
unique_6047	216	311	387	ENSP00000288135	775	870	977	8.88e-04	97	27	68	2	25
unique_6056	23	173	782	ENSP00000430686	670	826	977	0.001	170	42	96	32	19
unique_6068	45	190	282	ENSP00000344972	212	331	899	0.009	149	36	81	32	52
unique_6068	45	190	282	ENSP00000369205	218	337	994	0.009	149	36	81	32	52
unique_6068	45	190	282	ENSP00000369207	226	345	1002	0.010	149	36	81	32	52
unique_6146	470	583	2550	ENSP00000484862	697	810	821	3.63e-04	121	29	78	14	4
unique_6146	504	579	2550	ENSP00000344972	229	298	899	0.001	76	30	40	6	3
unique_6146	504	579	2550	ENSP00000369207	243	312	1002	0.001	76	30	40	6	3
unique_6146	504	579	2550	ENSP00000369205	235	304	994	0.001	76	30	40	6	3
unique_6146	504	579	2550	ENSP00000350680	256	325	1015	0.002	76	30	40	6	3
unique_6146	504	579	2550	ENSP00000369202	259	328	967	0.002	76	30	40	6	3
unique_6148	1125	1438	1882	ENSP00000494751	716	990	1279	9.53e-21	317	87	185	45	56
unique_6148	597	745	1882	ENSP00000494751	427	550	1279	2.10e-17	149	52	72	25	56
unique_6148	1556	1664	1882	ENSP00000494751	1013	1119	1279	1.35e-15	109	44	63	2	56
unique_6148	24	500	1882	ENSP00000494751	10	450	1279	3.49e-11	501	95	322	84	56
unique_6148	613	744	1882	ENSP00000494751	1026	1144	1279	1.32e-07	135	41	75	19	56
unique_6148	1533	1633	1882	ENSP00000339744	103	189	678	0.006	104	27	57	20	5
unique_6148	1515	1634	1882	ENSP00000263094	1761	1889	2147	0.006	130	31	88	11	6
unique_6148	1533	1633	1882	ENSP00000354995	92	178	679	0.007	104	27	57	20	5
unique_6148	1533	1633	1882	ENSP00000381475	94	180	669	0.007	104	27	57	20	5
unique_6151	280	524	708	ENSP00000430686	681	941	977	1.08e-15	268	78	160	30	35
unique_6151	280	471	708	ENSP00000482642	981	1182	1295	2.63e-14	205	59	130	16	27
unique_6151	280	471	708	ENSP00000341325	1038	1239	1352	2.83e-14	205	59	130	16	27
unique_6151	378	525	708	ENSP00000288135	775	922	977	1.60e-08	154	47	95	12	21
unique_6151	232	486	708	ENSP00000275493	671	930	1211	4.44e-08	270	63	182	25	36
unique_6151	552	674	708	ENSP00000317997	745	880	1552	6.84e-08	139	38	82	19	17
unique_6167	15	92	1122	ENSP00000400304	93	157	376	0.005	78	23	42	13	7
unique_6221	679	748	1381	ENSP00000369001	609	676	805	0.006	70	24	44	2	5
unique_6237	44	212	240	ENSP00000449241	407	573	1193	3.95e-07	175	48	113	14	70
unique_6278	221	271	1487	ENSP00000379681	32	84	428	0.003	53	18	33	2	3
unique_6296	232	335	2613	ENSP00000484862	718	820	821	2.59e-11	112	53	42	17	5
unique_6296	255	362	2613	ENSP00000484862	710	817	821	4.50e-11	114	48	54	12	5
unique_6301	315	415	489	ENSP00000275493	820	915	1211	1.17e-04	103	27	67	9	21
unique_6312	1601	1753	2885	ENSP00000482642	1085	1232	1295	6.79e-04	160	36	105	19	5
unique_6312	1601	1753	2885	ENSP00000341325	1142	1289	1352	0.001	160	36	105	19	5
unique_6369	374	470	551	ENSP00000288135	780	873	977	2.16e-04	103	25	63	15	18
unique_6369	341	474	551	ENSP00000275493	789	922	1211	0.003	144	35	89	20	24
unique_6403	69	220	768	ENSP00000439894	18	167	1025	2.33e-05	155	41	106	8	20
unique_6403	445	527	768	ENSP00000486734	350	438	1372	4.56e-05	93	33	46	14	20
unique_6403	403	554	768	ENSP00000486734	950	1096	1372	5.88e-05	167	48	84	35	20
unique_6403	481	553	768	ENSP00000486734	695	765	1372	9.46e-05	83	31	30	22	20
unique_6403	408	528	768	ENSP00000486734	688	805	1372	0.002	138	45	56	37	20
unique_6413	725	986	1004	ENSP00000494751	994	1215	1279	3.14e-20	271	77	136	58	26
unique_6413	728	988	1004	ENSP00000494751	408	623	1279	5.10e-13	267	64	146	57	26
unique_6413	719	1003	1004	ENSP00000381475	73	317	669	1.15e-10	296	69	165	62	28
unique_6413	719	1003	1004	ENSP00000339744	82	326	678	1.18e-10	296	69	165	62	28
unique_6413	719	1003	1004	ENSP00000354995	71	315	679	1.39e-10	296	69	165	62	28
unique_6413	758	980	1004	ENSP00000237612	78	268	656	1.33e-08	229	61	124	44	22
unique_6413	740	980	1004	ENSP00000263094	821	1020	2147	9.02e-07	250	63	128	59	24
unique_6427	2652	2711	4982	ENSP00000259324	164	223	811	0.006	61	24	35	2	1
unique_6436	768	836	1570	ENSP00000321646	211	281	790	0.005	75	25	40	10	4
unique_6449	246	421	429	ENSP00000288135	773	928	977	1.12e-05	186	44	102	40	41
unique_6449	243	352	429	ENSP00000275493	815	928	1211	4.83e-04	117	33	74	10	26
unique_6471	546	604	1208	ENSP00000329380	126	179	653	0.006	59	21	33	5	5
unique_6524	876	961	1658	ENSP00000244295	224	302	327	0.008	86	25	54	7	5
unique_6548	366	482	567	ENSP00000430686	786	899	977	8.72e-04	118	28	85	5	21
unique_6549	366	470	567	ENSP00000430686	786	893	977	4.96e-04	114	31	68	15	19
unique_6549	376	474	567	ENSP00000288135	772	870	977	0.006	102	26	70	6	17
unique_6549	374	474	567	ENSP00000275493	815	915	1211	0.006	102	24	76	2	18
unique_6581	501	609	696	ENSP00000288135	771	874	977	7.00e-04	114	29	70	15	16
unique_6591	355	393	915	ENSP00000369205	93	131	994	0.007	39	17	22	0	4
unique_6591	355	393	915	ENSP00000369207	101	139	1002	0.007	39	17	22	0	4
unique_6591	355	393	915	ENSP00000369202	117	155	967	0.007	39	17	22	0	4
unique_6591	355	393	915	ENSP00000350680	114	152	1015	0.008	39	17	22	0	4
unique_6591	355	393	915	ENSP00000344972	87	125	899	0.008	39	17	22	0	4
unique_6602	91	144	1291	ENSP00000317997	811	864	1552	2.98e-04	54	19	35	0	4
unique_6623	347	411	948	ENSP00000349783	965	1035	1192	0.009	74	26	36	12	7
unique_6654	1011	1063	1658	ENSP00000325296	478	529	806	0.002	53	19	33	1	3
unique_6664	383	493	570	ENSP00000275493	814	928	1211	5.27e-04	118	33	75	10	19
unique_6665	387	562	570	ENSP00000288135	773	928	977	1.76e-05	186	44	102	40	31
unique_6665	384	493	570	ENSP00000275493	815	928	1211	2.83e-04	117	33	74	10	19
unique_6666	324	433	463	ENSP00000275493	815	928	1211	4.14e-05	117	33	74	10	24
unique_6666	327	413	463	ENSP00000288135	773	863	977	6.66e-05	94	26	58	10	19
unique_6670	396	571	579	ENSP00000288135	773	928	977	2.08e-05	186	44	102	40	30
unique_6670	393	502	579	ENSP00000275493	815	928	1211	2.41e-04	117	33	74	10	19
unique_6672	396	571	579	ENSP00000288135	773	928	977	1.87e-05	186	44	102	40	30
unique_6672	393	502	579	ENSP00000275493	815	928	1211	2.70e-04	117	33	74	10	19
unique_6681	582	826	1544	ENSP00000494751	994	1227	1279	3.85e-29	245	76	158	11	50
unique_6681	1264	1508	1544	ENSP00000494751	992	1202	1279	1.30e-25	246	77	133	36	50
unique_6681	1064	1526	1544	ENSP00000494751	222	621	1279	6.87e-22	481	112	270	99	50
unique_6681	561	867	1544	ENSP00000494751	400	670	1279	2.94e-15	313	80	185	48	50
unique_6681	581	756	1544	ENSP00000354995	76	251	679	1.90e-11	189	53	110	26	26
unique_6681	1250	1468	1544	ENSP00000354995	54	251	679	2.38e-07	232	57	128	47	26
unique_6681	581	756	1544	ENSP00000381475	78	253	669	2.12e-11	189	53	110	26	26
unique_6681	1250	1468	1544	ENSP00000381475	56	253	669	2.39e-07	232	57	128	47	26
unique_6681	581	756	1544	ENSP00000339744	87	262	678	2.15e-11	189	53	110	26	26
unique_6681	1250	1468	1544	ENSP00000339744	65	262	678	3.20e-07	232	57	128	47	26
unique_6681	600	829	1544	ENSP00000263094	824	1042	2147	1.78e-09	240	57	152	31	30
unique_6681	594	776	1544	ENSP00000263094	1796	1980	2147	7.28e-08	194	44	130	20	30
unique_6681	1266	1494	1544	ENSP00000263094	807	998	2147	6.02e-07	230	53	138	39	30
unique_6681	1280	1494	1544	ENSP00000263094	1806	1985	2147	1.40e-04	216	48	131	37	30
unique_6681	580	760	1544	ENSP00000237612	35	224	656	1.05e-07	198	54	119	25	26
unique_6681	1291	1508	1544	ENSP00000237612	71	261	656	4.27e-06	225	54	130	41	26
unique_6688	1777	1889	2850	ENSP00000484862	699	819	821	0.002	126	33	75	18	4
unique_6696	1399	1782	2156	ENSP00000310658	63	451	1000	4.12e-05	433	119	221	93	18
unique_6711	222	606	1068	ENSP00000300060	139	524	968	8.39e-28	419	111	241	67	36
unique_6711	334	640	1068	ENSP00000265162	211	560	958	2.85e-26	357	98	202	57	29
unique_6766	104	486	819	ENSP00000422983	112	498	826	4.56e-21	397	109	264	24	47
unique_6768	178	278	338	ENSP00000350680	235	327	1015	0.001	101	28	65	8	30
unique_6769	351	372	1167	ENSP00000464447	70	91	460	2.43e-05	22	14	8	0	2
unique_6795	442	604	773	ENSP00000329380	66	230	653	2.58e-06	172	52	104	16	21
unique_6795	322	550	773	ENSP00000384126	263	551	663	1.67e-05	299	80	139	80	39
unique_6795	490	595	773	ENSP00000384126	313	420	663	0.007	111	40	63	8	39
unique_6795	452	547	773	ENSP00000384126	178	275	663	0.008	101	35	58	8	39
unique_6795	472	622	773	ENSP00000384126	52	203	663	0.008	163	55	85	23	39
unique_6795	437	616	773	ENSP00000259324	597	795	811	2.13e-05	205	61	113	31	23
unique_6843	18	215	691	ENSP00000482642	982	1176	1295	2.18e-13	203	53	137	13	29
unique_6843	18	215	691	ENSP00000341325	1039	1233	1352	2.34e-13	203	53	137	13	29
unique_6843	11	215	691	ENSP00000275493	711	909	1211	4.41e-11	211	51	142	18	30
unique_6843	117	263	691	ENSP00000288135	774	914	977	1.92e-10	149	45	94	10	21
unique_6843	18	232	691	ENSP00000430686	682	903	977	5.03e-08	239	60	138	41	31
unique_6859	936	1043	1212	ENSP00000310658	56	157	1000	7.64e-15	112	47	51	14	13
unique_6859	941	1073	1212	ENSP00000310658	296	414	1000	2.03e-11	137	50	65	22	13
unique_6859	967	1098	1212	ENSP00000310658	45	158	1000	1.54e-08	134	41	71	22	13
unique_6859	952	1043	1212	ENSP00000310658	111	203	1000	3.99e-06	95	33	57	5	13
unique_6859	968	1072	1212	ENSP00000310658	283	383	1000	5.29e-05	109	33	64	12	13
unique_6859	615	882	1212	ENSP00000482760	190	454	970	9.53e-10	285	70	178	37	22
unique_6859	578	882	1212	ENSP00000484952	106	402	795	8.69e-09	335	80	187	68	25
unique_6859	634	879	1212	ENSP00000501257	45	292	568	1.40e-06	268	70	156	42	20
unique_6859	965	1006	1212	ENSP00000329869	794	840	934	9.77e-05	47	18	24	5	3
unique_6859	952	997	1212	ENSP00000307843	123	167	274	0.001	46	18	27	1	4
unique_6859	961	994	1212	ENSP00000386147	501	537	1319	0.003	37	17	17	3	3
unique_6873	25	180	2879	ENSP00000275493	760	912	1211	1.68e-16	162	47	100	15	5
unique_6873	25	226	2879	ENSP00000482642	1023	1226	1295	8.40e-15	213	58	135	20	7
unique_6873	25	233	2879	ENSP00000341325	1080	1290	1352	8.52e-15	220	59	141	20	7
unique_6873	90	226	2879	ENSP00000288135	775	915	977	2.65e-14	141	47	90	4	5
unique_6873	20	178	2879	ENSP00000430686	717	886	977	3.69e-12	175	53	101	21	6
unique_6881	11	49	228	ENSP00000449241	394	432	1193	8.99e-04	39	13	26	0	17
unique_6882	117	218	448	ENSP00000349783	395	493	1192	4.37e-05	104	30	67	7	31
unique_6882	42	77	448	ENSP00000349783	408	444	1192	0.006	37	15	21	1	31
unique_6953	38	199	242	ENSP00000449241	405	566	1193	2.17e-06	171	44	109	18	67
unique_6994	233	309	399	ENSP00000400304	100	166	376	1.27e-04	77	25	42	10	19
unique_6994	233	309	399	ENSP00000359965	129	195	611	2.17e-04	77	25	42	10	19
unique_7032	28	533	545	ENSP00000412717	41	554	574	2.41e-08	555	120	345	90	93
unique_7050	32	144	203	ENSP00000275493	820	927	1211	0.002	114	29	78	7	56
unique_7050	32	127	203	ENSP00000288135	775	870	977	0.006	107	28	57	22	47
unique_7050	19	135	203	ENSP00000430686	786	899	977	0.009	119	33	79	7	58
unique_7073	10	253	2095	ENSP00000430686	678	934	977	5.21e-17	267	71	163	33	12
unique_7073	14	208	2095	ENSP00000275493	718	917	1211	1.67e-16	204	55	136	13	9
unique_7073	11	214	2095	ENSP00000482642	979	1190	1295	4.68e-16	217	59	140	18	10
unique_7073	11	214	2095	ENSP00000341325	1036	1247	1352	5.39e-16	217	59	140	18	10
unique_7073	112	209	2095	ENSP00000288135	775	873	977	1.06e-09	103	35	59	9	5
unique_7079	27	165	1299	ENSP00000308312	281	436	606	4.67e-04	156	41	98	17	11
unique_7080	388	485	587	ENSP00000341325	1142	1237	1352	0.008	98	23	73	2	17
unique_7080	388	485	587	ENSP00000482642	1085	1180	1295	0.009	98	23	73	2	17
unique_7097	240	353	1258	ENSP00000288135	772	863	977	3.24e-06	115	32	59	24	9
unique_7144	27	66	348	ENSP00000349783	412	450	1192	0.001	40	15	24	1	11
unique_7169	18	45	100	ENSP00000484862	623	650	821	0.009	28	12	16	0	28
unique_7182	1066	1156	4761	ENSP00000486734	344	434	1372	1.28e-04	101	40	41	20	5
unique_7182	583	637	4761	ENSP00000486734	380	439	1372	0.001	60	25	30	5	5
unique_7182	978	1128	4761	ENSP00000486734	942	1096	1372	0.004	168	53	85	30	5
unique_7187	98	222	666	ENSP00000259324	641	766	811	1.58e-07	129	46	76	7	19
unique_7187	126	220	666	ENSP00000259324	623	718	811	2.53e-06	99	39	53	7	19
unique_7246	83	158	3984	ENSP00000484862	751	820	821	7.45e-04	76	26	44	6	2
unique_7246	467	795	3984	ENSP00000435932	1641	1907	2003	0.008	333	83	180	70	8
unique_7248	317	461	462	ENSP00000237612	160	309	656	4.43e-07	157	43	95	19	31
unique_7248	155	414	462	ENSP00000263094	827	1016	2147	8.47e-07	260	63	127	70	56
unique_7248	155	248	462	ENSP00000381475	106	197	669	0.004	97	33	56	8	20
unique_7248	155	248	462	ENSP00000339744	115	206	678	0.004	97	33	56	8	20
unique_7248	155	248	462	ENSP00000354995	104	195	679	0.004	97	33	56	8	20
unique_7275	1818	1984	2161	ENSP00000288135	772	892	977	4.17e-08	169	52	67	50	14
unique_7275	1584	1683	2161	ENSP00000288135	582	686	977	7.81e-05	105	33	67	5	14
unique_7275	2115	2149	2161	ENSP00000288135	892	926	977	6.72e-04	35	12	23	0	14
unique_7275	1814	2000	2161	ENSP00000430686	792	934	977	4.98e-08	196	57	77	62	15
unique_7275	1583	1685	2161	ENSP00000430686	672	772	977	3.62e-05	108	31	65	12	15
unique_7275	2115	2158	2161	ENSP00000430686	912	955	977	0.003	44	15	29	0	15
unique_7275	1815	2005	2161	ENSP00000341325	1134	1282	1352	7.29e-07	195	56	89	50	11
unique_7275	2115	2156	2161	ENSP00000341325	1260	1301	1352	0.003	42	14	28	0	11
unique_7275	1805	1987	2161	ENSP00000275493	810	932	1211	7.84e-07	185	47	74	64	8
unique_7275	1815	2005	2161	ENSP00000482642	1077	1225	1295	7.87e-07	195	56	89	50	11
unique_7275	2115	2156	2161	ENSP00000482642	1203	1244	1295	0.003	42	14	28	0	11
unique_7276	7	198	241	ENSP00000275493	741	931	1211	3.51e-13	196	50	137	9	80
unique_7276	28	183	241	ENSP00000482642	1023	1183	1295	3.03e-12	165	42	110	13	65
unique_7276	28	183	241	ENSP00000341325	1080	1240	1352	3.05e-12	165	42	110	13	65
unique_7276	90	231	241	ENSP00000288135	775	921	977	4.84e-12	149	40	100	9	59
unique_7276	20	231	241	ENSP00000430686	714	941	977	7.76e-12	236	57	147	32	88
unique_7280	319	621	968	ENSP00000484952	108	406	795	3.78e-11	329	84	189	56	31
unique_7280	325	621	968	ENSP00000482760	161	458	970	1.88e-08	326	81	188	57	31
unique_7280	416	612	968	ENSP00000501257	96	291	568	4.36e-06	210	61	122	27	20
unique_7290	129	260	1297	ENSP00000482642	997	1127	1295	3.88e-08	135	36	92	7	10
unique_7290	129	260	1297	ENSP00000341325	1054	1184	1352	5.21e-08	135	36	92	7	10
unique_7290	215	345	1297	ENSP00000288135	772	901	977	2.47e-07	133	39	89	5	10
unique_7290	222	259	1297	ENSP00000430686	803	840	977	6.73e-06	38	21	17	0	3
unique_7290	213	260	1297	ENSP00000275493	812	862	1211	5.60e-05	51	21	27	3	4
unique_7346	857	931	2290	ENSP00000464447	366	436	460	2.00e-05	76	26	44	6	3
unique_7351	615	742	2332	ENSP00000367227	8	146	473	0.009	145	37	85	23	5
unique_7358	1890	2005	2937	ENSP00000484862	701	820	821	5.42e-04	120	33	83	4	4
unique_7358	1887	1982	2937	ENSP00000429055	590	685	707	0.006	97	26	69	2	3
unique_7370	295	490	795	ENSP00000275493	711	909	1211	1.13e-12	203	52	140	11	25
unique_7370	294	539	795	ENSP00000430686	674	934	977	7.19e-12	266	67	174	25	31
unique_7370	301	495	795	ENSP00000482642	981	1182	1295	1.36e-09	204	55	138	11	25
unique_7370	301	495	795	ENSP00000341325	1038	1239	1352	1.67e-09	204	55	138	11	25
unique_7370	403	539	795	ENSP00000288135	775	914	977	7.71e-06	142	31	104	7	17
unique_7382	551	645	4579	ENSP00000259324	635	732	811	1.27e-04	98	31	64	3	2
unique_7382	557	618	4579	ENSP00000259324	687	748	811	5.87e-04	62	21	41	0	2
unique_7382	553	617	4579	ENSP00000259324	706	770	811	0.004	65	24	41	0	2
unique_7408	273	337	1166	ENSP00000495909	202	266	2329	0.002	65	21	44	0	6
unique_7408	273	337	1166	ENSP00000374372	202	266	2329	0.002	65	21	44	0	6
unique_7469	148	216	713	ENSP00000449241	1082	1149	1193	3.11e-05	69	24	44	1	10
unique_7483	780	872	975	ENSP00000500794	150	232	313	0.002	94	28	54	12	10
unique_7513	482	848	880	ENSP00000494134	82	419	600	0.001	377	75	253	49	42
unique_7513	482	848	880	ENSP00000495900	82	419	600	0.001	377	75	253	49	42
unique_7513	482	848	880	ENSP00000496348	82	419	600	0.001	377	75	253	49	42
unique_7513	482	848	880	ENSP00000493591	82	419	600	0.001	377	75	253	49	42
unique_7513	482	848	880	ENSP00000494778	82	419	600	0.001	377	75	253	49	42
unique_7513	482	848	880	ENSP00000496302	82	419	600	0.001	377	75	253	49	42
unique_7551	1324	1550	1567	ENSP00000275493	712	909	1211	2.83e-04	235	61	129	45	14
unique_7551	1447	1550	1567	ENSP00000288135	780	864	977	0.002	109	34	46	29	7
unique_7572	110	337	814	ENSP00000357156	167	347	348	1.79e-08	230	61	118	51	29
unique_7572	144	345	814	ENSP00000357156	83	248	348	1.20e-05	204	50	114	40	29
unique_7572	385	450	814	ENSP00000321646	207	275	790	5.81e-05	69	27	39	3	8
unique_7576	74	290	450	ENSP00000430686	674	884	977	3.51e-11	238	62	128	48	48
unique_7576	74	290	450	ENSP00000275493	710	908	1211	1.07e-08	226	47	143	36	48
unique_7576	81	290	450	ENSP00000341325	1038	1232	1352	3.51e-08	217	49	139	29	47
unique_7576	81	290	450	ENSP00000482642	981	1175	1295	4.79e-08	217	49	139	29	47
unique_7576	203	290	450	ENSP00000288135	775	863	977	7.45e-07	91	29	57	5	20
unique_7584	28	89	288	ENSP00000449241	1087	1148	1193	7.63e-05	62	22	40	0	22
unique_7595	2327	2401	2681	ENSP00000484862	738	819	821	0.001	82	26	49	7	3
unique_7613	49	784	1952	ENSP00000435932	375	1134	2003	9.88e-42	835	198	463	174	38
unique_7668	600	729	7449	ENSP00000344972	236	364	899	0.004	130	33	96	1	2
unique_7668	600	729	7449	ENSP00000369205	242	370	994	0.004	130	33	96	1	2
unique_7668	600	729	7449	ENSP00000369207	250	378	1002	0.004	130	33	96	1	2
unique_7668	600	729	7449	ENSP00000350680	263	391	1015	0.005	130	33	96	1	2
unique_7668	600	729	7449	ENSP00000369202	266	394	967	0.005	130	33	96	1	2
unique_7677	20	81	167	ENSP00000317997	822	882	1552	1.63e-05	62	22	39	1	37
unique_7710	84	161	237	ENSP00000344972	232	336	899	3.57e-04	105	30	48	27	33
unique_7710	84	161	237	ENSP00000369205	238	342	994	4.25e-04	105	30	48	27	33
unique_7710	84	161	237	ENSP00000369207	246	350	1002	4.25e-04	105	30	48	27	33
unique_7710	84	161	237	ENSP00000350680	259	363	1015	4.26e-04	105	30	48	27	33
unique_7710	84	161	237	ENSP00000369202	262	366	967	4.93e-04	105	30	48	27	33
unique_7722	879	1127	1162	ENSP00000494751	986	1231	1279	4.05e-31	250	81	164	5	22
unique_7722	905	1135	1162	ENSP00000494751	427	640	1279	2.23e-17	232	60	153	19	22
unique_7722	900	1157	1162	ENSP00000263094	818	1077	2147	3.63e-18	269	74	175	20	23
unique_7722	889	1114	1162	ENSP00000263094	1795	2015	2147	8.07e-07	232	51	164	17	23
unique_7722	792	1112	1162	ENSP00000339744	5	316	678	1.26e-12	337	80	216	41	28
unique_7722	818	1084	1162	ENSP00000354995	24	275	679	2.87e-12	280	69	170	41	23
unique_7722	818	1112	1162	ENSP00000381475	26	307	669	3.00e-12	301	73	203	25	25
unique_7722	920	1106	1162	ENSP00000237612	77	268	656	1.00e-10	197	58	124	15	16
unique_7723	90	259	369	ENSP00000384126	56	218	663	0.010	186	52	95	39	46
unique_7756	135	176	1478	ENSP00000344972	50	91	899	0.004	42	14	28	0	3
unique_7759	488	753	774	ENSP00000494751	984	1225	1279	2.00e-37	266	88	154	24	37
unique_7759	537	771	774	ENSP00000494751	428	649	1279	6.46e-23	236	65	156	15	37
unique_7759	501	749	774	ENSP00000381475	79	313	669	2.03e-15	262	72	150	40	32
unique_7759	501	749	774	ENSP00000339744	88	322	678	2.14e-15	262	72	150	40	32
unique_7759	501	749	774	ENSP00000354995	77	311	679	2.14e-15	262	72	150	40	32
unique_7759	484	743	774	ENSP00000237612	21	274	656	9.17e-15	269	74	171	24	34
unique_7759	512	738	774	ENSP00000263094	800	1021	2147	7.80e-12	230	54	165	11	30
unique_7759	659	742	774	ENSP00000263094	1927	2012	2147	5.06e-04	86	19	65	2	30
unique_7760	2391	2553	5664	ENSP00000310658	632	787	1000	1.01e-06	173	47	99	27	17
unique_7760	2864	3008	5664	ENSP00000310658	641	775	1000	1.28e-05	150	48	82	20	17
unique_7760	3523	3621	5664	ENSP00000310658	711	804	1000	1.34e-04	99	28	66	5	17
unique_7760	1879	2065	5664	ENSP00000310658	639	804	1000	3.57e-04	191	48	114	29	17
unique_7760	3523	3630	5664	ENSP00000310658	654	797	1000	0.002	148	40	64	44	17
unique_7760	2224	2337	5664	ENSP00000310658	697	811	1000	0.003	122	36	71	15	17
unique_7760	2743	2897	5664	ENSP00000310658	657	804	1000	0.003	169	49	85	35	17
unique_7760	1753	1898	5664	ENSP00000310658	641	804	1000	0.005	172	45	93	34	17
unique_7760	3312	3389	5664	ENSP00000482760	712	789	970	0.009	81	27	48	6	1
unique_7792	475	629	2672	ENSP00000310658	641	804	1000	3.92e-06	166	47	106	13	6
unique_7797	476	561	569	ENSP00000244709	14	98	235	0.007	87	27	57	3	15
unique_7808	446	510	1299	ENSP00000321646	211	275	790	0.004	67	22	41	4	5
unique_7827	6	85	2606	ENSP00000484862	739	820	821	0.003	82	26	54	2	3
unique_7838	2921	2993	3827	ENSP00000310658	698	788	1000	9.33e-05	91	30	43	18	8
unique_7838	1419	1577	3827	ENSP00000310658	632	788	1000	0.005	169	46	101	22	8
unique_7838	2959	3074	3827	ENSP00000310658	641	788	1000	0.007	149	43	72	34	8
unique_7838	3326	3422	3827	ENSP00000482760	733	821	970	0.003	99	30	57	12	3
unique_7846	53	331	600	ENSP00000366809	72	323	443	3.89e-06	289	71	171	47	47
unique_7846	53	331	600	ENSP00000301891	72	323	551	7.82e-06	289	71	171	47	47
unique_7848	222	425	688	ENSP00000366809	144	347	443	2.23e-07	219	62	127	30	30
unique_7848	222	425	688	ENSP00000301891	144	347	551	3.10e-07	219	62	127	30	30
unique_7886	1920	2027	2705	ENSP00000484862	728	816	821	0.002	110	29	58	23	10
unique_7886	1905	1997	2705	ENSP00000484862	728	816	821	0.003	98	27	57	14	10
unique_7886	1950	2042	2705	ENSP00000484862	728	816	821	0.003	98	28	56	14	10
unique_7886	1965	2057	2705	ENSP00000484862	728	816	821	0.004	98	27	57	14	10
unique_7886	1875	1952	2705	ENSP00000484862	728	816	821	0.004	89	24	54	11	10
unique_7886	2069	2147	2705	ENSP00000484862	729	816	821	0.007	88	22	57	9	10
unique_7907	1528	1623	4533	ENSP00000484862	730	816	821	8.35e-05	104	33	46	25	2
unique_7911	90	186	192	ENSP00000317997	820	923	1552	1.85e-04	106	29	66	11	51
unique_7960	1271	1365	2849	ENSP00000344972	223	322	899	2.50e-04	101	32	62	7	3
unique_7960	1282	1365	2849	ENSP00000484862	737	820	821	6.01e-04	90	31	47	12	3
unique_7972	3674	3757	4117	ENSP00000484862	737	818	821	0.007	84	23	59	2	2
unique_7982	703	986	1147	ENSP00000275358	1302	1550	1591	3.15e-20	285	92	156	37	40
unique_7982	758	996	1147	ENSP00000275358	1313	1496	1591	1.33e-13	244	73	106	65	40
unique_7982	540	950	1147	ENSP00000275358	1204	1583	1591	9.98e-13	429	117	245	67	40
unique_7982	856	988	1147	ENSP00000275358	1297	1456	1591	4.32e-08	165	52	76	37	40
unique_7982	535	626	1147	ENSP00000275358	1501	1586	1591	0.003	92	30	56	6	40
unique_7982	744	954	1147	ENSP00000439903	8	263	354	7.28e-07	269	78	120	71	29
unique_7982	562	681	1147	ENSP00000439903	147	279	354	0.002	142	48	63	31	29
unique_7982	527	654	1147	ENSP00000430686	123	228	977	4.58e-05	130	32	72	26	23
unique_7982	869	950	1147	ENSP00000430686	106	196	977	2.67e-04	100	32	41	27	23
unique_7982	924	987	1147	ENSP00000430686	122	196	977	6.33e-04	76	25	38	13	23
unique_7982	961	999	1147	ENSP00000430686	123	161	977	0.003	39	17	22	0	23
unique_7982	530	697	1147	ENSP00000283249	469	616	789	0.001	177	52	87	38	15
unique_7982	918	1009	1147	ENSP00000220809	84	190	563	0.002	107	27	65	15	8
unique_7985	3193	3323	3449	ENSP00000369205	232	352	994	8.65e-06	133	37	82	14	4
unique_7985	3193	3323	3449	ENSP00000344972	226	346	899	9.05e-06	133	37	82	14	4
unique_7985	3193	3323	3449	ENSP00000369207	240	360	1002	1.01e-05	133	37	82	14	4
unique_7985	3193	3323	3449	ENSP00000369202	256	376	967	1.11e-05	133	37	82	14	4
unique_7985	3193	3323	3449	ENSP00000350680	253	373	1015	1.11e-05	133	37	82	14	4
unique_8014	124	232	237	ENSP00000317997	810	925	1552	4.16e-04	117	28	80	9	46
unique_8043	673	842	927	ENSP00000288135	771	927	977	4.68e-09	180	59	88	33	18
unique_8043	673	763	927	ENSP00000341325	1138	1233	1352	3.44e-05	97	29	61	7	10
unique_8043	673	763	927	ENSP00000482642	1081	1176	1295	3.51e-05	97	29	61	7	10
unique_8043	423	772	927	ENSP00000430686	549	895	977	0.003	392	97	208	87	38
unique_8043	571	763	927	ENSP00000275493	716	909	1211	0.007	209	56	122	31	21
unique_8061	329	369	1151	ENSP00000349783	411	445	1192	0.008	41	18	17	6	4
unique_8064	1156	1264	2412	ENSP00000430686	670	773	977	1.38e-06	110	33	70	7	8
unique_8064	2269	2345	2412	ENSP00000430686	831	907	977	0.007	79	25	50	4	8
unique_8064	3	62	2412	ENSP00000317997	821	880	1552	8.94e-05	60	21	39	0	2
unique_8064	2268	2343	2412	ENSP00000275493	851	928	1211	1.70e-04	79	25	50	4	3
unique_8096	40	89	920	ENSP00000310658	754	804	1000	0.010	52	20	29	3	5
unique_8161	276	332	647	ENSP00000345785	536	590	592	0.007	57	18	37	2	9
unique_8208	4741	4796	5071	ENSP00000275493	820	874	1211	1.69e-04	56	24	31	1	1
unique_8208	4741	4784	5071	ENSP00000482642	1085	1127	1295	0.003	44	17	26	1	1
unique_8208	4741	4784	5071	ENSP00000341325	1142	1184	1352	0.004	44	17	26	1	1
unique_8297	188	257	272	ENSP00000494896	35	110	330	0.007	76	21	49	6	26
unique_8298	182	564	969	ENSP00000265162	197	583	958	3.82e-31	395	105	270	20	40
unique_8298	212	530	969	ENSP00000300060	225	556	968	3.23e-16	336	81	234	21	33
unique_8318	3	442	443	ENSP00000234590	3	431	435	0.0	442	273	154	15	99
unique_8335	202	367	602	ENSP00000301891	255	415	551	5.48e-04	167	43	117	7	28
unique_8335	202	256	602	ENSP00000366809	255	308	443	5.83e-04	55	19	35	1	9
unique_8380	715	1012	1317	ENSP00000275493	714	964	1211	2.53e-10	299	71	179	49	23
unique_8380	717	1008	1317	ENSP00000341325	1037	1284	1352	4.05e-10	292	62	186	44	22
unique_8380	717	1008	1317	ENSP00000482642	980	1227	1295	4.30e-10	292	62	186	44	22
unique_8380	712	1012	1317	ENSP00000430686	674	940	977	1.52e-06	308	67	193	48	23
unique_8380	850	1015	1317	ENSP00000288135	789	923	977	0.001	168	39	94	35	13
unique_8393	148	209	3432	ENSP00000228916	601	661	670	0.008	66	29	28	9	2
unique_8393	2750	2835	3432	ENSP00000344972	291	384	899	0.010	94	24	62	8	3
unique_8393	2750	2835	3432	ENSP00000369202	321	414	967	0.010	94	24	62	8	3
unique_8393	2750	2835	3432	ENSP00000369205	297	390	994	0.010	94	24	62	8	3
unique_8393	2750	2835	3432	ENSP00000369207	305	398	1002	0.010	94	24	62	8	3
unique_8393	2750	2835	3432	ENSP00000350680	318	411	1015	0.010	94	24	62	8	3
unique_8407	268	655	662	ENSP00000308312	102	479	606	1.01e-33	398	103	265	30	59
unique_8429	637	1023	1417	ENSP00000265162	197	584	958	6.36e-26	406	100	269	37	27
unique_8429	793	1000	1417	ENSP00000300060	348	568	968	2.17e-20	223	67	139	17	15
unique_8528	560	661	783	ENSP00000501257	175	264	568	6.81e-05	105	33	54	18	13
unique_8532	208	335	337	ENSP00000384126	400	563	663	0.005	170	45	77	48	38
